# Supplementary material for: An effective emotion tendency perception model in empathic dialogue
Source: PLoS One. 2023 Mar 10;18(3):e0282926. doi: 10.1371/journal.pone.0282926 (PMC10004494; doi:10.1371/journal.pone.0282926)
Supplement: S1 File — (ZIP) [file pone.0282926.s001.zip]

Archive with 51 entries (42 files):
- code/bak/
- code/bak/emo_simiAndAvgEncClassDec_v1.log
- code/base.sh
- code/data/
- code/data/ConceptNet.json
- code/data/ConceptNet_VAD_dict.json
- code/data/EMO_INT.json
- code/data/idf.log
- code/data/kemp_dataset_preproc.json
- code/data/preprocess.py
- code/data/README.md
- code/data/relation.json
- code/data/tf-idf.py
- code/data/tmp_idf.json
- code/data/tmp_tf.json
- code/data/updataed_vocab_idf.json
- code/data/VAD.json
- code/data/vocab_idf.json
- code/data/vocab_tf.json
- code/emo_simiShareDec_v1.log
- code/emptest_model.py
- code/kemp_code/
- code/kemp_code/__init__.py
- code/kemp_code/__pycache__/
- code/kemp_code/__pycache__/__init__.cpython-37.pyc
- code/kemp_code/__pycache__/common.cpython-37.pyc
- code/kemp_code/__pycache__/common_layer.cpython-37.pyc
- code/kemp_code/__pycache__/dataloader.cpython-37.pyc
- code/kemp_code/__pycache__/KEMP.cpython-37.pyc
- code/kemp_code/__pycache__/ResidualNet.cpython-37.pyc
- code/kemp_code/common.py
- code/kemp_code/common_layer.py
- code/kemp_code/dataloader.py
- code/kemp_code/KEMP.py
- code/kemp_code/KEMP.py.select
- code/kemp_code/ResidualNet.py
- code/kemp_code/utils.py
- code/KEMP_eval.txt
- code/kemp_main.py
- code/log/
- code/log/point3/
- code/output/
- code/output/emo_simiAndAvg_v1.log
- code/README.txt
- code/result/
- code/result/cal_metrics.py
- code/result/cal_metrics2.py
- code/result/KEMP-ysy/
- code/result/my_utils.py
- code/result/name_list.txt
- code/run.sh
