# Supplementary material for: An effective emotion tendency perception model in empathic dialogue
Source: PLoS One. 2023 Mar 10;18(3):e0282926. doi: 10.1371/journal.pone.0282926 (PMC10004494; doi:10.1371/journal.pone.0282926)
Supplement: S1 File — (ZIP) [file pone.0282926.s001.zip › code/bak/emo_simiAndAvgEncClassDec_v1.log]

================================================================================
                                      Opts                                      
--------------------------------------------------------------------------------
                                dataset: data/kemp_dataset_preproc.json         
                              save_path: result/KEMP-yz/                        
                            resume_path: result/                                
                          tokenizer_dir: data/                                  
                               emb_file: data/glove.6B.300d.txt                 
                                  model: KEMP                                   
                               use_cuda: 1                                      
                                   cuda: 1                                      
                              device_id: 2                                      
                                    eps: 1e-09                                  
                                 epochs: 10000                                  
                             check_iter: 200                                    
                                   noam: 1                                      
                                     lr: 0.0001                                 
                                dropout: 0.2                                    
                             batch_size: 16                                     
                           pretrain_emb: 1                                      
                        label_smoothing: 1                                      
                        act_loss_weight: 0.001                                  
                              beam_size: 5                                      
                             hidden_dim: 300                                    
                                emb_dim: 300                                    
                                    hop: 1                                      
                                  heads: 2                                      
                                  depth: 40                                     
                                 filter: 50                                     
                            concept_num: 1                                      
                      total_concept_num: 10                                     
                         max_seq_length: 1000                                   
                            pointer_gen: 1                                      
                              attn_loss: 1                                      
================================================================================
================================================================================
                                      Opts                                      
--------------------------------------------------------------------------------
                                dataset: data/kemp_dataset_preproc.json         
                              save_path: result/KEMP-yz/                        
                            resume_path: result/                                
                          tokenizer_dir: data/                                  
                               emb_file: data/glove.6B.300d.txt                 
                                  model: KEMP                                   
                               use_cuda: 1                                      
                                   cuda: 1                                      
                              device_id: 2                                      
                                    eps: 1e-09                                  
                                 epochs: 10000                                  
                             check_iter: 200                                    
                                   noam: 1                                      
                                     lr: 0.0001                                 
                                dropout: 0.2                                    
                             batch_size: 16                                     
                           pretrain_emb: 1                                      
                        label_smoothing: 1                                      
                        act_loss_weight: 0.001                                  
                              beam_size: 5                                      
                             hidden_dim: 300                                    
                                emb_dim: 300                                    
                                    hop: 1                                      
                                  heads: 2                                      
                                  depth: 40                                     
                                 filter: 50                                     
                            concept_num: 1                                      
                      total_concept_num: 10                                     
                         max_seq_length: 1000                                   
                            pointer_gen: 1                                      
                              attn_loss: 1                                      
================================================================================
file:  data/kemp_dataset_preproc.json
LOADING empathetic_dialogue
[emotion]: sentimental
[context]: ['i remember going to see the fireworks with my best friend . it was the first time we ever spent time alone together . although there was a lot of people , we felt like the only people in the world .']
[concept of context]:
concept of sentence 0 : ['anniversary', 'remembered', 'learn', 'action', 'accomplishment', 'bout', 'disrespect', 'prize', 'respect', 'superman', 'good', 'greatest', 'trust', 'socialize', 'friendly', 'music', 'leading', 'nursery', 'music', 'sport', 'traveling', 'diamond', 'music', 'sport', 'traveling', 'independent', 'exclusive', 'con', 'crowd', 'hug', 'chance', 'city', 'lottery', 'city', 'crowd', 'bite', 'emotion', 'congratulate', 'lagging', 'city', 'crowd', 'bite', 'beautiful', 'complicated', 'great']
[target]: was this a friend you were in love with , or just a best friend ?
 
[emotion]: sentimental
[context]: ['i remember going to see the fireworks with my best friend . it was the first time we ever spent time alone together . although there was a lot of people , we felt like the only people in the world .', 'was this a friend you were in love with , or just a best friend ?', 'this was a best friend . i miss her .']
[concept of context]:
concept of sentence 0 : ['anniversary', 'remembered', 'learn', 'action', 'accomplishment', 'bout', 'disrespect', 'prize', 'respect', 'superman', 'good', 'greatest', 'trust', 'socialize', 'friendly', 'music', 'leading', 'nursery', 'music', 'sport', 'traveling', 'diamond', 'music', 'sport', 'traveling', 'independent', 'exclusive', 'con', 'crowd', 'hug', 'chance', 'city', 'lottery', 'city', 'crowd', 'bite', 'emotion', 'congratulate', 'lagging', 'city', 'crowd', 'bite', 'beautiful', 'complicated', 'great']
concept of sentence 1 : ['trust', 'socialize', 'friendly', 'marriage', 'destroy', 'hurt', 'superman', 'good', 'greatest', 'trust', 'socialize', 'friendly']
concept of sentence 2 : ['superman', 'good', 'greatest', 'trust', 'socialize', 'friendly', 'hit', 'travel', 'sport']
[target]: where has she gone ?
 
[emotion]: sentimental
[context]: ['i remember going to see the fireworks with my best friend . it was the first time we ever spent time alone together . although there was a lot of people , we felt like the only people in the world .', 'was this a friend you were in love with , or just a best friend ?', 'this was a best friend . i miss her .', 'where has she gone ?', 'we no longer talk .']
[concept of context]:
concept of sentence 0 : ['anniversary', 'remembered', 'learn', 'action', 'accomplishment', 'bout', 'disrespect', 'prize', 'respect', 'superman', 'good', 'greatest', 'trust', 'socialize', 'friendly', 'music', 'leading', 'nursery', 'music', 'sport', 'traveling', 'diamond', 'music', 'sport', 'traveling', 'independent', 'exclusive', 'con', 'crowd', 'hug', 'chance', 'city', 'lottery', 'city', 'crowd', 'bite', 'emotion', 'congratulate', 'lagging', 'city', 'crowd', 'bite', 'beautiful', 'complicated', 'great']/home/fzuirdata/anaconda3/envs/kemp_yz/lib/python3.7/site-packages/torch/cuda/__init__.py:120: UserWarning: 
    Found GPU%d %s which is of cuda capability %d.%d.
    PyTorch no longer supports this GPU because it is too old.
    The minimum cuda capability supported by this library is %d.%d.
    
  warnings.warn(old_gpu_warn.format(d, name, major, minor, min_arch // 10, min_arch % 10))
04-14 14:46 Vocab  23714 

concept of sentence 1 : ['trust', 'socialize', 'friendly', 'marriage', 'destroy', 'hurt', 'superman', 'good', 'greatest', 'trust', 'socialize', 'friendly']
concept of sentence 2 : ['superman', 'good', 'greatest', 'trust', 'socialize', 'friendly', 'hit', 'travel', 'sport']
concept of sentence 3 : ['dead', 'excellent']
concept of sentence 4 : ['lie', 'travel', 'friend', 'gossip', 'rant']
[target]: oh was this something that happened because of an argument ?
 
train length:  40250
valid length:  5734
test length:  5255
-----finish loading data--------
Embeddings: 23714 x 300
Loading embedding file: data/glove.6B.300d.txt
Pre-trained: 19503 (82.24%)
LOADING vocabulary idf
0
word index surprised 454
1
word index excited 756
2
word index annoyed 1018
3
word index proud 112
4
word index angry 161
5
word index sad 368
6
word index grateful 221
7
word index lonely 1139
8
word index impressed 1492
9
word index afraid 683
10
word index disgusted 2464
11
word index confident 2035
12
word index terrified 4251
13
word index hopeful 2417
14
word index anxious 2351
15
word index disappointed 979
16
word index joyful 2989
17
word index prepared 130
18
word index guilty 414
19
word index furious 1868
20
word index nostalgic 2182
21
word index jealous 2024
22
word index anticipating 2448
23
word index embarrassed 1615
24
word index content 1072
25
word index devastated 1437
26
word index sentimental 2002
27
word index caring 2752
28
word index trusting 2504
29
word index ashamed 444
30
word index apprehensive 1727
31
word index faithful 1944
Converted tensor size: torch.Size([32])
Init emotion list to tensor
Print test case for ashamed before
[0.4141673147678375, 0.3615916669368744, 0.48383378982543945, 0.5658935904502869, 0.3392755091190338, 0.491308331489563, 0.45321276783943176, 0.2634769678115845, 0.2531384825706482, 0.5712416172027588, 0.6033201217651367, 0.24425959587097168, 0.4201844036579132, 0.18095777928829193, 0.4098070561885834, 0.5179469585418701, 0.2626523971557617, 0.22576302289962769, 0.29509878158569336, 0.2033536583185196, 0.27334460616111755, 0.356777548789978, 0.08039210736751556, 0.7264531254768372, 0.05041319876909256, 0.21300479769706726, 0.20794624090194702, 0.27369093894958496, 0.2935974597930908, 1.0000004768371582, 0.4198908805847168, 0.1586509495973587]
Print test case for ashamed later
[0.25778001 0.22505664 0.30114081 0.35221528 0.21116694 0.305793
 0.28208212 0.16398951 0.15755478 0.35554392 0.37550976 0.15202851
 0.26152508 0.11262912 0.25506616 0.32237303 0.1634763  0.14051615
 0.1836711  0.12656843 0.17013118 0.22206031 0.05003649 0.45214842
 0.03137745 0.13257536 0.12942688 0.17034674 0.18273667 0.62240579
 0.26134239 0.09874522]
MODEL USED KEMP
TRAINABLE PARAMETERS 32494655

  0%|          | 0/1000000 [00:00<?, ?it/s]
  0%|          | 1/1000000 [00:00<76:27:20,  3.63it/s]
  0%|          | 2/1000000 [00:00<51:43:31,  5.37it/s]
  0%|          | 3/1000000 [00:00<41:12:55,  6.74it/s]
  0%|          | 5/1000000 [00:00<43:06:03,  6.44it/s]
  0%|          | 6/1000000 [00:00<42:49:06,  6.49it/s]
  0%|          | 7/1000000 [00:01<43:46:27,  6.35it/s]
  0%|          | 8/1000000 [00:01<41:03:40,  6.76it/s]
  0%|          | 9/1000000 [00:01<42:22:09,  6.56it/s]
  0%|          | 10/1000000 [00:01<47:20:39,  5.87it/s]
  0%|          | 11/1000000 [00:01<49:56:43,  5.56it/s]
  0%|          | 12/1000000 [00:02<56:41:12,  4.90it/s]
  0%|          | 13/1000000 [00:02<54:14:51,  5.12it/s]
  0%|          | 14/1000000 [00:02<55:47:26,  4.98it/s]
  0%|          | 15/1000000 [00:02<68:12:14,  4.07it/s]
  0%|          | 16/1000000 [00:03<73:35:34,  3.77it/s]
  0%|          | 17/1000000 [00:03<83:11:34,  3.34it/s]
  0%|          | 18/1000000 [00:03<74:41:26,  3.72it/s]
  0%|          | 19/1000000 [00:03<62:35:31,  4.44it/s]
  0%|          | 20/1000000 [00:03<53:10:11,  5.22it/s]
  0%|          | 21/1000000 [00:04<50:33:19,  5.49it/s]
  0%|          | 22/1000000 [00:04<49:14:36,  5.64it/s]
  0%|          | 23/1000000 [00:04<47:30:51,  5.85it/s]
  0%|          | 25/1000000 [00:04<42:21:10,  6.56it/s]
  0%|          | 26/1000000 [00:04<46:15:29,  6.00it/s]
  0%|          | 27/1000000 [00:05<44:02:53,  6.31it/s]
  0%|          | 28/1000000 [00:05<53:56:11,  5.15it/s]
  0%|          | 29/1000000 [00:05<57:12:59,  4.85it/s]
  0%|          | 30/1000000 [00:05<52:37:48,  5.28it/s]
  0%|          | 31/1000000 [00:06<64:06:33,  4.33it/s]
  0%|          | 32/1000000 [00:06<73:12:47,  3.79it/s]
  0%|          | 33/1000000 [00:06<79:00:32,  3.52it/s]
  0%|          | 34/1000000 [00:07<80:23:06,  3.46it/s]
  0%|          | 35/1000000 [00:07<67:06:21,  4.14it/s]
  0%|          | 36/1000000 [00:07<57:11:13,  4.86it/s]
  0%|          | 37/1000000 [00:07<49:14:27,  5.64it/s]
  0%|          | 39/1000000 [00:07<39:25:11,  7.05it/s]
  0%|          | 40/1000000 [00:07<44:31:41,  6.24it/s]
  0%|          | 41/1000000 [00:08<46:18:18,  6.00it/s]
  0%|          | 42/1000000 [00:08<47:34:17,  5.84it/s]
  0%|          | 43/1000000 [00:08<49:20:36,  5.63it/s]
  0%|          | 44/1000000 [00:08<53:27:27,  5.20it/s]
  0%|          | 45/1000000 [00:08<53:34:44,  5.18it/s]
  0%|          | 46/1000000 [00:08<48:43:55,  5.70it/s]
  0%|          | 47/1000000 [00:09<59:52:39,  4.64it/s]
  0%|          | 48/1000000 [00:09<68:56:29,  4.03it/s]
  0%|          | 49/1000000 [00:09<65:31:53,  4.24it/s]
  0%|          | 50/1000000 [00:09<56:48:16,  4.89it/s]
  0%|          | 52/1000000 [00:10<46:32:59,  5.97it/s]
  0%|          | 53/1000000 [00:10<54:24:31,  5.11it/s]
  0%|          | 54/1000000 [00:10<57:27:23,  4.83it/s]
  0%|          | 55/1000000 [00:10<58:24:22,  4.76it/s]
  0%|          | 56/1000000 [00:11<57:33:44,  4.83it/s]
  0%|          | 58/1000000 [00:11<52:14:46,  5.32it/s]
  0%|          | 59/1000000 [00:11<57:24:56,  4.84it/s]
  0%|          | 60/1000000 [00:12<66:06:22,  4.20it/s]
  0%|          | 61/1000000 [00:12<74:17:32,  3.74it/s]
  0%|          | 62/1000000 [00:12<69:19:29,  4.01it/s]
  0%|          | 63/1000000 [00:12<57:47:28,  4.81it/s]
  0%|          | 64/1000000 [00:12<49:54:09,  5.57it/s]
  0%|          | 65/1000000 [00:12<49:53:33,  5.57it/s]
  0%|          | 66/1000000 [00:13<47:36:40,  5.83it/s]
  0%|          | 67/1000000 [00:13<42:32:06,  6.53it/s]
  0%|          | 68/1000000 [00:13<44:01:15,  6.31it/s]
  0%|          | 69/1000000 [00:13<43:40:51,  6.36it/s]
  0%|          | 70/1000000 [00:13<52:01:02,  5.34it/s]
  0%|          | 71/1000000 [00:14<54:13:26,  5.12it/s]
  0%|          | 72/1000000 [00:14<54:36:50,  5.09it/s]
  0%|          | 73/1000000 [00:14<52:45:22,  5.26it/s]
  0%|          | 74/1000000 [00:14<45:34:02,  6.10it/s]
  0%|          | 75/1000000 [00:14<41:56:54,  6.62it/s]
  0%|          | 76/1000000 [00:14<57:41:21,  4.81it/s]
  0%|          | 77/1000000 [00:15<67:12:33,  4.13it/s]
  0%|          | 78/1000000 [00:15<75:00:32,  3.70it/s]
  0%|          | 79/1000000 [00:15<70:33:09,  3.94it/s]
  0%|          | 80/1000000 [00:15<61:54:53,  4.49it/s]
  0%|          | 81/1000000 [00:16<52:55:42,  5.25it/s]
  0%|          | 82/1000000 [00:16<52:47:39,  5.26it/s]
  0%|          | 83/1000000 [00:16<48:21:39,  5.74it/s]
  0%|          | 84/1000000 [00:16<42:43:49,  6.50it/s]
  0%|          | 85/1000000 [00:16<44:13:01,  6.28it/s]
  0%|          | 86/1000000 [00:16<44:49:33,  6.20it/s]
  0%|          | 87/1000000 [00:17<43:46:01,  6.35it/s]
  0%|          | 88/1000000 [00:17<42:42:11,  6.50it/s]
  0%|          | 89/1000000 [00:17<53:29:45,  5.19it/s]
  0%|          | 90/1000000 [00:17<55:23:08,  5.01it/s]
  0%|          | 92/1000000 [00:17<49:03:13,  5.66it/s]
  0%|          | 93/1000000 [00:18<44:46:38,  6.20it/s]
  0%|          | 94/1000000 [00:18<58:52:55,  4.72it/s]
  0%|          | 95/1000000 [00:18<69:17:06,  4.01it/s]
  0%|          | 96/1000000 [00:19<80:16:06,  3.46it/s]
  0%|          | 97/1000000 [00:19<75:47:24,  3.66it/s]
  0%|          | 99/1000000 [00:19<54:06:09,  5.13it/s]
  0%|          | 101/1000000 [00:19<42:07:58,  6.59it/s]
  0%|          | 103/1000000 [00:19<36:39:03,  7.58it/s]
  0%|          | 104/1000000 [00:20<35:22:53,  7.85it/s]
  0%|          | 105/1000000 [00:20<45:17:32,  6.13it/s]
  0%|          | 106/1000000 [00:20<44:39:30,  6.22it/s]
  0%|          | 107/1000000 [00:20<42:50:01,  6.48it/s]
  0%|          | 108/1000000 [00:20<48:11:35,  5.76it/s]
  0%|          | 109/1000000 [00:21<46:42:20,  5.95it/s]
  0%|          | 111/1000000 [00:21<44:32:28,  6.24it/s]
  0%|          | 112/1000000 [00:21<48:40:25,  5.71it/s]
  0%|          | 113/1000000 [00:21<54:32:43,  5.09it/s]
  0%|          | 114/1000000 [00:22<58:08:43,  4.78it/s]
  0%|          | 115/1000000 [00:22<63:52:18,  4.35it/s]
  0%|          | 116/1000000 [00:22<68:57:25,  4.03it/s]
  0%|          | 117/1000000 [00:23<81:29:07,  3.41it/s]
  0%|          | 118/1000000 [00:23<87:58:59,  3.16it/s]
  0%|          | 119/1000000 [00:23<84:16:48,  3.30it/s]
  0%|          | 120/1000000 [00:23<69:47:43,  3.98it/s]
  0%|          | 122/1000000 [00:23<49:03:27,  5.66it/s]
  0%|          | 123/1000000 [00:24<47:48:03,  5.81it/s]
  0%|          | 124/1000000 [00:24<45:20:29,  6.13it/s]
  0%|          | 125/1000000 [00:24<40:44:31,  6.82it/s]
  0%|          | 126/1000000 [00:24<42:41:16,  6.51it/s]
  0%|          | 127/1000000 [00:24<50:16:34,  5.52it/s]
  0%|          | 128/1000000 [00:25<56:18:17,  4.93it/s]
  0%|          | 129/1000000 [00:25<55:48:12,  4.98it/s]
  0%|          | 130/1000000 [00:25<65:29:54,  4.24it/s]
  0%|          | 131/1000000 [00:25<73:48:50,  3.76it/s]
  0%|          | 132/1000000 [00:26<80:39:52,  3.44it/s]
  0%|          | 133/1000000 [00:26<73:01:35,  3.80it/s]
  0%|          | 135/1000000 [00:26<52:41:22,  5.27it/s]
  0%|          | 136/1000000 [00:26<48:01:58,  5.78it/s]
  0%|          | 137/1000000 [00:26<47:41:28,  5.82it/s]
  0%|          | 138/1000000 [00:27<48:31:22,  5.72it/s]
  0%|          | 139/1000000 [00:27<50:26:40,  5.51it/s]
  0%|          | 140/1000000 [00:27<46:39:55,  5.95it/s]
  0%|          | 141/1000000 [00:27<42:05:46,  6.60it/s]
  0%|          | 143/1000000 [00:27<42:40:01,  6.51it/s]
  0%|          | 144/1000000 [00:28<45:03:40,  6.16it/s]
  0%|          | 145/1000000 [00:28<47:38:55,  5.83it/s]
  0%|          | 146/1000000 [00:28<48:03:01,  5.78it/s]
  0%|          | 147/1000000 [00:28<59:14:09,  4.69it/s]
  0%|          | 148/1000000 [00:29<64:41:51,  4.29it/s]
  0%|          | 149/1000000 [00:29<74:08:37,  3.75it/s]
  0%|          | 150/1000000 [00:29<77:51:51,  3.57it/s]
  0%|          | 151/1000000 [00:29<63:34:46,  4.37it/s]
  0%|          | 152/1000000 [00:29<53:23:55,  5.20it/s]
  0%|          | 153/1000000 [00:30<46:35:34,  5.96it/s]
  0%|          | 155/1000000 [00:30<39:01:25,  7.12it/s]
  0%|          | 156/1000000 [00:30<39:50:00,  6.97it/s]
  0%|          | 157/1000000 [00:30<39:54:36,  6.96it/s]
  0%|          | 158/1000000 [00:30<40:18:34,  6.89it/s]
  0%|          | 159/1000000 [00:30<38:35:10,  7.20it/s]
  0%|          | 160/1000000 [00:30<37:08:37,  7.48it/s]
  0%|          | 161/1000000 [00:31<34:56:32,  7.95it/s]
  0%|          | 162/1000000 [00:31<35:32:15,  7.82it/s]
  0%|          | 163/1000000 [00:31<37:59:53,  7.31it/s]
  0%|          | 164/1000000 [00:31<45:41:08,  6.08it/s]
  0%|          | 165/1000000 [00:31<49:36:23,  5.60it/s]
  0%|          | 166/1000000 [00:32<52:11:57,  5.32it/s]
  0%|          | 167/1000000 [00:32<53:40:45,  5.17it/s]
  0%|          | 168/1000000 [00:32<58:31:52,  4.74it/s]
  0%|          | 169/1000000 [00:32<71:05:58,  3.91it/s]
  0%|          | 170/1000000 [00:33<78:49:43,  3.52it/s]
  0%|          | 171/1000000 [00:33<83:10:51,  3.34it/s]
  0%|          | 172/1000000 [00:33<75:34:43,  3.67it/s]
  0%|          | 173/1000000 [00:33<64:26:07,  4.31it/s]
  0%|          | 174/1000000 [00:33<54:53:30,  5.06it/s]
  0%|          | 175/1000000 [00:34<47:40:09,  5.83it/s]
  0%|          | 176/1000000 [00:34<42:37:07,  6.52it/s]
  0%|          | 177/1000000 [00:34<40:58:56,  6.78it/s]
  0%|          | 179/1000000 [00:34<40:47:14,  6.81it/s]
  0%|          | 180/1000000 [00:34<44:40:28,  6.22it/s]
  0%|          | 181/1000000 [00:34<45:06:41,  6.16it/s]
  0%|          | 182/1000000 [00:35<47:08:58,  5.89it/s]
  0%|          | 183/1000000 [00:35<49:25:53,  5.62it/s]
  0%|          | 184/1000000 [00:35<51:01:54,  5.44it/s]
  0%|          | 185/1000000 [00:35<51:21:30,  5.41it/s]
  0%|          | 186/1000000 [00:35<51:17:31,  5.41it/s]
  0%|          | 187/1000000 [00:36<59:13:44,  4.69it/s]
  0%|          | 188/1000000 [00:36<70:21:01,  3.95it/s]
  0%|          | 189/1000000 [00:36<79:53:31,  3.48it/s]
  0%|          | 190/1000000 [00:37<80:56:38,  3.43it/s]
  0%|          | 191/1000000 [00:37<67:41:46,  4.10it/s]
  0%|          | 193/1000000 [00:37<48:08:10,  5.77it/s]
  0%|          | 195/1000000 [00:37<39:56:47,  6.95it/s]
  0%|          | 196/1000000 [00:37<37:39:05,  7.38it/s]
  0%|          | 197/1000000 [00:38<39:15:12,  7.08it/s]
  0%|          | 198/1000000 [00:38<41:51:01,  6.64it/s]
  0%|          | 199/1000000 [00:38<43:13:40,  6.42it/s]
  0%|          | 200/1000000 [00:38<44:22:06,  6.26it/s]
  0%|          | 201/1000000 [00:38<45:54:43,  6.05it/s]
  0%|          | 202/1000000 [00:38<46:17:56,  6.00it/s]
  0%|          | 203/1000000 [00:39<46:31:15,  5.97it/s]
  0%|          | 204/1000000 [00:39<46:16:56,  6.00it/s]
  0%|          | 205/1000000 [00:39<49:37:35,  5.60it/s]
  0%|          | 206/1000000 [00:39<51:49:16,  5.36it/s]
  0%|          | 207/1000000 [00:39<49:33:04,  5.60it/s]
  0%|          | 208/1000000 [00:39<43:38:06,  6.36it/s]
  0%|          | 209/1000000 [00:40<43:37:49,  6.37it/s]
  0%|          | 210/1000000 [00:40<45:06:08,  6.16it/s]
  0%|          | 211/1000000 [00:40<41:45:13,  6.65it/s]
  0%|          | 212/1000000 [00:40<58:24:36,  4.75it/s]
  0%|          | 213/1000000 [00:41<68:19:33,  4.06it/s]
  0%|          | 214/1000000 [00:41<72:16:17,  3.84it/s]
  0%|          | 215/1000000 [00:41<83:03:05,  3.34it/s]
  0%|          | 216/1000000 [00:41<77:58:29,  3.56it/s]
  0%|          | 218/1000000 [00:42<54:57:01,  5.05it/s]
  0%|          | 220/1000000 [00:42<43:14:03,  6.42it/s]
  0%|          | 222/1000000 [00:42<42:54:51,  6.47it/s]
  0%|          | 223/1000000 [00:42<44:53:27,  6.19it/s]
  0%|          | 224/1000000 [00:43<45:04:55,  6.16it/s]
  0%|          | 225/1000000 [00:43<43:07:36,  6.44it/s]
  0%|          | 226/1000000 [00:43<44:03:42,  6.30it/s]
  0%|          | 227/1000000 [00:43<42:51:34,  6.48it/s]
  0%|          | 228/1000000 [00:43<49:50:36,  5.57it/s]
  0%|          | 229/1000000 [00:43<49:44:29,  5.58it/s]
  0%|          | 230/1000000 [00:44<51:24:22,  5.40it/s]
  0%|          | 231/1000000 [00:44<56:34:58,  4.91it/s]
  0%|          | 232/1000000 [00:44<67:22:50,  4.12it/s]
  0%|          | 233/1000000 [00:45<75:20:36,  3.69it/s]
  0%|          | 234/1000000 [00:45<78:36:01,  3.53it/s]
  0%|          | 235/1000000 [00:45<63:29:32,  4.37it/s]
  0%|          | 236/1000000 [00:45<53:28:09,  5.19it/s]
  0%|          | 237/1000000 [00:45<52:31:36,  5.29it/s]
  0%|          | 238/1000000 [00:45<48:27:01,  5.73it/s]
  0%|          | 239/1000000 [00:46<54:34:45,  5.09it/s]
  0%|          | 240/1000000 [00:46<56:20:11,  4.93it/s]
  0%|          | 241/1000000 [00:46<57:17:32,  4.85it/s]
  0%|          | 242/1000000 [00:46<48:56:24,  5.67it/s]
  0%|          | 243/1000000 [00:46<50:14:19,  5.53it/s]
  0%|          | 244/1000000 [00:47<55:03:06,  5.04it/s]
  0%|          | 245/1000000 [00:47<65:48:29,  4.22it/s]
  0%|          | 246/1000000 [00:47<74:28:49,  3.73it/s]
  0%|          | 247/1000000 [00:47<68:59:42,  4.03it/s]
  0%|          | 248/1000000 [00:48<58:26:55,  4.75it/s]
  0%|          | 249/1000000 [00:48<55:56:20,  4.96it/s]
  0%|          | 250/1000000 [00:48<51:26:54,  5.40it/s]
  0%|          | 251/1000000 [00:48<49:32:32,  5.61it/s]
  0%|          | 252/1000000 [00:48<56:15:58,  4.94it/s]
  0%|          | 253/1000000 [00:49<57:31:22,  4.83it/s]
  0%|          | 254/1000000 [00:49<59:14:48,  4.69it/s]
  0%|          | 255/1000000 [00:49<66:54:25,  4.15it/s]
  0%|          | 256/1000000 [00:49<74:28:34,  3.73it/s]
  0%|          | 257/1000000 [00:50<80:58:10,  3.43it/s]
  0%|          | 258/1000000 [00:50<67:06:37,  4.14it/s]
  0%|          | 259/1000000 [00:50<61:46:33,  4.50it/s]
  0%|          | 260/1000000 [00:50<55:38:03,  4.99it/s]
  0%|          | 261/1000000 [00:50<48:02:40,  5.78it/s]
  0%|          | 262/1000000 [00:50<42:06:56,  6.59it/s]
  0%|          | 263/1000000 [00:51<46:55:57,  5.92it/s]
  0%|          | 264/1000000 [00:51<57:37:45,  4.82it/s]
  0%|          | 265/1000000 [00:51<61:45:05,  4.50it/s]
  0%|          | 266/1000000 [00:51<58:47:14,  4.72it/s]
  0%|          | 267/1000000 [00:52<54:24:14,  5.10it/s]
  0%|          | 268/1000000 [00:52<63:45:42,  4.36it/s]
  0%|          | 269/1000000 [00:52<72:33:09,  3.83it/s]
  0%|          | 270/1000000 [00:53<83:27:30,  3.33it/s]
  0%|          | 271/1000000 [00:53<79:02:45,  3.51it/s]
  0%|          | 272/1000000 [00:53<64:26:30,  4.31it/s]
  0%|          | 274/1000000 [00:53<47:17:47,  5.87it/s]
  0%|          | 275/1000000 [00:53<48:05:15,  5.77it/s]
  0%|          | 276/1000000 [00:53<49:07:31,  5.65it/s]
  0%|          | 277/1000000 [00:54<47:30:25,  5.85it/s]
  0%|          | 278/1000000 [00:54<43:59:12,  6.31it/s]
  0%|          | 279/1000000 [00:54<45:59:56,  6.04it/s]
  0%|          | 280/1000000 [00:54<47:56:07,  5.79it/s]
  0%|          | 281/1000000 [00:54<50:56:02,  5.45it/s]
  0%|          | 282/1000000 [00:55<52:07:11,  5.33it/s]
  0%|          | 283/1000000 [00:55<53:40:43,  5.17it/s]
  0%|          | 284/1000000 [00:55<53:19:24,  5.21it/s]
  0%|          | 285/1000000 [00:55<48:46:10,  5.69it/s]
  0%|          | 286/1000000 [00:55<66:49:01,  4.16it/s]
  0%|          | 287/1000000 [00:56<78:20:00,  3.55it/s]
  0%|          | 288/1000000 [00:56<83:40:50,  3.32it/s]
  0%|          | 289/1000000 [00:57<87:46:02,  3.16it/s]
  0%|          | 290/1000000 [00:57<70:10:01,  3.96it/s]
  0%|          | 291/1000000 [00:57<61:27:25,  4.52it/s]
  0%|          | 292/1000000 [00:57<51:27:14,  5.40it/s]
  0%|          | 293/1000000 [00:57<50:46:27,  5.47it/s]
  0%|          | 294/1000000 [00:57<46:47:20,  5.94it/s]
  0%|          | 295/1000000 [00:57<43:33:31,  6.38it/s]
  0%|          | 296/1000000 [00:57<42:21:56,  6.55it/s]
  0%|          | 297/1000000 [00:58<42:21:16,  6.56it/s]
  0%|          | 298/1000000 [00:58<46:17:23,  6.00it/s]
  0%|          | 299/1000000 [00:58<51:42:39,  5.37it/s]
  0%|          | 300/1000000 [00:58<51:44:41,  5.37it/s]
  0%|          | 301/1000000 [00:58<48:43:46,  5.70it/s]
  0%|          | 302/1000000 [00:59<60:29:17,  4.59it/s]
  0%|          | 303/1000000 [00:59<70:30:15,  3.94it/s]
  0%|          | 304/1000000 [00:59<72:14:50,  3.84it/s]
  0%|          | 305/1000000 [00:59<60:02:52,  4.62it/s]
  0%|          | 306/1000000 [01:00<51:39:45,  5.38it/s]
  0%|          | 308/1000000 [01:00<47:46:19,  5.81it/s]
  0%|          | 309/1000000 [01:00<51:58:44,  5.34it/s]
  0%|          | 310/1000000 [01:00<51:49:49,  5.36it/s]
  0%|          | 311/1000000 [01:00<45:29:19,  6.10it/s]
  0%|          | 312/1000000 [01:01<48:07:00,  5.77it/s]
  0%|          | 313/1000000 [01:01<49:31:38,  5.61it/s]
  0%|          | 314/1000000 [01:01<54:10:17,  5.13it/s]
  0%|          | 315/1000000 [01:01<60:05:45,  4.62it/s]
  0%|          | 316/1000000 [01:02<71:25:50,  3.89it/s]
  0%|          | 317/1000000 [01:02<74:55:32,  3.71it/s]
  0%|          | 318/1000000 [01:02<74:32:37,  3.73it/s]
  0%|          | 319/1000000 [01:02<62:39:17,  4.43it/s]
  0%|          | 320/1000000 [01:02<52:54:54,  5.25it/s]
  0%|          | 321/1000000 [01:03<47:47:49,  5.81it/s]
  0%|          | 323/1000000 [01:03<47:33:04,  5.84it/s]
  0%|          | 324/1000000 [01:03<45:44:40,  6.07it/s]
  0%|          | 325/1000000 [01:03<50:30:01,  5.50it/s]
  0%|          | 326/1000000 [01:03<52:55:45,  5.25it/s]
  0%|          | 327/1000000 [01:04<51:59:13,  5.34it/s]
  0%|          | 328/1000000 [01:04<46:00:14,  6.04it/s]
  0%|          | 329/1000000 [01:04<52:32:28,  5.29it/s]
  0%|          | 330/1000000 [01:04<50:39:30,  5.48it/s]
  0%|          | 331/1000000 [01:04<55:52:52,  4.97it/s]
  0%|          | 332/1000000 [01:05<56:48:06,  4.89it/s]
  0%|          | 333/1000000 [01:05<56:23:25,  4.92it/s]
  0%|          | 334/1000000 [01:05<67:37:26,  4.11it/s]
  0%|          | 335/1000000 [01:06<76:09:18,  3.65it/s]
  0%|          | 336/1000000 [01:06<82:46:58,  3.35it/s]
  0%|          | 337/1000000 [01:06<85:35:08,  3.24it/s]
  0%|          | 338/1000000 [01:07<88:52:05,  3.12it/s]
  0%|          | 339/1000000 [01:07<85:20:37,  3.25it/s]
  0%|          | 340/1000000 [01:07<72:05:29,  3.85it/s]
  0%|          | 341/1000000 [01:07<60:42:01,  4.57it/s]
  0%|          | 342/1000000 [01:07<51:29:00,  5.39it/s]
  0%|          | 343/1000000 [01:07<46:50:37,  5.93it/s]
  0%|          | 344/1000000 [01:08<47:59:17,  5.79it/s]
  0%|          | 345/1000000 [01:08<48:31:18,  5.72it/s]
  0%|          | 346/1000000 [01:08<48:41:49,  5.70it/s]
  0%|          | 347/1000000 [01:08<47:57:09,  5.79it/s]
  0%|          | 348/1000000 [01:08<47:28:45,  5.85it/s]
  0%|          | 349/1000000 [01:08<50:09:09,  5.54it/s]
  0%|          | 350/1000000 [01:09<50:34:02,  5.49it/s]
  0%|          | 351/1000000 [01:09<48:57:53,  5.67it/s]
  0%|          | 352/1000000 [01:09<51:54:02,  5.35it/s]
  0%|          | 353/1000000 [01:09<45:04:33,  6.16it/s]
  0%|          | 354/1000000 [01:09<43:22:14,  6.40it/s]
  0%|          | 355/1000000 [01:10<53:52:35,  5.15it/s]
  0%|          | 356/1000000 [01:10<66:31:58,  4.17it/s]
  0%|          | 357/1000000 [01:10<74:26:19,  3.73it/s]
  0%|          | 358/1000000 [01:11<84:15:40,  3.30it/s]
  0%|          | 359/1000000 [01:11<79:00:29,  3.51it/s]
  0%|          | 361/1000000 [01:11<55:52:16,  4.97it/s]
  0%|          | 362/1000000 [01:11<50:44:11,  5.47it/s]
  0%|          | 363/1000000 [01:11<47:38:46,  5.83it/s]
  0%|          | 364/1000000 [01:11<47:15:50,  5.88it/s]
  0%|          | 365/1000000 [01:12<52:58:30,  5.24it/s]
  0%|          | 366/1000000 [01:12<52:16:09,  5.31it/s]
  0%|          | 367/1000000 [01:12<51:41:45,  5.37it/s]
  0%|          | 368/1000000 [01:12<54:01:52,  5.14it/s]
  0%|          | 369/1000000 [01:12<47:32:20,  5.84it/s]
  0%|          | 370/1000000 [01:13<49:49:06,  5.57it/s]
  0%|          | 371/1000000 [01:13<55:26:48,  5.01it/s]
  0%|          | 372/1000000 [01:13<56:03:58,  4.95it/s]
  0%|          | 373/1000000 [01:13<60:48:16,  4.57it/s]
  0%|          | 374/1000000 [01:14<59:40:07,  4.65it/s]
  0%|          | 376/1000000 [01:14<47:08:06,  5.89it/s]
  0%|          | 377/1000000 [01:14<53:06:47,  5.23it/s]
  0%|          | 378/1000000 [01:14<66:11:32,  4.19it/s]
  0%|          | 379/1000000 [01:15<76:55:12,  3.61it/s]
  0%|          | 380/1000000 [01:15<79:53:25,  3.48it/s]
  0%|          | 381/1000000 [01:15<90:18:35,  3.07it/s]
  0%|          | 382/1000000 [01:16<87:18:32,  3.18it/s]
  0%|          | 383/1000000 [01:16<71:23:26,  3.89it/s]
  0%|          | 384/1000000 [01:16<59:27:23,  4.67it/s]
  0%|          | 385/1000000 [01:16<50:12:09,  5.53it/s]
  0%|          | 386/1000000 [01:16<45:10:18,  6.15it/s]
  0%|          | 387/1000000 [01:16<50:55:52,  5.45it/s]
  0%|          | 388/1000000 [01:17<50:33:46,  5.49it/s]
  0%|          | 389/1000000 [01:17<49:30:00,  5.61it/s]
  0%|          | 390/1000000 [01:17<43:19:59,  6.41it/s]
  0%|          | 391/1000000 [01:17<43:02:08,  6.45it/s]
  0%|          | 392/1000000 [01:17<41:31:05,  6.69it/s]
  0%|          | 393/1000000 [01:17<45:26:13,  6.11it/s]
  0%|          | 394/1000000 [01:18<47:15:15,  5.88it/s]
  0%|          | 395/1000000 [01:18<49:37:30,  5.60it/s]
  0%|          | 396/1000000 [01:18<53:36:54,  5.18it/s]
  0%|          | 397/1000000 [01:18<53:55:35,  5.15it/s]
  0%|          | 398/1000000 [01:18<51:33:36,  5.39it/s]
  0%|          | 399/1000000 [01:19<62:04:13,  4.47it/s]
  0%|          | 400/1000000 [01:19<75:21:36,  3.68it/s]
  0%|          | 401/1000000 [01:19<79:22:37,  3.50it/s]
  0%|          | 402/1000000 [01:20<86:41:31,  3.20it/s]
  0%|          | 403/1000000 [01:20<80:16:12,  3.46it/s]
  0%|          | 404/1000000 [01:20<66:15:01,  4.19it/s]
  0%|          | 406/1000000 [01:20<48:07:59,  5.77it/s]
  0%|          | 407/1000000 [01:20<43:16:45,  6.42it/s]
  0%|          | 408/1000000 [01:21<41:19:03,  6.72it/s]
  0%|          | 409/1000000 [01:21<39:17:54,  7.07it/s]
  0%|          | 410/1000000 [01:21<40:00:24,  6.94it/s]
  0%|          | 411/1000000 [01:21<41:37:16,  6.67it/s]
  0%|          | 412/1000000 [01:21<46:01:58,  6.03it/s]
  0%|          | 413/1000000 [01:21<45:46:41,  6.07it/s]
  0%|          | 414/1000000 [01:22<45:40:34,  6.08it/s]
  0%|          | 415/1000000 [01:22<43:46:44,  6.34it/s]
  0%|          | 416/1000000 [01:22<45:42:13,  6.08it/s]
  0%|          | 417/1000000 [01:22<48:38:24,  5.71it/s]
  0%|          | 418/1000000 [01:22<48:43:23,  5.70it/s]
  0%|          | 419/1000000 [01:22<48:20:42,  5.74it/s]
  0%|          | 420/1000000 [01:23<50:32:37,  5.49it/s]
  0%|          | 421/1000000 [01:23<46:51:42,  5.93it/s]
  0%|          | 422/1000000 [01:23<67:35:39,  4.11it/s]
  0%|          | 423/1000000 [01:23<77:22:09,  3.59it/s]
  0%|          | 424/1000000 [01:24<87:19:02,  3.18it/s]
  0%|          | 425/1000000 [01:24<88:15:23,  3.15it/s]
  0%|          | 426/1000000 [01:24<72:52:00,  3.81it/s]
  0%|          | 428/1000000 [01:25<52:10:44,  5.32it/s]
  0%|          | 429/1000000 [01:25<50:47:30,  5.47it/s]
  0%|          | 430/1000000 [01:25<49:41:38,  5.59it/s]
  0%|          | 431/1000000 [01:25<55:03:28,  5.04it/s]
  0%|          | 432/1000000 [01:25<55:13:18,  5.03it/s]
  0%|          | 433/1000000 [01:25<51:16:04,  5.42it/s]
  0%|          | 434/1000000 [01:26<47:12:12,  5.88it/s]
  0%|          | 435/1000000 [01:26<57:18:08,  4.85it/s]
  0%|          | 436/1000000 [01:26<58:22:31,  4.76it/s]
  0%|          | 437/1000000 [01:26<52:08:06,  5.33it/s]
  0%|          | 438/1000000 [01:27<61:16:34,  4.53it/s]
  0%|          | 439/1000000 [01:27<75:06:00,  3.70it/s]
  0%|          | 440/1000000 [01:27<84:33:30,  3.28it/s]
  0%|          | 441/1000000 [01:28<78:26:43,  3.54it/s]
  0%|          | 442/1000000 [01:28<64:22:03,  4.31it/s]
  0%|          | 443/1000000 [01:28<53:32:05,  5.19it/s]
  0%|          | 444/1000000 [01:28<56:27:11,  4.92it/s]
  0%|          | 445/1000000 [01:28<60:21:09,  4.60it/s]
  0%|          | 446/1000000 [01:29<62:10:30,  4.47it/s]
  0%|          | 447/1000000 [01:29<62:10:37,  4.47it/s]
  0%|          | 448/1000000 [01:29<55:59:50,  4.96it/s]
  0%|          | 449/1000000 [01:29<53:05:25,  5.23it/s]
  0%|          | 450/1000000 [01:29<53:38:07,  5.18it/s]
  0%|          | 451/1000000 [01:29<51:34:59,  5.38it/s]
  0%|          | 452/1000000 [01:30<44:31:58,  6.23it/s]
  0%|          | 453/1000000 [01:30<52:55:00,  5.25it/s]
  0%|          | 454/1000000 [01:30<63:56:47,  4.34it/s]
  0%|          | 455/1000000 [01:30<72:08:01,  3.85it/s]
  0%|          | 456/1000000 [01:31<76:50:22,  3.61it/s]
  0%|          | 457/1000000 [01:31<74:17:28,  3.74it/s]
  0%|          | 458/1000000 [01:31<61:34:02,  4.51it/s]
  0%|          | 459/1000000 [01:31<52:20:48,  5.30it/s]
  0%|          | 460/1000000 [01:31<47:34:26,  5.84it/s]
  0%|          | 461/1000000 [01:32<53:37:31,  5.18it/s]
  0%|          | 462/1000000 [01:32<52:50:35,  5.25it/s]
  0%|          | 463/1000000 [01:32<49:42:32,  5.59it/s]
  0%|          | 464/1000000 [01:32<47:33:05,  5.84it/s]
  0%|          | 465/1000000 [01:32<44:37:36,  6.22it/s]
  0%|          | 467/1000000 [01:33<42:31:33,  6.53it/s]
  0%|          | 468/1000000 [01:33<47:14:31,  5.88it/s]
  0%|          | 469/1000000 [01:33<51:58:20,  5.34it/s]
  0%|          | 470/1000000 [01:33<51:26:47,  5.40it/s]
  0%|          | 471/1000000 [01:33<56:30:03,  4.91it/s]
  0%|          | 472/1000000 [01:34<66:37:02,  4.17it/s]
  0%|          | 473/1000000 [01:34<72:43:05,  3.82it/s]
  0%|          | 474/1000000 [01:34<81:09:09,  3.42it/s]
  0%|          | 475/1000000 [01:35<74:49:41,  3.71it/s]
  0%|          | 476/1000000 [01:35<63:01:42,  4.41it/s]
  0%|          | 477/1000000 [01:35<53:16:43,  5.21it/s]
  0%|          | 478/1000000 [01:35<47:45:05,  5.81it/s]
  0%|          | 479/1000000 [01:35<52:33:32,  5.28it/s]
  0%|          | 480/1000000 [01:35<52:35:26,  5.28it/s]
  0%|          | 481/1000000 [01:36<46:01:32,  6.03it/s]
  0%|          | 483/1000000 [01:36<41:55:05,  6.62it/s]
  0%|          | 484/1000000 [01:36<49:16:40,  5.63it/s]
  0%|          | 485/1000000 [01:36<51:57:16,  5.34it/s]
  0%|          | 486/1000000 [01:36<53:24:59,  5.20it/s]
  0%|          | 487/1000000 [01:37<52:12:45,  5.32it/s]
  0%|          | 488/1000000 [01:37<45:44:25,  6.07it/s]
  0%|          | 489/1000000 [01:37<55:02:53,  5.04it/s]
  0%|          | 490/1000000 [01:37<64:16:31,  4.32it/s]
  0%|          | 491/1000000 [01:38<74:58:22,  3.70it/s]
  0%|          | 492/1000000 [01:38<80:37:37,  3.44it/s]
  0%|          | 493/1000000 [01:38<66:00:42,  4.21it/s]
  0%|          | 495/1000000 [01:38<50:01:23,  5.55it/s]
  0%|          | 496/1000000 [01:39<46:45:36,  5.94it/s]
  0%|          | 497/1000000 [01:39<49:54:38,  5.56it/s]
  0%|          | 498/1000000 [01:39<44:21:31,  6.26it/s]
  0%|          | 500/1000000 [01:39<41:55:36,  6.62it/s]
  0%|          | 501/1000000 [01:39<41:04:16,  6.76it/s]
  0%|          | 502/1000000 [01:39<42:59:27,  6.46it/s]
  0%|          | 503/1000000 [01:40<44:50:45,  6.19it/s]
  0%|          | 504/1000000 [01:40<49:55:01,  5.56it/s]
  0%|          | 505/1000000 [01:40<46:01:47,  6.03it/s]
  0%|          | 506/1000000 [01:40<42:08:37,  6.59it/s]
  0%|          | 507/1000000 [01:40<49:21:55,  5.62it/s]
  0%|          | 508/1000000 [01:41<53:41:15,  5.17it/s]
  0%|          | 509/1000000 [01:41<52:22:56,  5.30it/s]
  0%|          | 510/1000000 [01:41<48:11:56,  5.76it/s]
  0%|          | 511/1000000 [01:41<60:23:27,  4.60it/s]
  0%|          | 512/1000000 [01:42<70:18:46,  3.95it/s]
  0%|          | 513/1000000 [01:42<78:05:26,  3.56it/s]
  0%|          | 514/1000000 [01:42<80:48:40,  3.44it/s]
  0%|          | 515/1000000 [01:42<76:08:24,  3.65it/s]
  0%|          | 516/1000000 [01:43<64:05:32,  4.33it/s]
  0%|          | 517/1000000 [01:43<53:36:31,  5.18it/s]
  0%|          | 519/1000000 [01:43<40:51:18,  6.80it/s]
  0%|          | 521/1000000 [01:43<41:51:40,  6.63it/s]
  0%|          | 522/1000000 [01:43<40:00:06,  6.94it/s]
  0%|          | 523/1000000 [01:43<38:38:18,  7.19it/s]
  0%|          | 524/1000000 [01:44<40:30:27,  6.85it/s]
  0%|          | 525/1000000 [01:44<42:19:16,  6.56it/s]
  0%|          | 526/1000000 [01:44<43:00:47,  6.45it/s]
  0%|          | 527/1000000 [01:44<42:15:54,  6.57it/s]
  0%|          | 528/1000000 [01:44<41:35:59,  6.67it/s]
  0%|          | 529/1000000 [01:44<45:26:48,  6.11it/s]
  0%|          | 530/1000000 [01:45<45:59:41,  6.04it/s]
  0%|          | 531/1000000 [01:45<48:02:51,  5.78it/s]
  0%|          | 532/1000000 [01:45<50:20:48,  5.51it/s]
  0%|          | 533/1000000 [01:45<50:53:59,  5.45it/s]
  0%|          | 534/1000000 [01:45<50:11:56,  5.53it/s]
  0%|          | 535/1000000 [01:45<44:01:16,  6.31it/s]
  0%|          | 536/1000000 [01:46<42:42:38,  6.50it/s]
  0%|          | 537/1000000 [01:46<40:44:46,  6.81it/s]
  0%|          | 538/1000000 [01:46<53:25:59,  5.20it/s]
  0%|          | 539/1000000 [01:46<69:09:11,  4.01it/s]
  0%|          | 540/1000000 [01:47<78:51:29,  3.52it/s]
  0%|          | 541/1000000 [01:47<82:34:17,  3.36it/s]
  0%|          | 542/1000000 [01:47<80:53:08,  3.43it/s]
  0%|          | 543/1000000 [01:47<70:33:04,  3.94it/s]
  0%|          | 545/1000000 [01:48<49:54:04,  5.56it/s]
  0%|          | 547/1000000 [01:48<42:04:37,  6.60it/s]
  0%|          | 548/1000000 [01:48<44:06:52,  6.29it/s]
  0%|          | 549/1000000 [01:48<47:45:16,  5.81it/s]
  0%|          | 550/1000000 [01:48<46:20:54,  5.99it/s]
  0%|          | 551/1000000 [01:49<44:12:07,  6.28it/s]
  0%|          | 552/1000000 [01:49<41:02:00,  6.77it/s]
  0%|          | 553/1000000 [01:49<39:47:16,  6.98it/s]
  0%|          | 554/1000000 [01:49<44:48:41,  6.20it/s]
  0%|          | 555/1000000 [01:49<45:10:05,  6.15it/s]
  0%|          | 556/1000000 [01:49<44:32:58,  6.23it/s]
  0%|          | 557/1000000 [01:50<47:19:15,  5.87it/s]
  0%|          | 558/1000000 [01:50<46:26:09,  5.98it/s]
  0%|          | 559/1000000 [01:50<43:32:58,  6.37it/s]
  0%|          | 561/1000000 [01:50<37:52:25,  7.33it/s]
  0%|          | 562/1000000 [01:50<41:35:44,  6.67it/s]
  0%|          | 563/1000000 [01:50<45:32:05,  6.10it/s]
  0%|          | 564/1000000 [01:51<42:51:11,  6.48it/s]
  0%|          | 565/1000000 [01:51<56:09:56,  4.94it/s]
  0%|          | 566/1000000 [01:51<69:39:00,  3.99it/s]
  0%|          | 567/1000000 [01:52<77:04:18,  3.60it/s]
  0%|          | 568/1000000 [01:52<83:26:50,  3.33it/s]
  0%|          | 569/1000000 [01:52<83:55:27,  3.31it/s]
  0%|          | 570/1000000 [01:52<69:39:23,  3.99it/s]
  0%|          | 571/1000000 [01:53<57:35:14,  4.82it/s]
  0%|          | 573/1000000 [01:53<44:22:31,  6.26it/s]
  0%|          | 574/1000000 [01:53<41:55:00,  6.62it/s]
  0%|          | 575/1000000 [01:53<44:37:10,  6.22it/s]
  0%|          | 576/1000000 [01:53<41:53:56,  6.63it/s]
  0%|          | 577/1000000 [01:53<38:57:21,  7.13it/s]
  0%|          | 579/1000000 [01:54<39:46:43,  6.98it/s]
  0%|          | 580/1000000 [01:54<44:36:47,  6.22it/s]
  0%|          | 581/1000000 [01:54<52:25:55,  5.29it/s]
  0%|          | 582/1000000 [01:54<54:26:29,  5.10it/s]
  0%|          | 583/1000000 [01:55<57:24:53,  4.84it/s]
  0%|          | 584/1000000 [01:55<52:59:15,  5.24it/s]
  0%|          | 585/1000000 [01:55<62:58:15,  4.41it/s]
  0%|          | 586/1000000 [01:55<76:18:19,  3.64it/s]
  0%|          | 587/1000000 [01:56<82:39:55,  3.36it/s]
  0%|          | 588/1000000 [01:56<80:24:07,  3.45it/s]
  0%|          | 589/1000000 [01:56<66:50:10,  4.15it/s]
  0%|          | 591/1000000 [01:56<48:54:44,  5.68it/s]
  0%|          | 592/1000000 [01:57<48:31:25,  5.72it/s]
  0%|          | 593/1000000 [01:57<45:23:10,  6.12it/s]
  0%|          | 594/1000000 [01:57<41:44:02,  6.65it/s]
  0%|          | 596/1000000 [01:57<35:59:05,  7.71it/s]
  0%|          | 597/1000000 [01:57<38:09:18,  7.28it/s]
  0%|          | 598/1000000 [01:57<44:43:48,  6.21it/s]
  0%|          | 599/1000000 [01:58<48:35:56,  5.71it/s]
  0%|          | 600/1000000 [01:58<53:36:04,  5.18it/s]
  0%|          | 601/1000000 [01:58<52:56:20,  5.24it/s]
  0%|          | 602/1000000 [01:58<54:40:40,  5.08it/s]
  0%|          | 603/1000000 [01:59<67:08:45,  4.13it/s]
  0%|          | 604/1000000 [01:59<74:43:46,  3.71it/s]
  0%|          | 605/1000000 [01:59<76:22:04,  3.64it/s]
  0%|          | 606/1000000 [01:59<65:22:15,  4.25it/s]
  0%|          | 607/1000000 [01:59<54:55:06,  5.05it/s]
  0%|          | 608/1000000 [02:00<49:15:11,  5.64it/s]
  0%|          | 609/1000000 [02:00<48:44:49,  5.69it/s]
  0%|          | 610/1000000 [02:00<50:38:03,  5.48it/s]
  0%|          | 611/1000000 [02:00<48:29:59,  5.72it/s]
  0%|          | 612/1000000 [02:00<45:54:16,  6.05it/s]
  0%|          | 613/1000000 [02:00<44:19:11,  6.26it/s]
  0%|          | 614/1000000 [02:01<49:24:15,  5.62it/s]
  0%|          | 615/1000000 [02:01<54:46:23,  5.07it/s]
  0%|          | 616/1000000 [02:01<61:44:23,  4.50it/s]
  0%|          | 617/1000000 [02:01<58:10:22,  4.77it/s]
  0%|          | 618/1000000 [02:02<71:16:47,  3.89it/s]
  0%|          | 619/1000000 [02:02<77:07:19,  3.60it/s]
  0%|          | 620/1000000 [02:02<79:02:11,  3.51it/s]
  0%|          | 621/1000000 [02:03<76:41:02,  3.62it/s]
  0%|          | 622/1000000 [02:03<63:13:28,  4.39it/s]
  0%|          | 623/1000000 [02:03<53:08:09,  5.22it/s]
  0%|          | 624/1000000 [02:03<46:35:10,  5.96it/s]
  0%|          | 625/1000000 [02:03<53:47:31,  5.16it/s]
  0%|          | 626/1000000 [02:03<49:31:42,  5.60it/s]
  0%|          | 628/1000000 [02:03<38:10:07,  7.27it/s]
  0%|          | 629/1000000 [02:04<43:50:41,  6.33it/s]
  0%|          | 630/1000000 [02:04<44:57:31,  6.17it/s]
  0%|          | 631/1000000 [02:04<43:38:16,  6.36it/s]
  0%|          | 632/1000000 [02:04<50:36:15,  5.49it/s]
  0%|          | 633/1000000 [02:04<53:55:28,  5.15it/s]
  0%|          | 634/1000000 [02:05<54:50:35,  5.06it/s]
  0%|          | 635/1000000 [02:05<50:10:32,  5.53it/s]
  0%|          | 636/1000000 [02:05<67:50:19,  4.09it/s]
  0%|          | 637/1000000 [02:06<75:18:57,  3.69it/s]
  0%|          | 638/1000000 [02:06<86:04:59,  3.22it/s]
  0%|          | 639/1000000 [02:06<79:21:47,  3.50it/s]
  0%|          | 640/1000000 [02:06<64:06:15,  4.33it/s]
  0%|          | 642/1000000 [02:06<45:59:29,  6.04it/s]
  0%|          | 643/1000000 [02:07<42:10:29,  6.58it/s]
  0%|          | 645/1000000 [02:07<36:41:24,  7.57it/s]
  0%|          | 646/1000000 [02:07<41:16:00,  6.73it/s]
  0%|          | 647/1000000 [02:07<42:04:44,  6.60it/s]
  0%|          | 648/1000000 [02:07<43:51:25,  6.33it/s]
  0%|          | 649/1000000 [02:07<45:32:03,  6.10it/s]
  0%|          | 650/1000000 [02:08<43:11:21,  6.43it/s]
  0%|          | 651/1000000 [02:08<41:33:08,  6.68it/s]
  0%|          | 652/1000000 [02:08<47:42:28,  5.82it/s]
  0%|          | 653/1000000 [02:08<51:29:58,  5.39it/s]
  0%|          | 654/1000000 [02:08<51:46:38,  5.36it/s]
  0%|          | 655/1000000 [02:09<49:57:12,  5.56it/s]
  0%|          | 656/1000000 [02:09<51:03:13,  5.44it/s]
  0%|          | 657/1000000 [02:09<51:47:11,  5.36it/s]
  0%|          | 658/1000000 [02:09<48:52:47,  5.68it/s]
  0%|          | 659/1000000 [02:09<61:27:04,  4.52it/s]
  0%|          | 660/1000000 [02:10<79:08:38,  3.51it/s]
  0%|          | 661/1000000 [02:10<85:42:18,  3.24it/s]
  0%|          | 662/1000000 [02:11<85:40:46,  3.24it/s]
  0%|          | 663/1000000 [02:11<74:21:45,  3.73it/s]
  0%|          | 664/1000000 [02:11<62:09:45,  4.47it/s]
  0%|          | 665/1000000 [02:11<53:09:39,  5.22it/s]
  0%|          | 666/1000000 [02:11<45:56:50,  6.04it/s]
  0%|          | 667/1000000 [02:11<50:48:03,  5.46it/s]
  0%|          | 668/1000000 [02:11<50:03:13,  5.55it/s]
  0%|          | 669/1000000 [02:12<48:04:02,  5.78it/s]
  0%|          | 670/1000000 [02:12<47:09:23,  5.89it/s]
  0%|          | 672/1000000 [02:12<41:17:42,  6.72it/s]
  0%|          | 673/1000000 [02:12<44:09:18,  6.29it/s]
  0%|          | 674/1000000 [02:12<47:45:42,  5.81it/s]
  0%|          | 675/1000000 [02:13<53:08:17,  5.22it/s]
  0%|          | 676/1000000 [02:13<60:45:08,  4.57it/s]
  0%|          | 677/1000000 [02:13<58:31:17,  4.74it/s]
  0%|          | 678/1000000 [02:13<65:32:59,  4.23it/s]
  0%|          | 679/1000000 [02:14<74:38:14,  3.72it/s]
  0%|          | 680/1000000 [02:14<82:48:43,  3.35it/s]
  0%|          | 681/1000000 [02:14<84:42:02,  3.28it/s]
  0%|          | 682/1000000 [02:15<79:28:12,  3.49it/s]
  0%|          | 683/1000000 [02:15<66:11:27,  4.19it/s]
  0%|          | 685/1000000 [02:15<48:27:08,  5.73it/s]
  0%|          | 687/1000000 [02:15<40:16:30,  6.89it/s]
  0%|          | 688/1000000 [02:15<42:35:10,  6.52it/s]
  0%|          | 689/1000000 [02:16<45:47:23,  6.06it/s]
  0%|          | 690/1000000 [02:16<48:35:01,  5.71it/s]
  0%|          | 691/1000000 [02:16<48:18:46,  5.75it/s]
  0%|          | 692/1000000 [02:16<47:43:14,  5.82it/s]
  0%|          | 693/1000000 [02:16<48:47:52,  5.69it/s]
  0%|          | 694/1000000 [02:17<49:33:02,  5.60it/s]
  0%|          | 695/1000000 [02:17<45:48:58,  6.06it/s]
  0%|          | 696/1000000 [02:17<41:18:56,  6.72it/s]
  0%|          | 697/1000000 [02:17<44:10:04,  6.28it/s]
  0%|          | 698/1000000 [02:17<48:17:42,  5.75it/s]
  0%|          | 699/1000000 [02:17<48:10:10,  5.76it/s]
  0%|          | 700/1000000 [02:18<48:32:18,  5.72it/s]
  0%|          | 701/1000000 [02:18<50:32:03,  5.49it/s]
  0%|          | 702/1000000 [02:18<47:52:51,  5.80it/s]
  0%|          | 703/1000000 [02:18<58:36:00,  4.74it/s]
  0%|          | 704/1000000 [02:19<70:59:37,  3.91it/s]
  0%|          | 705/1000000 [02:19<78:18:59,  3.54it/s]
  0%|          | 706/1000000 [02:19<86:11:39,  3.22it/s]
  0%|          | 707/1000000 [02:20<88:22:30,  3.14it/s]
  0%|          | 708/1000000 [02:20<76:00:01,  3.65it/s]
  0%|          | 709/1000000 [02:20<63:10:08,  4.39it/s]
  0%|          | 711/1000000 [02:20<47:46:32,  5.81it/s]
  0%|          | 712/1000000 [02:20<43:43:31,  6.35it/s]
  0%|          | 713/1000000 [02:20<41:49:56,  6.64it/s]
  0%|          | 714/1000000 [02:21<46:45:34,  5.94it/s]
  0%|          | 715/1000000 [02:21<51:11:52,  5.42it/s]
  0%|          | 716/1000000 [02:21<51:55:53,  5.35it/s]
  0%|          | 717/1000000 [02:21<54:25:27,  5.10it/s]
  0%|          | 718/1000000 [02:21<57:45:07,  4.81it/s]
  0%|          | 719/1000000 [02:22<56:48:17,  4.89it/s]
  0%|          | 720/1000000 [02:22<53:04:45,  5.23it/s]
  0%|          | 722/1000000 [02:22<45:08:45,  6.15it/s]
  0%|          | 723/1000000 [02:22<47:42:19,  5.82it/s]
  0%|          | 724/1000000 [02:23<60:17:05,  4.60it/s]
  0%|          | 725/1000000 [02:23<72:01:48,  3.85it/s]
  0%|          | 726/1000000 [02:23<78:12:17,  3.55it/s]
  0%|          | 727/1000000 [02:23<66:52:41,  4.15it/s]
  0%|          | 729/1000000 [02:24<50:27:21,  5.50it/s]
  0%|          | 730/1000000 [02:24<50:40:13,  5.48it/s]
  0%|          | 731/1000000 [02:24<50:45:56,  5.47it/s]
  0%|          | 732/1000000 [02:24<52:59:26,  5.24it/s]
  0%|          | 733/1000000 [02:24<55:51:31,  4.97it/s]
  0%|          | 734/1000000 [02:25<57:34:52,  4.82it/s]
  0%|          | 735/1000000 [02:25<52:25:38,  5.29it/s]
  0%|          | 736/1000000 [02:25<65:14:08,  4.25it/s]
  0%|          | 737/1000000 [02:25<70:35:25,  3.93it/s]
  0%|          | 738/1000000 [02:26<73:08:36,  3.79it/s]
  0%|          | 740/1000000 [02:26<52:26:52,  5.29it/s]
  0%|          | 741/1000000 [02:26<53:49:24,  5.16it/s]
  0%|          | 742/1000000 [02:26<51:21:41,  5.40it/s]
  0%|          | 743/1000000 [02:27<50:13:45,  5.53it/s]
  0%|          | 744/1000000 [02:27<47:36:31,  5.83it/s]
  0%|          | 745/1000000 [02:27<42:48:15,  6.48it/s]
  0%|          | 746/1000000 [02:27<48:26:09,  5.73it/s]
  0%|          | 747/1000000 [02:27<52:16:09,  5.31it/s]
  0%|          | 748/1000000 [02:27<50:04:19,  5.54it/s]
  0%|          | 749/1000000 [02:28<60:14:16,  4.61it/s]
  0%|          | 750/1000000 [02:28<70:58:28,  3.91it/s]
  0%|          | 751/1000000 [02:28<78:20:32,  3.54it/s]
  0%|          | 752/1000000 [02:29<75:22:47,  3.68it/s]
  0%|          | 753/1000000 [02:29<62:38:02,  4.43it/s]
  0%|          | 755/1000000 [02:29<46:33:09,  5.96it/s]
  0%|          | 756/1000000 [02:29<49:25:07,  5.62it/s]
  0%|          | 757/1000000 [02:29<49:14:49,  5.64it/s]
  0%|          | 758/1000000 [02:30<50:43:51,  5.47it/s]
  0%|          | 759/1000000 [02:30<56:41:25,  4.90it/s]
  0%|          | 760/1000000 [02:30<55:32:46,  5.00it/s]
  0%|          | 761/1000000 [02:30<57:59:41,  4.79it/s]
  0%|          | 762/1000000 [02:30<60:52:44,  4.56it/s]
  0%|          | 763/1000000 [02:31<63:54:45,  4.34it/s]
  0%|          | 764/1000000 [02:31<69:03:11,  4.02it/s]
  0%|          | 765/1000000 [02:31<77:09:33,  3.60it/s]
  0%|          | 766/1000000 [02:32<81:59:18,  3.39it/s]
  0%|          | 767/1000000 [02:32<78:28:29,  3.54it/s]
  0%|          | 768/1000000 [02:32<63:22:06,  4.38it/s]
  0%|          | 770/1000000 [02:32<49:13:49,  5.64it/s]
  0%|          | 771/1000000 [02:32<51:24:00,  5.40it/s]
  0%|          | 772/1000000 [02:33<51:06:26,  5.43it/s]
  0%|          | 773/1000000 [02:33<51:50:58,  5.35it/s]
  0%|          | 774/1000000 [02:33<57:10:52,  4.85it/s]
  0%|          | 775/1000000 [02:33<52:11:12,  5.32it/s]
  0%|          | 776/1000000 [02:33<49:47:51,  5.57it/s]
  0%|          | 777/1000000 [02:34<49:54:29,  5.56it/s]
  0%|          | 778/1000000 [02:34<55:41:54,  4.98it/s]
  0%|          | 779/1000000 [02:34<56:51:50,  4.88it/s]
  0%|          | 780/1000000 [02:34<51:09:26,  5.43it/s]
  0%|          | 781/1000000 [02:34<60:52:09,  4.56it/s]
  0%|          | 782/1000000 [02:35<72:18:03,  3.84it/s]
  0%|          | 783/1000000 [02:35<78:38:16,  3.53it/s]
  0%|          | 784/1000000 [02:36<87:51:20,  3.16it/s]
  0%|          | 785/1000000 [02:36<77:58:11,  3.56it/s]
  0%|          | 786/1000000 [02:36<66:24:35,  4.18it/s]
  0%|          | 787/1000000 [02:36<55:10:08,  5.03it/s]
  0%|          | 789/1000000 [02:36<41:55:14,  6.62it/s]
  0%|          | 790/1000000 [02:36<44:49:12,  6.19it/s]
  0%|          | 791/1000000 [02:37<44:39:38,  6.21it/s]
  0%|          | 793/1000000 [02:37<42:14:37,  6.57it/s]
  0%|          | 794/1000000 [02:37<44:33:17,  6.23it/s]
  0%|          | 795/1000000 [02:37<49:37:28,  5.59it/s]
  0%|          | 796/1000000 [02:38<55:29:32,  5.00it/s]
  0%|          | 797/1000000 [02:38<56:41:17,  4.90it/s]
  0%|          | 798/1000000 [02:38<59:28:17,  4.67it/s]
  0%|          | 799/1000000 [02:38<52:27:57,  5.29it/s]
  0%|          | 800/1000000 [02:38<64:27:51,  4.31it/s]
  0%|          | 801/1000000 [02:39<74:25:06,  3.73it/s]
  0%|          | 802/1000000 [02:39<79:42:35,  3.48it/s]
  0%|          | 803/1000000 [02:40<92:09:23,  3.01it/s]
  0%|          | 804/1000000 [02:40<76:33:17,  3.63it/s]
  0%|          | 806/1000000 [02:40<52:25:37,  5.29it/s]
  0%|          | 808/1000000 [02:40<41:18:35,  6.72it/s]
  0%|          | 809/1000000 [02:40<40:02:30,  6.93it/s]
  0%|          | 810/1000000 [02:40<45:08:52,  6.15it/s]
  0%|          | 811/1000000 [02:41<45:43:58,  6.07it/s]
  0%|          | 812/1000000 [02:41<46:58:43,  5.91it/s]
  0%|          | 813/1000000 [02:41<50:39:18,  5.48it/s]
  0%|          | 814/1000000 [02:41<55:16:08,  5.02it/s]
  0%|          | 815/1000000 [02:41<56:06:42,  4.95it/s]
  0%|          | 816/1000000 [02:42<50:34:28,  5.49it/s]
  0%|          | 817/1000000 [02:42<46:21:17,  5.99it/s]
  0%|          | 818/1000000 [02:42<41:59:44,  6.61it/s]
  0%|          | 819/1000000 [02:42<55:49:24,  4.97it/s]
  0%|          | 820/1000000 [02:42<67:05:30,  4.14it/s]
  0%|          | 821/1000000 [02:43<77:16:11,  3.59it/s]
  0%|          | 822/1000000 [02:43<77:14:56,  3.59it/s]
  0%|          | 823/1000000 [02:43<67:24:27,  4.12it/s]
  0%|          | 824/1000000 [02:43<55:38:20,  4.99it/s]
  0%|          | 825/1000000 [02:43<47:30:22,  5.84it/s]
  0%|          | 826/1000000 [02:44<49:36:52,  5.59it/s]
  0%|          | 827/1000000 [02:44<51:03:48,  5.44it/s]
  0%|          | 828/1000000 [02:44<52:04:54,  5.33it/s]
  0%|          | 829/1000000 [02:44<55:06:00,  5.04it/s]
  0%|          | 830/1000000 [02:44<51:00:16,  5.44it/s]
  0%|          | 831/1000000 [02:45<62:31:29,  4.44it/s]
  0%|          | 832/1000000 [02:45<69:54:59,  3.97it/s]
  0%|          | 833/1000000 [02:45<75:30:52,  3.68it/s]
  0%|          | 834/1000000 [02:46<62:13:19,  4.46it/s]
  0%|          | 835/1000000 [02:46<62:05:20,  4.47it/s]
  0%|          | 836/1000000 [02:46<62:53:58,  4.41it/s]
  0%|          | 837/1000000 [02:46<65:59:50,  4.21it/s]
  0%|          | 838/1000000 [02:46<63:38:55,  4.36it/s]
  0%|          | 839/1000000 [02:47<57:12:26,  4.85it/s]
  0%|          | 840/1000000 [02:47<58:33:07,  4.74it/s]
  0%|          | 841/1000000 [02:47<63:10:10,  4.39it/s]
  0%|          | 842/1000000 [02:47<75:19:34,  3.68it/s]
  0%|          | 843/1000000 [02:48<80:15:52,  3.46it/s]
  0%|          | 844/1000000 [02:48<85:18:10,  3.25it/s]
  0%|          | 845/1000000 [02:48<80:05:35,  3.47it/s]
  0%|          | 846/1000000 [02:48<64:34:45,  4.30it/s]
  0%|          | 848/1000000 [02:49<46:24:15,  5.98it/s]
  0%|          | 849/1000000 [02:49<57:08:37,  4.86it/s]
  0%|          | 850/1000000 [02:49<57:12:45,  4.85it/s]
  0%|          | 851/1000000 [02:49<53:59:26,  5.14it/s]
  0%|          | 852/1000000 [02:50<60:27:09,  4.59it/s]
  0%|          | 853/1000000 [02:50<55:35:18,  4.99it/s]
  0%|          | 855/1000000 [02:50<46:47:11,  5.93it/s]
  0%|          | 856/1000000 [02:50<53:39:01,  5.17it/s]
  0%|          | 857/1000000 [02:51<61:03:48,  4.55it/s]
  0%|          | 858/1000000 [02:51<69:39:54,  3.98it/s]
  0%|          | 859/1000000 [02:51<73:41:40,  3.77it/s]
  0%|          | 860/1000000 [02:52<83:07:40,  3.34it/s]
  0%|          | 861/1000000 [02:52<76:01:54,  3.65it/s]
  0%|          | 863/1000000 [02:52<54:46:11,  5.07it/s]
  0%|          | 864/1000000 [02:52<58:08:58,  4.77it/s]
  0%|          | 865/1000000 [02:52<56:27:33,  4.92it/s]
  0%|          | 866/1000000 [02:53<53:58:00,  5.14it/s]
  0%|          | 867/1000000 [02:53<54:31:47,  5.09it/s]
  0%|          | 868/1000000 [02:53<51:26:11,  5.40it/s]
  0%|          | 869/1000000 [02:53<45:10:10,  6.14it/s]
  0%|          | 870/1000000 [02:53<51:05:03,  5.43it/s]
  0%|          | 871/1000000 [02:54<50:52:50,  5.45it/s]
  0%|          | 872/1000000 [02:54<51:18:01,  5.41it/s]
  0%|          | 873/1000000 [02:54<55:34:14,  4.99it/s]
  0%|          | 874/1000000 [02:54<65:21:42,  4.25it/s]
  0%|          | 875/1000000 [02:55<76:16:32,  3.64it/s]
  0%|          | 876/1000000 [02:55<81:03:12,  3.42it/s]
  0%|          | 877/1000000 [02:55<86:28:40,  3.21it/s]
  0%|          | 878/1000000 [02:55<70:54:01,  3.91it/s]
  0%|          | 880/1000000 [02:56<53:25:39,  5.19it/s]
  0%|          | 881/1000000 [02:56<50:49:18,  5.46it/s]
  0%|          | 882/1000000 [02:56<52:48:28,  5.26it/s]
  0%|          | 883/1000000 [02:56<51:04:20,  5.43it/s]
  0%|          | 884/1000000 [02:56<50:04:14,  5.54it/s]
  0%|          | 885/1000000 [02:57<44:56:48,  6.17it/s]
  0%|          | 886/1000000 [02:57<47:14:29,  5.87it/s]
  0%|          | 887/1000000 [02:57<50:46:59,  5.47it/s]
  0%|          | 888/1000000 [02:57<46:54:10,  5.92it/s]
  0%|          | 889/1000000 [02:57<48:37:40,  5.71it/s]
  0%|          | 890/1000000 [02:57<49:36:17,  5.59it/s]
  0%|          | 891/1000000 [02:58<52:07:59,  5.32it/s]
  0%|          | 892/1000000 [02:58<52:39:36,  5.27it/s]
  0%|          | 893/1000000 [02:58<48:09:58,  5.76it/s]
  0%|          | 894/1000000 [02:58<49:07:25,  5.65it/s]
  0%|          | 895/1000000 [02:59<64:11:05,  4.32it/s]
  0%|          | 896/1000000 [02:59<73:27:43,  3.78it/s]
  0%|          | 897/1000000 [02:59<83:22:45,  3.33it/s]
  0%|          | 898/1000000 [03:00<81:28:20,  3.41it/s]
  0%|          | 899/1000000 [03:00<66:34:31,  4.17it/s]
  0%|          | 901/1000000 [03:00<48:09:01,  5.76it/s]
  0%|          | 903/1000000 [03:00<39:03:31,  7.11it/s]
  0%|          | 905/1000000 [03:00<33:50:15,  8.20it/s]
  0%|          | 906/1000000 [03:00<35:24:15,  7.84it/s]
  0%|          | 907/1000000 [03:01<38:21:42,  7.23it/s]
  0%|          | 908/1000000 [03:01<41:57:33,  6.61it/s]
  0%|          | 909/1000000 [03:01<44:45:33,  6.20it/s]
  0%|          | 910/1000000 [03:01<46:07:14,  6.02it/s]
  0%|          | 911/1000000 [03:01<45:08:54,  6.15it/s]
  0%|          | 912/1000000 [03:01<44:25:26,  6.25it/s]
  0%|          | 913/1000000 [03:02<49:50:42,  5.57it/s]
  0%|          | 914/1000000 [03:02<50:54:18,  5.45it/s]
  0%|          | 915/1000000 [03:02<53:01:01,  5.23it/s]
  0%|          | 916/1000000 [03:02<52:49:28,  5.25it/s]
  0%|          | 917/1000000 [03:02<53:00:30,  5.24it/s]
  0%|          | 918/1000000 [03:03<56:21:18,  4.92it/s]
  0%|          | 919/1000000 [03:03<68:52:07,  4.03it/s]
  0%|          | 920/1000000 [03:03<75:03:40,  3.70it/s]
  0%|          | 921/1000000 [03:04<84:21:22,  3.29it/s]
  0%|          | 922/1000000 [03:04<88:10:06,  3.15it/s]
  0%|          | 923/1000000 [03:04<74:53:14,  3.71it/s]
  0%|          | 924/1000000 [03:04<61:21:13,  4.52it/s]
  0%|          | 925/1000000 [03:04<52:06:38,  5.33it/s]
  0%|          | 927/1000000 [03:05<39:55:32,  6.95it/s]
  0%|          | 929/1000000 [03:05<35:06:29,  7.90it/s]
  0%|          | 930/1000000 [03:05<44:24:01,  6.25it/s]
  0%|          | 931/1000000 [03:05<45:58:30,  6.04it/s]
  0%|          | 932/1000000 [03:05<45:20:23,  6.12it/s]
  0%|          | 933/1000000 [03:06<47:45:34,  5.81it/s]
  0%|          | 934/1000000 [03:06<46:20:22,  5.99it/s]
  0%|          | 935/1000000 [03:06<43:14:46,  6.42it/s]
  0%|          | 936/1000000 [03:06<45:49:26,  6.06it/s]
  0%|          | 937/1000000 [03:06<49:33:12,  5.60it/s]
  0%|          | 938/1000000 [03:06<45:58:42,  6.04it/s]
  0%|          | 940/1000000 [03:07<44:05:59,  6.29it/s]
  0%|          | 941/1000000 [03:07<46:50:21,  5.92it/s]
  0%|          | 942/1000000 [03:07<48:11:27,  5.76it/s]
  0%|          | 943/1000000 [03:07<44:31:00,  6.23it/s]
  0%|          | 944/1000000 [03:07<42:09:52,  6.58it/s]
  0%|          | 945/1000000 [03:08<58:00:34,  4.78it/s]
  0%|          | 946/1000000 [03:08<69:18:53,  4.00it/s]
  0%|          | 947/1000000 [03:08<76:30:19,  3.63it/s]
  0%|          | 948/1000000 [03:09<84:37:47,  3.28it/s]
  0%|          | 949/1000000 [03:09<80:37:00,  3.44it/s]
  0%|          | 950/1000000 [03:09<70:32:29,  3.93it/s]
  0%|          | 952/1000000 [03:09<50:56:19,  5.45it/s]
  0%|          | 953/1000000 [03:10<45:54:12,  6.05it/s]
  0%|          | 954/1000000 [03:10<41:24:02,  6.70it/s]
  0%|          | 955/1000000 [03:10<40:49:36,  6.80it/s]
  0%|          | 956/1000000 [03:10<42:25:43,  6.54it/s]
  0%|          | 957/1000000 [03:10<44:19:29,  6.26it/s]
  0%|          | 958/1000000 [03:10<51:28:07,  5.39it/s]
  0%|          | 959/1000000 [03:10<47:21:28,  5.86it/s]
  0%|          | 960/1000000 [03:11<47:13:56,  5.88it/s]
  0%|          | 961/1000000 [03:11<47:22:00,  5.86it/s]
  0%|          | 962/1000000 [03:11<48:37:38,  5.71it/s]
  0%|          | 963/1000000 [03:11<45:18:54,  6.12it/s]
  0%|          | 964/1000000 [03:11<43:32:52,  6.37it/s]
  0%|          | 965/1000000 [03:11<39:33:02,  7.02it/s]
  0%|          | 966/1000000 [03:12<40:38:48,  6.83it/s]
  0%|          | 967/1000000 [03:12<43:40:36,  6.35it/s]
  0%|          | 968/1000000 [03:12<49:04:59,  5.65it/s]
  0%|          | 969/1000000 [03:12<53:13:52,  5.21it/s]
  0%|          | 970/1000000 [03:12<46:44:30,  5.94it/s]
  0%|          | 971/1000000 [03:13<58:29:11,  4.74it/s]
  0%|          | 972/1000000 [03:13<69:53:54,  3.97it/s]
  0%|          | 973/1000000 [03:13<78:35:28,  3.53it/s]
  0%|          | 974/1000000 [03:14<83:20:12,  3.33it/s]
  0%|          | 975/1000000 [03:14<86:07:56,  3.22it/s]
  0%|          | 976/1000000 [03:14<71:29:59,  3.88it/s]
  0%|          | 977/1000000 [03:14<60:38:24,  4.58it/s]
  0%|          | 978/1000000 [03:14<52:10:14,  5.32it/s]
  0%|          | 979/1000000 [03:14<45:27:08,  6.11it/s]
  0%|          | 980/1000000 [03:15<40:30:41,  6.85it/s]
  0%|          | 981/1000000 [03:15<40:47:19,  6.80it/s]
  0%|          | 982/1000000 [03:15<37:11:31,  7.46it/s]
  0%|          | 983/1000000 [03:15<39:52:27,  6.96it/s]
  0%|          | 984/1000000 [03:15<42:32:53,  6.52it/s]
  0%|          | 985/1000000 [03:15<42:44:54,  6.49it/s]
  0%|          | 986/1000000 [03:16<45:16:49,  6.13it/s]
  0%|          | 987/1000000 [03:16<45:11:16,  6.14it/s]
  0%|          | 988/1000000 [03:16<46:20:56,  5.99it/s]
  0%|          | 989/1000000 [03:16<46:31:25,  5.96it/s]
  0%|          | 990/1000000 [03:16<50:56:43,  5.45it/s]
  0%|          | 991/1000000 [03:16<47:17:33,  5.87it/s]
  0%|          | 992/1000000 [03:17<43:46:57,  6.34it/s]
  0%|          | 993/1000000 [03:17<48:00:54,  5.78it/s]
  0%|          | 994/1000000 [03:17<45:26:15,  6.11it/s]
  0%|          | 995/1000000 [03:17<60:57:32,  4.55it/s]
  0%|          | 996/1000000 [03:18<72:01:30,  3.85it/s]
  0%|          | 997/1000000 [03:18<80:22:45,  3.45it/s]
  0%|          | 998/1000000 [03:18<86:22:20,  3.21it/s]
  0%|          | 999/1000000 [03:18<71:31:48,  3.88it/s]
  0%|          | 1000/1000000 [03:19<59:21:35,  4.67it/s]
  0%|          | 1001/1000000 [03:19<51:32:14,  5.38it/s]
  0%|          | 1002/1000000 [03:19<44:31:08,  6.23it/s]
  0%|          | 1003/1000000 [03:19<43:10:38,  6.43it/s]
  0%|          | 1004/1000000 [03:19<47:45:11,  5.81it/s]
  0%|          | 1005/1000000 [03:19<47:08:18,  5.89it/s]
  0%|          | 1006/1000000 [03:19<47:14:25,  5.87it/s]
  0%|          | 1007/1000000 [03:20<48:30:17,  5.72it/s]
  0%|          | 1008/1000000 [03:20<43:16:35,  6.41it/s]
  0%|          | 1009/1000000 [03:20<47:00:14,  5.90it/s]
  0%|          | 1010/1000000 [03:20<49:15:16,  5.63it/s]
  0%|          | 1011/1000000 [03:20<45:39:44,  6.08it/s]
  0%|          | 1012/1000000 [03:21<61:31:06,  4.51it/s]
  0%|          | 1013/1000000 [03:21<67:59:27,  4.08it/s]
  0%|          | 1014/1000000 [03:21<77:51:00,  3.56it/s]
  0%|          | 1015/1000000 [03:21<64:53:57,  4.28it/s]
  0%|          | 1016/1000000 [03:22<54:18:58,  5.11it/s]
  0%|          | 1017/1000000 [03:22<52:40:52,  5.27it/s]
  0%|          | 1018/1000000 [03:22<57:45:40,  4.80it/s]
  0%|          | 1019/1000000 [03:22<56:26:27,  4.92it/s]
  0%|          | 1020/1000000 [03:22<52:42:07,  5.27it/s]
  0%|          | 1021/1000000 [03:23<55:54:23,  4.96it/s]
  0%|          | 1022/1000000 [03:23<58:15:14,  4.76it/s]
  0%|          | 1023/1000000 [03:23<56:01:02,  4.95it/s]
  0%|          | 1025/1000000 [03:23<42:47:52,  6.48it/s]
  0%|          | 1026/1000000 [03:23<51:26:52,  5.39it/s]
  0%|          | 1027/1000000 [03:24<62:53:10,  4.41it/s]
  0%|          | 1028/1000000 [03:24<75:04:55,  3.70it/s]
  0%|          | 1029/1000000 [03:24<77:14:14,  3.59it/s]
  0%|          | 1031/1000000 [03:25<55:16:59,  5.02it/s]
  0%|          | 1032/1000000 [03:25<48:59:21,  5.66it/s]
  0%|          | 1033/1000000 [03:25<44:30:16,  6.24it/s]
  0%|          | 1034/1000000 [03:25<48:24:28,  5.73it/s]
  0%|          | 1035/1000000 [03:25<50:26:56,  5.50it/s]
  0%|          | 1036/1000000 [03:25<48:07:53,  5.77it/s]
  0%|          | 1037/1000000 [03:26<51:09:31,  5.42it/s]
  0%|          | 1038/1000000 [03:26<50:06:38,  5.54it/s]
  0%|          | 1039/1000000 [03:26<57:05:34,  4.86it/s]
  0%|          | 1040/1000000 [03:26<55:15:00,  5.02it/s]
  0%|          | 1042/1000000 [03:27<47:34:38,  5.83it/s]
  0%|          | 1043/1000000 [03:27<45:24:04,  6.11it/s]
  0%|          | 1044/1000000 [03:27<48:49:20,  5.68it/s]
  0%|          | 1045/1000000 [03:27<63:44:54,  4.35it/s]
  0%|          | 1046/1000000 [03:28<75:57:20,  3.65it/s]
  0%|          | 1047/1000000 [03:28<79:04:08,  3.51it/s]
  0%|          | 1048/1000000 [03:28<66:07:12,  4.20it/s]
  0%|          | 1049/1000000 [03:28<56:10:21,  4.94it/s]
  0%|          | 1050/1000000 [03:28<56:10:21,  4.94it/s]
  0%|          | 1051/1000000 [03:29<57:36:37,  4.82it/s]
  0%|          | 1052/1000000 [03:29<57:40:24,  4.81it/s]
  0%|          | 1053/1000000 [03:29<57:45:58,  4.80it/s]
  0%|          | 1054/1000000 [03:29<62:29:06,  4.44it/s]
  0%|          | 1055/1000000 [03:30<61:15:01,  4.53it/s]
  0%|          | 1056/1000000 [03:30<70:09:46,  3.95it/s]
  0%|          | 1057/1000000 [03:30<78:09:24,  3.55it/s]
  0%|          | 1058/1000000 [03:30<73:33:04,  3.77it/s]
  0%|          | 1059/1000000 [03:31<61:00:07,  4.55it/s]
  0%|          | 1060/1000000 [03:31<58:25:08,  4.75it/s]
  0%|          | 1061/1000000 [03:31<57:41:31,  4.81it/s]
  0%|          | 1062/1000000 [03:31<55:42:15,  4.98it/s]
  0%|          | 1063/1000000 [03:31<48:53:33,  5.68it/s]
  0%|          | 1064/1000000 [03:31<43:14:48,  6.42it/s]
  0%|          | 1065/1000000 [03:32<48:39:56,  5.70it/s]
  0%|          | 1066/1000000 [03:32<52:46:33,  5.26it/s]
  0%|          | 1067/1000000 [03:32<48:51:02,  5.68it/s]
  0%|          | 1068/1000000 [03:32<61:11:32,  4.53it/s]
  0%|          | 1069/1000000 [03:33<71:07:07,  3.90it/s]
  0%|          | 1070/1000000 [03:33<82:11:59,  3.38it/s]
  0%|          | 1071/1000000 [03:33<74:05:40,  3.74it/s]
  0%|          | 1072/1000000 [03:33<60:29:18,  4.59it/s]
  0%|          | 1074/1000000 [03:34<53:08:10,  5.22it/s]
  0%|          | 1075/1000000 [03:34<56:32:54,  4.91it/s]
  0%|          | 1076/1000000 [03:34<56:18:10,  4.93it/s]
  0%|          | 1077/1000000 [03:34<57:39:52,  4.81it/s]
  0%|          | 1078/1000000 [03:34<57:30:01,  4.83it/s]
  0%|          | 1079/1000000 [03:35<50:09:27,  5.53it/s]
  0%|          | 1080/1000000 [03:35<49:22:22,  5.62it/s]
  0%|          | 1081/1000000 [03:35<52:09:46,  5.32it/s]
  0%|          | 1082/1000000 [03:35<64:44:23,  4.29it/s]
  0%|          | 1083/1000000 [03:36<75:01:53,  3.70it/s]
  0%|          | 1084/1000000 [03:36<78:20:48,  3.54it/s]
  0%|          | 1085/1000000 [03:36<63:46:44,  4.35it/s]
  0%|          | 1086/1000000 [03:36<53:15:52,  5.21it/s]
  0%|          | 1087/1000000 [03:36<46:11:11,  6.01it/s]
  0%|          | 1088/1000000 [03:36<43:01:47,  6.45it/s]
  0%|          | 1089/1000000 [03:37<49:13:04,  5.64it/s]
  0%|          | 1090/1000000 [03:37<51:20:51,  5.40it/s]
  0%|          | 1091/1000000 [03:37<48:21:01,  5.74it/s]
  0%|          | 1092/1000000 [03:37<44:09:53,  6.28it/s]
  0%|          | 1093/1000000 [03:37<44:39:51,  6.21it/s]
  0%|          | 1094/1000000 [03:38<52:14:56,  5.31it/s]
  0%|          | 1095/1000000 [03:38<51:25:57,  5.39it/s]
  0%|          | 1096/1000000 [03:38<45:44:41,  6.07it/s]
  0%|          | 1097/1000000 [03:38<40:22:22,  6.87it/s]
  0%|          | 1098/1000000 [03:38<42:22:11,  6.55it/s]
  0%|          | 1099/1000000 [03:38<43:26:09,  6.39it/s]
  0%|          | 1100/1000000 [03:38<41:41:57,  6.65it/s]
  0%|          | 1101/1000000 [03:39<58:42:44,  4.73it/s]
  0%|          | 1102/1000000 [03:39<72:04:58,  3.85it/s]
  0%|          | 1103/1000000 [03:40<81:58:05,  3.39it/s]
  0%|          | 1104/1000000 [03:40<75:40:02,  3.67it/s]
  0%|          | 1105/1000000 [03:40<62:18:54,  4.45it/s]
  0%|          | 1106/1000000 [03:40<54:28:38,  5.09it/s]
  0%|          | 1108/1000000 [03:40<45:12:51,  6.14it/s]
  0%|          | 1109/1000000 [03:40<42:58:38,  6.46it/s]
  0%|          | 1110/1000000 [03:41<43:59:11,  6.31it/s]
  0%|          | 1111/1000000 [03:41<42:53:05,  6.47it/s]
  0%|          | 1112/1000000 [03:41<45:59:35,  6.03it/s]
  0%|          | 1113/1000000 [03:41<46:12:27,  6.00it/s]
  0%|          | 1114/1000000 [03:41<44:37:31,  6.22it/s]
  0%|          | 1115/1000000 [03:41<41:44:16,  6.65it/s]
  0%|          | 1116/1000000 [03:42<57:21:49,  4.84it/s]
  0%|          | 1117/1000000 [03:42<55:20:24,  5.01it/s]
  0%|          | 1118/1000000 [03:42<55:03:49,  5.04it/s]
  0%|          | 1119/1000000 [03:42<55:40:03,  4.98it/s]
  0%|          | 1120/1000000 [03:42<55:07:40,  5.03it/s]
  0%|          | 1121/1000000 [03:43<66:42:58,  4.16it/s]
  0%|          | 1122/1000000 [03:43<76:18:33,  3.64it/s]
  0%|          | 1123/1000000 [03:43<81:15:47,  3.41it/s]
  0%|          | 1124/1000000 [03:44<79:17:23,  3.50it/s]
  0%|          | 1125/1000000 [03:44<73:21:05,  3.78it/s]
  0%|          | 1127/1000000 [03:44<51:09:54,  5.42it/s]
  0%|          | 1129/1000000 [03:44<41:11:41,  6.74it/s]
  0%|          | 1131/1000000 [03:45<36:15:10,  7.65it/s]
  0%|          | 1132/1000000 [03:45<38:08:01,  7.28it/s]
  0%|          | 1133/1000000 [03:45<39:52:45,  6.96it/s]
  0%|          | 1134/1000000 [03:45<42:07:02,  6.59it/s]
  0%|          | 1135/1000000 [03:45<44:38:50,  6.21it/s]
  0%|          | 1136/1000000 [03:45<44:06:47,  6.29it/s]
  0%|          | 1137/1000000 [03:46<43:46:20,  6.34it/s]
  0%|          | 1138/1000000 [03:46<45:44:16,  6.07it/s]
  0%|          | 1139/1000000 [03:46<46:52:08,  5.92it/s]
  0%|          | 1140/1000000 [03:46<53:42:18,  5.17it/s]
  0%|          | 1141/1000000 [03:46<54:46:07,  5.07it/s]
  0%|          | 1142/1000000 [03:47<54:08:34,  5.12it/s]
  0%|          | 1143/1000000 [03:47<55:26:03,  5.01it/s]
  0%|          | 1144/1000000 [03:47<55:14:22,  5.02it/s]
  0%|          | 1145/1000000 [03:47<70:41:32,  3.92it/s]
  0%|          | 1146/1000000 [03:48<83:30:27,  3.32it/s]
  0%|          | 1147/1000000 [03:48<89:24:27,  3.10it/s]
  0%|          | 1148/1000000 [03:48<79:49:32,  3.48it/s]
  0%|          | 1149/1000000 [03:48<65:01:03,  4.27it/s]
  0%|          | 1150/1000000 [03:49<54:11:11,  5.12it/s]
  0%|          | 1152/1000000 [03:49<40:34:20,  6.84it/s]
  0%|          | 1153/1000000 [03:49<37:33:42,  7.39it/s]
  0%|          | 1154/1000000 [03:49<41:46:04,  6.64it/s]
  0%|          | 1155/1000000 [03:49<42:48:17,  6.48it/s]
  0%|          | 1156/1000000 [03:49<43:43:12,  6.35it/s]
  0%|          | 1157/1000000 [03:50<46:24:55,  5.98it/s]
  0%|          | 1158/1000000 [03:50<46:43:47,  5.94it/s]
  0%|          | 1159/1000000 [03:50<45:58:26,  6.04it/s]
  0%|          | 1160/1000000 [03:50<44:55:05,  6.18it/s]
  0%|          | 1161/1000000 [03:50<54:54:30,  5.05it/s]
  0%|          | 1162/1000000 [03:51<56:29:10,  4.91it/s]
  0%|          | 1163/1000000 [03:51<57:47:39,  4.80it/s]
  0%|          | 1164/1000000 [03:51<54:10:50,  5.12it/s]
  0%|          | 1165/1000000 [03:51<53:17:40,  5.21it/s]
  0%|          | 1166/1000000 [03:51<67:39:02,  4.10it/s]
  0%|          | 1167/1000000 [03:52<69:06:56,  4.01it/s]
  0%|          | 1168/1000000 [03:52<80:01:23,  3.47it/s]
  0%|          | 1169/1000000 [03:52<87:05:15,  3.19it/s]
  0%|          | 1170/1000000 [03:53<89:55:26,  3.09it/s]
  0%|          | 1171/1000000 [03:53<76:41:51,  3.62it/s]
  0%|          | 1172/1000000 [03:53<62:54:10,  4.41it/s]
  0%|          | 1174/1000000 [03:53<46:23:23,  5.98it/s]
  0%|          | 1175/1000000 [03:53<49:22:29,  5.62it/s]
  0%|          | 1176/1000000 [03:54<49:30:54,  5.60it/s]
  0%|          | 1177/1000000 [03:54<48:03:13,  5.77it/s]
  0%|          | 1178/1000000 [03:54<45:50:54,  6.05it/s]
  0%|          | 1179/1000000 [03:54<45:27:26,  6.10it/s]
  0%|          | 1180/1000000 [03:54<46:25:11,  5.98it/s]
  0%|          | 1181/1000000 [03:54<45:30:49,  6.10it/s]
  0%|          | 1182/1000000 [03:55<44:03:11,  6.30it/s]
  0%|          | 1183/1000000 [03:55<40:24:01,  6.87it/s]
  0%|          | 1184/1000000 [03:55<42:18:58,  6.56it/s]
  0%|          | 1185/1000000 [03:55<39:43:58,  6.98it/s]
  0%|          | 1186/1000000 [03:55<46:16:32,  6.00it/s]
  0%|          | 1187/1000000 [03:55<48:07:22,  5.77it/s]
  0%|          | 1188/1000000 [03:56<48:38:10,  5.70it/s]
  0%|          | 1189/1000000 [03:56<45:19:39,  6.12it/s]
  0%|          | 1190/1000000 [03:56<40:59:08,  6.77it/s]
  0%|          | 1191/1000000 [03:56<42:57:45,  6.46it/s]
  0%|          | 1192/1000000 [03:56<43:04:24,  6.44it/s]
  0%|          | 1193/1000000 [03:56<41:07:33,  6.75it/s]
  0%|          | 1194/1000000 [03:57<53:39:16,  5.17it/s]
  0%|          | 1195/1000000 [03:57<66:24:43,  4.18it/s]
  0%|          | 1196/1000000 [03:57<77:28:36,  3.58it/s]
  0%|          | 1197/1000000 [03:58<84:02:13,  3.30it/s]
  0%|          | 1198/1000000 [03:58<81:05:02,  3.42it/s]
  0%|          | 1199/1000000 [03:58<74:48:22,  3.71it/s]
  0%|          | 1200/1000000 [03:58<60:51:04,  4.56it/s]
  0%|          | 1202/1000000 [03:58<43:35:25,  6.36it/s]
  0%|          | 1203/1000000 [03:59<40:58:11,  6.77it/s]
  0%|          | 1204/1000000 [03:59<37:37:13,  7.37it/s]
  0%|          | 1206/1000000 [03:59<40:27:02,  6.86it/s]
  0%|          | 1207/1000000 [03:59<39:04:09,  7.10it/s]
  0%|          | 1208/1000000 [03:59<37:52:06,  7.33it/s]
  0%|          | 1209/1000000 [03:59<40:02:30,  6.93it/s]
  0%|          | 1210/1000000 [04:00<43:06:55,  6.43it/s]
  0%|          | 1211/1000000 [04:00<43:33:43,  6.37it/s]
  0%|          | 1212/1000000 [04:00<44:43:50,  6.20it/s]
  0%|          | 1213/1000000 [04:00<46:08:31,  6.01it/s]
  0%|          | 1214/1000000 [04:00<45:23:02,  6.11it/s]
  0%|          | 1215/1000000 [04:00<47:08:43,  5.88it/s]
  0%|          | 1216/1000000 [04:01<50:26:19,  5.50it/s]
  0%|          | 1217/1000000 [04:01<52:38:25,  5.27it/s]
  0%|          | 1218/1000000 [04:01<52:46:02,  5.26it/s]
  0%|          | 1219/1000000 [04:01<46:13:27,  6.00it/s]
  0%|          | 1221/1000000 [04:01<40:16:23,  6.89it/s]
  0%|          | 1222/1000000 [04:02<51:12:02,  5.42it/s]
  0%|          | 1223/1000000 [04:02<64:01:34,  4.33it/s]
  0%|          | 1224/1000000 [04:02<72:06:23,  3.85it/s]
  0%|          | 1225/1000000 [04:03<69:42:23,  3.98it/s]
  0%|          | 1226/1000000 [04:03<77:43:55,  3.57it/s]
  0%|          | 1227/1000000 [04:03<78:25:24,  3.54it/s]
  0%|          | 1228/1000000 [04:03<67:17:49,  4.12it/s]
  0%|          | 1230/1000000 [04:04<48:23:32,  5.73it/s]
  0%|          | 1232/1000000 [04:04<40:15:43,  6.89it/s]
  0%|          | 1233/1000000 [04:04<43:11:08,  6.42it/s]
  0%|          | 1234/1000000 [04:04<43:28:57,  6.38it/s]
  0%|          | 1235/1000000 [04:04<43:36:38,  6.36it/s]
  0%|          | 1236/1000000 [04:04<40:06:19,  6.92it/s]
  0%|          | 1237/1000000 [04:05<36:49:17,  7.53it/s]
  0%|          | 1238/1000000 [04:05<38:20:22,  7.24it/s]
  0%|          | 1239/1000000 [04:05<40:27:56,  6.86it/s]
  0%|          | 1240/1000000 [04:05<42:32:43,  6.52it/s]
  0%|          | 1241/1000000 [04:05<41:18:33,  6.72it/s]
  0%|          | 1242/1000000 [04:05<39:24:23,  7.04it/s]
  0%|          | 1243/1000000 [04:05<40:25:45,  6.86it/s]
  0%|          | 1244/1000000 [04:06<42:46:15,  6.49it/s]
  0%|          | 1246/1000000 [04:06<36:06:30,  7.68it/s]
  0%|          | 1247/1000000 [04:06<39:52:08,  6.96it/s]
  0%|          | 1248/1000000 [04:06<41:33:14,  6.68it/s]
  0%|          | 1249/1000000 [04:06<44:31:47,  6.23it/s]
  0%|          | 1250/1000000 [04:07<47:07:53,  5.89it/s]
  0%|          | 1251/1000000 [04:07<44:28:35,  6.24it/s]
  0%|          | 1252/1000000 [04:07<55:20:47,  5.01it/s]
  0%|          | 1253/1000000 [04:07<69:16:27,  4.00it/s]
  0%|          | 1254/1000000 [04:08<73:08:33,  3.79it/s]
  0%|          | 1255/1000000 [04:08<81:29:41,  3.40it/s]
  0%|          | 1256/1000000 [04:08<89:07:23,  3.11it/s]
  0%|          | 1257/1000000 [04:09<80:40:00,  3.44it/s]
  0%|          | 1258/1000000 [04:09<65:11:42,  4.26it/s]
  0%|          | 1259/1000000 [04:09<54:02:41,  5.13it/s]
  0%|          | 1261/1000000 [04:09<41:52:31,  6.63it/s]
  0%|          | 1262/1000000 [04:09<38:39:05,  7.18it/s]
  0%|          | 1263/1000000 [04:09<37:15:11,  7.45it/s]
  0%|          | 1265/1000000 [04:09<34:27:40,  8.05it/s]
  0%|          | 1266/1000000 [04:10<33:22:35,  8.31it/s]
  0%|          | 1267/1000000 [04:10<40:14:59,  6.89it/s]
  0%|          | 1268/1000000 [04:10<39:29:46,  7.02it/s]
  0%|          | 1269/1000000 [04:10<41:04:24,  6.75it/s]
  0%|          | 1270/1000000 [04:10<41:28:51,  6.69it/s]
  0%|          | 1271/1000000 [04:10<42:37:22,  6.51it/s]
  0%|          | 1272/1000000 [04:11<43:07:10,  6.43it/s]
  0%|          | 1273/1000000 [04:11<44:56:05,  6.17it/s]
  0%|          | 1274/1000000 [04:11<42:21:05,  6.55it/s]
  0%|          | 1275/1000000 [04:11<38:55:34,  7.13it/s]
  0%|          | 1277/1000000 [04:11<36:35:01,  7.58it/s]
  0%|          | 1278/1000000 [04:11<40:56:13,  6.78it/s]
  0%|          | 1279/1000000 [04:12<45:59:04,  6.03it/s]
  0%|          | 1280/1000000 [04:12<44:40:18,  6.21it/s]
  0%|          | 1281/1000000 [04:12<46:17:37,  5.99it/s]
  0%|          | 1282/1000000 [04:12<48:16:47,  5.75it/s]
  0%|          | 1283/1000000 [04:12<47:11:10,  5.88it/s]
  0%|          | 1284/1000000 [04:12<41:38:37,  6.66it/s]
  0%|          | 1286/1000000 [04:13<37:16:14,  7.44it/s]
  0%|          | 1287/1000000 [04:13<37:58:13,  7.31it/s]
  0%|          | 1288/1000000 [04:13<35:26:43,  7.83it/s]
  0%|          | 1289/1000000 [04:13<51:17:12,  5.41it/s]
  0%|          | 1290/1000000 [04:14<62:29:52,  4.44it/s]
  0%|          | 1291/1000000 [04:14<69:37:06,  3.98it/s]
  0%|          | 1292/1000000 [04:14<78:34:22,  3.53it/s]
  0%|          | 1293/1000000 [04:15<84:00:05,  3.30it/s]
  0%|          | 1294/1000000 [04:15<77:29:53,  3.58it/s]
  0%|          | 1295/1000000 [04:15<63:18:20,  4.38it/s]
  0%|          | 1297/1000000 [04:15<46:17:27,  5.99it/s]
  0%|          | 1298/1000000 [04:15<43:55:57,  6.31it/s]
  0%|          | 1300/1000000 [04:15<36:46:23,  7.54it/s]
  0%|          | 1302/1000000 [04:16<33:00:47,  8.40it/s]
  0%|          | 1303/1000000 [04:16<32:59:37,  8.41it/s]
  0%|          | 1304/1000000 [04:16<33:04:49,  8.39it/s]
  0%|          | 1305/1000000 [04:16<37:33:54,  7.38it/s]
  0%|          | 1306/1000000 [04:16<41:08:06,  6.74it/s]
  0%|          | 1307/1000000 [04:16<46:12:06,  6.00it/s]
  0%|          | 1308/1000000 [04:17<45:11:35,  6.14it/s]
  0%|          | 1309/1000000 [04:17<43:50:10,  6.33it/s]
  0%|          | 1310/1000000 [04:17<43:44:35,  6.34it/s]
  0%|          | 1311/1000000 [04:17<45:11:37,  6.14it/s]
  0%|          | 1312/1000000 [04:17<46:13:45,  6.00it/s]
  0%|          | 1313/1000000 [04:17<42:26:53,  6.54it/s]
  0%|          | 1314/1000000 [04:18<41:40:55,  6.66it/s]
  0%|          | 1315/1000000 [04:18<37:55:32,  7.31it/s]
  0%|          | 1316/1000000 [04:18<36:35:50,  7.58it/s]
  0%|          | 1317/1000000 [04:18<36:13:50,  7.66it/s]
  0%|          | 1318/1000000 [04:18<44:16:41,  6.27it/s]
  0%|          | 1319/1000000 [04:18<45:48:01,  6.06it/s]
  0%|          | 1320/1000000 [04:18<45:42:12,  6.07it/s]
  0%|          | 1321/1000000 [04:19<43:56:21,  6.31it/s]
  0%|          | 1322/1000000 [04:19<40:10:05,  6.91it/s]
  0%|          | 1324/1000000 [04:19<49:53:17,  5.56it/s]
  0%|          | 1325/1000000 [04:19<58:24:18,  4.75it/s]
  0%|          | 1326/1000000 [04:20<71:24:04,  3.89it/s]
  0%|          | 1327/1000000 [04:20<76:26:39,  3.63it/s]
  0%|          | 1328/1000000 [04:20<74:46:56,  3.71it/s]
  0%|          | 1330/1000000 [04:21<52:38:42,  5.27it/s]
  0%|          | 1331/1000000 [04:21<47:13:56,  5.87it/s]
  0%|          | 1332/1000000 [04:21<44:06:39,  6.29it/s]
  0%|          | 1333/1000000 [04:21<40:01:35,  6.93it/s]
  0%|          | 1335/1000000 [04:21<34:11:09,  8.11it/s]
  0%|          | 1337/1000000 [04:21<30:32:35,  9.08it/s]
  0%|          | 1339/1000000 [04:22<30:26:11,  9.11it/s]
  0%|          | 1340/1000000 [04:22<33:47:27,  8.21it/s]
  0%|          | 1341/1000000 [04:22<36:08:42,  7.67it/s]
  0%|          | 1342/1000000 [04:22<40:13:25,  6.90it/s]
  0%|          | 1343/1000000 [04:22<45:32:57,  6.09it/s]
  0%|          | 1345/1000000 [04:22<39:37:25,  7.00it/s]
  0%|          | 1346/1000000 [04:23<45:46:13,  6.06it/s]
  0%|          | 1347/1000000 [04:23<49:38:09,  5.59it/s]
  0%|          | 1348/1000000 [04:23<47:29:52,  5.84it/s]
  0%|          | 1349/1000000 [04:23<56:41:39,  4.89it/s]
  0%|          | 1350/1000000 [04:24<66:31:02,  4.17it/s]
  0%|          | 1351/1000000 [04:24<74:58:48,  3.70it/s]
  0%|          | 1352/1000000 [04:24<79:04:01,  3.51it/s]
  0%|          | 1353/1000000 [04:25<66:22:29,  4.18it/s]
  0%|          | 1355/1000000 [04:25<48:09:15,  5.76it/s]
  0%|          | 1356/1000000 [04:25<54:42:17,  5.07it/s]
  0%|          | 1357/1000000 [04:25<53:43:21,  5.16it/s]
  0%|          | 1358/1000000 [04:25<54:51:37,  5.06it/s]
  0%|          | 1359/1000000 [04:26<53:41:38,  5.17it/s]
  0%|          | 1361/1000000 [04:26<41:37:25,  6.66it/s]
  0%|          | 1362/1000000 [04:26<40:45:53,  6.80it/s]
  0%|          | 1363/1000000 [04:26<42:50:42,  6.47it/s]
  0%|          | 1364/1000000 [04:26<46:18:41,  5.99it/s]
  0%|          | 1365/1000000 [04:26<49:20:49,  5.62it/s]
  0%|          | 1366/1000000 [04:27<52:01:52,  5.33it/s]
  0%|          | 1367/1000000 [04:27<49:22:20,  5.62it/s]
  0%|          | 1368/1000000 [04:27<53:05:45,  5.22it/s]
  0%|          | 1369/1000000 [04:27<65:11:58,  4.25it/s]
  0%|          | 1370/1000000 [04:28<78:24:51,  3.54it/s]
  0%|          | 1371/1000000 [04:28<87:02:07,  3.19it/s]
  0%|          | 1372/1000000 [04:28<76:16:28,  3.64it/s]
  0%|          | 1373/1000000 [04:28<64:08:09,  4.33it/s]
  0%|          | 1374/1000000 [04:29<54:02:07,  5.13it/s]
  0%|          | 1375/1000000 [04:29<47:55:39,  5.79it/s]
  0%|          | 1377/1000000 [04:29<43:27:04,  6.38it/s]
  0%|          | 1378/1000000 [04:29<41:06:28,  6.75it/s]
  0%|          | 1379/1000000 [04:29<42:49:24,  6.48it/s]
  0%|          | 1380/1000000 [04:29<44:23:48,  6.25it/s]
  0%|          | 1381/1000000 [04:30<49:11:47,  5.64it/s]
  0%|          | 1382/1000000 [04:30<55:23:01,  5.01it/s]
  0%|          | 1383/1000000 [04:30<58:39:34,  4.73it/s]
  0%|          | 1384/1000000 [04:30<60:59:32,  4.55it/s]
  0%|          | 1385/1000000 [04:31<57:05:20,  4.86it/s]
  0%|          | 1386/1000000 [04:31<59:23:58,  4.67it/s]
  0%|          | 1387/1000000 [04:31<69:55:54,  3.97it/s]
  0%|          | 1388/1000000 [04:31<68:37:57,  4.04it/s]
  0%|          | 1389/1000000 [04:32<81:45:08,  3.39it/s]
  0%|          | 1390/1000000 [04:32<80:17:38,  3.45it/s]
  0%|          | 1391/1000000 [04:32<65:04:15,  4.26it/s]
  0%|          | 1392/1000000 [04:32<58:08:05,  4.77it/s]
  0%|          | 1393/1000000 [04:32<49:14:26,  5.63it/s]
  0%|          | 1395/1000000 [04:33<39:14:23,  7.07it/s]
  0%|          | 1396/1000000 [04:33<45:53:34,  6.04it/s]
  0%|          | 1397/1000000 [04:33<50:05:19,  5.54it/s]
  0%|          | 1398/1000000 [04:33<53:41:35,  5.17it/s]
  0%|          | 1399/1000000 [04:34<58:15:35,  4.76it/s]
  0%|          | 1400/1000000 [04:34<58:58:18,  4.70it/s]
  0%|          | 1401/1000000 [04:34<62:09:13,  4.46it/s]
  0%|          | 1402/1000000 [04:34<70:42:09,  3.92it/s]
  0%|          | 1403/1000000 [04:35<78:42:28,  3.52it/s]
  0%|          | 1404/1000000 [04:35<80:46:50,  3.43it/s]
  0%|          | 1406/1000000 [04:35<56:23:54,  4.92it/s]
  0%|          | 1408/1000000 [04:36<51:25:14,  5.39it/s]
  0%|          | 1409/1000000 [04:36<48:25:46,  5.73it/s]
  0%|          | 1411/1000000 [04:36<44:57:22,  6.17it/s]
  0%|          | 1412/1000000 [04:36<50:15:05,  5.52it/s]
  0%|          | 1413/1000000 [04:36<51:06:40,  5.43it/s]
  0%|          | 1414/1000000 [04:37<52:41:14,  5.26it/s]
  0%|          | 1415/1000000 [04:37<65:02:49,  4.26it/s]
  0%|          | 1416/1000000 [04:37<72:24:29,  3.83it/s]
  0%|          | 1417/1000000 [04:38<71:42:08,  3.87it/s]
  0%|          | 1418/1000000 [04:38<60:35:01,  4.58it/s]
  0%|          | 1420/1000000 [04:38<45:34:53,  6.09it/s]
  0%|          | 1421/1000000 [04:38<47:50:08,  5.80it/s]
  0%|          | 1422/1000000 [04:38<48:40:06,  5.70it/s]
  0%|          | 1423/1000000 [04:39<56:31:34,  4.91it/s]
  0%|          | 1424/1000000 [04:39<57:43:35,  4.81it/s]
  0%|          | 1425/1000000 [04:39<53:54:27,  5.15it/s]
  0%|          | 1426/1000000 [04:39<48:47:17,  5.69it/s]
  0%|          | 1428/1000000 [04:39<45:25:13,  6.11it/s]
  0%|          | 1429/1000000 [04:40<54:05:22,  5.13it/s]
  0%|          | 1430/1000000 [04:40<65:26:38,  4.24it/s]
  0%|          | 1431/1000000 [04:40<76:05:41,  3.65it/s]
  0%|          | 1432/1000000 [04:41<71:26:44,  3.88it/s]
  0%|          | 1433/1000000 [04:41<59:26:13,  4.67it/s]
  0%|          | 1435/1000000 [04:41<44:53:31,  6.18it/s]
  0%|          | 1437/1000000 [04:41<41:14:19,  6.73it/s]
  0%|          | 1438/1000000 [04:41<42:01:01,  6.60it/s]
  0%|          | 1439/1000000 [04:42<48:57:47,  5.67it/s]
  0%|          | 1440/1000000 [04:42<48:34:19,  5.71it/s]
  0%|          | 1441/1000000 [04:42<48:43:20,  5.69it/s]
  0%|          | 1442/1000000 [04:42<50:12:36,  5.52it/s]
  0%|          | 1443/1000000 [04:42<50:55:43,  5.45it/s]
  0%|          | 1445/1000000 [04:43<40:46:56,  6.80it/s]
  0%|          | 1446/1000000 [04:43<42:02:00,  6.60it/s]
  0%|          | 1447/1000000 [04:43<47:02:40,  5.90it/s]
  0%|          | 1448/1000000 [04:43<52:18:47,  5.30it/s]
  0%|          | 1449/1000000 [04:43<49:18:02,  5.63it/s]
  0%|          | 1450/1000000 [04:44<65:07:54,  4.26it/s]
  0%|          | 1451/1000000 [04:44<73:26:02,  3.78it/s]
  0%|          | 1452/1000000 [04:44<79:52:36,  3.47it/s]
  0%|          | 1453/1000000 [04:45<78:05:05,  3.55it/s]
  0%|          | 1454/1000000 [04:45<66:39:53,  4.16it/s]
  0%|          | 1455/1000000 [04:45<56:53:52,  4.87it/s]
  0%|          | 1457/1000000 [04:45<43:53:19,  6.32it/s]
  0%|          | 1458/1000000 [04:45<43:41:29,  6.35it/s]
  0%|          | 1459/1000000 [04:45<45:20:59,  6.12it/s]
  0%|          | 1460/1000000 [04:46<45:49:57,  6.05it/s]
  0%|          | 1461/1000000 [04:46<41:43:59,  6.65it/s]
  0%|          | 1462/1000000 [04:46<39:50:38,  6.96it/s]
  0%|          | 1463/1000000 [04:46<40:55:48,  6.78it/s]
  0%|          | 1464/1000000 [04:46<43:40:24,  6.35it/s]
  0%|          | 1465/1000000 [04:46<54:35:12,  5.08it/s]
  0%|          | 1466/1000000 [04:47<58:41:26,  4.73it/s]
  0%|          | 1467/1000000 [04:47<57:12:04,  4.85it/s]
  0%|          | 1468/1000000 [04:47<50:38:57,  5.48it/s]
  0%|          | 1469/1000000 [04:47<52:20:46,  5.30it/s]
  0%|          | 1470/1000000 [04:48<66:40:35,  4.16it/s]
  0%|          | 1471/1000000 [04:48<75:21:55,  3.68it/s]
  0%|          | 1472/1000000 [04:48<81:56:54,  3.38it/s]
  0%|          | 1473/1000000 [04:49<78:58:12,  3.51it/s]
  0%|          | 1475/1000000 [04:49<53:42:19,  5.16it/s]
  0%|          | 1476/1000000 [04:49<48:02:02,  5.77it/s]
  0%|          | 1478/1000000 [04:49<41:23:44,  6.70it/s]
  0%|          | 1480/1000000 [04:49<40:35:21,  6.83it/s]
  0%|          | 1481/1000000 [04:50<44:04:59,  6.29it/s]
  0%|          | 1482/1000000 [04:50<45:59:36,  6.03it/s]
  0%|          | 1483/1000000 [04:50<46:10:20,  6.01it/s]
  0%|          | 1484/1000000 [04:50<46:12:57,  6.00it/s]
  0%|          | 1485/1000000 [04:50<49:48:34,  5.57it/s]
  0%|          | 1486/1000000 [04:50<50:42:45,  5.47it/s]
  0%|          | 1487/1000000 [04:51<51:14:20,  5.41it/s]
  0%|          | 1488/1000000 [04:51<45:20:30,  6.12it/s]
  0%|          | 1490/1000000 [04:51<39:22:51,  7.04it/s]
  0%|          | 1491/1000000 [04:51<45:17:43,  6.12it/s]
  0%|          | 1492/1000000 [04:52<61:11:39,  4.53it/s]
  0%|          | 1493/1000000 [04:52<72:49:47,  3.81it/s]
  0%|          | 1494/1000000 [04:52<79:51:04,  3.47it/s]
  0%|          | 1495/1000000 [04:53<69:42:24,  3.98it/s]
  0%|          | 1497/1000000 [04:53<52:47:08,  5.25it/s]
  0%|          | 1499/1000000 [04:53<51:07:12,  5.43it/s]
  0%|          | 1500/1000000 [04:53<54:37:34,  5.08it/s]
  0%|          | 1501/1000000 [04:54<51:40:41,  5.37it/s]
  0%|          | 1502/1000000 [04:54<50:15:27,  5.52it/s]
  0%|          | 1503/1000000 [04:54<49:41:42,  5.58it/s]
  0%|          | 1504/1000000 [04:54<48:34:42,  5.71it/s]
  0%|          | 1505/1000000 [04:54<43:12:48,  6.42it/s]
  0%|          | 1507/1000000 [04:54<41:32:55,  6.68it/s]
  0%|          | 1508/1000000 [04:55<43:03:13,  6.44it/s]
  0%|          | 1509/1000000 [04:55<48:05:44,  5.77it/s]
  0%|          | 1510/1000000 [04:55<48:56:50,  5.67it/s]
  0%|          | 1511/1000000 [04:55<50:39:22,  5.48it/s]
  0%|          | 1512/1000000 [04:55<44:45:37,  6.20it/s]
  0%|          | 1513/1000000 [04:56<58:56:55,  4.71it/s]
  0%|          | 1514/1000000 [04:56<64:34:57,  4.29it/s]
  0%|          | 1515/1000000 [04:56<71:33:31,  3.88it/s]
  0%|          | 1516/1000000 [04:57<78:41:21,  3.52it/s]
  0%|          | 1517/1000000 [04:57<74:43:48,  3.71it/s]
  0%|          | 1518/1000000 [04:57<66:46:44,  4.15it/s]
  0%|          | 1519/1000000 [04:57<55:35:35,  4.99it/s]
  0%|          | 1521/1000000 [04:57<42:05:51,  6.59it/s]
  0%|          | 1522/1000000 [04:57<39:37:23,  7.00it/s]
  0%|          | 1523/1000000 [04:57<36:41:47,  7.56it/s]
  0%|          | 1525/1000000 [04:58<38:23:09,  7.23it/s]
  0%|          | 1526/1000000 [04:58<39:31:30,  7.02it/s]
  0%|          | 1527/1000000 [04:58<39:19:49,  7.05it/s]
  0%|          | 1528/1000000 [04:58<40:30:35,  6.85it/s]
  0%|          | 1529/1000000 [04:58<48:09:55,  5.76it/s]
  0%|          | 1530/1000000 [04:59<51:59:59,  5.33it/s]
  0%|          | 1531/1000000 [04:59<54:23:30,  5.10it/s]
  0%|          | 1532/1000000 [04:59<49:34:42,  5.59it/s]
  0%|          | 1533/1000000 [04:59<51:49:43,  5.35it/s]
  0%|          | 1534/1000000 [04:59<54:54:48,  5.05it/s]
  0%|          | 1535/1000000 [05:00<55:12:03,  5.02it/s]
  0%|          | 1536/1000000 [05:00<55:36:28,  4.99it/s]
  0%|          | 1537/1000000 [05:00<48:53:34,  5.67it/s]
  0%|          | 1538/1000000 [05:00<55:30:37,  5.00it/s]
  0%|          | 1539/1000000 [05:01<65:23:48,  4.24it/s]
  0%|          | 1540/1000000 [05:01<74:00:37,  3.75it/s]
  0%|          | 1541/1000000 [05:01<82:39:12,  3.36it/s]
  0%|          | 1542/1000000 [05:02<81:44:15,  3.39it/s]
  0%|          | 1543/1000000 [05:02<70:20:31,  3.94it/s]
  0%|          | 1544/1000000 [05:02<57:46:38,  4.80it/s]
  0%|          | 1545/1000000 [05:02<48:57:53,  5.66it/s]
  0%|          | 1547/1000000 [05:02<39:49:19,  6.96it/s]
  0%|          | 1548/1000000 [05:02<43:53:00,  6.32it/s]
  0%|          | 1549/1000000 [05:03<42:34:01,  6.52it/s]
  0%|          | 1550/1000000 [05:03<42:48:31,  6.48it/s]
  0%|          | 1551/1000000 [05:03<42:23:40,  6.54it/s]
  0%|          | 1552/1000000 [05:03<40:51:18,  6.79it/s]
  0%|          | 1553/1000000 [05:03<43:36:25,  6.36it/s]
  0%|          | 1554/1000000 [05:03<46:32:56,  5.96it/s]
  0%|          | 1555/1000000 [05:03<46:48:57,  5.92it/s]
  0%|          | 1556/1000000 [05:04<47:25:46,  5.85it/s]
  0%|          | 1557/1000000 [05:04<49:37:14,  5.59it/s]
  0%|          | 1558/1000000 [05:04<48:14:41,  5.75it/s]
  0%|          | 1559/1000000 [05:04<42:39:19,  6.50it/s]
  0%|          | 1560/1000000 [05:04<44:52:05,  6.18it/s]
  0%|          | 1561/1000000 [05:05<50:47:04,  5.46it/s]
  0%|          | 1562/1000000 [05:05<51:58:10,  5.34it/s]
  0%|          | 1563/1000000 [05:05<46:11:30,  6.00it/s]
  0%|          | 1564/1000000 [05:05<41:38:28,  6.66it/s]
  0%|          | 1565/1000000 [05:05<56:35:25,  4.90it/s]
  0%|          | 1566/1000000 [05:06<68:23:51,  4.05it/s]
  0%|          | 1567/1000000 [05:06<75:09:19,  3.69it/s]
  0%|          | 1568/1000000 [05:06<83:06:24,  3.34it/s]
  0%|          | 1569/1000000 [05:07<80:05:05,  3.46it/s]
  0%|          | 1570/1000000 [05:07<77:44:01,  3.57it/s]
  0%|          | 1571/1000000 [05:07<62:53:38,  4.41it/s]
  0%|          | 1572/1000000 [05:07<52:44:37,  5.26it/s]
  0%|          | 1573/1000000 [05:07<46:37:48,  5.95it/s]
  0%|          | 1574/1000000 [05:07<42:06:57,  6.59it/s]
  0%|          | 1576/1000000 [05:07<34:38:12,  8.01it/s]
  0%|          | 1577/1000000 [05:08<35:25:04,  7.83it/s]
  0%|          | 1578/1000000 [05:08<38:50:47,  7.14it/s]
  0%|          | 1579/1000000 [05:08<42:17:38,  6.56it/s]
  0%|          | 1580/1000000 [05:08<43:22:35,  6.39it/s]
  0%|          | 1581/1000000 [05:08<46:18:42,  5.99it/s]
  0%|          | 1582/1000000 [05:09<48:27:44,  5.72it/s]
  0%|          | 1583/1000000 [05:09<45:50:49,  6.05it/s]
  0%|          | 1584/1000000 [05:09<43:44:04,  6.34it/s]
  0%|          | 1585/1000000 [05:09<40:30:50,  6.85it/s]
  0%|          | 1586/1000000 [05:09<37:20:29,  7.43it/s]
  0%|          | 1587/1000000 [05:09<41:14:43,  6.72it/s]
  0%|          | 1588/1000000 [05:09<48:40:08,  5.70it/s]
  0%|          | 1589/1000000 [05:10<52:01:33,  5.33it/s]
  0%|          | 1590/1000000 [05:10<51:47:07,  5.36it/s]
  0%|          | 1591/1000000 [05:10<53:51:12,  5.15it/s]
  0%|          | 1592/1000000 [05:10<51:39:25,  5.37it/s]
  0%|          | 1593/1000000 [05:10<48:23:43,  5.73it/s]
  0%|          | 1594/1000000 [05:11<45:58:23,  6.03it/s]
  0%|          | 1595/1000000 [05:11<54:43:56,  5.07it/s]
  0%|          | 1596/1000000 [05:11<68:38:15,  4.04it/s]
  0%|          | 1597/1000000 [05:12<77:05:10,  3.60it/s]
  0%|          | 1598/1000000 [05:12<83:15:42,  3.33it/s]
  0%|          | 1599/1000000 [05:12<89:08:52,  3.11it/s]
  0%|          | 1600/1000000 [05:12<80:51:13,  3.43it/s]
  0%|          | 1602/1000000 [05:13<55:40:17,  4.98it/s]
  0%|          | 1604/1000000 [05:13<43:38:21,  6.36it/s]
  0%|          | 1606/1000000 [05:13<37:20:52,  7.43it/s]
  0%|          | 1607/1000000 [05:13<36:17:13,  7.64it/s]
  0%|          | 1608/1000000 [05:13<39:15:37,  7.06it/s]
  0%|          | 1609/1000000 [05:14<41:34:55,  6.67it/s]
  0%|          | 1610/1000000 [05:14<42:51:06,  6.47it/s]
  0%|          | 1611/1000000 [05:14<41:30:54,  6.68it/s]
  0%|          | 1612/1000000 [05:14<40:15:02,  6.89it/s]
  0%|          | 1613/1000000 [05:14<38:20:46,  7.23it/s]
  0%|          | 1614/1000000 [05:14<39:15:44,  7.06it/s]
  0%|          | 1615/1000000 [05:14<37:38:42,  7.37it/s]
  0%|          | 1616/1000000 [05:14<38:00:03,  7.30it/s]
  0%|          | 1617/1000000 [05:15<41:53:40,  6.62it/s]
  0%|          | 1618/1000000 [05:15<42:34:34,  6.51it/s]
  0%|          | 1619/1000000 [05:15<41:17:32,  6.72it/s]
  0%|          | 1620/1000000 [05:15<39:34:29,  7.01it/s]
  0%|          | 1621/1000000 [05:15<39:08:20,  7.09it/s]
  0%|          | 1622/1000000 [05:15<41:57:25,  6.61it/s]
  0%|          | 1623/1000000 [05:16<39:18:40,  7.05it/s]
  0%|          | 1624/1000000 [05:16<37:05:07,  7.48it/s]
  0%|          | 1625/1000000 [05:16<38:38:51,  7.18it/s]
  0%|          | 1626/1000000 [05:16<44:10:08,  6.28it/s]
  0%|          | 1627/1000000 [05:16<45:32:59,  6.09it/s]
  0%|          | 1628/1000000 [05:16<42:30:41,  6.52it/s]
  0%|          | 1629/1000000 [05:16<40:03:00,  6.92it/s]
  0%|          | 1631/1000000 [05:17<50:20:41,  5.51it/s]
  0%|          | 1632/1000000 [05:17<65:34:29,  4.23it/s]
  0%|          | 1633/1000000 [05:18<69:36:50,  3.98it/s]
  0%|          | 1634/1000000 [05:18<76:45:40,  3.61it/s]
  0%|          | 1635/1000000 [05:18<84:25:45,  3.28it/s]
  0%|          | 1636/1000000 [05:18<73:58:25,  3.75it/s]
  0%|          | 1637/1000000 [05:19<63:40:53,  4.35it/s]
  0%|          | 1638/1000000 [05:19<54:57:29,  5.05it/s]
  0%|          | 1639/1000000 [05:19<47:13:45,  5.87it/s]
  0%|          | 1640/1000000 [05:19<41:57:59,  6.61it/s]
  0%|          | 1641/1000000 [05:19<40:58:08,  6.77it/s]
  0%|          | 1642/1000000 [05:19<37:33:20,  7.38it/s]
  0%|          | 1643/1000000 [05:19<35:16:37,  7.86it/s]
  0%|          | 1645/1000000 [05:19<31:17:13,  8.86it/s]
  0%|          | 1647/1000000 [05:20<34:07:29,  8.13it/s]
  0%|          | 1648/1000000 [05:20<35:49:42,  7.74it/s]
  0%|          | 1649/1000000 [05:20<38:47:50,  7.15it/s]
  0%|          | 1650/1000000 [05:20<44:24:34,  6.24it/s]
  0%|          | 1651/1000000 [05:20<47:11:04,  5.88it/s]
  0%|          | 1652/1000000 [05:21<47:44:13,  5.81it/s]
  0%|          | 1653/1000000 [05:21<45:15:20,  6.13it/s]
  0%|          | 1655/1000000 [05:21<40:13:54,  6.89it/s]
  0%|          | 1656/1000000 [05:21<41:33:18,  6.67it/s]
  0%|          | 1657/1000000 [05:21<44:56:16,  6.17it/s]
  0%|          | 1658/1000000 [05:22<45:19:32,  6.12it/s]
  0%|          | 1659/1000000 [05:22<46:42:28,  5.94it/s]
  0%|          | 1660/1000000 [05:22<46:56:43,  5.91it/s]
  0%|          | 1661/1000000 [05:22<44:15:18,  6.27it/s]
  0%|          | 1662/1000000 [05:22<62:35:51,  4.43it/s]
  0%|          | 1663/1000000 [05:23<73:40:16,  3.76it/s]
  0%|          | 1664/1000000 [05:23<84:54:59,  3.27it/s]
  0%|          | 1665/1000000 [05:24<90:50:44,  3.05it/s]
  0%|          | 1666/1000000 [05:24<82:26:06,  3.36it/s]
  0%|          | 1668/1000000 [05:24<59:35:38,  4.65it/s]
  0%|          | 1670/1000000 [05:24<46:14:36,  6.00it/s]
  0%|          | 1672/1000000 [05:24<39:46:10,  6.97it/s]
  0%|          | 1674/1000000 [05:25<35:44:17,  7.76it/s]
  0%|          | 1675/1000000 [05:25<39:48:20,  6.97it/s]
  0%|          | 1676/1000000 [05:25<42:40:11,  6.50it/s]
  0%|          | 1677/1000000 [05:25<47:19:23,  5.86it/s]
  0%|          | 1678/1000000 [05:26<51:22:49,  5.40it/s]
  0%|          | 1679/1000000 [05:26<45:56:44,  6.04it/s]
  0%|          | 1681/1000000 [05:26<41:27:27,  6.69it/s]
  0%|          | 1682/1000000 [05:26<44:45:21,  6.20it/s]
  0%|          | 1683/1000000 [05:26<56:06:21,  4.94it/s]
  0%|          | 1684/1000000 [05:27<68:53:37,  4.03it/s]
  0%|          | 1685/1000000 [05:27<70:33:04,  3.93it/s]
  0%|          | 1686/1000000 [05:27<61:06:46,  4.54it/s]
  0%|          | 1687/1000000 [05:27<58:06:32,  4.77it/s]
  0%|          | 1688/1000000 [05:27<50:21:19,  5.51it/s]
  0%|          | 1690/1000000 [05:28<42:29:08,  6.53it/s]
  0%|          | 1691/1000000 [05:28<44:22:29,  6.25it/s]
  0%|          | 1692/1000000 [05:28<44:57:10,  6.17it/s]
  0%|          | 1693/1000000 [05:28<48:04:39,  5.77it/s]
  0%|          | 1694/1000000 [05:28<51:30:09,  5.38it/s]
  0%|          | 1695/1000000 [05:29<54:22:11,  5.10it/s]
  0%|          | 1696/1000000 [05:29<52:54:48,  5.24it/s]
  0%|          | 1697/1000000 [05:29<47:48:20,  5.80it/s]
  0%|          | 1698/1000000 [05:29<43:53:59,  6.32it/s]
  0%|          | 1699/1000000 [05:29<58:00:08,  4.78it/s]
  0%|          | 1700/1000000 [05:30<69:23:56,  4.00it/s]
  0%|          | 1701/1000000 [05:30<77:30:41,  3.58it/s]
  0%|          | 1702/1000000 [05:30<78:25:38,  3.54it/s]
  0%|          | 1703/1000000 [05:31<63:17:21,  4.38it/s]
  0%|          | 1704/1000000 [05:31<52:56:00,  5.24it/s]
  0%|          | 1706/1000000 [05:31<41:25:01,  6.70it/s]
  0%|          | 1707/1000000 [05:31<39:59:14,  6.93it/s]
  0%|          | 1708/1000000 [05:31<41:28:01,  6.69it/s]
  0%|          | 1709/1000000 [05:31<44:27:10,  6.24it/s]
  0%|          | 1710/1000000 [05:32<46:50:43,  5.92it/s]
  0%|          | 1711/1000000 [05:32<50:41:13,  5.47it/s]
  0%|          | 1712/1000000 [05:32<51:16:16,  5.41it/s]
  0%|          | 1713/1000000 [05:32<50:41:42,  5.47it/s]
  0%|          | 1714/1000000 [05:32<43:59:56,  6.30it/s]
  0%|          | 1715/1000000 [05:32<43:28:55,  6.38it/s]
  0%|          | 1716/1000000 [05:33<60:01:16,  4.62it/s]
  0%|          | 1717/1000000 [05:33<69:55:49,  3.97it/s]
  0%|          | 1718/1000000 [05:33<79:16:12,  3.50it/s]
  0%|          | 1719/1000000 [05:34<77:23:33,  3.58it/s]
  0%|          | 1720/1000000 [05:34<66:14:32,  4.19it/s]
  0%|          | 1721/1000000 [05:34<55:18:07,  5.01it/s]
  0%|          | 1722/1000000 [05:34<49:36:16,  5.59it/s]
  0%|          | 1723/1000000 [05:34<44:04:50,  6.29it/s]
  0%|          | 1725/1000000 [05:34<41:26:48,  6.69it/s]
  0%|          | 1726/1000000 [05:35<43:50:12,  6.33it/s]
  0%|          | 1727/1000000 [05:35<47:00:12,  5.90it/s]
  0%|          | 1728/1000000 [05:35<51:27:05,  5.39it/s]
  0%|          | 1729/1000000 [05:35<53:02:50,  5.23it/s]
  0%|          | 1730/1000000 [05:35<51:24:53,  5.39it/s]
  0%|          | 1731/1000000 [05:36<47:13:14,  5.87it/s]
  0%|          | 1732/1000000 [05:36<51:39:59,  5.37it/s]
  0%|          | 1733/1000000 [05:36<63:53:21,  4.34it/s]
  0%|          | 1734/1000000 [05:37<74:21:35,  3.73it/s]
  0%|          | 1735/1000000 [05:37<82:41:22,  3.35it/s]
  0%|          | 1736/1000000 [05:37<86:41:16,  3.20it/s]
  0%|          | 1737/1000000 [05:37<71:21:27,  3.89it/s]
  0%|          | 1739/1000000 [05:38<51:24:37,  5.39it/s]
  0%|          | 1741/1000000 [05:38<41:27:10,  6.69it/s]
  0%|          | 1742/1000000 [05:38<42:06:02,  6.59it/s]
  0%|          | 1743/1000000 [05:38<43:50:20,  6.33it/s]
  0%|          | 1744/1000000 [05:38<45:30:47,  6.09it/s]
  0%|          | 1745/1000000 [05:39<51:28:25,  5.39it/s]
  0%|          | 1746/1000000 [05:39<51:41:26,  5.36it/s]
  0%|          | 1747/1000000 [05:39<44:59:11,  6.16it/s]
  0%|          | 1748/1000000 [05:39<44:36:55,  6.22it/s]
  0%|          | 1749/1000000 [05:39<47:00:19,  5.90it/s]
  0%|          | 1750/1000000 [05:39<43:35:31,  6.36it/s]
  0%|          | 1752/1000000 [05:40<53:04:17,  5.22it/s]
  0%|          | 1753/1000000 [05:40<60:50:47,  4.56it/s]
  0%|          | 1754/1000000 [05:40<70:37:52,  3.93it/s]
  0%|          | 1755/1000000 [05:41<68:56:38,  4.02it/s]
  0%|          | 1756/1000000 [05:41<57:43:03,  4.80it/s]
  0%|          | 1758/1000000 [05:41<44:45:23,  6.20it/s]
  0%|          | 1760/1000000 [05:41<40:44:12,  6.81it/s]
  0%|          | 1761/1000000 [05:41<46:17:58,  5.99it/s]
  0%|          | 1762/1000000 [05:42<52:03:18,  5.33it/s]
  0%|          | 1763/1000000 [05:42<55:15:54,  5.02it/s]
  0%|          | 1764/1000000 [05:42<52:04:21,  5.33it/s]
  0%|          | 1765/1000000 [05:42<48:46:16,  5.69it/s]
  0%|          | 1766/1000000 [05:42<44:54:42,  6.17it/s]
  0%|          | 1767/1000000 [05:43<61:22:37,  4.52it/s]
  0%|          | 1768/1000000 [05:43<72:25:18,  3.83it/s]
  0%|          | 1769/1000000 [05:43<72:47:18,  3.81it/s]
  0%|          | 1770/1000000 [05:43<61:12:13,  4.53it/s]
  0%|          | 1772/1000000 [05:44<46:45:20,  5.93it/s]
  0%|          | 1773/1000000 [05:44<50:16:00,  5.52it/s]
  0%|          | 1774/1000000 [05:44<52:19:26,  5.30it/s]
  0%|          | 1775/1000000 [05:44<50:30:00,  5.49it/s]
  0%|          | 1776/1000000 [05:44<48:16:42,  5.74it/s]
  0%|          | 1777/1000000 [05:45<47:50:32,  5.80it/s]
  0%|          | 1778/1000000 [05:45<50:55:18,  5.45it/s]
  0%|          | 1779/1000000 [05:45<55:37:41,  4.98it/s]
  0%|          | 1780/1000000 [05:45<51:42:41,  5.36it/s]
  0%|          | 1781/1000000 [05:46<62:50:00,  4.41it/s]
  0%|          | 1782/1000000 [05:46<74:39:16,  3.71it/s]
  0%|          | 1783/1000000 [05:46<80:51:17,  3.43it/s]
  0%|          | 1784/1000000 [05:46<71:21:54,  3.89it/s]
  0%|          | 1785/1000000 [05:47<58:39:32,  4.73it/s]
  0%|          | 1786/1000000 [05:47<55:23:58,  5.01it/s]
  0%|          | 1787/1000000 [05:47<53:27:01,  5.19it/s]
  0%|          | 1788/1000000 [05:47<50:44:03,  5.47it/s]
  0%|          | 1789/1000000 [05:47<52:23:40,  5.29it/s]
  0%|          | 1790/1000000 [05:47<53:43:05,  5.16it/s]
  0%|          | 1791/1000000 [05:48<47:28:32,  5.84it/s]
  0%|          | 1792/1000000 [05:48<44:22:38,  6.25it/s]
  0%|          | 1793/1000000 [05:48<48:03:58,  5.77it/s]
  0%|          | 1794/1000000 [05:48<44:48:20,  6.19it/s]
  0%|          | 1795/1000000 [05:48<58:20:18,  4.75it/s]
  0%|          | 1796/1000000 [05:49<68:00:21,  4.08it/s]
  0%|          | 1797/1000000 [05:49<76:17:41,  3.63it/s]
  0%|          | 1798/1000000 [05:49<74:32:47,  3.72it/s]
  0%|          | 1799/1000000 [05:49<64:00:53,  4.33it/s]
  0%|          | 1800/1000000 [05:50<60:42:07,  4.57it/s]
  0%|          | 1801/1000000 [05:50<58:05:49,  4.77it/s]
  0%|          | 1802/1000000 [05:50<62:40:55,  4.42it/s]
  0%|          | 1803/1000000 [05:50<61:59:08,  4.47it/s]
  0%|          | 1804/1000000 [05:50<59:12:39,  4.68it/s]
  0%|          | 1805/1000000 [05:51<58:24:37,  4.75it/s]
  0%|          | 1806/1000000 [05:51<57:26:47,  4.83it/s]
  0%|          | 1807/1000000 [05:51<67:50:36,  4.09it/s]
  0%|          | 1808/1000000 [05:52<75:33:05,  3.67it/s]
  0%|          | 1809/1000000 [05:52<76:05:59,  3.64it/s]
  0%|          | 1810/1000000 [05:52<62:56:53,  4.40it/s]
  0%|          | 1811/1000000 [05:52<54:57:12,  5.05it/s]
  0%|          | 1812/1000000 [05:52<59:06:28,  4.69it/s]
  0%|          | 1813/1000000 [05:52<55:21:01,  5.01it/s]
  0%|          | 1814/1000000 [05:53<54:20:03,  5.10it/s]
  0%|          | 1815/1000000 [05:53<53:50:17,  5.15it/s]
  0%|          | 1816/1000000 [05:53<54:28:11,  5.09it/s]
  0%|          | 1817/1000000 [05:53<55:57:47,  4.95it/s]
  0%|          | 1818/1000000 [05:53<58:09:11,  4.77it/s]
  0%|          | 1819/1000000 [05:54<65:00:39,  4.27it/s]
  0%|          | 1820/1000000 [05:54<73:15:38,  3.78it/s]
  0%|          | 1821/1000000 [05:54<81:44:04,  3.39it/s]
  0%|          | 1822/1000000 [05:55<80:31:45,  3.44it/s]
  0%|          | 1823/1000000 [05:55<66:09:15,  4.19it/s]
  0%|          | 1824/1000000 [05:55<55:02:04,  5.04it/s]
  0%|          | 1825/1000000 [05:55<47:22:52,  5.85it/s]
  0%|          | 1826/1000000 [05:55<44:52:33,  6.18it/s]
  0%|          | 1827/1000000 [05:55<41:51:19,  6.62it/s]
  0%|          | 1828/1000000 [05:56<47:27:52,  5.84it/s]
  0%|          | 1829/1000000 [05:56<49:04:14,  5.65it/s]
  0%|          | 1830/1000000 [05:56<50:57:47,  5.44it/s]
  0%|          | 1831/1000000 [05:56<51:04:09,  5.43it/s]
  0%|          | 1832/1000000 [05:56<52:32:15,  5.28it/s]
  0%|          | 1833/1000000 [05:57<57:12:03,  4.85it/s]
  0%|          | 1834/1000000 [05:57<57:18:04,  4.84it/s]
  0%|          | 1835/1000000 [05:57<51:20:53,  5.40it/s]
  0%|          | 1836/1000000 [05:57<65:03:10,  4.26it/s]
  0%|          | 1837/1000000 [05:58<74:44:59,  3.71it/s]
  0%|          | 1838/1000000 [05:58<80:08:08,  3.46it/s]
  0%|          | 1839/1000000 [05:58<87:28:16,  3.17it/s]
  0%|          | 1840/1000000 [05:58<72:09:27,  3.84it/s]
  0%|          | 1842/1000000 [05:59<51:26:59,  5.39it/s]
  0%|          | 1843/1000000 [05:59<46:19:56,  5.98it/s]
  0%|          | 1845/1000000 [05:59<40:31:57,  6.84it/s]
  0%|          | 1846/1000000 [05:59<45:15:41,  6.13it/s]
  0%|          | 1847/1000000 [05:59<45:23:57,  6.11it/s]
  0%|          | 1848/1000000 [06:00<45:36:46,  6.08it/s]
  0%|          | 1849/1000000 [06:00<47:15:36,  5.87it/s]
  0%|          | 1850/1000000 [06:00<48:23:47,  5.73it/s]
  0%|          | 1851/1000000 [06:00<50:58:24,  5.44it/s]
  0%|          | 1852/1000000 [06:00<54:04:05,  5.13it/s]
  0%|          | 1853/1000000 [06:01<57:17:35,  4.84it/s]
  0%|          | 1854/1000000 [06:01<49:14:11,  5.63it/s]
  0%|          | 1855/1000000 [06:01<43:07:52,  6.43it/s]
  0%|          | 1856/1000000 [06:01<56:14:20,  4.93it/s]
  0%|          | 1857/1000000 [06:01<63:34:03,  4.36it/s]
  0%|          | 1858/1000000 [06:02<70:19:25,  3.94it/s]
  0%|          | 1859/1000000 [06:02<76:54:12,  3.61it/s]
  0%|          | 1860/1000000 [06:02<70:39:37,  3.92it/s]
  0%|          | 1861/1000000 [06:02<61:52:42,  4.48it/s]
  0%|          | 1863/1000000 [06:03<46:14:51,  6.00it/s]
  0%|          | 1864/1000000 [06:03<51:07:43,  5.42it/s]
  0%|          | 1865/1000000 [06:03<51:08:01,  5.42it/s]
  0%|          | 1866/1000000 [06:03<51:53:18,  5.34it/s]
  0%|          | 1867/1000000 [06:03<55:11:55,  5.02it/s]
  0%|          | 1868/1000000 [06:04<55:55:31,  4.96it/s]
  0%|          | 1869/1000000 [06:04<53:14:27,  5.21it/s]
  0%|          | 1870/1000000 [06:04<55:28:41,  5.00it/s]
  0%|          | 1871/1000000 [06:04<66:04:35,  4.20it/s]
  0%|          | 1872/1000000 [06:05<74:15:37,  3.73it/s]
  0%|          | 1873/1000000 [06:05<77:31:13,  3.58it/s]
  0%|          | 1874/1000000 [06:05<67:15:18,  4.12it/s]
  0%|          | 1875/1000000 [06:05<60:46:27,  4.56it/s]
  0%|          | 1876/1000000 [06:06<57:19:32,  4.84it/s]
  0%|          | 1877/1000000 [06:06<56:31:55,  4.90it/s]
  0%|          | 1878/1000000 [06:06<57:37:42,  4.81it/s]
  0%|          | 1879/1000000 [06:06<58:56:41,  4.70it/s]
  0%|          | 1880/1000000 [06:06<60:49:14,  4.56it/s]
  0%|          | 1881/1000000 [06:07<54:12:19,  5.11it/s]
  0%|          | 1882/1000000 [06:07<67:12:44,  4.13it/s]
  0%|          | 1883/1000000 [06:07<71:46:07,  3.86it/s]
  0%|          | 1884/1000000 [06:08<77:07:48,  3.59it/s]
  0%|          | 1885/1000000 [06:08<74:51:34,  3.70it/s]
  0%|          | 1886/1000000 [06:08<64:15:57,  4.31it/s]
  0%|          | 1888/1000000 [06:08<46:59:05,  5.90it/s]
  0%|          | 1889/1000000 [06:08<47:30:52,  5.84it/s]
  0%|          | 1890/1000000 [06:08<44:13:17,  6.27it/s]
  0%|          | 1891/1000000 [06:09<45:36:23,  6.08it/s]
  0%|          | 1892/1000000 [06:09<48:25:38,  5.73it/s]
  0%|          | 1893/1000000 [06:09<53:16:10,  5.20it/s]
  0%|          | 1894/1000000 [06:09<55:14:14,  5.02it/s]
  0%|          | 1895/1000000 [06:09<55:42:12,  4.98it/s]
  0%|          | 1896/1000000 [06:10<53:25:43,  5.19it/s]
  0%|          | 1897/1000000 [06:10<56:34:49,  4.90it/s]
  0%|          | 1898/1000000 [06:10<64:52:12,  4.27it/s]
  0%|          | 1899/1000000 [06:10<70:32:27,  3.93it/s]
  0%|          | 1900/1000000 [06:11<80:27:06,  3.45it/s]
  0%|          | 1901/1000000 [06:11<71:25:43,  3.88it/s]
  0%|          | 1903/1000000 [06:11<52:04:18,  5.32it/s]
  0%|          | 1904/1000000 [06:11<53:30:53,  5.18it/s]
  0%|          | 1905/1000000 [06:12<49:49:47,  5.56it/s]
  0%|          | 1906/1000000 [06:12<44:26:12,  6.24it/s]
  0%|          | 1907/1000000 [06:12<41:27:53,  6.69it/s]
  0%|          | 1908/1000000 [06:12<46:33:25,  5.96it/s]
  0%|          | 1909/1000000 [06:12<53:00:17,  5.23it/s]
  0%|          | 1910/1000000 [06:13<56:25:01,  4.91it/s]
  0%|          | 1911/1000000 [06:13<56:24:31,  4.91it/s]
  0%|          | 1912/1000000 [06:13<54:51:15,  5.05it/s]
  0%|          | 1913/1000000 [06:13<46:52:20,  5.91it/s]
  0%|          | 1914/1000000 [06:13<61:24:12,  4.52it/s]
  0%|          | 1915/1000000 [06:14<70:40:17,  3.92it/s]
  0%|          | 1916/1000000 [06:14<77:47:13,  3.56it/s]
  0%|          | 1917/1000000 [06:14<76:55:21,  3.60it/s]
  0%|          | 1919/1000000 [06:14<54:05:59,  5.12it/s]
  0%|          | 1920/1000000 [06:15<47:46:59,  5.80it/s]
  0%|          | 1921/1000000 [06:15<50:37:21,  5.48it/s]
  0%|          | 1922/1000000 [06:15<48:10:49,  5.75it/s]
  0%|          | 1924/1000000 [06:15<41:08:16,  6.74it/s]
  0%|          | 1925/1000000 [06:15<40:47:21,  6.80it/s]
  0%|          | 1926/1000000 [06:16<45:02:01,  6.16it/s]
  0%|          | 1927/1000000 [06:16<46:13:38,  6.00it/s]
  0%|          | 1928/1000000 [06:16<45:17:02,  6.12it/s]
  0%|          | 1929/1000000 [06:16<50:00:17,  5.54it/s]
  0%|          | 1930/1000000 [06:16<51:49:19,  5.35it/s]
  0%|          | 1931/1000000 [06:16<49:52:10,  5.56it/s]
  0%|          | 1932/1000000 [06:17<52:11:36,  5.31it/s]
  0%|          | 1933/1000000 [06:17<51:49:42,  5.35it/s]
  0%|          | 1934/1000000 [06:17<62:53:00,  4.41it/s]
  0%|          | 1935/1000000 [06:18<72:57:51,  3.80it/s]
  0%|          | 1936/1000000 [06:18<78:01:16,  3.55it/s]
  0%|          | 1937/1000000 [06:18<79:38:26,  3.48it/s]
  0%|          | 1938/1000000 [06:18<80:37:54,  3.44it/s]
  0%|          | 1939/1000000 [06:19<71:50:05,  3.86it/s]
  0%|          | 1941/1000000 [06:19<51:09:54,  5.42it/s]
  0%|          | 1943/1000000 [06:19<46:40:12,  5.94it/s]
  0%|          | 1944/1000000 [06:19<47:58:58,  5.78it/s]
  0%|          | 1945/1000000 [06:19<46:47:08,  5.93it/s]
  0%|          | 1946/1000000 [06:20<47:24:27,  5.85it/s]
  0%|          | 1947/1000000 [06:20<46:27:28,  5.97it/s]
  0%|          | 1948/1000000 [06:20<46:31:36,  5.96it/s]
  0%|          | 1949/1000000 [06:20<50:14:19,  5.52it/s]
  0%|          | 1950/1000000 [06:20<49:45:02,  5.57it/s]
  0%|          | 1952/1000000 [06:21<45:45:09,  6.06it/s]
  0%|          | 1953/1000000 [06:21<48:36:05,  5.70it/s]
  0%|          | 1954/1000000 [06:21<46:26:34,  5.97it/s]
  0%|          | 1955/1000000 [06:21<48:39:59,  5.70it/s]
  0%|          | 1956/1000000 [06:21<46:25:43,  5.97it/s]
  0%|          | 1957/1000000 [06:22<59:29:19,  4.66it/s]
  0%|          | 1958/1000000 [06:22<65:12:36,  4.25it/s]
  0%|          | 1959/1000000 [06:22<73:13:13,  3.79it/s]
  0%|          | 1960/1000000 [06:23<77:49:15,  3.56it/s]
  0%|          | 1961/1000000 [06:23<80:48:29,  3.43it/s]
  0%|          | 1962/1000000 [06:23<70:23:45,  3.94it/s]
  0%|          | 1963/1000000 [06:23<58:19:48,  4.75it/s]
  0%|          | 1964/1000000 [06:23<51:29:42,  5.38it/s]
  0%|          | 1965/1000000 [06:23<45:27:36,  6.10it/s]
  0%|          | 1966/1000000 [06:24<42:30:15,  6.52it/s]
  0%|          | 1967/1000000 [06:24<43:21:01,  6.40it/s]
  0%|          | 1969/1000000 [06:24<39:01:54,  7.10it/s]
  0%|          | 1970/1000000 [06:24<41:01:49,  6.76it/s]
  0%|          | 1971/1000000 [06:24<41:49:49,  6.63it/s]
  0%|          | 1972/1000000 [06:24<43:46:01,  6.33it/s]
  0%|          | 1973/1000000 [06:25<45:56:15,  6.03it/s]
  0%|          | 1974/1000000 [06:25<40:55:26,  6.77it/s]
  0%|          | 1976/1000000 [06:25<38:22:16,  7.22it/s]
  0%|          | 1977/1000000 [06:25<39:53:41,  6.95it/s]
  0%|          | 1978/1000000 [06:25<45:26:19,  6.10it/s]
  0%|          | 1979/1000000 [06:26<47:26:36,  5.84it/s]
  0%|          | 1980/1000000 [06:26<50:18:12,  5.51it/s]
  0%|          | 1981/1000000 [06:26<51:00:28,  5.43it/s]
  0%|          | 1983/1000000 [06:26<54:46:58,  5.06it/s]
  0%|          | 1984/1000000 [06:27<65:22:05,  4.24it/s]
  0%|          | 1985/1000000 [06:27<69:32:10,  3.99it/s]
  0%|          | 1986/1000000 [06:27<77:59:38,  3.55it/s]
  0%|          | 1987/1000000 [06:28<75:32:56,  3.67it/s]
  0%|          | 1988/1000000 [06:28<63:09:36,  4.39it/s]
  0%|          | 1990/1000000 [06:28<49:20:34,  5.62it/s]
  0%|          | 1991/1000000 [06:28<44:17:07,  6.26it/s]
  0%|          | 1992/1000000 [06:28<41:02:48,  6.75it/s]
  0%|          | 1994/1000000 [06:28<35:25:40,  7.82it/s]
  0%|          | 1995/1000000 [06:29<40:27:22,  6.85it/s]
  0%|          | 1996/1000000 [06:29<42:47:45,  6.48it/s]
  0%|          | 1997/1000000 [06:29<44:35:10,  6.22it/s]
  0%|          | 1998/1000000 [06:29<44:28:47,  6.23it/s]
  0%|          | 1999/1000000 [06:29<45:03:10,  6.15it/s]
  0%|          | 2000/1000000 [06:30<45:46:17,  6.06it/s]
  0%|          | 2001/1000000 [06:30<43:34:43,  6.36it/s]
  0%|          | 2002/1000000 [06:30<42:17:39,  6.55it/s]
  0%|          | 2003/1000000 [06:30<43:57:42,  6.31it/s]
  0%|          | 2004/1000000 [06:30<42:31:35,  6.52it/s]
  0%|          | 2005/1000000 [06:30<44:27:26,  6.24it/s]
  0%|          | 2006/1000000 [06:30<40:25:14,  6.86it/s]
  0%|          | 2007/1000000 [06:31<44:05:52,  6.29it/s]
  0%|          | 2008/1000000 [06:31<47:36:39,  5.82it/s]
  0%|          | 2009/1000000 [06:31<49:36:49,  5.59it/s]
  0%|          | 2010/1000000 [06:31<53:57:21,  5.14it/s]
  0%|          | 2011/1000000 [06:31<54:41:10,  5.07it/s]
  0%|          | 2012/1000000 [06:32<69:25:09,  3.99it/s]
  0%|          | 2013/1000000 [06:32<76:51:48,  3.61it/s]
  0%|          | 2014/1000000 [06:33<86:07:44,  3.22it/s]
  0%|          | 2015/1000000 [06:33<89:41:49,  3.09it/s]
  0%|          | 2016/1000000 [06:33<85:57:14,  3.23it/s]
  0%|          | 2018/1000000 [06:33<57:41:50,  4.80it/s]
  0%|          | 2019/1000000 [06:33<51:00:23,  5.43it/s]
  0%|          | 2020/1000000 [06:34<46:47:08,  5.93it/s]
  0%|          | 2021/1000000 [06:34<43:32:16,  6.37it/s]
  0%|          | 2023/1000000 [06:34<36:25:27,  7.61it/s]
  0%|          | 2025/1000000 [06:34<36:33:30,  7.58it/s]
  0%|          | 2026/1000000 [06:34<44:53:04,  6.18it/s]
  0%|          | 2027/1000000 [06:35<47:27:13,  5.84it/s]
  0%|          | 2028/1000000 [06:35<44:54:10,  6.17it/s]
  0%|          | 2029/1000000 [06:35<42:33:06,  6.51it/s]
  0%|          | 2030/1000000 [06:35<44:39:44,  6.21it/s]
  0%|          | 2031/1000000 [06:35<45:37:20,  6.08it/s]
  0%|          | 2032/1000000 [06:35<43:45:42,  6.33it/s]
  0%|          | 2033/1000000 [06:36<46:56:35,  5.91it/s]
  0%|          | 2034/1000000 [06:36<48:53:36,  5.67it/s]
  0%|          | 2035/1000000 [06:36<46:27:15,  5.97it/s]
  0%|          | 2036/1000000 [06:36<49:58:23,  5.55it/s]
  0%|          | 2037/1000000 [06:36<51:15:29,  5.41it/s]
  0%|          | 2038/1000000 [06:37<50:28:24,  5.49it/s]
  0%|          | 2039/1000000 [06:37<54:39:02,  5.07it/s]
  0%|          | 2040/1000000 [06:37<52:27:55,  5.28it/s]
  0%|          | 2041/1000000 [06:37<51:37:42,  5.37it/s]
  0%|          | 2042/1000000 [06:37<44:47:22,  6.19it/s]
  0%|          | 2043/1000000 [06:37<42:24:59,  6.54it/s]
  0%|          | 2044/1000000 [06:37<39:22:28,  7.04it/s]
  0%|          | 2045/1000000 [06:38<56:31:45,  4.90it/s]
  0%|          | 2046/1000000 [06:38<70:49:39,  3.91it/s]
  0%|          | 2047/1000000 [06:39<80:29:01,  3.44it/s]
  0%|          | 2048/1000000 [06:39<89:22:58,  3.10it/s]
  0%|          | 2049/1000000 [06:39<92:24:57,  3.00it/s]
  0%|          | 2050/1000000 [06:39<80:11:43,  3.46it/s]
  0%|          | 2052/1000000 [06:40<56:33:03,  4.90it/s]
  0%|          | 2053/1000000 [06:40<49:32:35,  5.60it/s]
  0%|          | 2054/1000000 [06:40<46:32:40,  5.96it/s]
  0%|          | 2056/1000000 [06:40<39:20:42,  7.05it/s]
  0%|          | 2057/1000000 [06:40<38:35:39,  7.18it/s]
  0%|          | 2059/1000000 [06:40<32:28:52,  8.53it/s]
  0%|          | 2060/1000000 [06:41<32:54:10,  8.42it/s]
  0%|          | 2061/1000000 [06:41<41:36:21,  6.66it/s]
  0%|          | 2062/1000000 [06:41<43:03:49,  6.44it/s]
  0%|          | 2063/1000000 [06:41<44:54:58,  6.17it/s]
  0%|          | 2064/1000000 [06:41<45:26:30,  6.10it/s]
  0%|          | 2066/1000000 [06:42<41:01:33,  6.76it/s]
  0%|          | 2067/1000000 [06:42<42:00:47,  6.60it/s]
  0%|          | 2068/1000000 [06:42<42:37:28,  6.50it/s]
  0%|          | 2069/1000000 [06:42<42:04:46,  6.59it/s]
  0%|          | 2070/1000000 [06:42<41:48:38,  6.63it/s]
  0%|          | 2071/1000000 [06:42<39:33:53,  7.01it/s]
  0%|          | 2072/1000000 [06:43<42:07:51,  6.58it/s]
  0%|          | 2073/1000000 [06:43<43:22:06,  6.39it/s]
  0%|          | 2074/1000000 [06:43<46:23:00,  5.98it/s]
  0%|          | 2075/1000000 [06:43<49:24:09,  5.61it/s]
  0%|          | 2076/1000000 [06:47<374:53:46,  1.35s/it]
  0%|          | 2077/1000000 [06:47<275:41:48,  1.01it/s]
  0%|          | 2078/1000000 [06:48<209:19:26,  1.32it/s]
  0%|          | 2079/1000000 [06:48<163:03:39,  1.70it/s]
  0%|          | 2080/1000000 [06:48<130:11:07,  2.13it/s]
  0%|          | 2081/1000000 [06:48<102:06:03,  2.71it/s]
  0%|          | 2082/1000000 [06:48<84:29:14,  3.28it/s] 
  0%|          | 2083/1000000 [06:48<76:44:17,  3.61it/s]
  0%|          | 2084/1000000 [06:49<66:42:11,  4.16it/s]
  0%|          | 2085/1000000 [06:49<71:12:53,  3.89it/s]
  0%|          | 2086/1000000 [06:49<81:13:46,  3.41it/s]
  0%|          | 2087/1000000 [06:50<86:48:09,  3.19it/s]
  0%|          | 2088/1000000 [06:50<92:23:43,  3.00it/s]
  0%|          | 2089/1000000 [06:50<83:50:55,  3.31it/s]
  0%|          | 2090/1000000 [06:50<69:40:54,  3.98it/s]
  0%|          | 2091/1000000 [06:51<59:55:46,  4.63it/s]
  0%|          | 2093/1000000 [06:51<44:52:14,  6.18it/s]
  0%|          | 2094/1000000 [06:51<41:20:56,  6.70it/s]
  0%|          | 2096/1000000 [06:51<35:22:14,  7.84it/s]
  0%|          | 2097/1000000 [06:51<35:03:57,  7.90it/s]
  0%|          | 2098/1000000 [06:51<40:32:20,  6.84it/s]
  0%|          | 2099/1000000 [06:52<42:08:05,  6.58it/s]
  0%|          | 2100/1000000 [06:52<51:12:28,  5.41it/s]
  0%|          | 2101/1000000 [06:52<55:53:04,  4.96it/s]
  0%|          | 2102/1000000 [06:52<60:46:29,  4.56it/s]
  0%|          | 2103/1000000 [06:52<55:14:03,  5.02it/s]
  0%|          | 2104/1000000 [06:53<64:15:12,  4.31it/s]
  0%|          | 2105/1000000 [06:53<75:29:18,  3.67it/s]
  0%|          | 2106/1000000 [06:53<83:02:26,  3.34it/s]
  0%|          | 2107/1000000 [06:54<73:12:49,  3.79it/s]
  0%|          | 2108/1000000 [06:54<62:11:39,  4.46it/s]
  0%|          | 2109/1000000 [06:54<54:01:20,  5.13it/s]
  0%|          | 2110/1000000 [06:54<50:01:09,  5.54it/s]
  0%|          | 2112/1000000 [06:54<38:52:05,  7.13it/s]
  0%|          | 2113/1000000 [06:54<42:23:45,  6.54it/s]
  0%|          | 2114/1000000 [06:55<42:45:05,  6.48it/s]
  0%|          | 2115/1000000 [06:55<39:34:05,  7.01it/s]
  0%|          | 2116/1000000 [06:55<39:42:28,  6.98it/s]
  0%|          | 2117/1000000 [06:55<47:02:28,  5.89it/s]
  0%|          | 2118/1000000 [06:55<51:33:16,  5.38it/s]
  0%|          | 2119/1000000 [06:56<57:09:11,  4.85it/s]
  0%|          | 2120/1000000 [06:56<67:59:35,  4.08it/s]
  0%|          | 2121/1000000 [06:56<80:35:33,  3.44it/s]
  0%|          | 2122/1000000 [06:57<85:35:18,  3.24it/s]
  0%|          | 2123/1000000 [06:57<73:52:04,  3.75it/s]
  0%|          | 2124/1000000 [06:57<61:13:20,  4.53it/s]
  0%|          | 2125/1000000 [06:57<51:29:11,  5.38it/s]
  0%|          | 2126/1000000 [06:57<53:55:06,  5.14it/s]
  0%|          | 2127/1000000 [06:57<49:48:40,  5.56it/s]
  0%|          | 2128/1000000 [06:58<45:10:56,  6.13it/s]
  0%|          | 2129/1000000 [06:58<44:02:45,  6.29it/s]
  0%|          | 2130/1000000 [06:58<45:31:53,  6.09it/s]
  0%|          | 2131/1000000 [06:58<48:03:32,  5.77it/s]
  0%|          | 2132/1000000 [06:58<42:05:05,  6.59it/s]
  0%|          | 2133/1000000 [06:58<51:16:10,  5.41it/s]
  0%|          | 2134/1000000 [06:59<55:03:02,  5.04it/s]
  0%|          | 2135/1000000 [06:59<49:30:48,  5.60it/s]
  0%|          | 2136/1000000 [06:59<63:19:09,  4.38it/s]
  0%|          | 2137/1000000 [06:59<72:49:39,  3.81it/s]
  0%|          | 2138/1000000 [07:00<81:58:51,  3.38it/s]
  0%|          | 2139/1000000 [07:00<75:28:50,  3.67it/s]
  0%|          | 2140/1000000 [07:00<63:43:39,  4.35it/s]
  0%|          | 2142/1000000 [07:00<51:29:49,  5.38it/s]
  0%|          | 2143/1000000 [07:01<47:56:45,  5.78it/s]
  0%|          | 2144/1000000 [07:01<51:03:55,  5.43it/s]
  0%|          | 2146/1000000 [07:01<45:08:54,  6.14it/s]
  0%|          | 2147/1000000 [07:01<46:19:09,  5.98it/s]
  0%|          | 2148/1000000 [07:01<43:00:25,  6.45it/s]
  0%|          | 2149/1000000 [07:02<40:52:09,  6.78it/s]
  0%|          | 2150/1000000 [07:02<40:33:32,  6.83it/s]
  0%|          | 2151/1000000 [07:02<39:49:41,  6.96it/s]
  0%|          | 2152/1000000 [07:02<39:12:41,  7.07it/s]
  0%|          | 2153/1000000 [07:02<45:45:26,  6.06it/s]
  0%|          | 2154/1000000 [07:02<49:03:57,  5.65it/s]
  0%|          | 2155/1000000 [07:03<53:25:46,  5.19it/s]
  0%|          | 2156/1000000 [07:03<55:42:01,  4.98it/s]
  0%|          | 2157/1000000 [07:03<48:35:29,  5.70it/s]
  0%|          | 2158/1000000 [07:03<55:04:51,  5.03it/s]
  0%|          | 2159/1000000 [07:04<67:23:59,  4.11it/s]
  0%|          | 2160/1000000 [07:04<73:45:41,  3.76it/s]
  0%|          | 2161/1000000 [07:04<82:05:32,  3.38it/s]
  0%|          | 2162/1000000 [07:04<81:08:45,  3.42it/s]
  0%|          | 2163/1000000 [07:05<65:56:45,  4.20it/s]
  0%|          | 2165/1000000 [07:05<47:44:43,  5.81it/s]
  0%|          | 2167/1000000 [07:05<42:09:28,  6.57it/s]
  0%|          | 2168/1000000 [07:05<39:02:08,  7.10it/s]
  0%|          | 2169/1000000 [07:05<36:32:44,  7.58it/s]
  0%|          | 2170/1000000 [07:05<42:56:34,  6.45it/s]
  0%|          | 2171/1000000 [07:06<46:28:27,  5.96it/s]
  0%|          | 2172/1000000 [07:06<46:52:43,  5.91it/s]
  0%|          | 2173/1000000 [07:06<47:01:43,  5.89it/s]
  0%|          | 2174/1000000 [07:06<47:08:29,  5.88it/s]
  0%|          | 2175/1000000 [07:06<45:53:08,  6.04it/s]
  0%|          | 2176/1000000 [07:07<49:21:09,  5.62it/s]
  0%|          | 2177/1000000 [07:07<51:44:38,  5.36it/s]
  0%|          | 2178/1000000 [07:07<48:58:04,  5.66it/s]
  0%|          | 2179/1000000 [07:07<52:09:22,  5.31it/s]
  0%|          | 2180/1000000 [07:07<53:44:39,  5.16it/s]
  0%|          | 2181/1000000 [07:07<51:34:10,  5.37it/s]
  0%|          | 2182/1000000 [07:08<50:04:15,  5.54it/s]
  0%|          | 2183/1000000 [07:08<44:16:47,  6.26it/s]
  0%|          | 2184/1000000 [07:08<59:40:04,  4.65it/s]
  0%|          | 2185/1000000 [07:08<72:43:57,  3.81it/s]
  0%|          | 2186/1000000 [07:09<80:52:24,  3.43it/s]
  0%|          | 2187/1000000 [07:09<85:20:30,  3.25it/s]
  0%|          | 2188/1000000 [07:10<85:57:06,  3.22it/s]
  0%|          | 2189/1000000 [07:10<69:39:52,  3.98it/s]
  0%|          | 2190/1000000 [07:10<58:47:18,  4.71it/s]
  0%|          | 2192/1000000 [07:10<43:08:15,  6.43it/s]
  0%|          | 2193/1000000 [07:10<50:18:20,  5.51it/s]
  0%|          | 2194/1000000 [07:10<53:01:47,  5.23it/s]
  0%|          | 2195/1000000 [07:11<50:26:38,  5.49it/s]
  0%|          | 2196/1000000 [07:11<49:15:14,  5.63it/s]
  0%|          | 2197/1000000 [07:11<43:25:51,  6.38it/s]
  0%|          | 2198/1000000 [07:11<42:43:10,  6.49it/s]
  0%|          | 2199/1000000 [07:11<46:18:15,  5.99it/s]
  0%|          | 2200/1000000 [07:11<46:30:52,  5.96it/s]
  0%|          | 2202/1000000 [07:12<47:23:09,  5.85it/s]
  0%|          | 2203/1000000 [07:12<53:02:46,  5.22it/s]
  0%|          | 2204/1000000 [07:12<48:44:28,  5.69it/s]
  0%|          | 2205/1000000 [07:12<56:22:44,  4.92it/s]
  0%|          | 2206/1000000 [07:13<67:47:38,  4.09it/s]
  0%|          | 2207/1000000 [07:13<75:52:44,  3.65it/s]
  0%|          | 2208/1000000 [07:13<80:27:52,  3.44it/s]
  0%|          | 2209/1000000 [07:14<68:53:00,  4.02it/s]
  0%|          | 2210/1000000 [07:14<58:12:59,  4.76it/s]
  0%|          | 2211/1000000 [07:14<49:37:38,  5.58it/s]
  0%|          | 2213/1000000 [07:14<43:13:43,  6.41it/s]
  0%|          | 2214/1000000 [07:14<42:00:59,  6.60it/s]
  0%|          | 2216/1000000 [07:14<38:59:54,  7.11it/s]
  0%|          | 2217/1000000 [07:15<39:50:47,  6.96it/s]
  0%|          | 2218/1000000 [07:15<39:52:48,  6.95it/s]
  0%|          | 2219/1000000 [07:15<38:44:55,  7.15it/s]
  0%|          | 2220/1000000 [07:15<41:18:45,  6.71it/s]
  0%|          | 2221/1000000 [07:15<50:02:07,  5.54it/s]
  0%|          | 2222/1000000 [07:15<51:48:51,  5.35it/s]
  0%|          | 2223/1000000 [07:16<62:36:27,  4.43it/s]
  0%|          | 2224/1000000 [07:16<71:42:26,  3.87it/s]
  0%|          | 2225/1000000 [07:16<73:25:59,  3.77it/s]
  0%|          | 2226/1000000 [07:17<65:50:34,  4.21it/s]
  0%|          | 2227/1000000 [07:17<54:47:30,  5.06it/s]
  0%|          | 2228/1000000 [07:17<62:45:11,  4.42it/s]
  0%|          | 2229/1000000 [07:17<55:59:24,  4.95it/s]
  0%|          | 2230/1000000 [07:17<48:45:51,  5.68it/s]
  0%|          | 2231/1000000 [07:17<46:00:51,  6.02it/s]
  0%|          | 2232/1000000 [07:18<44:59:37,  6.16it/s]
  0%|          | 2233/1000000 [07:18<42:52:12,  6.47it/s]
  0%|          | 2234/1000000 [07:18<44:12:03,  6.27it/s]
  0%|          | 2235/1000000 [07:18<43:58:31,  6.30it/s]
  0%|          | 2237/1000000 [07:18<44:22:46,  6.25it/s]
  0%|          | 2238/1000000 [07:19<45:08:54,  6.14it/s]
  0%|          | 2239/1000000 [07:19<46:29:57,  5.96it/s]
  0%|          | 2240/1000000 [07:19<49:44:23,  5.57it/s]
  0%|          | 2241/1000000 [07:19<52:01:24,  5.33it/s]
  0%|          | 2242/1000000 [07:19<45:21:54,  6.11it/s]
  0%|          | 2243/1000000 [07:20<59:43:58,  4.64it/s]
  0%|          | 2244/1000000 [07:20<69:32:47,  3.99it/s]
  0%|          | 2245/1000000 [07:20<79:34:37,  3.48it/s]
  0%|          | 2246/1000000 [07:21<84:38:55,  3.27it/s]
  0%|          | 2247/1000000 [07:21<70:08:07,  3.95it/s]
  0%|          | 2248/1000000 [07:21<57:59:49,  4.78it/s]
  0%|          | 2249/1000000 [07:21<50:38:28,  5.47it/s]
  0%|          | 2251/1000000 [07:21<38:34:06,  7.19it/s]
  0%|          | 2252/1000000 [07:21<36:42:55,  7.55it/s]
  0%|          | 2253/1000000 [07:21<34:49:04,  7.96it/s]
  0%|          | 2254/1000000 [07:22<37:49:23,  7.33it/s]
  0%|          | 2255/1000000 [07:22<39:07:38,  7.08it/s]
  0%|          | 2256/1000000 [07:22<41:29:03,  6.68it/s]
  0%|          | 2257/1000000 [07:22<41:09:14,  6.73it/s]
  0%|          | 2258/1000000 [07:22<43:08:12,  6.42it/s]
  0%|          | 2259/1000000 [07:22<45:55:39,  6.03it/s]
  0%|          | 2260/1000000 [07:23<51:29:12,  5.38it/s]
  0%|          | 2261/1000000 [07:23<54:51:28,  5.05it/s]
  0%|          | 2262/1000000 [07:23<56:20:43,  4.92it/s]
  0%|          | 2263/1000000 [07:23<51:30:13,  5.38it/s]
  0%|          | 2264/1000000 [07:23<51:05:47,  5.42it/s]
  0%|          | 2265/1000000 [07:24<64:02:42,  4.33it/s]
  0%|          | 2266/1000000 [07:24<75:02:32,  3.69it/s]
  0%|          | 2267/1000000 [07:24<81:50:36,  3.39it/s]
  0%|          | 2268/1000000 [07:25<79:28:48,  3.49it/s]
  0%|          | 2269/1000000 [07:25<65:15:29,  4.25it/s]
  0%|          | 2270/1000000 [07:25<54:03:45,  5.13it/s]
  0%|          | 2272/1000000 [07:25<42:49:27,  6.47it/s]
  0%|          | 2273/1000000 [07:25<45:01:26,  6.16it/s]
  0%|          | 2274/1000000 [07:25<47:12:49,  5.87it/s]
  0%|          | 2275/1000000 [07:26<46:06:45,  6.01it/s]
  0%|          | 2276/1000000 [07:26<48:11:43,  5.75it/s]
  0%|          | 2277/1000000 [07:26<52:06:03,  5.32it/s]
  0%|          | 2278/1000000 [07:26<56:07:44,  4.94it/s]
  0%|          | 2279/1000000 [07:26<54:37:41,  5.07it/s]
  0%|          | 2280/1000000 [07:27<54:44:13,  5.06it/s]
  0%|          | 2281/1000000 [07:27<52:05:07,  5.32it/s]
  0%|          | 2282/1000000 [07:27<45:13:32,  6.13it/s]
  0%|          | 2283/1000000 [07:27<60:20:47,  4.59it/s]
  0%|          | 2284/1000000 [07:28<70:27:11,  3.93it/s]
  0%|          | 2285/1000000 [07:28<74:52:52,  3.70it/s]
  0%|          | 2286/1000000 [07:28<75:24:55,  3.67it/s]
  0%|          | 2287/1000000 [07:28<67:07:21,  4.13it/s]
  0%|          | 2288/1000000 [07:29<56:02:00,  4.95it/s]
  0%|          | 2290/1000000 [07:29<44:41:12,  6.20it/s]
  0%|          | 2291/1000000 [07:29<49:54:33,  5.55it/s]
  0%|          | 2292/1000000 [07:29<50:33:51,  5.48it/s]
  0%|          | 2293/1000000 [07:29<55:28:16,  5.00it/s]
  0%|          | 2294/1000000 [07:30<58:54:19,  4.70it/s]
  0%|          | 2295/1000000 [07:30<60:36:08,  4.57it/s]
  0%|          | 2296/1000000 [07:30<69:11:00,  4.01it/s]
  0%|          | 2297/1000000 [07:31<77:09:44,  3.59it/s]
  0%|          | 2298/1000000 [07:31<72:42:17,  3.81it/s]
  0%|          | 2299/1000000 [07:31<60:16:03,  4.60it/s]
  0%|          | 2301/1000000 [07:31<46:42:28,  5.93it/s]
  0%|          | 2302/1000000 [07:31<42:36:32,  6.50it/s]
  0%|          | 2303/1000000 [07:31<40:48:41,  6.79it/s]
  0%|          | 2304/1000000 [07:32<41:41:37,  6.65it/s]
  0%|          | 2305/1000000 [07:32<43:28:12,  6.38it/s]
  0%|          | 2306/1000000 [07:32<49:04:59,  5.65it/s]
  0%|          | 2307/1000000 [07:32<51:11:53,  5.41it/s]
  0%|          | 2308/1000000 [07:32<55:22:53,  5.00it/s]
  0%|          | 2309/1000000 [07:33<55:23:44,  5.00it/s]
  0%|          | 2310/1000000 [07:33<48:24:25,  5.73it/s]
  0%|          | 2311/1000000 [07:33<62:44:30,  4.42it/s]
  0%|          | 2312/1000000 [07:33<72:52:51,  3.80it/s]
  0%|          | 2313/1000000 [07:34<82:54:59,  3.34it/s]
  0%|          | 2314/1000000 [07:34<77:45:54,  3.56it/s]
  0%|          | 2316/1000000 [07:34<55:25:18,  5.00it/s]
  0%|          | 2317/1000000 [07:34<49:17:45,  5.62it/s]
  0%|          | 2318/1000000 [07:34<46:26:55,  5.97it/s]
  0%|          | 2319/1000000 [07:35<41:32:19,  6.67it/s]
  0%|          | 2320/1000000 [07:35<45:19:59,  6.11it/s]
  0%|          | 2321/1000000 [07:35<42:52:14,  6.46it/s]
  0%|          | 2322/1000000 [07:35<44:51:19,  6.18it/s]
  0%|          | 2323/1000000 [07:35<43:57:43,  6.30it/s]
  0%|          | 2324/1000000 [07:35<44:43:49,  6.20it/s]
  0%|          | 2325/1000000 [07:36<44:51:37,  6.18it/s]
  0%|          | 2326/1000000 [07:36<45:10:00,  6.14it/s]
  0%|          | 2327/1000000 [07:36<46:13:07,  6.00it/s]
  0%|          | 2328/1000000 [07:36<46:23:59,  5.97it/s]
  0%|          | 2329/1000000 [07:36<52:35:38,  5.27it/s]
  0%|          | 2330/1000000 [07:36<52:20:39,  5.29it/s]
  0%|          | 2331/1000000 [07:37<47:43:45,  5.81it/s]
  0%|          | 2332/1000000 [07:37<63:38:58,  4.35it/s]
  0%|          | 2333/1000000 [07:37<73:31:21,  3.77it/s]
  0%|          | 2334/1000000 [07:38<76:35:01,  3.62it/s]
  0%|          | 2335/1000000 [07:38<82:50:29,  3.35it/s]
  0%|          | 2336/1000000 [07:38<80:23:23,  3.45it/s]
  0%|          | 2337/1000000 [07:38<66:11:19,  4.19it/s]
  0%|          | 2339/1000000 [07:39<47:03:41,  5.89it/s]
  0%|          | 2340/1000000 [07:39<44:31:49,  6.22it/s]
  0%|          | 2342/1000000 [07:39<37:12:00,  7.45it/s]
  0%|          | 2343/1000000 [07:39<42:45:09,  6.48it/s]
  0%|          | 2344/1000000 [07:39<45:39:09,  6.07it/s]
  0%|          | 2345/1000000 [07:39<47:28:39,  5.84it/s]
  0%|          | 2346/1000000 [07:40<48:15:38,  5.74it/s]
  0%|          | 2347/1000000 [07:40<45:41:57,  6.06it/s]
  0%|          | 2348/1000000 [07:40<51:17:06,  5.40it/s]
  0%|          | 2349/1000000 [07:40<51:47:27,  5.35it/s]
  0%|          | 2350/1000000 [07:40<53:22:40,  5.19it/s]
  0%|          | 2351/1000000 [07:41<50:30:49,  5.49it/s]
  0%|          | 2353/1000000 [07:41<50:18:41,  5.51it/s]
  0%|          | 2354/1000000 [07:41<64:06:54,  4.32it/s]
  0%|          | 2355/1000000 [07:42<69:52:19,  3.97it/s]
  0%|          | 2356/1000000 [07:42<81:49:14,  3.39it/s]
  0%|          | 2357/1000000 [07:42<74:18:17,  3.73it/s]
  0%|          | 2358/1000000 [07:42<62:09:46,  4.46it/s]
  0%|          | 2360/1000000 [07:43<47:41:31,  5.81it/s]
  0%|          | 2361/1000000 [07:43<53:49:37,  5.15it/s]
  0%|          | 2362/1000000 [07:43<53:00:22,  5.23it/s]
  0%|          | 2363/1000000 [07:43<51:48:17,  5.35it/s]
  0%|          | 2364/1000000 [07:43<47:53:45,  5.79it/s]
  0%|          | 2365/1000000 [07:44<49:58:26,  5.55it/s]
  0%|          | 2366/1000000 [07:44<49:52:05,  5.56it/s]
  0%|          | 2367/1000000 [07:44<48:25:59,  5.72it/s]
  0%|          | 2368/1000000 [07:44<43:08:42,  6.42it/s]
  0%|          | 2369/1000000 [07:44<48:51:29,  5.67it/s]
  0%|          | 2370/1000000 [07:44<48:18:39,  5.74it/s]
  0%|          | 2372/1000000 [07:45<39:51:59,  6.95it/s]
  0%|          | 2373/1000000 [07:45<42:07:45,  6.58it/s]
  0%|          | 2374/1000000 [07:45<46:40:53,  5.94it/s]
  0%|          | 2375/1000000 [07:45<59:30:37,  4.66it/s]
  0%|          | 2376/1000000 [07:46<66:52:30,  4.14it/s]
  0%|          | 2377/1000000 [07:46<76:34:20,  3.62it/s]
  0%|          | 2378/1000000 [07:46<77:56:24,  3.56it/s]
  0%|          | 2379/1000000 [07:46<67:22:11,  4.11it/s]
  0%|          | 2380/1000000 [07:47<55:53:17,  4.96it/s]
  0%|          | 2382/1000000 [07:47<43:56:52,  6.31it/s]
  0%|          | 2383/1000000 [07:47<43:54:24,  6.31it/s]
  0%|          | 2384/1000000 [07:47<44:27:21,  6.23it/s]
  0%|          | 2385/1000000 [07:47<42:29:45,  6.52it/s]
  0%|          | 2386/1000000 [07:47<40:19:31,  6.87it/s]
  0%|          | 2387/1000000 [07:48<40:10:29,  6.90it/s]
  0%|          | 2388/1000000 [07:48<41:02:15,  6.75it/s]
  0%|          | 2389/1000000 [07:48<41:33:24,  6.67it/s]
  0%|          | 2390/1000000 [07:48<40:06:39,  6.91it/s]
  0%|          | 2391/1000000 [07:48<40:37:12,  6.82it/s]
  0%|          | 2392/1000000 [07:48<44:08:50,  6.28it/s]
  0%|          | 2393/1000000 [07:48<48:12:42,  5.75it/s]
  0%|          | 2394/1000000 [07:49<50:27:38,  5.49it/s]
  0%|          | 2395/1000000 [07:49<54:28:31,  5.09it/s]
  0%|          | 2396/1000000 [07:49<55:53:47,  4.96it/s]
  0%|          | 2398/1000000 [07:50<61:59:02,  4.47it/s]
  0%|          | 2399/1000000 [07:50<68:12:26,  4.06it/s]
  0%|          | 2400/1000000 [07:50<76:45:31,  3.61it/s]
  0%|          | 2401/1000000 [07:51<86:43:41,  3.20it/s]
  0%|          | 2402/1000000 [07:51<81:45:39,  3.39it/s]
  0%|          | 2404/1000000 [07:51<58:04:59,  4.77it/s]
  0%|          | 2406/1000000 [07:51<44:49:10,  6.18it/s]
  0%|          | 2408/1000000 [07:52<39:45:01,  6.97it/s]
  0%|          | 2410/1000000 [07:52<42:11:39,  6.57it/s]
  0%|          | 2411/1000000 [07:52<45:25:12,  6.10it/s]
  0%|          | 2412/1000000 [07:52<47:55:27,  5.78it/s]
  0%|          | 2413/1000000 [07:52<47:08:14,  5.88it/s]
  0%|          | 2414/1000000 [07:53<45:41:26,  6.06it/s]
  0%|          | 2415/1000000 [07:53<44:34:49,  6.22it/s]
  0%|          | 2416/1000000 [07:53<45:24:25,  6.10it/s]
  0%|          | 2417/1000000 [07:53<48:52:08,  5.67it/s]
  0%|          | 2418/1000000 [07:53<45:32:47,  6.08it/s]
  0%|          | 2419/1000000 [07:54<49:36:55,  5.59it/s]
  0%|          | 2420/1000000 [07:54<63:25:10,  4.37it/s]
  0%|          | 2421/1000000 [07:54<76:12:52,  3.64it/s]
  0%|          | 2422/1000000 [07:55<74:54:15,  3.70it/s]
  0%|          | 2423/1000000 [07:55<64:46:49,  4.28it/s]
  0%|          | 2424/1000000 [07:55<54:53:51,  5.05it/s]
  0%|          | 2425/1000000 [07:55<52:19:29,  5.30it/s]
  0%|          | 2426/1000000 [07:55<58:06:27,  4.77it/s]
  0%|          | 2427/1000000 [07:55<58:07:08,  4.77it/s]
  0%|          | 2428/1000000 [07:56<60:21:39,  4.59it/s]
  0%|          | 2429/1000000 [07:56<61:33:00,  4.50it/s]
  0%|          | 2430/1000000 [07:56<63:55:48,  4.33it/s]
  0%|          | 2431/1000000 [07:56<63:58:38,  4.33it/s]
  0%|          | 2432/1000000 [07:57<70:58:58,  3.90it/s]
  0%|          | 2433/1000000 [07:57<78:31:27,  3.53it/s]
  0%|          | 2434/1000000 [07:57<81:21:23,  3.41it/s]
  0%|          | 2435/1000000 [07:58<76:18:26,  3.63it/s]
  0%|          | 2436/1000000 [07:58<62:05:42,  4.46it/s]
  0%|          | 2438/1000000 [07:58<46:15:31,  5.99it/s]
  0%|          | 2439/1000000 [07:58<42:31:28,  6.52it/s]
  0%|          | 2440/1000000 [07:58<47:53:48,  5.79it/s]
  0%|          | 2441/1000000 [07:58<50:02:58,  5.54it/s]
  0%|          | 2442/1000000 [07:59<53:20:43,  5.19it/s]
  0%|          | 2443/1000000 [07:59<53:11:59,  5.21it/s]
  0%|          | 2444/1000000 [07:59<54:19:40,  5.10it/s]
  0%|          | 2445/1000000 [07:59<56:02:16,  4.94it/s]
  0%|          | 2446/1000000 [07:59<52:11:45,  5.31it/s]
  0%|          | 2447/1000000 [08:00<68:35:30,  4.04it/s]
  0%|          | 2448/1000000 [08:00<72:16:44,  3.83it/s]
  0%|          | 2449/1000000 [08:00<77:44:10,  3.56it/s]
  0%|          | 2450/1000000 [08:01<74:24:02,  3.72it/s]
  0%|          | 2451/1000000 [08:01<60:43:58,  4.56it/s]
  0%|          | 2452/1000000 [08:01<53:16:16,  5.20it/s]
  0%|          | 2453/1000000 [08:01<50:28:36,  5.49it/s]
  0%|          | 2455/1000000 [08:01<39:26:12,  7.03it/s]
  0%|          | 2456/1000000 [08:01<44:07:18,  6.28it/s]
  0%|          | 2457/1000000 [08:02<47:59:29,  5.77it/s]
  0%|          | 2458/1000000 [08:02<54:08:21,  5.12it/s]
  0%|          | 2459/1000000 [08:02<58:14:34,  4.76it/s]
  0%|          | 2460/1000000 [08:02<56:21:54,  4.92it/s]
  0%|          | 2461/1000000 [08:03<57:56:28,  4.78it/s]
  0%|          | 2462/1000000 [08:03<62:32:38,  4.43it/s]
  0%|          | 2463/1000000 [08:03<75:58:10,  3.65it/s]
  0%|          | 2464/1000000 [08:04<82:17:36,  3.37it/s]
  0%|          | 2465/1000000 [08:04<80:00:19,  3.46it/s]
  0%|          | 2466/1000000 [08:04<66:12:41,  4.18it/s]
  0%|          | 2467/1000000 [08:04<55:23:27,  5.00it/s]
  0%|          | 2468/1000000 [08:04<51:18:13,  5.40it/s]
  0%|          | 2469/1000000 [08:04<46:59:33,  5.90it/s]
  0%|          | 2470/1000000 [08:04<41:59:02,  6.60it/s]
  0%|          | 2471/1000000 [08:05<47:19:55,  5.85it/s]
  0%|          | 2472/1000000 [08:05<49:25:03,  5.61it/s]
  0%|          | 2473/1000000 [08:05<54:19:04,  5.10it/s]
  0%|          | 2474/1000000 [08:05<56:46:14,  4.88it/s]
  0%|          | 2475/1000000 [08:06<57:28:27,  4.82it/s]
  0%|          | 2476/1000000 [08:06<51:48:58,  5.35it/s]
  0%|          | 2477/1000000 [08:06<63:54:04,  4.34it/s]
  0%|          | 2478/1000000 [08:06<70:27:05,  3.93it/s]
  0%|          | 2479/1000000 [08:07<79:56:11,  3.47it/s]
  0%|          | 2480/1000000 [08:07<74:51:20,  3.70it/s]
  0%|          | 2482/1000000 [08:07<54:16:54,  5.10it/s]
  0%|          | 2484/1000000 [08:07<43:36:21,  6.35it/s]
  0%|          | 2485/1000000 [08:08<46:50:10,  5.92it/s]
  0%|          | 2486/1000000 [08:08<42:50:18,  6.47it/s]
  0%|          | 2487/1000000 [08:08<40:54:43,  6.77it/s]
  0%|          | 2488/1000000 [08:08<41:27:36,  6.68it/s]
  0%|          | 2489/1000000 [08:08<45:16:03,  6.12it/s]
  0%|          | 2490/1000000 [08:08<50:33:53,  5.48it/s]
  0%|          | 2491/1000000 [08:09<53:28:24,  5.18it/s]
  0%|          | 2492/1000000 [08:09<55:10:52,  5.02it/s]
  0%|          | 2493/1000000 [08:09<62:37:59,  4.42it/s]
  0%|          | 2494/1000000 [08:09<72:26:18,  3.83it/s]
  0%|          | 2495/1000000 [08:10<82:04:16,  3.38it/s]
  0%|          | 2496/1000000 [08:10<77:52:39,  3.56it/s]
  0%|          | 2497/1000000 [08:10<64:51:28,  4.27it/s]
  0%|          | 2499/1000000 [08:10<47:39:07,  5.81it/s]
  0%|          | 2501/1000000 [08:11<40:41:04,  6.81it/s]
  0%|          | 2502/1000000 [08:11<40:03:06,  6.92it/s]
  0%|          | 2503/1000000 [08:11<42:39:23,  6.50it/s]
  0%|          | 2504/1000000 [08:11<39:17:27,  7.05it/s]
  0%|          | 2505/1000000 [08:11<40:34:54,  6.83it/s]
  0%|          | 2506/1000000 [08:11<44:22:32,  6.24it/s]
  0%|          | 2507/1000000 [08:12<48:59:38,  5.66it/s]
  0%|          | 2508/1000000 [08:12<51:28:05,  5.38it/s]
  0%|          | 2509/1000000 [08:12<53:54:37,  5.14it/s]
  0%|          | 2510/1000000 [08:12<58:15:24,  4.76it/s]
  0%|          | 2511/1000000 [08:12<50:32:24,  5.48it/s]
  0%|          | 2512/1000000 [08:13<58:56:43,  4.70it/s]
  0%|          | 2513/1000000 [08:13<68:28:51,  4.05it/s]
  0%|          | 2514/1000000 [08:13<72:12:51,  3.84it/s]
  0%|          | 2515/1000000 [08:14<79:42:14,  3.48it/s]
  0%|          | 2516/1000000 [08:14<75:02:03,  3.69it/s]
  0%|          | 2518/1000000 [08:14<52:17:24,  5.30it/s]
  0%|          | 2520/1000000 [08:14<41:36:59,  6.66it/s]
  0%|          | 2521/1000000 [08:14<38:50:56,  7.13it/s]
  0%|          | 2522/1000000 [08:15<41:41:33,  6.65it/s]
  0%|          | 2523/1000000 [08:15<43:18:45,  6.40it/s]
  0%|          | 2524/1000000 [08:15<52:23:30,  5.29it/s]
  0%|          | 2525/1000000 [08:15<54:15:40,  5.11it/s]
  0%|          | 2526/1000000 [08:15<52:25:48,  5.28it/s]
  0%|          | 2527/1000000 [08:16<51:08:40,  5.42it/s]
  0%|          | 2528/1000000 [08:16<62:55:04,  4.40it/s]
  0%|          | 2529/1000000 [08:16<72:13:29,  3.84it/s]
  0%|          | 2530/1000000 [08:16<70:23:40,  3.94it/s]
  0%|          | 2532/1000000 [08:17<50:34:40,  5.48it/s]
  0%|          | 2533/1000000 [08:17<48:19:52,  5.73it/s]
  0%|          | 2534/1000000 [08:17<53:35:00,  5.17it/s]
  0%|          | 2535/1000000 [08:17<49:11:30,  5.63it/s]
  0%|          | 2536/1000000 [08:17<48:14:48,  5.74it/s]
  0%|          | 2537/1000000 [08:18<49:32:58,  5.59it/s]
  0%|          | 2538/1000000 [08:18<49:34:12,  5.59it/s]
  0%|          | 2540/1000000 [08:18<44:57:19,  6.16it/s]
  0%|          | 2541/1000000 [08:18<51:25:03,  5.39it/s]
  0%|          | 2542/1000000 [08:18<52:35:04,  5.27it/s]
  0%|          | 2543/1000000 [08:19<62:49:48,  4.41it/s]
  0%|          | 2544/1000000 [08:19<68:55:16,  4.02it/s]
  0%|          | 2545/1000000 [08:19<75:07:34,  3.69it/s]
  0%|          | 2546/1000000 [08:20<63:34:40,  4.36it/s]
  0%|          | 2547/1000000 [08:20<62:31:30,  4.43it/s]
  0%|          | 2548/1000000 [08:20<57:06:35,  4.85it/s]
  0%|          | 2549/1000000 [08:20<54:11:19,  5.11it/s]
  0%|          | 2550/1000000 [08:20<52:27:50,  5.28it/s]
  0%|          | 2551/1000000 [08:20<49:40:39,  5.58it/s]
  0%|          | 2552/1000000 [08:21<44:47:06,  6.19it/s]
  0%|          | 2553/1000000 [08:21<52:38:54,  5.26it/s]
  0%|          | 2554/1000000 [08:21<53:08:07,  5.21it/s]
  0%|          | 2556/1000000 [08:21<47:46:08,  5.80it/s]
  0%|          | 2557/1000000 [08:22<57:30:34,  4.82it/s]
  0%|          | 2558/1000000 [08:22<67:24:55,  4.11it/s]
  0%|          | 2559/1000000 [08:22<74:30:35,  3.72it/s]
  0%|          | 2560/1000000 [08:23<72:43:34,  3.81it/s]
  0%|          | 2561/1000000 [08:23<61:34:53,  4.50it/s]
  0%|          | 2562/1000000 [08:23<53:01:02,  5.23it/s]
  0%|          | 2563/1000000 [08:23<55:34:08,  4.99it/s]
  0%|          | 2564/1000000 [08:23<50:32:52,  5.48it/s]
  0%|          | 2565/1000000 [08:23<54:29:02,  5.09it/s]
  0%|          | 2566/1000000 [08:24<54:39:39,  5.07it/s]
  0%|          | 2567/1000000 [08:24<52:04:36,  5.32it/s]
  0%|          | 2569/1000000 [08:24<45:43:06,  6.06it/s]
  0%|          | 2570/1000000 [08:24<49:57:55,  5.55it/s]
  0%|          | 2571/1000000 [08:25<59:30:13,  4.66it/s]
  0%|          | 2572/1000000 [08:25<69:41:03,  3.98it/s]
  0%|          | 2573/1000000 [08:25<75:04:57,  3.69it/s]
  0%|          | 2574/1000000 [08:25<63:21:10,  4.37it/s]
  0%|          | 2576/1000000 [08:26<52:33:51,  5.27it/s]
  0%|          | 2577/1000000 [08:26<53:22:17,  5.19it/s]
  0%|          | 2578/1000000 [08:26<54:00:13,  5.13it/s]
  0%|          | 2579/1000000 [08:26<59:10:36,  4.68it/s]
  0%|          | 2580/1000000 [08:27<58:07:05,  4.77it/s]
  0%|          | 2581/1000000 [08:27<64:17:24,  4.31it/s]
  0%|          | 2582/1000000 [08:27<70:21:37,  3.94it/s]
  0%|          | 2583/1000000 [08:27<74:34:16,  3.72it/s]
  0%|          | 2584/1000000 [08:28<67:10:32,  4.12it/s]
  0%|          | 2585/1000000 [08:28<55:44:33,  4.97it/s]
  0%|          | 2587/1000000 [08:28<42:13:33,  6.56it/s]
  0%|          | 2588/1000000 [08:28<44:40:05,  6.20it/s]
  0%|          | 2589/1000000 [08:28<44:46:04,  6.19it/s]
  0%|          | 2590/1000000 [08:28<49:49:47,  5.56it/s]
  0%|          | 2591/1000000 [08:29<54:25:29,  5.09it/s]
  0%|          | 2592/1000000 [08:29<58:13:09,  4.76it/s]
  0%|          | 2593/1000000 [08:29<51:07:37,  5.42it/s]
  0%|          | 2594/1000000 [08:29<62:50:05,  4.41it/s]
  0%|          | 2595/1000000 [08:30<68:36:04,  4.04it/s]
  0%|          | 2596/1000000 [08:30<74:44:02,  3.71it/s]
  0%|          | 2597/1000000 [08:30<69:21:01,  4.00it/s]
  0%|          | 2598/1000000 [08:30<58:37:16,  4.73it/s]
  0%|          | 2599/1000000 [08:30<49:26:32,  5.60it/s]
  0%|          | 2601/1000000 [08:31<41:57:05,  6.60it/s]
  0%|          | 2602/1000000 [08:31<42:46:07,  6.48it/s]
  0%|          | 2603/1000000 [08:31<43:22:08,  6.39it/s]
  0%|          | 2604/1000000 [08:31<39:09:33,  7.08it/s]
  0%|          | 2605/1000000 [08:31<38:17:27,  7.24it/s]
  0%|          | 2606/1000000 [08:31<39:18:55,  7.05it/s]
  0%|          | 2607/1000000 [08:32<47:56:31,  5.78it/s]
  0%|          | 2608/1000000 [08:32<50:22:37,  5.50it/s]
  0%|          | 2609/1000000 [08:32<51:39:16,  5.36it/s]
  0%|          | 2610/1000000 [08:32<53:32:44,  5.17it/s]
  0%|          | 2611/1000000 [08:33<63:07:50,  4.39it/s]
  0%|          | 2612/1000000 [08:33<71:22:49,  3.88it/s]
  0%|          | 2613/1000000 [08:33<75:02:26,  3.69it/s]
  0%|          | 2614/1000000 [08:34<79:14:55,  3.50it/s]
  0%|          | 2615/1000000 [08:34<65:11:38,  4.25it/s]
  0%|          | 2616/1000000 [08:34<54:57:50,  5.04it/s]
  0%|          | 2617/1000000 [08:34<47:21:15,  5.85it/s]
  0%|          | 2618/1000000 [08:34<41:50:10,  6.62it/s]
  0%|          | 2620/1000000 [08:34<35:14:22,  7.86it/s]
  0%|          | 2621/1000000 [08:34<35:09:12,  7.88it/s]
  0%|          | 2622/1000000 [08:34<35:46:17,  7.74it/s]
  0%|          | 2623/1000000 [08:35<33:35:10,  8.25it/s]
  0%|          | 2624/1000000 [08:35<36:41:23,  7.55it/s]
  0%|          | 2625/1000000 [08:35<39:04:15,  7.09it/s]
  0%|          | 2626/1000000 [08:35<41:40:36,  6.65it/s]
  0%|          | 2627/1000000 [08:35<47:32:32,  5.83it/s]
  0%|          | 2628/1000000 [08:35<48:40:05,  5.69it/s]
  0%|          | 2629/1000000 [08:36<54:02:15,  5.13it/s]
  0%|          | 2630/1000000 [08:36<56:00:36,  4.95it/s]
  0%|          | 2631/1000000 [08:36<53:19:09,  5.20it/s]
  0%|          | 2632/1000000 [08:36<63:41:20,  4.35it/s]
  0%|          | 2633/1000000 [08:37<78:30:58,  3.53it/s]
  0%|          | 2634/1000000 [08:37<80:01:32,  3.46it/s]
  0%|          | 2635/1000000 [08:37<82:41:31,  3.35it/s]
  0%|          | 2636/1000000 [08:38<72:25:52,  3.82it/s]
  0%|          | 2637/1000000 [08:38<61:21:38,  4.52it/s]
  0%|          | 2639/1000000 [08:38<45:07:23,  6.14it/s]
  0%|          | 2640/1000000 [08:38<44:32:39,  6.22it/s]
  0%|          | 2641/1000000 [08:38<41:46:35,  6.63it/s]
  0%|          | 2642/1000000 [08:38<44:32:27,  6.22it/s]
  0%|          | 2643/1000000 [08:39<46:18:30,  5.98it/s]
  0%|          | 2644/1000000 [08:39<46:28:28,  5.96it/s]
  0%|          | 2645/1000000 [08:39<50:53:40,  5.44it/s]
  0%|          | 2646/1000000 [08:39<56:45:06,  4.88it/s]
  0%|          | 2647/1000000 [08:39<50:14:09,  5.51it/s]
  0%|          | 2648/1000000 [08:40<65:18:04,  4.24it/s]
  0%|          | 2649/1000000 [08:40<73:05:11,  3.79it/s]
  0%|          | 2650/1000000 [08:40<73:06:26,  3.79it/s]
  0%|          | 2651/1000000 [08:40<61:31:01,  4.50it/s]
  0%|          | 2653/1000000 [08:41<46:07:33,  6.01it/s]
  0%|          | 2654/1000000 [08:41<43:22:54,  6.39it/s]
  0%|          | 2655/1000000 [08:41<41:14:41,  6.72it/s]
  0%|          | 2656/1000000 [08:41<39:47:13,  6.96it/s]
  0%|          | 2657/1000000 [08:41<45:16:27,  6.12it/s]
  0%|          | 2658/1000000 [08:41<41:14:24,  6.72it/s]
  0%|          | 2659/1000000 [08:41<38:16:41,  7.24it/s]
  0%|          | 2660/1000000 [08:42<43:32:51,  6.36it/s]
  0%|          | 2661/1000000 [08:42<47:25:30,  5.84it/s]
  0%|          | 2662/1000000 [08:42<53:01:58,  5.22it/s]
  0%|          | 2663/1000000 [08:42<55:00:14,  5.04it/s]
  0%|          | 2664/1000000 [08:43<66:10:21,  4.19it/s]
  0%|          | 2665/1000000 [08:43<74:28:38,  3.72it/s]
  0%|          | 2666/1000000 [08:43<78:03:53,  3.55it/s]
  0%|          | 2667/1000000 [08:43<66:17:19,  4.18it/s]
  0%|          | 2669/1000000 [08:44<53:44:06,  5.16it/s]
  0%|          | 2670/1000000 [08:44<53:35:58,  5.17it/s]
  0%|          | 2671/1000000 [08:44<49:08:49,  5.64it/s]
  0%|          | 2672/1000000 [08:44<46:50:14,  5.91it/s]
  0%|          | 2673/1000000 [08:44<42:18:41,  6.55it/s]
  0%|          | 2674/1000000 [08:45<48:40:54,  5.69it/s]
  0%|          | 2675/1000000 [08:45<43:06:19,  6.43it/s]
  0%|          | 2676/1000000 [08:45<45:51:42,  6.04it/s]
  0%|          | 2677/1000000 [08:45<49:38:31,  5.58it/s]
  0%|          | 2678/1000000 [08:45<50:29:53,  5.49it/s]
  0%|          | 2679/1000000 [08:45<46:58:42,  5.90it/s]
  0%|          | 2680/1000000 [08:46<56:58:17,  4.86it/s]
  0%|          | 2681/1000000 [08:46<67:56:29,  4.08it/s]
  0%|          | 2682/1000000 [08:46<76:13:38,  3.63it/s]
  0%|          | 2683/1000000 [08:47<78:38:10,  3.52it/s]
  0%|          | 2684/1000000 [08:47<66:25:06,  4.17it/s]
  0%|          | 2686/1000000 [08:47<49:02:28,  5.65it/s]
  0%|          | 2687/1000000 [08:47<50:52:31,  5.45it/s]
  0%|          | 2688/1000000 [08:47<49:59:39,  5.54it/s]
  0%|          | 2689/1000000 [08:47<46:57:41,  5.90it/s]
  0%|          | 2690/1000000 [08:48<42:48:13,  6.47it/s]
  0%|          | 2691/1000000 [08:48<44:22:04,  6.24it/s]
  0%|          | 2692/1000000 [08:48<41:16:49,  6.71it/s]
  0%|          | 2694/1000000 [08:48<36:50:19,  7.52it/s]
  0%|          | 2695/1000000 [08:48<42:26:31,  6.53it/s]
  0%|          | 2696/1000000 [08:49<47:52:50,  5.79it/s]
  0%|          | 2697/1000000 [08:49<48:28:42,  5.71it/s]
  0%|          | 2698/1000000 [08:49<47:52:53,  5.79it/s]
  0%|          | 2699/1000000 [08:49<45:03:32,  6.15it/s]
  0%|          | 2700/1000000 [08:49<57:24:05,  4.83it/s]
  0%|          | 2701/1000000 [08:50<65:18:27,  4.24it/s]
  0%|          | 2702/1000000 [08:50<73:59:26,  3.74it/s]
  0%|          | 2703/1000000 [08:50<73:33:41,  3.77it/s]
  0%|          | 2704/1000000 [08:50<67:07:51,  4.13it/s]
  0%|          | 2706/1000000 [08:51<48:05:26,  5.76it/s]
  0%|          | 2708/1000000 [08:51<40:35:27,  6.82it/s]
  0%|          | 2709/1000000 [08:51<43:43:22,  6.34it/s]
  0%|          | 2710/1000000 [08:51<45:56:33,  6.03it/s]
  0%|          | 2711/1000000 [08:51<43:46:49,  6.33it/s]
  0%|          | 2712/1000000 [08:51<40:02:52,  6.92it/s]
  0%|          | 2713/1000000 [08:52<40:58:16,  6.76it/s]
  0%|          | 2714/1000000 [08:52<44:40:33,  6.20it/s]
  0%|          | 2715/1000000 [08:52<46:04:55,  6.01it/s]
  0%|          | 2716/1000000 [08:52<48:47:11,  5.68it/s]
  0%|          | 2717/1000000 [08:52<53:55:39,  5.14it/s]
  0%|          | 2718/1000000 [08:53<54:31:10,  5.08it/s]
  0%|          | 2719/1000000 [08:53<52:56:24,  5.23it/s]
  0%|          | 2720/1000000 [08:53<53:26:34,  5.18it/s]
  0%|          | 2721/1000000 [08:53<52:29:51,  5.28it/s]
  0%|          | 2722/1000000 [08:54<62:15:54,  4.45it/s]
  0%|          | 2723/1000000 [08:54<71:16:51,  3.89it/s]
  0%|          | 2724/1000000 [08:54<76:26:59,  3.62it/s]
  0%|          | 2725/1000000 [08:55<85:17:49,  3.25it/s]
  0%|          | 2726/1000000 [08:55<81:39:54,  3.39it/s]
  0%|          | 2727/1000000 [08:55<67:39:20,  4.09it/s]
  0%|          | 2728/1000000 [08:55<56:56:42,  4.86it/s]
  0%|          | 2729/1000000 [08:55<49:54:25,  5.55it/s]
  0%|          | 2730/1000000 [08:55<44:22:48,  6.24it/s]
  0%|          | 2731/1000000 [08:56<50:47:18,  5.45it/s]
  0%|          | 2732/1000000 [08:56<55:06:33,  5.03it/s]
  0%|          | 2733/1000000 [08:56<56:30:45,  4.90it/s]
  0%|          | 2734/1000000 [08:56<52:06:57,  5.32it/s]
  0%|          | 2735/1000000 [08:56<52:55:42,  5.23it/s]
  0%|          | 2736/1000000 [08:57<54:21:08,  5.10it/s]
  0%|          | 2737/1000000 [08:57<55:45:55,  4.97it/s]
  0%|          | 2738/1000000 [08:57<55:59:37,  4.95it/s]
  0%|          | 2739/1000000 [08:57<48:29:20,  5.71it/s]
  0%|          | 2740/1000000 [08:57<58:23:07,  4.74it/s]
  0%|          | 2741/1000000 [08:58<71:32:21,  3.87it/s]
  0%|          | 2742/1000000 [08:58<75:58:49,  3.65it/s]
  0%|          | 2743/1000000 [08:58<80:28:48,  3.44it/s]
  0%|          | 2744/1000000 [08:59<72:27:04,  3.82it/s]
  0%|          | 2746/1000000 [08:59<51:34:41,  5.37it/s]
  0%|          | 2747/1000000 [08:59<56:05:27,  4.94it/s]
  0%|          | 2748/1000000 [08:59<53:28:04,  5.18it/s]
  0%|          | 2749/1000000 [08:59<50:31:44,  5.48it/s]
  0%|          | 2750/1000000 [09:00<50:41:12,  5.47it/s]
  0%|          | 2751/1000000 [09:00<50:51:39,  5.45it/s]
  0%|          | 2752/1000000 [09:00<51:13:00,  5.41it/s]
  0%|          | 2753/1000000 [09:00<51:08:17,  5.42it/s]
  0%|          | 2754/1000000 [09:00<56:23:00,  4.91it/s]
  0%|          | 2755/1000000 [09:01<54:51:54,  5.05it/s]
  0%|          | 2756/1000000 [09:01<52:12:14,  5.31it/s]
  0%|          | 2757/1000000 [09:01<49:16:11,  5.62it/s]
  0%|          | 2758/1000000 [09:01<43:43:40,  6.33it/s]
  0%|          | 2759/1000000 [09:01<45:16:51,  6.12it/s]
  0%|          | 2760/1000000 [09:01<41:42:08,  6.64it/s]
  0%|          | 2761/1000000 [09:01<39:07:41,  7.08it/s]
  0%|          | 2762/1000000 [09:02<57:50:02,  4.79it/s]
  0%|          | 2763/1000000 [09:02<70:52:04,  3.91it/s]
  0%|          | 2764/1000000 [09:02<81:05:32,  3.42it/s]
  0%|          | 2765/1000000 [09:03<84:03:21,  3.30it/s]
  0%|          | 2766/1000000 [09:03<81:12:13,  3.41it/s]
  0%|          | 2767/1000000 [09:03<66:11:33,  4.18it/s]
  0%|          | 2768/1000000 [09:03<54:55:59,  5.04it/s]
  0%|          | 2769/1000000 [09:03<47:11:30,  5.87it/s]
  0%|          | 2771/1000000 [09:04<44:18:54,  6.25it/s]
  0%|          | 2772/1000000 [09:04<46:51:04,  5.91it/s]
  0%|          | 2773/1000000 [09:04<47:36:11,  5.82it/s]
  0%|          | 2774/1000000 [09:04<43:54:11,  6.31it/s]
  0%|          | 2775/1000000 [09:04<40:46:47,  6.79it/s]
  0%|          | 2776/1000000 [09:04<39:16:02,  7.05it/s]
  0%|          | 2777/1000000 [09:05<38:22:30,  7.22it/s]
  0%|          | 2779/1000000 [09:05<35:03:06,  7.90it/s]
  0%|          | 2780/1000000 [09:05<36:30:16,  7.59it/s]
  0%|          | 2781/1000000 [09:05<37:35:08,  7.37it/s]
  0%|          | 2782/1000000 [09:05<40:00:55,  6.92it/s]
  0%|          | 2783/1000000 [09:05<41:44:55,  6.64it/s]
  0%|          | 2784/1000000 [09:06<45:56:02,  6.03it/s]
  0%|          | 2785/1000000 [09:06<47:52:59,  5.78it/s]
  0%|          | 2786/1000000 [09:06<48:28:14,  5.71it/s]
  0%|          | 2787/1000000 [09:06<48:48:06,  5.68it/s]
  0%|          | 2788/1000000 [09:06<52:39:44,  5.26it/s]
  0%|          | 2789/1000000 [09:07<47:22:56,  5.85it/s]
  0%|          | 2790/1000000 [09:07<57:46:59,  4.79it/s]
  0%|          | 2791/1000000 [09:07<69:20:25,  3.99it/s]
  0%|          | 2792/1000000 [09:08<82:45:32,  3.35it/s]
  0%|          | 2793/1000000 [09:08<87:04:38,  3.18it/s]
  0%|          | 2794/1000000 [09:08<91:07:01,  3.04it/s]
  0%|          | 2795/1000000 [09:08<80:03:46,  3.46it/s]
  0%|          | 2796/1000000 [09:09<66:27:38,  4.17it/s]
  0%|          | 2798/1000000 [09:09<48:12:09,  5.75it/s]
  0%|          | 2799/1000000 [09:09<43:18:51,  6.40it/s]
  0%|          | 2800/1000000 [09:09<39:25:08,  7.03it/s]
  0%|          | 2801/1000000 [09:09<44:08:36,  6.28it/s]
  0%|          | 2802/1000000 [09:09<44:53:39,  6.17it/s]
  0%|          | 2803/1000000 [09:10<46:28:33,  5.96it/s]
  0%|          | 2804/1000000 [09:10<45:47:53,  6.05it/s]
  0%|          | 2805/1000000 [09:10<46:06:10,  6.01it/s]
  0%|          | 2806/1000000 [09:10<43:00:30,  6.44it/s]
  0%|          | 2807/1000000 [09:10<41:43:07,  6.64it/s]
  0%|          | 2808/1000000 [09:10<40:07:27,  6.90it/s]
  0%|          | 2809/1000000 [09:10<38:04:36,  7.27it/s]
  0%|          | 2810/1000000 [09:11<39:32:54,  7.00it/s]
  0%|          | 2811/1000000 [09:11<40:27:03,  6.85it/s]
  0%|          | 2812/1000000 [09:11<38:36:35,  7.17it/s]
  0%|          | 2814/1000000 [09:11<35:32:46,  7.79it/s]
  0%|          | 2815/1000000 [09:11<36:42:25,  7.55it/s]
  0%|          | 2816/1000000 [09:11<37:19:13,  7.42it/s]
  0%|          | 2817/1000000 [09:12<39:16:40,  7.05it/s]
  0%|          | 2818/1000000 [09:12<43:25:40,  6.38it/s]
  0%|          | 2819/1000000 [09:12<44:50:11,  6.18it/s]
  0%|          | 2820/1000000 [09:12<45:04:24,  6.15it/s]
  0%|          | 2821/1000000 [09:12<47:27:59,  5.84it/s]
  0%|          | 2823/1000000 [09:13<50:47:53,  5.45it/s]
  0%|          | 2824/1000000 [09:13<63:12:33,  4.38it/s]
  0%|          | 2825/1000000 [09:13<72:32:09,  3.82it/s]
  0%|          | 2826/1000000 [09:14<77:01:11,  3.60it/s]
  0%|          | 2827/1000000 [09:14<84:03:02,  3.30it/s]
  0%|          | 2828/1000000 [09:14<84:42:07,  3.27it/s]
  0%|          | 2829/1000000 [09:15<75:21:03,  3.68it/s]
  0%|          | 2830/1000000 [09:15<62:36:33,  4.42it/s]
  0%|          | 2832/1000000 [09:15<46:42:47,  5.93it/s]
  0%|          | 2834/1000000 [09:15<39:17:20,  7.05it/s]
  0%|          | 2836/1000000 [09:15<34:21:16,  8.06it/s]
  0%|          | 2838/1000000 [09:15<31:50:13,  8.70it/s]
  0%|          | 2839/1000000 [09:16<37:48:24,  7.33it/s]
  0%|          | 2840/1000000 [09:16<40:53:49,  6.77it/s]
  0%|          | 2841/1000000 [09:16<44:04:48,  6.28it/s]
  0%|          | 2842/1000000 [09:16<45:48:21,  6.05it/s]
  0%|          | 2843/1000000 [09:16<44:55:29,  6.17it/s]
  0%|          | 2844/1000000 [09:17<48:13:22,  5.74it/s]
  0%|          | 2845/1000000 [09:17<49:52:57,  5.55it/s]
  0%|          | 2846/1000000 [09:17<54:44:19,  5.06it/s]
  0%|          | 2847/1000000 [09:17<51:13:39,  5.41it/s]
  0%|          | 2848/1000000 [09:17<49:40:53,  5.58it/s]
  0%|          | 2849/1000000 [09:18<63:03:20,  4.39it/s]
  0%|          | 2850/1000000 [09:18<74:18:09,  3.73it/s]
  0%|          | 2851/1000000 [09:18<80:33:21,  3.44it/s]
  0%|          | 2852/1000000 [09:19<82:20:12,  3.36it/s]
  0%|          | 2853/1000000 [09:19<69:02:43,  4.01it/s]
  0%|          | 2854/1000000 [09:19<57:25:08,  4.82it/s]
  0%|          | 2855/1000000 [09:19<48:45:31,  5.68it/s]
  0%|          | 2856/1000000 [09:19<45:35:08,  6.08it/s]
  0%|          | 2857/1000000 [09:19<45:30:45,  6.09it/s]
  0%|          | 2858/1000000 [09:20<51:38:19,  5.36it/s]
  0%|          | 2859/1000000 [09:20<54:24:25,  5.09it/s]
  0%|          | 2860/1000000 [09:20<56:53:32,  4.87it/s]
  0%|          | 2861/1000000 [09:20<57:55:58,  4.78it/s]
  0%|          | 2862/1000000 [09:21<63:24:45,  4.37it/s]
  0%|          | 2863/1000000 [09:21<77:27:02,  3.58it/s]
  0%|          | 2864/1000000 [09:21<84:13:02,  3.29it/s]
  0%|          | 2865/1000000 [09:22<80:19:09,  3.45it/s]
  0%|          | 2866/1000000 [09:22<65:17:54,  4.24it/s]
  0%|          | 2868/1000000 [09:22<48:10:27,  5.75it/s]
  0%|          | 2869/1000000 [09:22<51:31:07,  5.38it/s]
  0%|          | 2870/1000000 [09:22<54:54:09,  5.04it/s]
  0%|          | 2871/1000000 [09:23<59:08:10,  4.68it/s]
  0%|          | 2872/1000000 [09:23<57:44:07,  4.80it/s]
  0%|          | 2873/1000000 [09:23<59:29:30,  4.66it/s]
  0%|          | 2874/1000000 [09:23<61:28:15,  4.51it/s]
  0%|          | 2875/1000000 [09:24<64:33:45,  4.29it/s]
  0%|          | 2876/1000000 [09:24<73:40:29,  3.76it/s]
  0%|          | 2877/1000000 [09:24<77:27:19,  3.58it/s]
  0%|          | 2878/1000000 [09:25<82:36:49,  3.35it/s]
  0%|          | 2879/1000000 [09:25<70:18:19,  3.94it/s]
  0%|          | 2880/1000000 [09:25<58:21:40,  4.75it/s]
  0%|          | 2881/1000000 [09:25<52:08:09,  5.31it/s]
  0%|          | 2882/1000000 [09:25<55:06:53,  5.03it/s]
  0%|          | 2883/1000000 [09:25<52:53:21,  5.24it/s]
  0%|          | 2884/1000000 [09:26<53:58:15,  5.13it/s]
  0%|          | 2885/1000000 [09:26<56:28:44,  4.90it/s]
  0%|          | 2886/1000000 [09:26<60:08:27,  4.61it/s]
  0%|          | 2887/1000000 [09:26<59:33:11,  4.65it/s]
  0%|          | 2888/1000000 [09:26<59:58:01,  4.62it/s]
  0%|          | 2889/1000000 [09:27<54:17:38,  5.10it/s]
  0%|          | 2890/1000000 [09:27<52:13:04,  5.30it/s]
  0%|          | 2891/1000000 [09:27<64:35:00,  4.29it/s]
  0%|          | 2892/1000000 [09:27<72:30:14,  3.82it/s]
  0%|          | 2893/1000000 [09:28<80:42:10,  3.43it/s]
  0%|          | 2894/1000000 [09:28<76:25:52,  3.62it/s]
  0%|          | 2895/1000000 [09:28<64:03:27,  4.32it/s]
  0%|          | 2896/1000000 [09:28<54:35:18,  5.07it/s]
  0%|          | 2898/1000000 [09:29<45:29:40,  6.09it/s]
  0%|          | 2899/1000000 [09:29<46:21:16,  5.98it/s]
  0%|          | 2900/1000000 [09:29<52:22:26,  5.29it/s]
  0%|          | 2901/1000000 [09:29<53:02:54,  5.22it/s]
  0%|          | 2902/1000000 [09:29<56:40:45,  4.89it/s]
  0%|          | 2903/1000000 [09:30<59:32:36,  4.65it/s]
  0%|          | 2904/1000000 [09:30<61:04:24,  4.54it/s]
  0%|          | 2905/1000000 [09:30<52:50:01,  5.24it/s]
  0%|          | 2906/1000000 [09:30<62:21:59,  4.44it/s]
  0%|          | 2907/1000000 [09:31<71:55:58,  3.85it/s]
  0%|          | 2908/1000000 [09:31<77:47:15,  3.56it/s]
  0%|          | 2909/1000000 [09:31<80:00:31,  3.46it/s]
  0%|          | 2910/1000000 [09:31<66:22:58,  4.17it/s]
  0%|          | 2911/1000000 [09:32<56:58:28,  4.86it/s]
  0%|          | 2912/1000000 [09:32<48:16:50,  5.74it/s]
  0%|          | 2913/1000000 [09:32<48:00:21,  5.77it/s]
  0%|          | 2914/1000000 [09:32<50:04:38,  5.53it/s]
  0%|          | 2915/1000000 [09:32<49:57:41,  5.54it/s]
  0%|          | 2916/1000000 [09:32<52:31:42,  5.27it/s]
  0%|          | 2917/1000000 [09:33<56:54:36,  4.87it/s]
  0%|          | 2918/1000000 [09:33<55:56:07,  4.95it/s]
  0%|          | 2919/1000000 [09:33<56:31:57,  4.90it/s]
  0%|          | 2920/1000000 [09:33<58:00:55,  4.77it/s]
  0%|          | 2921/1000000 [09:33<57:14:20,  4.84it/s]
  0%|          | 2922/1000000 [09:34<68:09:33,  4.06it/s]
  0%|          | 2923/1000000 [09:34<77:41:08,  3.57it/s]
  0%|          | 2924/1000000 [09:34<83:43:05,  3.31it/s]
  0%|          | 2925/1000000 [09:35<77:06:45,  3.59it/s]
  0%|          | 2926/1000000 [09:35<62:33:36,  4.43it/s]
  0%|          | 2927/1000000 [09:35<52:42:06,  5.26it/s]
  0%|          | 2929/1000000 [09:35<42:05:15,  6.58it/s]
  0%|          | 2930/1000000 [09:35<44:50:22,  6.18it/s]
  0%|          | 2931/1000000 [09:36<48:40:15,  5.69it/s]
  0%|          | 2932/1000000 [09:36<47:05:56,  5.88it/s]
  0%|          | 2933/1000000 [09:36<43:57:02,  6.30it/s]
  0%|          | 2934/1000000 [09:36<43:04:53,  6.43it/s]
  0%|          | 2935/1000000 [09:36<43:35:26,  6.35it/s]
  0%|          | 2936/1000000 [09:36<41:29:16,  6.68it/s]
  0%|          | 2937/1000000 [09:36<40:13:26,  6.89it/s]
  0%|          | 2938/1000000 [09:37<41:57:08,  6.60it/s]
  0%|          | 2939/1000000 [09:37<47:44:18,  5.80it/s]
  0%|          | 2940/1000000 [09:37<50:18:08,  5.51it/s]
  0%|          | 2941/1000000 [09:37<49:34:48,  5.59it/s]
  0%|          | 2942/1000000 [09:37<43:29:46,  6.37it/s]
  0%|          | 2943/1000000 [09:37<45:22:50,  6.10it/s]
  0%|          | 2944/1000000 [09:38<41:38:13,  6.65it/s]
  0%|          | 2945/1000000 [09:38<39:06:09,  7.08it/s]
  0%|          | 2946/1000000 [09:38<41:02:35,  6.75it/s]
  0%|          | 2948/1000000 [09:38<50:50:29,  5.45it/s]
  0%|          | 2949/1000000 [09:39<63:14:11,  4.38it/s]
  0%|          | 2950/1000000 [09:39<68:45:17,  4.03it/s]
  0%|          | 2951/1000000 [09:39<74:01:52,  3.74it/s]
  0%|          | 2952/1000000 [09:40<81:34:41,  3.40it/s]
  0%|          | 2953/1000000 [09:40<71:12:06,  3.89it/s]
  0%|          | 2954/1000000 [09:40<58:43:41,  4.72it/s]
  0%|          | 2956/1000000 [09:40<45:13:52,  6.12it/s]
  0%|          | 2958/1000000 [09:40<38:20:51,  7.22it/s]
  0%|          | 2960/1000000 [09:41<37:44:56,  7.34it/s]
  0%|          | 2961/1000000 [09:41<39:50:55,  6.95it/s]
  0%|          | 2962/1000000 [09:41<39:35:54,  6.99it/s]
  0%|          | 2963/1000000 [09:41<39:30:23,  7.01it/s]
  0%|          | 2964/1000000 [09:41<40:10:40,  6.89it/s]
  0%|          | 2965/1000000 [09:41<39:07:24,  7.08it/s]
  0%|          | 2966/1000000 [09:42<44:34:39,  6.21it/s]
  0%|          | 2967/1000000 [09:42<47:19:17,  5.85it/s]
  0%|          | 2968/1000000 [09:42<47:19:34,  5.85it/s]
  0%|          | 2969/1000000 [09:42<49:14:37,  5.62it/s]
  0%|          | 2970/1000000 [09:42<50:45:14,  5.46it/s]
  0%|          | 2971/1000000 [09:42<48:14:51,  5.74it/s]
  0%|          | 2972/1000000 [09:43<49:28:33,  5.60it/s]
  0%|          | 2973/1000000 [09:43<55:10:37,  5.02it/s]
  0%|          | 2974/1000000 [09:43<52:17:28,  5.30it/s]
  0%|          | 2975/1000000 [09:43<54:42:48,  5.06it/s]
  0%|          | 2976/1000000 [09:44<67:00:06,  4.13it/s]
  0%|          | 2977/1000000 [09:44<74:12:25,  3.73it/s]
  0%|          | 2978/1000000 [09:44<84:33:14,  3.28it/s]
  0%|          | 2979/1000000 [09:45<88:08:21,  3.14it/s]
  0%|          | 2980/1000000 [09:45<73:16:52,  3.78it/s]
  0%|          | 2981/1000000 [09:45<60:19:58,  4.59it/s]
  0%|          | 2982/1000000 [09:45<53:03:44,  5.22it/s]
  0%|          | 2984/1000000 [09:45<43:16:37,  6.40it/s]
  0%|          | 2985/1000000 [09:45<44:20:01,  6.25it/s]
  0%|          | 2986/1000000 [09:46<48:27:03,  5.72it/s]
  0%|          | 2987/1000000 [09:46<47:39:21,  5.81it/s]
  0%|          | 2988/1000000 [09:46<49:34:04,  5.59it/s]
  0%|          | 2989/1000000 [09:46<50:27:08,  5.49it/s]
  0%|          | 2990/1000000 [09:46<50:50:58,  5.45it/s]
  0%|          | 2991/1000000 [09:47<54:15:17,  5.10it/s]
  0%|          | 2992/1000000 [09:47<56:35:28,  4.89it/s]
  0%|          | 2993/1000000 [09:47<48:46:36,  5.68it/s]
  0%|          | 2994/1000000 [09:47<64:52:32,  4.27it/s]
  0%|          | 2995/1000000 [09:48<73:23:59,  3.77it/s]
  0%|          | 2996/1000000 [09:48<79:33:03,  3.48it/s]
  0%|          | 2997/1000000 [09:48<80:09:07,  3.46it/s]
  0%|          | 2998/1000000 [09:48<67:11:07,  4.12it/s]
  0%|          | 3000/1000000 [09:49<55:38:49,  4.98it/s]
  0%|          | 3001/1000000 [09:49<54:44:13,  5.06it/s]
  0%|          | 3002/1000000 [09:49<57:16:52,  4.83it/s]
  0%|          | 3003/1000000 [09:49<58:28:33,  4.74it/s]
  0%|          | 3004/1000000 [09:50<63:43:17,  4.35it/s]
  0%|          | 3005/1000000 [09:50<57:09:59,  4.84it/s]
  0%|          | 3006/1000000 [09:50<69:01:04,  4.01it/s]
  0%|          | 3007/1000000 [09:51<75:51:42,  3.65it/s]
  0%|          | 3008/1000000 [09:51<78:46:48,  3.52it/s]
  0%|          | 3009/1000000 [09:51<65:57:09,  4.20it/s]
  0%|          | 3010/1000000 [09:51<59:34:45,  4.65it/s]
  0%|          | 3011/1000000 [09:51<52:15:11,  5.30it/s]
  0%|          | 3012/1000000 [09:51<55:06:23,  5.03it/s]
  0%|          | 3013/1000000 [09:52<52:47:20,  5.25it/s]
  0%|          | 3014/1000000 [09:52<54:30:13,  5.08it/s]
  0%|          | 3015/1000000 [09:52<55:27:51,  4.99it/s]
  0%|          | 3016/1000000 [09:52<59:27:00,  4.66it/s]
  0%|          | 3017/1000000 [09:52<56:22:55,  4.91it/s]
  0%|          | 3018/1000000 [09:53<64:10:51,  4.31it/s]
  0%|          | 3019/1000000 [09:53<73:23:44,  3.77it/s]
  0%|          | 3020/1000000 [09:53<77:48:10,  3.56it/s]
  0%|          | 3021/1000000 [09:54<76:48:50,  3.61it/s]
  0%|          | 3022/1000000 [09:54<62:05:53,  4.46it/s]
  0%|          | 3023/1000000 [09:54<52:50:36,  5.24it/s]
  0%|          | 3024/1000000 [09:54<47:18:10,  5.85it/s]
  0%|          | 3025/1000000 [09:54<42:05:16,  6.58it/s]
  0%|          | 3026/1000000 [09:54<38:18:49,  7.23it/s]
  0%|          | 3027/1000000 [09:54<36:35:01,  7.57it/s]
  0%|          | 3029/1000000 [09:55<36:48:08,  7.52it/s]
  0%|          | 3030/1000000 [09:55<40:06:22,  6.91it/s]
  0%|          | 3031/1000000 [09:55<42:23:37,  6.53it/s]
  0%|          | 3032/1000000 [09:55<44:05:59,  6.28it/s]
  0%|          | 3033/1000000 [09:55<47:55:09,  5.78it/s]
  0%|          | 3034/1000000 [09:56<53:40:19,  5.16it/s]
  0%|          | 3035/1000000 [09:56<57:29:47,  4.82it/s]
  0%|          | 3036/1000000 [09:56<72:17:24,  3.83it/s]
  0%|          | 3037/1000000 [09:57<77:48:56,  3.56it/s]
  0%|          | 3038/1000000 [09:57<81:27:26,  3.40it/s]
  0%|          | 3039/1000000 [09:57<79:01:12,  3.50it/s]
  0%|          | 3040/1000000 [09:57<63:52:12,  4.34it/s]
  0%|          | 3042/1000000 [09:57<47:14:09,  5.86it/s]
  0%|          | 3043/1000000 [09:58<42:27:01,  6.52it/s]
  0%|          | 3044/1000000 [09:58<39:50:09,  6.95it/s]
  0%|          | 3045/1000000 [09:58<39:48:35,  6.96it/s]
  0%|          | 3046/1000000 [09:58<43:40:01,  6.34it/s]
  0%|          | 3047/1000000 [09:58<46:45:54,  5.92it/s]
  0%|          | 3048/1000000 [09:58<47:36:43,  5.82it/s]
  0%|          | 3049/1000000 [09:59<47:38:38,  5.81it/s]
  0%|          | 3050/1000000 [09:59<54:12:07,  5.11it/s]
  0%|          | 3051/1000000 [09:59<55:29:10,  4.99it/s]
  0%|          | 3052/1000000 [09:59<59:11:40,  4.68it/s]
  0%|          | 3053/1000000 [09:59<53:18:47,  5.19it/s]
  0%|          | 3054/1000000 [10:00<62:36:30,  4.42it/s]
  0%|          | 3055/1000000 [10:00<70:50:40,  3.91it/s]
  0%|          | 3056/1000000 [10:00<81:49:56,  3.38it/s]
  0%|          | 3057/1000000 [10:01<82:09:25,  3.37it/s]
  0%|          | 3058/1000000 [10:01<75:49:05,  3.65it/s]
  0%|          | 3059/1000000 [10:01<64:05:47,  4.32it/s]
  0%|          | 3061/1000000 [10:01<47:54:13,  5.78it/s]
  0%|          | 3062/1000000 [10:01<43:00:07,  6.44it/s]
  0%|          | 3063/1000000 [10:02<45:22:49,  6.10it/s]
  0%|          | 3064/1000000 [10:02<50:57:36,  5.43it/s]
  0%|          | 3065/1000000 [10:02<51:08:56,  5.41it/s]
  0%|          | 3066/1000000 [10:02<49:33:15,  5.59it/s]
  0%|          | 3067/1000000 [10:02<51:50:58,  5.34it/s]
  0%|          | 3068/1000000 [10:03<53:48:17,  5.15it/s]
  0%|          | 3069/1000000 [10:03<55:24:19,  5.00it/s]
  0%|          | 3070/1000000 [10:03<49:08:47,  5.63it/s]
  0%|          | 3071/1000000 [10:03<61:27:59,  4.51it/s]
  0%|          | 3072/1000000 [10:04<68:48:20,  4.02it/s]
  0%|          | 3073/1000000 [10:04<80:11:54,  3.45it/s]
  0%|          | 3074/1000000 [10:04<79:07:48,  3.50it/s]
  0%|          | 3075/1000000 [10:04<64:43:16,  4.28it/s]
  0%|          | 3077/1000000 [10:05<48:28:10,  5.71it/s]
  0%|          | 3079/1000000 [10:05<40:07:15,  6.90it/s]
  0%|          | 3080/1000000 [10:05<42:37:13,  6.50it/s]
  0%|          | 3081/1000000 [10:05<45:16:06,  6.12it/s]
  0%|          | 3082/1000000 [10:05<55:44:09,  4.97it/s]
  0%|          | 3083/1000000 [10:06<58:53:21,  4.70it/s]
  0%|          | 3084/1000000 [10:06<55:29:20,  4.99it/s]
  0%|          | 3085/1000000 [10:06<65:35:57,  4.22it/s]
  0%|          | 3086/1000000 [10:07<71:08:14,  3.89it/s]
  0%|          | 3087/1000000 [10:07<79:38:47,  3.48it/s]
  0%|          | 3088/1000000 [10:07<72:12:04,  3.84it/s]
  0%|          | 3089/1000000 [10:07<59:11:24,  4.68it/s]
  0%|          | 3090/1000000 [10:07<55:18:38,  5.01it/s]
  0%|          | 3091/1000000 [10:08<53:07:36,  5.21it/s]
  0%|          | 3092/1000000 [10:08<53:03:27,  5.22it/s]
  0%|          | 3093/1000000 [10:08<52:56:44,  5.23it/s]
  0%|          | 3094/1000000 [10:08<45:49:09,  6.04it/s]
  0%|          | 3095/1000000 [10:08<44:54:29,  6.17it/s]
  0%|          | 3096/1000000 [10:08<48:12:37,  5.74it/s]
  0%|          | 3097/1000000 [10:09<52:54:56,  5.23it/s]
  0%|          | 3098/1000000 [10:09<57:33:03,  4.81it/s]
  0%|          | 3099/1000000 [10:09<55:42:20,  4.97it/s]
  0%|          | 3100/1000000 [10:09<48:10:49,  5.75it/s]
  0%|          | 3101/1000000 [10:09<61:24:17,  4.51it/s]
  0%|          | 3102/1000000 [10:10<68:14:07,  4.06it/s]
  0%|          | 3103/1000000 [10:10<74:23:34,  3.72it/s]
  0%|          | 3104/1000000 [10:10<83:26:06,  3.32it/s]
  0%|          | 3105/1000000 [10:11<76:58:25,  3.60it/s]
  0%|          | 3106/1000000 [10:11<63:34:12,  4.36it/s]
  0%|          | 3107/1000000 [10:11<53:20:08,  5.19it/s]
  0%|          | 3108/1000000 [10:11<47:31:00,  5.83it/s]
  0%|          | 3109/1000000 [10:11<49:45:23,  5.57it/s]
  0%|          | 3110/1000000 [10:11<44:32:04,  6.22it/s]
  0%|          | 3111/1000000 [10:11<41:40:38,  6.64it/s]
  0%|          | 3112/1000000 [10:12<41:55:02,  6.61it/s]
  0%|          | 3113/1000000 [10:12<42:53:44,  6.46it/s]
  0%|          | 3114/1000000 [10:12<46:39:36,  5.93it/s]
  0%|          | 3115/1000000 [10:12<53:34:44,  5.17it/s]
  0%|          | 3116/1000000 [10:13<59:57:02,  4.62it/s]
  0%|          | 3117/1000000 [10:13<60:46:44,  4.56it/s]
  0%|          | 3118/1000000 [10:13<57:52:39,  4.78it/s]
  0%|          | 3119/1000000 [10:13<65:26:42,  4.23it/s]
  0%|          | 3120/1000000 [10:14<71:34:13,  3.87it/s]
  0%|          | 3121/1000000 [10:14<77:42:24,  3.56it/s]
  0%|          | 3122/1000000 [10:14<85:32:25,  3.24it/s]
  0%|          | 3123/1000000 [10:14<69:35:59,  3.98it/s]
  0%|          | 3125/1000000 [10:15<49:05:38,  5.64it/s]
  0%|          | 3126/1000000 [10:15<45:32:30,  6.08it/s]
  0%|          | 3127/1000000 [10:15<44:05:00,  6.28it/s]
  0%|          | 3128/1000000 [10:15<48:38:41,  5.69it/s]
  0%|          | 3129/1000000 [10:15<50:01:11,  5.54it/s]
  0%|          | 3130/1000000 [10:15<52:27:56,  5.28it/s]
  0%|          | 3131/1000000 [10:16<58:15:05,  4.75it/s]
  0%|          | 3132/1000000 [10:16<54:57:41,  5.04it/s]
  0%|          | 3133/1000000 [10:16<66:42:22,  4.15it/s]
  0%|          | 3134/1000000 [10:17<75:20:53,  3.68it/s]
  0%|          | 3135/1000000 [10:17<74:19:00,  3.73it/s]
  0%|          | 3136/1000000 [10:17<62:17:19,  4.45it/s]
  0%|          | 3138/1000000 [10:17<53:50:08,  5.14it/s]
  0%|          | 3139/1000000 [10:17<51:30:51,  5.38it/s]
  0%|          | 3140/1000000 [10:18<53:48:12,  5.15it/s]
  0%|          | 3141/1000000 [10:18<57:15:42,  4.84it/s]
  0%|          | 3142/1000000 [10:18<49:42:09,  5.57it/s]
  0%|          | 3143/1000000 [10:18<45:59:57,  6.02it/s]
  0%|          | 3144/1000000 [10:18<51:19:16,  5.40it/s]
  0%|          | 3145/1000000 [10:19<58:50:38,  4.71it/s]
  0%|          | 3146/1000000 [10:19<68:47:51,  4.02it/s]
  0%|          | 3147/1000000 [10:19<76:54:43,  3.60it/s]
  0%|          | 3148/1000000 [10:20<74:57:51,  3.69it/s]
  0%|          | 3149/1000000 [10:20<64:11:30,  4.31it/s]
  0%|          | 3150/1000000 [10:20<54:15:46,  5.10it/s]
  0%|          | 3151/1000000 [10:20<47:04:47,  5.88it/s]
  0%|          | 3152/1000000 [10:20<43:10:54,  6.41it/s]
  0%|          | 3153/1000000 [10:20<46:28:39,  5.96it/s]
  0%|          | 3154/1000000 [10:20<47:19:39,  5.85it/s]
  0%|          | 3155/1000000 [10:21<52:25:08,  5.28it/s]
  0%|          | 3156/1000000 [10:21<53:46:56,  5.15it/s]
  0%|          | 3157/1000000 [10:21<49:44:49,  5.57it/s]
  0%|          | 3158/1000000 [10:21<50:20:05,  5.50it/s]
  0%|          | 3159/1000000 [10:21<45:59:14,  6.02it/s]
  0%|          | 3160/1000000 [10:21<45:28:42,  6.09it/s]
  0%|          | 3161/1000000 [10:22<60:54:41,  4.55it/s]
  0%|          | 3162/1000000 [10:22<75:44:41,  3.66it/s]
  0%|          | 3163/1000000 [10:23<83:13:51,  3.33it/s]
  0%|          | 3164/1000000 [10:23<67:18:06,  4.11it/s]
  0%|          | 3165/1000000 [10:23<60:40:07,  4.56it/s]
  0%|          | 3166/1000000 [10:23<57:26:23,  4.82it/s]
  0%|          | 3167/1000000 [10:23<54:03:23,  5.12it/s]
  0%|          | 3169/1000000 [10:23<43:45:05,  6.33it/s]
  0%|          | 3170/1000000 [10:24<43:24:47,  6.38it/s]
  0%|          | 3171/1000000 [10:24<50:08:40,  5.52it/s]
  0%|          | 3172/1000000 [10:24<53:38:15,  5.16it/s]
  0%|          | 3173/1000000 [10:24<53:09:49,  5.21it/s]
  0%|          | 3174/1000000 [10:24<50:37:50,  5.47it/s]
  0%|          | 3175/1000000 [10:25<61:03:36,  4.53it/s]
  0%|          | 3176/1000000 [10:25<71:01:10,  3.90it/s]
  0%|          | 3177/1000000 [10:25<79:29:25,  3.48it/s]
  0%|          | 3178/1000000 [10:26<81:41:33,  3.39it/s]
  0%|          | 3179/1000000 [10:26<70:06:54,  3.95it/s]
  0%|          | 3181/1000000 [10:26<51:49:17,  5.34it/s]
  0%|          | 3182/1000000 [10:26<51:25:13,  5.38it/s]
  0%|          | 3183/1000000 [10:26<48:50:00,  5.67it/s]
  0%|          | 3184/1000000 [10:27<43:34:47,  6.35it/s]
  0%|          | 3185/1000000 [10:27<43:30:31,  6.36it/s]
  0%|          | 3186/1000000 [10:27<45:12:08,  6.13it/s]
  0%|          | 3187/1000000 [10:27<44:25:54,  6.23it/s]
  0%|          | 3188/1000000 [10:27<47:09:32,  5.87it/s]
  0%|          | 3189/1000000 [10:27<51:12:03,  5.41it/s]
  0%|          | 3190/1000000 [10:28<50:34:35,  5.47it/s]
  0%|          | 3191/1000000 [10:28<49:09:11,  5.63it/s]
  0%|          | 3193/1000000 [10:28<41:52:03,  6.61it/s]
  0%|          | 3194/1000000 [10:28<44:00:55,  6.29it/s]
  0%|          | 3195/1000000 [10:28<44:22:38,  6.24it/s]
  0%|          | 3196/1000000 [10:29<52:41:31,  5.25it/s]
  0%|          | 3197/1000000 [10:29<64:15:18,  4.31it/s]
  0%|          | 3198/1000000 [10:29<75:49:08,  3.65it/s]
  0%|          | 3199/1000000 [10:30<78:45:09,  3.52it/s]
  0%|          | 3200/1000000 [10:30<82:24:16,  3.36it/s]
  0%|          | 3201/1000000 [10:30<72:22:23,  3.83it/s]
  0%|          | 3202/1000000 [10:30<59:50:49,  4.63it/s]
  0%|          | 3203/1000000 [10:30<50:50:53,  5.45it/s]
  0%|          | 3205/1000000 [10:31<41:37:16,  6.65it/s]
  0%|          | 3206/1000000 [10:31<46:49:39,  5.91it/s]
  0%|          | 3207/1000000 [10:31<48:53:21,  5.66it/s]
  0%|          | 3208/1000000 [10:31<45:42:07,  6.06it/s]
  0%|          | 3209/1000000 [10:31<46:30:43,  5.95it/s]
  0%|          | 3210/1000000 [10:32<45:45:51,  6.05it/s]
  0%|          | 3211/1000000 [10:32<43:08:56,  6.42it/s]
  0%|          | 3212/1000000 [10:32<41:23:36,  6.69it/s]
  0%|          | 3213/1000000 [10:32<43:35:30,  6.35it/s]
  0%|          | 3214/1000000 [10:32<45:02:24,  6.15it/s]
  0%|          | 3215/1000000 [10:32<47:35:00,  5.82it/s]
  0%|          | 3216/1000000 [10:33<49:38:07,  5.58it/s]
  0%|          | 3217/1000000 [10:33<48:36:19,  5.70it/s]
  0%|          | 3218/1000000 [10:33<48:33:50,  5.70it/s]
  0%|          | 3219/1000000 [10:33<49:19:31,  5.61it/s]
  0%|          | 3221/1000000 [10:33<46:51:43,  5.91it/s]
  0%|          | 3222/1000000 [10:34<57:27:20,  4.82it/s]
  0%|          | 3223/1000000 [10:34<66:26:27,  4.17it/s]
  0%|          | 3224/1000000 [10:34<75:08:21,  3.68it/s]
  0%|          | 3225/1000000 [10:35<82:42:19,  3.35it/s]
  0%|          | 3226/1000000 [10:35<86:59:42,  3.18it/s]
  0%|          | 3227/1000000 [10:35<79:49:16,  3.47it/s]
  0%|          | 3228/1000000 [10:35<68:34:33,  4.04it/s]
  0%|          | 3230/1000000 [10:36<51:57:44,  5.33it/s]
  0%|          | 3231/1000000 [10:36<51:36:36,  5.36it/s]
  0%|          | 3232/1000000 [10:36<52:21:42,  5.29it/s]
  0%|          | 3233/1000000 [10:36<50:15:56,  5.51it/s]
  0%|          | 3234/1000000 [10:36<49:41:30,  5.57it/s]
  0%|          | 3236/1000000 [10:37<45:46:49,  6.05it/s]
  0%|          | 3237/1000000 [10:37<48:24:32,  5.72it/s]
  0%|          | 3238/1000000 [10:37<48:19:11,  5.73it/s]
  0%|          | 3239/1000000 [10:37<50:59:56,  5.43it/s]
  0%|          | 3240/1000000 [10:37<49:24:05,  5.60it/s]
  0%|          | 3241/1000000 [10:38<49:48:47,  5.56it/s]
  0%|          | 3242/1000000 [10:38<46:48:26,  5.92it/s]
  0%|          | 3244/1000000 [10:38<45:24:03,  6.10it/s]
  0%|          | 3245/1000000 [10:38<41:11:13,  6.72it/s]
  0%|          | 3246/1000000 [10:39<54:31:02,  5.08it/s]
  0%|          | 3247/1000000 [10:39<64:39:16,  4.28it/s]
  0%|          | 3248/1000000 [10:39<70:43:55,  3.91it/s]
  0%|          | 3249/1000000 [10:40<76:03:43,  3.64it/s]
  0%|          | 3250/1000000 [10:40<79:56:21,  3.46it/s]
  0%|          | 3251/1000000 [10:40<70:19:04,  3.94it/s]
  0%|          | 3253/1000000 [10:40<50:17:22,  5.51it/s]
  0%|          | 3255/1000000 [10:40<42:04:38,  6.58it/s]
  0%|          | 3256/1000000 [10:41<45:30:27,  6.08it/s]
  0%|          | 3257/1000000 [10:41<47:34:00,  5.82it/s]
  0%|          | 3258/1000000 [10:41<47:46:35,  5.80it/s]
  0%|          | 3259/1000000 [10:41<45:19:43,  6.11it/s]
  0%|          | 3260/1000000 [10:41<40:41:55,  6.80it/s]
  0%|          | 3261/1000000 [10:41<43:26:27,  6.37it/s]
  0%|          | 3262/1000000 [10:42<46:14:29,  5.99it/s]
  0%|          | 3263/1000000 [10:42<51:56:24,  5.33it/s]
  0%|          | 3264/1000000 [10:42<53:53:03,  5.14it/s]
  0%|          | 3265/1000000 [10:42<52:18:16,  5.29it/s]
  0%|          | 3266/1000000 [10:42<55:41:46,  4.97it/s]
  0%|          | 3267/1000000 [10:43<55:44:01,  4.97it/s]
  0%|          | 3268/1000000 [10:43<55:03:19,  5.03it/s]
  0%|          | 3269/1000000 [10:43<50:32:51,  5.48it/s]
  0%|          | 3270/1000000 [10:43<58:49:56,  4.71it/s]
  0%|          | 3271/1000000 [10:44<67:15:12,  4.12it/s]
  0%|          | 3272/1000000 [10:44<79:53:00,  3.47it/s]
  0%|          | 3273/1000000 [10:44<84:21:34,  3.28it/s]
  0%|          | 3274/1000000 [10:45<85:17:48,  3.25it/s]
  0%|          | 3275/1000000 [10:45<75:07:43,  3.69it/s]
  0%|          | 3276/1000000 [10:45<63:36:15,  4.35it/s]
  0%|          | 3278/1000000 [10:45<47:38:32,  5.81it/s]
  0%|          | 3279/1000000 [10:45<46:52:43,  5.91it/s]
  0%|          | 3280/1000000 [10:46<48:57:34,  5.65it/s]
  0%|          | 3281/1000000 [10:46<47:26:12,  5.84it/s]
  0%|          | 3282/1000000 [10:46<47:54:21,  5.78it/s]
  0%|          | 3283/1000000 [10:46<45:32:03,  6.08it/s]
  0%|          | 3284/1000000 [10:46<45:40:49,  6.06it/s]
  0%|          | 3285/1000000 [10:46<43:07:33,  6.42it/s]
  0%|          | 3286/1000000 [10:47<48:24:36,  5.72it/s]
  0%|          | 3287/1000000 [10:47<46:29:38,  5.95it/s]
  0%|          | 3288/1000000 [10:47<46:31:05,  5.95it/s]
  0%|          | 3289/1000000 [10:47<48:12:30,  5.74it/s]
  0%|          | 3290/1000000 [10:47<48:52:03,  5.67it/s]
  0%|          | 3291/1000000 [10:47<48:34:04,  5.70it/s]
  0%|          | 3292/1000000 [10:48<49:27:19,  5.60it/s]
  0%|          | 3293/1000000 [10:48<45:29:52,  6.09it/s]
  0%|          | 3294/1000000 [10:48<40:46:50,  6.79it/s]
  0%|          | 3295/1000000 [10:48<41:55:57,  6.60it/s]
  0%|          | 3296/1000000 [10:48<43:38:33,  6.34it/s]
  0%|          | 3297/1000000 [10:48<53:12:29,  5.20it/s]
  0%|          | 3298/1000000 [10:49<67:59:35,  4.07it/s]
  0%|          | 3299/1000000 [10:49<77:59:24,  3.55it/s]
  0%|          | 3300/1000000 [10:50<84:13:11,  3.29it/s]
  0%|          | 3301/1000000 [10:50<93:45:31,  2.95it/s]
  0%|          | 3302/1000000 [10:50<83:49:28,  3.30it/s]
  0%|          | 3303/1000000 [10:50<68:02:04,  4.07it/s]
  0%|          | 3304/1000000 [10:50<57:34:10,  4.81it/s]
  0%|          | 3306/1000000 [10:51<43:00:47,  6.44it/s]
  0%|          | 3307/1000000 [10:51<40:21:36,  6.86it/s]
  0%|          | 3309/1000000 [10:51<40:12:40,  6.89it/s]
  0%|          | 3311/1000000 [10:51<38:28:12,  7.20it/s]
  0%|          | 3312/1000000 [10:51<41:18:24,  6.70it/s]
  0%|          | 3313/1000000 [10:52<45:11:43,  6.13it/s]
  0%|          | 3314/1000000 [10:52<46:40:49,  5.93it/s]
  0%|          | 3315/1000000 [10:52<49:19:34,  5.61it/s]
  0%|          | 3316/1000000 [10:52<52:38:43,  5.26it/s]
  0%|          | 3317/1000000 [10:52<54:52:17,  5.05it/s]
  0%|          | 3318/1000000 [10:53<51:19:14,  5.39it/s]
  0%|          | 3319/1000000 [10:53<51:02:05,  5.42it/s]
  0%|          | 3320/1000000 [10:53<67:35:48,  4.10it/s]
  0%|          | 3321/1000000 [10:54<75:12:32,  3.68it/s]
  0%|          | 3322/1000000 [10:54<79:17:30,  3.49it/s]
  0%|          | 3323/1000000 [10:54<74:51:45,  3.70it/s]
  0%|          | 3324/1000000 [10:54<64:28:11,  4.29it/s]
  0%|          | 3326/1000000 [10:54<46:56:57,  5.90it/s]
  0%|          | 3328/1000000 [10:55<39:03:33,  7.09it/s]
  0%|          | 3329/1000000 [10:55<37:57:40,  7.29it/s]
  0%|          | 3330/1000000 [10:55<41:30:29,  6.67it/s]
  0%|          | 3331/1000000 [10:55<50:16:05,  5.51it/s]
  0%|          | 3332/1000000 [10:55<50:56:36,  5.43it/s]
  0%|          | 3333/1000000 [10:56<55:09:33,  5.02it/s]
  0%|          | 3334/1000000 [10:56<52:19:02,  5.29it/s]
  0%|          | 3335/1000000 [10:56<57:32:00,  4.81it/s]
  0%|          | 3336/1000000 [10:56<65:40:24,  4.22it/s]
  0%|          | 3337/1000000 [10:57<70:06:31,  3.95it/s]
  0%|          | 3338/1000000 [10:57<69:30:28,  3.98it/s]
  0%|          | 3339/1000000 [10:57<58:15:57,  4.75it/s]
  0%|          | 3340/1000000 [10:57<56:13:44,  4.92it/s]
  0%|          | 3341/1000000 [10:57<52:48:23,  5.24it/s]
  0%|          | 3342/1000000 [10:58<51:35:21,  5.37it/s]
  0%|          | 3343/1000000 [10:58<49:43:17,  5.57it/s]
  0%|          | 3344/1000000 [10:58<47:35:26,  5.82it/s]
  0%|          | 3345/1000000 [10:58<52:28:02,  5.28it/s]
  0%|          | 3346/1000000 [10:58<58:48:05,  4.71it/s]
  0%|          | 3347/1000000 [10:59<58:16:16,  4.75it/s]
  0%|          | 3348/1000000 [10:59<53:27:21,  5.18it/s]
  0%|          | 3349/1000000 [10:59<54:58:24,  5.04it/s]
  0%|          | 3350/1000000 [10:59<66:41:07,  4.15it/s]
  0%|          | 3351/1000000 [11:00<74:29:47,  3.72it/s]
  0%|          | 3352/1000000 [11:00<78:37:19,  3.52it/s]
  0%|          | 3353/1000000 [11:00<73:15:58,  3.78it/s]
  0%|          | 3354/1000000 [11:00<60:56:55,  4.54it/s]
  0%|          | 3356/1000000 [11:00<45:20:31,  6.11it/s]
  0%|          | 3357/1000000 [11:01<41:21:43,  6.69it/s]
  0%|          | 3358/1000000 [11:01<46:06:35,  6.00it/s]
  0%|          | 3359/1000000 [11:01<48:33:25,  5.70it/s]
  0%|          | 3360/1000000 [11:01<46:27:10,  5.96it/s]
  0%|          | 3362/1000000 [11:01<44:34:56,  6.21it/s]
  0%|          | 3363/1000000 [11:02<47:19:18,  5.85it/s]
  0%|          | 3364/1000000 [11:02<51:26:05,  5.38it/s]
  0%|          | 3365/1000000 [11:02<49:48:44,  5.56it/s]
  0%|          | 3366/1000000 [11:02<47:57:24,  5.77it/s]
  0%|          | 3367/1000000 [11:03<59:58:13,  4.62it/s]
  0%|          | 3368/1000000 [11:03<72:34:25,  3.81it/s]
  0%|          | 3369/1000000 [11:03<77:48:12,  3.56it/s]
  0%|          | 3370/1000000 [11:03<75:39:33,  3.66it/s]
  0%|          | 3371/1000000 [11:04<62:34:23,  4.42it/s]
  0%|          | 3373/1000000 [11:04<48:44:50,  5.68it/s]
  0%|          | 3374/1000000 [11:04<45:18:05,  6.11it/s]
  0%|          | 3375/1000000 [11:04<46:07:25,  6.00it/s]
  0%|          | 3376/1000000 [11:04<45:53:44,  6.03it/s]
  0%|          | 3377/1000000 [11:04<44:09:07,  6.27it/s]
  0%|          | 3378/1000000 [11:05<39:39:06,  6.98it/s]
  0%|          | 3379/1000000 [11:05<46:04:07,  6.01it/s]
  0%|          | 3380/1000000 [11:05<47:42:42,  5.80it/s]
  0%|          | 3381/1000000 [11:05<52:33:58,  5.27it/s]
  0%|          | 3382/1000000 [11:05<53:05:08,  5.21it/s]
  0%|          | 3383/1000000 [11:06<49:26:31,  5.60it/s]
  0%|          | 3384/1000000 [11:06<60:33:27,  4.57it/s]
  0%|          | 3385/1000000 [11:06<70:49:46,  3.91it/s]
  0%|          | 3386/1000000 [11:07<79:27:00,  3.48it/s]
  0%|          | 3387/1000000 [11:07<80:29:07,  3.44it/s]
  0%|          | 3388/1000000 [11:07<67:37:37,  4.09it/s]
  0%|          | 3389/1000000 [11:07<57:19:45,  4.83it/s]
  0%|          | 3390/1000000 [11:07<49:56:33,  5.54it/s]
  0%|          | 3391/1000000 [11:07<50:40:45,  5.46it/s]
  0%|          | 3392/1000000 [11:08<48:21:53,  5.72it/s]
  0%|          | 3393/1000000 [11:08<45:19:13,  6.11it/s]
  0%|          | 3394/1000000 [11:08<46:34:21,  5.94it/s]
  0%|          | 3395/1000000 [11:08<46:29:30,  5.95it/s]
  0%|          | 3396/1000000 [11:08<47:02:58,  5.88it/s]
  0%|          | 3397/1000000 [11:08<45:18:36,  6.11it/s]
  0%|          | 3398/1000000 [11:09<46:31:39,  5.95it/s]
  0%|          | 3399/1000000 [11:09<49:32:45,  5.59it/s]
  0%|          | 3400/1000000 [11:09<47:12:43,  5.86it/s]
  0%|          | 3401/1000000 [11:09<47:42:16,  5.80it/s]
  0%|          | 3402/1000000 [11:09<49:28:03,  5.60it/s]
  0%|          | 3404/1000000 [11:10<45:23:32,  6.10it/s]
  0%|          | 3405/1000000 [11:10<43:22:30,  6.38it/s]
  0%|          | 3406/1000000 [11:10<42:53:59,  6.45it/s]
  0%|          | 3407/1000000 [11:10<59:47:42,  4.63it/s]
  0%|          | 3408/1000000 [11:11<69:09:07,  4.00it/s]
  0%|          | 3409/1000000 [11:11<80:06:39,  3.46it/s]
  0%|          | 3410/1000000 [11:11<83:21:30,  3.32it/s]
  0%|          | 3411/1000000 [11:12<77:41:35,  3.56it/s]
  0%|          | 3413/1000000 [11:12<54:37:53,  5.07it/s]
  0%|          | 3415/1000000 [11:12<44:42:00,  6.19it/s]
  0%|          | 3417/1000000 [11:12<39:53:55,  6.94it/s]
  0%|          | 3418/1000000 [11:12<40:08:28,  6.90it/s]
  0%|          | 3419/1000000 [11:12<40:44:05,  6.80it/s]
  0%|          | 3420/1000000 [11:13<41:39:10,  6.65it/s]
  0%|          | 3421/1000000 [11:13<39:03:10,  7.09it/s]
  0%|          | 3422/1000000 [11:13<41:42:41,  6.64it/s]
  0%|          | 3423/1000000 [11:13<42:12:57,  6.56it/s]
  0%|          | 3424/1000000 [11:13<41:47:43,  6.62it/s]
  0%|          | 3425/1000000 [11:13<42:53:38,  6.45it/s]
  0%|          | 3426/1000000 [11:14<44:46:31,  6.18it/s]
  0%|          | 3427/1000000 [11:14<48:39:19,  5.69it/s]
  0%|          | 3428/1000000 [11:14<49:40:02,  5.57it/s]
  0%|          | 3429/1000000 [11:14<53:20:34,  5.19it/s]
  0%|          | 3430/1000000 [11:14<50:30:22,  5.48it/s]
  0%|          | 3431/1000000 [11:14<45:17:00,  6.11it/s]
  0%|          | 3432/1000000 [11:15<41:02:07,  6.75it/s]
  0%|          | 3433/1000000 [11:15<52:25:43,  5.28it/s]
  0%|          | 3434/1000000 [11:15<65:44:26,  4.21it/s]
  0%|          | 3435/1000000 [11:16<74:32:42,  3.71it/s]
  0%|          | 3436/1000000 [11:16<82:51:47,  3.34it/s]
  0%|          | 3437/1000000 [11:16<78:33:34,  3.52it/s]
  0%|          | 3439/1000000 [11:16<55:29:09,  4.99it/s]
  0%|          | 3440/1000000 [11:16<49:58:29,  5.54it/s]
  0%|          | 3441/1000000 [11:17<44:11:22,  6.26it/s]
  0%|          | 3442/1000000 [11:17<42:24:00,  6.53it/s]
  0%|          | 3443/1000000 [11:17<42:22:23,  6.53it/s]
  0%|          | 3444/1000000 [11:17<43:32:05,  6.36it/s]
  0%|          | 3445/1000000 [11:17<45:13:50,  6.12it/s]
  0%|          | 3446/1000000 [11:17<45:09:01,  6.13it/s]
  0%|          | 3447/1000000 [11:18<43:31:12,  6.36it/s]
  0%|          | 3448/1000000 [11:18<40:47:38,  6.79it/s]
  0%|          | 3449/1000000 [11:18<41:19:42,  6.70it/s]
  0%|          | 3451/1000000 [11:18<36:29:44,  7.58it/s]
  0%|          | 3452/1000000 [11:18<40:32:28,  6.83it/s]
  0%|          | 3453/1000000 [11:18<41:40:15,  6.64it/s]
  0%|          | 3454/1000000 [11:19<44:45:50,  6.18it/s]
  0%|          | 3455/1000000 [11:19<46:56:38,  5.90it/s]
  0%|          | 3456/1000000 [11:19<50:26:51,  5.49it/s]
  0%|          | 3457/1000000 [11:19<48:21:13,  5.72it/s]
  0%|          | 3458/1000000 [11:19<42:24:47,  6.53it/s]
  0%|          | 3459/1000000 [11:19<39:38:32,  6.98it/s]
  0%|          | 3460/1000000 [11:20<48:44:12,  5.68it/s]
  0%|          | 3462/1000000 [11:20<53:51:15,  5.14it/s]
  0%|          | 3463/1000000 [11:20<64:12:30,  4.31it/s]
  0%|          | 3464/1000000 [11:21<72:08:30,  3.84it/s]
  0%|          | 3465/1000000 [11:21<85:32:17,  3.24it/s]
  0%|          | 3466/1000000 [11:21<82:37:43,  3.35it/s]
  0%|          | 3467/1000000 [11:22<68:44:42,  4.03it/s]
  0%|          | 3468/1000000 [11:22<56:57:48,  4.86it/s]
  0%|          | 3470/1000000 [11:22<43:47:42,  6.32it/s]
  0%|          | 3472/1000000 [11:22<38:53:06,  7.12it/s]
  0%|          | 3474/1000000 [11:22<40:18:37,  6.87it/s]
  0%|          | 3475/1000000 [11:23<40:33:08,  6.83it/s]
  0%|          | 3477/1000000 [11:23<39:11:51,  7.06it/s]
  0%|          | 3478/1000000 [11:23<39:52:28,  6.94it/s]
  0%|          | 3479/1000000 [11:23<41:07:28,  6.73it/s]
  0%|          | 3480/1000000 [11:23<42:41:51,  6.48it/s]
  0%|          | 3481/1000000 [11:23<44:04:22,  6.28it/s]
  0%|          | 3482/1000000 [11:24<45:43:23,  6.05it/s]
  0%|          | 3483/1000000 [11:24<42:43:05,  6.48it/s]
  0%|          | 3484/1000000 [11:24<39:57:22,  6.93it/s]
  0%|          | 3485/1000000 [11:24<39:21:39,  7.03it/s]
  0%|          | 3486/1000000 [11:24<40:34:43,  6.82it/s]
  0%|          | 3487/1000000 [11:24<42:21:57,  6.53it/s]
  0%|          | 3489/1000000 [11:25<39:07:21,  7.08it/s]
  0%|          | 3490/1000000 [11:25<41:09:03,  6.73it/s]
  0%|          | 3491/1000000 [11:25<41:40:54,  6.64it/s]
  0%|          | 3492/1000000 [11:25<44:14:41,  6.26it/s]
  0%|          | 3493/1000000 [11:25<43:31:03,  6.36it/s]
  0%|          | 3494/1000000 [11:25<41:21:53,  6.69it/s]
  0%|          | 3495/1000000 [11:26<57:03:54,  4.85it/s]
  0%|          | 3496/1000000 [11:26<68:49:36,  4.02it/s]
  0%|          | 3497/1000000 [11:26<73:26:11,  3.77it/s]
  0%|          | 3498/1000000 [11:27<80:14:20,  3.45it/s]
  0%|          | 3499/1000000 [11:27<82:49:37,  3.34it/s]
  0%|          | 3500/1000000 [11:27<78:49:00,  3.51it/s]
  0%|          | 3501/1000000 [11:27<65:25:13,  4.23it/s]
  0%|          | 3502/1000000 [11:28<54:29:37,  5.08it/s]
  0%|          | 3503/1000000 [11:28<48:40:50,  5.69it/s]
  0%|          | 3505/1000000 [11:28<38:31:17,  7.19it/s]
  0%|          | 3507/1000000 [11:28<34:19:16,  8.07it/s]
  0%|          | 3509/1000000 [11:28<34:13:32,  8.09it/s]
  0%|          | 3510/1000000 [11:28<36:10:00,  7.65it/s]
  0%|          | 3511/1000000 [11:29<38:44:30,  7.14it/s]
  0%|          | 3512/1000000 [11:29<38:48:52,  7.13it/s]
  0%|          | 3513/1000000 [11:29<40:24:41,  6.85it/s]
  0%|          | 3514/1000000 [11:29<39:27:51,  7.01it/s]
  0%|          | 3516/1000000 [11:29<36:47:32,  7.52it/s]
  0%|          | 3517/1000000 [11:30<40:12:40,  6.88it/s]
  0%|          | 3518/1000000 [11:30<40:01:04,  6.92it/s]
  0%|          | 3519/1000000 [11:30<41:26:41,  6.68it/s]
  0%|          | 3520/1000000 [11:30<40:47:57,  6.78it/s]
  0%|          | 3521/1000000 [11:30<42:43:55,  6.48it/s]
  0%|          | 3522/1000000 [11:30<43:35:55,  6.35it/s]
  0%|          | 3523/1000000 [11:31<47:37:14,  5.81it/s]
  0%|          | 3524/1000000 [11:31<49:06:02,  5.64it/s]
  0%|          | 3525/1000000 [11:31<47:34:59,  5.82it/s]
  0%|          | 3526/1000000 [11:31<42:32:52,  6.51it/s]
  0%|          | 3527/1000000 [11:31<60:07:14,  4.60it/s]
  0%|          | 3528/1000000 [11:32<71:17:30,  3.88it/s]
  0%|          | 3529/1000000 [11:32<78:24:16,  3.53it/s]
  0%|          | 3530/1000000 [11:32<81:04:40,  3.41it/s]
  0%|          | 3531/1000000 [11:33<86:06:22,  3.21it/s]
  0%|          | 3532/1000000 [11:33<74:23:30,  3.72it/s]
  0%|          | 3533/1000000 [11:33<60:58:22,  4.54it/s]
  0%|          | 3535/1000000 [11:33<46:23:57,  5.97it/s]
  0%|          | 3537/1000000 [11:33<43:56:36,  6.30it/s]
  0%|          | 3538/1000000 [11:34<43:46:01,  6.32it/s]
  0%|          | 3539/1000000 [11:34<44:01:11,  6.29it/s]
  0%|          | 3540/1000000 [11:34<45:15:40,  6.12it/s]
  0%|          | 3541/1000000 [11:34<45:11:52,  6.12it/s]
  0%|          | 3542/1000000 [11:34<45:50:47,  6.04it/s]
  0%|          | 3543/1000000 [11:34<42:46:03,  6.47it/s]
  0%|          | 3544/1000000 [11:35<38:32:24,  7.18it/s]
  0%|          | 3545/1000000 [11:35<38:07:14,  7.26it/s]
  0%|          | 3546/1000000 [11:35<38:59:00,  7.10it/s]
  0%|          | 3547/1000000 [11:35<45:28:18,  6.09it/s]
  0%|          | 3548/1000000 [11:35<46:29:56,  5.95it/s]
  0%|          | 3549/1000000 [11:35<47:13:03,  5.86it/s]
  0%|          | 3550/1000000 [11:36<44:12:14,  6.26it/s]
  0%|          | 3551/1000000 [11:36<51:23:53,  5.39it/s]
  0%|          | 3552/1000000 [11:36<64:31:04,  4.29it/s]
  0%|          | 3553/1000000 [11:36<76:50:48,  3.60it/s]
  0%|          | 3554/1000000 [11:37<80:41:55,  3.43it/s]
  0%|          | 3555/1000000 [11:37<78:30:31,  3.53it/s]
  0%|          | 3556/1000000 [11:37<64:21:46,  4.30it/s]
  0%|          | 3557/1000000 [11:37<53:58:44,  5.13it/s]
  0%|          | 3558/1000000 [11:37<46:45:18,  5.92it/s]
  0%|          | 3559/1000000 [11:38<41:20:45,  6.69it/s]
  0%|          | 3560/1000000 [11:38<38:25:33,  7.20it/s]
  0%|          | 3561/1000000 [11:38<36:10:58,  7.65it/s]
  0%|          | 3562/1000000 [11:38<39:31:23,  7.00it/s]
  0%|          | 3563/1000000 [11:38<42:56:11,  6.45it/s]
  0%|          | 3564/1000000 [11:38<47:54:32,  5.78it/s]
  0%|          | 3565/1000000 [11:38<48:21:33,  5.72it/s]
  0%|          | 3566/1000000 [11:39<53:39:01,  5.16it/s]
  0%|          | 3567/1000000 [11:39<51:31:39,  5.37it/s]
  0%|          | 3569/1000000 [11:39<44:55:45,  6.16it/s]
  0%|          | 3570/1000000 [11:39<49:17:16,  5.62it/s]
  0%|          | 3571/1000000 [11:40<57:47:07,  4.79it/s]
  0%|          | 3572/1000000 [11:40<65:03:40,  4.25it/s]
  0%|          | 3573/1000000 [11:40<71:36:27,  3.87it/s]
  0%|          | 3574/1000000 [11:41<78:28:09,  3.53it/s]
  0%|          | 3575/1000000 [11:41<77:07:44,  3.59it/s]
  0%|          | 3576/1000000 [11:41<63:33:51,  4.35it/s]
  0%|          | 3577/1000000 [11:41<53:42:50,  5.15it/s]
  0%|          | 3578/1000000 [11:41<53:47:15,  5.15it/s]
  0%|          | 3579/1000000 [11:42<55:50:16,  4.96it/s]
  0%|          | 3580/1000000 [11:42<54:53:02,  5.04it/s]
  0%|          | 3581/1000000 [11:42<51:05:01,  5.42it/s]
  0%|          | 3582/1000000 [11:42<56:29:58,  4.90it/s]
  0%|          | 3583/1000000 [11:42<51:08:41,  5.41it/s]
  0%|          | 3584/1000000 [11:42<51:40:07,  5.36it/s]
  0%|          | 3585/1000000 [11:43<50:23:10,  5.49it/s]
  0%|          | 3586/1000000 [11:43<53:26:46,  5.18it/s]
  0%|          | 3587/1000000 [11:43<59:50:21,  4.63it/s]
  0%|          | 3588/1000000 [11:43<68:31:28,  4.04it/s]
  0%|          | 3589/1000000 [11:44<68:49:14,  4.02it/s]
  0%|          | 3590/1000000 [11:44<76:22:02,  3.62it/s]
  0%|          | 3591/1000000 [11:44<70:30:58,  3.93it/s]
  0%|          | 3592/1000000 [11:44<58:39:40,  4.72it/s]
  0%|          | 3594/1000000 [11:45<46:04:51,  6.01it/s]
  0%|          | 3595/1000000 [11:45<44:18:50,  6.25it/s]
  0%|          | 3596/1000000 [11:45<46:32:26,  5.95it/s]
  0%|          | 3597/1000000 [11:45<48:41:41,  5.68it/s]
  0%|          | 3598/1000000 [11:45<46:59:21,  5.89it/s]
  0%|          | 3599/1000000 [11:45<48:06:59,  5.75it/s]
  0%|          | 3601/1000000 [11:46<42:50:40,  6.46it/s]
  0%|          | 3602/1000000 [11:46<46:41:39,  5.93it/s]
  0%|          | 3603/1000000 [11:46<49:22:05,  5.61it/s]
  0%|          | 3604/1000000 [11:47<62:39:32,  4.42it/s]
  0%|          | 3605/1000000 [11:47<70:15:40,  3.94it/s]
  0%|          | 3606/1000000 [11:47<80:35:45,  3.43it/s]
  0%|          | 3607/1000000 [11:47<74:39:36,  3.71it/s]
  0%|          | 3608/1000000 [11:48<61:05:46,  4.53it/s]
  0%|          | 3609/1000000 [11:48<51:54:36,  5.33it/s]
  0%|          | 3610/1000000 [11:48<45:43:43,  6.05it/s]
  0%|          | 3611/1000000 [11:48<45:58:21,  6.02it/s]
  0%|          | 3612/1000000 [11:48<46:06:40,  6.00it/s]
  0%|          | 3613/1000000 [11:48<50:10:34,  5.52it/s]
  0%|          | 3614/1000000 [11:49<51:57:40,  5.33it/s]
  0%|          | 3615/1000000 [11:49<50:55:47,  5.43it/s]
  0%|          | 3616/1000000 [11:49<47:34:49,  5.82it/s]
  0%|          | 3617/1000000 [11:49<42:10:02,  6.56it/s]
  0%|          | 3618/1000000 [11:49<44:19:06,  6.25it/s]
  0%|          | 3619/1000000 [11:49<49:56:34,  5.54it/s]
  0%|          | 3620/1000000 [11:50<52:50:54,  5.24it/s]
  0%|          | 3621/1000000 [11:50<54:52:18,  5.04it/s]
  0%|          | 3622/1000000 [11:50<48:10:05,  5.75it/s]
  0%|          | 3623/1000000 [11:50<61:03:35,  4.53it/s]
  0%|          | 3624/1000000 [11:51<71:41:46,  3.86it/s]
  0%|          | 3625/1000000 [11:51<79:42:25,  3.47it/s]
  0%|          | 3626/1000000 [11:51<81:09:33,  3.41it/s]
  0%|          | 3627/1000000 [11:51<70:53:51,  3.90it/s]
  0%|          | 3629/1000000 [11:52<51:24:18,  5.38it/s]
  0%|          | 3630/1000000 [11:52<45:33:06,  6.08it/s]
  0%|          | 3631/1000000 [11:52<44:57:21,  6.16it/s]
  0%|          | 3632/1000000 [11:52<43:09:33,  6.41it/s]
  0%|          | 3633/1000000 [11:52<42:23:23,  6.53it/s]
  0%|          | 3634/1000000 [11:52<39:43:18,  6.97it/s]
  0%|          | 3635/1000000 [11:52<38:09:17,  7.25it/s]
  0%|          | 3636/1000000 [11:53<39:47:51,  6.95it/s]
  0%|          | 3637/1000000 [11:53<40:29:38,  6.83it/s]
  0%|          | 3638/1000000 [11:53<45:34:47,  6.07it/s]
  0%|          | 3639/1000000 [11:53<50:04:06,  5.53it/s]
  0%|          | 3640/1000000 [11:53<57:03:09,  4.85it/s]
  0%|          | 3641/1000000 [11:54<55:43:49,  4.97it/s]
  0%|          | 3642/1000000 [11:54<56:24:38,  4.91it/s]
  0%|          | 3643/1000000 [11:54<50:10:43,  5.52it/s]
  0%|          | 3644/1000000 [11:54<63:38:43,  4.35it/s]
  0%|          | 3645/1000000 [11:55<73:53:00,  3.75it/s]
  0%|          | 3646/1000000 [11:55<79:35:01,  3.48it/s]
  0%|          | 3647/1000000 [11:55<81:16:00,  3.41it/s]
  0%|          | 3648/1000000 [11:56<77:44:15,  3.56it/s]
  0%|          | 3650/1000000 [11:56<56:25:32,  4.90it/s]
  0%|          | 3652/1000000 [11:56<45:29:46,  6.08it/s]
  0%|          | 3654/1000000 [11:56<40:47:42,  6.78it/s]
  0%|          | 3655/1000000 [11:56<43:26:41,  6.37it/s]
  0%|          | 3656/1000000 [11:57<43:19:10,  6.39it/s]
  0%|          | 3657/1000000 [11:57<44:33:06,  6.21it/s]
  0%|          | 3658/1000000 [11:57<45:42:40,  6.05it/s]
  0%|          | 3659/1000000 [11:57<44:50:09,  6.17it/s]
  0%|          | 3660/1000000 [11:57<47:28:02,  5.83it/s]
  0%|          | 3661/1000000 [11:57<46:42:38,  5.93it/s]
  0%|          | 3662/1000000 [11:58<50:23:26,  5.49it/s]
  0%|          | 3663/1000000 [11:58<54:18:47,  5.10it/s]
  0%|          | 3664/1000000 [11:58<48:34:32,  5.70it/s]
  0%|          | 3666/1000000 [11:58<43:04:39,  6.42it/s]
  0%|          | 3667/1000000 [11:58<44:54:53,  6.16it/s]
  0%|          | 3668/1000000 [11:59<47:20:52,  5.85it/s]
  0%|          | 3669/1000000 [11:59<47:48:16,  5.79it/s]
  0%|          | 3670/1000000 [11:59<44:02:13,  6.28it/s]
  0%|          | 3671/1000000 [11:59<40:23:34,  6.85it/s]
  0%|          | 3672/1000000 [11:59<43:16:55,  6.39it/s]
  0%|          | 3673/1000000 [11:59<42:24:33,  6.53it/s]
  0%|          | 3674/1000000 [12:00<51:44:05,  5.35it/s]
  0%|          | 3675/1000000 [12:00<68:46:04,  4.02it/s]
  0%|          | 3676/1000000 [12:00<79:19:22,  3.49it/s]
  0%|          | 3677/1000000 [12:01<84:11:55,  3.29it/s]
  0%|          | 3678/1000000 [12:01<88:23:01,  3.13it/s]
  0%|          | 3679/1000000 [12:01<93:00:26,  2.98it/s]
  0%|          | 3680/1000000 [12:02<80:50:16,  3.42it/s]
  0%|          | 3681/1000000 [12:02<66:33:50,  4.16it/s]
  0%|          | 3683/1000000 [12:02<48:03:47,  5.76it/s]
  0%|          | 3685/1000000 [12:02<40:27:43,  6.84it/s]
  0%|          | 3687/1000000 [12:02<36:12:59,  7.64it/s]
  0%|          | 3689/1000000 [12:03<33:35:48,  8.24it/s]
  0%|          | 3690/1000000 [12:03<38:57:22,  7.10it/s]
  0%|          | 3691/1000000 [12:03<39:48:09,  6.95it/s]
  0%|          | 3692/1000000 [12:03<40:05:21,  6.90it/s]
  0%|          | 3693/1000000 [12:03<41:26:23,  6.68it/s]
  0%|          | 3694/1000000 [12:03<40:07:49,  6.90it/s]
  0%|          | 3695/1000000 [12:04<42:32:23,  6.51it/s]
  0%|          | 3696/1000000 [12:04<42:26:42,  6.52it/s]
  0%|          | 3697/1000000 [12:04<43:07:09,  6.42it/s]
  0%|          | 3698/1000000 [12:04<43:28:30,  6.37it/s]
  0%|          | 3699/1000000 [12:04<41:41:54,  6.64it/s]
  0%|          | 3700/1000000 [12:04<41:28:58,  6.67it/s]
  0%|          | 3701/1000000 [12:05<42:05:58,  6.57it/s]
  0%|          | 3702/1000000 [12:05<38:43:52,  7.15it/s]
  0%|          | 3703/1000000 [12:05<43:11:07,  6.41it/s]
  0%|          | 3704/1000000 [12:05<43:47:05,  6.32it/s]
  0%|          | 3705/1000000 [12:05<47:35:45,  5.81it/s]
  0%|          | 3706/1000000 [12:05<45:50:48,  6.04it/s]
  0%|          | 3707/1000000 [12:05<45:37:14,  6.07it/s]
  0%|          | 3708/1000000 [12:06<43:00:41,  6.43it/s]
  0%|          | 3709/1000000 [12:06<40:56:44,  6.76it/s]
  0%|          | 3710/1000000 [12:06<40:09:12,  6.89it/s]
  0%|          | 3711/1000000 [12:06<58:16:13,  4.75it/s]
  0%|          | 3712/1000000 [12:07<71:24:10,  3.88it/s]
  0%|          | 3713/1000000 [12:07<79:19:27,  3.49it/s]
  0%|          | 3714/1000000 [12:07<86:15:27,  3.21it/s]
  0%|          | 3715/1000000 [12:08<87:36:37,  3.16it/s]
  0%|          | 3716/1000000 [12:08<72:37:00,  3.81it/s]
  0%|          | 3718/1000000 [12:08<51:33:20,  5.37it/s]
  0%|          | 3719/1000000 [12:08<46:30:49,  5.95it/s]
  0%|          | 3720/1000000 [12:08<42:55:12,  6.45it/s]
  0%|          | 3722/1000000 [12:08<35:45:56,  7.74it/s]
  0%|          | 3724/1000000 [12:09<33:20:51,  8.30it/s]
  0%|          | 3725/1000000 [12:09<37:58:12,  7.29it/s]
  0%|          | 3727/1000000 [12:09<33:50:01,  8.18it/s]
  0%|          | 3728/1000000 [12:09<37:00:21,  7.48it/s]
  0%|          | 3729/1000000 [12:09<39:23:11,  7.03it/s]
  0%|          | 3730/1000000 [12:10<42:23:49,  6.53it/s]
  0%|          | 3731/1000000 [12:10<44:15:12,  6.25it/s]
  0%|          | 3732/1000000 [12:10<43:42:41,  6.33it/s]
  0%|          | 3733/1000000 [12:10<40:54:24,  6.77it/s]
  0%|          | 3734/1000000 [12:10<39:15:06,  7.05it/s]
  0%|          | 3735/1000000 [12:10<37:30:13,  7.38it/s]
  0%|          | 3736/1000000 [12:10<37:09:01,  7.45it/s]
  0%|          | 3737/1000000 [12:11<39:41:23,  6.97it/s]
  0%|          | 3738/1000000 [12:11<41:55:10,  6.60it/s]
  0%|          | 3739/1000000 [12:11<43:04:52,  6.42it/s]
  0%|          | 3740/1000000 [12:11<45:17:31,  6.11it/s]
  0%|          | 3741/1000000 [12:11<42:02:26,  6.58it/s]
  0%|          | 3743/1000000 [12:11<40:43:10,  6.80it/s]
  0%|          | 3744/1000000 [12:12<43:47:08,  6.32it/s]
  0%|          | 3745/1000000 [12:12<41:33:22,  6.66it/s]
  0%|          | 3746/1000000 [12:12<37:53:39,  7.30it/s]
  0%|          | 3747/1000000 [12:12<56:18:54,  4.91it/s]
  0%|          | 3748/1000000 [12:13<68:42:38,  4.03it/s]
  0%|          | 3749/1000000 [12:13<74:58:17,  3.69it/s]
  0%|          | 3750/1000000 [12:13<83:54:18,  3.30it/s]
  0%|          | 3751/1000000 [12:14<84:48:42,  3.26it/s]
  0%|          | 3752/1000000 [12:14<75:07:05,  3.68it/s]
  0%|          | 3753/1000000 [12:14<65:00:45,  4.26it/s]
  0%|          | 3754/1000000 [12:14<55:23:58,  5.00it/s]
  0%|          | 3755/1000000 [12:14<47:41:24,  5.80it/s]
  0%|          | 3757/1000000 [12:14<38:11:10,  7.25it/s]
  0%|          | 3758/1000000 [12:15<35:47:45,  7.73it/s]
  0%|          | 3759/1000000 [12:15<40:13:57,  6.88it/s]
  0%|          | 3760/1000000 [12:15<38:24:47,  7.20it/s]
  0%|          | 3761/1000000 [12:15<40:43:21,  6.80it/s]
  0%|          | 3762/1000000 [12:15<43:16:19,  6.40it/s]
  0%|          | 3763/1000000 [12:15<44:19:44,  6.24it/s]
  0%|          | 3764/1000000 [12:15<40:36:44,  6.81it/s]
  0%|          | 3765/1000000 [12:16<38:12:45,  7.24it/s]
  0%|          | 3766/1000000 [12:16<40:52:25,  6.77it/s]
  0%|          | 3767/1000000 [12:16<41:07:40,  6.73it/s]
  0%|          | 3768/1000000 [12:16<43:17:46,  6.39it/s]
  0%|          | 3769/1000000 [12:16<46:14:33,  5.98it/s]
  0%|          | 3770/1000000 [12:16<48:22:28,  5.72it/s]
  0%|          | 3771/1000000 [12:17<51:07:02,  5.41it/s]
  0%|          | 3772/1000000 [12:17<47:40:12,  5.81it/s]
  0%|          | 3773/1000000 [12:17<51:31:58,  5.37it/s]
  0%|          | 3774/1000000 [12:17<68:58:16,  4.01it/s]
  0%|          | 3775/1000000 [12:18<79:29:57,  3.48it/s]
  0%|          | 3776/1000000 [12:18<84:25:46,  3.28it/s]
  0%|          | 3777/1000000 [12:18<84:09:53,  3.29it/s]
  0%|          | 3778/1000000 [12:19<74:33:13,  3.71it/s]
  0%|          | 3779/1000000 [12:19<63:24:49,  4.36it/s]
  0%|          | 3780/1000000 [12:19<53:41:06,  5.15it/s]
  0%|          | 3782/1000000 [12:19<41:45:13,  6.63it/s]
  0%|          | 3783/1000000 [12:19<39:02:15,  7.09it/s]
  0%|          | 3784/1000000 [12:19<37:20:26,  7.41it/s]
  0%|          | 3785/1000000 [12:19<38:51:50,  7.12it/s]
  0%|          | 3786/1000000 [12:20<42:00:53,  6.59it/s]
  0%|          | 3787/1000000 [12:20<49:41:57,  5.57it/s]
  0%|          | 3788/1000000 [12:20<55:17:31,  5.00it/s]
  0%|          | 3789/1000000 [12:20<57:44:07,  4.79it/s]
  0%|          | 3790/1000000 [12:21<53:09:11,  5.21it/s]
  0%|          | 3791/1000000 [12:21<45:55:15,  6.03it/s]
  0%|          | 3792/1000000 [12:21<63:12:57,  4.38it/s]
  0%|          | 3793/1000000 [12:21<73:03:57,  3.79it/s]
  0%|          | 3794/1000000 [12:22<76:36:27,  3.61it/s]
  0%|          | 3795/1000000 [12:22<64:44:14,  4.27it/s]
  0%|          | 3796/1000000 [12:22<55:07:10,  5.02it/s]
  0%|          | 3797/1000000 [12:22<54:48:00,  5.05it/s]
  0%|          | 3799/1000000 [12:22<46:55:45,  5.90it/s]
  0%|          | 3800/1000000 [12:23<48:22:40,  5.72it/s]
  0%|          | 3801/1000000 [12:23<52:42:59,  5.25it/s]
  0%|          | 3802/1000000 [12:23<61:35:41,  4.49it/s]
  0%|          | 3803/1000000 [12:23<62:35:40,  4.42it/s]
  0%|          | 3804/1000000 [12:24<58:42:40,  4.71it/s]
  0%|          | 3805/1000000 [12:24<65:38:37,  4.22it/s]
  0%|          | 3806/1000000 [12:24<75:42:25,  3.66it/s]
  0%|          | 3807/1000000 [12:25<84:49:07,  3.26it/s]
  0%|          | 3808/1000000 [12:25<75:13:52,  3.68it/s]
  0%|          | 3809/1000000 [12:25<64:20:56,  4.30it/s]
  0%|          | 3810/1000000 [12:25<54:42:51,  5.06it/s]
  0%|          | 3811/1000000 [12:25<48:38:00,  5.69it/s]
  0%|          | 3812/1000000 [12:25<48:25:26,  5.71it/s]
  0%|          | 3813/1000000 [12:25<45:33:24,  6.07it/s]
  0%|          | 3815/1000000 [12:26<45:41:55,  6.06it/s]
  0%|          | 3816/1000000 [12:26<50:16:49,  5.50it/s]
  0%|          | 3817/1000000 [12:26<52:51:04,  5.24it/s]
  0%|          | 3818/1000000 [12:26<54:13:46,  5.10it/s]
  0%|          | 3819/1000000 [12:27<57:59:18,  4.77it/s]
  0%|          | 3820/1000000 [12:27<55:19:37,  5.00it/s]
  0%|          | 3821/1000000 [12:27<66:49:42,  4.14it/s]
  0%|          | 3822/1000000 [12:28<77:37:10,  3.57it/s]
  0%|          | 3823/1000000 [12:28<83:24:40,  3.32it/s]
  0%|          | 3824/1000000 [12:28<88:33:35,  3.12it/s]
  0%|          | 3825/1000000 [12:29<79:35:01,  3.48it/s]
  0%|          | 3826/1000000 [12:29<65:58:38,  4.19it/s]
  0%|          | 3827/1000000 [12:29<56:58:58,  4.86it/s]
  0%|          | 3828/1000000 [12:29<52:03:09,  5.32it/s]
  0%|          | 3830/1000000 [12:29<42:59:12,  6.44it/s]
  0%|          | 3831/1000000 [12:29<43:49:58,  6.31it/s]
  0%|          | 3832/1000000 [12:30<50:43:44,  5.45it/s]
  0%|          | 3833/1000000 [12:30<52:20:11,  5.29it/s]
  0%|          | 3834/1000000 [12:30<49:30:15,  5.59it/s]
  0%|          | 3835/1000000 [12:30<49:43:59,  5.56it/s]
  0%|          | 3836/1000000 [12:30<56:21:20,  4.91it/s]
  0%|          | 3837/1000000 [12:31<56:46:28,  4.87it/s]
  0%|          | 3838/1000000 [12:31<56:07:03,  4.93it/s]
  0%|          | 3839/1000000 [12:31<52:51:34,  5.23it/s]
  0%|          | 3841/1000000 [12:31<42:56:35,  6.44it/s]
  0%|          | 3842/1000000 [12:31<43:07:19,  6.42it/s]
  0%|          | 3843/1000000 [12:32<56:10:45,  4.93it/s]
  0%|          | 3844/1000000 [12:32<67:48:17,  4.08it/s]
  0%|          | 3845/1000000 [12:32<78:10:02,  3.54it/s]
  0%|          | 3846/1000000 [12:33<79:58:11,  3.46it/s]
  0%|          | 3847/1000000 [12:33<66:57:19,  4.13it/s]
  0%|          | 3848/1000000 [12:33<57:20:17,  4.83it/s]
  0%|          | 3849/1000000 [12:33<50:42:05,  5.46it/s]
  0%|          | 3851/1000000 [12:33<43:15:50,  6.40it/s]
  0%|          | 3852/1000000 [12:34<44:48:53,  6.17it/s]
  0%|          | 3853/1000000 [12:34<46:22:59,  5.97it/s]
  0%|          | 3854/1000000 [12:34<46:01:39,  6.01it/s]
  0%|          | 3855/1000000 [12:34<46:49:38,  5.91it/s]
  0%|          | 3856/1000000 [12:34<47:06:37,  5.87it/s]
  0%|          | 3857/1000000 [12:34<42:37:36,  6.49it/s]
  0%|          | 3858/1000000 [12:34<42:09:31,  6.56it/s]
  0%|          | 3859/1000000 [12:35<42:56:35,  6.44it/s]
  0%|          | 3860/1000000 [12:35<47:27:28,  5.83it/s]
  0%|          | 3861/1000000 [12:35<51:56:59,  5.33it/s]
  0%|          | 3862/1000000 [12:35<53:27:25,  5.18it/s]
  0%|          | 3863/1000000 [12:35<49:00:55,  5.65it/s]
  0%|          | 3865/1000000 [12:36<42:10:28,  6.56it/s]
  0%|          | 3866/1000000 [12:36<39:15:43,  7.05it/s]
  0%|          | 3867/1000000 [12:36<54:34:48,  5.07it/s]
  0%|          | 3868/1000000 [12:36<66:46:58,  4.14it/s]
  0%|          | 3869/1000000 [12:37<77:51:35,  3.55it/s]
  0%|          | 3870/1000000 [12:37<86:35:29,  3.20it/s]
  0%|          | 3871/1000000 [12:37<79:00:56,  3.50it/s]
  0%|          | 3873/1000000 [12:38<53:44:06,  5.15it/s]
  0%|          | 3874/1000000 [12:38<50:55:19,  5.43it/s]
  0%|          | 3875/1000000 [12:38<45:32:37,  6.08it/s]
  0%|          | 3876/1000000 [12:38<41:06:50,  6.73it/s]
  0%|          | 3877/1000000 [12:38<37:32:31,  7.37it/s]
  0%|          | 3878/1000000 [12:38<36:53:44,  7.50it/s]
  0%|          | 3879/1000000 [12:39<50:06:49,  5.52it/s]
  0%|          | 3880/1000000 [12:39<48:06:14,  5.75it/s]
  0%|          | 3881/1000000 [12:39<42:57:55,  6.44it/s]
  0%|          | 3883/1000000 [12:39<37:49:52,  7.31it/s]
  0%|          | 3884/1000000 [12:39<38:25:18,  7.20it/s]
  0%|          | 3885/1000000 [12:39<39:16:30,  7.05it/s]
  0%|          | 3886/1000000 [12:39<37:47:47,  7.32it/s]
  0%|          | 3887/1000000 [12:40<36:18:24,  7.62it/s]
  0%|          | 3888/1000000 [12:40<38:06:56,  7.26it/s]
  0%|          | 3889/1000000 [12:40<44:41:39,  6.19it/s]
  0%|          | 3890/1000000 [12:40<47:04:56,  5.88it/s]
  0%|          | 3891/1000000 [12:40<47:51:23,  5.78it/s]
  0%|          | 3892/1000000 [12:41<50:00:19,  5.53it/s]
  0%|          | 3893/1000000 [12:41<48:27:14,  5.71it/s]
  0%|          | 3894/1000000 [12:41<43:42:20,  6.33it/s]
  0%|          | 3895/1000000 [12:41<42:19:54,  6.54it/s]
  0%|          | 3896/1000000 [12:41<56:39:43,  4.88it/s]
  0%|          | 3897/1000000 [12:42<69:28:45,  3.98it/s]
  0%|          | 3898/1000000 [12:42<78:06:40,  3.54it/s]
  0%|          | 3899/1000000 [12:42<86:47:13,  3.19it/s]
  0%|          | 3900/1000000 [12:43<84:41:04,  3.27it/s]
  0%|          | 3901/1000000 [12:43<70:19:43,  3.93it/s]
  0%|          | 3902/1000000 [12:43<58:31:39,  4.73it/s]
  0%|          | 3904/1000000 [12:43<43:33:32,  6.35it/s]
  0%|          | 3906/1000000 [12:43<36:45:45,  7.53it/s]
  0%|          | 3907/1000000 [12:43<41:42:42,  6.63it/s]
  0%|          | 3908/1000000 [12:44<42:56:50,  6.44it/s]
  0%|          | 3909/1000000 [12:44<46:07:00,  6.00it/s]
  0%|          | 3910/1000000 [12:44<47:41:19,  5.80it/s]
  0%|          | 3911/1000000 [12:44<46:39:02,  5.93it/s]
  0%|          | 3912/1000000 [12:44<42:56:59,  6.44it/s]
  0%|          | 3913/1000000 [12:44<42:10:11,  6.56it/s]
  0%|          | 3914/1000000 [12:45<45:13:19,  6.12it/s]
  0%|          | 3915/1000000 [12:45<49:02:13,  5.64it/s]
  0%|          | 3916/1000000 [12:45<49:07:53,  5.63it/s]
  0%|          | 3917/1000000 [12:45<49:56:11,  5.54it/s]
  0%|          | 3918/1000000 [12:46<62:56:02,  4.40it/s]
  0%|          | 3919/1000000 [12:46<76:53:37,  3.60it/s]
  0%|          | 3920/1000000 [12:46<77:30:57,  3.57it/s]
  0%|          | 3921/1000000 [12:46<67:08:39,  4.12it/s]
  0%|          | 3922/1000000 [12:47<57:04:18,  4.85it/s]
  0%|          | 3923/1000000 [12:47<48:22:56,  5.72it/s]
  0%|          | 3924/1000000 [12:47<53:51:22,  5.14it/s]
  0%|          | 3925/1000000 [12:47<51:43:48,  5.35it/s]
  0%|          | 3926/1000000 [12:47<48:52:08,  5.66it/s]
  0%|          | 3927/1000000 [12:47<55:23:18,  5.00it/s]
  0%|          | 3928/1000000 [12:48<49:53:56,  5.54it/s]
  0%|          | 3929/1000000 [12:48<55:46:30,  4.96it/s]
  0%|          | 3930/1000000 [12:48<55:26:32,  4.99it/s]
  0%|          | 3931/1000000 [12:48<67:35:54,  4.09it/s]
  0%|          | 3932/1000000 [12:49<77:30:29,  3.57it/s]
  0%|          | 3933/1000000 [12:49<82:40:15,  3.35it/s]
  0%|          | 3934/1000000 [12:49<79:05:00,  3.50it/s]
  0%|          | 3935/1000000 [12:49<64:25:21,  4.29it/s]
  0%|          | 3936/1000000 [12:50<59:29:39,  4.65it/s]
  0%|          | 3937/1000000 [12:50<57:13:00,  4.84it/s]
  0%|          | 3938/1000000 [12:50<58:29:51,  4.73it/s]
  0%|          | 3939/1000000 [12:50<53:52:25,  5.14it/s]
  0%|          | 3940/1000000 [12:50<56:02:34,  4.94it/s]
  0%|          | 3941/1000000 [12:51<57:10:57,  4.84it/s]
  0%|          | 3942/1000000 [12:51<54:21:57,  5.09it/s]
  0%|          | 3943/1000000 [12:51<47:13:04,  5.86it/s]
  0%|          | 3944/1000000 [12:51<58:13:02,  4.75it/s]
  0%|          | 3945/1000000 [12:52<67:37:27,  4.09it/s]
  0%|          | 3946/1000000 [12:52<75:44:05,  3.65it/s]
  0%|          | 3947/1000000 [12:52<69:17:29,  3.99it/s]
  0%|          | 3948/1000000 [12:52<60:18:11,  4.59it/s]
  0%|          | 3949/1000000 [12:52<53:02:24,  5.22it/s]
  0%|          | 3950/1000000 [12:53<50:38:57,  5.46it/s]
  0%|          | 3951/1000000 [12:53<49:05:50,  5.64it/s]
  0%|          | 3952/1000000 [12:53<51:55:18,  5.33it/s]
  0%|          | 3953/1000000 [12:53<49:52:11,  5.55it/s]
  0%|          | 3954/1000000 [12:53<53:11:44,  5.20it/s]
  0%|          | 3955/1000000 [12:53<54:36:40,  5.07it/s]
  0%|          | 3956/1000000 [12:54<51:08:05,  5.41it/s]
  0%|          | 3957/1000000 [12:54<53:17:40,  5.19it/s]
  0%|          | 3958/1000000 [12:54<53:31:53,  5.17it/s]
  0%|          | 3959/1000000 [12:54<67:09:16,  4.12it/s]
  0%|          | 3960/1000000 [12:55<76:27:36,  3.62it/s]
  0%|          | 3961/1000000 [12:55<78:21:01,  3.53it/s]
  0%|          | 3962/1000000 [12:55<71:35:17,  3.86it/s]
  0%|          | 3964/1000000 [12:55<50:57:32,  5.43it/s]
  0%|          | 3966/1000000 [12:56<49:16:43,  5.61it/s]
  0%|          | 3967/1000000 [12:56<48:39:10,  5.69it/s]
  0%|          | 3968/1000000 [12:56<48:54:42,  5.66it/s]
  0%|          | 3969/1000000 [12:56<48:05:05,  5.75it/s]
  0%|          | 3970/1000000 [12:56<47:35:44,  5.81it/s]
  0%|          | 3971/1000000 [12:57<49:59:22,  5.53it/s]
  0%|          | 3972/1000000 [12:57<51:54:38,  5.33it/s]
  0%|          | 3973/1000000 [12:57<52:30:03,  5.27it/s]
  0%|          | 3974/1000000 [12:57<54:47:27,  5.05it/s]
  0%|          | 3975/1000000 [12:57<51:14:58,  5.40it/s]
  0%|          | 3976/1000000 [12:58<44:33:52,  6.21it/s]
  0%|          | 3977/1000000 [12:58<42:49:08,  6.46it/s]
  0%|          | 3978/1000000 [12:58<45:21:49,  6.10it/s]
  0%|          | 3979/1000000 [12:58<59:19:38,  4.66it/s]
  0%|          | 3980/1000000 [12:59<68:41:36,  4.03it/s]
  0%|          | 3981/1000000 [12:59<75:26:27,  3.67it/s]
  0%|          | 3982/1000000 [12:59<75:07:14,  3.68it/s]
  0%|          | 3983/1000000 [12:59<63:50:35,  4.33it/s]
  0%|          | 3985/1000000 [12:59<47:13:44,  5.86it/s]
  0%|          | 3986/1000000 [13:00<43:21:59,  6.38it/s]
  0%|          | 3987/1000000 [13:00<39:18:20,  7.04it/s]
  0%|          | 3988/1000000 [13:00<48:29:23,  5.71it/s]
  0%|          | 3989/1000000 [13:00<49:02:49,  5.64it/s]
  0%|          | 3990/1000000 [13:00<50:13:00,  5.51it/s]
  0%|          | 3991/1000000 [13:00<48:13:33,  5.74it/s]
  0%|          | 3992/1000000 [13:01<44:53:21,  6.16it/s]
  0%|          | 3993/1000000 [13:01<43:55:03,  6.30it/s]
  0%|          | 3994/1000000 [13:01<40:32:17,  6.82it/s]
  0%|          | 3995/1000000 [13:01<39:36:24,  6.99it/s]
  0%|          | 3996/1000000 [13:01<44:14:51,  6.25it/s]
  0%|          | 3997/1000000 [13:01<47:11:46,  5.86it/s]
  0%|          | 3998/1000000 [13:02<49:56:21,  5.54it/s]
  0%|          | 4000/1000000 [13:02<41:49:03,  6.62it/s]
  0%|          | 4001/1000000 [13:02<39:45:47,  6.96it/s]
  0%|          | 4002/1000000 [13:02<54:44:19,  5.05it/s]
  0%|          | 4003/1000000 [13:03<68:45:37,  4.02it/s]
  0%|          | 4004/1000000 [13:03<81:45:35,  3.38it/s]
  0%|          | 4005/1000000 [13:03<83:58:35,  3.29it/s]
  0%|          | 4006/1000000 [13:04<69:01:32,  4.01it/s]
  0%|          | 4007/1000000 [13:04<59:50:44,  4.62it/s]
  0%|          | 4008/1000000 [13:04<51:05:18,  5.42it/s]
  0%|          | 4009/1000000 [13:04<51:14:47,  5.40it/s]
  0%|          | 4010/1000000 [13:04<46:46:06,  5.92it/s]
  0%|          | 4012/1000000 [13:04<39:26:52,  7.01it/s]
  0%|          | 4013/1000000 [13:05<40:30:44,  6.83it/s]
  0%|          | 4014/1000000 [13:05<42:58:51,  6.44it/s]
  0%|          | 4015/1000000 [13:05<44:05:21,  6.28it/s]
  0%|          | 4016/1000000 [13:05<39:58:20,  6.92it/s]
  0%|          | 4017/1000000 [13:05<37:17:56,  7.42it/s]
  0%|          | 4018/1000000 [13:05<40:37:20,  6.81it/s]
  0%|          | 4019/1000000 [13:05<44:39:04,  6.20it/s]
  0%|          | 4020/1000000 [13:06<45:34:52,  6.07it/s]
  0%|          | 4021/1000000 [13:06<47:26:00,  5.83it/s]
  0%|          | 4022/1000000 [13:06<47:22:04,  5.84it/s]
  0%|          | 4023/1000000 [13:06<49:25:08,  5.60it/s]
  0%|          | 4024/1000000 [13:06<47:43:06,  5.80it/s]
  0%|          | 4025/1000000 [13:07<58:42:24,  4.71it/s]
  0%|          | 4026/1000000 [13:07<69:58:01,  3.95it/s]
  0%|          | 4027/1000000 [13:07<76:53:03,  3.60it/s]
  0%|          | 4028/1000000 [13:08<79:20:48,  3.49it/s]
  0%|          | 4029/1000000 [13:08<81:43:54,  3.38it/s]
  0%|          | 4030/1000000 [13:08<68:49:05,  4.02it/s]
  0%|          | 4032/1000000 [13:08<48:53:23,  5.66it/s]
  0%|          | 4034/1000000 [13:08<39:42:16,  6.97it/s]
  0%|          | 4035/1000000 [13:09<37:16:21,  7.42it/s]
  0%|          | 4036/1000000 [13:09<36:52:28,  7.50it/s]
  0%|          | 4037/1000000 [13:09<37:06:57,  7.45it/s]
  0%|          | 4038/1000000 [13:09<35:46:44,  7.73it/s]
  0%|          | 4039/1000000 [13:09<40:38:34,  6.81it/s]
  0%|          | 4040/1000000 [13:09<41:57:59,  6.59it/s]
  0%|          | 4041/1000000 [13:09<42:57:15,  6.44it/s]
  0%|          | 4042/1000000 [13:10<42:51:40,  6.45it/s]
  0%|          | 4043/1000000 [13:10<41:15:02,  6.71it/s]
  0%|          | 4044/1000000 [13:10<42:43:07,  6.48it/s]
  0%|          | 4045/1000000 [13:10<43:35:05,  6.35it/s]
  0%|          | 4046/1000000 [13:10<45:45:40,  6.05it/s]
  0%|          | 4047/1000000 [13:11<53:41:26,  5.15it/s]
  0%|          | 4048/1000000 [13:11<51:36:56,  5.36it/s]
  0%|          | 4050/1000000 [13:11<47:56:44,  5.77it/s]
  0%|          | 4051/1000000 [13:11<50:03:11,  5.53it/s]
  0%|          | 4052/1000000 [13:11<45:26:43,  6.09it/s]
  0%|          | 4053/1000000 [13:12<60:51:39,  4.55it/s]
  0%|          | 4054/1000000 [13:12<70:31:18,  3.92it/s]
  0%|          | 4055/1000000 [13:12<76:28:58,  3.62it/s]
  0%|          | 4056/1000000 [13:13<80:00:19,  3.46it/s]
  0%|          | 4057/1000000 [13:13<83:56:48,  3.30it/s]
  0%|          | 4058/1000000 [13:13<71:16:47,  3.88it/s]
  0%|          | 4059/1000000 [13:13<59:48:11,  4.63it/s]
  0%|          | 4060/1000000 [13:13<52:23:27,  5.28it/s]
  0%|          | 4061/1000000 [13:14<50:22:55,  5.49it/s]
  0%|          | 4062/1000000 [13:14<51:08:50,  5.41it/s]
  0%|          | 4063/1000000 [13:14<48:41:45,  5.68it/s]
  0%|          | 4064/1000000 [13:14<49:16:23,  5.61it/s]
  0%|          | 4065/1000000 [13:14<46:12:25,  5.99it/s]
  0%|          | 4066/1000000 [13:14<46:20:15,  5.97it/s]
  0%|          | 4067/1000000 [13:15<48:13:16,  5.74it/s]
  0%|          | 4068/1000000 [13:15<44:35:43,  6.20it/s]
  0%|          | 4069/1000000 [13:15<43:02:54,  6.43it/s]
  0%|          | 4070/1000000 [13:15<42:17:51,  6.54it/s]
  0%|          | 4071/1000000 [13:15<40:19:44,  6.86it/s]
  0%|          | 4072/1000000 [13:15<40:43:05,  6.79it/s]
  0%|          | 4073/1000000 [13:15<40:13:31,  6.88it/s]
  0%|          | 4074/1000000 [13:16<42:55:23,  6.45it/s]
  0%|          | 4075/1000000 [13:16<44:25:53,  6.23it/s]
  0%|          | 4076/1000000 [13:16<46:02:39,  6.01it/s]
  0%|          | 4077/1000000 [13:16<49:50:49,  5.55it/s]
  0%|          | 4078/1000000 [13:16<52:24:13,  5.28it/s]
  0%|          | 4079/1000000 [13:17<54:27:32,  5.08it/s]
  0%|          | 4080/1000000 [13:17<49:10:12,  5.63it/s]
  0%|          | 4081/1000000 [13:17<58:38:27,  4.72it/s]
  0%|          | 4082/1000000 [13:17<70:42:57,  3.91it/s]
  0%|          | 4083/1000000 [13:18<77:47:21,  3.56it/s]
  0%|          | 4084/1000000 [13:18<83:36:58,  3.31it/s]
  0%|          | 4085/1000000 [13:19<94:46:34,  2.92it/s]
  0%|          | 4086/1000000 [13:19<86:30:01,  3.20it/s]
  0%|          | 4088/1000000 [13:19<59:04:11,  4.68it/s]
  0%|          | 4090/1000000 [13:19<45:41:31,  6.05it/s]
  0%|          | 4092/1000000 [13:19<39:22:40,  7.03it/s]
  0%|          | 4093/1000000 [13:20<41:16:31,  6.70it/s]
  0%|          | 4094/1000000 [13:20<42:03:21,  6.58it/s]
  0%|          | 4095/1000000 [13:20<47:03:18,  5.88it/s]
  0%|          | 4096/1000000 [13:20<48:53:20,  5.66it/s]
  0%|          | 4097/1000000 [13:20<48:02:19,  5.76it/s]
  0%|          | 4098/1000000 [13:20<45:18:58,  6.10it/s]
  0%|          | 4099/1000000 [13:21<46:20:16,  5.97it/s]
  0%|          | 4100/1000000 [13:21<46:51:34,  5.90it/s]
  0%|          | 4101/1000000 [13:21<51:14:55,  5.40it/s]
  0%|          | 4102/1000000 [13:21<55:30:39,  4.98it/s]
  0%|          | 4103/1000000 [13:21<49:33:04,  5.58it/s]
  0%|          | 4104/1000000 [13:22<59:03:45,  4.68it/s]
  0%|          | 4105/1000000 [13:22<69:43:43,  3.97it/s]
  0%|          | 4106/1000000 [13:22<83:00:32,  3.33it/s]
  0%|          | 4107/1000000 [13:23<81:22:55,  3.40it/s]
  0%|          | 4108/1000000 [13:23<69:02:52,  4.01it/s]
  0%|          | 4109/1000000 [13:23<57:04:02,  4.85it/s]
  0%|          | 4110/1000000 [13:23<49:57:10,  5.54it/s]
  0%|          | 4112/1000000 [13:23<40:09:01,  6.89it/s]
  0%|          | 4113/1000000 [13:23<42:05:39,  6.57it/s]
  0%|          | 4114/1000000 [13:24<44:54:06,  6.16it/s]
  0%|          | 4115/1000000 [13:24<51:21:01,  5.39it/s]
  0%|          | 4116/1000000 [13:24<47:58:53,  5.77it/s]
  0%|          | 4117/1000000 [13:24<45:22:49,  6.10it/s]
  0%|          | 4118/1000000 [13:24<48:39:34,  5.69it/s]
  0%|          | 4119/1000000 [13:25<51:43:36,  5.35it/s]
  0%|          | 4120/1000000 [13:25<49:09:05,  5.63it/s]
  0%|          | 4121/1000000 [13:25<64:25:17,  4.29it/s]
  0%|          | 4122/1000000 [13:25<73:25:14,  3.77it/s]
  0%|          | 4123/1000000 [13:26<77:04:52,  3.59it/s]
  0%|          | 4124/1000000 [13:26<70:06:36,  3.95it/s]
  0%|          | 4126/1000000 [13:26<56:05:45,  4.93it/s]
  0%|          | 4127/1000000 [13:26<53:52:52,  5.13it/s]
  0%|          | 4128/1000000 [13:27<52:56:15,  5.23it/s]
  0%|          | 4129/1000000 [13:27<56:53:47,  4.86it/s]
  0%|          | 4130/1000000 [13:27<61:21:41,  4.51it/s]
  0%|          | 4131/1000000 [13:27<56:17:10,  4.91it/s]
  0%|          | 4132/1000000 [13:27<48:33:58,  5.70it/s]
  0%|          | 4133/1000000 [13:28<45:41:12,  6.05it/s]
  0%|          | 4134/1000000 [13:28<56:21:54,  4.91it/s]
  0%|          | 4135/1000000 [13:28<67:24:15,  4.10it/s]
  0%|          | 4136/1000000 [13:29<80:29:59,  3.44it/s]
  0%|          | 4137/1000000 [13:29<72:21:19,  3.82it/s]
  0%|          | 4139/1000000 [13:29<54:01:12,  5.12it/s]
  0%|          | 4140/1000000 [13:29<53:27:23,  5.17it/s]
  0%|          | 4141/1000000 [13:29<52:37:29,  5.26it/s]
  0%|          | 4142/1000000 [13:30<50:57:49,  5.43it/s]
  0%|          | 4143/1000000 [13:30<57:42:26,  4.79it/s]
  0%|          | 4144/1000000 [13:30<58:14:58,  4.75it/s]
  0%|          | 4145/1000000 [13:30<62:42:14,  4.41it/s]
  0%|          | 4146/1000000 [13:31<67:21:59,  4.11it/s]
  0%|          | 4147/1000000 [13:31<73:17:29,  3.77it/s]
  0%|          | 4148/1000000 [13:31<82:10:50,  3.37it/s]
  0%|          | 4149/1000000 [13:32<83:46:57,  3.30it/s]
  0%|          | 4150/1000000 [13:32<74:43:45,  3.70it/s]
  0%|          | 4152/1000000 [13:32<54:16:20,  5.10it/s]
  0%|          | 4153/1000000 [13:32<52:28:23,  5.27it/s]
  0%|          | 4154/1000000 [13:32<49:32:32,  5.58it/s]
  0%|          | 4155/1000000 [13:32<50:23:30,  5.49it/s]
  0%|          | 4156/1000000 [13:33<49:16:12,  5.61it/s]
  0%|          | 4157/1000000 [13:33<50:26:52,  5.48it/s]
  0%|          | 4158/1000000 [13:33<51:03:55,  5.42it/s]
  0%|          | 4159/1000000 [13:33<53:11:21,  5.20it/s]
  0%|          | 4160/1000000 [13:33<52:36:02,  5.26it/s]
  0%|          | 4161/1000000 [13:34<57:10:48,  4.84it/s]
  0%|          | 4162/1000000 [13:34<52:38:26,  5.25it/s]
  0%|          | 4163/1000000 [13:34<51:54:14,  5.33it/s]
  0%|          | 4164/1000000 [13:34<54:01:46,  5.12it/s]
  0%|          | 4165/1000000 [13:35<65:17:15,  4.24it/s]
  0%|          | 4166/1000000 [13:35<77:01:49,  3.59it/s]
  0%|          | 4167/1000000 [13:35<86:11:41,  3.21it/s]
  0%|          | 4168/1000000 [13:36<81:42:29,  3.39it/s]
  0%|          | 4169/1000000 [13:36<65:53:52,  4.20it/s]
  0%|          | 4171/1000000 [13:36<47:10:31,  5.86it/s]
  0%|          | 4173/1000000 [13:36<43:33:15,  6.35it/s]
  0%|          | 4174/1000000 [13:36<44:07:11,  6.27it/s]
  0%|          | 4175/1000000 [13:36<44:21:36,  6.24it/s]
  0%|          | 4176/1000000 [13:37<44:27:37,  6.22it/s]
  0%|          | 4177/1000000 [13:37<46:47:02,  5.91it/s]
  0%|          | 4178/1000000 [13:37<43:43:41,  6.33it/s]
  0%|          | 4179/1000000 [13:37<41:30:23,  6.66it/s]
  0%|          | 4180/1000000 [13:37<39:40:03,  6.97it/s]
  0%|          | 4181/1000000 [13:37<43:56:42,  6.29it/s]
  0%|          | 4182/1000000 [13:38<50:22:28,  5.49it/s]
  0%|          | 4183/1000000 [13:38<53:52:04,  5.14it/s]
  0%|          | 4184/1000000 [13:38<56:07:23,  4.93it/s]
  0%|          | 4185/1000000 [13:38<53:12:18,  5.20it/s]
  0%|          | 4186/1000000 [13:38<51:40:13,  5.35it/s]
  0%|          | 4187/1000000 [13:39<53:18:09,  5.19it/s]
  0%|          | 4188/1000000 [13:39<64:53:14,  4.26it/s]
  0%|          | 4189/1000000 [13:39<74:35:14,  3.71it/s]
  0%|          | 4190/1000000 [13:40<84:03:48,  3.29it/s]
  0%|          | 4191/1000000 [13:40<84:52:18,  3.26it/s]
  0%|          | 4192/1000000 [13:40<71:14:09,  3.88it/s]
  0%|          | 4193/1000000 [13:40<58:32:34,  4.72it/s]
  0%|          | 4194/1000000 [13:40<50:34:08,  5.47it/s]
  0%|          | 4195/1000000 [13:40<44:08:01,  6.27it/s]
  0%|          | 4197/1000000 [13:41<35:59:36,  7.69it/s]
  0%|          | 4198/1000000 [13:41<36:04:37,  7.67it/s]
  0%|          | 4199/1000000 [13:41<34:28:55,  8.02it/s]
  0%|          | 4200/1000000 [13:41<46:53:32,  5.90it/s]
  0%|          | 4201/1000000 [13:41<44:28:02,  6.22it/s]
  0%|          | 4203/1000000 [13:42<40:24:30,  6.85it/s]
  0%|          | 4204/1000000 [13:42<40:18:03,  6.86it/s]
  0%|          | 4205/1000000 [13:42<42:51:01,  6.46it/s]
  0%|          | 4206/1000000 [13:42<45:07:45,  6.13it/s]
  0%|          | 4207/1000000 [13:42<47:47:10,  5.79it/s]
  0%|          | 4208/1000000 [13:43<51:42:54,  5.35it/s]
  0%|          | 4209/1000000 [13:43<53:21:25,  5.18it/s]
  0%|          | 4210/1000000 [13:43<53:37:55,  5.16it/s]
  0%|          | 4211/1000000 [13:43<46:54:51,  5.90it/s]
  0%|          | 4212/1000000 [13:43<57:10:47,  4.84it/s]
  0%|          | 4213/1000000 [13:44<68:49:43,  4.02it/s]
  0%|          | 4214/1000000 [13:44<82:56:25,  3.34it/s]
  0%|          | 4215/1000000 [13:44<83:24:02,  3.32it/s]
  0%|          | 4216/1000000 [13:45<75:49:25,  3.65it/s]
  0%|          | 4218/1000000 [13:45<54:22:02,  5.09it/s]
  0%|          | 4220/1000000 [13:45<43:15:00,  6.40it/s]
  0%|          | 4221/1000000 [13:45<44:30:46,  6.21it/s]
  0%|          | 4222/1000000 [13:45<46:06:11,  6.00it/s]
  0%|          | 4223/1000000 [13:46<49:56:03,  5.54it/s]
  0%|          | 4224/1000000 [13:46<53:29:12,  5.17it/s]
  0%|          | 4225/1000000 [13:46<55:00:34,  5.03it/s]
  0%|          | 4226/1000000 [13:46<49:35:24,  5.58it/s]
  0%|          | 4227/1000000 [13:46<57:32:28,  4.81it/s]
  0%|          | 4228/1000000 [13:47<66:24:47,  4.16it/s]
  0%|          | 4229/1000000 [13:47<73:24:19,  3.77it/s]
  0%|          | 4230/1000000 [13:47<66:32:48,  4.16it/s]
  0%|          | 4231/1000000 [13:47<55:25:37,  4.99it/s]
  0%|          | 4233/1000000 [13:48<47:18:58,  5.85it/s]
  0%|          | 4234/1000000 [13:48<46:05:08,  6.00it/s]
  0%|          | 4235/1000000 [13:48<43:26:19,  6.37it/s]
  0%|          | 4236/1000000 [13:48<39:27:32,  7.01it/s]
  0%|          | 4237/1000000 [13:48<45:01:04,  6.14it/s]
  0%|          | 4238/1000000 [13:49<50:54:43,  5.43it/s]
  0%|          | 4239/1000000 [13:49<56:10:22,  4.92it/s]
  0%|          | 4240/1000000 [13:49<49:59:22,  5.53it/s]
  0%|          | 4241/1000000 [13:49<67:25:45,  4.10it/s]
  0%|          | 4242/1000000 [13:50<74:17:11,  3.72it/s]
  0%|          | 4243/1000000 [13:50<76:53:18,  3.60it/s]
  0%|          | 4244/1000000 [13:50<63:14:59,  4.37it/s]
  0%|          | 4245/1000000 [13:50<54:25:29,  5.08it/s]
  0%|          | 4247/1000000 [13:50<47:17:13,  5.85it/s]
  0%|          | 4248/1000000 [13:51<45:09:54,  6.12it/s]
  0%|          | 4249/1000000 [13:51<49:05:31,  5.63it/s]
  0%|          | 4250/1000000 [13:51<47:36:23,  5.81it/s]
  0%|          | 4251/1000000 [13:51<49:08:19,  5.63it/s]
  0%|          | 4252/1000000 [13:51<48:09:23,  5.74it/s]
  0%|          | 4253/1000000 [13:51<42:38:17,  6.49it/s]
  0%|          | 4254/1000000 [13:52<43:19:48,  6.38it/s]
  0%|          | 4255/1000000 [13:52<51:11:58,  5.40it/s]
  0%|          | 4256/1000000 [13:52<49:24:33,  5.60it/s]
  0%|          | 4257/1000000 [13:52<64:37:14,  4.28it/s]
  0%|          | 4258/1000000 [13:53<74:07:37,  3.73it/s]
  0%|          | 4259/1000000 [13:53<80:22:36,  3.44it/s]
  0%|          | 4260/1000000 [13:53<68:45:50,  4.02it/s]
  0%|          | 4261/1000000 [13:53<57:17:56,  4.83it/s]
  0%|          | 4262/1000000 [13:54<57:52:12,  4.78it/s]
  0%|          | 4263/1000000 [13:54<54:08:42,  5.11it/s]
  0%|          | 4264/1000000 [13:54<49:10:57,  5.62it/s]
  0%|          | 4265/1000000 [13:54<45:24:55,  6.09it/s]
  0%|          | 4266/1000000 [13:54<40:42:18,  6.80it/s]
  0%|          | 4267/1000000 [13:54<41:33:59,  6.65it/s]
  0%|          | 4268/1000000 [13:54<48:48:52,  5.67it/s]
  0%|          | 4269/1000000 [13:55<50:06:40,  5.52it/s]
  0%|          | 4270/1000000 [13:55<44:07:29,  6.27it/s]
  0%|          | 4271/1000000 [13:55<48:33:31,  5.70it/s]
  0%|          | 4272/1000000 [13:55<46:28:34,  5.95it/s]
  0%|          | 4273/1000000 [13:55<51:12:59,  5.40it/s]
  0%|          | 4274/1000000 [13:56<64:06:42,  4.31it/s]
  0%|          | 4275/1000000 [13:56<70:32:07,  3.92it/s]
  0%|          | 4276/1000000 [13:56<74:59:06,  3.69it/s]
  0%|          | 4277/1000000 [13:57<70:24:06,  3.93it/s]
  0%|          | 4279/1000000 [13:57<55:37:17,  4.97it/s]
  0%|          | 4280/1000000 [13:57<55:43:07,  4.96it/s]
  0%|          | 4281/1000000 [13:57<56:05:46,  4.93it/s]
  0%|          | 4282/1000000 [13:57<49:32:49,  5.58it/s]
  0%|          | 4283/1000000 [13:57<48:41:59,  5.68it/s]
  0%|          | 4284/1000000 [13:58<52:55:36,  5.23it/s]
  0%|          | 4285/1000000 [13:58<53:07:50,  5.21it/s]
  0%|          | 4286/1000000 [13:58<46:04:09,  6.00it/s]
  0%|          | 4287/1000000 [13:58<50:15:28,  5.50it/s]
  0%|          | 4288/1000000 [13:58<47:40:39,  5.80it/s]
  0%|          | 4289/1000000 [13:59<56:48:16,  4.87it/s]
  0%|          | 4290/1000000 [13:59<65:41:57,  4.21it/s]
  0%|          | 4291/1000000 [13:59<70:59:24,  3.90it/s]
  0%|          | 4292/1000000 [14:00<73:39:10,  3.76it/s]
  0%|          | 4293/1000000 [14:00<61:51:50,  4.47it/s]
  0%|          | 4294/1000000 [14:00<51:43:54,  5.35it/s]
  0%|          | 4295/1000000 [14:00<48:58:38,  5.65it/s]
  0%|          | 4296/1000000 [14:00<50:03:29,  5.53it/s]
  0%|          | 4297/1000000 [14:00<53:07:43,  5.21it/s]
  0%|          | 4298/1000000 [14:01<51:32:14,  5.37it/s]
  0%|          | 4299/1000000 [14:01<45:04:45,  6.14it/s]
  0%|          | 4300/1000000 [14:01<45:54:16,  6.03it/s]
  0%|          | 4301/1000000 [14:01<48:12:00,  5.74it/s]
  0%|          | 4302/1000000 [14:01<50:50:46,  5.44it/s]
  0%|          | 4303/1000000 [14:01<45:24:26,  6.09it/s]
  0%|          | 4304/1000000 [14:02<49:03:30,  5.64it/s]
  0%|          | 4305/1000000 [14:02<43:13:09,  6.40it/s]
  0%|          | 4306/1000000 [14:02<58:15:20,  4.75it/s]
  0%|          | 4307/1000000 [14:02<67:49:39,  4.08it/s]
  0%|          | 4308/1000000 [14:03<73:35:30,  3.76it/s]
  0%|          | 4309/1000000 [14:03<72:16:44,  3.83it/s]
  0%|          | 4310/1000000 [14:03<63:32:39,  4.35it/s]
  0%|          | 4312/1000000 [14:03<47:42:54,  5.80it/s]
  0%|          | 4313/1000000 [14:03<46:30:06,  5.95it/s]
  0%|          | 4314/1000000 [14:04<48:06:02,  5.75it/s]
  0%|          | 4315/1000000 [14:04<48:57:59,  5.65it/s]
  0%|          | 4316/1000000 [14:04<47:00:36,  5.88it/s]
  0%|          | 4318/1000000 [14:04<44:30:53,  6.21it/s]
  0%|          | 4319/1000000 [14:04<46:08:10,  5.99it/s]
  0%|          | 4320/1000000 [14:05<45:52:43,  6.03it/s]
  0%|          | 4321/1000000 [14:05<41:28:40,  6.67it/s]
  0%|          | 4322/1000000 [14:05<46:06:07,  6.00it/s]
  0%|          | 4323/1000000 [14:05<49:44:01,  5.56it/s]
  0%|          | 4324/1000000 [14:05<47:05:39,  5.87it/s]
  0%|          | 4325/1000000 [14:06<65:14:04,  4.24it/s]
  0%|          | 4326/1000000 [14:06<73:28:41,  3.76it/s]
  0%|          | 4327/1000000 [14:06<78:32:38,  3.52it/s]
  0%|          | 4328/1000000 [14:07<82:13:57,  3.36it/s]
  0%|          | 4329/1000000 [14:07<73:50:22,  3.75it/s]
  0%|          | 4330/1000000 [14:07<60:04:32,  4.60it/s]
  0%|          | 4332/1000000 [14:07<44:05:28,  6.27it/s]
  0%|          | 4333/1000000 [14:07<45:23:45,  6.09it/s]
  0%|          | 4334/1000000 [14:08<49:11:00,  5.62it/s]
  0%|          | 4335/1000000 [14:08<48:45:28,  5.67it/s]
  0%|          | 4336/1000000 [14:08<46:24:59,  5.96it/s]
  0%|          | 4337/1000000 [14:08<41:52:30,  6.60it/s]
  0%|          | 4338/1000000 [14:08<38:29:53,  7.18it/s]
  0%|          | 4339/1000000 [14:08<37:08:08,  7.45it/s]
  0%|          | 4340/1000000 [14:08<36:51:13,  7.50it/s]
  0%|          | 4341/1000000 [14:09<43:22:48,  6.38it/s]
  0%|          | 4342/1000000 [14:09<41:44:35,  6.63it/s]
  0%|          | 4343/1000000 [14:09<45:25:42,  6.09it/s]
  0%|          | 4344/1000000 [14:09<47:56:22,  5.77it/s]
  0%|          | 4345/1000000 [14:09<47:34:31,  5.81it/s]
  0%|          | 4346/1000000 [14:10<58:50:00,  4.70it/s]
  0%|          | 4347/1000000 [14:10<69:02:42,  4.01it/s]
  0%|          | 4348/1000000 [14:10<70:53:42,  3.90it/s]
  0%|          | 4349/1000000 [14:10<76:50:23,  3.60it/s]
  0%|          | 4350/1000000 [14:11<67:57:02,  4.07it/s]
  0%|          | 4351/1000000 [14:11<57:07:20,  4.84it/s]
  0%|          | 4352/1000000 [14:11<48:22:58,  5.72it/s]
  0%|          | 4353/1000000 [14:11<43:16:03,  6.39it/s]
  0%|          | 4355/1000000 [14:11<35:43:29,  7.74it/s]
  0%|          | 4356/1000000 [14:11<39:05:31,  7.07it/s]
  0%|          | 4357/1000000 [14:11<37:03:36,  7.46it/s]
  0%|          | 4358/1000000 [14:12<41:25:16,  6.68it/s]
  0%|          | 4359/1000000 [14:12<44:43:32,  6.18it/s]
  0%|          | 4360/1000000 [14:12<46:22:02,  5.96it/s]
  0%|          | 4361/1000000 [14:12<54:46:13,  5.05it/s]
  0%|          | 4362/1000000 [14:13<64:11:58,  4.31it/s]
  0%|          | 4363/1000000 [14:13<61:08:33,  4.52it/s]
  0%|          | 4364/1000000 [14:13<73:51:49,  3.74it/s]
  0%|          | 4365/1000000 [14:13<76:43:37,  3.60it/s]
  0%|          | 4366/1000000 [14:14<81:51:22,  3.38it/s]
  0%|          | 4367/1000000 [14:14<79:45:48,  3.47it/s]
  0%|          | 4369/1000000 [14:14<55:45:06,  4.96it/s]
  0%|          | 4371/1000000 [14:14<44:11:51,  6.26it/s]
  0%|          | 4372/1000000 [14:15<43:04:05,  6.42it/s]
  0%|          | 4373/1000000 [14:15<40:19:16,  6.86it/s]
  0%|          | 4374/1000000 [14:15<44:29:57,  6.21it/s]
  0%|          | 4375/1000000 [14:15<45:39:00,  6.06it/s]
  0%|          | 4376/1000000 [14:15<49:50:42,  5.55it/s]
  0%|          | 4377/1000000 [14:16<51:35:45,  5.36it/s]
  0%|          | 4378/1000000 [14:16<55:20:32,  5.00it/s]
  0%|          | 4379/1000000 [14:16<56:00:44,  4.94it/s]
  0%|          | 4380/1000000 [14:16<53:02:28,  5.21it/s]
  0%|          | 4381/1000000 [14:17<67:22:58,  4.10it/s]
  0%|          | 4382/1000000 [14:17<72:55:59,  3.79it/s]
  0%|          | 4383/1000000 [14:17<81:02:53,  3.41it/s]
  0%|          | 4384/1000000 [14:17<79:04:08,  3.50it/s]
  0%|          | 4385/1000000 [14:18<65:32:01,  4.22it/s]
  0%|          | 4386/1000000 [14:18<56:32:35,  4.89it/s]
  0%|          | 4387/1000000 [14:18<48:42:23,  5.68it/s]
  0%|          | 4388/1000000 [14:18<45:20:55,  6.10it/s]
  0%|          | 4389/1000000 [14:18<45:54:26,  6.02it/s]
  0%|          | 4390/1000000 [14:18<48:16:08,  5.73it/s]
  0%|          | 4391/1000000 [14:19<54:17:52,  5.09it/s]
  0%|          | 4392/1000000 [14:19<59:08:06,  4.68it/s]
  0%|          | 4393/1000000 [14:19<58:51:53,  4.70it/s]
  0%|          | 4394/1000000 [14:19<59:45:42,  4.63it/s]
  0%|          | 4395/1000000 [14:19<60:55:05,  4.54it/s]
  0%|          | 4396/1000000 [14:20<58:58:15,  4.69it/s]
  0%|          | 4397/1000000 [14:20<63:28:13,  4.36it/s]
  0%|          | 4398/1000000 [14:20<74:18:23,  3.72it/s]
  0%|          | 4399/1000000 [14:21<78:05:49,  3.54it/s]
  0%|          | 4400/1000000 [14:21<85:18:21,  3.24it/s]
  0%|          | 4401/1000000 [14:21<82:37:53,  3.35it/s]
  0%|          | 4402/1000000 [14:21<66:41:17,  4.15it/s]
  0%|          | 4403/1000000 [14:22<59:37:18,  4.64it/s]
  0%|          | 4404/1000000 [14:22<54:20:28,  5.09it/s]
  0%|          | 4405/1000000 [14:22<47:21:12,  5.84it/s]
  0%|          | 4406/1000000 [14:22<50:25:52,  5.48it/s]
  0%|          | 4407/1000000 [14:22<48:53:55,  5.66it/s]
  0%|          | 4408/1000000 [14:22<47:13:06,  5.86it/s]
  0%|          | 4409/1000000 [14:23<48:42:39,  5.68it/s]
  0%|          | 4410/1000000 [14:23<50:37:29,  5.46it/s]
  0%|          | 4411/1000000 [14:23<51:41:42,  5.35it/s]
  0%|          | 4412/1000000 [14:23<56:39:43,  4.88it/s]
  0%|          | 4413/1000000 [14:23<56:35:32,  4.89it/s]
  0%|          | 4414/1000000 [14:24<55:08:48,  5.01it/s]
  0%|          | 4415/1000000 [14:24<65:33:46,  4.22it/s]
  0%|          | 4416/1000000 [14:24<72:05:31,  3.84it/s]
  0%|          | 4417/1000000 [14:25<80:15:05,  3.45it/s]
  0%|          | 4418/1000000 [14:25<85:16:38,  3.24it/s]
  0%|          | 4419/1000000 [14:25<82:18:07,  3.36it/s]
  0%|          | 4420/1000000 [14:25<72:10:49,  3.83it/s]
  0%|          | 4421/1000000 [14:25<61:46:32,  4.48it/s]
  0%|          | 4422/1000000 [14:26<59:14:48,  4.67it/s]
  0%|          | 4423/1000000 [14:26<54:38:03,  5.06it/s]
  0%|          | 4424/1000000 [14:26<52:21:06,  5.28it/s]
  0%|          | 4425/1000000 [14:26<49:33:37,  5.58it/s]
  0%|          | 4426/1000000 [14:26<48:44:18,  5.67it/s]
  0%|          | 4427/1000000 [14:26<47:57:09,  5.77it/s]
  0%|          | 4428/1000000 [14:27<46:30:12,  5.95it/s]
  0%|          | 4429/1000000 [14:27<53:18:49,  5.19it/s]
  0%|          | 4430/1000000 [14:27<51:47:35,  5.34it/s]
  0%|          | 4431/1000000 [14:27<45:41:07,  6.05it/s]
  0%|          | 4432/1000000 [14:27<47:24:52,  5.83it/s]
  0%|          | 4433/1000000 [14:28<53:50:50,  5.14it/s]
  0%|          | 4434/1000000 [14:28<53:29:19,  5.17it/s]
  0%|          | 4435/1000000 [14:28<51:59:37,  5.32it/s]
  0%|          | 4437/1000000 [14:28<59:40:48,  4.63it/s]
  0%|          | 4438/1000000 [14:29<66:49:43,  4.14it/s]
  0%|          | 4439/1000000 [14:29<74:51:50,  3.69it/s]
  0%|          | 4440/1000000 [14:29<78:29:19,  3.52it/s]
  0%|          | 4441/1000000 [14:30<79:25:23,  3.48it/s]
  0%|          | 4442/1000000 [14:30<65:20:24,  4.23it/s]
  0%|          | 4443/1000000 [14:30<57:58:12,  4.77it/s]
  0%|          | 4444/1000000 [14:30<50:15:06,  5.50it/s]
  0%|          | 4445/1000000 [14:30<48:29:31,  5.70it/s]
  0%|          | 4446/1000000 [14:30<44:30:57,  6.21it/s]
  0%|          | 4447/1000000 [14:31<46:59:52,  5.88it/s]
  0%|          | 4448/1000000 [14:31<52:10:05,  5.30it/s]
  0%|          | 4449/1000000 [14:31<50:42:24,  5.45it/s]
  0%|          | 4450/1000000 [14:31<49:12:02,  5.62it/s]
  0%|          | 4451/1000000 [14:31<45:43:12,  6.05it/s]
  0%|          | 4452/1000000 [14:31<43:05:19,  6.42it/s]
  0%|          | 4453/1000000 [14:32<39:36:21,  6.98it/s]
  0%|          | 4454/1000000 [14:32<39:05:42,  7.07it/s]
  0%|          | 4455/1000000 [14:32<44:34:54,  6.20it/s]
  0%|          | 4456/1000000 [14:32<49:59:29,  5.53it/s]
  0%|          | 4457/1000000 [14:32<53:06:44,  5.21it/s]
  0%|          | 4458/1000000 [14:33<54:05:45,  5.11it/s]
  0%|          | 4459/1000000 [14:33<54:02:31,  5.12it/s]
  0%|          | 4460/1000000 [14:33<51:04:24,  5.41it/s]
  0%|          | 4461/1000000 [14:33<50:24:33,  5.49it/s]
  0%|          | 4462/1000000 [14:33<65:23:33,  4.23it/s]
  0%|          | 4463/1000000 [14:34<80:02:22,  3.46it/s]
  0%|          | 4464/1000000 [14:34<82:53:40,  3.34it/s]
  0%|          | 4465/1000000 [14:35<92:06:55,  3.00it/s]
  0%|          | 4466/1000000 [14:35<89:17:48,  3.10it/s]
  0%|          | 4467/1000000 [14:35<75:57:14,  3.64it/s]
  0%|          | 4469/1000000 [14:35<57:07:31,  4.84it/s]
  0%|          | 4470/1000000 [14:35<51:31:57,  5.37it/s]
  0%|          | 4471/1000000 [14:36<46:11:37,  5.99it/s]
  0%|          | 4472/1000000 [14:36<42:09:43,  6.56it/s]
  0%|          | 4473/1000000 [14:36<42:10:05,  6.56it/s]
  0%|          | 4474/1000000 [14:36<40:14:21,  6.87it/s]
  0%|          | 4475/1000000 [14:36<42:48:11,  6.46it/s]
  0%|          | 4476/1000000 [14:36<45:22:52,  6.09it/s]
  0%|          | 4477/1000000 [14:37<47:40:13,  5.80it/s]
  0%|          | 4478/1000000 [14:37<47:42:07,  5.80it/s]
  0%|          | 4479/1000000 [14:37<48:33:36,  5.69it/s]
  0%|          | 4480/1000000 [14:37<43:39:24,  6.33it/s]
  0%|          | 4481/1000000 [14:37<43:26:21,  6.37it/s]
  0%|          | 4482/1000000 [14:37<42:34:03,  6.50it/s]
  0%|          | 4483/1000000 [14:37<42:04:58,  6.57it/s]
  0%|          | 4484/1000000 [14:38<49:17:28,  5.61it/s]
  0%|          | 4485/1000000 [14:38<51:04:07,  5.41it/s]
  0%|          | 4486/1000000 [14:38<49:46:23,  5.56it/s]
  0%|          | 4487/1000000 [14:38<48:15:47,  5.73it/s]
  0%|          | 4489/1000000 [14:38<42:23:25,  6.52it/s]
  0%|          | 4490/1000000 [14:39<44:21:00,  6.24it/s]
  0%|          | 4491/1000000 [14:39<44:47:22,  6.17it/s]
  0%|          | 4492/1000000 [14:39<61:43:41,  4.48it/s]
  0%|          | 4493/1000000 [14:40<76:33:44,  3.61it/s]
  0%|          | 4494/1000000 [14:40<82:13:19,  3.36it/s]
  0%|          | 4495/1000000 [14:40<89:33:52,  3.09it/s]
  0%|          | 4496/1000000 [14:41<79:01:39,  3.50it/s]
  0%|          | 4497/1000000 [14:41<68:03:56,  4.06it/s]
  0%|          | 4498/1000000 [14:41<58:49:07,  4.70it/s]
  0%|          | 4500/1000000 [14:41<44:49:48,  6.17it/s]
  0%|          | 4501/1000000 [14:41<51:50:51,  5.33it/s]
  0%|          | 4502/1000000 [14:41<49:40:39,  5.57it/s]
  0%|          | 4503/1000000 [14:42<46:54:11,  5.90it/s]
  0%|          | 4504/1000000 [14:42<44:00:48,  6.28it/s]
  0%|          | 4506/1000000 [14:42<36:00:37,  7.68it/s]
  0%|          | 4507/1000000 [14:42<46:53:20,  5.90it/s]
  0%|          | 4508/1000000 [14:42<47:29:55,  5.82it/s]
  0%|          | 4509/1000000 [14:43<46:47:28,  5.91it/s]
  0%|          | 4510/1000000 [14:43<49:04:21,  5.64it/s]
  0%|          | 4511/1000000 [14:43<51:06:02,  5.41it/s]
  0%|          | 4512/1000000 [14:43<52:27:37,  5.27it/s]
  0%|          | 4513/1000000 [14:43<49:11:38,  5.62it/s]
  0%|          | 4514/1000000 [14:44<63:14:24,  4.37it/s]
  0%|          | 4515/1000000 [14:44<73:30:40,  3.76it/s]
  0%|          | 4516/1000000 [14:44<79:36:00,  3.47it/s]
  0%|          | 4517/1000000 [14:45<81:28:19,  3.39it/s]
  0%|          | 4518/1000000 [14:45<69:46:10,  3.96it/s]
  0%|          | 4519/1000000 [14:45<57:27:24,  4.81it/s]
  0%|          | 4520/1000000 [14:45<51:48:26,  5.34it/s]
  0%|          | 4521/1000000 [14:45<47:19:17,  5.84it/s]
  0%|          | 4522/1000000 [14:45<44:19:49,  6.24it/s]
  0%|          | 4523/1000000 [14:45<40:34:57,  6.81it/s]
  0%|          | 4524/1000000 [14:46<42:49:53,  6.46it/s]
  0%|          | 4525/1000000 [14:46<42:25:09,  6.52it/s]
  0%|          | 4526/1000000 [14:46<44:42:26,  6.19it/s]
  0%|          | 4527/1000000 [14:46<53:04:33,  5.21it/s]
  0%|          | 4528/1000000 [14:46<59:14:14,  4.67it/s]
  0%|          | 4529/1000000 [14:47<57:27:59,  4.81it/s]
  0%|          | 4530/1000000 [14:47<68:52:23,  4.01it/s]
  0%|          | 4531/1000000 [14:47<75:50:15,  3.65it/s]
  0%|          | 4532/1000000 [14:48<78:40:20,  3.51it/s]
  0%|          | 4533/1000000 [14:48<65:57:52,  4.19it/s]
  0%|          | 4535/1000000 [14:48<47:13:18,  5.86it/s]
  0%|          | 4536/1000000 [14:48<44:04:13,  6.27it/s]
  0%|          | 4537/1000000 [14:48<48:53:16,  5.66it/s]
  0%|          | 4538/1000000 [14:48<47:25:46,  5.83it/s]
  0%|          | 4539/1000000 [14:49<43:39:10,  6.33it/s]
  0%|          | 4540/1000000 [14:49<40:24:05,  6.84it/s]
  0%|          | 4541/1000000 [14:49<46:31:35,  5.94it/s]
  0%|          | 4542/1000000 [14:49<48:50:55,  5.66it/s]
  0%|          | 4543/1000000 [14:49<50:14:16,  5.50it/s]
  0%|          | 4544/1000000 [14:50<53:54:23,  5.13it/s]
  0%|          | 4545/1000000 [14:50<50:31:04,  5.47it/s]
  0%|          | 4546/1000000 [14:50<57:55:26,  4.77it/s]
  0%|          | 4547/1000000 [14:50<66:29:51,  4.16it/s]
  0%|          | 4548/1000000 [14:51<75:21:58,  3.67it/s]
  0%|          | 4549/1000000 [14:51<76:16:00,  3.63it/s]
  0%|          | 4550/1000000 [14:51<68:42:47,  4.02it/s]
  0%|          | 4551/1000000 [14:51<59:56:47,  4.61it/s]
  0%|          | 4552/1000000 [14:51<54:45:18,  5.05it/s]
  0%|          | 4553/1000000 [14:52<49:21:34,  5.60it/s]
  0%|          | 4554/1000000 [14:52<47:50:35,  5.78it/s]
  0%|          | 4555/1000000 [14:52<45:35:48,  6.06it/s]
  0%|          | 4557/1000000 [14:52<39:38:31,  6.98it/s]
  0%|          | 4558/1000000 [14:52<41:34:13,  6.65it/s]
  0%|          | 4559/1000000 [14:52<46:34:12,  5.94it/s]
  0%|          | 4560/1000000 [14:53<49:34:29,  5.58it/s]
  0%|          | 4561/1000000 [14:53<53:13:13,  5.20it/s]
  0%|          | 4562/1000000 [14:53<61:28:32,  4.50it/s]
  0%|          | 4563/1000000 [14:54<69:45:35,  3.96it/s]
  0%|          | 4564/1000000 [14:54<75:26:12,  3.67it/s]
  0%|          | 4565/1000000 [14:54<76:39:52,  3.61it/s]
  0%|          | 4566/1000000 [14:54<64:17:53,  4.30it/s]
  0%|          | 4568/1000000 [14:54<47:27:27,  5.83it/s]
  0%|          | 4569/1000000 [14:55<48:24:40,  5.71it/s]
  0%|          | 4570/1000000 [14:55<48:08:24,  5.74it/s]
  0%|          | 4571/1000000 [14:55<45:33:03,  6.07it/s]
  0%|          | 4572/1000000 [14:55<45:47:40,  6.04it/s]
  0%|          | 4573/1000000 [14:55<41:15:15,  6.70it/s]
  0%|          | 4574/1000000 [14:55<41:32:30,  6.66it/s]
  0%|          | 4575/1000000 [14:56<44:51:22,  6.16it/s]
  0%|          | 4576/1000000 [14:56<54:29:11,  5.07it/s]
  0%|          | 4577/1000000 [14:56<52:03:25,  5.31it/s]
  0%|          | 4578/1000000 [14:56<52:52:01,  5.23it/s]
  0%|          | 4579/1000000 [14:56<56:53:02,  4.86it/s]
  0%|          | 4580/1000000 [14:57<53:21:39,  5.18it/s]
  0%|          | 4581/1000000 [14:57<46:07:46,  5.99it/s]
  0%|          | 4582/1000000 [14:57<63:48:06,  4.33it/s]
  0%|          | 4583/1000000 [14:57<72:10:14,  3.83it/s]
  0%|          | 4584/1000000 [14:58<81:57:58,  3.37it/s]
  0%|          | 4585/1000000 [14:58<84:27:05,  3.27it/s]
  0%|          | 4586/1000000 [14:58<70:25:32,  3.93it/s]
  0%|          | 4587/1000000 [14:58<58:41:53,  4.71it/s]
  0%|          | 4589/1000000 [14:59<43:57:59,  6.29it/s]
  0%|          | 4591/1000000 [14:59<36:43:56,  7.53it/s]
  0%|          | 4592/1000000 [14:59<41:29:21,  6.66it/s]
  0%|          | 4593/1000000 [14:59<43:57:15,  6.29it/s]
  0%|          | 4594/1000000 [14:59<48:49:18,  5.66it/s]
  0%|          | 4595/1000000 [15:00<46:31:10,  5.94it/s]
  0%|          | 4596/1000000 [15:00<51:41:03,  5.35it/s]
  0%|          | 4597/1000000 [15:00<45:54:21,  6.02it/s]
  0%|          | 4598/1000000 [15:00<41:13:19,  6.71it/s]
  0%|          | 4599/1000000 [15:00<43:55:50,  6.29it/s]
  0%|          | 4600/1000000 [15:00<48:21:29,  5.72it/s]
  0%|          | 4601/1000000 [15:01<48:30:41,  5.70it/s]
  0%|          | 4602/1000000 [15:01<47:24:35,  5.83it/s]
  0%|          | 4603/1000000 [15:01<43:45:00,  6.32it/s]
  0%|          | 4604/1000000 [15:01<60:30:17,  4.57it/s]
  0%|          | 4605/1000000 [15:02<69:29:14,  3.98it/s]
  0%|          | 4606/1000000 [15:02<77:04:19,  3.59it/s]
  0%|          | 4607/1000000 [15:02<82:35:42,  3.35it/s]
  0%|          | 4608/1000000 [15:02<71:18:10,  3.88it/s]
  0%|          | 4609/1000000 [15:03<59:02:09,  4.68it/s]
  0%|          | 4610/1000000 [15:03<51:50:27,  5.33it/s]
  0%|          | 4611/1000000 [15:03<50:30:11,  5.47it/s]
  0%|          | 4612/1000000 [15:03<51:44:58,  5.34it/s]
  0%|          | 4613/1000000 [15:03<48:42:29,  5.68it/s]
  0%|          | 4614/1000000 [15:03<44:14:06,  6.25it/s]
  0%|          | 4615/1000000 [15:03<40:43:58,  6.79it/s]
  0%|          | 4616/1000000 [15:04<47:17:21,  5.85it/s]
  0%|          | 4617/1000000 [15:04<47:39:07,  5.80it/s]
  0%|          | 4618/1000000 [15:04<47:47:46,  5.78it/s]
  0%|          | 4619/1000000 [15:04<48:45:18,  5.67it/s]
  0%|          | 4620/1000000 [15:04<52:07:13,  5.30it/s]
  0%|          | 4621/1000000 [15:05<57:54:19,  4.77it/s]
  0%|          | 4622/1000000 [15:05<59:03:46,  4.68it/s]
  0%|          | 4623/1000000 [15:05<55:48:45,  4.95it/s]
  0%|          | 4624/1000000 [15:05<66:58:34,  4.13it/s]
  0%|          | 4625/1000000 [15:06<79:55:31,  3.46it/s]
  0%|          | 4626/1000000 [15:06<82:10:51,  3.36it/s]
  0%|          | 4627/1000000 [15:06<89:57:28,  3.07it/s]
  0%|          | 4628/1000000 [15:07<82:28:32,  3.35it/s]
  0%|          | 4629/1000000 [15:07<67:43:29,  4.08it/s]
  0%|          | 4630/1000000 [15:07<56:21:20,  4.91it/s]
  0%|          | 4631/1000000 [15:07<47:49:45,  5.78it/s]
  0%|          | 4633/1000000 [15:07<41:14:08,  6.71it/s]
  0%|          | 4634/1000000 [15:07<42:58:23,  6.43it/s]
  0%|          | 4635/1000000 [15:08<43:56:45,  6.29it/s]
  0%|          | 4636/1000000 [15:08<45:28:26,  6.08it/s]
  0%|          | 4637/1000000 [15:08<44:41:20,  6.19it/s]
  0%|          | 4638/1000000 [15:08<41:30:49,  6.66it/s]
  0%|          | 4639/1000000 [15:08<41:06:31,  6.73it/s]
  0%|          | 4640/1000000 [15:08<44:42:51,  6.18it/s]
  0%|          | 4641/1000000 [15:09<41:11:04,  6.71it/s]
  0%|          | 4642/1000000 [15:09<37:19:39,  7.41it/s]
  0%|          | 4643/1000000 [15:09<36:55:59,  7.49it/s]
  0%|          | 4644/1000000 [15:09<39:40:16,  6.97it/s]
  0%|          | 4645/1000000 [15:09<42:01:48,  6.58it/s]
  0%|          | 4646/1000000 [15:09<46:45:34,  5.91it/s]
  0%|          | 4647/1000000 [15:10<49:59:14,  5.53it/s]
  0%|          | 4648/1000000 [15:10<47:36:09,  5.81it/s]
  0%|          | 4649/1000000 [15:10<48:45:45,  5.67it/s]
  0%|          | 4650/1000000 [15:10<63:08:21,  4.38it/s]
  0%|          | 4651/1000000 [15:11<70:04:50,  3.95it/s]
  0%|          | 4652/1000000 [15:11<77:52:43,  3.55it/s]
  0%|          | 4653/1000000 [15:11<82:39:01,  3.35it/s]
  0%|          | 4654/1000000 [15:11<70:06:35,  3.94it/s]
  0%|          | 4656/1000000 [15:12<49:00:35,  5.64it/s]
  0%|          | 4658/1000000 [15:12<39:17:58,  7.04it/s]
  0%|          | 4660/1000000 [15:12<35:06:31,  7.88it/s]
  0%|          | 4662/1000000 [15:12<31:29:09,  8.78it/s]
  0%|          | 4663/1000000 [15:12<31:37:11,  8.74it/s]
  0%|          | 4664/1000000 [15:12<38:18:28,  7.22it/s]
  0%|          | 4665/1000000 [15:13<46:05:31,  6.00it/s]
  0%|          | 4666/1000000 [15:13<47:39:51,  5.80it/s]
  0%|          | 4667/1000000 [15:13<47:01:30,  5.88it/s]
  0%|          | 4668/1000000 [15:13<44:30:21,  6.21it/s]
  0%|          | 4669/1000000 [15:13<42:49:03,  6.46it/s]
  0%|          | 4670/1000000 [15:13<44:48:13,  6.17it/s]
  0%|          | 4671/1000000 [15:14<46:52:49,  5.90it/s]
  0%|          | 4672/1000000 [15:14<52:07:20,  5.30it/s]
  0%|          | 4673/1000000 [15:14<54:08:32,  5.11it/s]
  0%|          | 4674/1000000 [15:14<61:05:38,  4.53it/s]
  0%|          | 4675/1000000 [15:15<59:26:11,  4.65it/s]
  0%|          | 4676/1000000 [15:15<60:18:56,  4.58it/s]
  0%|          | 4677/1000000 [15:15<78:47:05,  3.51it/s]
  0%|          | 4678/1000000 [15:16<86:18:54,  3.20it/s]
  0%|          | 4679/1000000 [15:16<90:05:04,  3.07it/s]
  0%|          | 4680/1000000 [15:16<88:22:47,  3.13it/s]
  0%|          | 4681/1000000 [15:16<73:47:47,  3.75it/s]
  0%|          | 4682/1000000 [15:17<61:31:13,  4.49it/s]
  0%|          | 4683/1000000 [15:17<52:07:37,  5.30it/s]
  0%|          | 4685/1000000 [15:17<40:47:58,  6.78it/s]
  0%|          | 4686/1000000 [15:17<44:53:56,  6.16it/s]
  0%|          | 4687/1000000 [15:17<46:29:18,  5.95it/s]
  0%|          | 4688/1000000 [15:17<47:50:08,  5.78it/s]
  0%|          | 4689/1000000 [15:18<46:53:10,  5.90it/s]
  0%|          | 4690/1000000 [15:18<45:25:20,  6.09it/s]
  0%|          | 4691/1000000 [15:18<44:38:20,  6.19it/s]
  0%|          | 4692/1000000 [15:18<43:21:26,  6.38it/s]
  0%|          | 4693/1000000 [15:18<44:04:54,  6.27it/s]
  0%|          | 4694/1000000 [15:18<45:36:19,  6.06it/s]
  0%|          | 4695/1000000 [15:19<44:14:20,  6.25it/s]
  0%|          | 4696/1000000 [15:19<40:03:09,  6.90it/s]
  0%|          | 4697/1000000 [15:19<40:26:11,  6.84it/s]
  0%|          | 4698/1000000 [15:19<47:20:12,  5.84it/s]
  0%|          | 4699/1000000 [15:19<49:40:49,  5.57it/s]
  0%|          | 4700/1000000 [15:19<49:46:27,  5.55it/s]
  0%|          | 4701/1000000 [15:20<49:24:22,  5.60it/s]
  0%|          | 4702/1000000 [15:20<44:23:53,  6.23it/s]
  0%|          | 4703/1000000 [15:20<41:03:06,  6.73it/s]
  0%|          | 4705/1000000 [15:20<53:02:50,  5.21it/s]
  0%|          | 4706/1000000 [15:21<64:45:53,  4.27it/s]
  0%|          | 4707/1000000 [15:21<73:32:21,  3.76it/s]
  0%|          | 4708/1000000 [15:21<80:33:35,  3.43it/s]
  0%|          | 4709/1000000 [15:22<81:20:43,  3.40it/s]
  0%|          | 4710/1000000 [15:22<67:46:22,  4.08it/s]
  0%|          | 4712/1000000 [15:22<49:56:43,  5.54it/s]
  0%|          | 4713/1000000 [15:22<45:39:17,  6.06it/s]
  0%|          | 4715/1000000 [15:22<38:59:47,  7.09it/s]
  0%|          | 4717/1000000 [15:23<33:49:55,  8.17it/s]
  0%|          | 4718/1000000 [15:23<35:04:18,  7.88it/s]
  0%|          | 4719/1000000 [15:23<39:39:49,  6.97it/s]
  0%|          | 4720/1000000 [15:23<40:43:40,  6.79it/s]
  0%|          | 4721/1000000 [15:23<38:50:05,  7.12it/s]
  0%|          | 4722/1000000 [15:23<37:24:08,  7.39it/s]
  0%|          | 4723/1000000 [15:23<39:37:04,  6.98it/s]
  0%|          | 4724/1000000 [15:24<41:45:51,  6.62it/s]
  0%|          | 4725/1000000 [15:24<44:09:24,  6.26it/s]
  0%|          | 4726/1000000 [15:24<45:35:29,  6.06it/s]
  0%|          | 4727/1000000 [15:24<52:31:14,  5.26it/s]
  0%|          | 4728/1000000 [15:24<53:22:23,  5.18it/s]
  0%|          | 4729/1000000 [15:25<50:33:11,  5.47it/s]
  0%|          | 4730/1000000 [15:25<49:53:11,  5.54it/s]
  0%|          | 4731/1000000 [15:25<46:02:59,  6.00it/s]
  0%|          | 4732/1000000 [15:25<51:38:00,  5.35it/s]
  0%|          | 4733/1000000 [15:25<63:45:59,  4.34it/s]
  0%|          | 4734/1000000 [15:26<73:08:02,  3.78it/s]
  0%|          | 4735/1000000 [15:26<83:51:53,  3.30it/s]
  0%|          | 4736/1000000 [15:27<84:11:58,  3.28it/s]
  0%|          | 4737/1000000 [15:27<77:04:57,  3.59it/s]
  0%|          | 4738/1000000 [15:27<63:13:28,  4.37it/s]
  0%|          | 4740/1000000 [15:27<46:17:55,  5.97it/s]
  0%|          | 4742/1000000 [15:27<38:15:53,  7.22it/s]
  0%|          | 4743/1000000 [15:28<46:50:12,  5.90it/s]
  0%|          | 4744/1000000 [15:28<47:14:10,  5.85it/s]
  0%|          | 4745/1000000 [15:28<47:29:19,  5.82it/s]
  0%|          | 4746/1000000 [15:28<47:41:49,  5.80it/s]
  0%|          | 4747/1000000 [15:28<45:14:26,  6.11it/s]
  0%|          | 4748/1000000 [15:28<44:05:24,  6.27it/s]
  0%|          | 4749/1000000 [15:29<46:16:13,  5.97it/s]
  0%|          | 4750/1000000 [15:29<45:25:00,  6.09it/s]
  0%|          | 4751/1000000 [15:29<41:03:36,  6.73it/s]
  0%|          | 4752/1000000 [15:29<48:27:02,  5.71it/s]
  0%|          | 4753/1000000 [15:29<52:09:50,  5.30it/s]
  0%|          | 4754/1000000 [15:29<53:52:16,  5.13it/s]
  0%|          | 4755/1000000 [15:30<52:01:34,  5.31it/s]
  0%|          | 4756/1000000 [15:30<45:33:47,  6.07it/s]
  0%|          | 4757/1000000 [15:30<46:18:02,  5.97it/s]
  0%|          | 4758/1000000 [15:30<61:05:07,  4.53it/s]
  0%|          | 4759/1000000 [15:31<71:43:19,  3.85it/s]
  0%|          | 4760/1000000 [15:31<79:57:01,  3.46it/s]
  0%|          | 4761/1000000 [15:31<83:47:04,  3.30it/s]
  0%|          | 4762/1000000 [15:32<78:28:51,  3.52it/s]
  0%|          | 4763/1000000 [15:32<66:03:33,  4.18it/s]
  0%|          | 4765/1000000 [15:32<47:43:39,  5.79it/s]
  0%|          | 4766/1000000 [15:32<43:15:10,  6.39it/s]
  0%|          | 4768/1000000 [15:32<36:46:17,  7.52it/s]
  0%|          | 4769/1000000 [15:32<40:40:18,  6.80it/s]
  0%|          | 4770/1000000 [15:33<42:09:21,  6.56it/s]
  0%|          | 4771/1000000 [15:33<50:15:48,  5.50it/s]
  0%|          | 4772/1000000 [15:33<51:05:26,  5.41it/s]
  0%|          | 4773/1000000 [15:33<48:28:11,  5.70it/s]
  0%|          | 4774/1000000 [15:33<52:15:16,  5.29it/s]
  0%|          | 4775/1000000 [15:34<55:40:17,  4.97it/s]
  0%|          | 4776/1000000 [15:34<69:17:45,  3.99it/s]
  0%|          | 4777/1000000 [15:34<76:33:09,  3.61it/s]
  0%|          | 4778/1000000 [15:35<75:45:09,  3.65it/s]
  0%|          | 4779/1000000 [15:35<75:59:59,  3.64it/s]
  0%|          | 4780/1000000 [15:35<63:48:40,  4.33it/s]
  0%|          | 4782/1000000 [15:35<47:42:15,  5.80it/s]
  0%|          | 4783/1000000 [15:35<43:55:25,  6.29it/s]
  0%|          | 4784/1000000 [15:35<41:22:19,  6.68it/s]
  0%|          | 4785/1000000 [15:36<43:33:49,  6.35it/s]
  0%|          | 4786/1000000 [15:36<48:17:58,  5.72it/s]
  0%|          | 4787/1000000 [15:36<53:55:06,  5.13it/s]
  0%|          | 4788/1000000 [15:36<53:29:58,  5.17it/s]
  0%|          | 4789/1000000 [15:36<48:25:42,  5.71it/s]
  0%|          | 4790/1000000 [15:37<52:18:32,  5.28it/s]
  0%|          | 4791/1000000 [15:37<55:52:08,  4.95it/s]
  0%|          | 4792/1000000 [15:37<69:53:10,  3.96it/s]
  0%|          | 4793/1000000 [15:38<80:25:40,  3.44it/s]
  0%|          | 4794/1000000 [15:38<68:37:28,  4.03it/s]
  0%|          | 4795/1000000 [15:38<59:11:58,  4.67it/s]
  0%|          | 4796/1000000 [15:38<58:54:46,  4.69it/s]
  0%|          | 4797/1000000 [15:38<60:05:56,  4.60it/s]
  0%|          | 4798/1000000 [15:39<58:50:00,  4.70it/s]
  0%|          | 4799/1000000 [15:39<50:42:47,  5.45it/s]
  0%|          | 4800/1000000 [15:39<45:16:24,  6.11it/s]
  0%|          | 4801/1000000 [15:39<52:18:20,  5.29it/s]
  0%|          | 4802/1000000 [15:39<53:57:15,  5.12it/s]
  0%|          | 4803/1000000 [15:39<56:41:28,  4.88it/s]
  0%|          | 4804/1000000 [15:40<66:42:22,  4.14it/s]
  0%|          | 4805/1000000 [15:40<74:53:33,  3.69it/s]
  0%|          | 4806/1000000 [15:40<79:15:24,  3.49it/s]
  0%|          | 4807/1000000 [15:41<68:44:27,  4.02it/s]
  0%|          | 4808/1000000 [15:41<56:50:20,  4.86it/s]
  0%|          | 4809/1000000 [15:41<58:23:41,  4.73it/s]
  0%|          | 4810/1000000 [15:41<55:41:35,  4.96it/s]
  0%|          | 4811/1000000 [15:41<53:26:53,  5.17it/s]
  0%|          | 4812/1000000 [15:42<59:40:44,  4.63it/s]
  0%|          | 4813/1000000 [15:42<59:56:45,  4.61it/s]
  0%|          | 4814/1000000 [15:42<54:05:53,  5.11it/s]
  0%|          | 4815/1000000 [15:42<46:19:20,  5.97it/s]
  0%|          | 4816/1000000 [15:42<46:22:51,  5.96it/s]
  0%|          | 4818/1000000 [15:43<54:05:43,  5.11it/s]
  0%|          | 4819/1000000 [15:43<66:19:53,  4.17it/s]
  0%|          | 4820/1000000 [15:43<70:24:25,  3.93it/s]
  0%|          | 4821/1000000 [15:43<60:10:49,  4.59it/s]
  0%|          | 4822/1000000 [15:44<51:20:08,  5.38it/s]
  0%|          | 4823/1000000 [15:44<48:45:48,  5.67it/s]
  0%|          | 4824/1000000 [15:44<51:48:10,  5.34it/s]
  0%|          | 4825/1000000 [15:44<47:58:07,  5.76it/s]
  0%|          | 4826/1000000 [15:44<47:04:15,  5.87it/s]
  0%|          | 4827/1000000 [15:44<52:06:29,  5.31it/s]
  0%|          | 4828/1000000 [15:45<55:33:24,  4.98it/s]
  0%|          | 4829/1000000 [15:45<60:09:10,  4.60it/s]
  0%|          | 4830/1000000 [15:45<57:02:55,  4.85it/s]
  0%|          | 4832/1000000 [15:45<56:06:06,  4.93it/s]
  0%|          | 4833/1000000 [15:46<65:39:27,  4.21it/s]
  0%|          | 4834/1000000 [15:46<68:14:23,  4.05it/s]
  0%|          | 4835/1000000 [15:46<76:10:10,  3.63it/s]
  0%|          | 4836/1000000 [15:47<69:54:32,  3.95it/s]
  0%|          | 4837/1000000 [15:47<58:48:24,  4.70it/s]
  0%|          | 4839/1000000 [15:47<43:57:01,  6.29it/s]
  0%|          | 4841/1000000 [15:47<43:27:15,  6.36it/s]
  0%|          | 4842/1000000 [15:47<46:21:10,  5.96it/s]
  0%|          | 4843/1000000 [15:48<47:12:44,  5.86it/s]
  0%|          | 4844/1000000 [15:48<47:19:42,  5.84it/s]
  0%|          | 4845/1000000 [15:48<46:40:48,  5.92it/s]
  0%|          | 4846/1000000 [15:48<49:56:48,  5.53it/s]
  0%|          | 4847/1000000 [15:48<52:53:02,  5.23it/s]
  0%|          | 4849/1000000 [15:49<47:26:46,  5.83it/s]
  0%|          | 4850/1000000 [15:49<52:00:01,  5.32it/s]
  0%|          | 4851/1000000 [15:49<49:32:41,  5.58it/s]
  0%|          | 4852/1000000 [15:49<59:05:29,  4.68it/s]
  0%|          | 4853/1000000 [15:50<69:19:58,  3.99it/s]
  0%|          | 4854/1000000 [15:50<79:03:38,  3.50it/s]
  0%|          | 4855/1000000 [15:50<82:10:48,  3.36it/s]
  0%|          | 4856/1000000 [15:51<77:39:39,  3.56it/s]
  0%|          | 4857/1000000 [15:51<63:16:33,  4.37it/s]
  0%|          | 4859/1000000 [15:51<45:34:10,  6.07it/s]
  0%|          | 4860/1000000 [15:51<43:20:30,  6.38it/s]
  0%|          | 4861/1000000 [15:51<46:47:08,  5.91it/s]
  0%|          | 4862/1000000 [15:52<48:36:09,  5.69it/s]
  0%|          | 4863/1000000 [15:52<49:23:36,  5.60it/s]
  0%|          | 4864/1000000 [15:52<45:08:46,  6.12it/s]
  0%|          | 4865/1000000 [15:52<49:12:00,  5.62it/s]
  0%|          | 4866/1000000 [15:52<49:51:13,  5.54it/s]
  0%|          | 4867/1000000 [15:52<55:57:23,  4.94it/s]
  0%|          | 4868/1000000 [15:53<51:17:59,  5.39it/s]
  0%|          | 4869/1000000 [15:53<44:35:55,  6.20it/s]
  0%|          | 4870/1000000 [15:53<47:35:37,  5.81it/s]
  0%|          | 4871/1000000 [15:53<49:36:32,  5.57it/s]
  0%|          | 4872/1000000 [15:53<46:27:59,  5.95it/s]
  0%|          | 4873/1000000 [15:54<57:06:56,  4.84it/s]
  0%|          | 4874/1000000 [15:54<69:16:56,  3.99it/s]
  0%|          | 4875/1000000 [15:54<79:53:10,  3.46it/s]
  0%|          | 4876/1000000 [15:55<82:30:02,  3.35it/s]
  0%|          | 4877/1000000 [15:55<78:54:49,  3.50it/s]
  0%|          | 4878/1000000 [15:55<64:32:44,  4.28it/s]
  0%|          | 4879/1000000 [15:55<54:41:03,  5.05it/s]
  0%|          | 4881/1000000 [15:55<41:28:48,  6.66it/s]
  0%|          | 4882/1000000 [15:55<38:56:27,  7.10it/s]
  0%|          | 4883/1000000 [15:56<39:45:07,  6.95it/s]
  0%|          | 4884/1000000 [15:56<42:38:02,  6.48it/s]
  0%|          | 4885/1000000 [15:56<44:31:34,  6.21it/s]
  0%|          | 4886/1000000 [15:56<44:02:32,  6.28it/s]
  0%|          | 4887/1000000 [15:56<40:48:48,  6.77it/s]
  0%|          | 4888/1000000 [15:56<39:28:29,  7.00it/s]
  0%|          | 4889/1000000 [15:56<40:37:53,  6.80it/s]
  0%|          | 4890/1000000 [15:57<42:24:55,  6.52it/s]
  0%|          | 4891/1000000 [15:57<43:34:51,  6.34it/s]
  0%|          | 4892/1000000 [15:57<50:48:19,  5.44it/s]
  0%|          | 4893/1000000 [15:57<53:07:53,  5.20it/s]
  0%|          | 4894/1000000 [15:57<50:15:23,  5.50it/s]
  0%|          | 4895/1000000 [15:58<52:11:10,  5.30it/s]
  0%|          | 4896/1000000 [15:58<53:49:32,  5.14it/s]
  0%|          | 4897/1000000 [15:58<49:38:46,  5.57it/s]
  0%|          | 4898/1000000 [15:58<68:13:15,  4.05it/s]
  0%|          | 4899/1000000 [15:59<75:28:09,  3.66it/s]
  0%|          | 4900/1000000 [15:59<83:34:14,  3.31it/s]
  0%|          | 4901/1000000 [15:59<89:37:07,  3.08it/s]
  0%|          | 4902/1000000 [16:00<82:12:50,  3.36it/s]
  0%|          | 4903/1000000 [16:00<66:36:42,  4.15it/s]
  0%|          | 4904/1000000 [16:00<56:18:02,  4.91it/s]
  0%|          | 4905/1000000 [16:00<49:13:34,  5.62it/s]
  0%|          | 4906/1000000 [16:00<44:46:22,  6.17it/s]
  0%|          | 4907/1000000 [16:00<43:45:17,  6.32it/s]
  0%|          | 4908/1000000 [16:01<46:37:41,  5.93it/s]
  0%|          | 4909/1000000 [16:01<46:49:41,  5.90it/s]
  0%|          | 4910/1000000 [16:01<44:56:35,  6.15it/s]
  0%|          | 4911/1000000 [16:01<47:42:44,  5.79it/s]
  0%|          | 4912/1000000 [16:01<46:55:03,  5.89it/s]
  0%|          | 4913/1000000 [16:01<48:41:31,  5.68it/s]
  0%|          | 4914/1000000 [16:02<48:10:44,  5.74it/s]
  0%|          | 4915/1000000 [16:02<42:16:11,  6.54it/s]
  0%|          | 4916/1000000 [16:02<43:04:41,  6.42it/s]
  0%|          | 4917/1000000 [16:02<46:08:26,  5.99it/s]
  0%|          | 4918/1000000 [16:02<42:05:36,  6.57it/s]
  0%|          | 4919/1000000 [16:02<55:57:18,  4.94it/s]
  0%|          | 4920/1000000 [16:03<67:59:28,  4.07it/s]
  0%|          | 4921/1000000 [16:03<78:55:43,  3.50it/s]
  0%|          | 4922/1000000 [16:03<77:31:39,  3.57it/s]
  0%|          | 4923/1000000 [16:04<64:14:17,  4.30it/s]
  0%|          | 4924/1000000 [16:04<56:18:22,  4.91it/s]
  0%|          | 4925/1000000 [16:04<48:07:23,  5.74it/s]
  0%|          | 4926/1000000 [16:04<49:36:04,  5.57it/s]
  0%|          | 4927/1000000 [16:04<48:27:58,  5.70it/s]
  0%|          | 4928/1000000 [16:04<46:34:42,  5.93it/s]
  0%|          | 4929/1000000 [16:05<49:44:57,  5.56it/s]
  0%|          | 4930/1000000 [16:05<53:47:09,  5.14it/s]
  0%|          | 4931/1000000 [16:05<49:39:16,  5.57it/s]
  0%|          | 4932/1000000 [16:05<46:47:51,  5.91it/s]
  0%|          | 4933/1000000 [16:05<45:27:26,  6.08it/s]
  0%|          | 4934/1000000 [16:06<59:27:14,  4.65it/s]
  0%|          | 4935/1000000 [16:06<70:59:48,  3.89it/s]
  0%|          | 4936/1000000 [16:06<74:37:10,  3.70it/s]
  0%|          | 4937/1000000 [16:06<62:15:57,  4.44it/s]
  0%|          | 4938/1000000 [16:06<53:13:10,  5.19it/s]
  0%|          | 4939/1000000 [16:07<47:50:04,  5.78it/s]
  0%|          | 4940/1000000 [16:07<53:15:20,  5.19it/s]
  0%|          | 4941/1000000 [16:07<53:19:45,  5.18it/s]
  0%|          | 4942/1000000 [16:07<57:09:12,  4.84it/s]
  0%|          | 4943/1000000 [16:07<60:48:17,  4.55it/s]
  0%|          | 4944/1000000 [16:08<62:24:28,  4.43it/s]
  0%|          | 4945/1000000 [16:08<59:19:35,  4.66it/s]
  0%|          | 4946/1000000 [16:08<69:44:36,  3.96it/s]
  0%|          | 4947/1000000 [16:09<80:24:35,  3.44it/s]
  0%|          | 4948/1000000 [16:09<81:58:36,  3.37it/s]
  0%|          | 4949/1000000 [16:09<78:49:41,  3.51it/s]
  0%|          | 4950/1000000 [16:09<65:15:53,  4.24it/s]
  0%|          | 4951/1000000 [16:09<56:53:25,  4.86it/s]
  0%|          | 4952/1000000 [16:10<51:42:52,  5.34it/s]
  0%|          | 4953/1000000 [16:10<50:40:17,  5.45it/s]
  0%|          | 4954/1000000 [16:10<49:58:05,  5.53it/s]
  0%|          | 4955/1000000 [16:10<50:26:55,  5.48it/s]
  0%|          | 4956/1000000 [16:10<53:00:13,  5.21it/s]
  0%|          | 4957/1000000 [16:11<55:30:09,  4.98it/s]
  0%|          | 4958/1000000 [16:11<56:09:41,  4.92it/s]
  0%|          | 4959/1000000 [16:11<54:44:19,  5.05it/s]
  0%|          | 4960/1000000 [16:11<68:24:24,  4.04it/s]
  0%|          | 4961/1000000 [16:12<73:31:30,  3.76it/s]
  0%|          | 4962/1000000 [16:12<83:49:39,  3.30it/s]
  0%|          | 4964/1000000 [16:12<57:41:26,  4.79it/s]
  0%|          | 4966/1000000 [16:12<49:22:29,  5.60it/s]
  0%|          | 4967/1000000 [16:13<44:59:33,  6.14it/s]
  0%|          | 4968/1000000 [16:13<43:48:09,  6.31it/s]
  0%|          | 4969/1000000 [16:13<45:01:31,  6.14it/s]
  0%|          | 4970/1000000 [16:13<50:26:26,  5.48it/s]
  0%|          | 4971/1000000 [16:13<58:02:56,  4.76it/s]
  0%|          | 4972/1000000 [16:14<59:29:50,  4.65it/s]
  0%|          | 4973/1000000 [16:14<57:32:24,  4.80it/s]
  0%|          | 4974/1000000 [16:14<50:12:40,  5.50it/s]
  0%|          | 4975/1000000 [16:14<61:09:57,  4.52it/s]
  0%|          | 4976/1000000 [16:15<68:01:15,  4.06it/s]
  0%|          | 4977/1000000 [16:15<76:18:24,  3.62it/s]
  0%|          | 4978/1000000 [16:15<81:33:05,  3.39it/s]
  0%|          | 4979/1000000 [16:15<75:22:52,  3.67it/s]
  0%|          | 4981/1000000 [16:16<52:38:14,  5.25it/s]
  0%|          | 4983/1000000 [16:16<43:48:37,  6.31it/s]
  0%|          | 4984/1000000 [16:16<40:16:56,  6.86it/s]
  0%|          | 4985/1000000 [16:16<43:40:49,  6.33it/s]
  0%|          | 4986/1000000 [16:16<47:09:08,  5.86it/s]
  0%|          | 4987/1000000 [16:17<48:45:17,  5.67it/s]
  0%|          | 4988/1000000 [16:17<48:26:58,  5.70it/s]
  0%|          | 4989/1000000 [16:17<51:32:12,  5.36it/s]
  0%|          | 4990/1000000 [16:17<54:48:10,  5.04it/s]
  0%|          | 4991/1000000 [16:17<53:43:18,  5.14it/s]
  0%|          | 4992/1000000 [16:18<55:06:36,  5.02it/s]
  0%|          | 4993/1000000 [16:18<55:40:39,  4.96it/s]
  0%|          | 4994/1000000 [16:18<72:00:06,  3.84it/s]
  0%|          | 4995/1000000 [16:19<79:03:10,  3.50it/s]
  0%|          | 4996/1000000 [16:19<85:31:30,  3.23it/s]
  0%|          | 4997/1000000 [16:19<83:10:09,  3.32it/s]
  0%|          | 4998/1000000 [16:19<71:10:19,  3.88it/s]
  0%|          | 4999/1000000 [16:19<60:12:48,  4.59it/s]
  0%|          | 5000/1000000 [16:20<52:50:55,  5.23it/s]
  1%|          | 5001/1000000 [16:20<46:13:04,  5.98it/s]
  1%|          | 5002/1000000 [16:20<49:16:56,  5.61it/s]
  1%|          | 5003/1000000 [16:20<48:17:25,  5.72it/s]
  1%|          | 5004/1000000 [16:20<55:40:02,  4.96it/s]
  1%|          | 5005/1000000 [16:21<52:58:19,  5.22it/s]
  1%|          | 5006/1000000 [16:21<57:36:35,  4.80it/s]
  1%|          | 5007/1000000 [16:21<57:36:27,  4.80it/s]
  1%|          | 5008/1000000 [16:21<59:01:47,  4.68it/s]
  1%|          | 5009/1000000 [16:21<50:16:12,  5.50it/s]
  1%|          | 5010/1000000 [16:21<49:03:07,  5.63it/s]
  1%|          | 5011/1000000 [16:22<60:55:30,  4.54it/s]
  1%|          | 5012/1000000 [16:22<74:18:57,  3.72it/s]
  1%|          | 5013/1000000 [16:23<83:09:40,  3.32it/s]
  1%|          | 5014/1000000 [16:23<78:22:13,  3.53it/s]
  1%|          | 5015/1000000 [16:23<63:47:48,  4.33it/s]
  1%|          | 5016/1000000 [16:23<53:51:29,  5.13it/s]
  1%|          | 5017/1000000 [16:23<47:00:45,  5.88it/s]
  1%|          | 5018/1000000 [16:23<42:10:56,  6.55it/s]
  1%|          | 5019/1000000 [16:24<55:43:12,  4.96it/s]
  1%|          | 5020/1000000 [16:24<59:37:50,  4.63it/s]
  1%|          | 5021/1000000 [16:24<64:56:38,  4.26it/s]
  1%|          | 5022/1000000 [16:24<66:21:49,  4.16it/s]
  1%|          | 5023/1000000 [16:25<60:20:45,  4.58it/s]
  1%|          | 5024/1000000 [16:25<50:47:56,  5.44it/s]
  1%|          | 5025/1000000 [16:25<58:41:54,  4.71it/s]
  1%|          | 5026/1000000 [16:25<69:17:31,  3.99it/s]
  1%|          | 5027/1000000 [16:26<75:14:41,  3.67it/s]
  1%|          | 5028/1000000 [16:26<72:26:03,  3.82it/s]
  1%|          | 5029/1000000 [16:26<59:50:56,  4.62it/s]
  1%|          | 5031/1000000 [16:26<48:39:37,  5.68it/s]
  1%|          | 5032/1000000 [16:26<47:34:09,  5.81it/s]
  1%|          | 5033/1000000 [16:27<50:55:39,  5.43it/s]
  1%|          | 5034/1000000 [16:27<55:09:49,  5.01it/s]
  1%|          | 5035/1000000 [16:27<61:48:49,  4.47it/s]
  1%|          | 5036/1000000 [16:27<54:32:31,  5.07it/s]
  1%|          | 5037/1000000 [16:28<64:06:53,  4.31it/s]
  1%|          | 5038/1000000 [16:28<72:04:23,  3.83it/s]
  1%|          | 5039/1000000 [16:28<78:10:02,  3.54it/s]
  1%|          | 5040/1000000 [16:28<69:16:25,  3.99it/s]
  1%|          | 5041/1000000 [16:28<59:01:01,  4.68it/s]
  1%|          | 5042/1000000 [16:29<56:06:40,  4.93it/s]
  1%|          | 5043/1000000 [16:29<55:01:01,  5.02it/s]
  1%|          | 5044/1000000 [16:29<55:01:51,  5.02it/s]
  1%|          | 5045/1000000 [16:29<49:07:04,  5.63it/s]
  1%|          | 5046/1000000 [16:29<44:40:40,  6.19it/s]
  1%|          | 5047/1000000 [16:30<50:48:49,  5.44it/s]
  1%|          | 5048/1000000 [16:30<55:26:36,  4.98it/s]
  1%|          | 5049/1000000 [16:30<59:38:42,  4.63it/s]
  1%|          | 5050/1000000 [16:30<61:35:07,  4.49it/s]
  1%|          | 5051/1000000 [16:30<54:15:09,  5.09it/s]
  1%|          | 5052/1000000 [16:31<62:41:39,  4.41it/s]
  1%|          | 5053/1000000 [16:31<72:01:42,  3.84it/s]
  1%|          | 5054/1000000 [16:31<84:08:08,  3.28it/s]
  1%|          | 5055/1000000 [16:32<84:05:39,  3.29it/s]
  1%|          | 5056/1000000 [16:32<69:08:07,  4.00it/s]
  1%|          | 5058/1000000 [16:32<48:02:52,  5.75it/s]
  1%|          | 5059/1000000 [16:32<52:42:31,  5.24it/s]
  1%|          | 5060/1000000 [16:32<49:26:41,  5.59it/s]
  1%|          | 5061/1000000 [16:33<44:18:57,  6.24it/s]
  1%|          | 5062/1000000 [16:33<44:13:58,  6.25it/s]
  1%|          | 5063/1000000 [16:33<42:37:00,  6.49it/s]
  1%|          | 5064/1000000 [16:33<55:15:01,  5.00it/s]
  1%|          | 5065/1000000 [16:33<58:05:50,  4.76it/s]
  1%|          | 5066/1000000 [16:34<51:50:36,  5.33it/s]
  1%|          | 5067/1000000 [16:34<60:38:18,  4.56it/s]
  1%|          | 5068/1000000 [16:34<71:23:00,  3.87it/s]
  1%|          | 5069/1000000 [16:35<78:53:48,  3.50it/s]
  1%|          | 5070/1000000 [16:35<68:24:55,  4.04it/s]
  1%|          | 5071/1000000 [16:35<63:02:13,  4.38it/s]
  1%|          | 5072/1000000 [16:35<57:12:55,  4.83it/s]
  1%|          | 5073/1000000 [16:35<55:36:18,  4.97it/s]
  1%|          | 5074/1000000 [16:35<60:58:26,  4.53it/s]
  1%|          | 5075/1000000 [16:36<62:17:31,  4.44it/s]
  1%|          | 5076/1000000 [16:36<55:12:33,  5.01it/s]
  1%|          | 5077/1000000 [16:36<50:32:55,  5.47it/s]
  1%|          | 5078/1000000 [16:36<47:27:28,  5.82it/s]
  1%|          | 5079/1000000 [16:36<57:11:48,  4.83it/s]
  1%|          | 5080/1000000 [16:37<67:56:51,  4.07it/s]
  1%|          | 5081/1000000 [16:37<74:45:32,  3.70it/s]
  1%|          | 5082/1000000 [16:37<71:16:28,  3.88it/s]
  1%|          | 5083/1000000 [16:37<60:25:29,  4.57it/s]
  1%|          | 5085/1000000 [16:38<47:39:23,  5.80it/s]
  1%|          | 5086/1000000 [16:38<44:31:30,  6.21it/s]
  1%|          | 5087/1000000 [16:38<44:30:27,  6.21it/s]
  1%|          | 5088/1000000 [16:38<44:47:32,  6.17it/s]
  1%|          | 5089/1000000 [16:38<45:54:51,  6.02it/s]
  1%|          | 5090/1000000 [16:39<55:47:02,  4.95it/s]
  1%|          | 5091/1000000 [16:39<52:54:18,  5.22it/s]
  1%|          | 5092/1000000 [16:39<55:05:10,  5.02it/s]
  1%|          | 5093/1000000 [16:39<50:08:50,  5.51it/s]
  1%|          | 5094/1000000 [16:39<48:41:32,  5.68it/s]
  1%|          | 5095/1000000 [16:40<57:39:22,  4.79it/s]
  1%|          | 5096/1000000 [16:40<69:12:58,  3.99it/s]
  1%|          | 5097/1000000 [16:40<79:25:04,  3.48it/s]
  1%|          | 5098/1000000 [16:41<79:11:06,  3.49it/s]
  1%|          | 5100/1000000 [16:41<54:20:43,  5.09it/s]
  1%|          | 5101/1000000 [16:41<48:12:26,  5.73it/s]
  1%|          | 5102/1000000 [16:41<43:23:55,  6.37it/s]
  1%|          | 5103/1000000 [16:41<46:24:23,  5.96it/s]
  1%|          | 5104/1000000 [16:41<43:22:39,  6.37it/s]
  1%|          | 5105/1000000 [16:41<45:57:57,  6.01it/s]
  1%|          | 5106/1000000 [16:42<48:11:52,  5.73it/s]
  1%|          | 5107/1000000 [16:42<52:16:32,  5.29it/s]
  1%|          | 5108/1000000 [16:42<55:13:32,  5.00it/s]
  1%|          | 5109/1000000 [16:42<54:56:10,  5.03it/s]
  1%|          | 5110/1000000 [16:42<50:07:07,  5.51it/s]
  1%|          | 5111/1000000 [16:43<48:33:35,  5.69it/s]
  1%|          | 5112/1000000 [16:43<59:55:31,  4.61it/s]
  1%|          | 5113/1000000 [16:43<71:16:19,  3.88it/s]
  1%|          | 5114/1000000 [16:44<80:52:03,  3.42it/s]
  1%|          | 5115/1000000 [16:44<76:20:02,  3.62it/s]
  1%|          | 5116/1000000 [16:44<63:47:04,  4.33it/s]
  1%|          | 5117/1000000 [16:44<53:27:47,  5.17it/s]
  1%|          | 5118/1000000 [16:44<54:34:38,  5.06it/s]
  1%|          | 5119/1000000 [16:44<48:38:41,  5.68it/s]
  1%|          | 5120/1000000 [16:45<42:44:05,  6.47it/s]
  1%|          | 5121/1000000 [16:45<43:22:25,  6.37it/s]
  1%|          | 5122/1000000 [16:45<41:25:27,  6.67it/s]
  1%|          | 5123/1000000 [16:45<41:38:02,  6.64it/s]
  1%|          | 5124/1000000 [16:45<41:50:09,  6.61it/s]
  1%|          | 5125/1000000 [16:45<41:17:27,  6.69it/s]
  1%|          | 5126/1000000 [16:46<45:28:56,  6.08it/s]
  1%|          | 5127/1000000 [16:46<44:56:53,  6.15it/s]
  1%|          | 5129/1000000 [16:46<39:03:51,  7.07it/s]
  1%|          | 5130/1000000 [16:46<40:37:41,  6.80it/s]
  1%|          | 5131/1000000 [16:46<44:08:30,  6.26it/s]
  1%|          | 5132/1000000 [16:46<41:04:43,  6.73it/s]
  1%|          | 5133/1000000 [16:47<53:50:55,  5.13it/s]
  1%|          | 5134/1000000 [16:47<68:30:13,  4.03it/s]
  1%|          | 5135/1000000 [16:47<79:47:28,  3.46it/s]
  1%|          | 5136/1000000 [16:48<84:59:08,  3.25it/s]
  1%|          | 5137/1000000 [16:48<70:22:53,  3.93it/s]
  1%|          | 5138/1000000 [16:48<59:39:48,  4.63it/s]
  1%|          | 5140/1000000 [16:48<45:04:11,  6.13it/s]
  1%|          | 5141/1000000 [16:48<45:32:11,  6.07it/s]
  1%|          | 5142/1000000 [16:49<47:59:19,  5.76it/s]
  1%|          | 5143/1000000 [16:49<50:42:01,  5.45it/s]
  1%|          | 5144/1000000 [16:49<48:05:11,  5.75it/s]
  1%|          | 5145/1000000 [16:49<46:27:26,  5.95it/s]
  1%|          | 5146/1000000 [16:49<54:23:49,  5.08it/s]
  1%|          | 5147/1000000 [16:50<52:13:22,  5.29it/s]
  1%|          | 5148/1000000 [16:50<53:54:06,  5.13it/s]
  1%|          | 5149/1000000 [16:50<56:40:04,  4.88it/s]
  1%|          | 5150/1000000 [16:50<60:27:21,  4.57it/s]
  1%|          | 5151/1000000 [16:51<69:47:54,  3.96it/s]
  1%|          | 5152/1000000 [16:51<74:41:41,  3.70it/s]
  1%|          | 5153/1000000 [16:51<80:55:28,  3.41it/s]
  1%|          | 5154/1000000 [16:52<76:11:43,  3.63it/s]
  1%|          | 5155/1000000 [16:52<62:22:00,  4.43it/s]
  1%|          | 5156/1000000 [16:52<53:58:56,  5.12it/s]
  1%|          | 5157/1000000 [16:52<54:46:20,  5.05it/s]
  1%|          | 5158/1000000 [16:52<54:37:32,  5.06it/s]
  1%|          | 5159/1000000 [16:52<48:22:51,  5.71it/s]
  1%|          | 5160/1000000 [16:52<42:54:35,  6.44it/s]
  1%|          | 5161/1000000 [16:53<43:19:29,  6.38it/s]
  1%|          | 5162/1000000 [16:53<56:31:01,  4.89it/s]
  1%|          | 5163/1000000 [16:53<53:22:00,  5.18it/s]
  1%|          | 5164/1000000 [16:53<56:57:26,  4.85it/s]
  1%|          | 5165/1000000 [16:53<49:04:36,  5.63it/s]
  1%|          | 5166/1000000 [16:54<61:44:09,  4.48it/s]
  1%|          | 5167/1000000 [16:54<72:52:52,  3.79it/s]
  1%|          | 5168/1000000 [16:54<79:50:34,  3.46it/s]
  1%|          | 5169/1000000 [16:55<74:00:09,  3.73it/s]
  1%|          | 5171/1000000 [16:55<52:26:28,  5.27it/s]
  1%|          | 5172/1000000 [16:55<53:53:59,  5.13it/s]
  1%|          | 5173/1000000 [16:55<52:58:54,  5.22it/s]
  1%|          | 5174/1000000 [16:55<55:44:48,  4.96it/s]
  1%|          | 5175/1000000 [16:56<51:50:08,  5.33it/s]
  1%|          | 5177/1000000 [16:56<48:18:31,  5.72it/s]
  1%|          | 5178/1000000 [16:56<55:54:21,  4.94it/s]
  1%|          | 5179/1000000 [16:56<59:32:12,  4.64it/s]
  1%|          | 5180/1000000 [16:57<68:45:26,  4.02it/s]
  1%|          | 5181/1000000 [16:57<77:19:39,  3.57it/s]
  1%|          | 5182/1000000 [16:57<79:11:16,  3.49it/s]
  1%|          | 5183/1000000 [16:58<66:32:30,  4.15it/s]
  1%|          | 5184/1000000 [16:58<58:03:42,  4.76it/s]
  1%|          | 5185/1000000 [16:58<49:08:25,  5.62it/s]
  1%|          | 5186/1000000 [16:58<45:42:24,  6.05it/s]
  1%|          | 5188/1000000 [16:58<47:07:11,  5.86it/s]
  1%|          | 5189/1000000 [16:59<48:32:54,  5.69it/s]
  1%|          | 5190/1000000 [16:59<46:43:48,  5.91it/s]
  1%|          | 5191/1000000 [16:59<47:45:01,  5.79it/s]
  1%|          | 5193/1000000 [16:59<43:37:52,  6.33it/s]
  1%|          | 5194/1000000 [16:59<50:13:13,  5.50it/s]
  1%|          | 5195/1000000 [17:00<53:00:04,  5.21it/s]
  1%|          | 5196/1000000 [17:00<49:16:38,  5.61it/s]
  1%|          | 5197/1000000 [17:00<60:52:39,  4.54it/s]
  1%|          | 5198/1000000 [17:00<74:16:49,  3.72it/s]
  1%|          | 5199/1000000 [17:01<79:47:00,  3.46it/s]
  1%|          | 5200/1000000 [17:01<80:18:39,  3.44it/s]
  1%|          | 5201/1000000 [17:01<65:53:02,  4.19it/s]
  1%|          | 5202/1000000 [17:01<55:22:21,  4.99it/s]
  1%|          | 5204/1000000 [17:02<42:22:25,  6.52it/s]
  1%|          | 5205/1000000 [17:02<46:57:29,  5.88it/s]
  1%|          | 5206/1000000 [17:02<49:21:07,  5.60it/s]
  1%|          | 5207/1000000 [17:02<49:46:37,  5.55it/s]
  1%|          | 5208/1000000 [17:02<44:46:55,  6.17it/s]
  1%|          | 5209/1000000 [17:02<44:19:39,  6.23it/s]
  1%|          | 5210/1000000 [17:03<55:27:45,  4.98it/s]
  1%|          | 5211/1000000 [17:03<63:01:46,  4.38it/s]
  1%|          | 5212/1000000 [17:03<54:35:47,  5.06it/s]
  1%|          | 5213/1000000 [17:03<59:10:16,  4.67it/s]
  1%|          | 5214/1000000 [17:04<60:17:03,  4.58it/s]
  1%|          | 5215/1000000 [17:04<59:42:02,  4.63it/s]
  1%|          | 5216/1000000 [17:04<64:22:52,  4.29it/s]
  1%|          | 5217/1000000 [17:04<62:05:13,  4.45it/s]
  1%|          | 5218/1000000 [17:05<67:33:31,  4.09it/s]
  1%|          | 5219/1000000 [17:05<74:45:33,  3.70it/s]
  1%|          | 5220/1000000 [17:05<80:20:58,  3.44it/s]
  1%|          | 5221/1000000 [17:05<66:36:45,  4.15it/s]
  1%|          | 5222/1000000 [17:05<55:50:15,  4.95it/s]
  1%|          | 5224/1000000 [17:06<41:41:48,  6.63it/s]
  1%|          | 5225/1000000 [17:06<46:06:36,  5.99it/s]
  1%|          | 5226/1000000 [17:06<47:52:36,  5.77it/s]
  1%|          | 5227/1000000 [17:06<52:22:25,  5.28it/s]
  1%|          | 5228/1000000 [17:07<55:41:58,  4.96it/s]
  1%|          | 5229/1000000 [17:07<58:04:02,  4.76it/s]
  1%|          | 5230/1000000 [17:07<55:05:18,  5.02it/s]
  1%|          | 5231/1000000 [17:07<52:51:42,  5.23it/s]
  1%|          | 5232/1000000 [17:07<53:34:50,  5.16it/s]
  1%|          | 5233/1000000 [17:08<67:02:55,  4.12it/s]
  1%|          | 5234/1000000 [17:08<76:41:40,  3.60it/s]
  1%|          | 5235/1000000 [17:08<78:18:24,  3.53it/s]
  1%|          | 5236/1000000 [17:09<73:44:37,  3.75it/s]
  1%|          | 5238/1000000 [17:09<52:32:30,  5.26it/s]
  1%|          | 5240/1000000 [17:09<42:11:32,  6.55it/s]
  1%|          | 5241/1000000 [17:09<42:01:59,  6.57it/s]
  1%|          | 5242/1000000 [17:09<42:24:15,  6.52it/s]
  1%|          | 5243/1000000 [17:09<43:37:56,  6.33it/s]
  1%|          | 5244/1000000 [17:10<44:54:24,  6.15it/s]
  1%|          | 5245/1000000 [17:10<47:40:13,  5.80it/s]
  1%|          | 5246/1000000 [17:10<49:14:48,  5.61it/s]
  1%|          | 5247/1000000 [17:10<49:53:04,  5.54it/s]
  1%|          | 5248/1000000 [17:10<50:21:35,  5.49it/s]
  1%|          | 5249/1000000 [17:11<50:51:05,  5.43it/s]
  1%|          | 5250/1000000 [17:11<45:01:19,  6.14it/s]
  1%|          | 5251/1000000 [17:11<53:42:36,  5.14it/s]
  1%|          | 5252/1000000 [17:11<65:21:18,  4.23it/s]
  1%|          | 5253/1000000 [17:12<73:36:46,  3.75it/s]
  1%|          | 5254/1000000 [17:12<79:43:45,  3.47it/s]
  1%|          | 5255/1000000 [17:12<71:23:13,  3.87it/s]
  1%|          | 5256/1000000 [17:12<58:50:32,  4.70it/s]
  1%|          | 5258/1000000 [17:12<42:34:43,  6.49it/s]
  1%|          | 5259/1000000 [17:13<41:45:42,  6.62it/s]
  1%|          | 5260/1000000 [17:13<41:44:03,  6.62it/s]
  1%|          | 5261/1000000 [17:13<45:19:49,  6.10it/s]
  1%|          | 5262/1000000 [17:13<47:31:44,  5.81it/s]
  1%|          | 5263/1000000 [17:13<49:06:37,  5.63it/s]
  1%|          | 5264/1000000 [17:13<46:39:47,  5.92it/s]
  1%|          | 5265/1000000 [17:14<50:44:50,  5.44it/s]
  1%|          | 5266/1000000 [17:14<55:47:59,  4.95it/s]
  1%|          | 5267/1000000 [17:14<52:59:45,  5.21it/s]
  1%|          | 5268/1000000 [17:14<48:43:31,  5.67it/s]
  1%|          | 5269/1000000 [17:14<43:39:58,  6.33it/s]
  1%|          | 5270/1000000 [17:14<43:28:55,  6.35it/s]
  1%|          | 5271/1000000 [17:15<57:07:55,  4.84it/s]
  1%|          | 5272/1000000 [17:15<66:30:05,  4.15it/s]
  1%|          | 5273/1000000 [17:15<76:31:45,  3.61it/s]
  1%|          | 5274/1000000 [17:16<80:28:32,  3.43it/s]
  1%|          | 5275/1000000 [17:16<66:06:02,  4.18it/s]
  1%|          | 5277/1000000 [17:16<46:53:00,  5.89it/s]
  1%|          | 5278/1000000 [17:16<42:28:22,  6.51it/s]
  1%|          | 5279/1000000 [17:16<44:25:08,  6.22it/s]
  1%|          | 5280/1000000 [17:17<47:10:16,  5.86it/s]
  1%|          | 5281/1000000 [17:17<48:34:11,  5.69it/s]
  1%|          | 5282/1000000 [17:17<50:38:12,  5.46it/s]
  1%|          | 5283/1000000 [17:17<52:54:47,  5.22it/s]
  1%|          | 5284/1000000 [17:17<54:19:27,  5.09it/s]
  1%|          | 5285/1000000 [17:18<47:56:29,  5.76it/s]
  1%|          | 5286/1000000 [17:18<47:50:45,  5.77it/s]
  1%|          | 5287/1000000 [17:18<56:50:32,  4.86it/s]
  1%|          | 5288/1000000 [17:18<57:48:01,  4.78it/s]
  1%|          | 5289/1000000 [17:18<52:26:31,  5.27it/s]
  1%|          | 5290/1000000 [17:19<65:40:39,  4.21it/s]
  1%|          | 5291/1000000 [17:19<79:14:01,  3.49it/s]
  1%|          | 5292/1000000 [17:19<81:35:23,  3.39it/s]
  1%|          | 5293/1000000 [17:20<87:33:21,  3.16it/s]
  1%|          | 5294/1000000 [17:20<85:25:26,  3.23it/s]
  1%|          | 5295/1000000 [17:20<75:13:07,  3.67it/s]
  1%|          | 5296/1000000 [17:20<63:51:45,  4.33it/s]
  1%|          | 5297/1000000 [17:20<53:03:44,  5.21it/s]
  1%|          | 5298/1000000 [17:21<54:22:33,  5.08it/s]
  1%|          | 5299/1000000 [17:21<51:34:54,  5.36it/s]
  1%|          | 5300/1000000 [17:21<46:39:20,  5.92it/s]
  1%|          | 5301/1000000 [17:21<46:29:11,  5.94it/s]
  1%|          | 5302/1000000 [17:21<47:09:17,  5.86it/s]
  1%|          | 5303/1000000 [17:21<45:31:08,  6.07it/s]
  1%|          | 5304/1000000 [17:22<49:36:15,  5.57it/s]
  1%|          | 5305/1000000 [17:22<52:07:41,  5.30it/s]
  1%|          | 5306/1000000 [17:22<48:22:08,  5.71it/s]
  1%|          | 5307/1000000 [17:22<49:42:16,  5.56it/s]
  1%|          | 5308/1000000 [17:22<52:40:35,  5.25it/s]
  1%|          | 5309/1000000 [17:23<53:17:09,  5.19it/s]
  1%|          | 5310/1000000 [17:23<49:06:50,  5.63it/s]
  1%|          | 5311/1000000 [17:23<63:09:13,  4.38it/s]
  1%|          | 5312/1000000 [17:24<75:21:04,  3.67it/s]
  1%|          | 5313/1000000 [17:24<81:24:38,  3.39it/s]
  1%|          | 5314/1000000 [17:24<88:58:53,  3.11it/s]
  1%|          | 5315/1000000 [17:25<83:56:59,  3.29it/s]
  1%|          | 5316/1000000 [17:25<69:08:03,  4.00it/s]
  1%|          | 5318/1000000 [17:25<51:33:07,  5.36it/s]
  1%|          | 5319/1000000 [17:25<46:46:44,  5.91it/s]
  1%|          | 5320/1000000 [17:25<50:49:06,  5.44it/s]
  1%|          | 5321/1000000 [17:25<47:08:10,  5.86it/s]
  1%|          | 5323/1000000 [17:26<41:38:05,  6.64it/s]
  1%|          | 5324/1000000 [17:26<44:55:03,  6.15it/s]
  1%|          | 5325/1000000 [17:26<45:02:18,  6.13it/s]
  1%|          | 5326/1000000 [17:26<45:56:46,  6.01it/s]
  1%|          | 5327/1000000 [17:26<46:01:49,  6.00it/s]
  1%|          | 5328/1000000 [17:27<49:50:12,  5.54it/s]
  1%|          | 5329/1000000 [17:27<51:37:23,  5.35it/s]
  1%|          | 5330/1000000 [17:27<53:42:54,  5.14it/s]
  1%|          | 5331/1000000 [17:27<53:19:53,  5.18it/s]
  1%|          | 5332/1000000 [17:27<48:51:02,  5.66it/s]
  1%|          | 5333/1000000 [17:27<52:53:24,  5.22it/s]
  1%|          | 5334/1000000 [17:28<64:20:37,  4.29it/s]
  1%|          | 5335/1000000 [17:28<74:55:01,  3.69it/s]
  1%|          | 5336/1000000 [17:28<78:44:04,  3.51it/s]
  1%|          | 5337/1000000 [17:29<82:00:27,  3.37it/s]
  1%|          | 5338/1000000 [17:29<85:35:10,  3.23it/s]
  1%|          | 5339/1000000 [17:29<74:48:16,  3.69it/s]
  1%|          | 5340/1000000 [17:29<61:13:44,  4.51it/s]
  1%|          | 5341/1000000 [17:30<53:27:22,  5.17it/s]
  1%|          | 5343/1000000 [17:30<40:56:54,  6.75it/s]
  1%|          | 5344/1000000 [17:30<39:23:46,  7.01it/s]
  1%|          | 5345/1000000 [17:30<47:23:00,  5.83it/s]
  1%|          | 5346/1000000 [17:30<47:16:30,  5.84it/s]
  1%|          | 5347/1000000 [17:30<48:54:11,  5.65it/s]
  1%|          | 5348/1000000 [17:31<46:20:11,  5.96it/s]
  1%|          | 5349/1000000 [17:31<46:00:05,  6.01it/s]
  1%|          | 5350/1000000 [17:31<40:41:17,  6.79it/s]
  1%|          | 5351/1000000 [17:31<49:23:24,  5.59it/s]
  1%|          | 5352/1000000 [17:31<53:55:26,  5.12it/s]
  1%|          | 5353/1000000 [17:32<57:28:16,  4.81it/s]
  1%|          | 5354/1000000 [17:32<53:55:45,  5.12it/s]
  1%|          | 5355/1000000 [17:32<47:14:33,  5.85it/s]
  1%|          | 5356/1000000 [17:32<58:26:39,  4.73it/s]
  1%|          | 5357/1000000 [17:33<72:08:23,  3.83it/s]
  1%|          | 5358/1000000 [17:33<79:06:49,  3.49it/s]
  1%|          | 5359/1000000 [17:33<84:34:59,  3.27it/s]
  1%|          | 5360/1000000 [17:33<76:35:04,  3.61it/s]
  1%|          | 5362/1000000 [17:34<52:44:01,  5.24it/s]
  1%|          | 5364/1000000 [17:34<46:35:28,  5.93it/s]
  1%|          | 5365/1000000 [17:34<45:12:11,  6.11it/s]
  1%|          | 5366/1000000 [17:34<42:08:21,  6.56it/s]
  1%|          | 5368/1000000 [17:35<43:34:18,  6.34it/s]
  1%|          | 5369/1000000 [17:35<46:59:07,  5.88it/s]
  1%|          | 5370/1000000 [17:35<49:08:07,  5.62it/s]
  1%|          | 5371/1000000 [17:35<49:55:26,  5.53it/s]
  1%|          | 5372/1000000 [17:35<55:41:52,  4.96it/s]
  1%|          | 5373/1000000 [17:36<66:57:46,  4.13it/s]
  1%|          | 5374/1000000 [17:36<75:11:32,  3.67it/s]
  1%|          | 5375/1000000 [17:36<71:04:43,  3.89it/s]
  1%|          | 5377/1000000 [17:36<49:54:43,  5.54it/s]
  1%|          | 5378/1000000 [17:37<52:55:57,  5.22it/s]
  1%|          | 5379/1000000 [17:37<54:07:18,  5.10it/s]
  1%|          | 5380/1000000 [17:37<54:24:58,  5.08it/s]
  1%|          | 5381/1000000 [17:37<57:06:20,  4.84it/s]
  1%|          | 5382/1000000 [17:37<50:16:56,  5.49it/s]
  1%|          | 5383/1000000 [17:38<53:25:07,  5.17it/s]
  1%|          | 5384/1000000 [17:38<53:47:45,  5.14it/s]
  1%|          | 5385/1000000 [17:38<52:20:15,  5.28it/s]
  1%|          | 5386/1000000 [17:38<62:10:51,  4.44it/s]
  1%|          | 5387/1000000 [17:39<73:43:40,  3.75it/s]
  1%|          | 5388/1000000 [17:39<77:44:12,  3.55it/s]
  1%|          | 5389/1000000 [17:39<76:26:29,  3.61it/s]
  1%|          | 5390/1000000 [17:39<64:43:52,  4.27it/s]
  1%|          | 5391/1000000 [17:40<56:15:52,  4.91it/s]
  1%|          | 5392/1000000 [17:40<50:39:52,  5.45it/s]
  1%|          | 5393/1000000 [17:40<53:53:20,  5.13it/s]
  1%|          | 5394/1000000 [17:40<56:47:32,  4.86it/s]
  1%|          | 5395/1000000 [17:40<61:40:41,  4.48it/s]
  1%|          | 5396/1000000 [17:41<62:19:23,  4.43it/s]
  1%|          | 5398/1000000 [17:41<48:24:41,  5.71it/s]
  1%|          | 5399/1000000 [17:41<48:33:44,  5.69it/s]
  1%|          | 5400/1000000 [17:41<54:34:40,  5.06it/s]
  1%|          | 5401/1000000 [17:41<47:45:06,  5.79it/s]
  1%|          | 5402/1000000 [17:42<59:25:00,  4.65it/s]
  1%|          | 5403/1000000 [17:42<71:28:07,  3.87it/s]
  1%|          | 5404/1000000 [17:42<77:47:45,  3.55it/s]
  1%|          | 5405/1000000 [17:43<78:25:49,  3.52it/s]
  1%|          | 5406/1000000 [17:43<66:25:43,  4.16it/s]
  1%|          | 5408/1000000 [17:43<47:57:26,  5.76it/s]
  1%|          | 5409/1000000 [17:43<50:15:02,  5.50it/s]
  1%|          | 5410/1000000 [17:43<50:40:22,  5.45it/s]
  1%|          | 5411/1000000 [17:44<54:09:06,  5.10it/s]
  1%|          | 5412/1000000 [17:44<51:51:14,  5.33it/s]
  1%|          | 5413/1000000 [17:44<48:18:29,  5.72it/s]
  1%|          | 5414/1000000 [17:44<45:53:31,  6.02it/s]
  1%|          | 5415/1000000 [17:44<51:32:31,  5.36it/s]
  1%|          | 5416/1000000 [17:45<53:19:40,  5.18it/s]
  1%|          | 5417/1000000 [17:45<54:09:19,  5.10it/s]
  1%|          | 5418/1000000 [17:45<53:07:07,  5.20it/s]
  1%|          | 5419/1000000 [17:45<47:12:22,  5.85it/s]
  1%|          | 5420/1000000 [17:45<44:42:29,  6.18it/s]
  1%|          | 5421/1000000 [17:46<54:00:23,  5.12it/s]
  1%|          | 5422/1000000 [17:46<65:03:14,  4.25it/s]
  1%|          | 5423/1000000 [17:46<70:37:33,  3.91it/s]
  1%|          | 5424/1000000 [17:47<82:27:09,  3.35it/s]
  1%|          | 5425/1000000 [17:47<79:03:25,  3.49it/s]
  1%|          | 5426/1000000 [17:47<67:42:42,  4.08it/s]
  1%|          | 5428/1000000 [17:47<48:49:34,  5.66it/s]
  1%|          | 5429/1000000 [17:47<48:36:46,  5.68it/s]
  1%|          | 5430/1000000 [17:48<47:12:06,  5.85it/s]
  1%|          | 5431/1000000 [17:48<46:42:30,  5.91it/s]
  1%|          | 5432/1000000 [17:48<45:30:37,  6.07it/s]
  1%|          | 5433/1000000 [17:48<50:00:57,  5.52it/s]
  1%|          | 5434/1000000 [17:48<53:01:54,  5.21it/s]
  1%|          | 5435/1000000 [17:48<50:57:25,  5.42it/s]
  1%|          | 5436/1000000 [17:49<45:06:19,  6.12it/s]
  1%|          | 5437/1000000 [17:49<48:05:41,  5.74it/s]
  1%|          | 5438/1000000 [17:49<48:02:20,  5.75it/s]
  1%|          | 5439/1000000 [17:49<48:11:45,  5.73it/s]
  1%|          | 5440/1000000 [17:49<48:12:12,  5.73it/s]
  1%|          | 5441/1000000 [17:49<50:10:22,  5.51it/s]
  1%|          | 5442/1000000 [17:50<50:48:53,  5.44it/s]
  1%|          | 5443/1000000 [17:50<53:16:59,  5.18it/s]
  1%|          | 5444/1000000 [17:50<50:28:08,  5.47it/s]
  1%|          | 5445/1000000 [17:50<46:13:47,  5.98it/s]
  1%|          | 5446/1000000 [17:51<62:08:25,  4.45it/s]
  1%|          | 5447/1000000 [17:51<74:27:23,  3.71it/s]
  1%|          | 5448/1000000 [17:51<78:12:56,  3.53it/s]
  1%|          | 5449/1000000 [17:52<87:05:11,  3.17it/s]
  1%|          | 5450/1000000 [17:52<86:04:05,  3.21it/s]
  1%|          | 5452/1000000 [17:52<58:14:54,  4.74it/s]
  1%|          | 5454/1000000 [17:52<46:48:38,  5.90it/s]
  1%|          | 5455/1000000 [17:52<44:26:39,  6.22it/s]
  1%|          | 5457/1000000 [17:53<37:58:28,  7.27it/s]
  1%|          | 5458/1000000 [17:53<35:58:08,  7.68it/s]
  1%|          | 5459/1000000 [17:53<41:33:28,  6.65it/s]
  1%|          | 5460/1000000 [17:53<43:05:09,  6.41it/s]
  1%|          | 5461/1000000 [17:53<43:44:42,  6.32it/s]
  1%|          | 5462/1000000 [17:53<45:45:35,  6.04it/s]
  1%|          | 5463/1000000 [17:54<46:45:59,  5.91it/s]
  1%|          | 5464/1000000 [17:54<46:43:26,  5.91it/s]
  1%|          | 5465/1000000 [17:54<47:02:33,  5.87it/s]
  1%|          | 5466/1000000 [17:54<45:07:08,  6.12it/s]
  1%|          | 5467/1000000 [17:54<44:26:58,  6.22it/s]
  1%|          | 5468/1000000 [17:55<51:28:20,  5.37it/s]
  1%|          | 5469/1000000 [17:55<51:00:06,  5.42it/s]
  1%|          | 5470/1000000 [17:55<51:18:18,  5.38it/s]
  1%|          | 5471/1000000 [17:55<46:47:09,  5.90it/s]
  1%|          | 5472/1000000 [17:55<46:12:28,  5.98it/s]
  1%|          | 5473/1000000 [17:55<46:15:15,  5.97it/s]
  1%|          | 5474/1000000 [17:56<63:40:35,  4.34it/s]
  1%|          | 5475/1000000 [17:56<70:23:18,  3.92it/s]
  1%|          | 5476/1000000 [17:56<76:34:50,  3.61it/s]
  1%|          | 5477/1000000 [17:57<80:12:12,  3.44it/s]
  1%|          | 5478/1000000 [17:57<80:33:29,  3.43it/s]
  1%|          | 5479/1000000 [17:57<66:11:07,  4.17it/s]
  1%|          | 5481/1000000 [17:57<47:57:57,  5.76it/s]
  1%|          | 5482/1000000 [17:57<43:41:16,  6.32it/s]
  1%|          | 5484/1000000 [17:58<37:39:57,  7.33it/s]
  1%|          | 5485/1000000 [17:58<35:47:01,  7.72it/s]
  1%|          | 5487/1000000 [17:58<34:22:02,  8.04it/s]
  1%|          | 5488/1000000 [17:58<41:23:10,  6.68it/s]
  1%|          | 5489/1000000 [17:58<44:58:03,  6.14it/s]
  1%|          | 5490/1000000 [17:59<44:42:04,  6.18it/s]
  1%|          | 5492/1000000 [17:59<38:26:01,  7.19it/s]
  1%|          | 5493/1000000 [17:59<39:18:32,  7.03it/s]
  1%|          | 5494/1000000 [17:59<42:30:28,  6.50it/s]
  1%|          | 5495/1000000 [17:59<44:28:20,  6.21it/s]
  1%|          | 5496/1000000 [17:59<43:04:31,  6.41it/s]
  1%|          | 5497/1000000 [18:00<43:50:26,  6.30it/s]
  1%|          | 5498/1000000 [18:00<45:00:38,  6.14it/s]
  1%|          | 5499/1000000 [18:00<45:48:37,  6.03it/s]
  1%|          | 5500/1000000 [18:00<46:52:26,  5.89it/s]
  1%|          | 5501/1000000 [18:00<46:58:12,  5.88it/s]
  1%|          | 5502/1000000 [18:01<47:16:18,  5.84it/s]
  1%|          | 5503/1000000 [18:01<41:52:13,  6.60it/s]
  1%|          | 5504/1000000 [18:01<44:53:33,  6.15it/s]
  1%|          | 5505/1000000 [18:01<44:15:36,  6.24it/s]
  1%|          | 5506/1000000 [18:01<47:49:48,  5.78it/s]
  1%|          | 5507/1000000 [18:01<61:59:19,  4.46it/s]
  1%|          | 5508/1000000 [18:02<70:52:07,  3.90it/s]
  1%|          | 5509/1000000 [18:02<77:55:18,  3.55it/s]
  1%|          | 5510/1000000 [18:03<85:40:58,  3.22it/s]
  1%|          | 5511/1000000 [18:03<89:37:14,  3.08it/s]
  1%|          | 5512/1000000 [18:03<77:51:31,  3.55it/s]
  1%|          | 5514/1000000 [18:03<54:25:12,  5.08it/s]
  1%|          | 5516/1000000 [18:03<43:22:37,  6.37it/s]
  1%|          | 5518/1000000 [18:04<37:14:10,  7.42it/s]
  1%|          | 5519/1000000 [18:04<36:43:49,  7.52it/s]
  1%|          | 5520/1000000 [18:04<36:39:47,  7.53it/s]
  1%|          | 5521/1000000 [18:04<36:05:28,  7.65it/s]
  1%|          | 5522/1000000 [18:04<39:28:15,  7.00it/s]
  1%|          | 5523/1000000 [18:04<44:47:01,  6.17it/s]
  1%|          | 5524/1000000 [18:05<44:38:28,  6.19it/s]
  1%|          | 5525/1000000 [18:05<48:48:09,  5.66it/s]
  1%|          | 5526/1000000 [18:05<48:30:57,  5.69it/s]
  1%|          | 5527/1000000 [18:05<44:57:49,  6.14it/s]
  1%|          | 5528/1000000 [18:05<41:19:37,  6.68it/s]
  1%|          | 5529/1000000 [18:05<40:00:55,  6.90it/s]
  1%|          | 5530/1000000 [18:06<45:14:33,  6.11it/s]
  1%|          | 5531/1000000 [18:06<48:03:26,  5.75it/s]
  1%|          | 5532/1000000 [18:06<45:13:21,  6.11it/s]
  1%|          | 5533/1000000 [18:06<50:34:00,  5.46it/s]
  1%|          | 5534/1000000 [18:06<64:30:47,  4.28it/s]
  1%|          | 5535/1000000 [18:07<73:55:55,  3.74it/s]
  1%|          | 5536/1000000 [18:07<82:56:19,  3.33it/s]
  1%|          | 5537/1000000 [18:07<72:17:34,  3.82it/s]
  1%|          | 5539/1000000 [18:08<56:42:23,  4.87it/s]
  1%|          | 5540/1000000 [18:08<49:43:48,  5.55it/s]
  1%|          | 5541/1000000 [18:08<47:29:06,  5.82it/s]
  1%|          | 5542/1000000 [18:08<48:34:10,  5.69it/s]
  1%|          | 5543/1000000 [18:08<48:40:12,  5.68it/s]
  1%|          | 5544/1000000 [18:08<48:32:18,  5.69it/s]
  1%|          | 5545/1000000 [18:09<42:55:03,  6.44it/s]
  1%|          | 5546/1000000 [18:09<45:38:51,  6.05it/s]
  1%|          | 5547/1000000 [18:09<51:01:29,  5.41it/s]
  1%|          | 5548/1000000 [18:09<49:20:59,  5.60it/s]
  1%|          | 5549/1000000 [18:09<49:01:27,  5.63it/s]
  1%|          | 5550/1000000 [18:10<54:10:13,  5.10it/s]
  1%|          | 5551/1000000 [18:10<47:39:35,  5.80it/s]
  1%|          | 5552/1000000 [18:10<64:37:26,  4.27it/s]
  1%|          | 5553/1000000 [18:10<75:58:21,  3.64it/s]
  1%|          | 5554/1000000 [18:11<84:34:50,  3.27it/s]
  1%|          | 5555/1000000 [18:11<81:10:21,  3.40it/s]
  1%|          | 5556/1000000 [18:11<66:59:18,  4.12it/s]
  1%|          | 5557/1000000 [18:11<55:11:34,  5.00it/s]
  1%|          | 5558/1000000 [18:12<57:07:31,  4.84it/s]
  1%|          | 5559/1000000 [18:12<58:46:44,  4.70it/s]
  1%|          | 5561/1000000 [18:12<52:33:08,  5.26it/s]
  1%|          | 5562/1000000 [18:12<58:20:49,  4.73it/s]
  1%|          | 5563/1000000 [18:13<57:34:50,  4.80it/s]
  1%|          | 5564/1000000 [18:13<54:47:48,  5.04it/s]
  1%|          | 5565/1000000 [18:13<49:07:54,  5.62it/s]
  1%|          | 5566/1000000 [18:13<59:11:26,  4.67it/s]
  1%|          | 5567/1000000 [18:13<69:26:52,  3.98it/s]
  1%|          | 5568/1000000 [18:14<78:10:07,  3.53it/s]
  1%|          | 5569/1000000 [18:14<76:15:38,  3.62it/s]
  1%|          | 5570/1000000 [18:14<63:30:17,  4.35it/s]
  1%|          | 5572/1000000 [18:14<49:41:14,  5.56it/s]
  1%|          | 5573/1000000 [18:15<49:18:34,  5.60it/s]
  1%|          | 5574/1000000 [18:15<51:16:12,  5.39it/s]
  1%|          | 5575/1000000 [18:15<49:41:23,  5.56it/s]
  1%|          | 5577/1000000 [18:15<42:57:46,  6.43it/s]
  1%|          | 5578/1000000 [18:15<44:38:12,  6.19it/s]
  1%|          | 5579/1000000 [18:16<46:23:17,  5.95it/s]
  1%|          | 5580/1000000 [18:16<53:00:36,  5.21it/s]
  1%|          | 5581/1000000 [18:16<66:36:28,  4.15it/s]
  1%|          | 5582/1000000 [18:17<76:30:32,  3.61it/s]
  1%|          | 5583/1000000 [18:17<67:29:56,  4.09it/s]
  1%|          | 5584/1000000 [18:17<56:35:19,  4.88it/s]
  1%|          | 5585/1000000 [18:17<58:53:27,  4.69it/s]
  1%|          | 5586/1000000 [18:17<50:51:19,  5.43it/s]
  1%|          | 5587/1000000 [18:17<49:05:57,  5.63it/s]
  1%|          | 5588/1000000 [18:18<50:01:34,  5.52it/s]
  1%|          | 5589/1000000 [18:18<55:49:07,  4.95it/s]
  1%|          | 5590/1000000 [18:18<58:54:16,  4.69it/s]
  1%|          | 5591/1000000 [18:18<61:41:33,  4.48it/s]
  1%|          | 5592/1000000 [18:18<54:29:46,  5.07it/s]
  1%|          | 5593/1000000 [18:19<63:50:08,  4.33it/s]
  1%|          | 5594/1000000 [18:19<73:59:39,  3.73it/s]
  1%|          | 5595/1000000 [18:19<80:52:31,  3.42it/s]
  1%|          | 5596/1000000 [18:20<67:36:48,  4.09it/s]
  1%|          | 5597/1000000 [18:20<57:31:15,  4.80it/s]
  1%|          | 5598/1000000 [18:20<60:23:19,  4.57it/s]
  1%|          | 5599/1000000 [18:20<58:55:32,  4.69it/s]
  1%|          | 5600/1000000 [18:20<61:14:59,  4.51it/s]
  1%|          | 5602/1000000 [18:21<51:22:34,  5.38it/s]
  1%|          | 5603/1000000 [18:21<52:01:30,  5.31it/s]
  1%|          | 5604/1000000 [18:21<50:24:58,  5.48it/s]
  1%|          | 5605/1000000 [18:21<45:25:41,  6.08it/s]
  1%|          | 5606/1000000 [18:22<58:46:59,  4.70it/s]
  1%|          | 5607/1000000 [18:22<70:13:16,  3.93it/s]
  1%|          | 5608/1000000 [18:22<76:30:02,  3.61it/s]
  1%|          | 5609/1000000 [18:22<64:33:38,  4.28it/s]
  1%|          | 5610/1000000 [18:23<57:21:06,  4.82it/s]
  1%|          | 5611/1000000 [18:23<59:21:45,  4.65it/s]
  1%|          | 5612/1000000 [18:23<55:47:17,  4.95it/s]
  1%|          | 5613/1000000 [18:23<57:09:54,  4.83it/s]
  1%|          | 5614/1000000 [18:23<55:14:55,  5.00it/s]
  1%|          | 5615/1000000 [18:24<57:16:25,  4.82it/s]
  1%|          | 5616/1000000 [18:24<51:00:55,  5.41it/s]
  1%|          | 5617/1000000 [18:24<59:54:16,  4.61it/s]
  1%|          | 5618/1000000 [18:24<69:50:55,  3.95it/s]
  1%|          | 5619/1000000 [18:25<80:18:07,  3.44it/s]
  1%|          | 5620/1000000 [18:25<77:47:21,  3.55it/s]
  1%|          | 5621/1000000 [18:25<63:09:56,  4.37it/s]
  1%|          | 5622/1000000 [18:25<52:38:29,  5.25it/s]
  1%|          | 5623/1000000 [18:25<45:15:52,  6.10it/s]
  1%|          | 5624/1000000 [18:25<50:22:39,  5.48it/s]
  1%|          | 5625/1000000 [18:26<52:04:54,  5.30it/s]
  1%|          | 5626/1000000 [18:26<56:51:22,  4.86it/s]
  1%|          | 5627/1000000 [18:26<64:52:39,  4.26it/s]
  1%|          | 5628/1000000 [18:26<63:50:47,  4.33it/s]
  1%|          | 5629/1000000 [18:27<69:29:35,  3.97it/s]
  1%|          | 5630/1000000 [18:27<75:46:30,  3.65it/s]
  1%|          | 5631/1000000 [18:27<82:36:58,  3.34it/s]
  1%|          | 5632/1000000 [18:28<79:11:02,  3.49it/s]
  1%|          | 5633/1000000 [18:28<67:50:40,  4.07it/s]
  1%|          | 5634/1000000 [18:28<55:56:25,  4.94it/s]
  1%|          | 5635/1000000 [18:28<53:27:26,  5.17it/s]
  1%|          | 5636/1000000 [18:28<47:46:28,  5.78it/s]
  1%|          | 5637/1000000 [18:28<46:59:54,  5.88it/s]
  1%|          | 5638/1000000 [18:29<46:44:19,  5.91it/s]
  1%|          | 5639/1000000 [18:29<52:00:03,  5.31it/s]
  1%|          | 5640/1000000 [18:29<56:16:07,  4.91it/s]
  1%|          | 5641/1000000 [18:29<52:09:21,  5.30it/s]
  1%|          | 5642/1000000 [18:30<62:56:35,  4.39it/s]
  1%|          | 5643/1000000 [18:30<74:00:18,  3.73it/s]
  1%|          | 5644/1000000 [18:30<72:25:54,  3.81it/s]
  1%|          | 5645/1000000 [18:30<63:14:50,  4.37it/s]
  1%|          | 5647/1000000 [18:30<46:24:31,  5.95it/s]
  1%|          | 5648/1000000 [18:31<42:52:01,  6.44it/s]
  1%|          | 5649/1000000 [18:31<43:32:30,  6.34it/s]
  1%|          | 5650/1000000 [18:31<45:13:49,  6.11it/s]
  1%|          | 5651/1000000 [18:31<47:01:30,  5.87it/s]
  1%|          | 5652/1000000 [18:31<54:06:50,  5.10it/s]
  1%|          | 5653/1000000 [18:32<49:28:20,  5.58it/s]
  1%|          | 5655/1000000 [18:32<46:19:07,  5.96it/s]
  1%|          | 5656/1000000 [18:32<50:28:53,  5.47it/s]
  1%|          | 5657/1000000 [18:32<60:48:06,  4.54it/s]
  1%|          | 5658/1000000 [18:33<69:29:08,  3.98it/s]
  1%|          | 5659/1000000 [18:33<66:41:16,  4.14it/s]
  1%|          | 5660/1000000 [18:33<57:27:48,  4.81it/s]
  1%|          | 5661/1000000 [18:33<60:27:02,  4.57it/s]
  1%|          | 5662/1000000 [18:33<56:27:04,  4.89it/s]
  1%|          | 5663/1000000 [18:34<56:34:13,  4.88it/s]
  1%|          | 5664/1000000 [18:34<51:33:44,  5.36it/s]
  1%|          | 5666/1000000 [18:34<40:54:49,  6.75it/s]
  1%|          | 5667/1000000 [18:34<45:37:35,  6.05it/s]
  1%|          | 5668/1000000 [18:34<49:00:11,  5.64it/s]
  1%|          | 5669/1000000 [18:35<49:54:07,  5.53it/s]
  1%|          | 5670/1000000 [18:35<46:49:02,  5.90it/s]
  1%|          | 5671/1000000 [18:35<43:31:20,  6.35it/s]
  1%|          | 5672/1000000 [18:35<43:58:30,  6.28it/s]
  1%|          | 5673/1000000 [18:35<40:35:55,  6.80it/s]
  1%|          | 5674/1000000 [18:36<57:50:53,  4.77it/s]
  1%|          | 5675/1000000 [18:36<70:11:42,  3.93it/s]
  1%|          | 5676/1000000 [18:36<72:04:48,  3.83it/s]
  1%|          | 5677/1000000 [18:37<76:19:35,  3.62it/s]
  1%|          | 5678/1000000 [18:37<62:57:50,  4.39it/s]
  1%|          | 5679/1000000 [18:37<53:22:36,  5.17it/s]
  1%|          | 5680/1000000 [18:37<47:48:45,  5.78it/s]
  1%|          | 5681/1000000 [18:37<45:06:27,  6.12it/s]
  1%|          | 5682/1000000 [18:37<43:39:47,  6.33it/s]
  1%|          | 5683/1000000 [18:37<39:33:41,  6.98it/s]
  1%|          | 5684/1000000 [18:37<41:56:43,  6.58it/s]
  1%|          | 5685/1000000 [18:38<44:07:49,  6.26it/s]
  1%|          | 5686/1000000 [18:38<46:00:40,  6.00it/s]
  1%|          | 5687/1000000 [18:38<47:41:15,  5.79it/s]
  1%|          | 5688/1000000 [18:38<42:10:14,  6.55it/s]
  1%|          | 5689/1000000 [18:38<44:59:11,  6.14it/s]
  1%|          | 5690/1000000 [18:38<48:26:31,  5.70it/s]
  1%|          | 5691/1000000 [18:39<48:47:40,  5.66it/s]
  1%|          | 5692/1000000 [18:39<44:32:34,  6.20it/s]
  1%|          | 5693/1000000 [18:39<60:52:14,  4.54it/s]
  1%|          | 5694/1000000 [18:39<71:40:47,  3.85it/s]
  1%|          | 5695/1000000 [18:40<80:59:00,  3.41it/s]
  1%|          | 5696/1000000 [18:40<83:22:45,  3.31it/s]
  1%|          | 5697/1000000 [18:40<66:52:39,  4.13it/s]
  1%|          | 5698/1000000 [18:40<56:00:27,  4.93it/s]
  1%|          | 5700/1000000 [18:41<41:49:54,  6.60it/s]
  1%|          | 5701/1000000 [18:41<43:29:51,  6.35it/s]
  1%|          | 5702/1000000 [18:41<45:50:38,  6.02it/s]
  1%|          | 5703/1000000 [18:41<45:16:50,  6.10it/s]
  1%|          | 5704/1000000 [18:41<43:58:01,  6.28it/s]
  1%|          | 5705/1000000 [18:41<42:26:28,  6.51it/s]
  1%|          | 5707/1000000 [18:42<40:22:25,  6.84it/s]
  1%|          | 5708/1000000 [18:42<43:34:37,  6.34it/s]
  1%|          | 5709/1000000 [18:42<47:29:08,  5.82it/s]
  1%|          | 5710/1000000 [18:42<51:15:16,  5.39it/s]
  1%|          | 5711/1000000 [18:43<54:34:39,  5.06it/s]
  1%|          | 5712/1000000 [18:43<51:15:43,  5.39it/s]
  1%|          | 5713/1000000 [18:43<64:18:02,  4.30it/s]
  1%|          | 5714/1000000 [18:43<76:11:25,  3.63it/s]
  1%|          | 5715/1000000 [18:44<86:48:21,  3.18it/s]
  1%|          | 5716/1000000 [18:44<83:53:53,  3.29it/s]
  1%|          | 5717/1000000 [18:44<70:23:45,  3.92it/s]
  1%|          | 5718/1000000 [18:44<58:56:19,  4.69it/s]
  1%|          | 5719/1000000 [18:44<50:53:44,  5.43it/s]
  1%|          | 5720/1000000 [18:45<44:36:25,  6.19it/s]
  1%|          | 5721/1000000 [18:45<43:41:14,  6.32it/s]
  1%|          | 5722/1000000 [18:45<39:41:01,  6.96it/s]
  1%|          | 5723/1000000 [18:45<46:05:04,  5.99it/s]
  1%|          | 5724/1000000 [18:45<48:26:41,  5.70it/s]
  1%|          | 5725/1000000 [18:45<48:12:14,  5.73it/s]
  1%|          | 5726/1000000 [18:46<48:48:19,  5.66it/s]
  1%|          | 5727/1000000 [18:46<54:50:43,  5.04it/s]
  1%|          | 5728/1000000 [18:46<58:59:29,  4.68it/s]
  1%|          | 5729/1000000 [18:46<57:08:56,  4.83it/s]
  1%|          | 5730/1000000 [18:46<51:27:40,  5.37it/s]
  1%|          | 5731/1000000 [18:47<63:39:43,  4.34it/s]
  1%|          | 5732/1000000 [18:47<74:43:10,  3.70it/s]
  1%|          | 5733/1000000 [18:47<80:40:15,  3.42it/s]
  1%|          | 5734/1000000 [18:48<85:23:22,  3.23it/s]
  1%|          | 5735/1000000 [18:48<79:13:50,  3.49it/s]
  1%|          | 5737/1000000 [18:48<58:24:19,  4.73it/s]
  1%|          | 5739/1000000 [18:48<45:01:27,  6.13it/s]
  1%|          | 5740/1000000 [18:49<45:49:38,  6.03it/s]
  1%|          | 5741/1000000 [18:49<46:08:48,  5.98it/s]
  1%|          | 5742/1000000 [18:49<46:54:36,  5.89it/s]
  1%|          | 5743/1000000 [18:49<47:45:57,  5.78it/s]
  1%|          | 5744/1000000 [18:49<48:18:39,  5.72it/s]
  1%|          | 5745/1000000 [18:50<47:20:59,  5.83it/s]
  1%|          | 5746/1000000 [18:50<50:40:39,  5.45it/s]
  1%|          | 5747/1000000 [18:50<49:31:57,  5.58it/s]
  1%|          | 5748/1000000 [18:50<50:36:17,  5.46it/s]
  1%|          | 5749/1000000 [18:50<51:04:55,  5.41it/s]
  1%|          | 5750/1000000 [18:50<48:16:24,  5.72it/s]
  1%|          | 5751/1000000 [18:51<42:29:48,  6.50it/s]
  1%|          | 5752/1000000 [18:51<45:30:30,  6.07it/s]
  1%|          | 5753/1000000 [18:51<48:44:03,  5.67it/s]
  1%|          | 5754/1000000 [18:51<67:26:52,  4.09it/s]
  1%|          | 5755/1000000 [18:52<75:15:57,  3.67it/s]
  1%|          | 5756/1000000 [18:52<73:14:37,  3.77it/s]
  1%|          | 5757/1000000 [18:52<84:39:29,  3.26it/s]
  1%|          | 5758/1000000 [18:53<81:38:16,  3.38it/s]
  1%|          | 5759/1000000 [18:53<68:49:16,  4.01it/s]
  1%|          | 5761/1000000 [18:53<49:16:13,  5.61it/s]
  1%|          | 5762/1000000 [18:53<44:51:42,  6.16it/s]
  1%|          | 5763/1000000 [18:53<42:26:15,  6.51it/s]
  1%|          | 5764/1000000 [18:53<46:07:05,  5.99it/s]
  1%|          | 5765/1000000 [18:54<48:03:14,  5.75it/s]
  1%|          | 5766/1000000 [18:54<48:15:25,  5.72it/s]
  1%|          | 5768/1000000 [18:54<42:07:53,  6.56it/s]
  1%|          | 5769/1000000 [18:54<42:50:11,  6.45it/s]
  1%|          | 5770/1000000 [18:54<43:26:16,  6.36it/s]
  1%|          | 5771/1000000 [18:54<41:49:12,  6.60it/s]
  1%|          | 5772/1000000 [18:55<39:30:32,  6.99it/s]
  1%|          | 5773/1000000 [18:55<37:04:26,  7.45it/s]
  1%|          | 5774/1000000 [18:55<37:16:10,  7.41it/s]
  1%|          | 5775/1000000 [18:55<36:45:41,  7.51it/s]
  1%|          | 5776/1000000 [18:55<42:18:48,  6.53it/s]
  1%|          | 5777/1000000 [18:55<45:54:45,  6.02it/s]
  1%|          | 5778/1000000 [18:56<48:36:45,  5.68it/s]
  1%|          | 5779/1000000 [18:56<51:27:25,  5.37it/s]
  1%|          | 5780/1000000 [18:56<50:34:51,  5.46it/s]
  1%|          | 5781/1000000 [18:56<46:59:06,  5.88it/s]
  1%|          | 5782/1000000 [18:56<59:40:30,  4.63it/s]
  1%|          | 5783/1000000 [18:57<70:06:53,  3.94it/s]
  1%|          | 5784/1000000 [18:57<78:29:15,  3.52it/s]
  1%|          | 5785/1000000 [18:57<72:11:39,  3.83it/s]
  1%|          | 5786/1000000 [18:58<80:06:48,  3.45it/s]
  1%|          | 5787/1000000 [18:58<76:58:47,  3.59it/s]
  1%|          | 5788/1000000 [18:58<64:11:16,  4.30it/s]
  1%|          | 5790/1000000 [18:58<47:40:38,  5.79it/s]
  1%|          | 5792/1000000 [18:58<39:31:08,  6.99it/s]
  1%|          | 5794/1000000 [18:59<40:24:57,  6.83it/s]
  1%|          | 5795/1000000 [18:59<42:14:08,  6.54it/s]
  1%|          | 5796/1000000 [18:59<44:19:46,  6.23it/s]
  1%|          | 5797/1000000 [18:59<45:42:56,  6.04it/s]
  1%|          | 5798/1000000 [18:59<47:49:37,  5.77it/s]
  1%|          | 5799/1000000 [19:00<51:08:20,  5.40it/s]
  1%|          | 5800/1000000 [19:00<49:57:51,  5.53it/s]
  1%|          | 5801/1000000 [19:00<49:01:18,  5.63it/s]
  1%|          | 5802/1000000 [19:00<51:08:46,  5.40it/s]
  1%|          | 5803/1000000 [19:01<64:03:52,  4.31it/s]
  1%|          | 5804/1000000 [19:01<70:30:43,  3.92it/s]
  1%|          | 5805/1000000 [19:01<76:24:45,  3.61it/s]
  1%|          | 5806/1000000 [19:01<68:17:39,  4.04it/s]
  1%|          | 5807/1000000 [19:02<56:50:09,  4.86it/s]
  1%|          | 5809/1000000 [19:02<52:49:19,  5.23it/s]
  1%|          | 5810/1000000 [19:02<52:33:08,  5.26it/s]
  1%|          | 5811/1000000 [19:02<53:47:19,  5.13it/s]
  1%|          | 5812/1000000 [19:02<56:59:16,  4.85it/s]
  1%|          | 5813/1000000 [19:03<59:39:02,  4.63it/s]
  1%|          | 5814/1000000 [19:03<53:36:53,  5.15it/s]
  1%|          | 5815/1000000 [19:03<66:34:33,  4.15it/s]
  1%|          | 5816/1000000 [19:04<77:41:52,  3.55it/s]
  1%|          | 5817/1000000 [19:04<82:31:09,  3.35it/s]
  1%|          | 5818/1000000 [19:04<75:55:35,  3.64it/s]
  1%|          | 5819/1000000 [19:04<61:50:49,  4.47it/s]
  1%|          | 5820/1000000 [19:04<59:15:58,  4.66it/s]
  1%|          | 5821/1000000 [19:05<51:18:56,  5.38it/s]
  1%|          | 5822/1000000 [19:05<47:47:52,  5.78it/s]
  1%|          | 5823/1000000 [19:05<50:19:48,  5.49it/s]
  1%|          | 5824/1000000 [19:05<51:33:57,  5.36it/s]
  1%|          | 5825/1000000 [19:05<55:11:05,  5.00it/s]
  1%|          | 5826/1000000 [19:06<57:30:54,  4.80it/s]
  1%|          | 5827/1000000 [19:06<53:36:08,  5.15it/s]
  1%|          | 5828/1000000 [19:06<50:05:44,  5.51it/s]
  1%|          | 5829/1000000 [19:06<59:26:17,  4.65it/s]
  1%|          | 5830/1000000 [19:07<71:11:59,  3.88it/s]
  1%|          | 5831/1000000 [19:07<78:39:55,  3.51it/s]
  1%|          | 5832/1000000 [19:07<74:06:01,  3.73it/s]
  1%|          | 5834/1000000 [19:07<52:29:51,  5.26it/s]
  1%|          | 5835/1000000 [19:07<47:09:20,  5.86it/s]
  1%|          | 5836/1000000 [19:08<54:22:09,  5.08it/s]
  1%|          | 5837/1000000 [19:08<50:45:54,  5.44it/s]
  1%|          | 5839/1000000 [19:08<42:04:45,  6.56it/s]
  1%|          | 5840/1000000 [19:08<42:00:40,  6.57it/s]
  1%|          | 5841/1000000 [19:08<48:55:53,  5.64it/s]
  1%|          | 5842/1000000 [19:09<48:34:02,  5.69it/s]
  1%|          | 5843/1000000 [19:09<54:18:58,  5.08it/s]
  1%|          | 5844/1000000 [19:09<54:07:41,  5.10it/s]
  1%|          | 5845/1000000 [19:09<54:09:03,  5.10it/s]
  1%|          | 5846/1000000 [19:10<65:12:56,  4.23it/s]
  1%|          | 5847/1000000 [19:10<73:21:53,  3.76it/s]
  1%|          | 5848/1000000 [19:10<80:16:04,  3.44it/s]
  1%|          | 5849/1000000 [19:11<72:45:59,  3.80it/s]
  1%|          | 5850/1000000 [19:11<59:39:32,  4.63it/s]
  1%|          | 5851/1000000 [19:11<51:39:42,  5.35it/s]
  1%|          | 5852/1000000 [19:11<53:14:58,  5.19it/s]
  1%|          | 5853/1000000 [19:11<50:23:24,  5.48it/s]
  1%|          | 5855/1000000 [19:11<42:32:42,  6.49it/s]
  1%|          | 5856/1000000 [19:12<43:54:21,  6.29it/s]
  1%|          | 5857/1000000 [19:12<51:00:54,  5.41it/s]
  1%|          | 5858/1000000 [19:12<55:08:36,  5.01it/s]
  1%|          | 5859/1000000 [19:12<54:52:16,  5.03it/s]
  1%|          | 5860/1000000 [19:12<56:04:41,  4.92it/s]
  1%|          | 5861/1000000 [19:13<50:10:34,  5.50it/s]
  1%|          | 5862/1000000 [19:13<62:12:19,  4.44it/s]
  1%|          | 5863/1000000 [19:13<70:54:35,  3.89it/s]
  1%|          | 5864/1000000 [19:14<80:08:07,  3.45it/s]
  1%|          | 5865/1000000 [19:14<78:34:41,  3.51it/s]
  1%|          | 5866/1000000 [19:14<65:19:44,  4.23it/s]
  1%|          | 5867/1000000 [19:14<57:03:57,  4.84it/s]
  1%|          | 5868/1000000 [19:14<50:25:15,  5.48it/s]
  1%|          | 5869/1000000 [19:14<48:33:05,  5.69it/s]
  1%|          | 5870/1000000 [19:15<44:33:52,  6.20it/s]
  1%|          | 5871/1000000 [19:15<42:31:25,  6.49it/s]
  1%|          | 5872/1000000 [19:15<43:20:39,  6.37it/s]
  1%|          | 5873/1000000 [19:15<44:04:04,  6.27it/s]
  1%|          | 5874/1000000 [19:15<45:20:53,  6.09it/s]
  1%|          | 5875/1000000 [19:15<49:13:32,  5.61it/s]
  1%|          | 5876/1000000 [19:16<50:55:12,  5.42it/s]
  1%|          | 5877/1000000 [19:16<53:41:22,  5.14it/s]
  1%|          | 5878/1000000 [19:16<55:18:04,  4.99it/s]
  1%|          | 5879/1000000 [19:16<52:49:50,  5.23it/s]
  1%|          | 5880/1000000 [19:16<48:29:09,  5.70it/s]
  1%|          | 5881/1000000 [19:17<64:36:38,  4.27it/s]
  1%|          | 5882/1000000 [19:17<74:04:12,  3.73it/s]
  1%|          | 5883/1000000 [19:17<80:52:18,  3.41it/s]
  1%|          | 5884/1000000 [19:18<87:12:33,  3.17it/s]
  1%|          | 5885/1000000 [19:18<74:06:28,  3.73it/s]
  1%|          | 5887/1000000 [19:18<53:28:59,  5.16it/s]
  1%|          | 5888/1000000 [19:18<56:01:57,  4.93it/s]
  1%|          | 5889/1000000 [19:19<54:13:13,  5.09it/s]
  1%|          | 5890/1000000 [19:19<52:06:16,  5.30it/s]
  1%|          | 5891/1000000 [19:19<51:25:21,  5.37it/s]
  1%|          | 5892/1000000 [19:19<53:22:07,  5.17it/s]
  1%|          | 5893/1000000 [19:19<54:32:32,  5.06it/s]
  1%|          | 5894/1000000 [19:20<56:15:56,  4.91it/s]
  1%|          | 5895/1000000 [19:20<52:28:24,  5.26it/s]
  1%|          | 5896/1000000 [19:20<51:27:08,  5.37it/s]
  1%|          | 5897/1000000 [19:20<46:42:57,  5.91it/s]
  1%|          | 5898/1000000 [19:20<47:18:57,  5.84it/s]
  1%|          | 5899/1000000 [19:20<49:32:44,  5.57it/s]
  1%|          | 5900/1000000 [19:21<63:24:26,  4.35it/s]
  1%|          | 5901/1000000 [19:21<75:40:05,  3.65it/s]
  1%|          | 5902/1000000 [19:21<83:41:18,  3.30it/s]
  1%|          | 5903/1000000 [19:22<88:25:41,  3.12it/s]
  1%|          | 5904/1000000 [19:22<84:36:24,  3.26it/s]
  1%|          | 5905/1000000 [19:22<69:19:16,  3.98it/s]
  1%|          | 5907/1000000 [19:22<50:02:57,  5.52it/s]
  1%|          | 5909/1000000 [19:23<40:37:57,  6.80it/s]
  1%|          | 5910/1000000 [19:23<41:27:19,  6.66it/s]
  1%|          | 5911/1000000 [19:23<41:20:51,  6.68it/s]
  1%|          | 5912/1000000 [19:23<41:10:59,  6.71it/s]
  1%|          | 5913/1000000 [19:23<41:02:21,  6.73it/s]
  1%|          | 5915/1000000 [19:23<38:13:02,  7.23it/s]
  1%|          | 5916/1000000 [19:24<44:09:46,  6.25it/s]
  1%|          | 5917/1000000 [19:24<43:51:05,  6.30it/s]
  1%|          | 5918/1000000 [19:24<42:11:39,  6.54it/s]
  1%|          | 5919/1000000 [19:24<42:09:39,  6.55it/s]
  1%|          | 5920/1000000 [19:24<39:43:14,  6.95it/s]
  1%|          | 5921/1000000 [19:24<38:35:50,  7.15it/s]
  1%|          | 5922/1000000 [19:25<37:15:40,  7.41it/s]
  1%|          | 5923/1000000 [19:25<43:03:22,  6.41it/s]
  1%|          | 5924/1000000 [19:25<48:23:14,  5.71it/s]
  1%|          | 5925/1000000 [19:25<48:48:20,  5.66it/s]
  1%|          | 5926/1000000 [19:25<48:11:15,  5.73it/s]
  1%|          | 5927/1000000 [19:25<49:45:00,  5.55it/s]
  1%|          | 5928/1000000 [19:26<49:55:37,  5.53it/s]
  1%|          | 5929/1000000 [19:26<44:47:31,  6.16it/s]
  1%|          | 5930/1000000 [19:26<57:10:32,  4.83it/s]
  1%|          | 5931/1000000 [19:26<65:58:15,  4.19it/s]
  1%|          | 5932/1000000 [19:27<76:14:36,  3.62it/s]
  1%|          | 5933/1000000 [19:27<83:42:51,  3.30it/s]
  1%|          | 5934/1000000 [19:28<88:59:47,  3.10it/s]
  1%|          | 5935/1000000 [19:28<79:14:54,  3.48it/s]
  1%|          | 5936/1000000 [19:28<64:14:42,  4.30it/s]
  1%|          | 5937/1000000 [19:28<53:39:31,  5.15it/s]
  1%|          | 5939/1000000 [19:28<41:18:42,  6.68it/s]
  1%|          | 5941/1000000 [19:28<36:43:57,  7.52it/s]
  1%|          | 5943/1000000 [19:29<33:47:11,  8.17it/s]
  1%|          | 5944/1000000 [19:29<41:45:38,  6.61it/s]
  1%|          | 5945/1000000 [19:29<44:24:00,  6.22it/s]
  1%|          | 5946/1000000 [19:29<45:47:35,  6.03it/s]
  1%|          | 5947/1000000 [19:29<45:18:13,  6.09it/s]
  1%|          | 5948/1000000 [19:29<44:51:19,  6.16it/s]
  1%|          | 5949/1000000 [19:30<50:47:05,  5.44it/s]
  1%|          | 5950/1000000 [19:30<45:58:54,  6.01it/s]
  1%|          | 5951/1000000 [19:30<54:08:30,  5.10it/s]
  1%|          | 5952/1000000 [19:30<47:11:17,  5.85it/s]
  1%|          | 5953/1000000 [19:31<58:06:25,  4.75it/s]
  1%|          | 5954/1000000 [19:31<67:23:39,  4.10it/s]
  1%|          | 5955/1000000 [19:31<73:44:57,  3.74it/s]
  1%|          | 5956/1000000 [19:31<73:46:02,  3.74it/s]
  1%|          | 5957/1000000 [19:32<61:29:06,  4.49it/s]
  1%|          | 5958/1000000 [19:32<51:31:21,  5.36it/s]
  1%|          | 5960/1000000 [19:32<49:48:30,  5.54it/s]
  1%|          | 5961/1000000 [19:32<56:27:29,  4.89it/s]
  1%|          | 5962/1000000 [19:32<53:11:33,  5.19it/s]
  1%|          | 5963/1000000 [19:33<54:24:36,  5.07it/s]
  1%|          | 5964/1000000 [19:33<56:05:55,  4.92it/s]
  1%|          | 5965/1000000 [19:33<52:20:17,  5.28it/s]
  1%|          | 5966/1000000 [19:33<47:40:10,  5.79it/s]
  1%|          | 5967/1000000 [19:33<52:03:33,  5.30it/s]
  1%|          | 5968/1000000 [19:34<47:15:38,  5.84it/s]
  1%|          | 5969/1000000 [19:34<56:09:46,  4.92it/s]
  1%|          | 5970/1000000 [19:34<68:16:07,  4.04it/s]
  1%|          | 5971/1000000 [19:35<76:17:27,  3.62it/s]
  1%|          | 5972/1000000 [19:35<75:21:39,  3.66it/s]
  1%|          | 5973/1000000 [19:35<62:10:06,  4.44it/s]
  1%|          | 5975/1000000 [19:35<50:11:03,  5.50it/s]
  1%|          | 5976/1000000 [19:35<48:16:16,  5.72it/s]
  1%|          | 5977/1000000 [19:35<47:18:31,  5.84it/s]
  1%|          | 5978/1000000 [19:36<45:29:25,  6.07it/s]
  1%|          | 5979/1000000 [19:36<51:21:37,  5.38it/s]
  1%|          | 5980/1000000 [19:36<52:51:45,  5.22it/s]
  1%|          | 5981/1000000 [19:36<52:26:30,  5.27it/s]
  1%|          | 5982/1000000 [19:36<45:30:18,  6.07it/s]
  1%|          | 5983/1000000 [19:37<48:23:30,  5.71it/s]
  1%|          | 5984/1000000 [19:37<45:36:42,  6.05it/s]
  1%|          | 5985/1000000 [19:37<64:16:59,  4.30it/s]
  1%|          | 5986/1000000 [19:37<72:18:04,  3.82it/s]
  1%|          | 5987/1000000 [19:38<83:11:11,  3.32it/s]
  1%|          | 5988/1000000 [19:38<79:13:11,  3.49it/s]
  1%|          | 5990/1000000 [19:38<55:21:19,  4.99it/s]
  1%|          | 5991/1000000 [19:38<48:52:45,  5.65it/s]
  1%|          | 5992/1000000 [19:39<48:16:51,  5.72it/s]
  1%|          | 5993/1000000 [19:39<50:27:07,  5.47it/s]
  1%|          | 5994/1000000 [19:39<50:16:14,  5.49it/s]
  1%|          | 5995/1000000 [19:39<50:45:37,  5.44it/s]
  1%|          | 5996/1000000 [19:39<54:26:54,  5.07it/s]
  1%|          | 5997/1000000 [19:40<53:23:06,  5.17it/s]
  1%|          | 5998/1000000 [19:40<51:02:01,  5.41it/s]
  1%|          | 5999/1000000 [19:40<45:12:56,  6.11it/s]
  1%|          | 6000/1000000 [19:40<49:09:18,  5.62it/s]
  1%|          | 6001/1000000 [19:40<45:46:39,  6.03it/s]
  1%|          | 6002/1000000 [19:40<42:44:33,  6.46it/s]
  1%|          | 6003/1000000 [19:41<59:20:29,  4.65it/s]
  1%|          | 6004/1000000 [19:41<68:44:11,  4.02it/s]
  1%|          | 6005/1000000 [19:41<77:11:34,  3.58it/s]
  1%|          | 6006/1000000 [19:42<75:34:06,  3.65it/s]
  1%|          | 6008/1000000 [19:42<52:53:55,  5.22it/s]
  1%|          | 6010/1000000 [19:42<43:34:06,  6.34it/s]
  1%|          | 6011/1000000 [19:42<50:15:37,  5.49it/s]
  1%|          | 6012/1000000 [19:42<50:56:38,  5.42it/s]
  1%|          | 6013/1000000 [19:43<49:55:25,  5.53it/s]
  1%|          | 6014/1000000 [19:43<48:18:41,  5.72it/s]
  1%|          | 6015/1000000 [19:43<46:15:15,  5.97it/s]
  1%|          | 6016/1000000 [19:43<46:00:29,  6.00it/s]
  1%|          | 6017/1000000 [19:43<42:50:58,  6.44it/s]
  1%|          | 6018/1000000 [19:43<47:15:26,  5.84it/s]
  1%|          | 6019/1000000 [19:44<52:57:30,  5.21it/s]
  1%|          | 6020/1000000 [19:44<55:08:47,  5.01it/s]
  1%|          | 6021/1000000 [19:44<65:13:27,  4.23it/s]
  1%|          | 6022/1000000 [19:45<74:27:59,  3.71it/s]
  1%|          | 6023/1000000 [19:45<83:08:56,  3.32it/s]
  1%|          | 6024/1000000 [19:45<84:50:12,  3.25it/s]
  1%|          | 6025/1000000 [19:45<70:36:04,  3.91it/s]
  1%|          | 6027/1000000 [19:46<49:40:02,  5.56it/s]
  1%|          | 6028/1000000 [19:46<44:21:41,  6.22it/s]
  1%|          | 6029/1000000 [19:46<45:00:18,  6.13it/s]
  1%|          | 6030/1000000 [19:46<46:29:45,  5.94it/s]
  1%|          | 6031/1000000 [19:46<46:37:43,  5.92it/s]
  1%|          | 6032/1000000 [19:46<46:32:10,  5.93it/s]
  1%|          | 6033/1000000 [19:46<43:28:29,  6.35it/s]
  1%|          | 6034/1000000 [19:47<40:05:31,  6.89it/s]
  1%|          | 6036/1000000 [19:47<39:00:58,  7.08it/s]
  1%|          | 6037/1000000 [19:47<45:36:40,  6.05it/s]
  1%|          | 6038/1000000 [19:47<46:08:09,  5.98it/s]
  1%|          | 6040/1000000 [19:48<46:26:41,  5.94it/s]
  1%|          | 6041/1000000 [19:48<50:55:14,  5.42it/s]
  1%|          | 6042/1000000 [19:48<45:40:52,  6.04it/s]
  1%|          | 6043/1000000 [19:48<52:32:08,  5.26it/s]
  1%|          | 6044/1000000 [19:49<60:11:03,  4.59it/s]
  1%|          | 6045/1000000 [19:49<70:21:59,  3.92it/s]
  1%|          | 6046/1000000 [19:49<77:40:45,  3.55it/s]
  1%|          | 6047/1000000 [19:49<77:07:56,  3.58it/s]
  1%|          | 6048/1000000 [19:50<63:50:14,  4.33it/s]
  1%|          | 6049/1000000 [19:50<54:17:24,  5.09it/s]
  1%|          | 6051/1000000 [19:50<42:58:17,  6.43it/s]
  1%|          | 6053/1000000 [19:50<39:42:40,  6.95it/s]
  1%|          | 6054/1000000 [19:50<39:42:21,  6.95it/s]
  1%|          | 6055/1000000 [19:50<39:42:43,  6.95it/s]
  1%|          | 6056/1000000 [19:51<38:22:21,  7.20it/s]
  1%|          | 6057/1000000 [19:51<38:37:35,  7.15it/s]
  1%|          | 6058/1000000 [19:51<42:57:50,  6.43it/s]
  1%|          | 6059/1000000 [19:51<49:18:42,  5.60it/s]
  1%|          | 6060/1000000 [19:51<53:33:53,  5.15it/s]
  1%|          | 6061/1000000 [19:52<56:29:41,  4.89it/s]
  1%|          | 6062/1000000 [19:52<68:32:00,  4.03it/s]
  1%|          | 6063/1000000 [19:52<79:42:53,  3.46it/s]
  1%|          | 6064/1000000 [19:53<70:44:26,  3.90it/s]
  1%|          | 6065/1000000 [19:53<59:05:43,  4.67it/s]
  1%|          | 6066/1000000 [19:53<52:15:44,  5.28it/s]
  1%|          | 6067/1000000 [19:53<45:26:40,  6.08it/s]
  1%|          | 6068/1000000 [19:53<50:10:12,  5.50it/s]
  1%|          | 6069/1000000 [19:53<44:37:49,  6.19it/s]
  1%|          | 6070/1000000 [19:53<43:14:02,  6.39it/s]
  1%|          | 6071/1000000 [19:54<46:33:23,  5.93it/s]
  1%|          | 6072/1000000 [19:54<49:19:05,  5.60it/s]
  1%|          | 6073/1000000 [19:54<47:14:55,  5.84it/s]
  1%|          | 6074/1000000 [19:54<43:42:59,  6.32it/s]
  1%|          | 6075/1000000 [19:54<52:14:38,  5.28it/s]
  1%|          | 6076/1000000 [19:55<61:24:58,  4.50it/s]
  1%|          | 6077/1000000 [19:55<70:27:29,  3.92it/s]
  1%|          | 6078/1000000 [19:55<78:35:36,  3.51it/s]
  1%|          | 6079/1000000 [19:56<71:50:39,  3.84it/s]
  1%|          | 6081/1000000 [19:56<51:36:50,  5.35it/s]
  1%|          | 6082/1000000 [19:56<55:30:13,  4.97it/s]
  1%|          | 6083/1000000 [19:56<54:10:28,  5.10it/s]
  1%|          | 6084/1000000 [19:56<52:17:30,  5.28it/s]
  1%|          | 6085/1000000 [19:56<48:55:56,  5.64it/s]
  1%|          | 6086/1000000 [19:57<44:11:08,  6.25it/s]
  1%|          | 6087/1000000 [19:57<47:05:13,  5.86it/s]
  1%|          | 6088/1000000 [19:57<50:11:21,  5.50it/s]
  1%|          | 6089/1000000 [19:57<52:04:32,  5.30it/s]
  1%|          | 6090/1000000 [19:57<45:10:53,  6.11it/s]
  1%|          | 6091/1000000 [19:58<49:01:48,  5.63it/s]
  1%|          | 6092/1000000 [19:58<43:28:56,  6.35it/s]
  1%|          | 6093/1000000 [19:58<57:54:14,  4.77it/s]
  1%|          | 6094/1000000 [19:58<70:49:13,  3.90it/s]
  1%|          | 6095/1000000 [19:59<80:14:59,  3.44it/s]
  1%|          | 6096/1000000 [19:59<78:10:15,  3.53it/s]
  1%|          | 6097/1000000 [19:59<65:53:39,  4.19it/s]
  1%|          | 6099/1000000 [19:59<49:30:02,  5.58it/s]
  1%|          | 6100/1000000 [19:59<50:34:43,  5.46it/s]
  1%|          | 6101/1000000 [20:00<51:19:25,  5.38it/s]
  1%|          | 6102/1000000 [20:00<50:42:36,  5.44it/s]
  1%|          | 6103/1000000 [20:00<45:17:51,  6.09it/s]
  1%|          | 6104/1000000 [20:00<50:22:38,  5.48it/s]
  1%|          | 6105/1000000 [20:00<51:27:54,  5.36it/s]
  1%|          | 6106/1000000 [20:01<47:39:33,  5.79it/s]
  1%|          | 6107/1000000 [20:01<42:09:42,  6.55it/s]
  1%|          | 6108/1000000 [20:01<48:04:10,  5.74it/s]
  1%|          | 6109/1000000 [20:01<46:59:02,  5.88it/s]
  1%|          | 6110/1000000 [20:01<53:49:34,  5.13it/s]
  1%|          | 6111/1000000 [20:02<66:22:45,  4.16it/s]
  1%|          | 6112/1000000 [20:02<79:27:03,  3.47it/s]
  1%|          | 6113/1000000 [20:02<77:57:02,  3.54it/s]
  1%|          | 6114/1000000 [20:02<65:57:51,  4.19it/s]
  1%|          | 6116/1000000 [20:03<49:18:37,  5.60it/s]
  1%|          | 6117/1000000 [20:03<49:25:16,  5.59it/s]
  1%|          | 6118/1000000 [20:03<48:41:45,  5.67it/s]
  1%|          | 6119/1000000 [20:03<45:41:11,  6.04it/s]
  1%|          | 6120/1000000 [20:03<43:25:05,  6.36it/s]
  1%|          | 6121/1000000 [20:03<39:48:28,  6.94it/s]
  1%|          | 6122/1000000 [20:03<36:23:32,  7.59it/s]
  1%|          | 6123/1000000 [20:04<38:06:31,  7.24it/s]
  1%|          | 6124/1000000 [20:04<38:15:19,  7.22it/s]
  1%|          | 6125/1000000 [20:04<37:36:04,  7.34it/s]
  1%|          | 6126/1000000 [20:04<38:11:49,  7.23it/s]
  1%|          | 6127/1000000 [20:04<45:38:44,  6.05it/s]
  1%|          | 6128/1000000 [20:04<48:06:40,  5.74it/s]
  1%|          | 6129/1000000 [20:05<49:28:29,  5.58it/s]
  1%|          | 6130/1000000 [20:05<45:12:12,  6.11it/s]
  1%|          | 6131/1000000 [20:05<58:30:23,  4.72it/s]
  1%|          | 6132/1000000 [20:05<68:45:18,  4.02it/s]
  1%|          | 6133/1000000 [20:06<78:13:14,  3.53it/s]
  1%|          | 6134/1000000 [20:06<77:33:32,  3.56it/s]
  1%|          | 6135/1000000 [20:06<64:23:14,  4.29it/s]
  1%|          | 6137/1000000 [20:06<45:48:20,  6.03it/s]
  1%|          | 6138/1000000 [20:07<45:11:55,  6.11it/s]
  1%|          | 6139/1000000 [20:07<43:44:30,  6.31it/s]
  1%|          | 6141/1000000 [20:07<41:46:55,  6.61it/s]
  1%|          | 6142/1000000 [20:07<41:56:23,  6.58it/s]
  1%|          | 6143/1000000 [20:07<39:28:52,  6.99it/s]
  1%|          | 6144/1000000 [20:07<42:03:38,  6.56it/s]
  1%|          | 6145/1000000 [20:08<46:26:18,  5.94it/s]
  1%|          | 6146/1000000 [20:08<54:40:19,  5.05it/s]
  1%|          | 6147/1000000 [20:08<54:47:43,  5.04it/s]
  1%|          | 6148/1000000 [20:08<50:05:50,  5.51it/s]
  1%|          | 6149/1000000 [20:09<57:55:24,  4.77it/s]
  1%|          | 6150/1000000 [20:09<49:03:17,  5.63it/s]
  1%|          | 6151/1000000 [20:09<61:29:51,  4.49it/s]
  1%|          | 6152/1000000 [20:09<71:22:51,  3.87it/s]
  1%|          | 6153/1000000 [20:10<77:07:35,  3.58it/s]
  1%|          | 6154/1000000 [20:10<85:10:58,  3.24it/s]
  1%|          | 6155/1000000 [20:10<77:01:42,  3.58it/s]
  1%|          | 6156/1000000 [20:10<62:37:24,  4.41it/s]
  1%|          | 6157/1000000 [20:10<53:42:14,  5.14it/s]
  1%|          | 6159/1000000 [20:11<39:53:52,  6.92it/s]
  1%|          | 6160/1000000 [20:11<37:21:54,  7.39it/s]
  1%|          | 6161/1000000 [20:11<36:39:17,  7.53it/s]
  1%|          | 6162/1000000 [20:11<42:35:47,  6.48it/s]
  1%|          | 6163/1000000 [20:11<42:24:28,  6.51it/s]
  1%|          | 6164/1000000 [20:11<43:27:45,  6.35it/s]
  1%|          | 6165/1000000 [20:12<46:14:10,  5.97it/s]
  1%|          | 6166/1000000 [20:12<46:05:04,  5.99it/s]
  1%|          | 6167/1000000 [20:12<42:06:49,  6.56it/s]
  1%|          | 6168/1000000 [20:12<45:45:51,  6.03it/s]
  1%|          | 6169/1000000 [20:12<50:19:24,  5.49it/s]
  1%|          | 6170/1000000 [20:12<52:40:56,  5.24it/s]
  1%|          | 6171/1000000 [20:13<52:35:49,  5.25it/s]
  1%|          | 6172/1000000 [20:13<54:47:03,  5.04it/s]
  1%|          | 6173/1000000 [20:13<68:04:39,  4.06it/s]
  1%|          | 6174/1000000 [20:14<79:39:44,  3.47it/s]
  1%|          | 6175/1000000 [20:14<83:58:23,  3.29it/s]
  1%|          | 6176/1000000 [20:14<70:40:31,  3.91it/s]
  1%|          | 6177/1000000 [20:14<58:00:35,  4.76it/s]
  1%|          | 6179/1000000 [20:14<44:42:10,  6.18it/s]
  1%|          | 6180/1000000 [20:15<41:21:27,  6.67it/s]
  1%|          | 6181/1000000 [20:15<45:16:55,  6.10it/s]
  1%|          | 6182/1000000 [20:15<45:47:44,  6.03it/s]
  1%|          | 6183/1000000 [20:15<50:25:35,  5.47it/s]
  1%|          | 6184/1000000 [20:15<51:19:18,  5.38it/s]
  1%|          | 6185/1000000 [20:15<48:05:58,  5.74it/s]
  1%|          | 6186/1000000 [20:16<47:34:43,  5.80it/s]
  1%|          | 6187/1000000 [20:16<48:52:46,  5.65it/s]
  1%|          | 6188/1000000 [20:16<47:14:58,  5.84it/s]
  1%|          | 6189/1000000 [20:16<45:50:48,  6.02it/s]
  1%|          | 6190/1000000 [20:16<46:22:23,  5.95it/s]
  1%|          | 6191/1000000 [20:16<45:04:43,  6.12it/s]
  1%|          | 6192/1000000 [20:17<44:47:36,  6.16it/s]
  1%|          | 6193/1000000 [20:17<44:11:35,  6.25it/s]
  1%|          | 6194/1000000 [20:17<45:42:23,  6.04it/s]
  1%|          | 6195/1000000 [20:17<40:58:16,  6.74it/s]
  1%|          | 6196/1000000 [20:17<37:24:27,  7.38it/s]
  1%|          | 6197/1000000 [20:17<44:31:24,  6.20it/s]
  1%|          | 6198/1000000 [20:18<58:42:08,  4.70it/s]
  1%|          | 6199/1000000 [20:18<68:45:52,  4.01it/s]
  1%|          | 6200/1000000 [20:18<78:22:56,  3.52it/s]
  1%|          | 6201/1000000 [20:19<85:49:11,  3.22it/s]
  1%|          | 6202/1000000 [20:19<79:08:06,  3.49it/s]
  1%|          | 6204/1000000 [20:19<54:47:38,  5.04it/s]
  1%|          | 6206/1000000 [20:19<43:53:09,  6.29it/s]
  1%|          | 6207/1000000 [20:20<40:59:22,  6.73it/s]
  1%|          | 6208/1000000 [20:20<38:58:18,  7.08it/s]
  1%|          | 6209/1000000 [20:20<45:04:58,  6.12it/s]
  1%|          | 6210/1000000 [20:20<40:55:30,  6.75it/s]
  1%|          | 6211/1000000 [20:20<40:53:40,  6.75it/s]
  1%|          | 6212/1000000 [20:20<42:32:12,  6.49it/s]
  1%|          | 6213/1000000 [20:20<42:07:47,  6.55it/s]
  1%|          | 6214/1000000 [20:21<42:47:11,  6.45it/s]
  1%|          | 6215/1000000 [20:21<44:59:17,  6.14it/s]
  1%|          | 6216/1000000 [20:21<47:41:52,  5.79it/s]
  1%|          | 6217/1000000 [20:21<53:02:37,  5.20it/s]
  1%|          | 6218/1000000 [20:21<54:47:00,  5.04it/s]
  1%|          | 6219/1000000 [20:22<54:43:21,  5.04it/s]
  1%|          | 6220/1000000 [20:22<46:56:34,  5.88it/s]
  1%|          | 6221/1000000 [20:22<59:54:29,  4.61it/s]
  1%|          | 6222/1000000 [20:22<71:58:40,  3.84it/s]
  1%|          | 6223/1000000 [20:23<81:57:48,  3.37it/s]
  1%|          | 6224/1000000 [20:23<77:22:57,  3.57it/s]
  1%|          | 6225/1000000 [20:23<65:23:22,  4.22it/s]
  1%|          | 6227/1000000 [20:23<46:54:24,  5.89it/s]
  1%|          | 6229/1000000 [20:24<40:51:16,  6.76it/s]
  1%|          | 6230/1000000 [20:24<38:28:01,  7.18it/s]
  1%|          | 6231/1000000 [20:24<39:12:23,  7.04it/s]
  1%|          | 6232/1000000 [20:24<39:25:15,  7.00it/s]
  1%|          | 6233/1000000 [20:24<42:49:59,  6.44it/s]
  1%|          | 6234/1000000 [20:24<48:12:08,  5.73it/s]
  1%|          | 6235/1000000 [20:25<55:32:16,  4.97it/s]
  1%|          | 6236/1000000 [20:25<57:18:56,  4.82it/s]
  1%|          | 6237/1000000 [20:25<53:22:41,  5.17it/s]
  1%|          | 6238/1000000 [20:25<66:31:42,  4.15it/s]
  1%|          | 6239/1000000 [20:26<74:42:27,  3.70it/s]
  1%|          | 6240/1000000 [20:26<83:11:04,  3.32it/s]
  1%|          | 6241/1000000 [20:26<71:31:59,  3.86it/s]
  1%|          | 6243/1000000 [20:27<53:18:43,  5.18it/s]
  1%|          | 6244/1000000 [20:27<49:45:54,  5.55it/s]
  1%|          | 6245/1000000 [20:27<49:11:42,  5.61it/s]
  1%|          | 6246/1000000 [20:27<48:36:31,  5.68it/s]
  1%|          | 6247/1000000 [20:27<46:33:39,  5.93it/s]
  1%|          | 6248/1000000 [20:27<49:06:47,  5.62it/s]
  1%|          | 6249/1000000 [20:28<50:30:50,  5.46it/s]
  1%|          | 6250/1000000 [20:28<55:19:56,  4.99it/s]
  1%|          | 6251/1000000 [20:28<49:57:35,  5.53it/s]
  1%|          | 6252/1000000 [20:28<62:30:13,  4.42it/s]
  1%|          | 6253/1000000 [20:29<74:24:17,  3.71it/s]
  1%|          | 6254/1000000 [20:29<80:19:59,  3.44it/s]
  1%|          | 6255/1000000 [20:29<66:04:15,  4.18it/s]
  1%|          | 6256/1000000 [20:29<55:29:12,  4.97it/s]
  1%|          | 6257/1000000 [20:29<51:28:52,  5.36it/s]
  1%|          | 6258/1000000 [20:30<50:42:05,  5.44it/s]
  1%|          | 6259/1000000 [20:30<48:35:46,  5.68it/s]
  1%|          | 6260/1000000 [20:30<44:39:58,  6.18it/s]
  1%|          | 6261/1000000 [20:30<40:42:25,  6.78it/s]
  1%|          | 6262/1000000 [20:30<40:06:30,  6.88it/s]
  1%|          | 6263/1000000 [20:30<47:49:52,  5.77it/s]
  1%|          | 6264/1000000 [20:30<42:54:46,  6.43it/s]
  1%|          | 6265/1000000 [20:31<45:51:48,  6.02it/s]
  1%|          | 6266/1000000 [20:31<46:31:06,  5.93it/s]
  1%|          | 6267/1000000 [20:31<54:05:38,  5.10it/s]
  1%|          | 6268/1000000 [20:31<48:18:30,  5.71it/s]
  1%|          | 6269/1000000 [20:32<59:32:33,  4.64it/s]
  1%|          | 6270/1000000 [20:32<74:20:26,  3.71it/s]
  1%|          | 6271/1000000 [20:32<79:35:41,  3.47it/s]
  1%|          | 6272/1000000 [20:33<84:06:59,  3.28it/s]
  1%|          | 6273/1000000 [20:33<70:54:08,  3.89it/s]
  1%|          | 6274/1000000 [20:33<58:57:36,  4.68it/s]
  1%|          | 6276/1000000 [20:33<48:03:53,  5.74it/s]
  1%|          | 6277/1000000 [20:33<45:45:34,  6.03it/s]
  1%|          | 6279/1000000 [20:33<40:36:53,  6.80it/s]
  1%|          | 6280/1000000 [20:34<40:30:35,  6.81it/s]
  1%|          | 6281/1000000 [20:34<38:12:00,  7.23it/s]
  1%|          | 6283/1000000 [20:34<37:33:06,  7.35it/s]
  1%|          | 6284/1000000 [20:34<39:36:35,  6.97it/s]
  1%|          | 6285/1000000 [20:34<43:13:37,  6.39it/s]
  1%|          | 6286/1000000 [20:35<46:46:50,  5.90it/s]
  1%|          | 6287/1000000 [20:35<49:47:19,  5.54it/s]
  1%|          | 6288/1000000 [20:35<50:20:25,  5.48it/s]
  1%|          | 6289/1000000 [20:35<52:49:17,  5.23it/s]
  1%|          | 6290/1000000 [20:36<65:56:32,  4.19it/s]
  1%|          | 6291/1000000 [20:36<73:16:10,  3.77it/s]
  1%|          | 6292/1000000 [20:36<83:03:17,  3.32it/s]
  1%|          | 6293/1000000 [20:36<75:52:05,  3.64it/s]
  1%|          | 6295/1000000 [20:37<53:27:11,  5.16it/s]
  1%|          | 6296/1000000 [20:37<48:05:59,  5.74it/s]
  1%|          | 6298/1000000 [20:37<39:51:25,  6.93it/s]
  1%|          | 6299/1000000 [20:37<37:06:21,  7.44it/s]
  1%|          | 6300/1000000 [20:37<36:17:40,  7.61it/s]
  1%|          | 6302/1000000 [20:37<36:53:16,  7.48it/s]
  1%|          | 6303/1000000 [20:38<41:15:19,  6.69it/s]
  1%|          | 6304/1000000 [20:38<45:47:14,  6.03it/s]
  1%|          | 6305/1000000 [20:38<48:29:51,  5.69it/s]
  1%|          | 6306/1000000 [20:38<51:59:44,  5.31it/s]
  1%|          | 6307/1000000 [20:39<53:02:34,  5.20it/s]
  1%|          | 6308/1000000 [20:39<50:51:01,  5.43it/s]
  1%|          | 6309/1000000 [20:39<53:35:19,  5.15it/s]
  1%|          | 6310/1000000 [20:39<55:31:13,  4.97it/s]
  1%|          | 6311/1000000 [20:39<56:24:12,  4.89it/s]
  1%|          | 6312/1000000 [20:40<55:21:19,  4.99it/s]
  1%|          | 6313/1000000 [20:40<69:46:25,  3.96it/s]
  1%|          | 6314/1000000 [20:40<77:20:16,  3.57it/s]
  1%|          | 6315/1000000 [20:41<86:20:18,  3.20it/s]
  1%|          | 6316/1000000 [20:41<79:42:16,  3.46it/s]
  1%|          | 6317/1000000 [20:41<72:21:20,  3.81it/s]
  1%|          | 6318/1000000 [20:41<59:15:35,  4.66it/s]
  1%|          | 6319/1000000 [20:41<51:18:13,  5.38it/s]
  1%|          | 6321/1000000 [20:42<41:08:11,  6.71it/s]
  1%|          | 6322/1000000 [20:42<40:48:37,  6.76it/s]
  1%|          | 6323/1000000 [20:42<42:53:12,  6.44it/s]
  1%|          | 6324/1000000 [20:42<44:11:34,  6.25it/s]
  1%|          | 6325/1000000 [20:42<47:26:59,  5.82it/s]
  1%|          | 6326/1000000 [20:42<50:13:27,  5.50it/s]
  1%|          | 6327/1000000 [20:43<51:50:20,  5.32it/s]
  1%|          | 6328/1000000 [20:43<52:10:32,  5.29it/s]
  1%|          | 6329/1000000 [20:43<53:25:58,  5.17it/s]
  1%|          | 6330/1000000 [20:43<46:53:01,  5.89it/s]
  1%|          | 6331/1000000 [20:44<66:02:46,  4.18it/s]
  1%|          | 6332/1000000 [20:44<74:10:27,  3.72it/s]
  1%|          | 6333/1000000 [20:44<82:26:01,  3.35it/s]
  1%|          | 6334/1000000 [20:45<81:12:41,  3.40it/s]
  1%|          | 6335/1000000 [20:45<66:19:08,  4.16it/s]
  1%|          | 6336/1000000 [20:45<56:48:20,  4.86it/s]
  1%|          | 6337/1000000 [20:45<49:08:39,  5.62it/s]
  1%|          | 6338/1000000 [20:45<53:54:17,  5.12it/s]
  1%|          | 6339/1000000 [20:45<53:13:24,  5.19it/s]
  1%|          | 6340/1000000 [20:45<51:19:59,  5.38it/s]
  1%|          | 6341/1000000 [20:46<51:39:31,  5.34it/s]
  1%|          | 6342/1000000 [20:46<51:49:50,  5.33it/s]
  1%|          | 6343/1000000 [20:46<53:55:44,  5.12it/s]
  1%|          | 6344/1000000 [20:46<57:36:41,  4.79it/s]
  1%|          | 6345/1000000 [20:46<53:35:34,  5.15it/s]
  1%|          | 6346/1000000 [20:47<47:54:35,  5.76it/s]
  1%|          | 6347/1000000 [20:47<50:00:48,  5.52it/s]
  1%|          | 6348/1000000 [20:47<51:38:03,  5.35it/s]
  1%|          | 6349/1000000 [20:47<46:16:46,  5.96it/s]
  1%|          | 6350/1000000 [20:47<63:54:38,  4.32it/s]
  1%|          | 6351/1000000 [20:48<74:13:25,  3.72it/s]
  1%|          | 6352/1000000 [20:48<81:58:27,  3.37it/s]
  1%|          | 6353/1000000 [20:49<86:17:49,  3.20it/s]
  1%|          | 6354/1000000 [20:49<71:45:04,  3.85it/s]
  1%|          | 6356/1000000 [20:49<51:48:08,  5.33it/s]
  1%|          | 6358/1000000 [20:49<49:02:19,  5.63it/s]
  1%|          | 6359/1000000 [20:49<50:34:54,  5.46it/s]
  1%|          | 6360/1000000 [20:50<50:45:18,  5.44it/s]
  1%|          | 6361/1000000 [20:50<46:55:29,  5.88it/s]
  1%|          | 6362/1000000 [20:50<43:13:49,  6.38it/s]
  1%|          | 6364/1000000 [20:50<36:18:11,  7.60it/s]
  1%|          | 6365/1000000 [20:50<36:39:49,  7.53it/s]
  1%|          | 6366/1000000 [20:50<37:25:45,  7.37it/s]
  1%|          | 6367/1000000 [20:51<41:09:42,  6.71it/s]
  1%|          | 6369/1000000 [20:51<40:46:26,  6.77it/s]
  1%|          | 6370/1000000 [20:51<43:28:14,  6.35it/s]
  1%|          | 6371/1000000 [20:51<43:33:56,  6.34it/s]
  1%|          | 6372/1000000 [20:51<45:50:21,  6.02it/s]
  1%|          | 6373/1000000 [20:52<48:08:42,  5.73it/s]
  1%|          | 6374/1000000 [20:52<47:42:03,  5.79it/s]
  1%|          | 6375/1000000 [20:52<57:17:20,  4.82it/s]
  1%|          | 6376/1000000 [20:52<69:33:09,  3.97it/s]
  1%|          | 6377/1000000 [20:53<75:30:31,  3.66it/s]
  1%|          | 6378/1000000 [20:53<83:45:06,  3.30it/s]
  1%|          | 6379/1000000 [20:53<85:31:36,  3.23it/s]
  1%|          | 6380/1000000 [20:54<74:31:00,  3.70it/s]
  1%|          | 6381/1000000 [20:54<61:29:51,  4.49it/s]
  1%|          | 6383/1000000 [20:54<47:02:35,  5.87it/s]
  1%|          | 6385/1000000 [20:54<38:40:02,  7.14it/s]
  1%|          | 6387/1000000 [20:54<34:48:21,  7.93it/s]
  1%|          | 6388/1000000 [20:55<40:00:36,  6.90it/s]
  1%|          | 6389/1000000 [20:55<40:27:18,  6.82it/s]
  1%|          | 6390/1000000 [20:55<45:52:29,  6.02it/s]
  1%|          | 6391/1000000 [20:55<46:24:22,  5.95it/s]
  1%|          | 6392/1000000 [20:55<49:59:50,  5.52it/s]
  1%|          | 6393/1000000 [20:55<50:14:45,  5.49it/s]
  1%|          | 6394/1000000 [20:56<53:37:01,  5.15it/s]
  1%|          | 6395/1000000 [20:56<50:49:18,  5.43it/s]
  1%|          | 6396/1000000 [20:56<46:52:08,  5.89it/s]
  1%|          | 6397/1000000 [20:56<55:33:18,  4.97it/s]
  1%|          | 6398/1000000 [20:57<75:33:03,  3.65it/s]
  1%|          | 6399/1000000 [20:57<83:15:02,  3.32it/s]
  1%|          | 6400/1000000 [20:57<81:36:35,  3.38it/s]
  1%|          | 6402/1000000 [20:58<56:51:11,  4.85it/s]
  1%|          | 6403/1000000 [20:58<50:11:54,  5.50it/s]
  1%|          | 6404/1000000 [20:58<50:29:57,  5.47it/s]
  1%|          | 6405/1000000 [20:58<52:29:24,  5.26it/s]
  1%|          | 6406/1000000 [20:58<51:42:57,  5.34it/s]
  1%|          | 6407/1000000 [20:58<55:02:21,  5.01it/s]
  1%|          | 6408/1000000 [20:59<57:05:23,  4.83it/s]
  1%|          | 6409/1000000 [20:59<57:05:36,  4.83it/s]
  1%|          | 6410/1000000 [20:59<59:16:03,  4.66it/s]
  1%|          | 6411/1000000 [20:59<69:54:43,  3.95it/s]
  1%|          | 6412/1000000 [21:00<77:38:38,  3.55it/s]
  1%|          | 6413/1000000 [21:00<76:16:01,  3.62it/s]
  1%|          | 6415/1000000 [21:00<55:56:28,  4.93it/s]
  1%|          | 6416/1000000 [21:00<51:28:45,  5.36it/s]
  1%|          | 6417/1000000 [21:01<47:17:12,  5.84it/s]
  1%|          | 6418/1000000 [21:01<46:53:50,  5.89it/s]
  1%|          | 6419/1000000 [21:01<43:39:29,  6.32it/s]
  1%|          | 6420/1000000 [21:01<45:31:51,  6.06it/s]
  1%|          | 6421/1000000 [21:01<48:02:43,  5.74it/s]
  1%|          | 6422/1000000 [21:01<51:11:45,  5.39it/s]
  1%|          | 6423/1000000 [21:02<51:48:17,  5.33it/s]
  1%|          | 6424/1000000 [21:02<55:34:23,  4.97it/s]
  1%|          | 6425/1000000 [21:02<56:25:41,  4.89it/s]
  1%|          | 6426/1000000 [21:02<62:26:01,  4.42it/s]
  1%|          | 6427/1000000 [21:03<73:46:52,  3.74it/s]
  1%|          | 6428/1000000 [21:03<81:07:21,  3.40it/s]
  1%|          | 6429/1000000 [21:04<89:14:50,  3.09it/s]
  1%|          | 6430/1000000 [21:04<78:45:45,  3.50it/s]
  1%|          | 6432/1000000 [21:04<56:35:27,  4.88it/s]
  1%|          | 6434/1000000 [21:04<44:20:48,  6.22it/s]
  1%|          | 6436/1000000 [21:04<36:28:58,  7.56it/s]
  1%|          | 6437/1000000 [21:04<34:40:35,  7.96it/s]
  1%|          | 6438/1000000 [21:05<41:36:16,  6.63it/s]
  1%|          | 6439/1000000 [21:05<43:38:52,  6.32it/s]
  1%|          | 6440/1000000 [21:05<43:54:51,  6.28it/s]
  1%|          | 6441/1000000 [21:05<46:55:23,  5.88it/s]
  1%|          | 6442/1000000 [21:05<50:19:18,  5.48it/s]
  1%|          | 6443/1000000 [21:06<53:07:02,  5.20it/s]
  1%|          | 6444/1000000 [21:06<54:17:28,  5.08it/s]
  1%|          | 6445/1000000 [21:06<55:32:32,  4.97it/s]
  1%|          | 6446/1000000 [21:06<65:47:20,  4.20it/s]
  1%|          | 6447/1000000 [21:07<75:35:12,  3.65it/s]
  1%|          | 6448/1000000 [21:07<82:38:21,  3.34it/s]
  1%|          | 6449/1000000 [21:07<84:34:43,  3.26it/s]
  1%|          | 6450/1000000 [21:08<74:16:20,  3.72it/s]
  1%|          | 6451/1000000 [21:08<60:57:45,  4.53it/s]
  1%|          | 6453/1000000 [21:08<46:39:07,  5.92it/s]
  1%|          | 6454/1000000 [21:08<42:00:58,  6.57it/s]
  1%|          | 6455/1000000 [21:08<39:23:19,  7.01it/s]
  1%|          | 6456/1000000 [21:08<41:51:04,  6.59it/s]
  1%|          | 6457/1000000 [21:08<45:29:28,  6.07it/s]
  1%|          | 6458/1000000 [21:09<50:45:56,  5.44it/s]
  1%|          | 6459/1000000 [21:09<55:12:23,  5.00it/s]
  1%|          | 6460/1000000 [21:09<61:34:05,  4.48it/s]
  1%|          | 6461/1000000 [21:09<58:50:24,  4.69it/s]
  1%|          | 6463/1000000 [21:10<46:12:38,  5.97it/s]
  1%|          | 6464/1000000 [21:10<47:52:28,  5.76it/s]
  1%|          | 6465/1000000 [21:10<48:38:00,  5.67it/s]
  1%|          | 6466/1000000 [21:10<62:31:23,  4.41it/s]
  1%|          | 6467/1000000 [21:11<70:42:15,  3.90it/s]
  1%|          | 6468/1000000 [21:11<79:28:42,  3.47it/s]
  1%|          | 6469/1000000 [21:11<74:37:41,  3.70it/s]
  1%|          | 6470/1000000 [21:11<62:25:02,  4.42it/s]
  1%|          | 6472/1000000 [21:12<47:55:18,  5.76it/s]
  1%|          | 6473/1000000 [21:12<45:47:55,  6.03it/s]
  1%|          | 6474/1000000 [21:12<44:43:32,  6.17it/s]
  1%|          | 6475/1000000 [21:12<43:42:46,  6.31it/s]
  1%|          | 6476/1000000 [21:12<42:27:05,  6.50it/s]
  1%|          | 6477/1000000 [21:12<42:22:58,  6.51it/s]
  1%|          | 6478/1000000 [21:13<41:46:51,  6.61it/s]
  1%|          | 6479/1000000 [21:13<43:04:15,  6.41it/s]
  1%|          | 6480/1000000 [21:13<40:56:06,  6.74it/s]
  1%|          | 6481/1000000 [21:13<40:22:29,  6.84it/s]
  1%|          | 6482/1000000 [21:13<45:55:31,  6.01it/s]
  1%|          | 6483/1000000 [21:13<49:07:48,  5.62it/s]
  1%|          | 6484/1000000 [21:14<49:36:15,  5.56it/s]
  1%|          | 6485/1000000 [21:14<53:29:04,  5.16it/s]
  1%|          | 6486/1000000 [21:14<53:43:44,  5.14it/s]
  1%|          | 6487/1000000 [21:14<65:24:16,  4.22it/s]
  1%|          | 6488/1000000 [21:15<78:27:48,  3.52it/s]
  1%|          | 6489/1000000 [21:15<83:04:30,  3.32it/s]
  1%|          | 6490/1000000 [21:15<87:27:37,  3.16it/s]
  1%|          | 6491/1000000 [21:16<77:00:29,  3.58it/s]
  1%|          | 6492/1000000 [21:16<62:57:20,  4.38it/s]
  1%|          | 6493/1000000 [21:16<56:30:29,  4.88it/s]
  1%|          | 6494/1000000 [21:16<48:27:43,  5.69it/s]
  1%|          | 6495/1000000 [21:16<44:26:56,  6.21it/s]
  1%|          | 6496/1000000 [21:16<45:58:37,  6.00it/s]
  1%|          | 6497/1000000 [21:16<46:40:26,  5.91it/s]
  1%|          | 6498/1000000 [21:17<47:06:29,  5.86it/s]
  1%|          | 6499/1000000 [21:17<46:56:40,  5.88it/s]
  1%|          | 6500/1000000 [21:17<47:05:24,  5.86it/s]
  1%|          | 6501/1000000 [21:17<46:30:50,  5.93it/s]
  1%|          | 6502/1000000 [21:17<44:44:15,  6.17it/s]
  1%|          | 6503/1000000 [21:17<42:14:01,  6.53it/s]
  1%|          | 6504/1000000 [21:18<37:59:49,  7.26it/s]
  1%|          | 6505/1000000 [21:18<43:13:32,  6.38it/s]
  1%|          | 6506/1000000 [21:18<45:58:19,  6.00it/s]
  1%|          | 6507/1000000 [21:18<47:46:20,  5.78it/s]
  1%|          | 6508/1000000 [21:18<48:06:13,  5.74it/s]
  1%|          | 6509/1000000 [21:18<45:38:20,  6.05it/s]
  1%|          | 6510/1000000 [21:19<60:03:11,  4.60it/s]
  1%|          | 6511/1000000 [21:19<73:07:04,  3.77it/s]
  1%|          | 6512/1000000 [21:20<80:50:10,  3.41it/s]
  1%|          | 6513/1000000 [21:20<88:45:39,  3.11it/s]
  1%|          | 6514/1000000 [21:20<82:20:05,  3.35it/s]
  1%|          | 6515/1000000 [21:20<66:19:26,  4.16it/s]
  1%|          | 6517/1000000 [21:20<47:39:44,  5.79it/s]
  1%|          | 6519/1000000 [21:21<41:14:07,  6.69it/s]
  1%|          | 6520/1000000 [21:21<39:37:02,  6.97it/s]
  1%|          | 6521/1000000 [21:21<36:55:46,  7.47it/s]
  1%|          | 6522/1000000 [21:21<37:04:53,  7.44it/s]
  1%|          | 6523/1000000 [21:21<38:16:01,  7.21it/s]
  1%|          | 6524/1000000 [21:21<39:59:33,  6.90it/s]
  1%|          | 6525/1000000 [21:22<42:51:05,  6.44it/s]
  1%|          | 6526/1000000 [21:22<44:58:33,  6.14it/s]
  1%|          | 6527/1000000 [21:22<44:02:09,  6.27it/s]
  1%|          | 6528/1000000 [21:22<41:59:00,  6.57it/s]
  1%|          | 6529/1000000 [21:22<46:59:42,  5.87it/s]
  1%|          | 6530/1000000 [21:22<50:39:59,  5.45it/s]
  1%|          | 6531/1000000 [21:23<51:38:46,  5.34it/s]
  1%|          | 6532/1000000 [21:23<45:49:45,  6.02it/s]
  1%|          | 6533/1000000 [21:23<42:19:51,  6.52it/s]
  1%|          | 6534/1000000 [21:23<45:44:17,  6.03it/s]
  1%|          | 6535/1000000 [21:23<46:36:34,  5.92it/s]
  1%|          | 6537/1000000 [21:24<54:28:49,  5.07it/s]
  1%|          | 6538/1000000 [21:24<67:19:49,  4.10it/s]
  1%|          | 6539/1000000 [21:24<75:44:07,  3.64it/s]
  1%|          | 6540/1000000 [21:25<80:37:47,  3.42it/s]
  1%|          | 6541/1000000 [21:25<81:25:34,  3.39it/s]
  1%|          | 6543/1000000 [21:25<57:18:26,  4.82it/s]
  1%|          | 6545/1000000 [21:25<45:17:25,  6.09it/s]
  1%|          | 6546/1000000 [21:26<50:20:48,  5.48it/s]
  1%|          | 6547/1000000 [21:26<49:44:26,  5.55it/s]
  1%|          | 6548/1000000 [21:26<45:09:33,  6.11it/s]
  1%|          | 6549/1000000 [21:26<48:21:17,  5.71it/s]
  1%|          | 6550/1000000 [21:26<49:29:37,  5.58it/s]
  1%|          | 6551/1000000 [21:27<48:53:16,  5.64it/s]
  1%|          | 6552/1000000 [21:27<51:01:27,  5.41it/s]
  1%|          | 6553/1000000 [21:27<52:21:05,  5.27it/s]
  1%|          | 6554/1000000 [21:27<53:04:38,  5.20it/s]
  1%|          | 6555/1000000 [21:27<52:30:06,  5.26it/s]
  1%|          | 6556/1000000 [21:27<45:06:46,  6.12it/s]
  1%|          | 6557/1000000 [21:28<62:19:39,  4.43it/s]
  1%|          | 6558/1000000 [21:28<70:49:46,  3.90it/s]
  1%|          | 6559/1000000 [21:29<80:44:52,  3.42it/s]
  1%|          | 6560/1000000 [21:29<78:07:53,  3.53it/s]
  1%|          | 6561/1000000 [21:29<65:50:40,  4.19it/s]
  1%|          | 6562/1000000 [21:29<55:46:36,  4.95it/s]
  1%|          | 6563/1000000 [21:29<47:42:03,  5.79it/s]
  1%|          | 6564/1000000 [21:29<42:28:04,  6.50it/s]
  1%|          | 6565/1000000 [21:29<40:32:40,  6.81it/s]
  1%|          | 6567/1000000 [21:30<38:42:59,  7.13it/s]
  1%|          | 6568/1000000 [21:30<43:43:26,  6.31it/s]
  1%|          | 6569/1000000 [21:30<49:47:40,  5.54it/s]
  1%|          | 6570/1000000 [21:30<53:02:35,  5.20it/s]
  1%|          | 6571/1000000 [21:30<49:34:54,  5.57it/s]
  1%|          | 6572/1000000 [21:31<64:22:46,  4.29it/s]
  1%|          | 6573/1000000 [21:31<72:38:27,  3.80it/s]
  1%|          | 6574/1000000 [21:31<73:22:55,  3.76it/s]
  1%|          | 6575/1000000 [21:32<60:56:41,  4.53it/s]
  1%|          | 6576/1000000 [21:32<54:18:23,  5.08it/s]
  1%|          | 6577/1000000 [21:32<51:58:33,  5.31it/s]
  1%|          | 6578/1000000 [21:32<51:36:15,  5.35it/s]
  1%|          | 6579/1000000 [21:32<56:11:12,  4.91it/s]
  1%|          | 6580/1000000 [21:32<54:59:03,  5.02it/s]
  1%|          | 6581/1000000 [21:33<53:12:12,  5.19it/s]
  1%|          | 6582/1000000 [21:33<45:43:32,  6.03it/s]
  1%|          | 6583/1000000 [21:33<48:55:37,  5.64it/s]
  1%|          | 6584/1000000 [21:33<45:02:18,  6.13it/s]
  1%|          | 6585/1000000 [21:33<59:45:35,  4.62it/s]
  1%|          | 6586/1000000 [21:34<76:17:39,  3.62it/s]
  1%|          | 6587/1000000 [21:34<80:41:45,  3.42it/s]
  1%|          | 6588/1000000 [21:34<74:02:34,  3.73it/s]
  1%|          | 6589/1000000 [21:35<60:44:59,  4.54it/s]
  1%|          | 6591/1000000 [21:35<48:12:13,  5.72it/s]
  1%|          | 6592/1000000 [21:35<46:36:34,  5.92it/s]
  1%|          | 6593/1000000 [21:35<47:43:15,  5.78it/s]
  1%|          | 6594/1000000 [21:35<49:55:39,  5.53it/s]
  1%|          | 6595/1000000 [21:36<53:36:09,  5.15it/s]
  1%|          | 6596/1000000 [21:36<54:41:49,  5.04it/s]
  1%|          | 6597/1000000 [21:36<53:36:58,  5.15it/s]
  1%|          | 6598/1000000 [21:36<46:59:41,  5.87it/s]
  1%|          | 6599/1000000 [21:36<43:57:54,  6.28it/s]
  1%|          | 6600/1000000 [21:36<41:20:53,  6.67it/s]
  1%|          | 6601/1000000 [21:36<42:45:57,  6.45it/s]
  1%|          | 6602/1000000 [21:37<58:12:18,  4.74it/s]
  1%|          | 6603/1000000 [21:37<69:46:00,  3.96it/s]
  1%|          | 6604/1000000 [21:37<73:54:28,  3.73it/s]
  1%|          | 6605/1000000 [21:38<69:54:52,  3.95it/s]
  1%|          | 6606/1000000 [21:38<59:07:01,  4.67it/s]
  1%|          | 6608/1000000 [21:38<46:32:39,  5.93it/s]
  1%|          | 6609/1000000 [21:38<46:48:25,  5.90it/s]
  1%|          | 6610/1000000 [21:38<46:49:46,  5.89it/s]
  1%|          | 6611/1000000 [21:38<44:16:19,  6.23it/s]
  1%|          | 6612/1000000 [21:39<47:18:45,  5.83it/s]
  1%|          | 6613/1000000 [21:39<48:01:49,  5.75it/s]
  1%|          | 6614/1000000 [21:39<52:37:16,  5.24it/s]
  1%|          | 6615/1000000 [21:39<49:40:22,  5.56it/s]
  1%|          | 6617/1000000 [21:40<44:03:31,  6.26it/s]
  1%|          | 6618/1000000 [21:40<44:02:11,  6.27it/s]
  1%|          | 6619/1000000 [21:40<44:46:31,  6.16it/s]
  1%|          | 6620/1000000 [21:40<50:39:52,  5.45it/s]
  1%|          | 6621/1000000 [21:40<64:18:59,  4.29it/s]
  1%|          | 6622/1000000 [21:41<72:14:36,  3.82it/s]
  1%|          | 6623/1000000 [21:41<83:44:53,  3.29it/s]
  1%|          | 6624/1000000 [21:41<77:55:12,  3.54it/s]
  1%|          | 6626/1000000 [21:42<54:19:52,  5.08it/s]
  1%|          | 6627/1000000 [21:42<48:12:01,  5.72it/s]
  1%|          | 6628/1000000 [21:42<50:13:54,  5.49it/s]
  1%|          | 6629/1000000 [21:42<51:41:54,  5.34it/s]
  1%|          | 6630/1000000 [21:42<49:53:41,  5.53it/s]
  1%|          | 6631/1000000 [21:42<47:50:46,  5.77it/s]
  1%|          | 6632/1000000 [21:43<46:20:29,  5.95it/s]
  1%|          | 6633/1000000 [21:43<43:33:33,  6.33it/s]
  1%|          | 6634/1000000 [21:43<46:54:49,  5.88it/s]
  1%|          | 6635/1000000 [21:43<47:20:25,  5.83it/s]
  1%|          | 6636/1000000 [21:43<46:58:30,  5.87it/s]
  1%|          | 6637/1000000 [21:43<50:24:01,  5.47it/s]
  1%|          | 6638/1000000 [21:44<50:45:28,  5.44it/s]
  1%|          | 6639/1000000 [21:44<44:36:52,  6.18it/s]
  1%|          | 6640/1000000 [21:44<40:32:04,  6.81it/s]
  1%|          | 6641/1000000 [21:44<57:03:37,  4.84it/s]
  1%|          | 6642/1000000 [21:45<67:18:16,  4.10it/s]
  1%|          | 6643/1000000 [21:45<77:16:11,  3.57it/s]
  1%|          | 6644/1000000 [21:45<81:04:07,  3.40it/s]
  1%|          | 6645/1000000 [21:45<71:46:45,  3.84it/s]
  1%|          | 6646/1000000 [21:46<59:48:19,  4.61it/s]
  1%|          | 6647/1000000 [21:46<51:41:19,  5.34it/s]
  1%|          | 6648/1000000 [21:46<46:06:42,  5.98it/s]
  1%|          | 6650/1000000 [21:46<40:54:35,  6.74it/s]
  1%|          | 6651/1000000 [21:46<42:41:08,  6.46it/s]
  1%|          | 6652/1000000 [21:46<43:21:53,  6.36it/s]
  1%|          | 6653/1000000 [21:47<43:59:42,  6.27it/s]
  1%|          | 6654/1000000 [21:47<45:30:03,  6.06it/s]
  1%|          | 6655/1000000 [21:47<47:48:30,  5.77it/s]
  1%|          | 6656/1000000 [21:47<43:46:44,  6.30it/s]
  1%|          | 6657/1000000 [21:47<46:01:31,  6.00it/s]
  1%|          | 6658/1000000 [21:47<50:17:06,  5.49it/s]
  1%|          | 6659/1000000 [21:48<54:03:48,  5.10it/s]
  1%|          | 6660/1000000 [21:48<70:44:42,  3.90it/s]
  1%|          | 6661/1000000 [21:48<80:33:58,  3.42it/s]
  1%|          | 6662/1000000 [21:49<74:16:53,  3.71it/s]
  1%|          | 6663/1000000 [21:49<60:36:23,  4.55it/s]
  1%|          | 6665/1000000 [21:49<55:19:11,  4.99it/s]
  1%|          | 6666/1000000 [21:49<48:44:52,  5.66it/s]
  1%|          | 6667/1000000 [21:49<46:44:52,  5.90it/s]
  1%|          | 6668/1000000 [21:50<43:47:44,  6.30it/s]
  1%|          | 6669/1000000 [21:50<56:01:40,  4.92it/s]
  1%|          | 6670/1000000 [21:50<60:05:39,  4.59it/s]
  1%|          | 6671/1000000 [21:50<56:28:56,  4.89it/s]
  1%|          | 6672/1000000 [21:50<48:47:26,  5.66it/s]
  1%|          | 6673/1000000 [21:51<60:41:31,  4.55it/s]
  1%|          | 6674/1000000 [21:51<71:55:49,  3.84it/s]
  1%|          | 6675/1000000 [21:51<73:10:57,  3.77it/s]
  1%|          | 6676/1000000 [21:51<61:01:18,  4.52it/s]
  1%|          | 6677/1000000 [21:52<56:10:14,  4.91it/s]
  1%|          | 6678/1000000 [21:52<57:35:25,  4.79it/s]
  1%|          | 6679/1000000 [21:52<56:38:22,  4.87it/s]
  1%|          | 6680/1000000 [21:52<59:15:38,  4.66it/s]
  1%|          | 6681/1000000 [21:52<56:02:01,  4.92it/s]
  1%|          | 6682/1000000 [21:53<52:42:16,  5.24it/s]
  1%|          | 6683/1000000 [21:53<47:08:57,  5.85it/s]
  1%|          | 6684/1000000 [21:53<46:54:52,  5.88it/s]
  1%|          | 6685/1000000 [21:53<48:10:30,  5.73it/s]
  1%|          | 6686/1000000 [21:53<49:23:48,  5.59it/s]
  1%|          | 6687/1000000 [21:54<60:12:59,  4.58it/s]
  1%|          | 6688/1000000 [21:54<70:33:34,  3.91it/s]
  1%|          | 6689/1000000 [21:54<80:24:54,  3.43it/s]
  1%|          | 6690/1000000 [21:55<78:43:50,  3.50it/s]
  1%|          | 6691/1000000 [21:55<67:16:51,  4.10it/s]
  1%|          | 6693/1000000 [21:55<48:31:55,  5.69it/s]
  1%|          | 6694/1000000 [21:55<50:04:26,  5.51it/s]
  1%|          | 6695/1000000 [21:55<48:28:22,  5.69it/s]
  1%|          | 6696/1000000 [21:55<51:42:10,  5.34it/s]
  1%|          | 6697/1000000 [21:56<49:04:27,  5.62it/s]
  1%|          | 6698/1000000 [21:56<52:11:45,  5.29it/s]
  1%|          | 6699/1000000 [21:56<47:06:07,  5.86it/s]
  1%|          | 6700/1000000 [21:56<41:25:54,  6.66it/s]
  1%|          | 6701/1000000 [21:56<45:09:01,  6.11it/s]
  1%|          | 6702/1000000 [21:56<48:44:07,  5.66it/s]
  1%|          | 6703/1000000 [21:57<50:30:46,  5.46it/s]
  1%|          | 6704/1000000 [21:57<49:23:52,  5.59it/s]
  1%|          | 6706/1000000 [21:57<39:51:59,  6.92it/s]
  1%|          | 6707/1000000 [21:57<51:57:36,  5.31it/s]
  1%|          | 6708/1000000 [21:58<62:34:03,  4.41it/s]
  1%|          | 6709/1000000 [21:58<71:03:34,  3.88it/s]
  1%|          | 6710/1000000 [21:58<81:39:25,  3.38it/s]
  1%|          | 6711/1000000 [21:59<69:05:18,  3.99it/s]
  1%|          | 6713/1000000 [21:59<50:13:35,  5.49it/s]
  1%|          | 6715/1000000 [21:59<44:48:40,  6.16it/s]
  1%|          | 6716/1000000 [21:59<45:17:07,  6.09it/s]
  1%|          | 6718/1000000 [21:59<39:42:07,  6.95it/s]
  1%|          | 6719/1000000 [22:00<41:28:03,  6.65it/s]
  1%|          | 6720/1000000 [22:00<47:15:31,  5.84it/s]
  1%|          | 6721/1000000 [22:00<50:20:16,  5.48it/s]
  1%|          | 6722/1000000 [22:00<44:41:14,  6.17it/s]
  1%|          | 6723/1000000 [22:00<53:13:11,  5.18it/s]
  1%|          | 6724/1000000 [22:01<50:35:07,  5.45it/s]
  1%|          | 6725/1000000 [22:01<48:31:56,  5.69it/s]
  1%|          | 6726/1000000 [22:01<60:01:48,  4.60it/s]
  1%|          | 6727/1000000 [22:01<70:44:28,  3.90it/s]
  1%|          | 6728/1000000 [22:02<79:57:05,  3.45it/s]
  1%|          | 6729/1000000 [22:02<79:46:25,  3.46it/s]
  1%|          | 6730/1000000 [22:02<66:41:31,  4.14it/s]
  1%|          | 6731/1000000 [22:02<56:14:52,  4.91it/s]
  1%|          | 6733/1000000 [22:03<47:07:19,  5.86it/s]
  1%|          | 6734/1000000 [22:03<45:49:06,  6.02it/s]
  1%|          | 6735/1000000 [22:03<46:54:47,  5.88it/s]
  1%|          | 6736/1000000 [22:03<44:58:15,  6.14it/s]
  1%|          | 6737/1000000 [22:03<44:18:39,  6.23it/s]
  1%|          | 6738/1000000 [22:03<44:04:21,  6.26it/s]
  1%|          | 6739/1000000 [22:04<41:09:19,  6.70it/s]
  1%|          | 6740/1000000 [22:04<37:15:37,  7.40it/s]
  1%|          | 6741/1000000 [22:04<43:53:50,  6.29it/s]
  1%|          | 6742/1000000 [22:04<48:13:12,  5.72it/s]
  1%|          | 6743/1000000 [22:04<50:29:00,  5.47it/s]
  1%|          | 6744/1000000 [22:04<53:03:38,  5.20it/s]
  1%|          | 6745/1000000 [22:05<47:46:12,  5.78it/s]
  1%|          | 6746/1000000 [22:05<61:31:41,  4.48it/s]
  1%|          | 6747/1000000 [22:05<70:07:17,  3.93it/s]
  1%|          | 6748/1000000 [22:06<77:21:43,  3.57it/s]
  1%|          | 6749/1000000 [22:06<81:56:43,  3.37it/s]
  1%|          | 6750/1000000 [22:06<72:31:13,  3.80it/s]
  1%|          | 6751/1000000 [22:06<61:10:03,  4.51it/s]
  1%|          | 6752/1000000 [22:06<51:29:25,  5.36it/s]
  1%|          | 6753/1000000 [22:06<45:39:07,  6.04it/s]
  1%|          | 6754/1000000 [22:07<45:01:55,  6.13it/s]
  1%|          | 6755/1000000 [22:07<42:48:44,  6.44it/s]
  1%|          | 6756/1000000 [22:07<39:56:48,  6.91it/s]
  1%|          | 6757/1000000 [22:07<39:19:44,  7.02it/s]
  1%|          | 6758/1000000 [22:07<39:31:21,  6.98it/s]
  1%|          | 6759/1000000 [22:07<43:55:00,  6.28it/s]
  1%|          | 6760/1000000 [22:08<43:57:37,  6.28it/s]
  1%|          | 6761/1000000 [22:08<44:33:06,  6.19it/s]
  1%|          | 6762/1000000 [22:08<44:45:45,  6.16it/s]
  1%|          | 6763/1000000 [22:08<50:46:37,  5.43it/s]
  1%|          | 6764/1000000 [22:08<53:11:39,  5.19it/s]
  1%|          | 6765/1000000 [22:09<58:59:17,  4.68it/s]
  1%|          | 6766/1000000 [22:09<56:45:40,  4.86it/s]
  1%|          | 6767/1000000 [22:09<49:29:01,  5.58it/s]
  1%|          | 6768/1000000 [22:09<68:57:47,  4.00it/s]
  1%|          | 6769/1000000 [22:10<78:49:24,  3.50it/s]
  1%|          | 6770/1000000 [22:10<88:24:22,  3.12it/s]
  1%|          | 6771/1000000 [22:10<88:24:23,  3.12it/s]
  1%|          | 6772/1000000 [22:11<85:46:18,  3.22it/s]
  1%|          | 6773/1000000 [22:11<69:57:50,  3.94it/s]
  1%|          | 6775/1000000 [22:11<52:29:57,  5.26it/s]
  1%|          | 6776/1000000 [22:11<46:30:01,  5.93it/s]
  1%|          | 6777/1000000 [22:11<48:23:04,  5.70it/s]
  1%|          | 6778/1000000 [22:11<47:02:55,  5.86it/s]
  1%|          | 6779/1000000 [22:12<47:41:39,  5.78it/s]
  1%|          | 6780/1000000 [22:12<48:00:26,  5.75it/s]
  1%|          | 6781/1000000 [22:12<48:12:26,  5.72it/s]
  1%|          | 6782/1000000 [22:12<50:33:51,  5.46it/s]
  1%|          | 6783/1000000 [22:12<49:56:48,  5.52it/s]
  1%|          | 6784/1000000 [22:12<44:22:37,  6.22it/s]
  1%|          | 6785/1000000 [22:13<41:52:03,  6.59it/s]
  1%|          | 6786/1000000 [22:13<41:59:29,  6.57it/s]
  1%|          | 6787/1000000 [22:13<44:20:20,  6.22it/s]
  1%|          | 6788/1000000 [22:13<44:59:32,  6.13it/s]
  1%|          | 6789/1000000 [22:13<47:08:49,  5.85it/s]
  1%|          | 6790/1000000 [22:13<47:02:53,  5.86it/s]
  1%|          | 6791/1000000 [22:14<46:14:24,  5.97it/s]
  1%|          | 6792/1000000 [22:14<48:56:51,  5.64it/s]
  1%|          | 6793/1000000 [22:14<44:54:46,  6.14it/s]
  1%|          | 6794/1000000 [22:14<39:46:18,  6.94it/s]
  1%|          | 6795/1000000 [22:14<55:41:41,  4.95it/s]
  1%|          | 6796/1000000 [22:15<69:13:20,  3.99it/s]
  1%|          | 6797/1000000 [22:15<77:57:09,  3.54it/s]
  1%|          | 6798/1000000 [22:15<84:01:51,  3.28it/s]
  1%|          | 6799/1000000 [22:16<90:48:40,  3.04it/s]
  1%|          | 6800/1000000 [22:16<79:54:13,  3.45it/s]
  1%|          | 6801/1000000 [22:16<65:05:35,  4.24it/s]
  1%|          | 6802/1000000 [22:16<55:44:45,  4.95it/s]
  1%|          | 6804/1000000 [22:16<41:00:16,  6.73it/s]
  1%|          | 6805/1000000 [22:17<37:49:55,  7.29it/s]
  1%|          | 6806/1000000 [22:17<38:36:53,  7.14it/s]
  1%|          | 6807/1000000 [22:17<36:47:19,  7.50it/s]
  1%|          | 6808/1000000 [22:17<41:46:52,  6.60it/s]
  1%|          | 6809/1000000 [22:17<44:01:02,  6.27it/s]
  1%|          | 6810/1000000 [22:17<43:30:21,  6.34it/s]
  1%|          | 6811/1000000 [22:18<42:00:58,  6.57it/s]
  1%|          | 6812/1000000 [22:18<42:36:54,  6.47it/s]
  1%|          | 6813/1000000 [22:18<46:37:58,  5.92it/s]
  1%|          | 6814/1000000 [22:18<45:13:12,  6.10it/s]
  1%|          | 6815/1000000 [22:18<48:10:43,  5.73it/s]
  1%|          | 6816/1000000 [22:18<46:07:11,  5.98it/s]
  1%|          | 6817/1000000 [22:19<47:11:07,  5.85it/s]
  1%|          | 6818/1000000 [22:19<47:34:30,  5.80it/s]
  1%|          | 6819/1000000 [22:19<46:43:05,  5.91it/s]
  1%|          | 6820/1000000 [22:19<42:35:08,  6.48it/s]
  1%|          | 6821/1000000 [22:19<49:17:23,  5.60it/s]
  1%|          | 6822/1000000 [22:19<50:50:48,  5.43it/s]
  1%|          | 6823/1000000 [22:20<49:18:36,  5.59it/s]
  1%|          | 6824/1000000 [22:20<52:09:35,  5.29it/s]
  1%|          | 6825/1000000 [22:20<65:08:46,  4.23it/s]
  1%|          | 6826/1000000 [22:21<75:43:55,  3.64it/s]
  1%|          | 6827/1000000 [22:21<87:50:42,  3.14it/s]
  1%|          | 6828/1000000 [22:21<93:54:24,  2.94it/s]
  1%|          | 6829/1000000 [22:22<87:14:28,  3.16it/s]
  1%|          | 6830/1000000 [22:22<75:30:20,  3.65it/s]
  1%|          | 6831/1000000 [22:22<61:09:03,  4.51it/s]
  1%|          | 6832/1000000 [22:22<53:08:56,  5.19it/s]
  1%|          | 6833/1000000 [22:22<45:45:13,  6.03it/s]
  1%|          | 6834/1000000 [22:22<43:47:23,  6.30it/s]
  1%|          | 6835/1000000 [22:22<40:50:16,  6.76it/s]
  1%|          | 6836/1000000 [22:23<40:21:11,  6.84it/s]
  1%|          | 6837/1000000 [22:23<39:23:06,  7.00it/s]
  1%|          | 6838/1000000 [22:23<48:43:05,  5.66it/s]
  1%|          | 6839/1000000 [22:23<46:33:06,  5.93it/s]
  1%|          | 6840/1000000 [22:23<49:32:23,  5.57it/s]
  1%|          | 6841/1000000 [22:23<49:10:45,  5.61it/s]
  1%|          | 6842/1000000 [22:24<44:39:44,  6.18it/s]
  1%|          | 6843/1000000 [22:24<41:31:56,  6.64it/s]
  1%|          | 6844/1000000 [22:24<44:20:45,  6.22it/s]
  1%|          | 6845/1000000 [22:24<46:06:56,  5.98it/s]
  1%|          | 6846/1000000 [22:24<45:35:16,  6.05it/s]
  1%|          | 6847/1000000 [22:24<44:47:30,  6.16it/s]
  1%|          | 6848/1000000 [22:25<46:17:44,  5.96it/s]
  1%|          | 6849/1000000 [22:25<47:15:01,  5.84it/s]
  1%|          | 6850/1000000 [22:25<50:07:24,  5.50it/s]
  1%|          | 6851/1000000 [22:25<50:21:06,  5.48it/s]
  1%|          | 6852/1000000 [22:25<52:28:07,  5.26it/s]
  1%|          | 6853/1000000 [22:26<51:52:19,  5.32it/s]
  1%|          | 6854/1000000 [22:26<45:22:31,  6.08it/s]
  1%|          | 6855/1000000 [22:26<63:38:43,  4.33it/s]
  1%|          | 6856/1000000 [22:26<67:51:15,  4.07it/s]
  1%|          | 6857/1000000 [22:27<79:26:41,  3.47it/s]
  1%|          | 6858/1000000 [22:27<85:15:25,  3.24it/s]
  1%|          | 6859/1000000 [22:27<89:25:51,  3.08it/s]
  1%|          | 6860/1000000 [22:28<84:54:26,  3.25it/s]
  1%|          | 6861/1000000 [22:28<70:51:17,  3.89it/s]
  1%|          | 6862/1000000 [22:28<57:59:17,  4.76it/s]
  1%|          | 6864/1000000 [22:28<44:33:12,  6.19it/s]
  1%|          | 6865/1000000 [22:28<40:58:49,  6.73it/s]
  1%|          | 6866/1000000 [22:28<48:39:32,  5.67it/s]
  1%|          | 6867/1000000 [22:29<52:57:17,  5.21it/s]
  1%|          | 6868/1000000 [22:29<54:09:09,  5.09it/s]
  1%|          | 6869/1000000 [22:29<50:51:06,  5.42it/s]
  1%|          | 6870/1000000 [22:29<49:01:05,  5.63it/s]
  1%|          | 6871/1000000 [22:29<48:20:56,  5.71it/s]
  1%|          | 6872/1000000 [22:30<52:08:30,  5.29it/s]
  1%|          | 6873/1000000 [22:30<45:46:15,  6.03it/s]
  1%|          | 6874/1000000 [22:30<56:24:17,  4.89it/s]
  1%|          | 6875/1000000 [22:30<69:42:58,  3.96it/s]
  1%|          | 6876/1000000 [22:31<77:26:00,  3.56it/s]
  1%|          | 6877/1000000 [22:31<73:33:52,  3.75it/s]
  1%|          | 6878/1000000 [22:31<60:33:31,  4.56it/s]
  1%|          | 6879/1000000 [22:31<55:04:44,  5.01it/s]
  1%|          | 6880/1000000 [22:31<55:36:42,  4.96it/s]
  1%|          | 6881/1000000 [22:32<52:54:06,  5.21it/s]
  1%|          | 6882/1000000 [22:32<48:05:57,  5.74it/s]
  1%|          | 6883/1000000 [22:32<47:08:18,  5.85it/s]
  1%|          | 6884/1000000 [22:32<53:44:48,  5.13it/s]
  1%|          | 6885/1000000 [22:32<54:51:03,  5.03it/s]
  1%|          | 6886/1000000 [22:33<50:36:06,  5.45it/s]
  1%|          | 6887/1000000 [22:33<51:03:42,  5.40it/s]
  1%|          | 6888/1000000 [22:33<47:43:31,  5.78it/s]
  1%|          | 6889/1000000 [22:33<48:00:12,  5.75it/s]
  1%|          | 6890/1000000 [22:33<52:10:26,  5.29it/s]
  1%|          | 6891/1000000 [22:34<64:16:05,  4.29it/s]
  1%|          | 6892/1000000 [22:34<79:03:39,  3.49it/s]
  1%|          | 6893/1000000 [22:34<89:07:52,  3.10it/s]
  1%|          | 6894/1000000 [22:35<82:16:54,  3.35it/s]
  1%|          | 6895/1000000 [22:35<67:42:10,  4.07it/s]
  1%|          | 6896/1000000 [22:35<58:47:21,  4.69it/s]
  1%|          | 6897/1000000 [22:35<49:49:45,  5.54it/s]
  1%|          | 6898/1000000 [22:35<50:32:33,  5.46it/s]
  1%|          | 6899/1000000 [22:35<48:31:01,  5.69it/s]
  1%|          | 6900/1000000 [22:36<48:55:48,  5.64it/s]
  1%|          | 6901/1000000 [22:36<45:27:21,  6.07it/s]
  1%|          | 6902/1000000 [22:36<42:48:52,  6.44it/s]
  1%|          | 6903/1000000 [22:36<44:39:12,  6.18it/s]
  1%|          | 6904/1000000 [22:36<49:55:04,  5.53it/s]
  1%|          | 6905/1000000 [22:36<55:41:23,  4.95it/s]
  1%|          | 6906/1000000 [22:37<52:19:18,  5.27it/s]
  1%|          | 6907/1000000 [22:37<47:50:40,  5.77it/s]
  1%|          | 6908/1000000 [22:37<48:26:00,  5.70it/s]
  1%|          | 6909/1000000 [22:37<50:01:30,  5.51it/s]
  1%|          | 6910/1000000 [22:37<47:59:10,  5.75it/s]
  1%|          | 6911/1000000 [22:38<61:58:12,  4.45it/s]
  1%|          | 6912/1000000 [22:38<72:04:42,  3.83it/s]
  1%|          | 6913/1000000 [22:38<81:33:39,  3.38it/s]
  1%|          | 6914/1000000 [22:39<81:33:58,  3.38it/s]
  1%|          | 6915/1000000 [22:39<67:31:14,  4.09it/s]
  1%|          | 6916/1000000 [22:39<55:37:09,  4.96it/s]
  1%|          | 6918/1000000 [22:39<44:39:32,  6.18it/s]
  1%|          | 6919/1000000 [22:39<43:24:54,  6.35it/s]
  1%|          | 6920/1000000 [22:39<43:38:58,  6.32it/s]
  1%|          | 6921/1000000 [22:40<47:17:08,  5.83it/s]
  1%|          | 6922/1000000 [22:40<45:31:17,  6.06it/s]
  1%|          | 6923/1000000 [22:40<44:27:48,  6.20it/s]
  1%|          | 6924/1000000 [22:40<39:55:20,  6.91it/s]
  1%|          | 6925/1000000 [22:40<37:50:15,  7.29it/s]
  1%|          | 6926/1000000 [22:40<39:13:40,  7.03it/s]
  1%|          | 6927/1000000 [22:40<39:54:08,  6.91it/s]
  1%|          | 6928/1000000 [22:41<39:35:06,  6.97it/s]
  1%|          | 6929/1000000 [22:41<45:27:19,  6.07it/s]
  1%|          | 6930/1000000 [22:41<48:14:18,  5.72it/s]
  1%|          | 6931/1000000 [22:41<51:20:14,  5.37it/s]
  1%|          | 6932/1000000 [22:41<51:01:54,  5.41it/s]
  1%|          | 6933/1000000 [22:42<47:37:45,  5.79it/s]
  1%|          | 6934/1000000 [22:42<59:54:01,  4.61it/s]
  1%|          | 6935/1000000 [22:42<71:18:44,  3.87it/s]
  1%|          | 6936/1000000 [22:43<81:09:37,  3.40it/s]
  1%|          | 6937/1000000 [22:43<87:10:50,  3.16it/s]
  1%|          | 6938/1000000 [22:43<80:42:20,  3.42it/s]
  1%|          | 6939/1000000 [22:43<65:56:29,  4.18it/s]
  1%|          | 6940/1000000 [22:43<55:44:15,  4.95it/s]
  1%|          | 6942/1000000 [22:44<42:35:59,  6.48it/s]
  1%|          | 6944/1000000 [22:44<35:47:58,  7.71it/s]
  1%|          | 6945/1000000 [22:44<34:08:34,  8.08it/s]
  1%|          | 6946/1000000 [22:44<38:47:02,  7.11it/s]
  1%|          | 6947/1000000 [22:44<41:12:05,  6.70it/s]
  1%|          | 6948/1000000 [22:44<40:17:50,  6.85it/s]
  1%|          | 6949/1000000 [22:45<44:12:13,  6.24it/s]
  1%|          | 6950/1000000 [22:45<42:28:35,  6.49it/s]
  1%|          | 6951/1000000 [22:45<47:08:54,  5.85it/s]
  1%|          | 6952/1000000 [22:45<47:43:20,  5.78it/s]
  1%|          | 6953/1000000 [22:45<48:23:24,  5.70it/s]
  1%|          | 6954/1000000 [22:46<47:50:57,  5.76it/s]
  1%|          | 6955/1000000 [22:46<48:48:34,  5.65it/s]
  1%|          | 6957/1000000 [22:46<42:41:58,  6.46it/s]
  1%|          | 6958/1000000 [22:46<45:51:17,  6.02it/s]
  1%|          | 6960/1000000 [22:47<49:51:40,  5.53it/s]
  1%|          | 6961/1000000 [22:47<60:39:18,  4.55it/s]
  1%|          | 6962/1000000 [22:47<72:53:51,  3.78it/s]
  1%|          | 6963/1000000 [22:48<79:53:41,  3.45it/s]
  1%|          | 6964/1000000 [22:48<72:15:19,  3.82it/s]
  1%|          | 6965/1000000 [22:48<61:16:17,  4.50it/s]
  1%|          | 6967/1000000 [22:48<46:50:03,  5.89it/s]
  1%|          | 6969/1000000 [22:48<38:01:21,  7.25it/s]
  1%|          | 6970/1000000 [22:49<45:14:29,  6.10it/s]
  1%|          | 6971/1000000 [22:49<51:27:43,  5.36it/s]
  1%|          | 6972/1000000 [22:49<49:22:45,  5.59it/s]
  1%|          | 6973/1000000 [22:49<45:15:21,  6.10it/s]
  1%|          | 6975/1000000 [22:49<40:57:02,  6.74it/s]
  1%|          | 6976/1000000 [22:50<41:13:25,  6.69it/s]
  1%|          | 6977/1000000 [22:50<43:26:55,  6.35it/s]
  1%|          | 6978/1000000 [22:50<43:38:15,  6.32it/s]
  1%|          | 6979/1000000 [22:50<44:05:39,  6.26it/s]
  1%|          | 6980/1000000 [22:50<41:53:53,  6.58it/s]
  1%|          | 6981/1000000 [22:50<39:15:04,  7.03it/s]
  1%|          | 6982/1000000 [22:50<39:25:05,  7.00it/s]
  1%|          | 6983/1000000 [22:51<42:47:02,  6.45it/s]
  1%|          | 6984/1000000 [22:51<47:34:37,  5.80it/s]
  1%|          | 6985/1000000 [22:51<49:28:34,  5.58it/s]
  1%|          | 6986/1000000 [22:51<52:21:29,  5.27it/s]
  1%|          | 6987/1000000 [22:52<55:32:52,  4.97it/s]
  1%|          | 6988/1000000 [22:52<53:38:03,  5.14it/s]
  1%|          | 6989/1000000 [22:52<51:19:01,  5.38it/s]
  1%|          | 6990/1000000 [22:52<54:33:56,  5.06it/s]
  1%|          | 6991/1000000 [22:52<62:54:51,  4.38it/s]
  1%|          | 6992/1000000 [22:53<71:57:42,  3.83it/s]
  1%|          | 6993/1000000 [22:53<81:50:34,  3.37it/s]
  1%|          | 6994/1000000 [22:54<92:31:43,  2.98it/s]
  1%|          | 6995/1000000 [22:54<87:41:42,  3.15it/s]
  1%|          | 6996/1000000 [22:54<71:56:16,  3.83it/s]
  1%|          | 6998/1000000 [22:54<50:18:56,  5.48it/s]
  1%|          | 6999/1000000 [22:54<45:10:18,  6.11it/s]
  1%|          | 7000/1000000 [22:54<40:34:41,  6.80it/s]
  1%|          | 7001/1000000 [22:55<48:11:43,  5.72it/s]
  1%|          | 7002/1000000 [22:55<51:03:34,  5.40it/s]
  1%|          | 7003/1000000 [22:55<51:03:10,  5.40it/s]
  1%|          | 7004/1000000 [22:55<53:26:04,  5.16it/s]
  1%|          | 7005/1000000 [22:55<52:21:51,  5.27it/s]
  1%|          | 7006/1000000 [22:56<55:18:09,  4.99it/s]
  1%|          | 7007/1000000 [22:56<53:34:49,  5.15it/s]
  1%|          | 7008/1000000 [22:56<50:24:34,  5.47it/s]
  1%|          | 7009/1000000 [22:56<49:15:18,  5.60it/s]
  1%|          | 7010/1000000 [22:56<49:44:25,  5.55it/s]
  1%|          | 7012/1000000 [22:57<55:26:41,  4.97it/s]
  1%|          | 7013/1000000 [22:57<65:32:31,  4.21it/s]
  1%|          | 7014/1000000 [22:57<74:25:05,  3.71it/s]
  1%|          | 7015/1000000 [22:58<74:24:43,  3.71it/s]
  1%|          | 7016/1000000 [22:58<66:03:46,  4.18it/s]
  1%|          | 7018/1000000 [22:58<48:03:23,  5.74it/s]
  1%|          | 7019/1000000 [22:58<44:38:56,  6.18it/s]
  1%|          | 7020/1000000 [22:58<46:48:33,  5.89it/s]
  1%|          | 7021/1000000 [22:59<47:20:49,  5.83it/s]
  1%|          | 7022/1000000 [22:59<52:43:13,  5.23it/s]
  1%|          | 7023/1000000 [22:59<55:00:27,  5.01it/s]
  1%|          | 7025/1000000 [22:59<47:25:44,  5.82it/s]
  1%|          | 7026/1000000 [22:59<48:22:43,  5.70it/s]
  1%|          | 7027/1000000 [23:00<60:15:49,  4.58it/s]
  1%|          | 7028/1000000 [23:00<69:35:58,  3.96it/s]
  1%|          | 7029/1000000 [23:00<67:52:03,  4.06it/s]
  1%|          | 7031/1000000 [23:01<50:35:39,  5.45it/s]
  1%|          | 7032/1000000 [23:01<51:59:35,  5.31it/s]
  1%|          | 7033/1000000 [23:01<51:59:17,  5.31it/s]
  1%|          | 7034/1000000 [23:01<55:26:03,  4.98it/s]
  1%|          | 7035/1000000 [23:01<57:11:58,  4.82it/s]
  1%|          | 7036/1000000 [23:02<57:16:15,  4.82it/s]
  1%|          | 7037/1000000 [23:02<55:49:11,  4.94it/s]
  1%|          | 7038/1000000 [23:02<48:23:24,  5.70it/s]
  1%|          | 7039/1000000 [23:02<62:00:02,  4.45it/s]
  1%|          | 7040/1000000 [23:03<72:18:51,  3.81it/s]
  1%|          | 7041/1000000 [23:03<80:19:07,  3.43it/s]
  1%|          | 7042/1000000 [23:03<73:14:01,  3.77it/s]
  1%|          | 7043/1000000 [23:03<59:43:00,  4.62it/s]
  1%|          | 7044/1000000 [23:03<50:14:48,  5.49it/s]
  1%|          | 7046/1000000 [23:04<46:15:03,  5.96it/s]
  1%|          | 7047/1000000 [23:04<48:25:42,  5.70it/s]
  1%|          | 7048/1000000 [23:04<50:17:50,  5.48it/s]
  1%|          | 7049/1000000 [23:04<51:02:10,  5.40it/s]
  1%|          | 7050/1000000 [23:05<53:32:36,  5.15it/s]
  1%|          | 7051/1000000 [23:05<55:57:04,  4.93it/s]
  1%|          | 7052/1000000 [23:05<55:17:29,  4.99it/s]
  1%|          | 7053/1000000 [23:05<57:28:30,  4.80it/s]
  1%|          | 7054/1000000 [23:05<49:22:26,  5.59it/s]
  1%|          | 7055/1000000 [23:06<65:03:11,  4.24it/s]
  1%|          | 7056/1000000 [23:06<76:53:35,  3.59it/s]
  1%|          | 7057/1000000 [23:06<85:21:58,  3.23it/s]
  1%|          | 7058/1000000 [23:07<81:39:31,  3.38it/s]
  1%|          | 7059/1000000 [23:07<65:40:16,  4.20it/s]
  1%|          | 7060/1000000 [23:07<55:35:38,  4.96it/s]
  1%|          | 7062/1000000 [23:07<45:22:04,  6.08it/s]
  1%|          | 7063/1000000 [23:07<47:12:13,  5.84it/s]
  1%|          | 7064/1000000 [23:07<46:16:45,  5.96it/s]
  1%|          | 7065/1000000 [23:08<45:40:04,  6.04it/s]
  1%|          | 7066/1000000 [23:08<45:31:07,  6.06it/s]
  1%|          | 7067/1000000 [23:08<51:29:09,  5.36it/s]
  1%|          | 7068/1000000 [23:08<53:16:48,  5.18it/s]
  1%|          | 7069/1000000 [23:08<55:10:33,  5.00it/s]
  1%|          | 7070/1000000 [23:09<54:45:59,  5.04it/s]
  1%|          | 7071/1000000 [23:09<48:46:10,  5.66it/s]
  1%|          | 7072/1000000 [23:09<42:33:14,  6.48it/s]
  1%|          | 7073/1000000 [23:09<52:30:37,  5.25it/s]
  1%|          | 7074/1000000 [23:10<69:07:02,  3.99it/s]
  1%|          | 7075/1000000 [23:10<80:52:42,  3.41it/s]
  1%|          | 7076/1000000 [23:10<78:02:44,  3.53it/s]
  1%|          | 7077/1000000 [23:10<63:31:30,  4.34it/s]
  1%|          | 7079/1000000 [23:11<46:42:00,  5.91it/s]
  1%|          | 7080/1000000 [23:11<46:35:05,  5.92it/s]
  1%|          | 7081/1000000 [23:11<48:41:16,  5.66it/s]
  1%|          | 7082/1000000 [23:11<48:57:17,  5.63it/s]
  1%|          | 7083/1000000 [23:11<49:47:30,  5.54it/s]
  1%|          | 7084/1000000 [23:11<50:11:19,  5.50it/s]
  1%|          | 7085/1000000 [23:12<53:39:23,  5.14it/s]
  1%|          | 7086/1000000 [23:12<53:29:36,  5.16it/s]
  1%|          | 7087/1000000 [23:12<55:43:23,  4.95it/s]
  1%|          | 7088/1000000 [23:12<48:28:57,  5.69it/s]
  1%|          | 7089/1000000 [23:12<47:26:39,  5.81it/s]
  1%|          | 7090/1000000 [23:13<46:41:51,  5.91it/s]
  1%|          | 7091/1000000 [23:13<42:46:02,  6.45it/s]
  1%|          | 7092/1000000 [23:13<55:12:34,  5.00it/s]
  1%|          | 7093/1000000 [23:13<67:07:09,  4.11it/s]
  1%|          | 7094/1000000 [23:14<76:52:19,  3.59it/s]
  1%|          | 7095/1000000 [23:14<83:26:26,  3.31it/s]
  1%|          | 7096/1000000 [23:14<79:36:44,  3.46it/s]
  1%|          | 7097/1000000 [23:14<64:21:54,  4.29it/s]
  1%|          | 7099/1000000 [23:15<46:56:32,  5.88it/s]
  1%|          | 7101/1000000 [23:15<43:02:59,  6.41it/s]
  1%|          | 7102/1000000 [23:15<48:13:40,  5.72it/s]
  1%|          | 7103/1000000 [23:15<51:58:02,  5.31it/s]
  1%|          | 7104/1000000 [23:15<49:27:20,  5.58it/s]
  1%|          | 7105/1000000 [23:16<48:19:33,  5.71it/s]
  1%|          | 7106/1000000 [23:16<51:09:59,  5.39it/s]
  1%|          | 7107/1000000 [23:16<52:40:22,  5.24it/s]
  1%|          | 7108/1000000 [23:16<53:08:41,  5.19it/s]
  1%|          | 7109/1000000 [23:16<49:32:01,  5.57it/s]
  1%|          | 7110/1000000 [23:16<43:11:07,  6.39it/s]
  1%|          | 7111/1000000 [23:17<45:14:34,  6.10it/s]
  1%|          | 7112/1000000 [23:17<48:08:33,  5.73it/s]
  1%|          | 7113/1000000 [23:17<47:25:16,  5.82it/s]
  1%|          | 7114/1000000 [23:17<52:32:22,  5.25it/s]
  1%|          | 7115/1000000 [23:18<64:44:26,  4.26it/s]
  1%|          | 7116/1000000 [23:18<75:56:02,  3.63it/s]
  1%|          | 7117/1000000 [23:18<80:16:10,  3.44it/s]
  1%|          | 7118/1000000 [23:19<82:37:09,  3.34it/s]
  1%|          | 7119/1000000 [23:19<69:13:27,  3.98it/s]
  1%|          | 7121/1000000 [23:19<49:45:23,  5.54it/s]
  1%|          | 7123/1000000 [23:19<39:58:26,  6.90it/s]
  1%|          | 7124/1000000 [23:19<44:09:02,  6.25it/s]
  1%|          | 7125/1000000 [23:20<44:43:34,  6.17it/s]
  1%|          | 7126/1000000 [23:20<42:25:48,  6.50it/s]
  1%|          | 7127/1000000 [23:20<39:23:49,  7.00it/s]
  1%|          | 7128/1000000 [23:20<41:32:00,  6.64it/s]
  1%|          | 7129/1000000 [23:20<41:16:27,  6.68it/s]
  1%|          | 7130/1000000 [23:20<41:35:42,  6.63it/s]
  1%|          | 7131/1000000 [23:20<42:01:47,  6.56it/s]
  1%|          | 7132/1000000 [23:21<39:30:22,  6.98it/s]
  1%|          | 7133/1000000 [23:21<40:38:40,  6.79it/s]
  1%|          | 7134/1000000 [23:21<45:00:51,  6.13it/s]
  1%|          | 7135/1000000 [23:21<48:49:40,  5.65it/s]
  1%|          | 7136/1000000 [23:21<50:57:51,  5.41it/s]
  1%|          | 7137/1000000 [23:21<53:03:28,  5.20it/s]
  1%|          | 7138/1000000 [23:22<47:42:13,  5.78it/s]
  1%|          | 7139/1000000 [23:22<59:25:57,  4.64it/s]
  1%|          | 7140/1000000 [23:22<68:59:22,  4.00it/s]
  1%|          | 7141/1000000 [23:23<76:11:00,  3.62it/s]
  1%|          | 7142/1000000 [23:23<83:11:42,  3.32it/s]
  1%|          | 7143/1000000 [23:23<80:52:11,  3.41it/s]
  1%|          | 7144/1000000 [23:23<65:31:36,  4.21it/s]
  1%|          | 7146/1000000 [23:24<46:23:46,  5.94it/s]
  1%|          | 7148/1000000 [23:24<38:10:43,  7.22it/s]
  1%|          | 7149/1000000 [23:24<42:30:38,  6.49it/s]
  1%|          | 7150/1000000 [23:24<43:41:38,  6.31it/s]
  1%|          | 7151/1000000 [23:24<46:39:47,  5.91it/s]
  1%|          | 7152/1000000 [23:24<50:09:23,  5.50it/s]
  1%|          | 7153/1000000 [23:25<49:27:32,  5.58it/s]
  1%|          | 7154/1000000 [23:25<54:40:11,  5.04it/s]
  1%|          | 7155/1000000 [23:25<53:34:17,  5.15it/s]
  1%|          | 7156/1000000 [23:25<51:25:16,  5.36it/s]
  1%|          | 7157/1000000 [23:25<45:14:39,  6.10it/s]
  1%|          | 7158/1000000 [23:26<52:49:17,  5.22it/s]
  1%|          | 7159/1000000 [23:26<47:39:14,  5.79it/s]
  1%|          | 7160/1000000 [23:26<64:53:05,  4.25it/s]
  1%|          | 7161/1000000 [23:27<75:38:58,  3.65it/s]
  1%|          | 7162/1000000 [23:27<84:12:58,  3.27it/s]
  1%|          | 7163/1000000 [23:27<79:25:32,  3.47it/s]
  1%|          | 7165/1000000 [23:27<55:15:04,  4.99it/s]
  1%|          | 7167/1000000 [23:28<43:04:59,  6.40it/s]
  1%|          | 7168/1000000 [23:28<40:50:38,  6.75it/s]
  1%|          | 7169/1000000 [23:28<38:57:55,  7.08it/s]
  1%|          | 7170/1000000 [23:28<44:33:22,  6.19it/s]
  1%|          | 7171/1000000 [23:28<48:29:43,  5.69it/s]
  1%|          | 7172/1000000 [23:28<48:04:47,  5.74it/s]
  1%|          | 7173/1000000 [23:29<45:57:01,  6.00it/s]
  1%|          | 7174/1000000 [23:29<42:04:01,  6.56it/s]
  1%|          | 7175/1000000 [23:29<39:31:02,  6.98it/s]
  1%|          | 7176/1000000 [23:29<44:16:30,  6.23it/s]
  1%|          | 7177/1000000 [23:29<48:01:36,  5.74it/s]
  1%|          | 7178/1000000 [23:29<51:28:20,  5.36it/s]
  1%|          | 7179/1000000 [23:29<45:45:09,  6.03it/s]
  1%|          | 7180/1000000 [23:30<42:10:27,  6.54it/s]
  1%|          | 7181/1000000 [23:30<55:15:16,  4.99it/s]
  1%|          | 7182/1000000 [23:30<69:38:45,  3.96it/s]
  1%|          | 7183/1000000 [23:31<78:19:48,  3.52it/s]
  1%|          | 7184/1000000 [23:31<73:26:22,  3.76it/s]
  1%|          | 7185/1000000 [23:31<61:55:50,  4.45it/s]
  1%|          | 7187/1000000 [23:31<45:19:42,  6.08it/s]
  1%|          | 7188/1000000 [23:31<46:42:00,  5.91it/s]
  1%|          | 7189/1000000 [23:32<48:18:33,  5.71it/s]
  1%|          | 7190/1000000 [23:32<51:32:57,  5.35it/s]
  1%|          | 7191/1000000 [23:32<46:32:46,  5.92it/s]
  1%|          | 7192/1000000 [23:32<47:40:06,  5.79it/s]
  1%|          | 7193/1000000 [23:32<50:29:41,  5.46it/s]
  1%|          | 7194/1000000 [23:32<50:40:11,  5.44it/s]
  1%|          | 7195/1000000 [23:33<64:27:01,  4.28it/s]
  1%|          | 7196/1000000 [23:33<72:44:42,  3.79it/s]
  1%|          | 7197/1000000 [23:33<74:04:43,  3.72it/s]
  1%|          | 7198/1000000 [23:34<60:25:13,  4.56it/s]
  1%|          | 7199/1000000 [23:34<56:50:05,  4.85it/s]
  1%|          | 7200/1000000 [23:34<54:55:36,  5.02it/s]
  1%|          | 7201/1000000 [23:34<53:49:53,  5.12it/s]
  1%|          | 7202/1000000 [23:34<60:03:03,  4.59it/s]
  1%|          | 7203/1000000 [23:35<61:12:11,  4.51it/s]
  1%|          | 7204/1000000 [23:35<61:58:09,  4.45it/s]
  1%|          | 7205/1000000 [23:35<64:05:59,  4.30it/s]
  1%|          | 7206/1000000 [23:35<75:54:55,  3.63it/s]
  1%|          | 7207/1000000 [23:36<85:20:00,  3.23it/s]
  1%|          | 7208/1000000 [23:36<83:24:42,  3.31it/s]
  1%|          | 7209/1000000 [23:36<68:48:43,  4.01it/s]
  1%|          | 7211/1000000 [23:37<57:48:00,  4.77it/s]
  1%|          | 7212/1000000 [23:37<55:23:26,  4.98it/s]
  1%|          | 7213/1000000 [23:37<54:03:16,  5.10it/s]
  1%|          | 7214/1000000 [23:37<58:05:08,  4.75it/s]
  1%|          | 7215/1000000 [23:37<58:35:17,  4.71it/s]
  1%|          | 7216/1000000 [23:38<58:35:39,  4.71it/s]
  1%|          | 7217/1000000 [23:38<52:06:08,  5.29it/s]
  1%|          | 7218/1000000 [23:38<63:01:50,  4.38it/s]
  1%|          | 7219/1000000 [23:38<72:32:50,  3.80it/s]
  1%|          | 7220/1000000 [23:39<79:11:44,  3.48it/s]
  1%|          | 7221/1000000 [23:39<82:09:12,  3.36it/s]
  1%|          | 7223/1000000 [23:39<57:14:04,  4.82it/s]
  1%|          | 7225/1000000 [23:39<45:22:07,  6.08it/s]
  1%|          | 7226/1000000 [23:40<41:46:44,  6.60it/s]
  1%|          | 7227/1000000 [23:40<43:05:15,  6.40it/s]
  1%|          | 7228/1000000 [23:40<46:34:48,  5.92it/s]
  1%|          | 7229/1000000 [23:40<45:58:17,  6.00it/s]
  1%|          | 7230/1000000 [23:40<43:29:17,  6.34it/s]
  1%|          | 7231/1000000 [23:40<48:39:25,  5.67it/s]
  1%|          | 7232/1000000 [23:41<54:20:51,  5.07it/s]
  1%|          | 7233/1000000 [23:41<56:53:13,  4.85it/s]
  1%|          | 7234/1000000 [23:41<53:05:35,  5.19it/s]
  1%|          | 7235/1000000 [23:41<66:58:03,  4.12it/s]
  1%|          | 7236/1000000 [23:42<74:50:30,  3.68it/s]
  1%|          | 7237/1000000 [23:42<77:54:24,  3.54it/s]
  1%|          | 7238/1000000 [23:42<79:01:16,  3.49it/s]
[truncated: 4,239,391 more chars]
