# Supplementary material for: An effective emotion tendency perception model in empathic dialogue
Source: PLoS One. 2023 Mar 10;18(3):e0282926. doi: 10.1371/journal.pone.0282926 (PMC10004494; doi:10.1371/journal.pone.0282926)
Supplement: S1 File — (ZIP) [file pone.0282926.s001.zip › code/base.sh]

#!/bin/bash


if [ $# -le 1 ];
then
    echo "Paramter number must more than 2!"
    exit
fi
#训练指令：
python kemp_main.py --cuda --model_name $3 --share_nums 6 --hop 6 --label_smoothing --noam --emb_dim 300 --hidden_dim 300  --heads 2 --pretrain_emb --model KEMP --total_concept_num 10 --attn_loss --pointer_gen --save_path result/KEMP-ysy/ --emb_file data/glove.6B.300d.txt --device_id $1 --concept_num $2

#测试指令：（得到acc和ppl）
python emptest_model.py --cuda --model_name $3 --model_all $4 --model_nums 5 --share_nums 6 --hop 6 --label_smoothing --noam --emb_dim 300 --hidden_dim 300  --heads 2 --pretrain_emb --model KEMP --total_concept_num 10 --attn_loss --pointer_gen --save_path result/KEMP-ysy/ --emb_file data/glove.6B.300d.txt --device_id $1 --concept_num $2

#测试指令：（得到dist-1  dist-2）
#(dist-1和dist-2就会自动保存到上面生成的test文件尾巴中)
cd result/
python cal_metrics.py --model_name $3
