# Supplementary material for: An effective emotion tendency perception model in empathic dialogue
Source: PLoS One. 2023 Mar 10;18(3):e0282926. doi: 10.1371/journal.pone.0282926 (PMC10004494; doi:10.1371/journal.pone.0282926)
Supplement: S1 File — (ZIP) [file pone.0282926.s001.zip › code/data/ConceptNet.json]

{"afternoon": {"noon": ["DerivedFrom", 0.18043622046437366, 0.7365903258323669, 1.0, 0.9765, 1.1569362204643736], "resource": ["ExternalURL", 0.3859172947578772, 0.09143242985010147, 1.0, 0.881, 1.2669172947578773], "day": ["IsA", 0.3166164759207519, 0.7789072394371033, 2.0, 0.8474999999999999, 1.1641164759207518], "anything": ["RelatedTo", 0.5, 0.36126890778541565, 1.0, 0.7895000000000001, 1.2895], "decline": ["RelatedTo", 0.5666636743198183, 0.36659693717956543, 1.0, 0.7685000000000001, 1.3351636743198183], "event": ["RelatedTo", 0.5787495254669832, 0.4691508412361145, 1.0, 0.7515, 1.330249525466983], "held": ["RelatedTo", 0.5, 0.5829437971115112, 1.0, 0.7895000000000001, 1.2895], "later": ["RelatedTo", 0.5, 0.5914305448532104, 1.0, 0.7895000000000001, 1.2895], "often": ["RelatedTo", 0.5, 0.3683711290359497, 1.0, 0.7895000000000001, 1.2895], "part": ["RelatedTo", 0.24618500659065748, 0.44169819355010986, 1.0, 0.88, 1.1261850065906576], "party": ["RelatedTo", 0.9044393146386586, 0.36487582325935364, 1.0, 0.5665, 1.4709393146386587], "social": ["RelatedTo", 0.4821761232322436, 0.18409255146980286, 1.0, 0.8545, 1.3366761232322437], "evening": ["RelatedTo", 0.06077461076747888, 0.8666207194328308, 1.0, 0.861, 0.9217746107674789], "four": ["RelatedTo", 0.13939044957225033, 0.5036234259605408, 1.0, 0.9365, 1.0758904495722503], "matinee": ["RelatedTo", 0.46653674118734517, 0.2991902828216553, 1.0, 0.8244999999999999, 1.2910367411873451], "morning": ["SimilarTo", 0.25849683704051923, 0.9538965225219727, 1.0, 0.846, 1.1044968370405193], "sore": ["Synonym", 0.7496504351481419, 0.2604548931121826, 1.0, 0.6495, 1.3991504351481419]}, "pm": {"electronics": ["HasContext", 0.45787147044503895, -0.023631222546100616, 1.0, 0.6234999999999999, 1.0813714704450388], "knitting": ["HasContext", 0.5, -0.12473145127296448, 1.0, 1.0, 1.5], "canada": ["HasContext", 0.5, 0.25334179401397705, 1.0, 1.0, 1.5], "internet": ["HasContext", 0.4660730763466671, 0.17189796268939972, 1.0, 0.639, 1.1050730763466672], "none": ["RelatedTo", 0.5, 0.135371133685112, 1.0, 1.0, 1.5], "marker": ["RelatedTo", 0.16763022908202568, -0.0429818220436573, 1.0, 0.8335, 1.0011302290820256], "match": ["RelatedTo", 0.3925350800201666, 0.24100883305072784, 1.0, 0.664, 1.0565350800201667], "place": ["RelatedTo", 0.13969476137814169, 0.30637797713279724, 1.0, 0.833, 0.9726947613781416], "price": ["RelatedTo", 0.28603418360705185, 0.17367331683635712, 1.0, 0.752, 1.038034183607052], "message": ["RelatedTo", 0.29918414233415724, 0.26283955574035645, 1.0, 0.7295, 1.0286841423341573], "im": ["SimilarTo", 0.5, 0.0726209357380867, 1.0, 1.0, 1.5], "memo": ["Synonym", 0.17595228825712236, 0.06241866573691368, 1.0, 0.8200000000000001, 0.9959522882571225], "premier": ["Synonym", 0.49245450628024356, 0.42670074105262756, 2.0, 0.613, 1.1054545062802434]}, "abandon": {"acquire": ["Antonym", 0.5635277676608816, 0.5144225358963013, 1.0, 0.5840000000000001, 1.1475277676608817], "embrace": ["Antonym", 0.7355513220146528, 0.6222105026245117, 1.0, 0.5369999999999999, 1.2725513220146527], "engage": ["Antonym", 0.6861807628565283, 0.5597927570343018, 1.0, 0.5020000000000001, 1.1881807628565284], "gain": ["Antonym", 0.7588251571241809, 0.35719549655914307, 1.0, 0.507, 1.2658251571241808], "join": ["Antonym", 0.43902348217786885, 0.574860155582428, 1.0, 0.6415, 1.0805234821778689], "maintain": ["Antonym", 0.33970434440586295, 0.5772983431816101, 1.0, 0.6234999999999999, 0.9632043444058629], "retain": ["Antonym", 0.3245109521794527, 0.5030182600021362, 1.0, 0.8085, 1.1330109521794527], "unite": ["Antonym", 0.44964088308329536, 0.4466707706451416, 1.0, 0.5635000000000001, 1.0131408830832955], "redeem": ["Antonym", 0.3373361127880382, 0.30594488978385925, 1.0, 0.6845, 1.0218361127880382], "rescue": ["Antonym", 0.8071404282851045, 0.3377093970775604, 1.0, 0.4195000000000001, 1.2266404282851044], "abandoned": ["RelatedTo", 0.7392928141426476, 0.6202660202980042, 1.0, 0.978, 1.7172928141426476], "ban": ["EtymologicallyDerivedFrom", 0.7066870445323977, 0.4358477294445038, 1.0, 0.868, 1.5746870445323977], "abandoning": ["RelatedTo", 0.5, 0.7661362886428833, 1.0, 0.5165, 1.0165], "leave": ["Synonym", 0.22454719372210374, 0.6345653533935547, 1.0, 0.7364999999999999, 0.9610471937221037], "discard": ["MannerOf", 0.40627308042047927, 0.3837607204914093, 2.0, 0.818, 1.2242730804204793], "chuck": ["MannerOf", 0.31816052618037377, 0.06376329809427261, 2.0, 0.75, 1.0681605261803737], "ditch": ["Synonym", 0.2745633014281297, 0.41938719153404236, 1.0, 0.77, 1.0445633014281297], "maroon": ["RelatedTo", 0.19259372671691566, 0.043466560542583466, 1.0, 0.711, 0.9035937267169156], "artificial": ["RelatedTo", 0.34344003161153336, 0.1846325844526291, 1.0, 0.806, 1.1494400316115334], "freedom": ["RelatedTo", 0.7860446121569541, 0.400043785572052, 1.0, 0.5289999999999999, 1.315044612156954], "impulse": ["RelatedTo", 0.5866976786078377, 0.2494015395641327, 1.0, 0.6005, 1.1871976786078378], "desert": ["Synonym", 0.12878528430804542, 0.24747242033481598, 2.0, 0.6715, 0.8002852843080455], "discontinue": ["RelatedTo", 0.29851470356785753, 0.5030500292778015, 1.0, 0.7875, 1.0860147035678576], "exercise": ["RelatedTo", 0.6623791916513385, 0.4438713490962982, 1.0, 0.516, 1.1783791916513384], "expel": ["RelatedTo", 0.5907269340819563, 0.5229997634887695, 1.0, 0.7825, 1.3732269340819563], "follow": ["RelatedTo", 0.39463777403358685, 0.5404118895530701, 1.0, 0.6875, 1.082137774033587], "insurer": ["RelatedTo", 0.5, 0.11831993609666824, 1.0, 0.5165, 1.0165], "interest": ["RelatedTo", 0.6103800855365146, 0.3622523546218872, 1.0, 0.562, 1.1723800855365147], "lapse": ["RelatedTo", 0.18507780238317584, 0.13800126314163208, 1.0, 0.7145, 0.8995778023831759], "reject": ["RelatedTo", 0.7925598662139971, 0.6672633290290833, 1.0, 0.9319999999999999, 1.7245598662139972], "right": ["RelatedTo", 0.383472386699896, 0.4262808859348297, 1.0, 0.5725, 0.9559723866998959], "surrender": ["Synonym", 0.6062224024827603, 0.5877911448478699, 1.0, 0.907, 1.5132224024827603], "title": ["RelatedTo", 0.34420961057079813, 0.233906552195549, 1.0, 0.5905, 0.9347096105707982], "yield": ["Synonym", 0.49045294189243743, 0.23814800381660461, 1.0, 0.637, 1.1274529418924375], "bury": ["RelatedTo", 0.7336394504031127, 0.329104483127594, 1.0, 0.9615, 1.6951394504031128], "concession": ["RelatedTo", 0.27064298388750724, 0.30093079805374146, 1.0, 0.684, 0.9546429838875072], "desolate": ["Synonym", 0.596627083873914, 0.14126883447170258, 2.0, 0.8745, 1.471127083873914], "flake": ["RelatedTo", 0.26479392274251806, 0.00022937808535061777, 1.0, 0.768, 1.032793922742518], "forgo": ["Synonym", 0.5, 0.5670173764228821, 1.0, 0.5165, 1.0165], "openly": ["RelatedTo", 0.25512034343155604, 0.39501261711120605, 1.0, 0.659, 0.9141203434315561], "pound": ["RelatedTo", 0.19390591735547696, 0.18745242059230804, 1.0, 0.65, 0.843905917355477], "quit": ["Synonym", 0.356469619091618, 0.5441439151763916, 1.0, 0.7715000000000001, 1.1279696190916182], "resignation": ["RelatedTo", 0.5610884112805994, 0.2852477431297302, 1.0, 0.89, 1.4510884112805993], "stale": ["RelatedTo", 0.4717115314904135, 0.13614283502101898, 1.0, 0.8795, 1.3512115314904134], "waive": ["Synonym", 0.48317715349556334, 0.3910474479198456, 1.0, 0.868, 1.3511771534955632], "drop": ["Synonym", 0.1600051390019351, 0.3549385666847229, 1.0, 0.6875, 0.8475051390019351], "evacuate": ["Synonym", 0.5883221308878321, 0.45925962924957275, 1.0, 0.7125, 1.3008221308878323], "dispense": ["Synonym", 0.33316967868330705, 0.22283166646957397, 1.0, 0.745, 1.078169678683307], "retire": ["Synonym", 0.2572686686041321, 0.4468037486076355, 1.0, 0.7635000000000001, 1.0207686686041322], "withdraw": ["Synonym", 0.42123397006361873, 0.6935234069824219, 1.0, 0.849, 1.2702339700636187]}, "acquire": {"abandon": ["Antonym", 0.7458169000241458, 0.5144225358963013, 1.0, 0.5840000000000001, 1.329816900024146], "forget": ["Antonym", 0.334720290887994, 0.2457093894481659, 1.0, 0.6965000000000001, 1.0312202908879942], "acquisition": ["RelatedTo", 0.42435220255256684, 0.6996173858642578, 1.0, 0.9119999999999999, 1.3363522025525667], "resource": ["ExternalURL", 0.3859172947578772, 0.2708669900894165, 1.0, 0.898, 1.2839172947578772], "medicine": ["HasContext", 0.3245290295667049, 0.2541767358779907, 1.0, 0.8625, 1.187029029566705], "get": ["Synonym", 0.522133588554281, 0.4378955364227295, 1.0, 0.8905000000000001, 1.4126335885542811], "gain": ["Synonym", 0.7588251571241809, 0.5574766397476196, 2.0, 0.8719999999999999, 1.6308251571241807], "aptitude": ["RelatedTo", 0.45892691880234254, 0.1280823051929474, 1.0, 0.957, 1.4159269188023424], "blog": ["RelatedTo", 0.2877521921714828, 0.04718660190701485, 1.0, 0.8640000000000001, 1.1517521921714828], "capitalize": ["RelatedTo", 0.559666582808357, 0.41533997654914856, 1.0, 0.9025, 1.462166582808357], "catch": ["RelatedTo", 0.25683349306000547, 0.2841704785823822, 1.0, 0.8335000000000001, 1.0903334930600055], "coin": ["RelatedTo", 0.4486184298425206, 0.09264912456274033, 1.0, 0.869, 1.3176184298425206], "conquer": ["RelatedTo", 0.6798705501970657, 0.38366377353668213, 1.0, 0.728, 1.4078705501970656], "contracted": ["RelatedTo", 0.4190262744757112, 0.3258158564567566, 1.0, 0.711, 1.1300262744757112], "garner": ["RelatedTo", 0.2737373917632077, 0.30063092708587646, 1.0, 0.8190000000000001, 1.0927373917632077], "homestead": ["RelatedTo", 0.5213274416181984, 0.051239777356386185, 1.0, 0.8605, 1.3818274416181984], "honest": ["RelatedTo", 0.6268910480729248, 0.10351285338401794, 1.0, 0.846, 1.472891048072925], "intelligence": ["RelatedTo", 0.6242502034907478, 0.24104619026184082, 1.0, 0.9404999999999999, 1.5647502034907477], "land": ["RelatedTo", 0.1465608204131359, 0.4358285367488861, 1.0, 0.7705000000000001, 0.917060820413136], "learn": ["Synonym", 0.6555124265083828, 0.4229145050048828, 2.0, 0.9125, 1.5680124265083828], "obtain": ["Synonym", 0.45314756039941767, 0.6227653622627258, 1.0, 0.9485, 1.4016475603994176], "packrat": ["RelatedTo", 0.5, -0.28406044840812683, 1.0, 0.5995, 1.0995], "prescription": ["RelatedTo", 0.32153593005972925, 0.22650492191314697, 1.0, 0.669, 0.9905359300597293], "procure": ["Synonym", 0.48163263506542736, 0.5142035484313965, 1.0, 0.9299999999999999, 1.4116326350654274], "purchase": ["RelatedTo", 0.3536622458919214, 0.7371418476104736, 1.0, 0.88, 1.2336622458919213], "realize": ["Synonym", 0.46239064533023005, 0.3955335021018982, 1.0, 0.9590000000000001, 1.42139064533023], "reel": ["RelatedTo", 0.1794130872769403, -0.019557511433959007, 1.0, 0.74, 0.9194130872769403], "seek": ["RelatedTo", 0.2997649311933155, 0.561350405216217, 1.0, 0.875, 1.1747649311933155], "source": ["RelatedTo", 0.3674606797777025, 0.3071375787258148, 1.0, 0.8785000000000001, 1.2459606797777025], "steal": ["RelatedTo", 0.9509783789932051, 0.4638517498970032, 1.0, 0.4, 1.3509783789932053], "accept": ["Synonym", 0.5113693858575723, 0.4805440604686737, 1.0, 0.902, 1.4133693858575724], "master": ["Synonym", 0.4079846179676729, 0.2658933699131012, 1.0, 0.9195, 1.327484617967673], "accomplish": ["Synonym", 0.7910831594837633, 0.3196755349636078, 1.0, 0.8494999999999999, 1.6405831594837632], "achieve": ["Synonym", 0.5804381465168614, 0.4283619523048401, 1.0, 0.953, 1.5334381465168614], "earn": ["Synonym", 0.7662722535264419, 0.4687381982803345, 1.0, 0.8334999999999999, 1.5997722535264418], "gather": ["Synonym", 0.3788960788678394, 0.3064996600151062, 1.0, 0.8865000000000001, 1.2653960788678393], "secure": ["Synonym", 0.5404621481489559, 0.5226032733917236, 1.0, 0.9504999999999999, 1.490962148148956], "win": ["Synonym", 0.7992953062476073, 0.3654091954231262, 2.0, 0.8399999999999999, 1.639295306247607], "tango": ["Synonym", 0.39632424265786054, -0.032877590507268906, 1.0, 0.8485, 1.2448242426578606], "grow": ["Synonym", 0.7424845170642659, 0.37629327178001404, 2.0, 0.8859999999999999, 1.628484517064266], "assume": ["Synonym", 0.35741404866430043, 0.48933178186416626, 2.0, 0.899, 1.2564140486643005], "develop": ["Synonym", 0.6028626645176745, 0.6616154313087463, 2.0, 0.8679999999999999, 1.4708626645176743]}, "embrace": {"abandon": ["Antonym", 0.7458169000241458, 0.6222105026245117, 1.0, 0.5369999999999999, 1.2828169000241458], "brace": ["DerivedFrom", 0.25851911224658763, 0.10184237360954285, 1.0, 0.778, 1.0365191122465878], "embracing": ["Synonym", 0.5, 0.7456493973731995, 2.0, 0.5305, 1.0305], "legal": ["HasContext", 0.29962148018658336, 0.344192773103714, 1.0, 0.8005, 1.1001214801865833], "kiss": ["HasSubevent", 0.9127517909110611, 0.40392357110977173, 2.0, 0.8295, 1.742251790911061], "kissing": ["HasSubevent", 0.5, 0.23176950216293335, 1.0, 0.5305, 1.0305], "cuddle": ["RelatedTo", 0.6767229776751273, 0.13327719271183014, 1.0, 0.9335, 1.6102229776751273], "adoption": ["IsA", 0.4028307547460898, 0.4582650363445282, 2.0, 0.7999999999999999, 1.2028307547460897], "hug": ["Synonym", 0.6515813160207355, 0.41183626651763916, 2.0, 0.948, 1.5995813160207355], "include": ["RelatedTo", 0.4214521785401406, 0.2640528678894043, 1.0, 0.8695, 1.2909521785401408], "bosom": ["Synonym", 0.411446974588652, 0.14479315280914307, 2.0, 0.7825, 1.193946974588652], "clip": ["RelatedTo", 0.16835472653896114, 0.1483006775379181, 1.0, 0.6545, 0.8228547265389611], "acceptance": ["RelatedTo", 0.49045123943865365, 0.6169223785400391, 1.0, 0.8404999999999999, 1.3309512394386536], "enclosure": ["RelatedTo", 0.2310893484028601, 0.06922181695699692, 1.0, 0.6765, 0.9075893484028601], "surround": ["RelatedTo", 0.41096602238105967, 0.2411343902349472, 1.0, 0.73, 1.1409660223810596], "accept": ["Synonym", 0.5113693858575723, 0.607403576374054, 1.0, 0.847, 1.3583693858575723], "affection": ["RelatedTo", 0.6941395900892589, 0.4674369692802429, 1.0, 0.94, 1.6341395900892588], "eager": ["RelatedTo", 0.562783127144944, 0.6085758209228516, 1.0, 0.625, 1.187783127144944], "friend": ["RelatedTo", 0.6433718395125795, 0.29956138134002686, 1.0, 0.94, 1.5833718395125795], "seize": ["RelatedTo", 0.48254200411863724, 0.27451780438423157, 1.0, 0.7765, 1.2590420041186372], "submit": ["RelatedTo", 0.3240760803914529, 0.33022138476371765, 1.0, 0.822, 1.146076080391453], "welcome": ["RelatedTo", 0.6922520063527353, 0.6201584935188293, 1.0, 0.942, 1.6342520063527353], "bra": ["RelatedTo", 0.4129210741644541, -0.01698186621069908, 1.0, 0.842, 1.254921074164454], "fathom": ["RelatedTo", 0.23261027616345187, 0.19491037726402283, 1.0, 0.7454999999999999, 0.9781102761634518], "fold": ["RelatedTo", 0.2819174603508169, 0.2808668911457062, 1.0, 0.679, 0.9609174603508169], "comprehend": ["Synonym", 0.5800810189106241, 0.36415308713912964, 2.0, 0.9005, 1.480581018910624], "cover": ["Synonym", 0.1908807026573983, 0.2732507288455963, 2.0, 0.583, 0.7738807026573983], "squeeze": ["Synonym", 0.45422881784791225, 0.21094708144664764, 2.0, 0.6615, 1.1157288178479123]}, "engage": {"abandon": ["Antonym", 0.7458169000241458, 0.5597927570343018, 1.0, 0.5020000000000001, 1.247816900024146], "engagement": ["RelatedTo", 0.7182391416415166, 0.581111490726471, 1.0, 0.8280000000000001, 1.5462391416415167], "engaged": ["RelatedTo", 0.634089148328998, 0.7027090787887573, 1.0, 0.867, 1.5010891483289979], "engages": ["RelatedTo", 0.5, 0.638235867023468, 1.0, 0.46650000000000014, 0.9665000000000001], "engaging": ["RelatedTo", 0.7866440785342655, 0.7315489053726196, 1.0, 0.8195, 1.6061440785342656], "engineering": ["HasContext", 0.44121489265060904, 0.16940806806087494, 1.0, 0.8195000000000001, 1.260714892650609], "heading": ["HasContext", 0.14812503785068915, 0.2609077990055084, 1.0, 0.6380000000000001, 0.7861250378506892], "touch": ["MannerOf", 0.3538778998582207, 0.3589138686656952, 2.0, 0.778, 1.1318778998582206], "move": ["MannerOf", 0.48476519289287867, 0.48059988021850586, 2.0, 0.8680000000000001, 1.3527651928928788], "procure": ["MannerOf", 0.48163263506542736, 0.3738003671169281, 2.0, 0.8490000000000001, 1.3306326350654274], "fight": ["MannerOf", 0.6098028773139723, 0.48344165086746216, 2.0, 0.8440000000000001, 1.4538028773139724], "hire": ["Synonym", 0.44736477419473447, 0.4544432759284973, 2.0, 0.8395, 1.2868647741947346], "lock": ["Synonym", 0.505063330127871, 0.09234150499105453, 2.0, 0.6445000000000001, 1.149563330127871], "ride": ["MannerOf", 0.5261799700924652, 0.24869823455810547, 2.0, 0.8170000000000001, 1.3431799700924651], "throw": ["MannerOf", 0.5773713545821694, 0.27884820103645325, 2.0, 0.7735000000000001, 1.3508713545821696], "absorb": ["Synonym", 0.3556515557729129, 0.30156418681144714, 2.0, 0.73, 1.085651555772913], "adulting": ["RelatedTo", 0.5, -0.012675433419644833, 1.0, 0.46650000000000014, 0.9665000000000001], "attract": ["RelatedTo", 0.6251341679628095, 0.52657151222229, 1.0, 0.921, 1.5461341679628096], "brawl": ["RelatedTo", 0.9040009273421074, 0.09807831048965454, 1.0, 0.5955, 1.4995009273421074], "catch": ["RelatedTo", 0.25683349306000547, 0.2953832745552063, 1.0, 0.7005000000000001, 0.9573334930600056], "chat": ["RelatedTo", 0.3940472842036647, 0.3175744414329529, 1.0, 0.7810000000000001, 1.1750472842036648], "confront": ["RelatedTo", 0.6155382432700551, 0.6235883235931396, 1.0, 0.7370000000000001, 1.3525382432700552], "discourse": ["RelatedTo", 0.3698675912551867, 0.37764760851860046, 1.0, 0.6965000000000001, 1.0663675912551869], "encounter": ["Synonym", 0.7271415594772089, 0.3941105306148529, 1.0, 0.906, 1.633141559477209], "arrange": ["RelatedTo", 0.45812291806786587, 0.43839889764785767, 1.0, 0.8315000000000001, 1.289622918067866], "attention": ["RelatedTo", 0.525339848256917, 0.4264439642429352, 1.0, 0.8860000000000001, 1.411339848256917], "battle": ["RelatedTo", 0.7024854272594359, 0.3124055862426758, 1.0, 0.7225, 1.4249854272594358], "bind": ["RelatedTo", 0.309229994235462, 0.3337458074092865, 1.0, 0.6465000000000001, 0.955729994235462], "conflict": ["RelatedTo", 0.6871869701451896, 0.4509023129940033, 1.0, 0.7270000000000001, 1.4141869701451897], "conversation": ["RelatedTo", 0.4814021919070336, 0.4082387685775757, 1.0, 0.8465, 1.3279021919070337], "employ": ["RelatedTo", 0.4402144782718446, 0.5090405344963074, 1.0, 0.8215000000000001, 1.2617144782718448], "enemy": ["RelatedTo", 0.7813090966801888, 0.44133949279785156, 1.0, 0.681, 1.4623090966801888], "enter": ["RelatedTo", 0.4101608176612576, 0.5296131372451782, 1.0, 0.8055000000000001, 1.2156608176612578], "guarantee": ["RelatedTo", 0.6830090061010029, 0.3709005117416382, 1.0, 0.6815, 1.3645090061010028], "hold": ["RelatedTo", 0.14712248548023768, 0.52480149269104, 1.0, 0.5855, 0.7326224854802377], "marry": ["RelatedTo", 0.7998699375302339, 0.4292343258857727, 1.0, 0.922, 1.721869937530234], "mesh": ["Synonym", 0.119537633098135, 0.060397859662771225, 2.0, 0.5485000000000001, 0.6680376330981351], "mortgage": ["RelatedTo", 0.41836254213082297, 0.10434666275978088, 1.0, 0.548, 0.9663625421308231], "participate": ["RelatedTo", 0.5292411489872595, 0.6923071146011353, 1.0, 0.8840000000000001, 1.4132411489872596], "pawn": ["RelatedTo", 0.21385012138773837, 0.21205666661262512, 1.0, 0.5720000000000001, 0.7858501213877385], "please": ["RelatedTo", 0.5, 0.3211151659488678, 1.0, 0.46650000000000014, 0.9665000000000001], "promise": ["RelatedTo", 0.5659179726223632, 0.43642905354499817, 1.0, 0.8260000000000001, 1.3919179726223634], "use": ["Synonym", 0.20538261372333552, 0.4874650835990906, 1.0, 0.6145, 0.8198826137233356], "hiring": ["RelatedTo", 0.5, 0.342819482088089, 1.0, 0.46650000000000014, 0.9665000000000001], "list": ["RelatedTo", 0.11245234593268175, 0.1195603460073471, 1.0, 0.6105, 0.7229523459326818], "merchandise": ["RelatedTo", 0.30256293610802326, 0.11437417566776276, 1.0, 0.7435, 1.0460629361080234], "raid": ["RelatedTo", 0.5401122785138072, 0.16265900433063507, 1.0, 0.7545000000000001, 1.2946122785138072], "ship": ["RelatedTo", 0.3701263782537412, 0.2272356152534485, 1.0, 0.7895000000000001, 1.1596263782537413], "sign": ["RelatedTo", 0.3359937707170313, 0.31019872426986694, 1.0, 0.7670000000000001, 1.1029937707170314], "trade": ["RelatedTo", 0.3524237751636124, 0.3574376404285431, 1.0, 0.7690000000000001, 1.1214237751636125], "undertaking": ["RelatedTo", 0.40917635784928097, 0.4151732921600342, 1.0, 0.8150000000000002, 1.2241763578492812], "venture": ["RelatedTo", 0.8225371655603897, 0.34728118777275085, 1.0, 0.9319999999999999, 1.7545371655603896], "war": ["RelatedTo", 0.9697438632936157, 0.3576011061668396, 1.0, 0.5775, 1.5472438632936156], "book": ["Synonym", 0.41987841476621607, 0.17516931891441345, 1.0, 0.6915, 1.111378414766216], "lease": ["Synonym", 0.2760512896632152, 0.12471487373113632, 2.0, 0.7080000000000001, 0.9840512896632152], "operate": ["Synonym", 0.4772943670073503, 0.47364261746406555, 2.0, 0.8525, 1.3297943670073504], "wage": ["Synonym", 0.3468386750582537, 0.3075667917728424, 2.0, 0.774, 1.1208386750582537], "ring": ["UsedFor", 0.3500740384748203, 0.16644127666950226, 2.0, 0.7685000000000002, 1.1185740384748204]}, "gain": {"abandon": ["Antonym", 0.7458169000241458, 0.35719549655914307, 1.0, 0.507, 1.2528169000241458], "decrease": ["Antonym", 0.5782901135794172, 0.601086437702179, 1.0, 0.46399999999999997, 1.0422901135794171], "lose": ["Antonym", 0.6666949348040184, 0.6709157824516296, 1.0, 0.5479999999999999, 1.2146949348040184], "loss": ["Antonym", 0.752423948997037, 0.5893940329551697, 1.0, 0.536, 1.288423948997037], "regain": ["DerivedFrom", 0.463891653325622, 0.6437131762504578, 1.0, 0.8460000000000001, 1.309891653325622], "resource": ["ExternalURL", 0.3859172947578772, 0.35566872358322144, 1.0, 0.77, 1.1559172947578773], "gained": ["RelatedTo", 0.5, 0.7713131308555603, 1.0, 0.47150000000000003, 0.9715], "gaining": ["RelatedTo", 0.646206647240963, 0.8047038912773132, 1.0, 0.9490000000000001, 1.5952066472409632], "electronics": ["HasContext", 0.45787147044503895, 0.40271034836769104, 1.0, 0.848, 1.305871470445039], "architecture": ["HasContext", 0.5104190483301748, 0.17564937472343445, 1.0, 0.8265, 1.336919048330175], "bodybuilding": ["HasContext", 0.5, 0.024467390030622482, 1.0, 0.47150000000000003, 0.9715], "sum": ["IsA", 0.4497547789840052, 0.39327186346054077, 2.0, 0.7875, 1.2372547789840052], "increase": ["Synonym", 0.6370823687828968, 0.7118757963180542, 1.0, 0.938, 1.5750823687828968], "get": ["MannerOf", 0.522133588554281, 0.561165452003479, 2.0, 0.8885, 1.4106335885542811], "gross": ["MannerOf", 0.6845315976834986, 0.5018302798271179, 2.0, 0.5665, 1.2510315976834985], "profit": ["Synonym", 0.6970735286943776, 0.6623916029930115, 1.0, 0.9045, 1.6015735286943775], "round": ["MannerOf", 0.260875390338276, 0.3797285556793213, 2.0, 0.7145, 0.975375390338276], "score": ["MannerOf", 0.31816611035716386, 0.442035049200058, 2.0, 0.7505, 1.0686661103571637], "steal": ["MannerOf", 0.9509783789932051, 0.4477669596672058, 2.0, 0.44399999999999995, 1.394978378993205], "yield": ["Synonym", 0.49045294189243743, 0.5264531970024109, 1.0, 0.87, 1.3604529418924374], "compete": ["MotivatedByGoal", 0.5184069438029626, 0.4618929922580719, 1.0, 0.7755, 1.2939069438029627], "accomplish": ["RelatedTo", 0.7910831594837633, 0.3245147168636322, 1.0, 0.9775, 1.7685831594837633], "acquire": ["Synonym", 0.5635277676608816, 0.5574766397476196, 2.0, 0.8719999999999999, 1.4355277676608815], "advantage": ["RelatedTo", 0.7149247804852437, 0.7400444149971008, 1.0, 0.954, 1.6689247804852436], "bear": ["RelatedTo", 0.37044753368649597, 0.35054266452789307, 1.0, 0.7304999999999999, 1.100947533686496], "bulk": ["RelatedTo", 0.23728642886828186, 0.4414984881877899, 1.0, 0.6625, 0.8997864288682819], "con": ["RelatedTo", 0.6213103297451845, 0.07611231505870819, 1.0, 0.621, 1.2423103297451845], "conquer": ["RelatedTo", 0.6798705501970657, 0.22377073764801025, 1.0, 0.772, 1.4518705501970657], "curry": ["RelatedTo", 0.25211090271052955, 0.11178769171237946, 1.0, 0.7104999999999999, 0.9626109027105294], "earn": ["Synonym", 0.7662722535264419, 0.6344598531723022, 2.0, 0.9095, 1.6757722535264419], "earnings": ["RelatedTo", 0.791378619677164, 0.6006537675857544, 1.0, 0.9845, 1.775878619677164], "fraud": ["RelatedTo", 0.7483770099463712, 0.3160022497177124, 1.0, 0.573, 1.3213770099463713], "anew": ["RelatedTo", 0.4281870411083613, 0.17877399921417236, 1.0, 0.7859999999999999, 1.2141870411083613], "back": ["RelatedTo", 0.20149678135088037, 0.5152936577796936, 1.0, 0.617, 0.8184967813508803], "counter": ["RelatedTo", 0.2995906149162491, 0.4398437738418579, 1.0, 0.6799999999999999, 0.979590614916249], "getting": ["RelatedTo", 0.5, 0.5256736874580383, 1.0, 0.47150000000000003, 0.9715], "weight": ["RelatedTo", 0.21696423028683812, 0.49436625838279724, 1.463, 0.6365, 0.853464230286838], "cheap": ["RelatedTo", 0.3228256386900845, 0.38877546787261963, 1.0, 0.763, 1.0858256386900846], "convenient": ["RelatedTo", 0.5919288981017156, 0.2762225270271301, 1.0, 0.8899999999999999, 1.4819288981017156], "direct": ["RelatedTo", 0.47892209191562324, 0.5729256272315979, 1.0, 0.8194999999999999, 1.298422091915623], "easy": ["RelatedTo", 0.515252107755302, 0.4831480383872986, 1.0, 0.7509999999999999, 1.2662521077553017], "handy": ["RelatedTo", 0.39771826947363287, 0.16473369300365448, 1.0, 0.7809999999999999, 1.1787182694736327], "honest": ["RelatedTo", 0.6268910480729248, 0.25032779574394226, 1.0, 0.802, 1.4288910480729249], "moderate": ["RelatedTo", 0.10012876369044182, 0.49984681606292725, 1.0, 0.6075, 0.7076287636904419], "near": ["RelatedTo", 0.5, 0.31822216510772705, 1.0, 0.47150000000000003, 0.9715], "ready": ["RelatedTo", 0.4408455218672587, 0.40736880898475647, 1.0, 0.8005, 1.2413455218672587], "respectable": ["RelatedTo", 0.5377104572791706, 0.408806711435318, 1.0, 0.8214999999999999, 1.3592104572791706], "short": ["RelatedTo", 0.4572943376244738, 0.4749218225479126, 1.0, 0.4455, 0.9027943376244738], "straight": ["RelatedTo", 0.261969278033763, 0.5027411580085754, 1.0, 0.704, 0.965969278033763], "suitable": ["RelatedTo", 0.43318915131388036, 0.3131282329559326, 1.0, 0.7665, 1.1996891513138803], "acquisition": ["RelatedTo", 0.42435220255256684, 0.4962524473667145, 1.0, 0.825, 1.2493522025525667], "signal": ["RelatedTo", 0.2855160164297845, 0.43706652522087097, 1.0, 0.7375, 1.0230160164297846], "beam": ["RelatedTo", 0.2123491345530021, 0.22141842544078827, 1.0, 0.688, 0.900349134553002], "bind": ["RelatedTo", 0.309229994235462, 0.15621261298656464, 1.0, 0.6515, 0.9607299942354619], "floor": ["RelatedTo", 0.1151651118715103, 0.3102646470069885, 1.0, 0.5515, 0.6666651118715103], "notch": ["RelatedTo", 0.19824574635085446, 0.3136535882949829, 1.0, 0.6315, 0.8297457463508544], "square": ["RelatedTo", 0.1737837525566228, 0.3085141181945801, 1.0, 0.646, 0.8197837525566228], "support": ["RelatedTo", 0.5362195189232692, 0.5988457798957825, 1.0, 0.863, 1.3992195189232692], "fairly": ["RelatedTo", 0.47627218694034484, 0.38199424743652344, 1.0, 0.8195, 1.295772186940345], "moderately": ["RelatedTo", 0.17017787323908426, 0.2722774147987366, 1.0, 0.6555, 0.8256778732390843], "quickly": ["RelatedTo", 0.7349959698259578, 0.5046338438987732, 1.0, 0.8285, 1.5634959698259578], "fast": ["RelatedTo", 0.5, 0.4429362416267395, 1.0, 0.47150000000000003, 0.9715], "possession": ["RelatedTo", 0.5216246770417402, 0.42439278960227966, 1.0, 0.8620000000000001, 1.3836246770417402], "reach": ["Synonym", 0.5217201293551539, 0.5880944728851318, 2.0, 0.8935, 1.4152201293551538], "gift": ["RelatedTo", 0.6604381721649042, 0.32531607151031494, 1.0, 0.931, 1.5914381721649042], "good": ["RelatedTo", 0.6756058604054667, 0.5112756490707397, 1.0, 0.8535, 1.5291058604054668], "harvest": ["RelatedTo", 0.4397979250153655, 0.3159024119377136, 1.0, 0.7885, 1.2282979250153656], "invest": ["RelatedTo", 0.4925155865893013, 0.4197438657283783, 1.0, 0.855, 1.3475155865893012], "make": ["Synonym", 0.3531643100988671, 0.5745358467102051, 2.0, 0.7735, 1.1266643100988671], "password": ["RelatedTo", 0.23799816022310485, 0.21690306067466736, 1.0, 0.5945, 0.8324981602231049], "picking": ["RelatedTo", 0.5, 0.3761095404624939, 1.0, 0.47150000000000003, 0.9715], "pickup": ["RelatedTo", 0.3403848495014406, 0.20041586458683014, 1.0, 0.7665, 1.1068848495014405], "pot": ["RelatedTo", 0.04663620141307856, 0.12692314386367798, 1.0, 0.5645, 0.6111362014130786], "predator": ["RelatedTo", 0.7518443896264033, 0.09128772467374802, 1.0, 0.5529999999999999, 1.3048443896264033], "purchase": ["RelatedTo", 0.3536622458919214, 0.49103742837905884, 1.0, 0.784, 1.1376622458919214], "realize": ["Synonym", 0.46239064533023005, 0.42764419317245483, 2.0, 0.831, 1.29339064533023], "reduction": ["RelatedTo", 0.2785712794625324, 0.41131576895713806, 1.0, 0.595, 0.8735712794625323], "rig": ["RelatedTo", 0.21547355414359456, 0.16434688866138458, 1.0, 0.6835, 0.8989735541435946], "run": ["RelatedTo", 0.5449917946690488, 0.4957658350467682, 1.0, 0.739, 1.2839917946690487], "seek": ["RelatedTo", 0.2997649311933155, 0.5955833196640015, 1.0, 0.747, 1.0467649311933154], "thrift": ["RelatedTo", 0.35732056871562273, 0.11178815364837646, 1.0, 0.71, 1.0673205687156226], "vicarious": ["RelatedTo", 0.26718043871103325, 0.06033995747566223, 1.0, 0.6869999999999999, 0.9541804387110332], "win": ["Synonym", 0.7992953062476073, 0.5668601393699646, 2.0, 0.968, 1.7672953062476071], "accept": ["Synonym", 0.5113693858575723, 0.48625198006629944, 1.0, 0.788, 1.2993693858575723], "advance": ["Synonym", 0.3752419843810547, 0.6194419860839844, 2.0, 0.7939999999999999, 1.1692419843810546], "clear": ["Synonym", 0.5399283639323432, 0.5011285543441772, 2.0, 0.8135, 1.3534283639323432], "addition": ["Synonym", 0.21707418362971767, 0.49574020504951477, 2.0, 0.6890000000000001, 0.9060741836297177], "gather": ["Synonym", 0.3788960788678394, 0.4050056040287018, 2.0, 0.8005, 1.1793960788678395], "hill": ["Synonym", 0.2403239097025289, 0.2682044208049774, 1.0, 0.7055, 0.9458239097025289], "mushroom": ["Synonym", 0.11966799678168656, -0.026307417079806328, 1.0, 0.6034999999999999, 0.7231679967816865], "realise": ["Synonym", 0.5, 0.22692987322807312, 2.0, 0.47150000000000003, 0.9715]}, "join": {"abandon": ["Antonym", 0.7458169000241458, 0.574860155582428, 1.0, 0.6415, 1.3873169000241456], "meet": ["Synonym", 0.49304186342754325, 0.6962721943855286, 1.0, 0.9690000000000001, 1.4620418634275434], "sew": ["Entails", 0.17387560111687203, 0.08363832533359528, 2.0, 0.821, 0.994875601116872], "joined": ["RelatedTo", 0.31868272791062213, 0.7570071220397949, 1.0, 0.9265, 1.2451827279106222], "joining": ["FormOf", 0.46383047715025266, 0.830814003944397, 1.0, 0.982, 1.4458304771502526], "algebra": ["HasContext", 0.19031054108726628, -0.04800000786781311, 1.0, 0.786, 0.9763105410872663], "database": ["RelatedTo", 0.18461732406243744, 0.12262024730443954, 1.0, 0.841, 1.0256173240624373], "attachment": ["IsA", 0.19847244745993098, 0.1093943789601326, 1.0, 0.8524999999999999, 1.050972447459931], "assemble": ["Synonym", 0.36776935477505346, 0.4697337746620178, 1.0, 0.861, 1.2287693547750536], "attach": ["Synonym", 0.1941313838746875, 0.23907926678657532, 1.0, 0.8374999999999999, 1.0316313838746873], "bridge": ["MannerOf", 0.2303811203854435, 0.338249146938324, 2.0, 0.8704999999999999, 1.1008811203854434], "close": ["MannerOf", 0.2973218497657024, 0.5363032221794128, 2.0, 0.6719999999999999, 0.9693218497657023], "connect": ["Synonym", 0.3368687420103282, 0.37444472312927246, 2.0, 0.9075, 1.2443687420103282], "fair": ["MannerOf", 0.5820025837967366, 0.3002622723579407, 2.0, 0.9195, 1.5015025837967366], "feather": ["MannerOf", 0.23148951762023906, 0.009790046140551567, 2.0, 0.8385, 1.0699895176202392], "infiltrate": ["MannerOf", 0.525168257526324, 0.3188379406929016, 2.0, 0.7064999999999999, 1.2316682575263238], "knit": ["RelatedTo", 0.13817495556322207, 0.20002539455890656, 1.0, 0.7829999999999999, 0.921174955563222], "match": ["MannerOf", 0.3925350800201666, 0.39578819274902344, 2.0, 0.8879999999999999, 1.2805350800201665], "patch": ["MannerOf", 0.15098299769046863, 0.15857121348381042, 2.0, 0.7595, 0.9104829976904686], "quilt": ["MannerOf", 0.14979208906573016, 0.021931076422333717, 2.0, 0.7789999999999999, 0.9287920890657301], "scarf": ["MannerOf", 0.3444981457717682, 0.09003196656703949, 2.0, 0.8620000000000001, 1.2064981457717683], "solder": ["MannerOf", 0.32516047632282247, -0.12800367176532745, 2.0, 0.8394999999999999, 1.1646604763228223], "unite": ["Synonym", 0.44964088308329536, 0.5751413106918335, 1.0, 0.9220000000000002, 1.3716408830832956], "add": ["RelatedTo", 0.44448013173594175, 0.361427366733551, 1.0, 0.994, 1.4384801317359417], "associate": ["Synonym", 0.507643610886725, 0.39793044328689575, 1.0, 0.9235, 1.431143610886725], "bend": ["RelatedTo", 0.1847104086847846, 0.24239350855350494, 1.0, 0.8435, 1.0282104086847847], "club": ["RelatedTo", 0.45613227485480373, 0.5388070344924927, 1.0, 0.8889999999999999, 1.3451322748548036], "commit": ["RelatedTo", 0.38239053603369827, 0.432818204164505, 1.0, 0.7929999999999999, 1.1753905360336983], "consolidate": ["Synonym", 0.6163616322209613, 0.4299481511116028, 1.0, 0.905, 1.5213616322209613], "coordination": ["RelatedTo", 0.3673949174651508, 0.27553024888038635, 1.0, 0.9615, 1.3288949174651508], "couple": ["Synonym", 0.6018614870954779, 0.40984591841697693, 1.0, 0.8985000000000001, 1.500361487095478], "detached": ["RelatedTo", 0.38077681299364174, 0.011960338801145554, 1.0, 0.734, 1.1147768129936417], "frame": ["RelatedTo", 0.1723404363422531, 0.1555420458316803, 1.0, 0.7969999999999999, 0.9693404363422531], "glue": ["RelatedTo", 0.18919556348090447, -0.006497533991932869, 1.0, 0.7935, 0.9826955634809045], "ideal": ["RelatedTo", 0.5071624288224514, 0.2109287530183792, 1.0, 0.9425000000000001, 1.4496624288224516], "become": ["RelatedTo", 0.42659122057411025, 0.5780369639396667, 1.553, 0.9039999999999999, 1.3305912205741102], "enter": ["RelatedTo", 0.4101608176612576, 0.7142448425292969, 1.001, 0.9849999999999999, 1.3951608176612575], "member": ["RelatedTo", 0.31940955298466184, 0.6485616564750671, 1.0, 0.9115, 1.2309095529846619], "together": ["RelatedTo", 0.5886340903196056, 0.6039108633995056, 4.184, 0.884, 1.4726340903196056], "data": ["RelatedTo", 0.09931387332336847, 0.19213992357254028, 1.0, 0.7709999999999999, 0.8703138733233684], "intersection": ["RelatedTo", 0.4075768728050747, 0.12951421737670898, 1.0, 0.7765, 1.1840768728050746], "table": ["RelatedTo", 0.056720983183262554, 0.38178882002830505, 1.0, 0.7565, 0.8132209831832625], "joint": ["Synonym", 0.26762983750619185, 0.5766889452934265, 1.0, 0.8995, 1.1671298375061918], "combine": ["Synonym", 0.3455964967327227, 0.3236750662326813, 1.0, 0.9484999999999999, 1.2940964967327226], "command": ["RelatedTo", 0.5547929016439428, 0.4231944978237152, 1.0, 0.6935, 1.2482929016439428], "company": ["RelatedTo", 0.6479009815732182, 0.4117855727672577, 1.0, 0.8845000000000001, 1.5324009815732182], "loop": ["RelatedTo", 0.17708708717407548, 0.05997907370328903, 1.0, 0.8254999999999999, 1.0025870871740754], "marry": ["Synonym", 0.7998699375302339, 0.46397870779037476, 1.0, 0.7735000000000001, 1.573369937530234], "merge": ["Synonym", 0.4760186878306062, 0.5044301152229309, 1.0, 0.984, 1.460018687830606], "mingle": ["RelatedTo", 0.30118586251767265, 0.17866455018520355, 1.0, 0.9155, 1.2166858625176726], "mull": ["RelatedTo", 0.281247039781526, 0.11307871341705322, 1.0, 0.8975, 1.178747039781526], "notch": ["RelatedTo", 0.19824574635085446, 0.1348903328180313, 1.0, 0.8059999999999999, 1.0042457463508545], "queue": ["Synonym", 0.18500343093172095, 0.190883070230484, 1.0, 0.7969999999999999, 0.9820034309317209], "sam": ["RelatedTo", 0.5, 0.39633306860923767, 1.0, 0.6459999999999999, 1.146], "stale": ["RelatedTo", 0.4717115314904135, -0.0775752142071724, 1.0, 0.744, 1.2157115314904134], "twin": ["RelatedTo", 0.32371479506231104, 0.1971856951713562, 1.0, 0.9215, 1.245214795062311], "twist": ["RelatedTo", 0.33098912309500345, 0.15691547095775604, 1.0, 0.818, 1.1489891230950033], "union": ["Synonym", 0.5052577270948517, 0.6516984105110168, 2.0, 0.8109999999999999, 1.3162577270948517], "wed": ["Synonym", 0.3767620401616411, 0.17378336191177368, 1.0, 0.9025, 1.279262040161641], "league": ["Synonym", 0.2733630061055065, 0.5117943286895752, 1.0, 0.8939999999999999, 1.1673630061055065], "link": ["UsedFor", 0.1418526998382025, 0.3530426323413849, 2.0, 0.7415, 0.8833526998382025], "cement": ["Synonym", 0.12337217471309657, 0.17410136759281158, 1.0, 0.8005, 0.9238721747130966], "partake": ["Synonym", 0.5774664558516097, 0.14944827556610107, 1.0, 0.8985000000000001, 1.47596645585161], "pool": ["UsedFor", 0.25159567540546673, 0.3123568892478943, 1.0, 0.8865, 1.1380956754054667]}, "maintain": {"abandon": ["Antonym", 0.7458169000241458, 0.5772983431816101, 1.0, 0.6234999999999999, 1.3693169000241459], "maintenance": ["RelatedTo", 0.2634337521165653, 0.4683949649333954, 1.0, 0.948, 1.2114337521165652], "maintained": ["RelatedTo", 0.5, 0.7565962672233582, 1.0, 0.709, 1.209], "maintaining": ["RelatedTo", 0.5, 0.8267850279808044, 1.0, 0.709, 1.209], "based": ["RelatedTo", 0.5, 0.4207773208618164, 1.0, 0.709, 1.209], "carry": ["RelatedTo", 0.27722816743619955, 0.6182214617729187, 1.0, 0.9665, 1.2437281674361995], "culture": ["RelatedTo", 0.37940947482916826, 0.37010589241981506, 1.0, 0.9185000000000001, 1.2979094748291684], "garden": ["RelatedTo", 0.37664636131711265, 0.23583181202411652, 1.0, 0.873, 1.2496463613171127], "hold": ["RelatedTo", 0.14712248548023768, 0.7108981609344482, 1.0, 0.828, 0.9751224854802376], "insistent": ["RelatedTo", 0.4231664692444581, 0.10410480201244354, 1.0, 0.8155, 1.2386664692444582], "keep": ["Synonym", 0.3218642572533102, 0.7288964986801147, 2.0, 0.934, 1.2558642572533103], "lie": ["RelatedTo", 0.7462333267135243, 0.26932257413864136, 1.0, 0.5595, 1.3057333267135243], "like": ["RelatedTo", 0.35656327083951644, 0.3813779354095459, 1.0, 0.96, 1.3165632708395165], "live": ["RelatedTo", 0.7290999218467779, 0.4417436122894287, 1.0, 0.7645000000000001, 1.493599921846778], "support": ["RelatedTo", 0.5362195189232692, 0.6420501470565796, 1.0, 0.8995, 1.4357195189232692], "morale": ["RelatedTo", 0.2923177500182731, 0.46169304847717285, 1.0, 0.8574999999999999, 1.149817750018273], "police": ["RelatedTo", 0.531080046062419, 0.3541402518749237, 1.0, 0.701, 1.232080046062419], "preserve": ["RelatedTo", 0.5520316499517516, 0.6877214908599854, 1.333, 0.907, 1.4590316499517515], "soothe": ["RelatedTo", 0.4392637514838718, 0.25794169306755066, 1.0, 0.8315, 1.2707637514838719], "sustain": ["Synonym", 0.26261597788386654, 0.7408038973808289, 2.0, 0.9555, 1.2181159778838666], "term": ["RelatedTo", 0.11899138596275585, 0.5031207203865051, 1.0, 0.8115, 0.9304913859627558], "thermostat": ["RelatedTo", 0.3011858625176726, 0.057470399886369705, 1.0, 0.8365, 1.1376858625176727], "upkeep": ["Synonym", 0.2863576909934506, 0.2663624882698059, 1.0, 0.9309999999999999, 1.2173576909934505], "adopt": ["Synonym", 0.48997606502252666, 0.5707328915596008, 1.0, 0.888, 1.3779760650225268], "defend": ["Synonym", 0.5713290865046448, 0.6350838541984558, 2.0, 0.8310000000000001, 1.4023290865046447], "continue": ["Synonym", 0.305027585780884, 0.7315028309822083, 1.0, 0.9584999999999999, 1.2635275857808839], "declare": ["Synonym", 0.4833265010024676, 0.43930932879447937, 1.0, 0.884, 1.3673265010024676], "observe": ["Synonym", 0.4431430828882866, 0.5174301862716675, 2.0, 0.9525000000000001, 1.3956430828882866]}, "retain": {"abandon": ["Antonym", 0.7458169000241458, 0.5030182600021362, 1.0, 0.8085, 1.554316900024146], "retained": ["RelatedTo", 0.5, 0.742340087890625, 1.0, 0.708, 1.208], "remember": ["MannerOf", 0.465447954034627, 0.22657737135887146, 2.0, 0.7810000000000001, 1.2464479540346272], "keep": ["Synonym", 0.3218642572533102, 0.5868112444877625, 1.0, 0.749, 1.0708642572533102], "hold": ["Synonym", 0.14712248548023768, 0.6736080646514893, 2.0, 0.879, 1.0261224854802378], "continue": ["Synonym", 0.305027585780884, 0.5368669033050537, 2.0, 0.8565, 1.161527585780884], "dam": ["RelatedTo", 0.5071756774150654, 0.0872100219130516, 1.0, 0.8905000000000001, 1.3976756774150654], "distress": ["RelatedTo", 0.8795029480033554, -0.0027913011144846678, 1.0, 0.6585, 1.5380029480033555], "grandfather": ["RelatedTo", 0.4787785661178802, 0.133584126830101, 1.0, 0.6839999999999999, 1.1627785661178802], "keepsake": ["RelatedTo", 0.3625209739616648, -0.11010830104351044, 1.0, 0.7415, 1.1040209739616649], "reserve": ["RelatedTo", 0.16951708542373614, 0.31547677516937256, 1.0, 0.81, 0.9795170854237362], "belong": ["RelatedTo", 0.30163184599971615, 0.3485456705093384, 1.0, 0.839, 1.140631845999716], "employ": ["RelatedTo", 0.4402144782718446, 0.47252318263053894, 1.0, 0.8039999999999999, 1.2442144782718445], "pay": ["RelatedTo", 0.3780662431318208, 0.44675949215888977, 1.0, 0.8580000000000001, 1.236066243131821], "possession": ["RelatedTo", 0.5216246770417402, 0.3323805034160614, 1.0, 0.7325, 1.2541246770417402], "prevent": ["RelatedTo", 0.34755623829569804, 0.4249075949192047, 1.0, 0.851, 1.198556238295698], "secure": ["RelatedTo", 0.5404621481489559, 0.6394508481025696, 1.0, 0.726, 1.266462148148956], "service": ["RelatedTo", 0.3457822919710741, 0.28418758511543274, 1.0, 0.82, 1.165782291971074], "use": ["RelatedTo", 0.20538261372333552, 0.5007658004760742, 1.0, 0.918, 1.1233826137233356], "state": ["RelatedTo", 0.17601345359823597, 0.346657931804657, 1.0, 0.837, 1.013013453598236], "withhold": ["Synonym", 0.3685152043467568, 0.3792533576488495, 2.0, 0.9764999999999999, 1.3450152043467567]}, "unite": {"abandon": ["Antonym", 0.7458169000241458, 0.4466707706451416, 1.0, 0.5635000000000001, 1.3093169000241458], "reunite": ["RelatedTo", 0.414007150317402, 0.5800126194953918, 1.0, 0.85, 1.264007150317402], "ite": ["DerivedFrom", 0.5, -0.09100427478551865, 1.0, 0.672, 1.1720000000000002], "united": ["Synonym", 0.4764866447836152, 0.3847694993019104, 1.0, 0.972, 1.448486644783615], "uniting": ["RelatedTo", 0.5, 0.6899071931838989, 1.0, 0.672, 1.1720000000000002], "historical": ["HasContext", 0.2805553274591726, 0.11082087457180023, 1.0, 0.927, 1.2075553274591726], "uk": ["HasContext", 0.5, 0.14496248960494995, 1.0, 0.672, 1.1720000000000002], "club": ["MannerOf", 0.45613227485480373, 0.18122245371341705, 2.0, 0.8109999999999999, 1.2671322748548037], "consolidate": ["MannerOf", 0.6163616322209613, 0.5468098521232605, 2.0, 0.9179999999999999, 1.5343616322209612], "league": ["MannerOf", 0.2733630061055065, 0.2217140793800354, 2.0, 0.92, 1.1933630061055065], "marry": ["MannerOf", 0.7998699375302339, 0.3049909174442291, 2.0, 0.7475, 1.547369937530234], "pair": ["MannerOf", 0.16814386922537797, 0.10495514422655106, 2.0, 0.8565, 1.024643869225378], "change": ["MannerOf", 0.4096156589311886, 0.3848531246185303, 2.0, 0.8220000000000001, 1.2316156589311886], "join": ["Synonym", 0.43902348217786885, 0.5751413106918335, 1.0, 0.9220000000000002, 1.361023482177869], "add": ["RelatedTo", 0.44448013173594175, 0.2532402276992798, 1.0, 0.916, 1.3604801317359418], "alliance": ["RelatedTo", 0.3991841585367633, 0.5267669558525085, 1.0, 0.9085000000000001, 1.3076841585367633], "ally": ["RelatedTo", 0.4416569438168071, 0.40027186274528503, 1.0, 0.967, 1.408656943816807], "articulate": ["RelatedTo", 0.37260475203083393, 0.318007230758667, 1.0, 0.9045000000000001, 1.277104752030834], "blend": ["RelatedTo", 0.26906141304619513, 0.23347137868404388, 1.0, 0.8055, 1.0745614130461951], "buckle": ["RelatedTo", 0.2302574045799435, 0.14956045150756836, 1.0, 0.8165, 1.0467574045799435], "cement": ["RelatedTo", 0.12337217471309657, 0.23727735877037048, 1.0, 0.8265, 0.9498721747130966], "colleague": ["RelatedTo", 0.41473882608779533, 0.050481755286455154, 1.0, 0.9605, 1.3752388260877955], "combine": ["Synonym", 0.3455964967327227, 0.35579633712768555, 2.0, 0.9075, 1.2530964967327227], "concentrate": ["RelatedTo", 0.44120252245312575, 0.3555126190185547, 1.0, 0.9525, 1.3937025224531259], "concur": ["RelatedTo", 0.2247875957933379, 0.16039001941680908, 1.0, 0.8295, 1.054287595793338], "context": ["RelatedTo", 0.14568642360314962, 0.2193703055381775, 1.0, 0.8375, 0.9831864236031497], "joint": ["Synonym", 0.26762983750619185, 0.3133450746536255, 1.0, 0.9085000000000001, 1.176129837506192], "one": ["RelatedTo", 0.14363066386816017, 0.26518163084983826, 1.0, 0.8390000000000001, 0.9826306638681602], "twin": ["RelatedTo", 0.32371479506231104, 0.13574887812137604, 1.0, 0.9475, 1.2712147950623112], "british": ["RelatedTo", 0.5, 0.19499783217906952, 1.0, 0.672, 1.1720000000000002], "coin": ["RelatedTo", 0.4486184298425206, 0.04099566116929054, 1.0, 0.8485, 1.2971184298425207], "gold": ["RelatedTo", 0.810641230494201, 0.04151226207613945, 1.0, 0.7655, 1.5761412304942009], "legend": ["RelatedTo", 0.5937173321096357, 0.11061602085828781, 1.0, 0.8999999999999999, 1.4937173321096355], "bring": ["RelatedTo", 0.332565183782342, 0.557513415813446, 1.0, 0.8845000000000001, 1.217065183782342], "come": ["RelatedTo", 0.12004069195113175, 0.44251883029937744, 1.0, 0.8210000000000001, 0.9410406919511318], "together": ["RelatedTo", 0.5886340903196056, 0.5464783906936646, 1.0, 0.9449999999999998, 1.5336340903196053], "union": ["RelatedTo", 0.5052577270948517, 0.44486725330352783, 1.0, 0.8889999999999999, 1.3942577270948515], "unit": ["RelatedTo", 0.11224335016814778, 0.11349786072969437, 1.0, 0.8205, 0.9327433501681478], "us": ["RelatedTo", 0.5, 0.30539339780807495, 1.0, 0.672, 1.1720000000000002], "weave": ["RelatedTo", 0.17082487038660316, 0.2795464098453522, 1.0, 0.8565, 1.0273248703866031], "woman": ["RelatedTo", 0.6218240015350156, 0.1545420140028, 1.0, 0.8955, 1.5173240015350156], "merge": ["Synonym", 0.4760186878306062, 0.46476101875305176, 2.0, 0.937, 1.4130186878306064], "uni": ["Synonym", 0.5, 0.008732549846172333, 1.0, 0.672, 1.1720000000000002], "connect": ["Synonym", 0.3368687420103282, 0.3977104425430298, 2.0, 0.9335000000000001, 1.2703687420103282]}, "ability": {"disability": ["RelatedTo", 0.7006891301136997, 0.3065260946750641, 1.0, 0.585, 1.2856891301136997], "inability": ["RelatedTo", 0.615724478823111, 0.7113733887672424, 1.0, 0.628, 1.243724478823111], "able": ["RelatedTo", 0.5188637644233107, 0.7774598002433777, 3.042, 0.9504999999999999, 1.4693637644233106], "instability": ["DerivedFrom", 0.7145353836571706, 0.31302139163017273, 1.0, 0.526, 1.2405353836571706], "liability": ["DerivedFrom", 0.3701263782537412, 0.3049890697002411, 1.0, 0.8805, 1.2506263782537412], "possibility": ["DerivedFrom", 0.5472549524356475, 0.43942421674728394, 1.0, 0.956, 1.5032549524356473], "probability": ["DerivedFrom", 0.30749965514581257, 0.2864575684070587, 1.0, 0.8265, 1.1339996551458125], "stability": ["DerivedFrom", 0.45122419802168107, 0.4891427755355835, 1.0, 0.8455, 1.296724198021681], "scottish": ["HasContext", 0.5, 0.18575812876224518, 1.0, 0.5575, 1.0575], "quality": ["IsA", 0.6404750295373873, 0.6432169675827026, 2.0, 0.956, 1.5964750295373873], "aptitude": ["RelatedTo", 0.45892691880234254, 0.38876160979270935, 1.0, 0.918, 1.3769269188023425], "capacity": ["Synonym", 0.38791933211912955, 0.5704473853111267, 1.0, 0.8725, 1.2604193321191297], "creativity": ["RelatedTo", 0.8083305749255599, 0.5589710474014282, 1.0, 0.8815, 1.6898305749255598], "expertise": ["IsA", 0.5762474645052055, 0.6396365165710449, 1.0, 0.919, 1.4952474645052054], "faculty": ["RelatedTo", 0.2819174603508169, 0.2662248909473419, 1.0, 0.821, 1.1029174603508167], "form": ["IsA", 0.1426589771990421, 0.5600367784500122, 2.0, 0.7135, 0.8561589771990421], "hand": ["IsA", 0.16107970774374022, 0.5870292782783508, 2.0, 0.7355, 0.8965797077437403], "intelligence": ["RelatedTo", 0.6242502034907478, 0.5126450657844543, 1.0, 0.9404999999999999, 1.5647502034907477], "knack": ["IsA", 0.331947493055956, 0.3788195848464966, 1.0, 0.8395, 1.171447493055956], "leadership": ["IsA", 0.72632682596462, 0.5674662590026855, 2.0, 0.9075, 1.6338268259646198], "skill": ["Synonym", 0.7054580475006972, 0.6874586343765259, 1.0, 0.8905000000000001, 1.5959580475006971], "condition": ["RelatedTo", 0.27957028189139177, 0.4308740496635437, 1.0, 0.792, 1.071570281891392], "function": ["RelatedTo", 0.29522245876925113, 0.5423610210418701, 1.0, 0.8025, 1.0977224587692511], "inclination": ["RelatedTo", 0.3440923403641261, 0.335029274225235, 1.0, 0.7414999999999999, 1.085592340364126], "specified": ["RelatedTo", 0.5, 0.3285761773586273, 1.0, 0.5575, 1.0575], "address": ["RelatedTo", 0.2588011472758537, 0.43267354369163513, 1.0, 0.796, 1.0548011472758536], "capable": ["RelatedTo", 0.54449450922622, 0.5657100081443787, 2.0, 0.9065, 1.45099450922622], "dexterity": ["RelatedTo", 0.6047841179363995, 0.3890148997306824, 1.0, 0.8665, 1.4712841179363996], "average": ["RelatedTo", 0.27414701065059366, 0.3808095455169678, 1.0, 0.7895000000000001, 1.0636470106505937], "bad": ["RelatedTo", 0.6971076743864135, 0.47979721426963806, 1.0, 0.5675, 1.2646076743864136], "bowler": ["RelatedTo", 0.42154200287787885, 0.17077746987342834, 1.0, 0.777, 1.1985420028778788], "brain": ["RelatedTo", 0.3488793729647166, 0.5085525512695312, 1.0, 0.8615, 1.2103793729647165], "chin": ["RelatedTo", 0.17419442044902872, 0.148923859000206, 1.0, 0.748, 0.9221944204490287], "chop": ["RelatedTo", 0.5717912157292967, 0.14490433037281036, 1.0, 0.615, 1.1867912157292966], "competent": ["RelatedTo", 0.6508279828903889, 0.39985427260398865, 1.0, 0.97, 1.6208279828903889], "connectivity": ["RelatedTo", 0.5, 0.31756171584129333, 1.0, 0.5575, 1.0575], "craft": ["RelatedTo", 0.39652968698156116, 0.3809869885444641, 1.0, 0.848, 1.2445296869815612], "digestion": ["RelatedTo", 0.23484472233535802, 0.15137459337711334, 1.0, 0.778, 1.012844722335358], "drive": ["RelatedTo", 0.49682749857766334, 0.5203808546066284, 1.0, 0.7855, 1.2823274985776634], "ease": ["Synonym", 0.4747897467346635, 0.575903594493866, 1.0, 0.8979999999999999, 1.3727897467346635], "energy": ["RelatedTo", 0.8371075543388754, 0.46706894040107727, 1.0, 0.858, 1.6951075543388754], "english": ["RelatedTo", 0.5, 0.3352367877960205, 1.0, 0.5575, 1.0575], "equivalent": ["RelatedTo", 0.2668221635586751, 0.313961386680603, 1.0, 0.8039999999999999, 1.070822163558675], "exercise": ["RelatedTo", 0.6623791916513385, 0.5174188613891602, 1.0, 0.798, 1.4603791916513384], "expert": ["RelatedTo", 0.592934607376231, 0.31932544708251953, 1.0, 0.8825000000000001, 1.475434607376231], "failure": ["RelatedTo", 0.6177572805343304, 0.5737667679786682, 1.0, 0.6135, 1.2312572805343305], "faith": ["RelatedTo", 0.4708525809932095, 0.45940059423446655, 1.0, 0.834, 1.3048525809932094], "feel": ["RelatedTo", 0.5954486086166116, 0.5405945777893066, 1.0, 0.9175, 1.5129486086166115], "fight": ["RelatedTo", 0.6098028773139723, 0.48650670051574707, 1.0, 0.649, 1.2588028773139723], "functionality": ["RelatedTo", 0.5, 0.41280630230903625, 1.0, 0.5575, 1.0575], "gift": ["Synonym", 0.6604381721649042, 0.2855786383152008, 1.0, 0.983, 1.6434381721649043], "gifted": ["RelatedTo", 0.7429695757603778, 0.35639071464538574, 1.0, 0.9179999999999999, 1.6609695757603777], "grasp": ["RelatedTo", 0.4157517201009718, 0.5399788618087769, 1.0, 0.786, 1.2017517201009718], "hold": ["RelatedTo", 0.14712248548023768, 0.574535071849823, 1.0, 0.6765, 0.8236224854802376], "incapable": ["RelatedTo", 0.6078693167945627, 0.39320406317710876, 1.0, 0.631, 1.2388693167945628], "influence": ["RelatedTo", 0.4750321310410822, 0.6325360536575317, 1.0, 0.797, 1.2720321310410823], "ingenuity": ["RelatedTo", 0.48773873841795407, 0.40680569410324097, 1.0, 0.8765000000000001, 1.3642387384179542], "initiative": ["RelatedTo", 0.6396891467223506, 0.3852960765361786, 1.0, 0.9265, 1.5661891467223505], "innocence": ["RelatedTo", 0.43479117811942003, 0.3134889602661133, 1.0, 0.8385, 1.27329117811942], "leg": ["RelatedTo", 0.20099479165140435, 0.27369123697280884, 1.0, 0.749, 0.9499947916514043], "lightweight": ["RelatedTo", 0.2667559130276701, 0.18667767941951752, 1.0, 0.7925, 1.0592559130276702], "memory": ["RelatedTo", 0.4661298718059575, 0.49176350235939026, 1.0, 0.8925, 1.3586298718059575], "might": ["RelatedTo", 0.5, 0.6403199434280396, 1.0, 0.5575, 1.0575], "mind": ["RelatedTo", 0.29722788028701597, 0.6300336718559265, 1.0, 0.8265, 1.1237278802870159], "motor": ["RelatedTo", 0.34992561852874965, 0.28081995248794556, 1.0, 0.8075, 1.1574256185287497], "officer": ["RelatedTo", 0.25415975428022897, 0.29249176383018494, 1.0, 0.7935, 1.0476597542802288], "orientation": ["RelatedTo", 0.3574542100439308, 0.34039920568466187, 1.0, 0.868, 1.2254542100439307], "passing": ["RelatedTo", 0.14838037661227774, 0.48304030299186707, 1.0, 0.6855, 0.8338803766122778], "potential": ["RelatedTo", 0.6135297577496397, 0.5844762921333313, 1.0, 0.9079999999999999, 1.5215297577496396], "power": ["Synonym", 0.5523952413442919, 0.5756936073303223, 2.0, 0.8420000000000001, 1.394395241344292], "racism": ["RelatedTo", 0.7266379335311008, 0.1552036851644516, 1.0, 0.542, 1.2686379335311009], "recall": ["RelatedTo", 0.21312594862182774, 0.2702186703681946, 1.0, 0.7745, 0.9876259486218277], "roaming": ["RelatedTo", 0.5, 0.18374980986118317, 1.0, 0.5575, 1.0575], "sense": ["RelatedTo", 0.4695467577940309, 0.6472507119178772, 1.0, 0.9065, 1.3760467577940307], "small": ["RelatedTo", 0.07589068149547805, 0.4749199450016022, 1.0, 0.681, 0.7568906814954781], "spam": ["RelatedTo", 0.4840422695989524, 0.16477353870868683, 1.0, 0.5785, 1.0625422695989524], "stream": ["RelatedTo", 0.34344304328147485, 0.3685750365257263, 1.0, 0.7735, 1.1169430432814749], "sympathy": ["RelatedTo", 0.569640260505932, 0.3461105525493622, 1.0, 0.9695, 1.5391402605059321], "talent": ["Synonym", 0.7993779529632015, 0.6229916214942932, 1.0, 0.9095, 1.7088779529632014], "technique": ["RelatedTo", 0.4406300952013255, 0.5210498571395874, 1.0, 0.8945, 1.3351300952013254], "tolerance": ["RelatedTo", 0.5337205560284217, 0.36429136991500854, 1.0, 0.848, 1.3817205560284216], "train": ["RelatedTo", 0.534943264662279, 0.29028114676475525, 1.0, 0.798, 1.332943264662279], "unable": ["RelatedTo", 0.6074860566533375, 0.6425548195838928, 1.0, 0.603, 1.2104860566533375], "versatility": ["RelatedTo", 0.6803391029828176, 0.5342891812324524, 1.0, 0.9610000000000001, 1.6413391029828177], "viability": ["RelatedTo", 0.50656539323871, 0.35104039311408997, 1.0, 0.9455, 1.45206539323871], "weak": ["RelatedTo", 0.4564290333472448, 0.5118842124938965, 1.0, 0.518, 0.9744290333472447], "wisdom": ["RelatedTo", 0.6437742427863044, 0.49504029750823975, 1.0, 0.8684999999999999, 1.5122742427863043], "ar": ["Synonym", 0.5, 0.03145257756114006, 1.0, 0.5575, 1.0575], "hood": ["Synonym", 0.33867745082379597, 0.17044726014137268, 1.0, 0.7155, 1.054177450823796], "ness": ["Synonym", 0.3241232848287466, -0.016449231654405594, 1.0, 0.7455, 1.0696232848287466], "strength": ["Synonym", 0.6433840367239954, 0.7130429744720459, 1.0, 0.8775, 1.5208840367239953], "th": ["Synonym", 0.5, 0.07926119118928909, 1.0, 0.5575, 1.0575], "use": ["Synonym", 0.20538261372333552, 0.6671788692474365, 1.0, 0.7055, 0.9108826137233356]}, "disability": {"ability": ["RelatedTo", 0.6400608653211843, 0.3065260946750641, 1.0, 0.585, 1.2250608653211843], "capacity": ["Antonym", 0.38791933211912955, 0.21566569805145264, 1.0, 0.6415, 1.0294193321191294], "potential": ["Antonym", 0.6135297577496397, 0.24703389406204224, 1.0, 0.562, 1.1755297577496397], "qualification": ["Antonym", 0.5, 0.3077455163002014, 1.0, 0.5455, 1.0455], "strength": ["Antonym", 0.6433840367239954, 0.18799057602882385, 1.0, 0.5355, 1.1788840367239954], "able": ["DerivedFrom", 0.5188637644233107, 0.24084720015525818, 1.0, 0.6345000000000001, 1.1533637644233108], "resource": ["ExternalURL", 0.3859172947578772, 0.26851966977119446, 1.0, 0.604, 0.9899172947578772], "powerlifting": ["HasContext", 0.5, 0.12590304017066956, 1.0, 0.5455, 1.0455], "impotence": ["Synonym", 0.6477069713694452, 0.21256546676158905, 1.0, 0.834, 1.4817069713694453], "paralysis": ["IsA", 0.5935755675054762, 0.36237484216690063, 1.0, 0.9495, 1.5430755675054764], "person": ["NotDesires", 0.27699237413147115, 0.3838835656642914, 2.0, 0.654, 0.9309923741314712], "arthritis": ["RelatedTo", 0.6642287412582972, 0.4342365860939026, 1.0, 0.9635, 1.6277287412582973], "autism": ["RelatedTo", 0.49326783408992314, 0.5532892346382141, 1.0, 0.91, 1.4032678340899232], "corrective": ["RelatedTo", 0.3364827133963834, 0.2714732885360718, 1.0, 0.7895000000000001, 1.1259827133963836], "disabled": ["RelatedTo", 0.3760886109169177, 0.5335816740989685, 1.0, 0.863, 1.2390886109169177], "impediment": ["RelatedTo", 0.6362741976999741, 0.20958077907562256, 1.0, 0.896, 1.532274197699974], "profile": ["RelatedTo", 0.2871924029972132, 0.282381534576416, 1.0, 0.5974999999999999, 0.8846924029972132], "inability": ["Synonym", 0.615724478823111, 0.2742045521736145, 1.0, 0.9380000000000001, 1.553724478823111], "incompetence": ["Synonym", 0.7245421173023067, 0.2052774876356125, 1.0, 0.9635, 1.6880421173023068], "weakness": ["Synonym", 0.6370035503842233, 0.16523504257202148, 1.0, 0.9365, 1.5735035503842232]}, "inability": {"ability": ["RelatedTo", 0.6400608653211843, 0.7113733887672424, 1.0, 0.628, 1.2680608653211842], "block": ["IsA", 0.3486166913786941, 0.30427035689353943, 2.0, 0.8425, 1.1911166913786941], "quality": ["IsA", 0.6404750295373873, 0.3835331201553345, 2.0, 0.5840000000000001, 1.2244750295373874], "incompetence": ["RelatedTo", 0.7245421173023067, 0.48964765667915344, 1.0, 0.9525, 1.6770421173023067], "insensitivity": ["IsA", 0.5, 0.356404185295105, 2.0, 0.5605, 1.0605], "stupidity": ["IsA", 0.6954193079481711, 0.34552088379859924, 2.0, 0.8995, 1.594919307948171], "disbelief": ["RelatedTo", 0.507643610886725, 0.23091603815555573, 1.0, 0.9209999999999999, 1.4286436108867249], "lack": ["RelatedTo", 0.40307612427797135, 0.6720676422119141, 1.0, 0.868, 1.2710761242779713], "option": ["RelatedTo", 0.24555527305272098, 0.27460822463035583, 1.0, 0.768, 1.013555273052721], "insomnia": ["RelatedTo", 0.6006974832872998, 0.24182724952697754, 1.0, 0.935, 1.5356974832872998], "insomniac": ["RelatedTo", 0.4295822515751216, 0.12208513915538788, 1.0, 0.8785000000000001, 1.3080822515751216], "unable": ["RelatedTo", 0.6074860566533375, 0.6841470003128052, 1.0, 0.956, 1.5634860566533375], "disability": ["Synonym", 0.7006891301136997, 0.2742045521736145, 1.0, 0.9380000000000001, 1.6386891301136997]}, "able": {"unable": ["RelatedTo", 0.6074860566533375, 0.8421811461448669, 1.0, 0.6525000000000001, 1.2599860566533376], "ability": ["RelatedTo", 0.6400608653211843, 0.7774598002433777, 3.042, 0.9504999999999999, 1.5905608653211842], "capable": ["Synonym", 0.54449450922622, 0.5540522933006287, 2.0, 0.946, 1.4904945092262198], "disability": ["DerivedFrom", 0.7006891301136997, 0.24084720015525818, 1.0, 0.6345000000000001, 1.3351891301136998], "disabled": ["DerivedFrom", 0.3760886109169177, 0.3590535819530487, 1.0, 0.7325, 1.1085886109169176], "resource": ["ExternalURL", 0.3859172947578772, 0.33631807565689087, 1.0, 0.9055000000000001, 1.2914172947578773], "law": ["HasContext", 0.5195762367665925, 0.41769716143608093, 1.0, 0.932, 1.4515762367665925], "military": ["HasContext", 0.5024960354752976, 0.48433494567871094, 1.0, 0.7000000000000001, 1.2024960354752978], "done": ["RelatedTo", 0.5, 0.7196641564369202, 1.0, 0.607, 1.107], "worthy": ["RelatedTo", 0.47844218430920377, 0.39507558941841125, 1.0, 0.9069999999999999, 1.3854421843092037], "capacity": ["RelatedTo", 0.38791933211912955, 0.5360541343688965, 1.0, 0.9220000000000002, 1.3099193321191298], "incapable": ["RelatedTo", 0.6078693167945627, 0.32595276832580566, 1.0, 0.6705000000000001, 1.2783693167945627], "competent": ["Synonym", 0.6508279828903889, 0.41571134328842163, 1.0, 0.9304999999999999, 1.5813279828903888], "healthy": ["RelatedTo", 0.6608868071812624, 0.5023999214172363, 1.0, 0.8335, 1.4943868071812623], "intelligence": ["RelatedTo", 0.6242502034907478, 0.3958713412284851, 1.0, 0.9329999999999999, 1.5572502034907476], "knowledge": ["RelatedTo", 0.5655249003582034, 0.52825927734375, 1.0, 0.9345, 1.5000249003582034], "legal": ["RelatedTo", 0.29962148018658336, 0.5103139281272888, 1.0, 0.877, 1.1766214801865833], "permit": ["RelatedTo", 0.3727440271831673, 0.5384112000465393, 1.0, 0.898, 1.2707440271831674], "prevent": ["RelatedTo", 0.34755623829569804, 0.5931569337844849, 1.0, 0.915, 1.262556238295698], "qualify": ["RelatedTo", 0.5119196056637801, 0.5323530435562134, 1.0, 0.925, 1.43691960566378], "rich": ["RelatedTo", 0.7070368937461171, 0.3684374690055847, 1.0, 0.8885, 1.5955368937461172], "robust": ["RelatedTo", 0.46163507650269503, 0.383976012468338, 1.0, 0.8885000000000001, 1.3501350765026952], "skill": ["RelatedTo", 0.7054580475006972, 0.44577813148498535, 1.0, 0.869, 1.574458047500697], "dynamic": ["RelatedTo", 0.6126046771627437, 0.4205636978149414, 1.0, 0.8440000000000001, 1.4566046771627437], "fear": ["RelatedTo", 0.8795029480033554, 0.5586332678794861, 1.0, 0.47350000000000003, 1.3530029480033554], "get": ["RelatedTo", 0.522133588554281, 0.816146731376648, 1.0, 0.93, 1.4521335885542812], "great": ["RelatedTo", 0.8252260495150217, 0.6026998162269592, 1.0, 0.8314999999999999, 1.6567260495150216], "impossible": ["RelatedTo", 0.6024193579904774, 0.7258841395378113, 1.0, 0.6785000000000001, 1.2809193579904776], "inept": ["RelatedTo", 0.5561500421680583, 0.08490575104951859, 1.0, 0.644, 1.2001500421680582], "may": ["RelatedTo", 0.29760446540903357, 0.6831321716308594, 1.0, 0.8455000000000001, 1.1431044654090337], "possible": ["RelatedTo", 0.29780477634242936, 0.6938459873199463, 1.0, 0.859, 1.1568047763424294], "sensible": ["RelatedTo", 0.32013355159677814, 0.3448394238948822, 1.0, 0.8965000000000001, 1.2166335515967783], "treatable": ["RelatedTo", 0.41722534544105744, 0.08934171497821808, 1.0, 0.898, 1.3152253454410574], "unbreakable": ["RelatedTo", 0.42821048283694285, 0.0012518775183707476, 1.0, 0.897, 1.3252104828369429], "visible": ["RelatedTo", 0.3921486695486196, 0.41886281967163086, 1.0, 0.903, 1.2951486695486196], "bar": ["Synonym", 0.3306017765544852, 0.30148157477378845, 1.0, 0.8415, 1.1721017765544852], "apt": ["Synonym", 0.26312592402454493, 0.3390049934387207, 1.0, 0.8570000000000001, 1.1201259240245451], "fit": ["Synonym", 0.3015845300952362, 0.6523470282554626, 1.0, 0.884, 1.1855845300952361], "accomplished": ["Synonym", 0.6379706621316686, 0.5044807195663452, 1.0, 0.948, 1.5859706621316687], "equal": ["Synonym", 0.37876485258419124, 0.48496997356414795, 1.0, 0.8365, 1.2152648525841911], "gifted": ["Synonym", 0.7429695757603778, 0.2919946014881134, 1.0, 0.8684999999999999, 1.6114695757603776], "good": ["Synonym", 0.6756058604054667, 0.6819966435432434, 1.0, 0.858, 1.5336058604054665], "qualified": ["Synonym", 0.4988337265781979, 0.4790875315666199, 1.0, 0.9770000000000001, 1.475833726578198], "suitable": ["Synonym", 0.43318915131388036, 0.5315670967102051, 1.0, 0.8959999999999999, 1.3291891513138803], "talented": ["Synonym", 0.7854101811440627, 0.38864532113075256, 1.0, 0.8559999999999999, 1.6414101811440625]}, "unable": {"able": ["RelatedTo", 0.5188637644233107, 0.8421811461448669, 1.0, 0.6525000000000001, 1.1713637644233108], "backward": ["RelatedTo", 0.32955577585079815, 0.24186117947101593, 1.0, 0.8655, 1.1950557758507983], "blindfold": ["RelatedTo", 0.4630048478008467, -0.054543573409318924, 1.0, 0.7295, 1.1925048478008469], "capable": ["RelatedTo", 0.54449450922622, 0.40160998702049255, 1.0, 0.6194999999999999, 1.16399450922622], "choke": ["RelatedTo", 0.7427601888462362, 0.2747657299041748, 1.0, 0.8180000000000001, 1.5607601888462361], "dry": ["RelatedTo", 0.15851617728097975, 0.33180588483810425, 1.0, 0.7395, 0.8980161772809798], "forgetful": ["RelatedTo", 0.40627308042047927, 0.034945666790008545, 1.0, 0.888, 1.2942730804204792], "incapable": ["Synonym", 0.6078693167945627, 0.45018619298934937, 1.0, 0.953, 1.5608693167945626], "incurable": ["RelatedTo", 0.7458073611519028, 0.18583571910858154, 1.0, 0.882, 1.6278073611519028], "lame": ["RelatedTo", 0.5683740046478046, 0.1593758761882782, 1.0, 0.969, 1.5373740046478046], "lose": ["RelatedTo", 0.6666949348040184, 0.6351324915885925, 1.0, 0.9520000000000001, 1.6186949348040185], "paralyze": ["RelatedTo", 0.48939478168623113, 0.13921990990638733, 1.0, 0.926, 1.4153947816862311], "saturated": ["RelatedTo", 0.4712913036696193, 0.02671624720096588, 1.0, 0.7085, 1.1797913036696193], "stuck": ["RelatedTo", 0.6728167107311975, 0.4913419485092163, 1.0, 0.897, 1.5698167107311976], "inability": ["RelatedTo", 0.615724478823111, 0.6841470003128052, 1.0, 0.956, 1.571724478823111], "ability": ["RelatedTo", 0.6400608653211843, 0.6425548195838928, 1.0, 0.603, 1.2430608653211843], "render": ["RelatedTo", 0.22559345980582543, 0.45020368695259094, 1.0, 0.7635000000000001, 0.9890934598058255], "unimaginable": ["RelatedTo", 0.42903788769915924, 0.15782105922698975, 1.0, 0.692, 1.1210378876991591], "useless": ["RelatedTo", 0.6829261910733965, 0.38484081625938416, 1.0, 0.9015, 1.5844261910733963], "impeccable": ["Synonym", 0.5206337045186231, 0.09137076884508133, 1.0, 0.605, 1.125633704518623], "incompetent": ["Synonym", 0.6564485276436732, 0.3183358311653137, 1.0, 0.946, 1.602448527643673]}, "abnormal": {"normal": ["RelatedTo", 0.30221910272640506, 0.5926955938339233, 1.0, 0.45999999999999996, 0.762219102726405], "psychology": ["HasContext", 0.23460247050216085, 0.2413759082555771, 2.0, 0.6839999999999999, 0.9186024705021608], "person": ["NotDesires", 0.27699237413147115, 0.33373820781707764, 1.0, 0.625, 0.9019923741314712], "behaviour": ["RelatedTo", 0.5, 0.5238512754440308, 1.0, 0.5165, 1.0165], "deviate": ["RelatedTo", 0.6032904218824197, 0.31533268094062805, 1.0, 0.9610000000000001, 1.5642904218824198], "deviating": ["RelatedTo", 0.46806701029844733, 0.18243713676929474, 1.0, 0.8765, 1.3445670102984473], "health": ["RelatedTo", 0.6912284079388438, 0.21966160833835602, 1.0, 0.5125, 1.2037284079388437], "mental": ["RelatedTo", 0.2971909577208751, 0.40802720189094543, 1.0, 0.7665, 1.063690957720875], "norm": ["RelatedTo", 0.09519843020537706, 0.046690791845321655, 1.0, 0.639, 0.7341984302053771], "rule": ["RelatedTo", 0.2619003155328108, 0.06517672538757324, 1.0, 0.6965, 0.9584003155328108], "standard": ["RelatedTo", 0.20169471007054607, 0.11712367087602615, 1.0, 0.5015000000000001, 0.7031947100705461], "system": ["RelatedTo", 0.23551102055284193, 0.22891069948673248, 1.0, 0.632, 0.8675110205528419], "usual": ["RelatedTo", 0.16818827369170503, 0.28814664483070374, 1.0, 0.5645, 0.7326882736917051], "anormal": ["Synonym", 0.5, 0.1299242377281189, 1.0, 0.5165, 1.0165], "insane": ["RelatedTo", 0.8012842139174671, 0.31207871437072754, 2.0, 0.9295, 1.7307842139174672], "acute": ["RelatedTo", 0.44348565725311145, 0.4308859407901764, 1.0, 0.831, 1.2744856572531114], "aneurysm": ["RelatedTo", 0.7445532621018939, 0.4531419277191162, 1.0, 0.9460000000000001, 1.690553262101894], "bug": ["RelatedTo", 0.43527161267871706, 0.1026066243648529, 1.0, 0.8734999999999999, 1.308771612678717], "degenerate": ["RelatedTo", 0.820099713635742, 0.2723548710346222, 1.0, 0.9059999999999999, 1.7260997136357419], "disease": ["RelatedTo", 0.7697523216671864, 0.47854137420654297, 1.0, 0.9195, 1.6892523216671864], "dysplasia": ["RelatedTo", 0.5, 0.34903237223625183, 1.0, 0.5165, 1.0165], "grotesque": ["RelatedTo", 0.7776799012440636, 0.35840585827827454, 1.0, 0.907, 1.6846799012440636], "growth": ["RelatedTo", 0.7334551623309352, 0.34931430220603943, 1.0, 0.602, 1.3354551623309352], "hump": ["RelatedTo", 0.4008661970062989, 0.015607831068336964, 1.0, 0.8494999999999999, 1.250366197006299], "issue": ["RelatedTo", 0.632574929116301, 0.05319835618138313, 1.0, 0.8029999999999999, 1.435574929116301], "knock": ["RelatedTo", 0.42907900300429613, 0.12820257246494293, 1.0, 0.876, 1.305079003004296], "plaque": ["RelatedTo", 0.16960053730589755, 0.17226697504520416, 1.0, 0.673, 0.8426005373058976], "pocket": ["RelatedTo", 0.1302151226538558, -0.013049434870481491, 1.0, 0.675, 0.8052151226538559], "sickle": ["RelatedTo", 0.38981774564307614, 0.27127140760421753, 1.0, 0.8454999999999999, 1.235317745643076], "defective": ["SimilarTo", 0.6778272743054284, 0.4248659312725067, 2.0, 0.9805, 1.6583272743054285], "irregular": ["SimilarTo", 0.4405582674594438, 0.5454086065292358, 2.0, 0.8845, 1.3250582674594438], "kinky": ["SimilarTo", 0.36043542901875286, 0.18548278510570526, 2.0, 0.821, 1.1814354290187528], "vicarious": ["SimilarTo", 0.26718043871103325, 0.04070268198847771, 2.0, 0.753, 1.0201804387110331], "exceptional": ["SimilarTo", 0.683939970117213, 0.30589669942855835, 2.0, 0.5975, 1.281439970117213], "enormous": ["Synonym", 0.5136181418858733, 0.18451112508773804, 1.0, 0.6995, 1.2131181418858734], "unnatural": ["Synonym", 0.6416948669380671, 0.593010425567627, 2.0, 0.9835, 1.6251948669380671]}, "normal": {"abnormal": ["RelatedTo", 0.6708668924448811, 0.5926955938339233, 1.0, 0.45999999999999996, 1.130866892444881], "different": ["DistinctFrom", 0.2665852410539147, 0.5898040533065796, 1.0, 0.8025, 1.0690852410539147], "ill": ["Antonym", 0.6732703875208809, 0.4499756991863251, 1.0, 0.525, 1.1982703875208809], "reverse": ["Antonym", 0.24110447260260054, 0.39543023705482483, 1.0, 0.7555000000000001, 0.9966044726026007], "unconventional": ["Antonym", 0.5704774440337802, 0.17908145487308502, 1.0, 0.5275000000000001, 1.0979774440337802], "odd": ["Antonym", 0.36956098846958874, 0.3983021676540375, 1.0, 0.6575, 1.0270609884695887], "unusual": ["DistinctFrom", 0.26861463264642615, 0.5294255614280701, 1.0, 0.6915, 0.9601146326464262], "normally": ["RelatedTo", 0.5, 0.676324725151062, 2.0, 0.8165, 1.3165], "normie": ["RelatedTo", 0.5, -0.30435845255851746, 1.0, 0.8165, 1.3165], "paranormal": ["DerivedFrom", 0.7592149791123486, -0.004526750650256872, 1.0, 0.37, 1.1292149791123487], "uncommon": ["DistinctFrom", 0.2530392778068562, 0.45192164182662964, 1.0, 0.7085, 0.9615392778068562], "algebra": ["HasContext", 0.19031054108726628, 0.12012168765068054, 1.0, 0.7435, 0.9338105410872664], "chemistry": ["HasContext", 0.3684431685867126, 0.30661317706108093, 1.0, 0.746, 1.1144431685867127], "education": ["HasContext", 0.5836066727307561, 0.3877875804901123, 1.0, 0.8480000000000001, 1.4316066727307561], "geometry": ["HasContext", 0.11638450701404655, 0.28420814871788025, 1.0, 0.8035, 0.9198845070140466], "mathematics": ["HasContext", 0.26584809447478364, 0.261663019657135, 1.0, 0.695, 0.9608480944747836], "statistic": ["HasContext", 0.2394896944478636, 0.15411168336868286, 1.0, 0.7375, 0.9769896944478637], "psychology": ["HasContext", 0.23460247050216085, 0.29160165786743164, 2.0, 0.776, 1.0106024705021608], "people": ["HasProperty", 0.2646296510395378, 0.5118410587310791, 1.0, 0.7955, 1.0601296510395377], "average": ["SimilarTo", 0.27414701065059366, 0.5265664458274841, 2.0, 0.8955, 1.1696470106505936], "back": ["RelatedTo", 0.20149678135088037, 0.4598001539707184, 1.0, 0.736, 0.9374967813508803], "backward": ["RelatedTo", 0.32955577585079815, 0.34716740250587463, 1.0, 0.6645, 0.9940557758507982], "degenerate": ["RelatedTo", 0.820099713635742, 0.15972547233104706, 1.0, 0.3659999999999999, 1.1860997136357418], "especially": ["RelatedTo", 0.5, 0.5476476550102234, 1.0, 0.8165, 1.3165], "excess": ["RelatedTo", 0.6493598488054714, 0.44777247309684753, 1.0, 0.4415, 1.0908598488054713], "extra": ["RelatedTo", 0.414723227727584, 0.4568129777908325, 1.0, 0.746, 1.160723227727584], "googly": ["RelatedTo", 0.5, -0.03776077926158905, 1.0, 0.8165, 1.3165], "heartbeat": ["RelatedTo", 0.6002504220035653, 0.4477507174015045, 1.0, 0.7095, 1.3097504220035652], "miniature": ["RelatedTo", 0.16079594450131118, 0.14374949038028717, 1.0, 0.762, 0.9227959445013112], "n": ["RelatedTo", 0.5, 0.2911069691181183, 1.0, 0.8165, 1.3165], "natural": ["Synonym", 0.4843267287949242, 0.5216269493103027, 1.0, 0.9385, 1.4228267287949241], "norm": ["RelatedTo", 0.09519843020537706, 0.25369489192962646, 2.0, 0.821, 0.9161984302053771], "frequency": ["RelatedTo", 0.362870430487299, 0.5164463520050049, 1.0, 0.6955, 1.058370430487299], "solution": ["RelatedTo", 0.44649618331870766, 0.41916757822036743, 1.0, 0.869, 1.3154961833187078], "sane": ["RelatedTo", 0.36322539666753345, 0.26991400122642517, 1.0, 0.9359999999999999, 1.2992253966675333], "standard": ["RelatedTo", 0.20169471007054607, 0.5172947645187378, 2.0, 0.9584999999999999, 1.160194710070546], "perpendicular": ["Synonym", 0.2215443412064119, 0.2947078347206116, 1.0, 0.7495, 0.9710443412064119], "plane": ["RelatedTo", 0.18702331247824155, 0.38214942812919617, 1.0, 0.7705, 0.9575233124782415], "state": ["RelatedTo", 0.17601345359823597, 0.4666442573070526, 1.0, 0.8145, 0.990513453598236], "usual": ["RelatedTo", 0.16818827369170503, 0.684243381023407, 1.0, 0.8955, 1.063688273691705], "ordinary": ["Synonym", 0.22261662543999383, 0.569325864315033, 1.0, 0.725, 0.9476166254399938], "regular": ["Synonym", 0.08167464317237609, 0.6238118410110474, 1.0, 0.817, 0.898674643172376], "routine": ["RelatedTo", 0.17968904267652028, 0.6153061389923096, 1.0, 0.7665, 0.9461890426765203], "shorthanded": ["RelatedTo", 0.5, 0.07160664349794388, 1.0, 0.8165, 1.3165], "simple": ["RelatedTo", 0.16719361964552865, 0.5375339388847351, 1.0, 0.9550000000000001, 1.1221936196455287], "speedy": ["RelatedTo", 0.44760020354307795, 0.27428680658340454, 1.0, 0.6935, 1.141100203543078], "straight": ["RelatedTo", 0.261969278033763, 0.4231180250644684, 1.0, 0.878, 1.139969278033763], "strange": ["RelatedTo", 0.5192801936645892, 0.4128568172454834, 1.0, 0.519, 1.0382801936645891], "typical": ["SimilarTo", 0.17307211474150797, 0.6311912536621094, 2.0, 0.908, 1.081072114741508], "umbilical": ["RelatedTo", 0.26752840756124424, 0.17152376472949982, 1.0, 0.6895, 0.9570284075612443], "common": ["Synonym", 0.08854424989054185, 0.5167286396026611, 1.0, 0.9299999999999999, 1.0185442498905417], "conventional": ["Synonym", 0.17938938770303273, 0.5058931708335876, 1.0, 0.8445, 1.0238893877030328], "convention": ["Synonym", 0.44348565725311145, 0.2602774202823639, 2.0, 0.6935, 1.1369856572531114], "plain": ["Synonym", 0.030997517564711204, 0.33531394600868225, 1.0, 0.86, 0.8909975175647112]}, "absence": {"existence": ["Antonym", 0.4947734493477552, 0.5124265551567078, 1.0, 0.5575, 1.0522734493477552], "presence": ["Antonym", 0.6041036909032464, 0.6158917546272278, 1.0, 0.5415, 1.1456036909032465], "possession": ["Antonym", 0.5216246770417402, 0.3784998059272766, 1.0, 0.5175000000000001, 1.0391246770417402], "medical": ["HasContext", 0.22958472174863276, 0.41377657651901245, 1.0, 0.716, 0.9455847217486327], "lack": ["Synonym", 0.40307612427797135, 0.7106240391731262, 1.0, 0.8865, 1.2895761242779713], "cut": ["IsA", 0.2971909577208751, 0.38516727089881897, 2.0, 0.704, 1.001190957720875], "default": ["RelatedTo", 0.18381673105038276, 0.3108395040035248, 1.0, 0.793, 0.9768167310503828], "hole": ["IsA", 0.15375230451871758, 0.23814214766025543, 1.0, 0.7735, 0.9272523045187175], "absent": ["RelatedTo", 0.4555111638413784, 0.668346643447876, 1.0, 0.981, 1.4365111638413783], "away": ["RelatedTo", 0.5, 0.4613317549228668, 1.0, 0.7090000000000001, 1.209], "blade": ["RelatedTo", 0.42819464394375933, 0.0047609093599021435, 1.0, 0.704, 1.1321946439437593], "companionship": ["RelatedTo", 0.5496419690709513, 0.11410246789455414, 1.0, 0.5585, 1.1081419690709513], "distraction": ["RelatedTo", 0.37955795155189065, 0.4051550030708313, 1.0, 0.7144999999999999, 1.0940579515518905], "vice": ["RelatedTo", 0.6166183976333572, 0.41021767258644104, 1.0, 0.657, 1.2736183976333573], "anarchy": ["RelatedTo", 0.7454638906186131, 0.22745761275291443, 1.0, 0.7364999999999999, 1.481963890618613], "disorder": ["RelatedTo", 0.8170002021108637, 0.3747933804988861, 1.0, 0.6905, 1.5075002021108637], "injustice": ["RelatedTo", 0.8207213683648008, 0.2305901050567627, 1.0, 0.7045, 1.5252213683648008], "innocence": ["RelatedTo", 0.43479117811942003, 0.3890586793422699, 1.0, 0.663, 1.09779117811942], "miss": ["RelatedTo", 0.3143775213076046, 0.43408530950546265, 1.0, 0.6625000000000001, 0.9768775213076046], "nothing": ["RelatedTo", 0.5, 0.5515688061714172, 1.254, 0.7090000000000001, 1.209], "peace": ["RelatedTo", 0.627531891676935, 0.40786537528038025, 1.0, 0.5675, 1.1950318916769351], "quiet": ["RelatedTo", 0.38193298887935884, 0.47349813580513, 1.0, 0.6154999999999999, 0.9974329888793587], "rest": ["RelatedTo", 0.5774907243700639, 0.5736226439476013, 1.0, 0.589, 1.166490724370064], "sleepless": ["RelatedTo", 0.47414075465497396, 0.04518083855509758, 1.0, 0.8825000000000001, 1.3566407546549741], "want": ["Synonym", 0.4922661361007052, 0.4319711923599243, 1.0, 0.5375000000000001, 1.0297661361007053]}, "existence": {"absence": ["Antonym", 0.4966253291931798, 0.5124265551567078, 1.0, 0.5575, 1.0541253291931798], "nothingness": ["DistinctFrom", 0.3852391817207022, 0.26660430431365967, 1.0, 0.5055, 0.8907391817207022], "exist": ["RelatedTo", 0.5757809062048468, 0.67292720079422, 2.0, 0.9055, 1.4812809062048466], "resource": ["ExternalURL", 0.3859172947578772, 0.30946195125579834, 1.0, 0.912, 1.2979172947578772], "begin": ["RelatedTo", 0.4451198059273666, 0.3756023645401001, 1.0, 0.9305000000000001, 1.3756198059273668], "cradle": ["RelatedTo", 0.37512945730670333, 0.22946162521839142, 1.0, 0.8325, 1.2076294573067035], "create": ["RelatedTo", 0.5687393311594334, 0.4369824528694153, 1.0, 0.9495, 1.5182393311594335], "death": ["RelatedTo", 0.866822349781374, 0.4293251931667328, 1.0, 0.532, 1.398822349781374], "distribution": ["RelatedTo", 0.3963700539092598, 0.39962494373321533, 1.0, 0.92, 1.3163700539092598], "entity": ["RelatedTo", 0.23156969503541133, 0.5485614538192749, 1.0, 0.8355, 1.0670696950354113], "existential": ["RelatedTo", 0.3349935434954552, 0.2585204541683197, 1.0, 0.9099999999999999, 1.244993543495455], "existing": ["RelatedTo", 0.46566350894332914, 0.4638451635837555, 2.0, 0.8945, 1.360163508943329], "occur": ["RelatedTo", 0.3622868946799978, 0.3809116780757904, 1.0, 0.8215, 1.1837868946799979], "reality": ["RelatedTo", 0.4520357040372967, 0.5422946214675903, 1.0, 0.913, 1.3650357040372967], "substance": ["RelatedTo", 0.2891246521068681, 0.42692846059799194, 1.0, 0.882, 1.1711246521068681], "universe": ["Synonym", 0.38509862310208953, 0.558108389377594, 2.0, 0.9375, 1.3225986231020896], "extinct": ["RelatedTo", 0.6493759828689729, 0.437790185213089, 1.0, 0.665, 1.314375982868973], "life": ["Synonym", 0.7477796366796292, 0.6321353912353516, 1.0, 0.8700000000000001, 1.6177796366796293], "object": ["RelatedTo", 0.19097182708038768, 0.517116129398346, 1.0, 0.807, 0.9979718270803877], "objective": ["RelatedTo", 0.3549656696457191, 0.48890405893325806, 1.0, 0.894, 1.248965669645719], "old": ["RelatedTo", 0.16682821269806877, 0.4111316204071045, 1.0, 0.708, 0.8748282126980688], "persistent": ["RelatedTo", 0.4928457648607854, 0.34487777948379517, 1.0, 0.8659999999999999, 1.3588457648607852], "plane": ["RelatedTo", 0.18702331247824155, 0.29539185762405396, 1.0, 0.7965, 0.9835233124782415], "real": ["RelatedTo", 0.44687769872701655, 0.4588678479194641, 1.0, 0.978, 1.4248776987270166], "reinstate": ["RelatedTo", 0.5171371471002109, 0.0005249542300589383, 1.0, 0.981, 1.498137147100211], "restore": ["RelatedTo", 0.48764979991105994, 0.31220415234565735, 1.0, 0.986, 1.47364979991106], "sustain": ["RelatedTo", 0.26261597788386654, 0.36485719680786133, 1.0, 0.86, 1.1226159778838665], "vital": ["RelatedTo", 0.6123464780041893, 0.36601522564888, 1.0, 0.8935, 1.5058464780041891], "world": ["RelatedTo", 0.2749897943892908, 0.4771522581577301, 1.0, 0.8714999999999999, 1.1464897943892907], "breath": ["Synonym", 0.33609099013074745, 0.2118985652923584, 1.0, 0.9015, 1.2375909901307474]}, "presence": {"absence": ["Antonym", 0.4966253291931798, 0.6158917546272278, 1.0, 0.5415, 1.0381253291931798], "want": ["DistinctFrom", 0.4922661361007052, 0.5229533314704895, 1.0, 0.7929999999999999, 1.2852661361007052], "philosophy": ["HasContext", 0.2620510967909098, 0.15539546310901642, 1.0, 0.817, 1.0790510967909097], "occurrence": ["IsA", 0.47404739875051916, 0.42030003666877747, 2.0, 0.72, 1.1940473987505191], "attendance": ["RelatedTo", 0.5516915334561894, 0.35337400436401367, 1.0, 0.9345, 1.4861915334561893], "impression": ["IsA", 0.4430253506813427, 0.5641470551490784, 2.0, 0.842, 1.2850253506813427], "proximity": ["IsA", 0.40317915754666644, 0.500106692314148, 2.0, 0.863, 1.2661791575466665], "spirit": ["RelatedTo", 0.45426023261290793, 0.4298504590988159, 1.0, 0.9254999999999999, 1.3797602326129077], "shadow": ["IsA", 0.3247529690970609, 0.39102908968925476, 2.0, 0.6699999999999999, 0.9947529690970609], "appearance": ["RelatedTo", 0.3835000418684564, 0.5067199468612671, 1.0, 0.868, 1.2515000418684563], "desert": ["RelatedTo", 0.12878528430804542, 0.37592849135398865, 1.0, 0.7214999999999999, 0.8502852843080453], "dry": ["RelatedTo", 0.15851617728097975, 0.23935770988464355, 1.0, 0.6134999999999999, 0.7720161772809797], "greeting": ["RelatedTo", 0.6345043646695399, 0.23869755864143372, 1.0, 0.9275, 1.5620043646695398], "heaven": ["RelatedTo", 0.6183688133560278, 0.16495919227600098, 2.0, 0.9660000000000001, 1.5843688133560279], "invite": ["RelatedTo", 0.5668287146374092, 0.30200818181037903, 1.0, 0.8234999999999999, 1.390328714637409], "man": ["RelatedTo", 0.3618386390172695, 0.47015702724456787, 1.0, 0.9049999999999999, 1.2668386390172695], "achieve": ["RelatedTo", 0.5804381465168614, 0.3863408863544464, 1.0, 0.9139999999999999, 1.4944381465168615], "activity": ["RelatedTo", 0.529616170304312, 0.6535834670066833, 1.0, 0.7989999999999999, 1.3286161703043118], "audience": ["RelatedTo", 0.49214618186167164, 0.4959765374660492, 1.0, 0.8224999999999999, 1.3146461818616715], "business": ["RelatedTo", 0.45489600334930763, 0.41093263030052185, 1.0, 0.838, 1.2928960033493075], "close": ["RelatedTo", 0.2973218497657024, 0.5572872757911682, 1.0, 0.6234999999999999, 0.9208218497657024], "company": ["RelatedTo", 0.6479009815732182, 0.3938404619693756, 1.0, 0.9810000000000001, 1.6289009815732183], "condition": ["RelatedTo", 0.27957028189139177, 0.5282318592071533, 1.0, 0.7939999999999999, 1.0735702818913917], "fact": ["RelatedTo", 0.3008209061334441, 0.6743170022964478, 1.0, 0.8554999999999999, 1.156320906133444], "felt": ["RelatedTo", 0.3097389846902784, 0.47910264134407043, 1.0, 0.8775, 1.1872389846902784], "immediate": ["RelatedTo", 0.41257594750463034, 0.5567643642425537, 1.0, 0.8324999999999999, 1.2450759475046302], "market": ["RelatedTo", 0.433969447705774, 0.47515174746513367, 1.0, 0.9005, 1.334469447705774], "part": ["RelatedTo", 0.24618500659065748, 0.6266173720359802, 1.0, 0.818, 1.0641850065906575], "performer": ["RelatedTo", 0.3349689883821827, 0.2907073199748993, 1.0, 0.7839999999999999, 1.1189689883821825], "present": ["RelatedTo", 0.3310193217064377, 0.6387479901313782, 1.0, 0.8525, 1.1835193217064377], "quality": ["RelatedTo", 0.6404750295373873, 0.4601737856864929, 1.0, 0.9830000000000001, 1.6234750295373874], "relationship": ["RelatedTo", 0.6564485276436732, 0.574544370174408, 1.0, 0.9289999999999999, 1.5854485276436732], "space": ["RelatedTo", 0.4520842234822205, 0.43193045258522034, 1.0, 0.9059999999999999, 1.3580842234822204], "presentation": ["RelatedTo", 0.585069410373752, 0.2887803018093109, 1.0, 0.8724999999999999, 1.457569410373752], "presently": ["RelatedTo", 0.5, 0.23250654339790344, 1.0, 0.5974999999999999, 1.0975], "residual": ["RelatedTo", 0.1455735506595197, 0.35453087091445923, 1.0, 0.7154999999999999, 0.8610735506595196], "symptom": ["RelatedTo", 0.3716711996324905, 0.2576783001422882, 1.0, 0.704, 1.0756711996324904], "temple": ["RelatedTo", 0.18166623851149866, 0.29488295316696167, 1.0, 0.7879999999999999, 0.9696662385114986], "front": ["Synonym", 0.303284460411751, 0.5025960803031921, 2.0, 0.861, 1.164284460411751], "bearing": ["Synonym", 0.2174383335659305, 0.4277547299861908, 2.0, 0.8165, 1.0339383335659305]}, "absent": {"present": ["RelatedTo", 0.3310193217064377, 0.5006933212280273, 1.0, 0.694, 1.0250193217064376], "disappear": ["MannerOf", 0.5842876748346412, 0.37484049797058105, 2.0, 0.873, 1.457287674834641], "absence": ["RelatedTo", 0.4966253291931798, 0.668346643447876, 1.0, 0.981, 1.4776253291931798], "without": ["RelatedTo", 0.5, 0.5687851309776306, 1.0, 0.728, 1.228], "away": ["SimilarTo", 0.5, 0.40825730562210083, 2.0, 0.728, 1.228], "exist": ["RelatedTo", 0.5757809062048468, 0.3371492028236389, 1.0, 0.56, 1.1357809062048467], "lack": ["RelatedTo", 0.40307612427797135, 0.47339487075805664, 1.0, 0.8915, 1.2945761242779712], "un": ["RelatedTo", 0.5, 0.2875206470489502, 1.0, 0.728, 1.228], "wanting": ["RelatedTo", 0.4505051779668132, 0.290231853723526, 1.0, 0.6025, 1.0530051779668133], "lacking": ["Synonym", 0.43602456198763617, 0.5391348600387573, 2.0, 0.897, 1.3330245619876362], "remove": ["Synonym", 0.45395386353642087, 0.244927316904068, 2.0, 0.7835, 1.237453863536421]}, "present": {"absent": ["RelatedTo", 0.4555111638413784, 0.5006933212280273, 1.0, 0.694, 1.1495111638413784], "past": ["RelatedTo", 0.2412749871750288, 0.5171512961387634, 1.617, 0.815, 1.0562749871750288], "box": ["UsedFor", 0.040874581047890574, 0.33492717146873474, 1.0, 0.8344999999999999, 0.8753745810478905], "party": ["AtLocation", 0.9044393146386586, 0.5399107336997986, 1.0, 0.6110000000000001, 1.5154393146386587], "tree": ["AtLocation", 0.18976672760123967, 0.33918607234954834, 1.0, 0.889, 1.0787667276012396], "wedding": ["AtLocation", 0.7973305066245248, 0.3690079152584076, 1.0, 0.6665000000000001, 1.4638305066245247], "presenter": ["RelatedTo", 0.46862390799873843, 0.17579008638858795, 1.0, 0.814, 1.2826239079987385], "presently": ["RelatedTo", 0.5, 0.4461980164051056, 2.0, 0.7449999999999999, 1.2449999999999999], "future": ["RelatedTo", 0.7235611976206892, 0.6250739693641663, 1.721, 0.7390000000000001, 1.4625611976206891], "resource": ["ExternalURL", 0.3859172947578772, 0.3350614011287689, 1.0, 0.9565, 1.3424172947578772], "presented": ["RelatedTo", 0.5, 0.6365585327148438, 1.0, 0.7449999999999999, 1.2449999999999999], "presenting": ["RelatedTo", 0.5, 0.530304491519928, 1.0, 0.7449999999999999, 1.2449999999999999], "military": ["HasContext", 0.5024960354752976, 0.4985765814781189, 1.0, 0.624, 1.1264960354752978], "medicine": ["RelatedTo", 0.3245290295667049, 0.3048727810382843, 1.0, 0.976, 1.300529029566705], "date": ["RelatedTo", 0.14939521163863037, 0.6487581133842468, 1.0, 0.9125, 1.0618952116386304], "gift": ["Synonym", 0.6604381721649042, 0.36262887716293335, 1.0, 0.7955000000000001, 1.4559381721649043], "tense": ["IsA", 0.2933840739830262, 0.327619731426239, 2.0, 0.7595, 1.052884073983026], "time": ["RelatedTo", 0.185950250036868, 0.6615816950798035, 1.0, 0.939, 1.124950250036868], "today": ["IsA", 0.45672924426878087, 0.7121240496635437, 2.0, 0.9490000000000001, 1.405729244268781], "tonight": ["IsA", 0.5, 0.3340381681919098, 2.0, 0.7449999999999999, 1.2449999999999999], "argue": ["MannerOf", 0.831790544791361, 0.4297436475753784, 2.0, 0.4285, 1.260290544791361], "introduce": ["Synonym", 0.3779326941255381, 0.44297105073928833, 2.0, 0.7975000000000001, 1.1754326941255382], "state": ["MannerOf", 0.17601345359823597, 0.5655784010887146, 2.0, 0.902, 1.078013453598236], "give": ["Synonym", 0.3940147972026061, 0.6043598055839539, 2.0, 0.9570000000000001, 1.3510147972026063], "spin": ["RelatedTo", 0.2508873283026509, 0.268568217754364, 1.0, 0.8454999999999999, 1.0963873283026508], "assistant": ["RelatedTo", 0.27483702258885967, 0.3277881443500519, 1.0, 0.8985, 1.1733370225888597], "attend": ["RelatedTo", 0.3183702812514878, 0.526258647441864, 1.0, 0.896, 1.2143702812514878], "bill": ["RelatedTo", 0.266090941267311, 0.38927093148231506, 1.0, 0.778, 1.044090941267311], "birthday": ["RelatedTo", 0.9321282367352596, 0.35853832960128784, 1.557, 0.5985, 1.5306282367352595], "bounce": ["RelatedTo", 0.45371929039171366, 0.1776176542043686, 1.0, 0.6519999999999999, 1.1057192903917135], "christmas": ["RelatedTo", 0.7619388333113785, 0.3543955683708191, 1.582, 0.7655000000000001, 1.5274388333113786], "contemporary": ["RelatedTo", 0.3640900448107821, 0.4785560369491577, 1.0, 0.9584999999999999, 1.3225900448107821], "cool": ["RelatedTo", 0.6676389551088441, 0.31041640043258667, 1.0, 0.7925, 1.4601389551088442], "current": ["Synonym", 0.22261662543999383, 0.7507790327072144, 1.0, 0.9375, 1.160116625439994], "demonstrate": ["RelatedTo", 0.5302889497369571, 0.49890294671058655, 1.0, 0.8435000000000001, 1.3737889497369573], "engaged": ["RelatedTo", 0.634089148328998, 0.40609532594680786, 1.0, 0.7885, 1.4225891483289979], "instant": ["SimilarTo", 0.469197920314648, 0.2662692666053772, 2.0, 0.8950000000000001, 1.3641979203146481], "lake": ["RelatedTo", 0.2513344699479718, 0.4258439540863037, 1.0, 0.94, 1.1913344699479718], "latter": ["RelatedTo", 0.5, 0.7173047661781311, 1.0, 0.7449999999999999, 1.2449999999999999], "miss": ["RelatedTo", 0.3143775213076046, 0.3346974849700928, 1.0, 0.8225, 1.1368775213076046], "missing": ["RelatedTo", 0.3629678564648106, 0.35290271043777466, 1.0, 0.725, 1.0879678564648105], "modern": ["RelatedTo", 0.5737879900195231, 0.5646604299545288, 1.214, 0.8660000000000001, 1.4397879900195232], "nowadays": ["Synonym", 0.30452265098974474, 0.40576863288879395, 2.0, 0.948, 1.2525226509897447], "occur": ["RelatedTo", 0.3622868946799978, 0.5137409567832947, 1.0, 0.726, 1.0882868946799977], "offer": ["RelatedTo", 0.6320430492581228, 0.5495193004608154, 1.0, 0.7575000000000001, 1.3895430492581229], "plagiarism": ["RelatedTo", 0.7351698586089831, -0.030962573364377022, 1.0, 0.49049999999999994, 1.225669858608983], "prefer": ["RelatedTo", 0.4260902340882845, 0.4462740123271942, 1.0, 0.9325000000000001, 1.3585902340882847], "premiere": ["RelatedTo", 0.5621815489664441, 0.34991827607154846, 1.0, 0.8190000000000002, 1.3811815489664443], "presence": ["RelatedTo", 0.6041036909032464, 0.6387479901313782, 1.0, 0.8525, 1.4566036909032465], "right": ["RelatedTo", 0.383472386699896, 0.5180759429931641, 1.36, 0.9590000000000001, 1.342472386699896], "wrapping": ["RelatedTo", 0.2035130027178997, 0.18232525885105133, 1.193, 0.827, 1.0305130027178997], "alert": ["RelatedTo", 0.5693591310414226, 0.25283676385879517, 1.0, 0.6105, 1.1798591310414226], "attentive": ["RelatedTo", 0.5621085936166943, 0.09050481021404266, 1.0, 0.839, 1.4011085936166943], "context": ["RelatedTo", 0.14568642360314962, 0.5739768743515015, 1.0, 0.8965, 1.0421864236031495], "emergency": ["RelatedTo", 0.7838481884142018, 0.41538748145103455, 1.0, 0.43100000000000005, 1.214848188414202], "favorable": ["RelatedTo", 0.7006790579147627, 0.4099164307117462, 1.0, 0.839, 1.5396790579147628], "focused": ["RelatedTo", 0.5, 0.4220722019672394, 1.0, 0.7449999999999999, 1.2449999999999999], "immediate": ["SimilarTo", 0.41257594750463034, 0.5346114635467529, 2.0, 0.835, 1.2475759475046302], "poison": ["RelatedTo", 0.8222673018918942, 0.21994133293628693, 1.0, 0.4424999999999999, 1.2647673018918941], "quick": ["RelatedTo", 0.5999076272665441, 0.3272709548473358, 1.0, 0.7555000000000001, 1.355407627266544], "similar": ["RelatedTo", 0.12323506502828234, 0.6856501698493958, 1.0, 0.901, 1.0242350650282823], "moment": ["RelatedTo", 0.29041129034458385, 0.5105944275856018, 1.0, 0.8654999999999999, 1.1559112903445838], "period": ["RelatedTo", 0.21044687129746786, 0.5752912759780884, 1.0, 0.817, 1.0274468712974678], "soldier": ["RelatedTo", 0.5028052380026392, 0.2924407422542572, 1.0, 0.623, 1.125805238002639], "appear": ["Synonym", 0.4619712737130185, 0.6355423331260681, 1.0, 0.8845000000000001, 1.3464712737130187], "attention": ["RelatedTo", 0.525339848256917, 0.49860745668411255, 1.0, 0.8355000000000001, 1.360839848256917], "charge": ["RelatedTo", 0.41481681088749517, 0.5342126488685608, 1.0, 0.7195, 1.1343168108874953], "deliver": ["Synonym", 0.2273302870948116, 0.4747216999530792, 2.0, 0.8875, 1.1148302870948115], "delivery": ["RelatedTo", 0.4002495407966915, 0.2651921212673187, 1.0, 0.9025, 1.3027495407966914], "exhibit": ["RelatedTo", 0.49954124058555394, 0.4608086049556732, 1.0, 0.8085, 1.308041240585554], "female": ["RelatedTo", 0.6205652337343239, 0.5191030502319336, 1.0, 0.8165, 1.437065233734324], "medical": ["RelatedTo", 0.22958472174863276, 0.39157137274742126, 1.0, 0.8859999999999999, 1.1155847217486325], "paid": ["RelatedTo", 0.5, 0.4383717477321625, 1.0, 0.7449999999999999, 1.2449999999999999], "point": ["RelatedTo", 0.0532484857324597, 0.5284298658370972, 1.0, 0.8364999999999999, 0.8897484857324596], "presentation": ["RelatedTo", 0.585069410373752, 0.507899820804596, 1.0, 0.807, 1.392069410373752], "show": ["Synonym", 0.5891158899722874, 0.598310112953186, 2.0, 0.732, 1.3211158899722872], "signal": ["RelatedTo", 0.2855160164297845, 0.46703290939331055, 1.0, 0.8799999999999999, 1.1655160164297844], "staff": ["RelatedTo", 0.35562809842069737, 0.45232370495796204, 1.0, 0.9835, 1.3391280984206975], "stage": ["Synonym", 0.1874339216310517, 0.6148210167884827, 2.0, 0.924, 1.1114339216310518], "project": ["RelatedTo", 0.4243821948198862, 0.552340567111969, 1.0, 0.9115000000000001, 1.3358821948198862], "represent": ["Synonym", 0.4774898871539134, 0.673689067363739, 2.0, 0.8980000000000001, 1.3754898871539134], "run": ["RelatedTo", 0.5449917946690488, 0.4477887749671936, 1.0, 0.6585, 1.2034917946690489], "running": ["RelatedTo", 0.6948445967055652, 0.4425976574420929, 1.0, 0.7110000000000001, 1.4058445967055653], "screen": ["RelatedTo", 0.2667559130276701, 0.4531898498535156, 1.0, 0.966, 1.23275591302767], "showman": ["RelatedTo", 0.5, -0.12542617321014404, 1.0, 0.7449999999999999, 1.2449999999999999], "stand": ["RelatedTo", 0.2069385880780489, 0.5834522247314453, 1.0, 0.9189999999999999, 1.1259385880780488], "toward": ["RelatedTo", 0.5, 0.4668005108833313, 1.0, 0.7449999999999999, 1.2449999999999999], "yo": ["RelatedTo", 0.5, 0.056568533182144165, 1.0, 0.7449999999999999, 1.2449999999999999], "yolo": ["RelatedTo", 0.5, -0.18929368257522583, 1.0, 0.7449999999999999, 1.2449999999999999], "attendant": ["SimilarTo", 0.22156602777412432, 0.16636866331100464, 2.0, 0.8885, 1.1100660277741243], "existing": ["SimilarTo", 0.46566350894332914, 0.6121628880500793, 2.0, 0.932, 1.3976635089433291], "actual": ["Synonym", 0.3940472842036647, 0.658125638961792, 1.0, 0.9405, 1.3345472842036648], "confront": ["Synonym", 0.6155382432700551, 0.3537924587726593, 2.0, 0.5415, 1.1570382432700552], "salute": ["Synonym", 0.6003060205794959, 0.1481989026069641, 2.0, 0.8175000000000001, 1.417806020579496], "award": ["Synonym", 0.7520531392015561, 0.3494812250137329, 2.0, 0.7000000000000001, 1.4520531392015563], "propose": ["Synonym", 0.510399279824076, 0.4046820104122162, 1.0, 0.723, 1.2333992798240758], "submit": ["Synonym", 0.3240760803914529, 0.4688570499420166, 2.0, 0.8745, 1.198576080391453], "giving": ["UsedFor", 0.45117378137867625, 0.5740567445755005, 1.0, 0.9410000000000001, 1.3921737813786763]}, "absolute": {"conditional": ["Antonym", 0.1779697542269959, 0.40743547677993774, 1.0, 0.9139999999999999, 1.0919697542269957], "relative": ["RelatedTo", 0.20466921714394826, 0.5660806894302368, 1.0, 0.9209999999999999, 1.1256692171439482], "absolutely": ["Synonym", 0.5, 0.5251976251602173, 1.0, 0.732, 1.232], "resource": ["ExternalURL", 0.3859172947578772, 0.23474685847759247, 1.0, 0.8165, 1.2024172947578773], "art": ["HasContext", 0.4864946704604806, 0.10815460979938507, 1.0, 0.782, 1.2684946704604807], "dance": ["HasContext", 0.8415397344373752, 0.1593223363161087, 1.0, 0.651, 1.4925397344373752], "education": ["HasContext", 0.5836066727307561, 0.22262318432331085, 1.0, 0.6975, 1.281106672730756], "grammar": ["HasContext", 0.14958578957738258, 0.16920426487922668, 1.0, 0.8714999999999999, 1.0210857895773826], "irish": ["HasContext", 0.5, 0.21789385378360748, 1.0, 0.732, 1.232], "math": ["HasContext", 0.2310893484028601, 0.22107189893722534, 1.0, 0.878, 1.10908934840286], "music": ["HasContext", 0.6113415396993813, 0.20193825662136078, 1.0, 0.8200000000000001, 1.4313415396993814], "philosophy": ["HasContext", 0.2620510967909098, 0.26688188314437866, 2.0, 0.7935, 1.0555510967909099], "welsh": ["HasContext", 0.21085812793762362, 0.10756088048219681, 1.0, 0.9195, 1.1303581279376236], "geometry": ["HasContext", 0.11638450701404655, 0.26719480752944946, 1.0, 0.862, 0.9783845070140466], "time": ["HasProperty", 0.185950250036868, 0.40704992413520813, 1.0, 0.8500000000000001, 1.035950250036868], "article": ["RelatedTo", 0.17113621126684975, 0.22535322606563568, 1.0, 0.851, 1.0221362112668497], "certain": ["RelatedTo", 0.41317341294264004, 0.5094463229179382, 1.0, 0.8069999999999999, 1.22017341294264], "complete": ["RelatedTo", 0.4278498733604163, 0.5034872889518738, 1.0, 0.84, 1.2678498733604162], "condition": ["RelatedTo", 0.27957028189139177, 0.3236575722694397, 1.0, 0.9664999999999999, 1.2460702818913916], "free": ["RelatedTo", 0.6644660490824362, 0.32365936040878296, 1.0, 0.81, 1.4744660490824364], "fundamental": ["RelatedTo", 0.3812798953120353, 0.4904809892177582, 1.0, 0.865, 1.2462798953120353], "imperfection": ["RelatedTo", 0.5850777375917174, 0.19013792276382446, 1.0, 0.8035, 1.3885777375917174], "independent": ["Synonym", 0.6234965070693769, 0.3575352430343628, 1.0, 0.7855, 1.4089965070693768], "mixture": ["RelatedTo", 0.19937646389555033, 0.1603480577468872, 1.0, 0.915, 1.1143764638955505], "perfect": ["RelatedTo", 0.7736852039579332, 0.43542006611824036, 1.0, 0.7535000000000001, 1.5271852039579332], "positive": ["RelatedTo", 0.7579117536896381, 0.2931242287158966, 1.0, 0.7835, 1.5414117536896381], "property": ["RelatedTo", 0.3284885688981732, 0.2850269079208374, 1.0, 0.7484999999999999, 1.076988568898173], "pure": ["RelatedTo", 0.46410304667886776, 0.5005574226379395, 1.0, 0.7555000000000001, 1.2196030466788679], "qualification": ["RelatedTo", 0.5, 0.2730068266391754, 1.0, 0.732, 1.232], "standard": ["RelatedTo", 0.20169471007054607, 0.4120553135871887, 1.0, 0.7430000000000001, 0.9446947100705462], "ultimate": ["RelatedTo", 0.47766852488507106, 0.6151671409606934, 1.0, 0.8714999999999999, 1.349168524885071], "unconditional": ["RelatedTo", 0.48332879836103526, 0.39575520157814026, 1.0, 0.8745, 1.3578287983610353], "utter": ["RelatedTo", 0.2446138615573262, 0.5148512125015259, 1.0, 0.9535, 1.1981138615573261], "dimension": ["RelatedTo", 0.2671922242060451, 0.4134681820869446, 1.0, 0.9195, 1.1866922242060451], "flower": ["RelatedTo", 0.4144579841409724, -0.012990470975637436, 1.0, 0.7015, 1.1159579841409724], "god": ["RelatedTo", 0.4953427830412355, 0.4370196461677551, 1.0, 0.88, 1.3753427830412355], "infinity": ["RelatedTo", 0.2722564120907305, 0.32291728258132935, 1.0, 0.9695, 1.2417564120907305], "natural": ["RelatedTo", 0.4843267287949242, 0.32518550753593445, 1.0, 0.6399999999999999, 1.1243267287949241], "nature": ["RelatedTo", 0.5004276825856897, 0.3644797205924988, 1.0, 0.6715, 1.1719276825856897], "oil": ["RelatedTo", 0.1249570032106415, 0.13750936090946198, 1.0, 0.8815, 1.0064570032106415], "perfume": ["RelatedTo", 0.4476362734869702, -0.05489250272512436, 1.0, 0.874, 1.3216362734869702], "spirit": ["RelatedTo", 0.45426023261290793, 0.3360711932182312, 1.0, 0.8, 1.254260232612908], "altitude": ["RelatedTo", 0.41759779055483454, 0.3358314633369446, 1.0, 0.895, 1.3125977905548345], "downright": ["RelatedTo", 0.32013355159677814, 0.18968018889427185, 1.0, 0.9225, 1.2426335515967781], "flat": ["RelatedTo", 0.13985296495312463, 0.23125681281089783, 1.0, 0.8039999999999999, 0.9438529649531245], "real": ["RelatedTo", 0.44687769872701655, 0.38375967741012573, 1.0, 0.9035, 1.3503776987270166], "thorough": ["RelatedTo", 0.18669995740462678, 0.23126129806041718, 1.0, 0.8905, 1.0771999574046267], "total": ["Synonym", 0.3979547097182355, 0.46993425488471985, 1.0, 0.7655000000000001, 1.1634547097182355], "direct": ["SimilarTo", 0.47892209191562324, 0.34381094574928284, 2.0, 0.8130000000000001, 1.2919220919156233], "infinite": ["SimilarTo", 0.4987178728079429, 0.4664585590362549, 2.0, 0.8645, 1.363217872807943], "living": ["SimilarTo", 0.6755036344411358, 0.3715924024581909, 2.0, 0.7815000000000001, 1.457003634441136], "unlimited": ["Synonym", 0.5510494125614642, 0.34155118465423584, 1.0, 0.8315, 1.3825494125614641]}, "conditional": {"absolute": ["Antonym", 0.3154932655512552, 0.40743547677993774, 1.0, 0.9139999999999999, 1.2294932655512552], "unconditional": ["Antonym", 0.48332879836103526, 0.6272129416465759, 1.0, 0.8055, 1.2888287983610351], "condition": ["RelatedTo", 0.27957028189139177, 0.3243732452392578, 1.0, 0.9265, 1.2060702818913918], "grammar": ["HasContext", 0.14958578957738258, 0.1457403004169464, 1.0, 0.9525, 1.1020857895773826], "logic": ["HasContext", 0.2072767141551734, 0.2762429416179657, 1.0, 0.8885000000000001, 1.0957767141551735], "programming": ["HasContext", 0.28761554286074553, 0.19153684377670288, 1.0, 0.9145, 1.2021155428607455], "consequent": ["PartOf", 0.3650192099455683, 0.28875377774238586, 1.0, 0.865, 1.2300192099455682], "arch": ["RelatedTo", 0.18491509017758959, 0.10099435597658157, 1.0, 0.984, 1.1689150901775895], "branch": ["RelatedTo", 0.07426918911888598, 0.12433776259422302, 1.0, 0.923, 0.9972691891188861], "case": ["RelatedTo", 0.14981323859762077, 0.2188543826341629, 1.0, 0.919, 1.0688132385976208], "limited": ["Synonym", 0.3930507331840511, 0.41332903504371643, 1.0, 0.819, 1.212050733184051], "sentence": ["RelatedTo", 0.1934047757568608, 0.385589063167572, 1.0, 0.909, 1.102404775756861], "true": ["RelatedTo", 0.6376793860001198, 0.25457099080085754, 1.0, 0.766, 1.4036793860001198], "unconditionally": ["RelatedTo", 0.5, 0.3683082163333893, 1.0, 0.8180000000000001, 1.318], "qualified": ["SimilarTo", 0.4988337265781979, 0.23431944847106934, 2.0, 0.792, 1.290833726578198], "false": ["RelatedTo", 0.6019795992480756, 0.2940366268157959, 1.0, 0.769, 1.3709795992480758], "instruction": ["RelatedTo", 0.33349009379564903, 0.2480219602584839, 1.0, 0.887, 1.220490093795649], "firm": ["RelatedTo", 0.27722816743619955, 0.15924374759197235, 1.0, 0.9245, 1.2017281674361995], "hypothetical": ["Synonym", 0.19740414391539962, 0.1913977563381195, 1.0, 0.9674999999999999, 1.1649041439153995], "might": ["RelatedTo", 0.5, 0.23174835741519928, 1.0, 0.8180000000000001, 1.318], "novice": ["RelatedTo", 0.20138126416152993, 0.022395983338356018, 1.0, 0.9524999999999999, 1.15388126416153], "probation": ["RelatedTo", 0.6058672645713336, 0.33861997723579407, 1.0, 0.6965, 1.3023672645713336], "relative": ["Synonym", 0.20466921714394826, 0.3134670853614807, 1.0, 0.972, 1.1766692171439481], "suspension": ["RelatedTo", 0.45219762124744173, 0.4072771966457367, 1.0, 0.79, 1.2421976212474417], "tied": ["RelatedTo", 0.5, 0.08378837257623672, 1.0, 0.8180000000000001, 1.318], "would": ["RelatedTo", 0.23284995707844802, 0.3425246775150299, 1.0, 0.9515, 1.1843499570784481]}, "relative": {"absolute": ["RelatedTo", 0.3154932655512552, 0.5660806894302368, 1.0, 0.9209999999999999, 1.236493265551255], "unlimited": ["Antonym", 0.5510494125614642, 0.20882022380828857, 1.0, 0.7525, 1.3035494125614642], "visit": ["CapableOf", 0.4697113968576925, 0.2589449882507324, 1.0, 0.8320000000000001, 1.3017113968576925], "relatively": ["Synonym", 0.5, 0.6302459836006165, 1.0, 0.811, 1.311], "grammar": ["HasContext", 0.14958578957738258, 0.12440972775220871, 1.0, 0.9245, 1.0740857895773825], "music": ["HasContext", 0.6113415396993813, 0.23169057071208954, 1.0, 0.741, 1.3523415396993812], "whatever": ["HasContext", 0.5, 0.4044511020183563, 1.0, 0.811, 1.311], "whose": ["HasContext", 0.5, 0.516941249370575, 1.0, 0.811, 1.311], "freedom": ["HasProperty", 0.7860446121569541, 0.36003515124320984, 1.0, 0.6824999999999999, 1.468544612156954], "truth": ["HasProperty", 0.7358972258773385, 0.3071763217449188, 1.0, 0.7535, 1.4893972258773385], "aunt": ["RelatedTo", 0.2581588295802344, 0.25082215666770935, 1.0, 0.873, 1.1311588295802344], "cousin": ["Synonym", 0.32731488845863194, 0.37817177176475525, 1.0, 0.9045, 1.231814888458632], "grandchild": ["RelatedTo", 0.4774898871539134, 0.22330479323863983, 1.0, 0.8320000000000001, 1.3094898871539136], "kin": ["Synonym", 0.26336139890851007, 0.1346435844898224, 1.0, 0.9470000000000001, 1.21036139890851], "person": ["IsA", 0.27699237413147115, 0.45346030592918396, 2.0, 0.9195000000000001, 1.1964923741314712], "sibling": ["IsA", 0.5444565209802692, 0.2723832428455353, 2.0, 0.8025, 1.3469565209802692], "spouse": ["IsA", 0.5363944829938906, 0.39288026094436646, 2.0, 0.764, 1.3003944829938905], "family": ["RelatedTo", 0.7259545642071997, 0.4789024889469147, 3.495, 0.7635000000000001, 1.4894545642072], "ally": ["RelatedTo", 0.4416569438168071, 0.308553010225296, 1.0, 0.825, 1.2666569438168072], "attitude": ["RelatedTo", 0.5748363900562626, 0.4119972586631775, 1.0, 0.737, 1.3118363900562626], "brother": ["RelatedTo", 0.5026478757545392, 0.38291552662849426, 1.0, 0.8300000000000001, 1.3326478757545392], "child": ["RelatedTo", 0.6702932032778353, 0.4011806845664978, 1.0, 0.7529999999999999, 1.4232932032778352], "dad": ["RelatedTo", 0.5720483728930303, 0.2631743252277374, 1.456, 0.8045, 1.3765483728930303], "daughter": ["RelatedTo", 0.6470527172308864, 0.3473546504974365, 2.959, 0.7775000000000001, 1.4245527172308865], "distribution": ["RelatedTo", 0.3963700539092598, 0.4108654856681824, 1.0, 0.8475, 1.2438700539092598], "folk": ["RelatedTo", 0.3396565107202683, 0.16178490221500397, 1.0, 0.891, 1.2306565107202683], "footing": ["RelatedTo", 0.40763683623173047, 0.32843196392059326, 1.0, 0.8540000000000001, 1.2616368362317305], "geography": ["RelatedTo", 0.2746095278867779, 0.2918095290660858, 1.0, 0.7765, 1.051109527886778], "lose": ["RelatedTo", 0.6666949348040184, 0.38418057560920715, 1.0, 0.7275, 1.3941949348040183], "mother": ["RelatedTo", 0.6785059365115852, 0.410736620426178, 1.0, 0.7695000000000001, 1.4480059365115854], "nepotism": ["RelatedTo", 0.4346935377308753, 0.0186654981225729, 1.0, 0.8215, 1.2561935377308753], "parent": ["RelatedTo", 0.48526458840573133, 0.3409876525402069, 1.0, 0.8335, 1.3187645884057313], "people": ["RelatedTo", 0.2646296510395378, 0.39744704961776733, 1.0, 0.9369999999999999, 1.2016296510395377], "periodic": ["RelatedTo", 0.28853164842700807, 0.27750715613365173, 1.0, 0.8845000000000001, 1.173031648427008], "probability": ["RelatedTo", 0.30749965514581257, 0.5652720332145691, 1.0, 0.907, 1.2144996551458127], "relate": ["RelatedTo", 0.37604017198399853, 0.2950558662414551, 2.0, 0.8624999999999999, 1.2385401719839986], "related": ["RelatedTo", 0.3120569901964008, 0.36959999799728394, 1.0, 0.905, 1.2170569901964008], "relation": ["Synonym", 0.6632999013721512, 0.5978444814682007, 2.0, 0.7085, 1.3717999013721514], "relationship": ["RelatedTo", 0.6564485276436732, 0.48388704657554626, 1.0, 0.7224999999999999, 1.378948527643673], "father": ["RelatedTo", 0.4757074773172023, 0.4315641522407532, 1.0, 0.8215, 1.2972074773172024], "granddaughter": ["RelatedTo", 0.53920267454252, 0.19290125370025635, 1.0, 0.8049999999999999, 1.34420267454252], "grandson": ["RelatedTo", 0.42697998698904077, 0.25991004705429077, 1.0, 0.8385, 1.2654799869890407], "nephew": ["RelatedTo", 0.3484149263809172, 0.28636956214904785, 1.0, 0.87, 1.2184149263809172], "niece": ["RelatedTo", 0.4116065389184386, 0.21992376446723938, 1.0, 0.8355000000000001, 1.2471065389184388], "refer": ["RelatedTo", 0.1883729355770871, 0.3180987238883972, 1.0, 0.987, 1.175372935577087], "sister": ["RelatedTo", 0.6284450962206967, 0.30819982290267944, 2.262, 0.7650000000000001, 1.3934450962206968], "stepdaughter": ["RelatedTo", 0.31363957130827774, 0.10102594643831253, 1.0, 0.9289999999999999, 1.2426395713082776], "uncle": ["RelatedTo", 0.22139662786454548, 0.3373671770095825, 1.261, 0.862, 1.0833966278645455], "conditional": ["Synonym", 0.1779697542269959, 0.3134670853614807, 1.0, 0.972, 1.149969754226996], "key": ["RelatedTo", 0.1886221458618948, 0.4493086338043213, 1.0, 0.891, 1.0796221458618949], "major": ["RelatedTo", 0.4300465154375013, 0.35519492626190186, 1.0, 0.828, 1.2580465154375013], "minor": ["RelatedTo", 0.3482749039728722, 0.314216673374176, 1.0, 0.8035, 1.1517749039728722], "relevant": ["RelatedTo", 0.5103136089759135, 0.26928049325942993, 1.0, 0.7755, 1.2858136089759133], "respectively": ["RelatedTo", 0.5, 0.3493048846721649, 1.0, 0.811, 1.311], "weighted": ["RelatedTo", 0.5, 0.2582022547721863, 1.0, 0.811, 1.311], "limited": ["Synonym", 0.3930507331840511, 0.43472474813461304, 1.0, 0.812, 1.2050507331840512]}, "abundant": {"rare": ["Antonym", 0.2741550205362821, 0.5576502084732056, 1.0, 0.6305000000000001, 0.9046550205362822], "scarce": ["Antonym", 0.3275459760143966, 0.6864554286003113, 1.0, 0.534, 0.8615459760143966], "mathematics": ["HasContext", 0.26584809447478364, 0.08501589298248291, 1.0, 0.6625, 0.9283480944747836], "copious": ["Synonym", 0.292344931262432, 0.5191234946250916, 1.0, 0.6705000000000001, 0.9628449312624321], "wealthy": ["RelatedTo", 0.7368248339691039, 0.2715644836425781, 1.0, 0.9725000000000001, 1.709324833969104], "ample": ["Synonym", 0.3873571652465268, 0.6601303219795227, 1.0, 0.7725000000000001, 1.1598571652465268], "rich": ["Synonym", 0.7070368937461171, 0.5548815727233887, 1.0, 0.9435, 1.6505368937461171], "affluent": ["RelatedTo", 0.4223004092912206, 0.2645739018917084, 1.0, 0.7979999999999999, 1.2203004092912204], "fertile": ["RelatedTo", 0.6151609338590995, 0.643099308013916, 1.0, 0.874, 1.4891609338590994], "generosity": ["RelatedTo", 0.7310338863522031, 0.2917012870311737, 1.0, 0.9265, 1.6575338863522031], "liberal": ["Synonym", 0.37073795044754015, 0.10678979009389877, 1.0, 0.7909999999999999, 1.16173795044754], "old": ["RelatedTo", 0.16682821269806877, 0.13594618439674377, 1.0, 0.5705, 0.7373282126980688], "easy": ["SimilarTo", 0.515252107755302, 0.3611191511154175, 2.0, 0.7555000000000001, 1.270752107755302], "long": ["SimilarTo", 0.19182817155254403, 0.3311954438686371, 2.0, 0.673, 0.8648281715525441], "rampant": ["SimilarTo", 0.5423444249288549, 0.2525789737701416, 2.0, 0.667, 1.209344424928855], "rank": ["SimilarTo", 0.2104511468373508, 0.08676568418741226, 2.0, 0.6815, 0.8919511468373508], "thick": ["SimilarTo", 0.2596940585092852, 0.38000428676605225, 2.0, 0.667, 0.9266940585092852], "torrential": ["SimilarTo", 0.5, 0.3372962772846222, 2.0, 0.476, 0.976], "overflowing": ["Synonym", 0.5563708516428268, 0.2901628613471985, 1.0, 0.6375000000000001, 1.193870851642827], "pal": ["Synonym", 0.5154242557772695, -0.17657603323459625, 1.0, 0.8450000000000001, 1.3604242557772697]}, "rare": {"abundant": ["Antonym", 0.7903518262919309, 0.5576502084732056, 1.0, 0.6305000000000001, 1.420851826291931], "common": ["DistinctFrom", 0.08854424989054185, 0.6144595146179199, 1.083, 0.755, 0.8435442498905419], "frequent": ["Antonym", 0.31861340371094427, 0.5275869965553284, 1.0, 0.867, 1.1856134037109443], "museum": ["AtLocation", 0.4032535944306101, 0.3718531131744385, 1.0, 0.6985, 1.10175359443061], "rarely": ["Synonym", 0.2314544340189762, 0.5885546207427979, 1.0, 0.9710000000000001, 1.2024544340189762], "resource": ["ExternalURL", 0.3859172947578772, 0.3064616620540619, 1.0, 0.8, 1.1859172947578773], "rarer": ["FormOf", 0.5, 0.46811309456825256, 1.0, 0.7415, 1.2415], "cuisine": ["HasContext", 0.3565310801878726, 0.24990352988243103, 1.0, 0.817, 1.1735310801878724], "cooking": ["HasContext", 0.4209893409523654, 0.20562537014484406, 1.0, 0.8025, 1.2234893409523653], "u": ["HasContext", 0.5, 0.10675784200429916, 1.0, 0.7415, 1.2415], "bird": ["HasProperty", 0.37150964258613445, 0.5777413249015808, 1.0, 0.8055, 1.1770096425861345], "diamond": ["HasProperty", 0.7327838021238162, 0.3608958423137665, 2.828, 0.6465, 1.3792838021238163], "orchid": ["HasProperty", 0.5211569127779911, 0.2963850498199463, 1.0, 0.744, 1.2651569127779911], "alone": ["RelatedTo", 0.20090223044050462, 0.4095485210418701, 1.0, 0.8454999999999999, 1.0464022304405045], "blue": ["RelatedTo", 0.1590219321856418, 0.42517510056495667, 1.0, 0.7370000000000001, 0.896021932185642], "exceptional": ["RelatedTo", 0.683939970117213, 0.4902746081352234, 1.0, 0.6315000000000001, 1.315439970117213], "historically": ["RelatedTo", 0.5, 0.42896944284439087, 1.0, 0.7415, 1.2415], "medium": ["RelatedTo", 0.20223835968587994, 0.30921995639801025, 1.0, 0.8900000000000001, 1.09223835968588], "precious": ["RelatedTo", 0.6939106572291474, 0.4971778988838196, 1.0, 0.696, 1.3899106572291473], "rarity": ["RelatedTo", 0.4046313723938979, 0.4648030698299408, 1.0, 0.8075000000000001, 1.212131372393898], "scarce": ["Synonym", 0.3275459760143966, 0.37911877036094666, 1.0, 0.9035, 1.2310459760143966], "thin": ["RelatedTo", 0.1755778114882413, 0.36022838950157166, 1.0, 0.9255, 1.1010778114882414], "uncommon": ["Synonym", 0.2530392778068562, 0.710223913192749, 2.0, 0.9605, 1.213539277806856], "steak": ["RelatedTo", 0.2536192374786682, 0.24977323412895203, 1.0, 0.8585, 1.1121192374786681], "early": ["RelatedTo", 0.27062501812920914, 0.547169029712677, 1.0, 0.8615, 1.132125018129209], "raise": ["RelatedTo", 0.7418123165604222, 0.3494304120540619, 1.0, 0.6194999999999999, 1.3613123165604222], "rear": ["RelatedTo", 0.32683670848837243, 0.1300940364599228, 1.0, 0.915, 1.2418367084883726], "seldom": ["Synonym", 0.32040423852155236, 0.4531940817832947, 1.0, 0.9465, 1.2669042385215523], "sparse": ["RelatedTo", 0.41740966127489293, 0.32317915558815, 1.0, 0.899, 1.316409661274893], "unique": ["RelatedTo", 0.497110421949726, 0.6468919515609741, 1.0, 0.7535000000000001, 1.250610421949726], "raw": ["SimilarTo", 0.5476755746992663, 0.348624050617218, 2.0, 0.8415, 1.3891755746992662]}, "scarce": {"abundant": ["Antonym", 0.7903518262919309, 0.6864554286003113, 1.0, 0.534, 1.324351826291931], "scar": ["EtymologicallyDerivedFrom", 0.6069577881524488, -0.06970825791358948, 1.0, 0.839, 1.4459577881524488], "ex": ["EtymologicallyDerivedFrom", 0.4873076045774077, -0.029142383486032486, 1.0, 0.881, 1.3683076045774076], "meager": ["RelatedTo", 0.561342588488801, 0.5076923966407776, 2.0, 0.8935, 1.454842588488801], "rare": ["Synonym", 0.2741550205362821, 0.37911877036094666, 1.0, 0.9035, 1.1776550205362821], "demand": ["RelatedTo", 0.5447629656909537, 0.4122324585914612, 1.0, 0.8255, 1.3702629656909537], "difficult": ["RelatedTo", 0.6162210285727262, 0.4325588643550873, 1.0, 0.7835000000000001, 1.3997210285727264], "uncommon": ["RelatedTo", 0.2530392778068562, 0.42325666546821594, 1.0, 0.864, 1.1170392778068563], "thin": ["RelatedTo", 0.1755778114882413, 0.29845765233039856, 1.0, 0.905, 1.0805778114882414], "tight": ["SimilarTo", 0.5, 0.25636836886405945, 2.0, 0.734, 1.234], "hardly": ["Synonym", 0.5, 0.3540555536746979, 2.0, 0.734, 1.234]}, "ac": {"ad": ["Synonym", 0.47484802142023197, 0.13792075216770172, 1.0, 0.637, 1.111848021420232], "dc": ["Antonym", 0.5, 0.4231913685798645, 1.0, 1.0, 1.5], "anatomy": ["HasContext", 0.2303811203854435, -0.07576506584882736, 1.0, 0.774, 1.0043811203854436], "medicine": ["HasContext", 0.3245290295667049, 0.03564426302909851, 1.0, 0.737, 1.0615290295667048], "aviation": ["HasContext", 0.5259673661852887, 0.12235087156295776, 1.0, 0.5730000000000001, 1.0989673661852888], "electricity": ["IsA", 0.6356536843245323, 0.25024956464767456, 1.0, 0.496, 1.1316536843245322], "geography": ["HasContext", 0.2746095278867779, -0.018215864896774292, 1.0, 0.8154999999999999, 1.0901095278867778], "australia": ["HasContext", 0.5, 0.1424875557422638, 1.0, 1.0, 1.5], "communication": ["HasContext", 0.5386436944768979, 0.14244620501995087, 1.0, 0.6315, 1.1701436944768977], "electronics": ["HasContext", 0.45787147044503895, 0.1729997992515564, 1.0, 0.6234999999999999, 1.0813714704450388], "u": ["HasContext", 0.5, 0.17737409472465515, 1.0, 1.0, 1.5], "amnesia": ["RelatedTo", 0.32545860003989463, 0.020693542435765266, 1.0, 0.733, 1.0584586000398946], "account": ["RelatedTo", 0.18367666283720108, 0.06955638527870178, 1.0, 0.8109999999999999, 0.994676662837201], "acre": ["RelatedTo", 0.24014413158633677, -0.07629867643117905, 1.0, 0.765, 1.0051441315863368], "army": ["RelatedTo", 0.5330328475617079, 0.03981500118970871, 1.0, 0.579, 1.1120328475617078], "athletic": ["RelatedTo", 0.7749001575840083, 0.19921058416366577, 1.0, 0.4225000000000001, 1.1974001575840085], "brazil": ["RelatedTo", 0.5, 0.3320435583591461, 1.0, 1.0, 1.5], "indonesia": ["RelatedTo", 0.5, 0.14866121113300323, 1.0, 1.0, 1.5], "clim": ["RelatedTo", 0.5, -0.10529740154743195, 1.0, 1.0, 1.5], "club": ["RelatedTo", 0.45613227485480373, 0.41504114866256714, 1.0, 0.6180000000000001, 1.074132274854804], "opposition": ["RelatedTo", 0.7426967643373622, 0.15889610350131989, 1.0, 0.45299999999999996, 1.1956967643373622], "sport": ["RelatedTo", 0.7260013603504153, 0.22472892701625824, 1.0, 0.4675, 1.1935013603504152], "bc": ["Synonym", 0.5, 0.13620899617671967, 1.0, 1.0, 1.5], "ca": ["Synonym", 0.5, 0.12580332159996033, 1.0, 1.0, 1.5], "eye": ["Synonym", 0.1175503937219497, 0.08051971346139908, 1.0, 0.852, 0.9695503937219496], "hungry": ["Synonym", 0.784478028667464, 0.02140183374285698, 1.0, 0.4465, 1.2309780286674639], "needle": ["Synonym", 0.4594916133968103, 0.06414128839969635, 1.0, 0.639, 1.0984916133968103]}, "ad": {"ac": ["Synonym", 0.5, 0.13792075216770172, 1.0, 0.637, 1.137], "bc": ["Antonym", 0.5, 0.57098788022995, 1.0, 0.637, 1.137], "newspaper": ["AtLocation", 0.1806864205787506, 0.45787137746810913, 2.0, 0.7485, 0.9291864205787507], "advertisement": ["Synonym", 0.387639014203477, 0.6586433053016663, 2.0, 0.891, 1.2786390142034771], "adopt": ["DerivedFrom", 0.48997606502252666, 0.2123631089925766, 1.0, 0.867, 1.3569760650225267], "adorable": ["DerivedFrom", 0.7759007838531189, 0.01667136140167713, 1.0, 0.683, 1.458900783853119], "exaggerate": ["DerivedFrom", 0.697727524772512, 0.08064006268978119, 1.0, 0.8085, 1.506227524772512], "accomplish": ["EtymologicallyDerivedFrom", 0.7910831594837633, 0.074031300842762, 1.0, 0.78, 1.5710831594837633], "accord": ["EtymologicallyDerivedFrom", 0.5838142827326084, 0.06746876984834671, 1.0, 0.591, 1.1748142827326085], "address": ["EtymologicallyDerivedFrom", 0.2588011472758537, 0.3491644263267517, 1.0, 0.7465, 1.0053011472758537], "adjust": ["EtymologicallyDerivedFrom", 0.25548084298960716, 0.10779745876789093, 1.0, 0.748, 1.0034808429896072], "affront": ["EtymologicallyDerivedFrom", 0.5659179726223633, 0.027514763176441193, 1.0, 0.8855, 1.4514179726223633], "agree": ["EtymologicallyDerivedFrom", 0.5953153994869302, 0.1924915313720703, 1.0, 0.5850000000000001, 1.1803153994869304], "aim": ["EtymologicallyDerivedFrom", 0.36292239352515543, 0.2755221724510193, 1.0, 0.912, 1.2749223935251555], "approach": ["EtymologicallyDerivedFrom", 0.2651550648797293, 0.3604002296924591, 1.0, 0.798, 1.0631550648797292], "arrest": ["EtymologicallyDerivedFrom", 0.8694017127222468, 0.08461281657218933, 1.0, 0.6895, 1.5589017127222466], "assure": ["EtymologicallyDerivedFrom", 0.6674201290302145, 0.03486772999167442, 1.0, 0.683, 1.3504201290302147], "grammar": ["HasContext", 0.14958578957738258, 0.05206284672021866, 1.0, 0.7715, 0.9210857895773825], "military": ["HasContext", 0.5024960354752976, 0.26241666078567505, 1.0, 0.935, 1.4374960354752977], "navy": ["HasContext", 0.5211671674035178, 0.14621475338935852, 1.0, 0.9675, 1.4886671674035177], "u": ["HasContext", 0.5, 0.28178611397743225, 1.0, 0.637, 1.137], "debating": ["HasContext", 0.5, 0.14490337669849396, 1.0, 0.637, 1.137], "tennis": ["HasContext", 0.3655792756358619, 0.07598061859607697, 1.0, 0.8565, 1.222079275635862], "british": ["HasContext", 0.5, 0.2475988119840622, 1.0, 0.637, 1.137], "medicine": ["HasContext", 0.3245290295667049, 0.1695529967546463, 1.0, 0.7130000000000001, 1.037529029566705], "aviation": ["HasContext", 0.5259673661852887, 0.09096192568540573, 2.0, 0.877, 1.4029673661852886], "promotion": ["IsA", 0.8061569805957833, 0.3217001259326935, 2.0, 0.7825, 1.5886569805957833], "commercial": ["IsA", 0.5388368991464754, 0.34983646869659424, 2.0, 0.75, 1.2888368991464754], "preview": ["IsA", 0.27154735210387615, 0.3435180187225342, 2.0, 0.7485, 1.0200473521038762], "addition": ["RelatedTo", 0.21707418362971767, 0.3804808557033539, 1.0, 0.8135, 1.0305741836297178], "near": ["RelatedTo", 0.5, 0.23037134110927582, 1.0, 0.637, 1.137], "tendency": ["RelatedTo", 0.40453592388254567, 0.21047969162464142, 1.0, 0.8160000000000001, 1.2205359238825457], "toward": ["RelatedTo", 0.5, 0.2752382457256317, 2.828, 0.637, 1.137], "unit": ["RelatedTo", 0.11224335016814778, 0.2965780198574066, 1.0, 0.7444999999999999, 0.8567433501681477], "advertise": ["RelatedTo", 0.3289555993072886, 0.4007962942123413, 1.0, 0.9015, 1.2304555993072885], "assistant": ["RelatedTo", 0.27483702258885967, 0.17622177302837372, 1.0, 0.7905, 1.0653370225888597], "director": ["RelatedTo", 0.46247162467449743, 0.2268085777759552, 1.0, 0.8540000000000001, 1.3164716246744974], "tender": ["RelatedTo", 0.37206706703064635, 0.037222970277071, 1.0, 0.853, 1.2250670670306463], "pub": ["RelatedTo", 0.43928423466959593, 0.18450303375720978, 1.0, 0.9305, 1.3697842346695959], "advantage": ["RelatedTo", 0.7149247804852437, 0.2821800112724304, 1.0, 0.7235, 1.4384247804852437], "advert": ["Synonym", 0.5, 0.3492293655872345, 2.0, 0.637, 1.137], "century": ["RelatedTo", 0.2175972591607555, 0.5097711682319641, 1.0, 0.764, 0.9815972591607556], "han": ["RelatedTo", 0.5, 0.32483866810798645, 1.0, 0.637, 1.137], "millennial": ["RelatedTo", 0.5, 0.20062942802906036, 1.0, 0.637, 1.137], "dc": ["Synonym", 0.5, 0.2677805423736572, 1.0, 0.637, 1.137], "advertising": ["Synonym", 0.432774709257416, 0.680374026298523, 2.0, 0.901, 1.333774709257416], "ceo": ["Synonym", 0.5, 0.30876439809799194, 1.0, 0.637, 1.137], "give": ["Synonym", 0.3940147972026061, 0.2901642620563507, 1.0, 0.7060000000000001, 1.1000147972026062], "hat": ["Synonym", 0.1215729206415485, 0.20083002746105194, 1.0, 0.6975, 0.8190729206415485], "hell": ["Synonym", 0.9868327099018374, 0.24308839440345764, 2.0, 0.643, 1.6298327099018373], "name": ["Synonym", 0.1681574380185287, 0.4539431631565094, 1.0, 0.7715000000000001, 0.9396574380185287], "provide": ["Synonym", 0.5875011057934262, 0.2498345971107483, 1.0, 0.75, 1.337501105793426], "sell": ["Synonym", 0.4303570636405531, 0.34492242336273193, 1.0, 0.903, 1.3333570636405532], "unto": ["Synonym", 0.5, 0.07941761612892151, 1.0, 0.637, 1.137]}, "dc": {"ac": ["Antonym", 0.5, 0.4231913685798645, 1.0, 1.0, 1.5], "resource": ["ExternalURL", 0.3859172947578772, 0.09222361445426941, 1.0, 0.7015, 1.0874172947578773], "geography": ["HasContext", 0.2746095278867779, 0.09410541504621506, 1.0, 0.8154999999999999, 1.0901095278867778], "electricity": ["IsA", 0.6356536843245323, 0.2402474582195282, 1.0, 0.496, 1.1316536843245322], "capital": ["RelatedTo", 0.3064008706297106, 0.1794518381357193, 3.134, 0.74, 1.0464008706297105], "chief": ["RelatedTo", 0.34251072145313427, 0.1486159712076187, 1.0, 0.718, 1.0605107214531342], "control": ["RelatedTo", 0.36899065161783556, 0.24888421595096588, 1.0, 0.7094999999999999, 1.0784906516178354], "detective": ["RelatedTo", 0.5223814258528844, 0.28734391927719116, 1.0, 0.618, 1.1403814258528844], "superintendent": ["RelatedTo", 0.3865408846374061, 0.11452951282262802, 1.0, 0.669, 1.0555408846374061], "system": ["RelatedTo", 0.23551102055284193, 0.2762438952922821, 1.0, 0.7695, 1.005011020552842], "doctor": ["RelatedTo", 0.4407322477282118, 0.22239001095294952, 1.0, 0.6345000000000001, 1.075232247728212], "ad": ["Synonym", 0.47484802142023197, 0.2677805423736572, 1.0, 0.637, 1.111848021420232], "washington": ["Synonym", 0.5, 0.3536761701107025, 1.0, 1.0, 1.5], "wed": ["Synonym", 0.3767620401616411, -0.11977875977754593, 1.0, 0.6735, 1.0502620401616412]}, "accept": {"decline": ["DistinctFrom", 0.5666636743198183, 0.32874152064323425, 1.0, 0.5605, 1.1271636743198183], "reject": ["RelatedTo", 0.7925598662139971, 0.8189890384674072, 1.0, 0.42600000000000005, 1.2185598662139971], "acceptable": ["RelatedTo", 0.4585259607807264, 0.594049334526062, 2.0, 0.9825, 1.4410259607807263], "acceptance": ["RelatedTo", 0.49045123943865365, 0.6177747845649719, 2.0, 0.9925, 1.4829512394386537], "accepted": ["FormOf", 0.5, 0.8291944861412048, 1.0, 0.6835, 1.1835], "disagree": ["DistinctFrom", 0.6686692322330132, 0.5604713559150696, 1.0, 0.4910000000000001, 1.1596692322330133], "refuse": ["DistinctFrom", 0.5722779842917916, 0.7803658246994019, 1.347, 0.5495, 1.1217779842917914], "accepting": ["RelatedTo", 0.5, 0.7135753035545349, 1.0, 0.6835, 1.1835], "accepts": ["RelatedTo", 0.5, 0.7067352533340454, 1.0, 0.6835, 1.1835], "business": ["HasContext", 0.45489600334930763, 0.42325741052627563, 1.0, 0.779, 1.2338960033493076], "legal": ["HasContext", 0.29962148018658336, 0.5244515538215637, 1.0, 0.8525, 1.1521214801865833], "esteem": ["IsA", 0.40392303785310485, 0.17093652486801147, 1.0, 0.902, 1.3059230378531048], "digest": ["MannerOf", 0.3902462074489882, 0.12309746444225311, 2.0, 0.873, 1.2632462074489883], "judge": ["MannerOf", 0.39095971731217066, 0.44933006167411804, 2.0, 0.6725000000000001, 1.0634597173121707], "react": ["MannerOf", 0.48287317192016693, 0.4417015016078949, 2.0, 0.6115, 1.094373171920167], "get": ["Synonym", 0.522133588554281, 0.6248776316642761, 1.0, 0.7925, 1.314633588554281], "receive": ["Synonym", 0.44189667696933793, 0.6803062558174133, 2.0, 0.8585, 1.300396676969338], "acknowledge": ["Synonym", 0.45426023261290793, 0.7073154449462891, 1.0, 0.9275, 1.381760232612908], "adopt": ["Synonym", 0.48997606502252666, 0.618959367275238, 1.0, 0.7605000000000001, 1.2504760650225268], "agree": ["Synonym", 0.5953153994869302, 0.837120771408081, 1.0, 0.9575, 1.5528153994869303], "believe": ["MannerOf", 0.4473672207284337, 0.6619106531143188, 2.0, 0.925, 1.3723672207284339], "give": ["MannerOf", 0.3940147972026061, 0.7399623394012451, 2.0, 0.9215, 1.315514797202606], "honor": ["MannerOf", 0.7049555743964618, 0.4680699110031128, 2.0, 0.825, 1.5299555743964617], "permit": ["MannerOf", 0.3727440271831673, 0.6308819055557251, 2.0, 0.9115, 1.2842440271831672], "respect": ["MannerOf", 0.651343102305577, 0.6178810596466064, 2.0, 0.931, 1.5823431023055772], "settle": ["MannerOf", 0.5890179981589314, 0.5388036966323853, 2.0, 0.876, 1.4650179981589315], "welcome": ["RelatedTo", 0.6922520063527353, 0.598030149936676, 1.0, 0.84, 1.5322520063527354], "yield": ["MannerOf", 0.49045294189243743, 0.3259586989879608, 2.0, 0.79, 1.2804529418924375], "take": ["Synonym", 0.5913272040034503, 0.6897110939025879, 2.0, 0.865, 1.4563272040034503], "admit": ["Synonym", 0.24728314577882013, 0.7186862826347351, 2.0, 0.777, 1.0242831457788202], "approval": ["RelatedTo", 0.5884859270505177, 0.5912140607833862, 1.0, 0.9095, 1.4979859270505176], "endure": ["Synonym", 0.4765418447379872, 0.3784460425376892, 1.0, 0.5745, 1.0510418447379872], "favour": ["RelatedTo", 0.5, 0.5353306531906128, 1.0, 0.6835, 1.1835], "officially": ["RelatedTo", 0.5, 0.5099687576293945, 1.0, 0.6835, 1.1835], "submit": ["RelatedTo", 0.3240760803914529, 0.651015043258667, 1.0, 0.8130000000000001, 1.137076080391453], "unacceptable": ["RelatedTo", 0.6149529539289144, 0.5116595029830933, 1.0, 0.5465, 1.1614529539289142], "acid": ["RelatedTo", 0.5484348070853186, 0.04474712535738945, 1.0, 0.531, 1.0794348070853186], "bid": ["RelatedTo", 0.5046815562579946, 0.5261325240135193, 1.0, 0.8345, 1.3391815562579947], "buy": ["Synonym", 0.6679124007486861, 0.5518502593040466, 2.0, 0.7204999999999999, 1.388412400748686], "dismiss": ["RelatedTo", 0.5997867704455035, 0.5801015496253967, 1.0, 0.5325, 1.1322867704455035], "docile": ["RelatedTo", 0.16695708986480196, 0.05949372798204422, 1.0, 0.865, 1.031957089864802], "embrace": ["Synonym", 0.7355513220146528, 0.607403576374054, 1.0, 0.847, 1.5825513220146528], "exclude": ["RelatedTo", 0.4289012356963347, 0.5331074595451355, 1.0, 0.6155, 1.0444012356963348], "go": ["RelatedTo", 0.25689689151232625, 0.6288962364196777, 1.0, 0.754, 1.0108968915123262], "hold": ["RelatedTo", 0.14712248548023768, 0.6641596555709839, 1.0, 0.7985, 0.9456224854802376], "legitimate": ["RelatedTo", 0.4595161525549597, 0.5313194394111633, 1.0, 0.934, 1.3935161525549598], "listen": ["RelatedTo", 0.42909608074161265, 0.49657827615737915, 1.0, 0.925, 1.3540960807416127], "persuade": ["RelatedTo", 0.439221541282687, 0.6297303438186646, 1.0, 0.7205, 1.159721541282687], "process": ["RelatedTo", 0.2815658085786491, 0.5252154469490051, 1.0, 0.739, 1.020565808578649], "swallow": ["Synonym", 0.3970997763853707, 0.31148597598075867, 2.0, 0.6485000000000001, 1.0455997763853708], "tolerance": ["RelatedTo", 0.5337205560284217, 0.314011812210083, 1.0, 0.946, 1.4797205560284217], "unconventional": ["RelatedTo", 0.5704774440337802, 0.2185332179069519, 1.0, 0.5535000000000001, 1.1239774440337804], "interpret": ["Synonym", 0.46134700470227624, 0.43473485112190247, 1.0, 0.73, 1.1913470047022763], "acquire": ["Synonym", 0.5635277676608816, 0.4805440604686737, 1.0, 0.902, 1.4655277676608818], "approve": ["Synonym", 0.6580860512235488, 0.7099241018295288, 1.0, 0.855, 1.513086051223549], "estimate": ["Synonym", 0.42173443216367407, 0.3319946229457855, 1.0, 0.8445, 1.266234432163674], "gain": ["Synonym", 0.7588251571241809, 0.48625198006629944, 1.0, 0.788, 1.546825157124181], "obtain": ["Synonym", 0.45314756039941767, 0.6205017566680908, 1.0, 0.8805000000000001, 1.3336475603994178], "regard": ["Synonym", 0.46243351818368117, 0.6188797354698181, 1.0, 0.9525, 1.4149335181836813], "value": ["Synonym", 0.674922945329327, 0.40908339619636536, 1.0, 0.838, 1.512922945329327], "audio": ["Synonym", 0.3841943664019989, 0.12661990523338318, 1.0, 0.8615, 1.2456943664019988], "bear": ["Synonym", 0.37044753368649597, 0.342487633228302, 2.0, 0.6585000000000001, 1.028947533686496], "sit": ["Synonym", 0.10783580838669421, 0.5131129622459412, 1.0, 0.829, 0.9368358083866941]}, "decline": {"accept": ["DistinctFrom", 0.5113693858575723, 0.32874152064323425, 1.0, 0.5605, 1.0718693858575723], "increase": ["Antonym", 0.6370823687828968, 0.7549029588699341, 1.0, 0.5985, 1.2355823687828968], "rally": ["Antonym", 0.48282718752145964, 0.4309352934360504, 1.0, 0.6859999999999999, 1.1688271875214595], "approve": ["DistinctFrom", 0.6580860512235488, 0.276993066072464, 1.0, 0.6205, 1.2785860512235487], "recover": ["DistinctFrom", 0.6995787526915388, 0.4969499111175537, 1.0, 0.6180000000000001, 1.317578752691539], "resource": ["ExternalURL", 0.3859172947578772, 0.3144754469394684, 1.0, 0.6495000000000001, 1.0354172947578772], "declined": ["RelatedTo", 0.5, 0.6065475940704346, 1.0, 0.591, 1.091], "declining": ["RelatedTo", 0.32778318117293553, 0.7966452240943909, 1.0, 0.877, 1.2047831811729355], "grammar": ["HasContext", 0.14958578957738258, 0.07482800632715225, 1.0, 0.7045, 0.8540857895773826], "decrease": ["Synonym", 0.5782901135794172, 0.7761618494987488, 1.0, 0.9105, 1.4887901135794173], "condition": ["IsA", 0.27957028189139177, 0.34869247674942017, 2.0, 0.8255, 1.1050702818913918], "loss": ["IsA", 0.752423948997037, 0.6117364168167114, 2.0, 0.9065, 1.658923948997037], "neglect": ["IsA", 0.7687291841558626, 0.40126845240592957, 2.0, 0.9065, 1.6752291841558624], "twilight": ["IsA", 0.2386672038498172, 0.10621388256549835, 2.0, 0.7005, 0.9391672038498172], "wreck": ["IsA", 0.6772068122201342, 0.15941134095191956, 2.0, 0.837, 1.5142068122201342], "drop": ["RelatedTo", 0.1600051390019351, 0.7875478267669678, 1.0, 0.762, 0.9220051390019351], "dip": ["MannerOf", 0.37412469105945156, 0.5970985293388367, 2.0, 0.7825, 1.1566246910594515], "afternoon": ["RelatedTo", 0.21748748335969006, 0.36659693717956543, 1.0, 0.7685000000000001, 0.9859874833596901], "bear": ["RelatedTo", 0.37044753368649597, 0.3441205620765686, 1.0, 0.8230000000000001, 1.193447533686496], "decadent": ["RelatedTo", 0.4690454949372012, -0.009431811980903149, 1.0, 0.9075000000000001, 1.3765454949372014], "activity": ["RelatedTo", 0.529616170304312, 0.5894539952278137, 1.0, 0.6515, 1.1811161703043118], "downward": ["RelatedTo", 0.48122065432023925, 0.6430583000183105, 1.0, 0.9205, 1.4017206543202392], "fall": ["Synonym", 0.6519297865870713, 0.760334849357605, 1.0, 0.915, 1.5669297865870715], "movement": ["RelatedTo", 0.4899601625601106, 0.36857983469963074, 1.0, 0.677, 1.1669601625601107], "reduction": ["Synonym", 0.2785712794625324, 0.5365391373634338, 1.0, 0.8495, 1.1280712794625325], "case": ["RelatedTo", 0.14981323859762077, 0.3717448115348816, 1.0, 0.765, 0.9148132385976208], "climate": ["RelatedTo", 0.1908807026573983, 0.32106730341911316, 1.0, 0.6435, 0.8343807026573983], "gender": ["RelatedTo", 0.314116647690291, 0.2728896737098694, 1.0, 0.67, 0.9841166476902911], "number": ["RelatedTo", 0.138685368033288, 0.5109901428222656, 1.0, 0.7535000000000001, 0.8921853680332881], "refuse": ["Synonym", 0.5722779842917916, 0.18392008543014526, 1.0, 0.982, 1.5542779842917915], "weak": ["RelatedTo", 0.4564290333472448, 0.6207895874977112, 1.0, 0.8715, 1.3279290333472449], "worse": ["RelatedTo", 0.8185527208945358, 0.593538761138916, 1.0, 0.838, 1.6565527208945356], "descent": ["Synonym", 0.3603164297275134, 0.29900696873664856, 2.0, 0.892, 1.2523164297275133], "dive": ["RelatedTo", 0.3514609167853157, 0.3190974295139313, 1.0, 0.775, 1.1264609167853157], "downfall": ["Synonym", 0.663069717169113, 0.3327659070491791, 1.0, 0.8734999999999999, 1.536569717169113], "dying": ["RelatedTo", 0.8274103945306412, 0.2691011130809784, 1.0, 0.847, 1.6744103945306412], "lapse": ["Synonym", 0.18507780238317584, 0.30389514565467834, 1.0, 0.789, 0.9740778023831759], "plummet": ["RelatedTo", 0.5916237487312122, 0.4923509359359741, 1.0, 0.806, 1.3976237487312122], "slope": ["Synonym", 0.3333206725798202, 0.2997402548789978, 1.0, 0.8865, 1.2198206725798202], "sluggish": ["RelatedTo", 0.3592091527524838, 0.644248366355896, 1.0, 0.791, 1.1502091527524838], "slump": ["Synonym", 0.5129879569267782, 0.7404928207397461, 2.0, 0.963, 1.4759879569267782], "smother": ["RelatedTo", 0.5531849883487299, -0.04605957493185997, 1.0, 0.8434999999999999, 1.3966849883487298], "take": ["RelatedTo", 0.5913272040034503, 0.38392284512519836, 1.0, 0.6495, 1.2408272040034503], "tank": ["RelatedTo", 0.284105725619603, 0.16143490374088287, 1.0, 0.8525, 1.136605725619603], "autumn": ["Synonym", 0.36097779769453514, 0.38063332438468933, 1.0, 0.5605, 0.9214777976945352], "comedown": ["Synonym", 0.5, 0.05617968738079071, 1.0, 0.591, 1.091], "correct": ["Synonym", 0.5329242501647153, 0.3353264331817627, 2.0, 0.5655, 1.0984242501647152], "decay": ["Synonym", 0.5348856969213428, 0.3340897262096405, 1.0, 0.8955, 1.4303856969213427], "fade": ["Synonym", 0.2580807833511501, 0.347933828830719, 1.0, 0.8305, 1.08858078335115], "flag": ["Synonym", 0.23957193387484205, 0.12951143085956573, 1.0, 0.734, 0.9735719338748421], "sink": ["Synonym", 0.30936116975220984, 0.24976687133312225, 1.0, 0.873, 1.1823611697522098], "avoid": ["Synonym", 0.27668040966995455, 0.3908631503582001, 1.0, 0.8485, 1.1251804096699547], "degenerate": ["Synonym", 0.820099713635742, 0.0803484097123146, 1.0, 0.8314999999999999, 1.6515997136357419], "deteriorate": ["Synonym", 0.6819029446505941, 0.41817355155944824, 1.0, 0.9450000000000001, 1.626902944650594], "fail": ["Synonym", 0.6070223594582541, 0.31377026438713074, 1.0, 0.9545, 1.5615223594582541], "languish": ["Synonym", 0.4440668060835936, 0.13178329169750214, 1.0, 0.9275, 1.3715668060835937], "reject": ["Synonym", 0.7925598662139971, 0.2034030258655548, 1.0, 0.8654999999999999, 1.6580598662139971], "vary": ["Synonym", 0.20249392827761112, 0.34933844208717346, 1.0, 0.767, 0.9694939282776112]}, "reject": {"accept": ["RelatedTo", 0.5113693858575723, 0.8189890384674072, 1.0, 0.42600000000000005, 0.9373693858575723], "want": ["DistinctFrom", 0.4922661361007052, 0.5654460191726685, 1.0, 0.692, 1.1842661361007052], "rejected": ["RelatedTo", 0.6586228490057033, 0.7770051956176758, 1.0, 0.8955, 1.5541228490057033], "rejecting": ["RelatedTo", 0.5, 0.8293957710266113, 1.0, 0.4565, 0.9565], "derogatory": ["HasContext", 0.6778272743054284, 0.2062322199344635, 1.0, 0.9355, 1.6133272743054285], "basketball": ["HasContext", 0.707559304996059, 0.045829009264707565, 1.0, 0.5645, 1.2720593049960591], "deny": ["IsA", 0.5205564551854936, 0.6783313155174255, 1.0, 0.862, 1.3825564551854936], "dismiss": ["RelatedTo", 0.5997867704455035, 0.6473526358604431, 1.0, 0.8935, 1.4932867704455035], "judge": ["MannerOf", 0.39095971731217066, 0.39531826972961426, 2.0, 0.7535, 1.1444597173121707], "refuse": ["Synonym", 0.5722779842917916, 0.7018811106681824, 2.0, 0.8765000000000001, 1.4487779842917916], "abandon": ["RelatedTo", 0.7458169000241458, 0.6672633290290833, 1.0, 0.9319999999999999, 1.6778169000241459], "bin": ["RelatedTo", 0.17478280165213259, 0.11270944029092789, 1.0, 0.6475, 0.8222828016521325], "ca": ["RelatedTo", 0.5, 0.3833805322647095, 1.0, 0.4565, 0.9565], "curve": ["RelatedTo", 0.20395090725985693, 0.04312700778245926, 1.0, 0.654, 0.857950907259857], "cut": ["RelatedTo", 0.2971909577208751, 0.2984550893306732, 1.0, 0.7065, 1.0036909577208752], "ding": ["RelatedTo", 0.5, -0.08846156299114227, 1.0, 0.4565, 0.9565], "discard": ["Synonym", 0.40627308042047927, 0.2964218556880951, 1.0, 0.758, 1.1642730804204793], "pluck": ["RelatedTo", 0.4156608996155388, 0.04920030012726784, 1.0, 0.8105, 1.2261608996155389], "redlight": ["RelatedTo", 0.5, -0.2017083615064621, 1.0, 0.4565, 0.9565], "rejection": ["RelatedTo", 0.7956468488875135, 0.7133862972259521, 2.0, 0.9615, 1.7571468488875135], "decline": ["Synonym", 0.5666636743198183, 0.2034030258655548, 1.0, 0.8654999999999999, 1.4321636743198183], "disdain": ["Synonym", 0.5725534154798242, 0.3085898160934448, 2.0, 0.853, 1.4255534154798242], "outcast": ["Synonym", 0.5738915584290674, 0.027955735102295876, 1.0, 0.8545, 1.4283915584290674], "resist": ["Synonym", 0.4676777454958791, 0.5939639806747437, 2.0, 0.8085, 1.2761777454958791], "scorn": ["Synonym", 0.7678156668684502, 0.2954117953777313, 2.0, 0.9380000000000001, 1.70581566686845]}, "acceptable": {"unacceptable": ["RelatedTo", 0.6149529539289144, 0.7077159285545349, 1.0, 0.5640000000000001, 1.1789529539289143], "accept": ["RelatedTo", 0.5113693858575723, 0.594049334526062, 2.0, 0.9825, 1.4938693858575722], "acceptance": ["RelatedTo", 0.49045123943865365, 0.509734034538269, 1.0, 0.9890000000000001, 1.4794512394386539], "decent": ["RelatedTo", 0.4784167017306535, 0.501955509185791, 1.0, 0.9895, 1.4679167017306536], "pleasure": ["RelatedTo", 0.8386553575276543, 0.16049449145793915, 1.0, 0.7095, 1.5481553575276543], "worthy": ["RelatedTo", 0.47844218430920377, 0.4765486419200897, 1.0, 0.973, 1.4514421843092038], "satisfactory": ["Synonym", 0.7825098203814427, 0.6732757687568665, 2.0, 0.785, 1.5675098203814426], "cool": ["RelatedTo", 0.6676389551088441, 0.3102576732635498, 1.0, 0.8365, 1.5041389551088442], "edgy": ["RelatedTo", 0.7136903679203117, 0.2397870123386383, 1.0, 0.42999999999999994, 1.1436903679203116], "justify": ["RelatedTo", 0.3243128372026613, 0.4349323809146881, 1.0, 0.8065, 1.1308128372026613], "okay": ["RelatedTo", 0.5, 0.27895551919937134, 1.0, 0.701, 1.201], "plausible": ["RelatedTo", 0.3779767483904391, 0.5005226731300354, 1.0, 0.892, 1.2699767483904392], "proper": ["RelatedTo", 0.4443399310116922, 0.5610483884811401, 1.0, 0.979, 1.423339931011692], "reasonable": ["RelatedTo", 0.6110866626519131, 0.7199290990829468, 1.0, 0.9295, 1.5405866626519131], "recommend": ["RelatedTo", 0.5215195009164831, 0.46729689836502075, 1.0, 0.9235, 1.4450195009164832], "savory": ["RelatedTo", 0.6758938405335776, 0.13480831682682037, 1.0, 0.7845, 1.4603938405335777], "sound": ["RelatedTo", 0.5667804143420759, 0.3247113525867462, 1.0, 0.808, 1.374780414342076], "valid": ["RelatedTo", 0.3240768671744853, 0.5080023407936096, 1.0, 0.907, 1.2310768671744854], "fit": ["SimilarTo", 0.3015845300952362, 0.45459452271461487, 2.0, 0.814, 1.1155845300952363], "standard": ["SimilarTo", 0.20169471007054607, 0.4950510561466217, 2.0, 0.859, 1.0606947100705462], "alright": ["Synonym", 0.5, 0.10608432441949844, 1.0, 0.701, 1.201], "understandable": ["Synonym", 0.4373242974139812, 0.4338133931159973, 1.0, 0.9435, 1.3808242974139813]}, "unacceptable": {"acceptable": ["RelatedTo", 0.4585259607807264, 0.7077159285545349, 1.0, 0.5640000000000001, 1.0225259607807264], "accept": ["RelatedTo", 0.5113693858575723, 0.5116595029830933, 1.0, 0.5465, 1.0578693858575723], "acceptance": ["RelatedTo", 0.49045123943865365, 0.3701756000518799, 1.0, 0.554, 1.0444512394386538], "botched": ["RelatedTo", 0.5, 0.14661511778831482, 1.0, 0.577, 1.077], "proverbial": ["RelatedTo", 0.2729275416097747, 0.07703065127134323, 1.0, 0.7505000000000001, 1.0234275416097747], "accepted": ["RelatedTo", 0.5, 0.41456902027130127, 1.0, 0.577, 1.077], "unsatisfactory": ["SimilarTo", 0.6487837266509946, 0.5275223255157471, 2.0, 0.974, 1.6227837266509946], "usage": ["RelatedTo", 0.27507148442742746, 0.24725563824176788, 1.0, 0.684, 0.9590714844274275], "unwelcome": ["RelatedTo", 0.6403784268824638, 0.48060691356658936, 2.0, 0.9905, 1.6308784268824639], "intolerable": ["SimilarTo", 0.6902234783096702, 0.7791246771812439, 2.0, 0.903, 1.5932234783096701], "bad": ["Synonym", 0.6971076743864135, 0.3976207375526428, 1.0, 0.923, 1.6201076743864136], "impossible": ["Synonym", 0.6024193579904774, 0.5426221489906311, 2.0, 0.9745, 1.5769193579904774], "lousy": ["Synonym", 0.6273491143930305, 0.18479159474372864, 1.0, 0.9944999999999999, 1.6218491143930305], "poor": ["Synonym", 0.5319041235072476, 0.33498796820640564, 1.0, 0.928, 1.4599041235072476]}, "accidentally": {"intentionally": ["Antonym", 0.4560046145427838, 0.6456934213638306, 1.0, 0.9089999999999999, 1.3650046145427837], "accident": ["RelatedTo", 0.8628885452671936, 0.5055952072143555, 1.0, 0.8125, 1.6753885452671935], "accidental": ["Synonym", 0.6043110328340845, 0.5068231225013733, 1.0, 0.9715, 1.5758110328340846], "accidently": ["FormOf", 0.5, 0.6436623930931091, 1.0, 0.546, 1.046], "chance": ["RelatedTo", 0.6050050689973797, 0.30384019017219543, 1.0, 0.655, 1.2600050689973799], "unexpectedly": ["RelatedTo", 0.5629030742652662, 0.35773804783821106, 1.0, 0.9804999999999999, 1.543403074265266], "deliberately": ["RelatedTo", 0.5, 0.5965789556503296, 1.0, 0.546, 1.046], "incident": ["RelatedTo", 0.7686780926479257, 0.44413602352142334, 1.0, 0.8360000000000001, 1.6046780926479258], "spill": ["RelatedTo", 0.43612196285087923, 0.2953518033027649, 1.0, 0.9085, 1.344621962850879], "casually": ["Synonym", 0.24656518611647688, 0.38047897815704346, 1.0, 0.612, 0.8585651861164769]}, "intentionally": {"accidentally": ["Antonym", 0.5625446873843095, 0.6456934213638306, 1.0, 0.9089999999999999, 1.4715446873843094], "intention": ["DerivedFrom", 0.29190640753671204, 0.3764769732952118, 1.0, 0.8615, 1.153406407536712], "intentional": ["DerivedFrom", 0.4567563095318787, 0.6268090605735779, 2.0, 0.8695, 1.3262563095318787], "deliberately": ["Synonym", 0.5, 0.8368944525718689, 1.0, 0.637, 1.137], "duck": ["RelatedTo", 0.21116542111651707, 0.2087058126926422, 1.0, 0.7585000000000001, 0.9696654211165171], "hear": ["RelatedTo", 0.4484041895607151, 0.20012831687927246, 1.0, 0.7215, 1.1699041895607152], "lie": ["RelatedTo", 0.7462333267135243, 0.25997358560562134, 1.0, 0.8155, 1.5617333267135243], "list": ["RelatedTo", 0.11245234593268175, 0.15404221415519714, 1.0, 0.753, 0.8654523459326817], "purposely": ["Synonym", 0.5223835805314536, 0.7700979709625244, 2.0, 0.887, 1.4093835805314536], "suicide": ["RelatedTo", 0.9494489389956623, 0.30221256613731384, 1.0, 0.6915, 1.6409489389956624], "ulterior": ["RelatedTo", 0.36029973837675755, 0.2639837861061096, 1.0, 0.879, 1.2392997383767574], "knowingly": ["SimilarTo", 0.271339395655409, 0.7171987295150757, 1.0, 0.8665, 1.137839395655409]}, "accurate": {"inaccurate": ["RelatedTo", 0.5993852046368976, 0.6912168264389038, 1.0, 0.651, 1.2503852046368977], "accuracy": ["RelatedTo", 0.3248786385780039, 0.703406035900116, 2.0, 0.87, 1.194878638578004], "accurately": ["RelatedTo", 0.5, 0.6844675540924072, 2.0, 0.6985, 1.1985000000000001], "exact": ["Synonym", 0.3570802095356061, 0.5729430317878723, 2.0, 0.9850000000000001, 1.3420802095356061], "executed": ["RelatedTo", 0.5, 0.23078612983226776, 1.0, 0.6985, 1.1985000000000001], "precisely": ["RelatedTo", 0.503942820033441, 0.574573278427124, 1.0, 0.9495, 1.453442820033441], "correct": ["Synonym", 0.5329242501647153, 0.6327027678489685, 1.0, 0.916, 1.4489242501647155], "precise": ["Synonym", 0.5158968730277268, 0.7841742038726807, 2.0, 0.954, 1.4698968730277269], "bullseye": ["RelatedTo", 0.5, 0.027164269238710403, 1.0, 0.6985, 1.1985000000000001], "honed": ["RelatedTo", 0.5, 0.196304589509964, 1.0, 0.6985, 1.1985000000000001], "honest": ["RelatedTo", 0.6268910480729248, 0.5982881784439087, 1.0, 0.855, 1.4818910480729248], "realistic": ["RelatedTo", 0.43352800367613514, 0.6357752680778503, 1.0, 0.8985, 1.3320280036761352], "rigorous": ["RelatedTo", 0.5745200995566204, 0.47543928027153015, 1.0, 0.6185, 1.1930200995566205], "sensitive": ["RelatedTo", 0.39058094180995456, 0.42150479555130005, 1.0, 0.9525, 1.3430809418099545], "sharp": ["Synonym", 0.379755849985394, 0.3699774444103241, 1.0, 0.7455, 1.1252558499853942], "strict": ["Synonym", 0.4252569682682873, 0.33913636207580566, 1.0, 0.7355, 1.1607569682682874], "surgical": ["SimilarTo", 0.5332949945485017, 0.22799403965473175, 2.0, 0.624, 1.1572949945485016], "transparent": ["RelatedTo", 0.17382242930319383, 0.46723732352256775, 1.0, 0.8845000000000001, 1.0583224293031939], "true": ["RelatedTo", 0.6376793860001198, 0.5178809762001038, 1.0, 0.8855000000000001, 1.5231793860001197], "faithful": ["SimilarTo", 0.5885838938023596, 0.2498663067817688, 2.0, 0.9139999999999999, 1.5025838938023597], "straight": ["SimilarTo", 0.261969278033763, 0.2846663296222687, 2.0, 0.931, 1.192969278033763], "nice": ["Synonym", 0.6894152160728295, 0.32913288474082947, 1.0, 0.8654999999999999, 1.5549152160728295], "particular": ["Synonym", 0.2398067960397446, 0.4157123565673828, 1.0, 0.8885000000000001, 1.1283067960397446], "perfect": ["Synonym", 0.7736852039579332, 0.5491315722465515, 1.0, 0.826, 1.5996852039579332], "punctual": ["Synonym", 0.3830331516155177, 0.2797471582889557, 1.0, 0.9875, 1.3705331516155177]}, "inaccurate": {"accurate": ["RelatedTo", 0.39135453570460654, 0.6912168264389038, 1.0, 0.651, 1.0423545357046065], "sharp": ["Antonym", 0.379755849985394, 0.24886555969715118, 1.0, 0.7705000000000001, 1.150255849985394], "bent": ["RelatedTo", 0.31941273459310965, 0.11413838714361191, 1.0, 0.8785000000000001, 1.1979127345931098], "improper": ["RelatedTo", 0.5117705904927895, 0.5386447310447693, 1.0, 0.918, 1.4297705904927895], "incorrect": ["Synonym", 0.6488846358059389, 0.8404143452644348, 1.0, 0.9380000000000001, 1.586884635805939], "mistaken": ["RelatedTo", 0.6922108670579651, 0.5749644637107849, 1.0, 0.908, 1.6002108670579651], "vague": ["RelatedTo", 0.3605957398622099, 0.5728658437728882, 1.0, 0.8745, 1.23509573986221], "stretch": ["RelatedTo", 0.39915401146437535, 0.08874700218439102, 1.0, 0.7015, 1.1006540114643752], "wild": ["RelatedTo", 0.7131082167404162, 0.10554680973291397, 1.0, 0.6755, 1.3886082167404163], "outside": ["SimilarTo", 0.5, 0.07419554144144058, 2.0, 0.5925, 1.0925], "unfaithful": ["SimilarTo", 0.9114730918177109, 0.21373577415943146, 2.0, 0.77, 1.6814730918177108], "wrong": ["Synonym", 0.7868033626720738, 0.5225902795791626, 1.0, 0.8875, 1.6743033626720738], "untrustworthy": ["Synonym", 0.6529439075587598, 0.4818194508552551, 1.0, 0.9805, 1.63344390755876]}, "acid": {"base": ["RelatedTo", 0.2245257024849185, 0.19422484934329987, 1.0, 0.643, 0.8675257024849186], "stomach": ["AtLocation", 0.2903011705569409, 0.4289137125015259, 1.0, 0.829, 1.119301170556941], "acidic": ["Synonym", 0.5, 0.6456500887870789, 1.0, 0.5615, 1.0615], "resource": ["ExternalURL", 0.3859172947578772, 0.21232719719409943, 1.0, 0.62, 1.0059172947578772], "music": ["HasContext", 0.6113415396993813, 0.21181908249855042, 1.0, 0.6765, 1.2878415396993814], "chemistry": ["HasContext", 0.3684431685867126, 0.3357560336589813, 1.0, 0.759, 1.1274431685867126], "database": ["HasContext", 0.18461732406243744, 0.10818549245595932, 1.0, 0.6525000000000001, 0.8371173240624376], "dangerous": ["HasProperty", 1.0000009294040613, 0.25622987747192383, 1.0, 0.728, 1.7280009294040612], "fun": ["HasProperty", 0.8707475979664808, 0.12280327826738358, 1.0, 0.5730000000000001, 1.4437475979664809], "chemical": ["IsA", 0.4268853624401218, 0.5070555210113525, 1.0, 0.923, 1.349885362440122], "liquid": ["IsA", 0.11224335016814778, 0.5185361504554749, 1.0, 0.6479999999999999, 0.7602433501681477], "drug": ["IsA", 0.6963312389865397, 0.33754441142082214, 1.0, 0.9005, 1.5968312389865398], "compound": ["RelatedTo", 0.28059033626632124, 0.4294939935207367, 1.0, 0.6865, 0.9670903362663212], "vitriol": ["IsA", 0.5, 0.17356498539447784, 2.0, 0.5615, 1.0615], "biting": ["RelatedTo", 0.5, 0.19031326472759247, 1.0, 0.5615, 1.0615], "genre": ["RelatedTo", 0.2514565788344985, 0.19009186327457428, 1.0, 0.768, 1.0194565788344985], "sharp": ["RelatedTo", 0.379755849985394, 0.17895227670669556, 1.0, 0.8745, 1.2542558499853942], "sour": ["Synonym", 0.5059218659807484, 0.3565880358219147, 1.0, 0.9704999999999999, 1.4764218659807482], "vinegar": ["RelatedTo", 0.3717866652935762, 0.43091294169425964, 1.0, 0.8585, 1.2302866652935762], "accept": ["RelatedTo", 0.5113693858575723, 0.04474712535738945, 1.0, 0.531, 1.0423693858575724], "class": ["RelatedTo", 0.25788280546803305, 0.20663997530937195, 1.0, 0.6405000000000001, 0.8983828054680332], "donate": ["RelatedTo", 0.48350050058604066, 0.061719078570604324, 1.0, 0.6555, 1.1390005005860406], "metal": ["RelatedTo", 0.2564902034217743, 0.4240691661834717, 1.0, 0.7505, 1.0069902034217741], "salt": ["RelatedTo", 0.2819314151401904, 0.4138646423816681, 1.0, 0.806, 1.0879314151401904], "ate": ["RelatedTo", 0.5, 0.24706073105335236, 1.0, 0.5615, 1.0615], "digestion": ["RelatedTo", 0.23484472233535802, 0.4337931275367737, 1.0, 0.751, 0.985844722335358], "eager": ["RelatedTo", 0.562783127144944, -0.06231992319226265, 1.0, 0.7869999999999999, 1.3497831271449439], "pickle": ["RelatedTo", 0.2935636352906617, 0.18178553879261017, 1.0, 0.7395, 1.0330636352906617], "positive": ["RelatedTo", 0.7579117536896381, 0.3447228670120239, 1.0, 0.587, 1.344911753689638], "wit": ["RelatedTo", 0.5859153352872281, 0.17147645354270935, 1.0, 0.6315, 1.2174153352872281], "sur": ["Synonym", 0.5, 0.043012164533138275, 1.0, 0.5615, 1.0615], "dose": ["Synonym", 0.3027384696212901, 0.4345064163208008, 2.0, 0.8275, 1.1302384696212902], "dot": ["Synonym", 0.15580105462709345, -0.009852532297372818, 2.0, 0.7395, 0.8953010546270935], "elvis": ["Synonym", 0.5, -0.10625126212835312, 2.0, 0.5615, 1.0615], "pane": ["Synonym", 0.173149659759247, 0.11230909079313278, 2.0, 0.744, 0.917149659759247], "superman": ["Synonym", 0.87524045388174, -0.05330164358019829, 2.0, 0.5840000000000001, 1.45924045388174], "zen": ["Synonym", 0.06689129451922084, -0.05516010895371437, 2.0, 0.6705, 0.7373912945192208]}, "base": {"acid": ["RelatedTo", 0.5484348070853186, 0.19422484934329987, 1.0, 0.643, 1.1914348070853187], "admirable": ["Antonym", 0.75529781799873, -0.020377935841679573, 1.0, 0.702, 1.45729781799873], "desirable": ["Antonym", 0.616092117859683, 0.16121022403240204, 1.0, 0.729, 1.345092117859683], "likeable": ["Antonym", 0.5, -0.13574454188346863, 1.0, 0.7835, 1.2835], "noble": ["RelatedTo", 0.6197134923218347, 0.11734171211719513, 1.0, 0.8410000000000001, 1.4607134923218348], "crown": ["Antonym", 0.47569293070107643, 0.12408149987459183, 1.0, 0.8265, 1.3021929307010764], "head": ["Antonym", 0.2851658660074934, 0.37268221378326416, 1.0, 0.8605, 1.1456658660074934], "baseman": ["RelatedTo", 0.3008375399577807, 0.3721722662448883, 1.0, 0.909, 1.2098375399577808], "basement": ["DerivedFrom", 0.3444981457717683, 0.23336243629455566, 1.0, 0.7755, 1.1199981457717683], "database": ["DerivedFrom", 0.18461732406243744, 0.23991160094738007, 1.0, 0.9785, 1.1631173240624375], "ba": ["Synonym", 0.5, 0.11485650390386581, 1.0, 0.7835, 1.2835], "basis": ["Synonym", 0.1655547625979949, 0.3491555154323578, 1.0, 0.9645, 1.1300547625979949], "resource": ["ExternalURL", 0.3859172947578772, 0.356394499540329, 1.0, 0.9179999999999999, 1.3039172947578772], "based": ["RelatedTo", 0.5, 0.4704829752445221, 1.0, 0.7835, 1.2835], "legal": ["HasContext", 0.29962148018658336, 0.25756630301475525, 1.0, 0.9465, 1.2461214801865834], "baseball": ["RelatedTo", 0.5722779842917916, 0.32313916087150574, 1.0, 0.7565, 1.3287779842917915], "acrobatics": ["HasContext", 0.5, -0.028529450297355652, 1.0, 0.7835, 1.2835], "architecture": ["HasContext", 0.5104190483301748, 0.24326476454734802, 1.0, 0.8615, 1.3719190483301749], "biochemistry": ["HasContext", 0.33890568499890755, -0.09457886964082718, 1.0, 0.842, 1.1809056849989075], "biology": ["HasContext", 0.12170212142873232, 0.12224019318819046, 1.0, 0.9099999999999999, 1.0317021214287323], "cheerleading": ["HasContext", 0.6054905393290363, 0.002043119166046381, 1.0, 0.733, 1.3384905393290363], "chemistry": ["HasContext", 0.3684431685867126, 0.10513059794902802, 1.0, 0.884, 1.2524431685867126], "cooking": ["HasContext", 0.4209893409523654, 0.16578470170497894, 1.0, 0.8644999999999999, 1.2854893409523653], "cosmetic": ["HasContext", 0.2175042135030642, 0.06507409363985062, 1.0, 0.992, 1.2095042135030643], "electronics": ["HasContext", 0.45787147044503895, 0.20146919786930084, 2.0, 0.84, 1.297871470445039], "geometry": ["HasContext", 0.11638450701404655, 0.13435262441635132, 1.0, 0.9135, 1.0298845070140465], "historical": ["HasContext", 0.2805553274591726, 0.2281402051448822, 1.0, 0.9615, 1.2420553274591726], "mathematics": ["HasContext", 0.26584809447478364, 0.07031732052564621, 1.0, 0.833, 1.0988480944747836], "military": ["RelatedTo", 0.5024960354752976, 0.6346626877784729, 1.0, 0.6745, 1.1769960354752977], "music": ["HasContext", 0.6113415396993813, 0.22142437100410461, 1.0, 0.7685000000000001, 1.3798415396993815], "painting": ["HasContext", 0.44324661707510765, 0.11677432060241699, 1.0, 0.9085, 1.3517466170751076], "pharmacy": ["HasContext", 0.1755778114882413, 0.09999324381351471, 1.0, 0.9285, 1.1040778114882412], "u": ["HasContext", 0.5, 0.2158130556344986, 1.0, 0.7835, 1.2835], "anatomy": ["HasContext", 0.2303811203854435, 0.008454900234937668, 2.0, 0.9175, 1.1478811203854435], "chemical": ["IsA", 0.4268853624401218, 0.24749509990215302, 1.0, 0.72, 1.1468853624401218], "bottom": ["Synonym", 0.2273302870948116, 0.4817947447299957, 1.0, 0.855, 1.0823302870948115], "ingredient": ["IsA", 0.4639041253327895, 0.2160092145204544, 2.0, 0.884, 1.3479041253327895], "support": ["IsA", 0.5362195189232692, 0.5699668526649475, 2.0, 0.825, 1.3612195189232692], "location": ["IsA", 0.25563055541319263, 0.5575447082519531, 2.0, 0.9515, 1.2071305554131926], "number": ["RelatedTo", 0.138685368033288, 0.4456268846988678, 1.0, 0.8520000000000001, 0.9906853680332881], "part": ["IsA", 0.24618500659065748, 0.5273180603981018, 2.0, 0.9760000000000001, 1.2221850065906577], "compound": ["IsA", 0.28059033626632124, 0.46425339579582214, 2.0, 0.9565, 1.2370903362663213], "f": ["IsA", 0.5, 0.318052738904953, 1.0, 0.7835, 1.2835], "h": ["IsA", 0.5, 0.28125429153442383, 1.0, 0.7835, 1.2835], "oh": ["IsA", 0.5, 0.17317137122154236, 1.0, 0.7835, 1.2835], "box": ["PartOf", 0.040874581047890574, 0.41187384724617004, 2.0, 0.873, 0.9138745810478905], "lamp": ["PartOf", 0.10817697081007227, 0.06885235011577606, 2.0, 0.9185, 1.0266769708100723], "acute": ["RelatedTo", 0.44348565725311145, 0.16665013134479523, 1.0, 0.719, 1.1624856572531115], "bad": ["Synonym", 0.6971076743864135, 0.22698168456554413, 1.0, 0.5815, 1.2786076743864134], "bag": ["Synonym", 0.09931387332336847, 0.3386573791503906, 2.0, 0.9085, 1.0078138733233684], "ban": ["RelatedTo", 0.7066870445323977, 0.18063168227672577, 1.0, 0.5599999999999999, 1.2666870445323977], "basal": ["Synonym", 0.5, 0.12446688115596771, 2.0, 0.7835, 1.2835], "building": ["RelatedTo", 0.3059444385003521, 0.4716161787509918, 1.0, 0.9600000000000001, 1.2659444385003522], "earth": ["RelatedTo", 0.3448352876090039, 0.37432530522346497, 1.0, 0.906, 1.2508352876090039], "first": ["RelatedTo", 0.3536622458919214, 0.4510369896888733, 1.208, 0.894, 1.2476622458919215], "foundation": ["Synonym", 0.44074958080985155, 0.2544510066509247, 2.0, 0.8885000000000001, 1.3292495808098517], "home": ["Synonym", 0.5172256825208048, 0.5175591707229614, 2.0, 0.8765, 1.3937256825208046], "plate": ["RelatedTo", 0.1371272828139622, 0.451370507478714, 1.232, 0.9475, 1.0846272828139623], "second": ["RelatedTo", 0.06717245278540583, 0.4614713490009308, 1.346, 0.8835, 0.9506724527854058], "span": ["RelatedTo", 0.16735201740264402, 0.3135276436805725, 1.0, 0.927, 1.094352017402644], "birth": ["RelatedTo", 0.7394786334799084, 0.16169609129428864, 1.0, 0.6910000000000001, 1.4304786334799084], "common": ["Synonym", 0.08854424989054185, 0.3777231276035309, 1.0, 0.897, 0.9855442498905419], "cowardly": ["RelatedTo", 0.6213312745417192, -0.0026964955031871796, 1.0, 0.69, 1.3113312745417192], "inferior": ["SimilarTo", 0.34052961702229523, 0.12639883160591125, 2.0, 0.7905, 1.1310296170222953], "low": ["RelatedTo", 0.2808799127182269, 0.4729956090450287, 1.0, 0.7895, 1.0703799127182267], "precious": ["RelatedTo", 0.6939106572291474, 0.06827972084283829, 1.0, 0.758, 1.4519106572291474], "rank": ["RelatedTo", 0.2104511468373508, 0.376512348651886, 1.0, 0.907, 1.117451146837351], "short": ["RelatedTo", 0.4572943376244738, 0.4058249294757843, 1.0, 0.7575000000000001, 1.2147943376244739], "standing": ["RelatedTo", 0.20561389938628588, 0.3571201264858246, 1.0, 0.975, 1.1806138993862858], "vulgar": ["RelatedTo", 0.8562233003406804, -0.0729440450668335, 1.0, 0.46299999999999997, 1.3192233003406804], "champagne": ["RelatedTo", 0.5470554248546166, 0.02903473749756813, 1.0, 0.7865, 1.3335554248546164], "apron": ["RelatedTo", 0.11155923447678967, 0.19647997617721558, 1.0, 0.9285000000000001, 1.0400592344767898], "basic": ["RelatedTo", 0.1434680748728983, 0.3494400084018707, 1.0, 0.898, 1.0414680748728984], "bipolar": ["RelatedTo", 0.63444996079974, 0.017271215096116066, 1.0, 0.593, 1.22744996079974], "bundle": ["RelatedTo", 0.17634064312944542, 0.15441498160362244, 1.0, 0.915, 1.0913406431294455], "cone": ["RelatedTo", 0.11258228710043906, 0.3399249017238617, 1.0, 0.8460000000000001, 0.9585822871004391], "decision": ["RelatedTo", 0.3772517909695024, 0.34762105345726013, 1.0, 0.8885000000000001, 1.2657517909695024], "dna": ["RelatedTo", 0.5, 0.20675498247146606, 1.0, 0.7835, 1.2835], "dye": ["RelatedTo", 0.15429328345422136, 0.18844722211360931, 1.0, 0.9139999999999999, 1.0682932834542214], "end": ["RelatedTo", 0.46771137423150194, 0.44931674003601074, 1.0, 0.756, 1.223711374231502], "essential": ["RelatedTo", 0.5058449734481258, 0.3240342438220978, 1.0, 0.858, 1.363844973448126], "field": ["RelatedTo", 0.28205349816635433, 0.6050490140914917, 1.0, 0.9565, 1.2385534981663544], "flyer": ["SimilarTo", 0.14265353813569695, 0.1732504665851593, 1.0, 0.9215, 1.064153538135697], "generate": ["RelatedTo", 0.4594371446341388, 0.26599180698394775, 1.0, 0.8695, 1.328937144634139], "headquarters": ["RelatedTo", 0.18610428185109157, 0.5495824217796326, 1.0, 0.9765, 1.1626042818510915], "horse": ["RelatedTo", 0.3685144911749593, 0.15719746053218842, 1.0, 0.894, 1.2625144911749593], "housing": ["RelatedTo", 0.4122312442678916, 0.2927245795726776, 1.0, 0.9265000000000001, 1.3387312442678918], "pavement": ["RelatedTo", 0.19146000631327906, 0.24444545805454254, 1.0, 0.885, 1.076460006313279], "pedestal": ["Synonym", 0.34553354877247155, 0.3126859664916992, 2.0, 0.9430000000000001, 1.2885335487724716], "personnel": ["RelatedTo", 0.36500699597739106, 0.5341362357139587, 1.0, 0.9299999999999999, 1.295006995977391], "power": ["RelatedTo", 0.5523952413442919, 0.4342235028743744, 1.0, 0.7719999999999999, 1.3243952413442917], "pyramid": ["RelatedTo", 0.40259391757479335, 0.15634140372276306, 1.0, 0.9015, 1.3040939175747934], "raise": ["RelatedTo", 0.7418123165604222, 0.32853472232818604, 1.0, 0.6815, 1.4233123165604222], "salt": ["RelatedTo", 0.2819314151401904, 0.3373735547065735, 1.0, 0.837, 1.1189314151401903], "set": ["RelatedTo", 0.2917737355327388, 0.3986703157424927, 1.0, 0.851, 1.1427737355327388], "shield": ["RelatedTo", 0.20099479165140435, 0.3123951852321625, 1.0, 0.9, 1.1009947916514045], "survey": ["RelatedTo", 0.21554614792229326, 0.3609815835952759, 1.0, 0.943, 1.1585461479222932], "tag": ["RelatedTo", 0.23765281474887107, 0.1947566419839859, 1.0, 0.961, 1.198652814748871], "terminal": ["RelatedTo", 0.36189288630255106, 0.3833721876144409, 1.0, 0.7725, 1.134392886302551], "thought": ["RelatedTo", 0.42238816799732964, 0.37691253423690796, 1.0, 0.919, 1.3413881679973296], "triangle": ["RelatedTo", 0.1373441246065088, 0.3000735342502594, 1.0, 0.9490000000000001, 1.0863441246065089], "located": ["RelatedTo", 0.5, 0.516621470451355, 1.0, 0.7835, 1.2835], "bingo": ["RelatedTo", 0.5651482424141221, -0.027597609907388687, 1.0, 0.7655, 1.3306482424141222], "bitter": ["RelatedTo", 0.5876865676975873, 0.08914120495319366, 1.0, 0.627, 1.2146865676975873], "cobbler": ["RelatedTo", 0.2355199353800073, -0.056855279952287674, 1.0, 0.879, 1.1145199353800073], "contempt": ["RelatedTo", 0.6058672645713336, 0.01749431900680065, 1.0, 0.617, 1.2228672645713337], "crust": ["RelatedTo", 0.1794095324661094, 0.2292080521583557, 1.0, 0.9339999999999999, 1.1134095324661093], "cynical": ["RelatedTo", 0.737335627511235, 0.04923349246382713, 1.0, 0.5295, 1.266835627511235], "digit": ["RelatedTo", 0.14459319272288176, 0.23478078842163086, 1.0, 0.9, 1.0445931927228818], "element": ["RelatedTo", 0.11274460523987723, 0.3938395082950592, 1.0, 0.9285, 1.0412446052398772], "ending": ["RelatedTo", 0.2887691280829233, 0.32577425241470337, 1.0, 0.821, 1.1097691280829234], "fair": ["RelatedTo", 0.5820025837967366, 0.2476838231086731, 1.0, 0.7819999999999999, 1.3640025837967364], "fathom": ["RelatedTo", 0.23261027616345187, -0.07431202381849289, 1.0, 0.8865000000000001, 1.119110276163452], "finger": ["RelatedTo", 0.25966352804325177, 0.2589927017688751, 1.0, 0.8260000000000001, 1.0856635280432518], "foot": ["RelatedTo", 0.1328043922272224, 0.41516461968421936, 1.0, 0.9235, 1.0563043922272224], "free": ["RelatedTo", 0.6644660490824362, 0.40909579396247864, 1.0, 0.7685000000000001, 1.4329660490824363], "graduated": ["RelatedTo", 0.5, 0.21179063618183136, 1.0, 0.7835, 1.2835], "heel": ["RelatedTo", 0.18349797773394705, 0.15185227990150452, 1.0, 0.8965, 1.079997977733947], "high": ["RelatedTo", 0.41118790483910583, 0.47307905554771423, 1.0, 0.8694999999999999, 1.2806879048391058], "hit": ["RelatedTo", 0.7753078433845065, 0.4931095540523529, 1.0, 0.48350000000000004, 1.2588078433845067], "insistent": ["RelatedTo", 0.4231664692444581, -0.1114746555685997, 1.0, 0.79, 1.2131664692444581], "installation": ["RelatedTo", 0.3571861582696057, 0.4330565631389618, 1.0, 0.904, 1.2611861582696058], "introvert": ["RelatedTo", 0.5, -0.13378238677978516, 1.0, 0.7835, 1.2835], "lead": ["RelatedTo", 0.5078134796093146, 0.39276060461997986, 1.0, 0.6645, 1.1723134796093144], "mean": ["Synonym", 0.29041129034458385, 0.3579038679599762, 1.0, 0.818, 1.1084112903445837], "mechanic": ["RelatedTo", 0.2686146326464262, 0.22696447372436523, 1.0, 0.9005000000000001, 1.1691146326464263], "medium": ["RelatedTo", 0.20223835968587994, 0.3257478177547455, 1.0, 0.9329999999999999, 1.13523835968588], "metre": ["RelatedTo", 0.5, 0.1165388897061348, 1.0, 0.7835, 1.2835], "objective": ["RelatedTo", 0.3549656696457191, 0.32033827900886536, 1.0, 0.9359999999999999, 1.290965669645719], "orientation": ["RelatedTo", 0.3574542100439308, 0.26959601044654846, 1.0, 0.906, 1.2634542100439308], "pan": ["RelatedTo", 0.306850242162161, 0.2539525628089905, 1.0, 0.8925, 1.199350242162161], "pho": ["RelatedTo", 0.2054738454500913, 0.07170046865940094, 1.0, 0.917, 1.1224738454500913], "pinball": ["RelatedTo", 0.43733862457119344, -0.09948789328336716, 1.0, 0.8025, 1.2398386245711934], "post": ["RelatedTo", 0.24571978538287692, 0.4614189863204956, 1.0, 0.8785000000000001, 1.124219785382877], "primary": ["RelatedTo", 0.2303811203854435, 0.37044766545295715, 1.0, 0.9175, 1.1478811203854435], "run": ["RelatedTo", 0.5449917946690488, 0.4625052213668823, 1.0, 0.709, 1.2539917946690489], "sacrifice": ["RelatedTo", 0.730888265788797, 0.31488037109375, 1.0, 0.519, 1.249888265788797], "safe": ["RelatedTo", 0.5954640515179582, 0.4363098442554474, 1.0, 0.8645, 1.4599640515179582], "scale": ["RelatedTo", 0.3187687698146895, 0.38544049859046936, 1.0, 0.8115, 1.1302687698146894], "sex": ["RelatedTo", 0.8133987696709958, 0.17209774255752563, 1.0, 0.5955, 1.4088987696709958], "single": ["RelatedTo", 0.34439597733975524, 0.48071807622909546, 1.0, 0.8, 1.1443959773397552], "ten": ["RelatedTo", 0.13063696375629774, 0.32868492603302, 1.0, 0.9445, 1.0751369637562977], "tender": ["RelatedTo", 0.37206706703064635, 0.21281860768795013, 1.0, 0.8865, 1.2585670670306464], "transition": ["RelatedTo", 0.3865855438131571, 0.3259168863296509, 1.0, 0.8534999999999999, 1.240085543813157], "unfounded": ["RelatedTo", 0.4638916533256219, -0.06448237597942352, 1.0, 0.707, 1.1708916533256217], "urn": ["RelatedTo", 0.5545510671973847, 0.08893965184688568, 1.0, 0.6685, 1.2230510671973847], "vile": ["Synonym", 0.7099879640095662, -0.15874022245407104, 1.0, 0.6044999999999999, 1.3144879640095661], "zero": ["RelatedTo", 0.5, 0.36619117856025696, 1.0, 0.7835, 1.2835], "little": ["Synonym", 0.12415346530388265, 0.41790229082107544, 1.0, 0.806, 0.9301534653038827], "lowly": ["Synonym", 0.15617277559554843, 0.07336137443780899, 2.0, 0.9615, 1.1176727755955485], "take": ["Synonym", 0.5913272040034503, 0.4505399763584137, 1.0, 0.784, 1.3753272040034503], "floor": ["Synonym", 0.1151651118715103, 0.376714289188385, 2.0, 0.8634999999999999, 0.9786651118715102], "root": ["Synonym", 0.17802215087141202, 0.3598230183124542, 2.0, 0.974, 1.152022150871412], "build": ["Synonym", 0.5267745603290727, 0.4744749963283539, 1.0, 0.808, 1.3347745603290728], "cousin": ["Synonym", 0.32731488845863194, 0.1427488476037979, 1.0, 0.9319999999999999, 1.2593148884586318], "dirty": ["Synonym", 0.5788518497755546, 0.17971168458461761, 1.0, 0.6779999999999999, 1.2568518497755545], "stand": ["Synonym", 0.2069385880780489, 0.43319156765937805, 2.0, 0.9695, 1.176438588078049], "station": ["Synonym", 0.3260080205981576, 0.49228912591934204, 1.0, 0.9390000000000001, 1.2650080205981578]}, "acidic": {"basic": ["RelatedTo", 0.1434680748728983, 0.13780996203422546, 1.0, 0.8775, 1.0209680748728982], "acid": ["Synonym", 0.5484348070853186, 0.6456500887870789, 1.0, 0.5615, 1.1099348070853186], "chemistry": ["HasContext", 0.3684431685867126, 0.26922696828842163, 2.0, 0.6775, 1.0459431685867127], "neutralize": ["RelatedTo", 0.1939555345085298, 0.3371141850948334, 1.0, 0.8089999999999999, 1.0029555345085297], "sour": ["RelatedTo", 0.5059218659807484, 0.45125117897987366, 1.0, 0.591, 1.0969218659807485], "neutral": ["RelatedTo", 0.05335661992851968, 0.4232059419155121, 1.0, 0.8925, 0.9458566199285197], "sur": ["Synonym", 0.5, 0.013320030644536018, 1.0, 1.0, 1.5]}, "basic": {"acidic": ["RelatedTo", 0.5, 0.13780996203422546, 1.0, 0.8775, 1.3775], "complex": ["Antonym", 0.42686249761479683, 0.4988918602466583, 1.0, 0.6194999999999999, 1.0463624976147967], "basis": ["Synonym", 0.1655547625979949, 0.6111013293266296, 1.0, 0.9005, 1.0660547625979948], "basically": ["RelatedTo", 0.5, 0.5475249290466309, 1.0, 0.8775, 1.3775], "resource": ["ExternalURL", 0.3859172947578772, 0.48738163709640503, 1.0, 0.824, 1.2099172947578771], "chemistry": ["HasContext", 0.3684431685867126, 0.3726978898048401, 2.0, 0.782, 1.1504431685867127], "military": ["HasContext", 0.5024960354752976, 0.46546220779418945, 1.0, 0.5725, 1.0749960354752977], "fact": ["IsA", 0.3008209061334441, 0.5545685887336731, 2.0, 0.8645, 1.1653209061334442], "basal": ["Synonym", 0.5, 0.07974563539028168, 1.0, 0.8775, 1.3775], "base": ["RelatedTo", 0.2245257024849185, 0.3494400084018707, 1.0, 0.898, 1.1225257024849185], "c": ["RelatedTo", 0.5, 0.28329598903656006, 3.464, 0.8775, 1.3775], "boring": ["RelatedTo", 0.42800010406161104, 0.22862780094146729, 1.0, 0.718, 1.146000104061611], "elementary": ["SimilarTo", 0.17524973596828392, 0.4737769067287445, 2.0, 0.8835, 1.0587497359682838], "essential": ["Synonym", 0.5058449734481258, 0.7197422385215759, 1.0, 0.764, 1.2698449734481259], "fundamental": ["Synonym", 0.3812798953120353, 0.720766007900238, 1.0, 0.8075, 1.1887798953120354], "necessary": ["RelatedTo", 0.4379568244709792, 0.6417347192764282, 1.0, 0.781, 1.2189568244709792], "simple": ["RelatedTo", 0.16719361964552865, 0.6714502573013306, 1.0, 0.981, 1.1481936196455287], "uncool": ["RelatedTo", 0.5, -0.06180379167199135, 1.0, 0.8775, 1.3775], "uninteresting": ["RelatedTo", 0.4966253291931798, 0.05455632880330086, 1.0, 0.6885, 1.1851253291931798], "knowledge": ["RelatedTo", 0.5655249003582034, 0.6442557573318481, 1.0, 0.734, 1.2995249003582034], "requirement": ["RelatedTo", 0.2552524122395058, 0.5506290793418884, 1.0, 0.765, 1.0202524122395058], "staple": ["Synonym", 0.15472422229010946, 0.36847996711730957, 2.0, 0.8475, 1.0022242222901094], "abc": ["Synonym", 0.5, 0.2378043383359909, 1.0, 0.8775, 1.3775], "alphabet": ["Synonym", 0.09003764229723081, 0.34607383608818054, 1.0, 0.9085000000000001, 0.9985376422972309], "bread": ["RelatedTo", 0.262553562006259, 0.31166842579841614, 1.263, 0.8855, 1.1480535620062589], "lira": ["RelatedTo", 0.10916108992456781, 0.021596649661660194, 1.0, 0.867, 0.9761610899245678], "molecular": ["RelatedTo", 0.25579423253019723, 0.32726117968559265, 1.0, 0.757, 1.0127942325301973], "negative": ["RelatedTo", 0.6792982615307365, 0.3250207304954529, 1.0, 0.5169999999999999, 1.1962982615307363], "positive": ["RelatedTo", 0.7579117536896381, 0.35475191473960876, 1.0, 0.6379999999999999, 1.3959117536896382], "radical": ["SimilarTo", 0.5454279073136363, 0.3080776333808899, 2.0, 0.5834999999999999, 1.1289279073136362], "rude": ["RelatedTo", 0.8829356704591221, 0.07334452122449875, 1.0, 0.3494999999999999, 1.2324356704591222], "ultimate": ["RelatedTo", 0.47766852488507106, 0.4387703835964203, 1.0, 0.726, 1.203668524885071], "underlying": ["SimilarTo", 0.2612928878889934, 0.6122460961341858, 2.0, 0.747, 1.0082928878889934], "unit": ["RelatedTo", 0.11224335016814778, 0.425136536359787, 1.0, 0.893, 1.0052433501681477], "vanilla": ["RelatedTo", 0.27643277833936947, 0.14366164803504944, 1.0, 0.9115, 1.1879327783393694], "peru": ["Synonym", 0.5, 0.1567562222480774, 1.0, 0.8775, 1.3775], "introductory": ["Synonym", 0.2692201402532467, 0.3643145263195038, 2.0, 0.863, 1.1322201402532466], "element": ["Synonym", 0.11274460523987723, 0.5123377442359924, 1.0, 0.8654999999999999, 0.9782446052398772], "working": ["Synonym", 0.5163892545267951, 0.538838267326355, 1.0, 0.71, 1.226389254526795]}, "active": {"inactive": ["RelatedTo", 0.2947946777898346, 0.5630332231521606, 1.0, 0.4305000000000001, 0.7252946777898347], "bottom": ["Antonym", 0.2273302870948116, 0.2765164375305176, 1.0, 0.605, 0.8323302870948116], "extinct": ["RelatedTo", 0.6493759828689729, 0.2419864386320114, 1.0, 0.513, 1.1623759828689728], "passive": ["RelatedTo", 0.056205355041393144, 0.5083955526351929, 1.0, 0.47950000000000004, 0.5357053550413932], "activate": ["RelatedTo", 0.5828183638849325, 0.25462421774864197, 1.0, 0.9185000000000001, 1.5013183638849326], "ive": ["RelatedTo", 0.5, -0.20345695316791534, 1.0, 0.4615, 0.9615], "actively": ["RelatedTo", 0.5, 0.6236793398857117, 1.0, 0.4615, 0.9615], "activist": ["RelatedTo", 0.4334357816001819, 0.4105702042579651, 1.0, 0.8035000000000001, 1.236935781600182], "interactive": ["DerivedFrom", 0.658543593172294, 0.2668341398239136, 1.0, 0.8995, 1.558043593172294], "proactive": ["SimilarTo", 0.6585205675921135, 0.35718247294425964, 2.0, 0.9690000000000001, 1.6275205675921136], "grammar": ["HasContext", 0.14958578957738258, 0.13218937814235687, 2.0, 0.635, 0.7845857895773826], "heading": ["HasContext", 0.14812503785068915, 0.3359883427619934, 1.0, 0.633, 0.7811250378506891], "vent": ["HasContext", 0.32212120534027583, 0.16341187059879303, 2.0, 0.7105, 1.032621205340276], "person": ["IsA", 0.27699237413147115, 0.5199137926101685, 2.0, 0.716, 0.9929923741314711], "act": ["RelatedTo", 0.5273520251711373, 0.3860049545764923, 1.0, 0.8915, 1.4188520251711374], "interpreter": ["RelatedTo", 0.4046373373340028, 0.17495253682136536, 1.0, 0.796, 1.200637337334003], "versatile": ["RelatedTo", 0.7369441271253628, 0.37130701541900635, 1.0, 0.918, 1.6549441271253629], "energetic": ["RelatedTo", 0.8082668827765525, 0.43915823101997375, 2.0, 0.931, 1.7392668827765525], "live": ["RelatedTo", 0.7290999218467779, 0.44652968645095825, 2.0, 0.955, 1.6840999218467778], "lively": ["RelatedTo", 0.7714867969617833, 0.29815220832824707, 2.0, 0.96, 1.7314867969617833], "capable": ["RelatedTo", 0.54449450922622, 0.5201436281204224, 1.0, 0.8875000000000001, 1.43199450922622], "activity": ["RelatedTo", 0.529616170304312, 0.6176559925079346, 2.0, 0.892, 1.421616170304312], "actual": ["RelatedTo", 0.3940472842036647, 0.37378180027008057, 1.0, 0.776, 1.1700472842036647], "boiling": ["RelatedTo", 0.5483582509687539, 0.09224417805671692, 1.0, 0.7075, 1.255858250968754], "bustle": ["RelatedTo", 0.6093127598592673, -0.05101737752556801, 1.0, 0.708, 1.3173127598592673], "cruise": ["RelatedTo", 0.4306119323736336, 0.23052652180194855, 1.0, 0.8025, 1.2331119323736335], "dynamic": ["Synonym", 0.6126046771627437, 0.4960925579071045, 2.0, 0.9285000000000001, 1.541104677162744], "engagement": ["RelatedTo", 0.7182391416415166, 0.4194748103618622, 1.0, 0.899, 1.6172391416415166], "fierce": ["RelatedTo", 0.7004091601090945, 0.3549272119998932, 1.0, 0.6435, 1.3439091601090944], "great": ["RelatedTo", 0.8252260495150217, 0.4689335227012634, 1.0, 0.912, 1.7372260495150216], "hearty": ["RelatedTo", 0.6007544836441124, 0.04260812699794769, 1.0, 0.9335, 1.5342544836441125], "inactivity": ["RelatedTo", 0.5058162054143676, 0.07807296514511108, 1.0, 0.35050000000000003, 0.8563162054143676], "kicking": ["RelatedTo", 0.6124708774958875, 0.12994065880775452, 1.0, 0.704, 1.3164708774958873], "lust": ["RelatedTo", 0.6722113971713083, -0.015843156725168228, 1.0, 0.704, 1.3762113971713084], "online": ["RelatedTo", 0.5, 0.40211576223373413, 1.0, 0.4615, 0.9615], "pistol": ["RelatedTo", 0.8121617223164812, 0.11611972749233246, 1.0, 0.5765, 1.3886617223164812], "politician": ["RelatedTo", 0.4325969039215673, 0.3823973536491394, 1.0, 0.6485000000000001, 1.0810969039215674], "raging": ["RelatedTo", 0.7858142037493089, 0.16191206872463226, 1.0, 0.5874999999999999, 1.3733142037493087], "thick": ["RelatedTo", 0.2596940585092852, 0.20277202129364014, 1.0, 0.6525000000000001, 0.9121940585092853], "trigger": ["RelatedTo", 0.6551455808101192, 0.284151166677475, 1.0, 0.675, 1.3301455808101192], "wick": ["RelatedTo", 0.37181003838399146, -0.09775537252426147, 1.0, 0.6205, 0.9923100383839916], "alive": ["Synonym", 0.632120103853632, 0.29553544521331787, 2.0, 0.938, 1.570120103853632], "brisk": ["SimilarTo", 0.6048679350386224, 0.20706696808338165, 2.0, 0.9285000000000001, 1.5333679350386225], "bustling": ["SimilarTo", 0.5933606885959416, 0.137741357088089, 2.0, 0.7615000000000001, 1.3548606885959416], "busy": ["SimilarTo", 0.3355763265355126, 0.40561237931251526, 2.0, 0.6625000000000001, 0.9980763265355127], "going": ["SimilarTo", 0.5, 0.41765910387039185, 2.0, 0.4615, 0.9615], "hot": ["SimilarTo", 0.502849714662229, 0.4281976819038391, 2.0, 0.8165, 1.319349714662229], "nimble": ["SimilarTo", 0.7062753624852304, 0.20936696231365204, 2.0, 0.9925, 1.6987753624852304], "open": ["SimilarTo", 0.3352574247531965, 0.39775753021240234, 2.0, 0.7615000000000001, 1.0967574247531966], "springy": ["SimilarTo", 0.5, -0.13168998062610626, 2.0, 0.4615, 0.9615], "participating": ["Synonym", 0.5, 0.5738942623138428, 2.0, 0.4615, 0.9615], "agile": ["Synonym", 0.6258820161207004, 0.29941800236701965, 1.0, 0.9400000000000001, 1.5658820161207005], "asset": ["Synonym", 0.6907322627530332, 0.3059829771518707, 1.0, 0.9575, 1.6482322627530333], "spirited": ["Synonym", 0.6505295720937684, 0.23515716195106506, 1.0, 0.925, 1.5755295720937683], "strenuous": ["Synonym", 0.7421073679763202, 0.2825946509838104, 1.0, 0.5935, 1.33560736797632]}, "inactive": {"active": ["RelatedTo", 0.7225909663746548, 0.5630332231521606, 1.0, 0.4305000000000001, 1.153090966374655], "inactivity": ["RelatedTo", 0.5058162054143676, 0.24091294407844543, 2.0, 0.92, 1.4258162054143675], "chemistry": ["HasContext", 0.3684431685867126, 0.018330056220293045, 2.0, 0.6465, 1.0149431685867125], "activity": ["RelatedTo", 0.529616170304312, 0.3008376955986023, 2.0, 0.5385, 1.0681161703043118], "dead": ["SimilarTo", 0.7202980829545317, 0.14391088485717773, 2.0, 0.747, 1.4672980829545317], "idle": ["Synonym", 0.4395498257696386, 0.31381767988204956, 1.0, 0.954, 1.3935498257696386], "duty": ["RelatedTo", 0.38930966200338946, 0.3763819634914398, 1.0, 0.638, 1.0273096620033895], "functioning": ["RelatedTo", 0.5, 0.28766492009162903, 1.0, 0.802, 1.302], "light": ["RelatedTo", 0.4116065389184386, 0.14917390048503876, 1.0, 0.6735, 1.0851065389184387], "operating": ["RelatedTo", 0.5, 0.30507132411003113, 1.0, 0.802, 1.302], "permanently": ["RelatedTo", 0.5, 0.44830819964408875, 1.0, 0.802, 1.302], "relatively": ["RelatedTo", 0.5, 0.32727688550949097, 1.0, 0.802, 1.302], "retired": ["SimilarTo", 0.3280522209486102, 0.32157102227211, 2.0, 0.9535, 1.28155222094861], "service": ["RelatedTo", 0.3457822919710741, 0.2666476368904114, 1.0, 0.673, 1.018782291971074], "temporarily": ["RelatedTo", 0.19396906503717065, 0.3683437705039978, 1.0, 0.7865, 0.9804690650371706], "passive": ["Synonym", 0.056205355041393144, 0.4058690667152405, 1.0, 0.9, 0.9562053550413931], "silent": ["RelatedTo", 0.008388391226040392, 0.2069639414548874, 1.0, 0.88, 0.8883883912260404], "sluggish": ["SimilarTo", 0.3592091527524838, 0.1958218812942505, 2.0, 0.955, 1.3142091527524837], "stagnant": ["RelatedTo", 0.4205755889555375, 0.20672428607940674, 1.0, 0.819, 1.2395755889555375], "dark": ["SimilarTo", 0.4889142125185834, 0.11316976696252823, 2.0, 0.848, 1.3369142125185833], "flat": ["SimilarTo", 0.13985296495312463, 0.11780139058828354, 2.0, 0.897, 1.0368529649531246], "unused": ["SimilarTo", 0.21307082742249017, 0.49157965183258057, 2.0, 0.9315, 1.1445708274224902], "dull": ["Synonym", 0.40686402418641116, 0.12678860127925873, 1.0, 0.938, 1.3448640241864112]}, "activity": {"inactivity": ["DerivedFrom", 0.5058162054143676, 0.30819636583328247, 1.0, 0.4585, 0.9643162054143676], "rest": ["RelatedTo", 0.5774907243700639, 0.4384223222732544, 1.0, 0.6505, 1.2279907243700638], "judge": ["CausesDesire", 0.39095971731217066, 0.16896966099739075, 1.0, 0.8765000000000001, 1.2674597173121707], "chemistry": ["HasContext", 0.3684431685867126, 0.2344132512807846, 2.0, 0.892, 1.2604431685867126], "energy": ["RelatedTo", 0.8371075543388754, 0.47045978903770447, 1.0, 0.846, 1.6831075543388754], "acting": ["IsA", 0.5151044365061513, 0.30936816334724426, 2.0, 0.99, 1.5051044365061514], "action": ["Synonym", 0.7476539250153088, 0.5554678440093994, 2.0, 0.8514999999999999, 1.5991539250153086], "act": ["IsA", 0.5273520251711373, 0.4427962899208069, 2.0, 0.9555, 1.4828520251711375], "aid": ["IsA", 0.5265953322530056, 0.36849865317344666, 2.0, 0.868, 1.3945953322530056], "attempt": ["IsA", 0.34704861069288484, 0.37449491024017334, 2.0, 0.8775, 1.2245486106928847], "barking": ["IsA", 0.5, 0.07870794087648392, 1.0, 0.5695, 1.0695000000000001], "behavior": ["IsA", 0.2888882428226639, 0.6102621555328369, 2.0, 0.8375, 1.126388242822664], "boating": ["IsA", 0.4468783108998467, 0.19728626310825348, 2.0, 0.9450000000000001, 1.3918783108998467], "burst": ["IsA", 0.8220571915616306, 0.3379213809967041, 2.0, 0.6105, 1.4325571915616306], "buzz": ["IsA", 0.5215491677609034, 0.200357124209404, 2.0, 0.803, 1.3245491677609036], "camping": ["IsA", 0.3965539306111161, 0.2620595097541809, 1.0, 0.9105000000000001, 1.3070539306111162], "canoeing": ["IsA", 0.5, 0.13558842241764069, 1.0, 0.5695, 1.0695000000000001], "ceremony": ["IsA", 0.5219422559882604, 0.20893430709838867, 2.0, 0.9199999999999999, 1.4419422559882604], "continuance": ["IsA", 0.4577412017336974, 0.04282005876302719, 2.0, 0.9109999999999999, 1.3687412017336973], "control": ["IsA", 0.36899065161783556, 0.513116717338562, 2.0, 0.832, 1.2009906516178355], "creation": ["IsA", 0.7409397373746776, 0.4754657745361328, 2.0, 0.8444999999999999, 1.5854397373746774], "crime": ["IsA", 0.9429112809517622, 0.4481143057346344, 2.0, 0.5435000000000001, 1.4864112809517622], "demand": ["IsA", 0.5447629656909537, 0.5682311654090881, 2.0, 0.789, 1.3337629656909538], "education": ["IsA", 0.5836066727307561, 0.40379440784454346, 2.0, 0.71, 1.293606672730756], "enjoyment": ["IsA", 0.7623366156948517, 0.22427646815776825, 2.0, 0.8614999999999999, 1.6238366156948516], "fun": ["RelatedTo", 0.8707475979664808, 0.2901199758052826, 1.0, 0.8, 1.6707475979664808], "game": ["RelatedTo", 0.6487424621350049, 0.29313522577285767, 1.0, 0.919, 1.567742462135005], "golf": ["IsA", 0.21176953739832904, 0.15956954658031464, 1.0, 0.7849999999999999, 0.996769537398329], "jumping": ["IsA", 0.5, 0.3056032657623291, 2.0, 0.5695, 1.0695000000000001], "last": ["IsA", 0.5, 0.4462435245513916, 2.0, 0.5695, 1.0695000000000001], "laughter": ["IsA", 0.8212761565092989, 0.1221335306763649, 2.0, 0.8679999999999999, 1.6892761565092989], "leadership": ["IsA", 0.72632682596462, 0.4243299663066864, 2.0, 0.9005000000000001, 1.6268268259646201], "learning": ["IsA", 0.6247947000481101, 0.4452744126319885, 2.828, 0.8979999999999999, 1.52279470004811], "listening": ["IsA", 0.5, 0.2690707743167877, 2.828, 0.5695, 1.0695000000000001], "market": ["IsA", 0.433969447705774, 0.5450665354728699, 2.0, 0.8984999999999999, 1.332469447705774], "music": ["IsA", 0.6113415396993813, 0.29327741265296936, 2.0, 0.8855, 1.4968415396993813], "negotiation": ["IsA", 0.40000882130090915, 0.37866348028182983, 2.0, 0.872, 1.272008821300909], "occupation": ["RelatedTo", 0.2936305266769254, 0.3902459442615509, 1.0, 0.8355, 1.1291305266769254], "operation": ["IsA", 0.3981299532554589, 0.5154005885124207, 2.0, 0.8625, 1.260629953255459], "organization": ["IsA", 0.5675829572158204, 0.5170853734016418, 2.0, 0.883, 1.4505829572158204], "party": ["RelatedTo", 0.9044393146386586, 0.33418065309524536, 1.685, 0.7865, 1.6909393146386584], "placement": ["IsA", 0.339376238929687, 0.35860151052474976, 2.0, 0.871, 1.210376238929687], "pleasure": ["RelatedTo", 0.8386553575276543, 0.2883756756782532, 1.0, 0.841, 1.6796553575276543], "politics": ["IsA", 0.4920714812288158, 0.3684545159339905, 2.0, 0.7085, 1.2005714812288157], "practice": ["IsA", 0.4603074190071917, 0.5257982611656189, 2.0, 0.9525000000000001, 1.4128074190071918], "preparation": ["IsA", 0.5004901929118727, 0.46667465567588806, 2.0, 0.885, 1.3854901929118726], "procedure": ["IsA", 0.3893144447866986, 0.3444839119911194, 2.0, 0.9059999999999999, 1.2953144447866984], "programming": ["IsA", 0.28761554286074553, 0.330355703830719, 1.0, 0.837, 1.1246155428607456], "protection": ["IsA", 0.6333953823459431, 0.4523981213569641, 2.0, 0.854, 1.4873953823459432], "puncture": ["IsA", 0.7035817842564595, 0.010097566060721874, 2.0, 0.6900000000000001, 1.3935817842564595], "reading": ["RelatedTo", 0.380023302951377, 0.35351577401161194, 5.647, 0.7215, 1.1015233029513771], "release": ["IsA", 0.5298461875922837, 0.3996237814426422, 2.0, 0.9535, 1.4833461875922838], "representation": ["IsA", 0.42637956674851524, 0.31220197677612305, 2.0, 0.929, 1.3553795667485153], "role": ["IsA", 0.12403004764941876, 0.47175735235214233, 2.0, 0.7255, 0.8495300476494188], "saying": ["IsA", 0.5, 0.43575623631477356, 1.0, 0.5695, 1.0695000000000001], "search": ["IsA", 0.4201254897944686, 0.44585123658180237, 2.0, 0.927, 1.3471254897944687], "service": ["IsA", 0.3457822919710741, 0.39700746536254883, 2.0, 0.8655, 1.2112822919710742], "sex": ["RelatedTo", 0.8133987696709958, 0.44739723205566406, 1.0, 0.8095, 1.6228987696709958], "shoplifting": ["IsA", 0.7870024279113172, 0.1672491878271103, 1.0, 0.639, 1.4260024279113173], "singing": ["IsA", 0.6939868343955691, 0.1692086011171341, 3.464, 0.875, 1.568986834395569], "sitting": ["IsA", 0.050145008382667514, 0.17716379463672638, 1.0, 0.673, 0.7231450083826676], "skating": ["IsA", 0.5787495254669832, 0.127365380525589, 3.464, 0.9715, 1.5502495254669832], "skiing": ["IsA", 0.7553481305253982, 0.20185130834579468, 5.292, 0.857, 1.6123481305253982], "solo": ["IsA", 0.08028672282184335, 0.1559469997882843, 2.0, 0.6335, 0.7137867228218433], "support": ["IsA", 0.5362195189232692, 0.4819841682910919, 2.0, 0.851, 1.3872195189232692], "training": ["IsA", 0.6229672952319132, 0.4768582582473755, 2.0, 0.9355, 1.5584672952319132], "turn": ["IsA", 0.22508197848255615, 0.4555104076862335, 2.0, 0.784, 1.0090819784825562], "typing": ["IsA", 0.5, 0.14202742278575897, 1.0, 0.5695, 1.0695000000000001], "update": ["IsA", 0.4414004120957966, 0.24047361314296722, 2.0, 0.9359999999999999, 1.3774004120957966], "use": ["IsA", 0.20538261372333552, 0.47232815623283386, 2.0, 0.7175, 0.9228826137233356], "voting": ["IsA", 0.4239736437983676, 0.3426484167575836, 1.0, 0.9279999999999999, 1.3519736437983676], "waste": ["IsA", 0.7579117536896379, 0.26287102699279785, 2.0, 0.595, 1.352911753689638], "work": ["RelatedTo", 0.5023269086935502, 0.4980008006095886, 3.696, 0.9589999999999999, 1.46132690869355], "worship": ["IsA", 0.3335486059645144, 0.34123653173446655, 2.0, 0.8534999999999999, 1.1870486059645144], "writing": ["RelatedTo", 0.3983635166745309, 0.2917134761810303, 3.489, 0.904, 1.3023635166745309], "activate": ["RelatedTo", 0.5828183638849325, 0.2778560221195221, 1.0, 0.9635, 1.5463183638849325], "active": ["RelatedTo", 0.7225909663746548, 0.6176559925079346, 2.0, 0.892, 1.6145909663746547], "entertainment": ["RelatedTo", 0.7345981446045005, 0.2955901324748993, 1.0, 0.882, 1.6165981446045006], "inactive": ["RelatedTo", 0.2947946777898346, 0.3008376955986023, 2.0, 0.5385, 0.8332946777898346], "movement": ["RelatedTo", 0.4899601625601106, 0.5796047449111938, 1.0, 0.9744999999999999, 1.4644601625601106], "actual": ["RelatedTo", 0.3940472842036647, 0.5054814219474792, 1.0, 0.8559999999999999, 1.2500472842036645], "alive": ["RelatedTo", 0.632120103853632, 0.2243407517671585, 1.0, 0.931, 1.563120103853632], "artist": ["RelatedTo", 0.5095838260211603, 0.1989651918411255, 1.0, 0.8404999999999999, 1.35008382602116], "athletics": ["RelatedTo", 0.6811842039564504, 0.1554746776819229, 1.0, 0.9195, 1.6006842039564504], "background": ["RelatedTo", 0.23116159446172144, 0.36204198002815247, 1.0, 0.6975, 0.9286615944617215], "budget": ["RelatedTo", 0.2956034497667691, 0.27990853786468506, 1.0, 0.839, 1.134603449766769], "business": ["RelatedTo", 0.45489600334930763, 0.5457974672317505, 1.0, 0.948, 1.4028960033493076], "bustle": ["RelatedTo", 0.6093127598592673, 0.18291698396205902, 1.0, 0.746, 1.3553127598592671], "bustling": ["RelatedTo", 0.5933606885959416, 0.17853131890296936, 1.0, 0.7995000000000001, 1.3928606885959418], "call": ["RelatedTo", 0.43231782606485947, 0.36471444368362427, 1.552, 0.9299999999999999, 1.3623178260648594], "camp": ["RelatedTo", 0.4396565222580546, 0.37739792466163635, 3.878, 0.9390000000000001, 1.3786565222580547], "center": ["RelatedTo", 0.19613959029570682, 0.40136775374412537, 1.0, 0.7565, 0.9526395902957068], "climb": ["RelatedTo", 0.4688211973307747, 0.3294781446456909, 3.191, 0.9570000000000001, 1.4258211973307748], "co": ["RelatedTo", 0.5, 0.24721314013004303, 1.0, 0.5695, 1.0695000000000001], "collection": ["RelatedTo", 0.3437802228359456, 0.27526843547821045, 1.0, 0.8135, 1.1572802228359456], "dance": ["RelatedTo", 0.8415397344373752, 0.2524087429046631, 4.576, 0.8135, 1.6550397344373753], "decline": ["RelatedTo", 0.5666636743198183, 0.5894539952278137, 1.0, 0.6515, 1.2181636743198183], "depressing": ["RelatedTo", 0.6360319854372587, 0.251085489988327, 1.0, 0.6719999999999999, 1.3080319854372586], "domain": ["RelatedTo", 0.36112343390789303, 0.35756444931030273, 1.0, 0.8805, 1.2416234339078929], "dream": ["RelatedTo", 0.47438399296827516, 0.21058939397335052, 2.1, 0.6769999999999999, 1.1513839929682752], "drink": ["RelatedTo", 0.41065103463063435, 0.2140575498342514, 1.457, 0.9205000000000001, 1.3311510346306346], "drive": ["RelatedTo", 0.49682749857766334, 0.38387614488601685, 2.42, 0.9475, 1.4443274985776633], "effort": ["RelatedTo", 0.6120844146927054, 0.494118332862854, 1.0, 0.9395, 1.5515844146927054], "employment": ["RelatedTo", 0.5326084182808691, 0.5476798415184021, 1.0, 0.9424999999999999, 1.4751084182808691], "enlightened": ["RelatedTo", 0.7770114746278983, 0.09432753920555115, 1.0, 0.8255, 1.6025114746278983], "entrepreneur": ["RelatedTo", 0.7522862946866214, 0.14549431204795837, 1.0, 0.8859999999999999, 1.6382862946866212], "event": ["RelatedTo", 0.5787495254669832, 0.40052181482315063, 1.0, 0.9715, 1.5502495254669832], "eventful": ["RelatedTo", 0.5860938851666573, 0.0037330363411456347, 1.0, 0.8325, 1.4185938851666573], "exercise": ["RelatedTo", 0.6623791916513385, 0.534797191619873, 1.0, 0.911, 1.5733791916513384], "experience": ["RelatedTo", 0.6341568426426069, 0.5062612295150757, 1.0, 0.9159999999999999, 1.5501568426426067], "follow": ["RelatedTo", 0.39463777403358685, 0.45366549491882324, 1.0, 0.9075, 1.3021377740335869], "frenzy": ["RelatedTo", 0.7082019727266526, 0.4529019296169281, 1.0, 0.802, 1.5102019727266527], "front": ["RelatedTo", 0.303284460411751, 0.34352338314056396, 1.0, 0.833, 1.136284460411751], "fuss": ["RelatedTo", 0.6309850288161903, 0.03209982067346573, 1.0, 0.7445000000000002, 1.3754850288161906], "gambling": ["RelatedTo", 0.5931844773772484, 0.38056397438049316, 1.0, 0.7590000000000001, 1.3521844773772487], "go": ["RelatedTo", 0.25689689151232625, 0.3619813323020935, 1.0, 0.795, 1.0518968915123263], "headquarters": ["RelatedTo", 0.18610428185109157, 0.34816795587539673, 1.0, 0.7625, 0.9486042818510916], "hectic": ["RelatedTo", 0.757305288056003, 0.26963213086128235, 1.0, 0.6575, 1.414805288056003], "hypocrisy": ["RelatedTo", 0.604869839857982, 0.09835904836654663, 1.0, 0.659, 1.263869839857982], "intelligence": ["RelatedTo", 0.6242502034907478, 0.4260297119617462, 1.0, 0.8975, 1.5217502034907477], "journalism": ["RelatedTo", 0.3514749714758018, 0.20479567348957062, 1.0, 0.8805000000000001, 1.231974971475802], "leisure": ["RelatedTo", 0.30729011999859385, 0.3162153661251068, 1.0, 0.8495, 1.156790119998594], "like": ["RelatedTo", 0.35656327083951644, 0.40831348299980164, 1.0, 0.8374999999999999, 1.1940632708395165], "lime": ["RelatedTo", 0.1444744284445103, 0.015273695811629295, 1.0, 0.7364999999999999, 0.8809744284445102], "loneliness": ["RelatedTo", 0.4952347017612276, 0.10676480829715729, 1.0, 0.48350000000000004, 0.9787347017612276], "marathon": ["RelatedTo", 0.5775219254856746, 0.08368396759033203, 1.0, 0.9135, 1.4910219254856747], "motel": ["RelatedTo", 0.2039541810255764, 0.09950941056013107, 1.0, 0.771, 0.9749541810255764], "neurofeedback": ["RelatedTo", 0.5, 0.06061776727437973, 1.0, 0.5695, 1.0695000000000001], "overhead": ["RelatedTo", 0.5243434352938412, 0.15121135115623474, 1.0, 0.8015000000000001, 1.3258434352938413], "parasailing": ["RelatedTo", 0.5, 0.017732631415128708, 1.0, 0.5695, 1.0695000000000001], "partner": ["RelatedTo", 0.2715536248739004, 0.3050844669342041, 1.0, 0.8069999999999999, 1.0785536248739003], "play": ["RelatedTo", 0.706110297767299, 0.3161202371120453, 1.0, 0.8919999999999999, 1.598110297767299], "presence": ["RelatedTo", 0.6041036909032464, 0.6535834670066833, 1.0, 0.7989999999999999, 1.4031036909032464], "preserve": ["RelatedTo", 0.5520316499517516, 0.24313047528266907, 1.0, 0.8174999999999999, 1.3695316499517514], "production": ["RelatedTo", 0.47751715034081693, 0.5159444808959961, 1.0, 0.9635, 1.441017150340817], "profession": ["RelatedTo", 0.42021618356254115, 0.2951841950416565, 1.0, 0.924, 1.3442161835625412], "program": ["RelatedTo", 0.17773146590755648, 0.46815821528434753, 1.0, 0.7615000000000001, 0.9392314659075566], "promote": ["RelatedTo", 0.625496618028005, 0.4223109185695648, 1.0, 0.9035, 1.528996618028005], "prospective": ["RelatedTo", 0.3987438326776927, 0.2139367312192917, 1.0, 0.9085, 1.3072438326776927], "pursuit": ["RelatedTo", 0.33449373135913024, 0.36308392882347107, 1.0, 0.8674999999999999, 1.2019937313591302], "quiet": ["RelatedTo", 0.38193298887935884, 0.3806179165840149, 1.0, 0.6769999999999999, 1.0589329888793588], "read": ["RelatedTo", 0.3521793725825148, 0.1774512529373169, 2.293, 0.792, 1.144179372582515], "recession": ["RelatedTo", 0.2866473274727081, 0.39781755208969116, 1.0, 0.7025, 0.9891473274727081], "recreation": ["RelatedTo", 0.7443733285717388, 0.3157833218574524, 1.0, 0.8819999999999999, 1.6263733285717388], "ride": ["RelatedTo", 0.5261799700924652, 0.2182960957288742, 1.098, 0.85, 1.376179970092465], "run": ["RelatedTo", 0.5449917946690488, 0.341298907995224, 2.547, 0.857, 1.4019917946690488], "rushing": ["RelatedTo", 0.5898459913155795, 0.14963467419147491, 1.0, 0.768, 1.3578459913155796], "rusty": ["RelatedTo", 0.36550176771992154, -0.07147260755300522, 1.0, 0.6275, 0.9930017677199214], "schedule": ["RelatedTo", 0.2067482993415365, 0.4005207419395447, 1.0, 0.7645, 0.9712482993415364], "scholarship": ["RelatedTo", 0.6185720758029138, 0.16683758795261383, 1.0, 0.8325, 1.4510720758029139], "session": ["RelatedTo", 0.28978943816931196, 0.4121928811073303, 1.0, 0.8150000000000001, 1.104789438169312], "sexuality": ["RelatedTo", 0.6838799686664429, 0.30925431847572327, 1.0, 0.8655, 1.549379968666443], "sleep": ["RelatedTo", 0.2615866030912584, 0.3357163369655609, 3.778, 0.706, 0.9675866030912583], "slow": ["RelatedTo", 0.13649232787810117, 0.5354788303375244, 1.0, 0.5345, 0.6709923278781011], "slump": ["RelatedTo", 0.5129879569267782, 0.39998358488082886, 1.0, 0.6355, 1.148487956926778], "sprint": ["RelatedTo", 0.43378200347059154, 0.12874631583690643, 1.0, 0.9185, 1.3522820034705916], "start": ["RelatedTo", 0.35938661027642577, 0.46840721368789673, 1.0, 0.8765000000000001, 1.2358866102764259], "swim": ["RelatedTo", 0.38319090655845833, 0.09450153261423111, 4.641, 0.894, 1.2771909065584583], "united": ["RelatedTo", 0.4764866447836152, 0.38496968150138855, 1.0, 0.8455, 1.3219866447836153], "vacation": ["RelatedTo", 0.583415694910687, 0.30999046564102173, 1.0, 0.8454999999999999, 1.428915694910687], "vibrant": ["RelatedTo", 0.7053341274680764, 0.2406919300556183, 1.0, 0.883, 1.5883341274680765], "wash": ["RelatedTo", 0.2752179499369359, 0.04869381710886955, 1.519, 0.8255, 1.100717949936936], "wear": ["RelatedTo", 0.32773637462959043, 0.20086687803268433, 1.0, 0.6605, 0.9882363746295904], "workout": ["RelatedTo", 0.8047662521105855, 0.2847018539905548, 1.0, 0.833, 1.6377662521105854], "year": ["RelatedTo", 0.1373093872982645, 0.45711901783943176, 1.0, 0.7325, 0.8698093872982645], "surfing": ["UsedFor", 0.5, 0.24077340960502625, 1.0, 0.5695, 1.0695000000000001]}, "inactivity": {"activity": ["DerivedFrom", 0.529616170304312, 0.30819636583328247, 1.0, 0.4585, 0.988116170304312], "depression": ["Causes", 0.776299565597763, 0.4421119689941406, 1.0, 0.7595000000000001, 1.5357995655977632], "inactive": ["RelatedTo", 0.2947946777898346, 0.24091294407844543, 2.0, 0.92, 1.2147946777898346], "delay": ["IsA", 0.5366916020033818, 0.1527174562215805, 2.0, 0.782, 1.3186916020033819], "act": ["IsA", 0.5273520251711373, 0.06372188031673431, 2.0, 0.4590000000000001, 0.9863520251711374], "rest": ["RelatedTo", 0.5774907243700639, 0.10798192769289017, 1.0, 0.602, 1.1794907243700639], "wait": ["IsA", 0.3682241412902995, 0.04839477315545082, 2.0, 0.9435, 1.3117241412902996], "active": ["RelatedTo", 0.7225909663746548, 0.07807296514511108, 1.0, 0.35050000000000003, 1.0730909663746548], "sluggish": ["RelatedTo", 0.3592091527524838, 0.26907557249069214, 1.0, 0.946, 1.3052091527524836]}, "rest": {"activity": ["RelatedTo", 0.529616170304312, 0.4384223222732544, 1.0, 0.6505, 1.180116170304312], "motion": ["RelatedTo", 0.4147589732788415, 0.2788194715976715, 1.0, 0.6945, 1.1092589732788416], "work": ["RelatedTo", 0.5023269086935502, 0.6525947451591492, 1.0, 0.6915, 1.1938269086935502], "sleeping": ["UsedFor", 0.237613437137834, 0.44877681136131287, 2.0, 0.8605, 1.098113437137834], "exercise": ["CausesDesire", 0.6623791916513385, 0.47721001505851746, 2.828, 0.6104999999999999, 1.2728791916513384], "fatigue": ["CausesDesire", 0.51528697702665, 0.2708472013473511, 1.0, 0.5275000000000001, 1.0427869770266502], "running": ["CausesDesire", 0.6948445967055652, 0.6329700350761414, 1.0, 0.566, 1.260844596705565], "working": ["CausesDesire", 0.5163892545267951, 0.6021237373352051, 1.0, 0.7075, 1.223889254526795], "backrest": ["DerivedFrom", 0.5, -0.1966117024421692, 1.0, 0.713, 1.213], "headrest": ["IsA", 0.5, -0.16720877587795258, 2.0, 0.713, 1.213], "restful": ["RelatedTo", 0.36586838270998856, -0.00815852265805006, 1.0, 0.9115, 1.2773683827099886], "restless": ["RelatedTo", 0.7050019117643398, 0.22014982998371124, 1.0, 0.3345, 1.0395019117643398], "restroom": ["DerivedFrom", 0.2343809176218206, 0.07639063149690628, 1.0, 0.817, 1.0513809176218205], "unrest": ["DerivedFrom", 0.7027450046821166, 0.28102049231529236, 1.0, 0.39249999999999996, 1.0952450046821167], "rested": ["RelatedTo", 0.4116830338920978, 0.4721292555332184, 1.0, 0.9085, 1.3201830338920977], "resting": ["RelatedTo", 0.5, 0.5124292373657227, 1.0, 0.713, 1.213], "legal": ["HasContext", 0.29962148018658336, 0.41840115189552307, 1.0, 0.763, 1.0626214801865834], "music": ["HasContext", 0.6113415396993813, 0.4468684494495392, 1.0, 0.765, 1.3763415396993812], "finance": ["HasContext", 0.4406307143649985, 0.33010780811309814, 1.0, 0.7909999999999999, 1.2316307143649985], "uk": ["HasContext", 0.5, 0.41119593381881714, 1.0, 0.713, 1.213], "u": ["HasContext", 0.5, 0.1713794320821762, 1.0, 0.713, 1.213], "die": ["RelatedTo", 0.8898084730328839, 0.4604741334915161, 1.0, 0.2629999999999999, 1.1528084730328838], "play": ["HasLastSubevent", 0.706110297767299, 0.6455687284469604, 1.0, 0.6535, 1.359610297767299], "run": ["HasLastSubevent", 0.5449917946690488, 0.6359432935714722, 1.0, 0.5075, 1.0524917946690486], "relax": ["Synonym", 0.6259592564005839, 0.4344431161880493, 1.0, 0.9485, 1.574459256400584], "bed": ["RelatedTo", 0.11622179973911868, 0.5024092793464661, 3.189, 0.8454999999999999, 0.9617217997391186], "nap": ["RelatedTo", 0.16900477613908838, 0.15115830302238464, 5.784, 0.8420000000000001, 1.0110047761390883], "sleep": ["Synonym", 0.2615866030912584, 0.4876960515975952, 2.0, 0.8675, 1.1290866030912585], "relaxing": ["RelatedTo", 0.49044442957496265, 0.24028421938419342, 2.552, 0.9685, 1.4589444295749627], "read": ["HasSubevent", 0.3521793725825148, 0.4806472957134247, 1.0, 0.8584999999999999, 1.2106793725825147], "tired": ["RelatedTo", 0.5637345215773099, 0.5214913487434387, 1.0, 0.534, 1.0977345215773098], "laziness": ["IsA", 0.31913823342273295, -0.07072984427213669, 2.0, 0.6455, 0.9646382334227329], "leisure": ["IsA", 0.30729011999859385, 0.24973304569721222, 2.0, 0.731, 1.0382901199985939], "bridge": ["IsA", 0.2303811203854435, 0.4270956516265869, 1.0, 0.7805, 1.0108811203854435], "inactivity": ["RelatedTo", 0.5058162054143676, 0.10798192769289017, 1.0, 0.602, 1.1078162054143674], "support": ["IsA", 0.5362195189232692, 0.5672723054885864, 2.0, 0.7994999999999999, 1.3357195189232691], "death": ["RelatedTo", 0.866822349781374, 0.45309188961982727, 1.0, 0.2855000000000001, 1.152322349781374], "blow": ["MannerOf", 0.5811651461638243, 0.4612041711807251, 2.0, 0.41300000000000003, 0.9941651461638243], "put": ["MannerOf", 0.22278128228050723, 0.7413725852966309, 2.0, 0.6910000000000001, 0.9137812822805073], "stand": ["MannerOf", 0.2069385880780489, 0.6313902735710144, 2.0, 0.768, 0.9749385880780489], "weak": ["MotivatedByGoal", 0.4564290333472448, 0.46890053153038025, 1.0, 0.5994999999999999, 1.0559290333472446], "allay": ["RelatedTo", 0.2545690675717717, 0.013732832856476307, 1.0, 0.6355, 0.8900690675717717], "asleep": ["RelatedTo", 0.08350229788896407, 0.3713683784008026, 1.0, 0.815, 0.8985022978889641], "bail": ["RelatedTo", 0.3698789694620495, 0.30873367190361023, 1.0, 0.5565, 0.9263789694620495], "break": ["Synonym", 0.17702973818035722, 0.637773871421814, 1.0, 0.8025, 0.9795297381803572], "breath": ["Synonym", 0.33609099013074745, 0.40594443678855896, 1.0, 0.776, 1.1120909901307474], "breathe": ["Synonym", 0.5218365938880074, 0.40659743547439575, 2.0, 0.86, 1.3818365938880075], "breather": ["Synonym", 0.3316731138386392, 0.1699933260679245, 1.0, 0.7064999999999999, 1.038173113838639], "cradle": ["Synonym", 0.37512945730670333, 0.21003703773021698, 1.0, 0.9209999999999999, 1.2961294573067033], "ease": ["Synonym", 0.4747897467346635, 0.515733540058136, 2.0, 0.8354999999999999, 1.3102897467346635], "etc": ["RelatedTo", 0.5, -0.07475759834051132, 1.0, 0.713, 1.213], "five": ["RelatedTo", 0.07618766092975811, 0.6693946123123169, 1.0, 0.7745, 0.8506876609297581], "footing": ["RelatedTo", 0.40763683623173047, 0.3370863199234009, 1.0, 0.837, 1.2446368362317304], "home": ["RelatedTo", 0.5172256825208048, 0.6735366582870483, 1.0, 0.922, 1.4392256825208047], "house": ["RelatedTo", 0.07481005240341514, 0.49975278973579407, 1.0, 0.8240000000000001, 0.8988100524034152], "identity": ["RelatedTo", 0.29329172097184864, 0.3799884021282196, 1.0, 0.7815, 1.0747917209718487], "insist": ["RelatedTo", 0.4736300309690361, 0.4373297393321991, 1.0, 0.622, 1.095630030969036], "insistent": ["RelatedTo", 0.4231664692444581, 0.006575504783540964, 1.0, 0.5885, 1.0116664692444581], "measure": ["RelatedTo", 0.20263862015160305, 0.3736612796783447, 1.0, 0.6975, 0.9001386201516031], "perch": ["Synonym", 0.14568642360314962, 0.11524767428636551, 2.0, 0.7455, 0.8911864236031497], "pillow": ["Synonym", 0.18181080883413167, 0.18002142012119293, 2.0, 0.8584999999999999, 1.0403108088341315], "action": ["RelatedTo", 0.7476539250153088, 0.5215924382209778, 1.272, 0.5609999999999999, 1.3086539250153089], "easy": ["RelatedTo", 0.515252107755302, 0.5370742678642273, 1.799, 0.9655, 1.4807521077553019], "energy": ["RelatedTo", 0.8371075543388754, 0.39529818296432495, 1.187, 0.7024999999999999, 1.5396075543388754], "lay": ["Synonym", 0.1722517280157466, 0.5063899755477905, 1.0, 0.7224999999999999, 0.8947517280157465], "like": ["RelatedTo", 0.35656327083951644, 0.650617241859436, 1.673, 0.8130000000000001, 1.1695632708395165], "lying": ["RelatedTo", 0.6464190412429723, 0.4888964593410492, 1.17, 0.3819999999999999, 1.0284190412429721], "relaxation": ["Synonym", 0.5217028735138308, 0.22027400135993958, 2.0, 0.98, 1.501702873513831], "remainder": ["Synonym", 0.23197530171402123, 0.7439247965812683, 2.0, 0.6504999999999999, 0.8824753017140211], "short": ["RelatedTo", 0.4572943376244738, 0.6042090058326721, 1.362, 0.59, 1.0472943376244737], "stop": ["RelatedTo", 0.44795163264728055, 0.6008920073509216, 1.0, 0.515, 0.9629516326472806], "take": ["RelatedTo", 0.5913272040034503, 0.7402322292327881, 3.617, 0.7755, 1.3668272040034504], "time": ["RelatedTo", 0.185950250036868, 0.7655095458030701, 1.99, 0.7879999999999999, 0.973950250036868], "silence": ["RelatedTo", 0.08723180256517521, 0.3689681887626648, 1.0, 0.7489999999999999, 0.8362318025651752], "suite": ["RelatedTo", 0.4829559347971632, 0.21379946172237396, 1.0, 0.815, 1.2979559347971632], "absence": ["RelatedTo", 0.4966253291931798, 0.5736226439476013, 1.0, 0.589, 1.0856253291931797], "annoyance": ["RelatedTo", 0.6996140529578506, 0.07011119276285172, 1.0, 0.35450000000000004, 1.0541140529578508], "anxiety": ["RelatedTo", 0.8135946578605351, 0.33219829201698303, 1.0, 0.27049999999999996, 1.084094657860535], "design": ["RelatedTo", 0.4502034359193592, 0.3179977536201477, 1.0, 0.8644999999999999, 1.314703435919359], "final": ["RelatedTo", 0.49351009303699317, 0.5591623187065125, 1.0, 0.48050000000000004, 0.9740100930369933], "freedom": ["RelatedTo", 0.7860446121569541, 0.4556181728839874, 1.0, 0.7805, 1.566544612156954], "game": ["RelatedTo", 0.6487424621350049, 0.5877633094787598, 1.0, 0.6034999999999999, 1.2522424621350048], "lance": ["RelatedTo", 0.4268015199542673, 0.22565753757953644, 1.0, 0.523, 0.9498015199542673], "peace": ["Synonym", 0.627531891676935, 0.46640846133232117, 1.0, 0.9785, 1.6060318916769352], "position": ["RelatedTo", 0.30233181251144553, 0.5961004495620728, 1.0, 0.7064999999999999, 1.0088318125114455], "projection": ["RelatedTo", 0.4289012356963346, 0.1885136514902115, 1.0, 0.734, 1.1629012356963346], "quiet": ["RelatedTo", 0.38193298887935884, 0.5141881108283997, 1.0, 0.9115, 1.2934329888793588], "relief": ["RelatedTo", 0.5043089721856953, 0.5101670622825623, 1.0, 0.913, 1.4173089721856953], "score": ["RelatedTo", 0.31816611035716386, 0.45944300293922424, 1.0, 0.771, 1.089166110357164], "set": ["RelatedTo", 0.2917737355327388, 0.627572238445282, 1.0, 0.6495, 0.9412737355327387], "state": ["RelatedTo", 0.17601345359823597, 0.526348888874054, 1.0, 0.751, 0.927013453598236], "tennis": ["RelatedTo", 0.3655792756358619, 0.2911970019340515, 1.0, 0.6815, 1.0470792756358618], "tranquility": ["RelatedTo", 0.464165380886814, 0.1948346197605133, 1.0, 0.9505, 1.414665380886814], "worry": ["RelatedTo", 0.6578520808282542, 0.555790901184082, 1.0, 0.36450000000000005, 1.0223520808282542], "written": ["RelatedTo", 0.14503671237622673, 0.38227400183677673, 1.0, 0.8145, 0.9595367123762267], "asset": ["RelatedTo", 0.6907322627530332, 0.3220064043998718, 1.0, 0.6459999999999999, 1.3367322627530331], "balance": ["RelatedTo", 0.2668003838596597, 0.5499306917190552, 1.0, 0.8395, 1.1063003838596597], "bank": ["RelatedTo", 0.181393355389129, 0.43914148211479187, 1.0, 0.7475, 0.9288933553891291], "fund": ["RelatedTo", 0.19186337342290866, 0.4760589897632599, 1.0, 0.7105, 0.9023633734229086], "liability": ["RelatedTo", 0.3701263782537412, 0.25335854291915894, 1.0, 0.703, 1.073126378253741], "remains": ["RelatedTo", 0.16151995818873924, 0.6354173421859741, 1.0, 0.815, 0.9765199581887392], "reserved": ["RelatedTo", 0.19618772200099813, 0.4650384783744812, 1.0, 0.7689999999999999, 0.965187722000998], "arrest": ["RelatedTo", 0.8694017127222468, 0.3258233070373535, 1.0, 0.22750000000000004, 1.096901712722247], "advocacy": ["RelatedTo", 0.4252569682682873, 0.15485800802707672, 1.0, 0.557, 0.9822569682682873], "cease": ["RelatedTo", 0.1698299000116297, 0.3150427043437958, 1.0, 0.699, 0.8688299000116296], "depend": ["RelatedTo", 0.2918834482365965, 0.5370582342147827, 1.0, 0.6094999999999999, 0.9013834482365964], "end": ["RelatedTo", 0.46771137423150194, 0.7290362119674683, 1.0, 0.5545, 1.022211374231502], "lean": ["Synonym", 0.3760380658331254, 0.370958536863327, 1.0, 0.8205, 1.1965380658331255], "lie": ["Synonym", 0.7462333267135243, 0.5090733766555786, 2.0, 0.3325, 1.0787333267135244], "outcome": ["RelatedTo", 0.3257094920798245, 0.43702834844589233, 1.0, 0.7015, 1.0272094920798245], "proceeding": ["RelatedTo", 0.3624566860463467, 0.3471340239048004, 1.0, 0.76, 1.1224566860463467], "rely": ["RelatedTo", 0.5168198371922113, 0.5202082991600037, 1.0, 0.8215, 1.3383198371922114], "remain": ["Synonym", 0.35029954442674277, 0.7007001042366028, 1.0, 0.802, 1.1522995444267428], "slumber": ["RelatedTo", 0.11183406909036023, 0.07602983713150024, 1.0, 0.8305, 0.9423340690903602], "stay": ["Synonym", 0.17734501423586416, 0.7468066811561584, 2.0, 0.7945, 0.9718450142358641], "trial": ["RelatedTo", 0.4487117907585993, 0.419007271528244, 1.0, 0.5175, 0.9662117907585992], "ride": ["RelatedTo", 0.5261799700924652, 0.5059654712677002, 1.0, 0.8005, 1.3266799700924652], "seat": ["RelatedTo", 0.13494253960660177, 0.4907183051109314, 1.0, 0.7605, 0.8954425396066017], "settle": ["RelatedTo", 0.5890179981589314, 0.46201345324516296, 1.0, 0.7865, 1.3755179981589314], "silent": ["RelatedTo", 0.008388391226040392, 0.36953163146972656, 1.0, 0.76, 0.7683883912260404], "spell": ["RelatedTo", 0.2591450465623343, 0.4412584602832794, 1.0, 0.6325, 0.8916450465623342], "steady": ["RelatedTo", 0.22706632787049952, 0.4837665259838104, 1.0, 0.877, 1.1040663278704996], "swear": ["RelatedTo", 0.3967262960681281, 0.22040043771266937, 1.0, 0.6419999999999999, 1.038726296068128], "tithe": ["RelatedTo", 0.12100624589094146, -0.02230237051844597, 1.0, 0.7454999999999999, 0.8665062458909414], "vacation": ["RelatedTo", 0.583415694910687, 0.49293091893196106, 1.0, 0.8049999999999999, 1.388415694910687], "veg": ["RelatedTo", 0.5, -0.1688278466463089, 1.0, 0.713, 1.213], "wind": ["RelatedTo", 0.2299625161811315, 0.4240433871746063, 1.0, 0.6935, 0.9234625161811315], "erect": ["Synonym", 0.6590676805101959, 0.10907731205224991, 1.0, 0.509, 1.168067680510196], "remaining": ["Synonym", 0.14657153044310905, 0.6968199014663696, 1.0, 0.7095, 0.856071530443109], "repo": ["Synonym", 0.5, 0.06807991862297058, 1.0, 0.713, 1.213], "roh": ["Synonym", 0.5, -0.0025419152807444334, 1.0, 0.713, 1.213], "rust": ["Synonym", 0.3149028035822965, 0.13717950880527496, 1.0, 0.638, 0.9529028035822965], "dam": ["Synonym", 0.5071756774150654, 0.17286650836467743, 1.0, 0.47850000000000004, 0.9856756774150655], "relieve": ["Synonym", 0.4303602186960865, 0.38454151153564453, 1.0, 0.945, 1.3753602186960865], "scrap": ["Synonym", 0.5248378140649803, 0.26398757100105286, 1.0, 0.5385, 1.0633378140649803], "hotel": ["UsedFor", 0.39237688485654415, 0.4008418023586273, 2.828, 0.815, 1.207376884856544], "illness": ["UsedFor", 0.7802282394145057, 0.40284061431884766, 1.0, 0.3205, 1.1007282394145057], "lobby": ["UsedFor", 0.3008075985848288, 0.2852801978588104, 1.0, 0.729, 1.0298075985848287], "motel": ["UsedFor", 0.2039541810255764, 0.18349412083625793, 1.0, 0.7095, 0.9134541810255764]}, "actual": {"future": ["Antonym", 0.7235611976206892, 0.589633584022522, 1.0, 0.7985, 1.522061197620689], "potential": ["Antonym", 0.6135297577496397, 0.612031877040863, 1.0, 0.8490000000000001, 1.46252975774964], "hypothetical": ["Antonym", 0.19740414391539962, 0.47557422518730164, 1.0, 0.859, 1.0564041439153997], "actually": ["RelatedTo", 0.5, 0.6684004664421082, 1.0, 0.6855, 1.1855], "finance": ["HasContext", 0.4406307143649985, 0.19808267056941986, 1.0, 0.9725, 1.4131307143649985], "military": ["HasContext", 0.5024960354752976, 0.4491268992424011, 1.0, 0.6785, 1.1809960354752977], "actor": ["RelatedTo", 0.419518532987108, 0.27075880765914917, 1.0, 0.8815, 1.301018532987108], "certain": ["RelatedTo", 0.41317341294264004, 0.7214858531951904, 1.0, 0.9635, 1.3766734129426401], "genuine": ["Synonym", 0.6134502428331987, 0.4427248537540436, 2.0, 0.902, 1.5154502428331988], "real": ["Synonym", 0.44687769872701655, 0.5752179026603699, 1.0, 0.94, 1.3868776987270164], "act": ["RelatedTo", 0.5273520251711373, 0.3940861225128174, 1.0, 0.8114999999999999, 1.3388520251711373], "active": ["RelatedTo", 0.7225909663746548, 0.37378180027008057, 1.0, 0.776, 1.4985909663746548], "activity": ["RelatedTo", 0.529616170304312, 0.5054814219474792, 1.0, 0.8559999999999999, 1.3856161703043117], "current": ["Synonym", 0.22261662543999383, 0.6126169562339783, 1.0, 0.9039999999999999, 1.1266166254399939], "deed": ["RelatedTo", 0.15897982274946335, 0.3087068796157837, 1.0, 0.8554999999999999, 1.0144798227494634], "exact": ["RelatedTo", 0.3570802095356061, 0.7723060846328735, 1.0, 0.972, 1.329080209535606], "occurring": ["RelatedTo", 0.5, 0.38220715522766113, 1.0, 0.6855, 1.1855], "practical": ["RelatedTo", 0.4247368684527432, 0.5305721759796143, 1.0, 0.9455, 1.3702368684527433], "reality": ["RelatedTo", 0.4520357040372967, 0.5806667804718018, 1.0, 0.9540000000000001, 1.4060357040372968], "bodily": ["RelatedTo", 0.31861340371094427, 0.371163934469223, 1.0, 0.8919999999999999, 1.2106134037109442], "bracket": ["RelatedTo", 0.1820926887170699, 0.22201132774353027, 1.0, 0.8554999999999999, 1.0375926887170699], "concrete": ["RelatedTo", 0.3027384696212901, 0.35431718826293945, 1.0, 0.942, 1.24473846962129], "legit": ["RelatedTo", 0.4309908575203499, -0.10286971926689148, 1.0, 0.9775, 1.4084908575203499], "live": ["RelatedTo", 0.7290999218467779, 0.4622673988342285, 1.0, 0.788, 1.517099921846778], "positive": ["Synonym", 0.7579117536896381, 0.426949143409729, 1.0, 0.8300000000000001, 1.5879117536896383], "realize": ["RelatedTo", 0.46239064533023005, 0.4488150179386139, 1.0, 0.9550000000000001, 1.41739064533023], "slip": ["RelatedTo", 0.5546924896048594, 0.25400659441947937, 1.0, 0.6365, 1.1911924896048594], "substantial": ["RelatedTo", 0.3232065931419658, 0.587655246257782, 1.0, 0.8855, 1.2087065931419658], "effective": ["Synonym", 0.6624880081831146, 0.47929662466049194, 1.0, 0.8265, 1.4889880081831146], "present": ["Synonym", 0.3310193217064377, 0.658125638961792, 1.0, 0.9405, 1.2715193217064378], "ver": ["Synonym", 0.5, -0.030646564438939095, 1.0, 0.6855, 1.1855]}, "future": {"actual": ["Antonym", 0.3940472842036647, 0.589633584022522, 1.0, 0.7985, 1.1925472842036646], "current": ["DistinctFrom", 0.22261662543999383, 0.7346140742301941, 1.0, 0.7025, 0.9251166254399938], "past": ["RelatedTo", 0.2412749871750288, 0.593835175037384, 1.0, 0.69, 0.9312749871750288], "historical": ["Antonym", 0.2805553274591726, 0.4563092291355133, 1.0, 0.739, 1.0195553274591727], "history": ["Antonym", 0.3844283498904239, 0.5770480036735535, 1.514, 0.7895000000000001, 1.173928349890424], "previous": ["Antonym", 0.17306847929097577, 0.5506632924079895, 1.0, 0.663, 0.8360684792909758], "ocean": ["AtLocation", 0.482599511884437, 0.34455540776252747, 1.0, 0.7995, 1.282099511884437], "person": ["Desires", 0.27699237413147115, 0.49798068404197693, 1.0, 0.7384999999999999, 1.0154923741314712], "present": ["RelatedTo", 0.3310193217064377, 0.6250739693641663, 1.721, 0.7390000000000001, 1.0700193217064378], "resource": ["ExternalURL", 0.3859172947578772, 0.41095098853111267, 1.0, 0.7825, 1.1684172947578773], "grammar": ["HasContext", 0.14958578957738258, 0.14377832412719727, 1.0, 0.6575, 0.8070857895773825], "finance": ["HasContext", 0.4406307143649985, 0.47625109553337097, 1.0, 0.826, 1.2666307143649984], "programming": ["HasContext", 0.28761554286074553, 0.35675495862960815, 1.0, 0.7515, 1.0391155428607455], "sport": ["HasContext", 0.7260013603504153, 0.4077965021133423, 1.0, 0.9605, 1.6865013603504153], "uncertain": ["HasProperty", 0.362829289001771, 0.627202570438385, 1.0, 0.6655, 1.028329289001771], "unclear": ["HasProperty", 0.4802676708008212, 0.5731668472290039, 1.0, 0.58, 1.0602676708008212], "tense": ["IsA", 0.2933840739830262, 0.3035256862640381, 2.0, 0.6515, 0.9448840739830262], "time": ["RelatedTo", 0.185950250036868, 0.6570021510124207, 1.0, 0.6799999999999999, 0.8659502500368679], "tomorrow": ["IsA", 0.4656830469942404, 0.5874625444412231, 2.0, 0.8185, 1.2841830469942404], "bear": ["RelatedTo", 0.37044753368649597, 0.39943498373031616, 1.0, 0.7429999999999999, 1.1134475336864957], "bill": ["RelatedTo", 0.266090941267311, 0.4828645586967468, 1.0, 0.633, 0.8990909412673109], "capitalize": ["RelatedTo", 0.559666582808357, 0.34015411138534546, 1.0, 0.9199999999999999, 1.479666582808357], "citizen": ["RelatedTo", 0.19161346376005578, 0.39096224308013916, 1.0, 0.6745, 0.8661134637600558], "come": ["RelatedTo", 0.12004069195113175, 0.6996463537216187, 1.31, 0.633, 0.7530406919511318], "contract": ["RelatedTo", 0.26629092085756695, 0.49442192912101746, 1.0, 0.737, 1.0032909208575669], "drill": ["RelatedTo", 0.53765997350583, 0.17778202891349792, 1.0, 0.6599999999999999, 1.19765997350583], "forecast": ["RelatedTo", 0.473172040305579, 0.34691864252090454, 1.0, 0.835, 1.308172040305579], "occur": ["RelatedTo", 0.3622868946799978, 0.4152715802192688, 1.0, 0.74, 1.1022868946799977], "prospective": ["SimilarTo", 0.3987438326776927, 0.5123614072799683, 2.0, 0.823, 1.2217438326776926], "ahead": ["RelatedTo", 0.441656943816807, 0.5722836852073669, 1.0, 0.848, 1.2896569438168068], "experience": ["RelatedTo", 0.6341568426426069, 0.6174641251564026, 1.0, 0.9565, 1.5906568426426069], "moment": ["RelatedTo", 0.29041129034458385, 0.5950895547866821, 1.0, 0.7535, 1.0439112903445837], "object": ["RelatedTo", 0.19097182708038768, 0.37729546427726746, 1.0, 0.6775, 0.8684718270803877], "promise": ["RelatedTo", 0.5659179726223632, 0.6075897812843323, 1.0, 0.8955, 1.461417972622363], "prospect": ["RelatedTo", 0.422192772889615, 0.6517634987831116, 1.0, 0.8215, 1.243692772889615], "yet": ["RelatedTo", 0.5, 0.6926586627960205, 1.0, 0.484, 0.984], "next": ["RelatedTo", 0.5, 0.7124871015548706, 1.0, 0.484, 0.984], "outlook": ["RelatedTo", 0.5876865676975872, 0.4848213195800781, 1.0, 0.9115, 1.499186567697587], "position": ["RelatedTo", 0.30233181251144553, 0.6020235419273376, 1.0, 0.7615, 1.0638318125114454], "predict": ["RelatedTo", 0.33609711347327365, 0.48593732714653015, 1.0, 0.7845, 1.1205971134732735], "providence": ["RelatedTo", 0.21864088539063534, 0.20189064741134644, 1.0, 0.704, 0.9226408853906353], "provident": ["RelatedTo", 0.5, 0.05040968582034111, 1.0, 0.484, 0.984], "save": ["RelatedTo", 0.4663552232604907, 0.48474228382110596, 1.0, 0.8385, 1.3048552232604909], "schedule": ["RelatedTo", 0.2067482993415365, 0.5083707571029663, 1.0, 0.679, 0.8857482993415365], "scheme": ["RelatedTo", 0.11763505880247156, 0.42426368594169617, 1.0, 0.629, 0.7466350588024716], "someday": ["RelatedTo", 0.5, 0.5192232728004456, 1.0, 0.484, 0.984], "sometime": ["RelatedTo", 0.5, 0.42579272389411926, 1.0, 0.484, 0.984], "spread": ["RelatedTo", 0.38704426854388563, 0.4209717810153961, 1.0, 0.8105, 1.1975442685438855], "threatened": ["RelatedTo", 0.955294138726458, 0.46161481738090515, 1.0, 0.44000000000000006, 1.3952941387264581], "toward": ["RelatedTo", 0.5, 0.6057782173156738, 1.0, 0.484, 0.984], "visionary": ["RelatedTo", 0.5999325634020353, 0.3015734553337097, 1.0, 0.9279999999999999, 1.527932563402035], "approaching": ["SimilarTo", 0.49874921707903463, 0.41490042209625244, 2.0, 0.8825000000000001, 1.3812492170790347], "early": ["SimilarTo", 0.27062501812920914, 0.5727587342262268, 2.0, 0.737, 1.0076250181292092], "forward": ["SimilarTo", 0.5949851634812513, 0.5580022931098938, 1.0, 0.8765000000000001, 1.4714851634812514], "coming": ["Synonym", 0.31926635599488373, 0.6973827481269836, 1.0, 0.769, 1.0882663559948837], "succeeding": ["Synonym", 0.760243094755144, 0.4141274392604828, 2.0, 0.9339999999999999, 1.694243094755144], "grow": ["UsedFor", 0.7424845170642659, 0.4654017686843872, 1.0, 0.9724999999999999, 1.714984517064266]}, "potential": {"actual": ["Antonym", 0.3940472842036647, 0.612031877040863, 1.0, 0.8490000000000001, 1.2430472842036648], "disability": ["Antonym", 0.7006891301136997, 0.24703389406204224, 1.0, 0.562, 1.2626891301136998], "matter": ["Antonym", 0.18487904875737213, 0.5058966279029846, 1.0, 0.7045, 0.8893790487573722], "potent": ["RelatedTo", 0.6164890892257593, 0.4469321370124817, 1.0, 0.8665, 1.4829890892257593], "potentially": ["RelatedTo", 0.5, 0.7286258935928345, 1.0, 0.5345, 1.0345], "grammar": ["HasContext", 0.14958578957738258, 0.02558922953903675, 1.0, 0.7080000000000001, 0.8575857895773826], "possibility": ["RelatedTo", 0.5472549524356475, 0.7471329569816589, 1.0, 0.923, 1.4702549524356474], "prospect": ["RelatedTo", 0.422192772889615, 0.6255325078964233, 1.0, 0.872, 1.294192772889615], "capacity": ["RelatedTo", 0.38791933211912955, 0.4901999235153198, 1.0, 0.8495000000000001, 1.2374193321191296], "careful": ["RelatedTo", 0.3818379594481499, 0.35459187626838684, 1.0, 0.866, 1.24783795944815], "drive": ["RelatedTo", 0.49682749857766334, 0.3846358060836792, 1.0, 0.8775, 1.3743274985776632], "energy": ["RelatedTo", 0.8371075543388754, 0.5530619621276855, 1.073, 0.881, 1.7181075543388755], "field": ["RelatedTo", 0.28205349816635433, 0.49273422360420227, 1.0, 0.7945, 1.0765534981663543], "ground": ["RelatedTo", 0.22202008372669144, 0.44488948583602905, 1.0, 0.655, 0.8770200837266915], "likely": ["Synonym", 0.25932289443347123, 0.7001760005950928, 2.0, 0.779, 1.0383228944334713], "market": ["RelatedTo", 0.433969447705774, 0.5330135226249695, 1.0, 0.8865000000000001, 1.3204694477057741], "possible": ["Synonym", 0.29780477634242936, 0.8136929869651794, 2.0, 0.7865, 1.0843047763424294], "ability": ["RelatedTo", 0.6400608653211843, 0.5844762921333313, 1.0, 0.9079999999999999, 1.5480608653211843], "promise": ["RelatedTo", 0.5659179726223632, 0.5194841027259827, 1.0, 0.929, 1.4949179726223631], "resume": ["RelatedTo", 0.25254142380740746, 0.3272657096385956, 1.0, 0.7765, 1.0290414238074075], "risk": ["RelatedTo", 0.6899649236400518, 0.7280908823013306, 1.0, 0.6215, 1.311464923640052], "squad": ["RelatedTo", 0.48498516214234483, 0.28236547112464905, 1.0, 0.8300000000000001, 1.314985162142345], "threat": ["RelatedTo", 0.8251693300366011, 0.7083709239959717, 1.0, 0.5445, 1.3696693300366012], "virtual": ["RelatedTo", 0.36019740009092205, 0.3481002151966095, 1.0, 0.8495, 1.209697400090922], "prospective": ["SimilarTo", 0.3987438326776927, 0.632349967956543, 2.0, 0.8734999999999999, 1.2722438326776926], "spirit": ["Synonym", 0.45426023261290793, 0.25882720947265625, 1.0, 0.8625, 1.316760232612908]}, "bc": {"ad": ["Antonym", 0.47484802142023197, 0.57098788022995, 1.0, 0.637, 1.111848021420232], "chemistry": ["HasContext", 0.3684431685867126, 0.07078727334737778, 1.0, 0.6775, 1.0459431685867127], "navy": ["HasContext", 0.5211671674035178, 0.19790981709957123, 1.0, 0.6045, 1.1256671674035177], "u": ["HasContext", 0.5, 0.23093679547309875, 1.0, 1.0, 1.5], "han": ["RelatedTo", 0.5, 0.3504612445831299, 1.0, 1.0, 1.5], "ac": ["Synonym", 0.5, 0.13620899617671967, 1.0, 1.0, 1.5]}, "add": {"remove": ["DistinctFrom", 0.45395386353642087, 0.6783842444419861, 1.0, 0.7575, 1.2114538635364207], "addition": ["Synonym", 0.21707418362971767, 0.5594882965087891, 1.0, 0.8585, 1.0755741836297177], "added": ["RelatedTo", 0.24216712005382512, 0.5634739398956299, 1.0, 0.8745, 1.1166671200538252], "adding": ["RelatedTo", 0.5, 0.6404173970222473, 1.0, 0.641, 1.141], "legal": ["HasContext", 0.29962148018658336, 0.34037455916404724, 1.0, 0.911, 1.2106214801865833], "mathematics": ["HasContext", 0.26584809447478364, 0.1033421978354454, 1.0, 0.8275, 1.0933480944747838], "increase": ["MannerOf", 0.6370823687828968, 0.5051443576812744, 2.0, 0.8755, 1.5125823687828968], "state": ["MannerOf", 0.17601345359823597, 0.29964911937713623, 2.0, 0.8320000000000001, 1.0080134535982361], "form": ["MannerOf", 0.1426589771990421, 0.48774397373199463, 2.0, 0.797, 0.9396589771990421], "button": ["MannerOf", 0.07758992881104762, 0.3693232238292694, 2.0, 0.761, 0.8385899288110477], "compound": ["MannerOf", 0.28059033626632124, 0.18113745748996735, 2.0, 0.901, 1.1815903362663214], "foot": ["MannerOf", 0.1328043922272224, 0.22380304336547852, 2.0, 0.781, 0.9138043922272224], "include": ["MannerOf", 0.4214521785401406, 0.4706920087337494, 2.0, 0.979, 1.4004521785401405], "inject": ["MannerOf", 0.5179883048344038, 0.4060973525047302, 2.0, 0.7165, 1.2344883048344037], "milk": ["MannerOf", 0.46073040975465074, 0.44570210576057434, 2.0, 0.8454999999999999, 1.3062304097546507], "mix": ["RelatedTo", 0.3027384696212901, 0.6788733005523682, 1.0, 0.907, 1.20973846962129], "qualify": ["MannerOf", 0.5119196056637801, 0.3253272473812103, 2.0, 0.9470000000000001, 1.4589196056637803], "string": ["MannerOf", 0.27189757178430185, 0.2990580201148987, 2.0, 0.7825, 1.054397571784302], "stud": ["MannerOf", 0.343120680186595, -0.09897198528051376, 2.0, 0.8975, 1.2406206801865949], "supplement": ["RelatedTo", 0.41731072083826365, 0.30629441142082214, 1.0, 0.9495, 1.3668107208382636], "math": ["RelatedTo", 0.2310893484028601, 0.18682511150836945, 2.739, 0.787, 1.0180893484028601], "sum": ["Synonym", 0.4497547789840052, 0.315315306186676, 1.0, 0.893, 1.342754778984005], "additional": ["RelatedTo", 0.36862858504490925, 0.6381980180740356, 1.0, 0.9585, 1.3271285850449093], "dad": ["RelatedTo", 0.5720483728930303, 0.15623675286769867, 1.0, 0.8965000000000001, 1.4685483728930304], "digital": ["RelatedTo", 0.39846751158121996, 0.344626247882843, 1.0, 0.94, 1.33846751158122], "master": ["RelatedTo", 0.4079846179676729, 0.22974838316440582, 1.0, 0.9830000000000001, 1.390984617967673], "record": ["RelatedTo", 0.250478538079934, 0.36920955777168274, 1.0, 0.8775000000000001, 1.127978538079934], "join": ["RelatedTo", 0.43902348217786885, 0.361427366733551, 1.0, 0.994, 1.433023482177869], "particular": ["RelatedTo", 0.2398067960397446, 0.40453144907951355, 1.0, 0.873, 1.1128067960397445], "unite": ["RelatedTo", 0.44964088308329536, 0.2532402276992798, 1.0, 0.916, 1.3656408830832953], "castle": ["RelatedTo", 0.33404103171151917, 0.06968045979738235, 1.0, 0.929, 1.2630410317115193], "fill": ["RelatedTo", 0.4214521785401406, 0.6158087253570557, 1.0, 0.979, 1.4004521785401405], "footing": ["RelatedTo", 0.40763683623173047, 0.11861705034971237, 1.0, 0.912, 1.3196368362317306], "introduce": ["RelatedTo", 0.3779326941255381, 0.4972313344478607, 1.0, 0.8975000000000001, 1.2754326941255383], "lord": ["RelatedTo", 0.22546693902278328, -0.0042177424766123295, 1.0, 0.8635, 1.0889669390227834], "mend": ["RelatedTo", 0.2590078964261798, 0.18034599721431732, 1.0, 0.88, 1.1390078964261798], "offer": ["RelatedTo", 0.6320430492581228, 0.5161178112030029, 1.0, 0.8614999999999999, 1.4935430492581228], "plus": ["RelatedTo", 0.5, 0.5818914771080017, 1.0, 0.641, 1.141], "sauce": ["RelatedTo", 0.3295464530028923, 0.6100196838378906, 1.0, 0.9045000000000001, 1.2340464530028923], "seasoning": ["RelatedTo", 0.2807434625803853, 0.5275258421897888, 1.0, 0.9015, 1.1822434625803853], "sweetener": ["RelatedTo", 0.2852566758011179, 0.15454161167144775, 1.0, 0.8925000000000001, 1.177756675801118], "weight": ["RelatedTo", 0.21696423028683812, 0.4189812242984772, 1.0, 0.806, 1.0229642302868382], "mention": ["Synonym", 0.21083250673890494, 0.3407743573188782, 1.0, 0.8545, 1.065332506738905], "total": ["Synonym", 0.3979547097182355, 0.40991199016571045, 2.0, 0.8765000000000001, 1.2744547097182355], "lend": ["Synonym", 0.274411247935622, 0.4204610288143158, 2.0, 0.8815000000000001, 1.155911247935622], "contribute": ["Synonym", 0.4738302882197309, 0.46183088421821594, 2.0, 0.891, 1.364830288219731], "enroll": ["Synonym", 0.4361338245820899, 0.21523530781269073, 1.0, 0.964, 1.4001338245820898], "supply": ["Synonym", 0.44101446103863134, 0.41828781366348267, 2.0, 0.9755, 1.4165144610386313], "calculator": ["UsedFor", 0.12745678506312358, 0.1538543403148651, 1.0, 0.789, 0.9164567850631236]}, "remove": {"add": ["DistinctFrom", 0.44448013173594175, 0.6783842444419861, 1.0, 0.7575, 1.2019801317359418], "settle": ["Antonym", 0.5890179981589314, 0.38062432408332825, 1.0, 0.72, 1.3090179981589314], "removal": ["DerivedFrom", 0.5049032246870592, 0.6871647834777832, 1.0, 0.976, 1.4809032246870593], "dig": ["MannerOf", 0.4224880798896543, 0.39231589436531067, 2.0, 0.9395, 1.3619880798896542], "dust": ["Entails", 0.22056799300328525, 0.4304942488670349, 2.0, 0.8275, 1.0480679930032852], "removed": ["RelatedTo", 0.5, 0.7482579946517944, 1.0, 0.6265, 1.1265], "removing": ["RelatedTo", 0.5, 0.7602807283401489, 1.0, 0.6265, 1.1265], "british": ["HasContext", 0.5, 0.2427850216627121, 1.0, 0.6265, 1.1265], "cricket": ["HasContext", 0.3549392408115324, 0.05145646631717682, 1.0, 0.9345, 1.2894392408115323], "boot": ["IsA", 0.438197564322225, 0.27769798040390015, 1.0, 0.8715, 1.309697564322225], "distance": ["RelatedTo", 0.4046824035204859, 0.180410698056221, 1.0, 0.8594999999999999, 1.2641824035204858], "bail": ["MannerOf", 0.3698789694620495, 0.2590823173522949, 2.0, 0.95, 1.3198789694620494], "bench": ["MannerOf", 0.15857753230728783, 0.3122752010822296, 2.0, 0.7354999999999999, 0.8940775323072878], "bone": ["RelatedTo", 0.2994304114982129, 0.4192369878292084, 1.0, 0.893, 1.192430411498213], "brush": ["RelatedTo", 0.11228051956511803, 0.5059600472450256, 1.0, 0.764, 0.876280519565118], "clean": ["RelatedTo", 0.4497304181854073, 0.5323683023452759, 1.0, 0.5479999999999999, 0.9977304181854072], "clear": ["MannerOf", 0.5399283639323432, 0.5344352722167969, 2.0, 0.6115, 1.1514283639323433], "condense": ["MannerOf", 0.5, 0.24407072365283966, 2.0, 0.6265, 1.1265], "crumb": ["MannerOf", 0.14398393047489397, 0.18399569392204285, 2.0, 0.7955, 0.939483930474894], "draw": ["MannerOf", 0.3928960931457027, 0.3061504662036896, 2.0, 0.7489999999999999, 1.1418960931457025], "drop": ["RelatedTo", 0.1600051390019351, 0.4133455455303192, 1.0, 0.7975, 0.9575051390019351], "eliminate": ["Synonym", 0.5671682283053634, 0.642067015171051, 1.0, 0.921, 1.4881682283053634], "empty": ["MannerOf", 0.42878037083224135, 0.37604889273643494, 2.0, 0.77, 1.1987803708322413], "extract": ["RelatedTo", 0.24129446923106718, 0.486592561006546, 1.0, 0.795, 1.0362944692310672], "fire": ["MannerOf", 0.5841596702277653, 0.4076322615146637, 2.0, 0.8235, 1.4076596702277653], "flick": ["MannerOf", 0.4358172147359583, 0.11867117136716843, 2.0, 0.801, 1.2368172147359584], "gut": ["RelatedTo", 0.2314544340189762, 0.20286278426647186, 1.0, 0.856, 1.0874544340189762], "harvest": ["MannerOf", 0.4397979250153655, 0.2150525599718094, 2.0, 0.6625, 1.1022979250153655], "head": ["RelatedTo", 0.2851658660074934, 0.37522420287132263, 1.0, 0.8474999999999999, 1.1326658660074933], "lift": ["RelatedTo", 0.4362736486053989, 0.5630815625190735, 1.0, 0.7835, 1.219773648605399], "pick": ["RelatedTo", 0.2754548387734004, 0.4335898160934448, 1.0, 0.8584999999999999, 1.1339548387734002], "pit": ["MannerOf", 0.2529516376504342, 0.27817198634147644, 2.0, 0.8705, 1.1234516376504342], "pull": ["RelatedTo", 0.4633336974206542, 0.5661154985427856, 1.0, 0.848, 1.3113336974206542], "transfer": ["Synonym", 0.4162619672979172, 0.5476408004760742, 2.0, 0.7705, 1.186761967297917], "scale": ["RelatedTo", 0.3187687698146895, 0.2505247890949249, 1.0, 0.8965, 1.2152687698146893], "scalp": ["MannerOf", 0.27372670014643385, 0.2490735650062561, 2.0, 0.876, 1.149726700146434], "scoop": ["MannerOf", 0.36089735227474956, 0.3772313892841339, 2.0, 0.8525, 1.2133973522747497], "seed": ["MannerOf", 0.17335432377342605, 0.23245804011821747, 2.0, 0.616, 0.7893543237734261], "shed": ["MannerOf", 0.2455697070350664, 0.3855125904083252, 2.0, 0.864, 1.1095697070350663], "shell": ["MannerOf", 0.2790460625097904, 0.34551671147346497, 2.0, 0.7729999999999999, 1.0520460625097903], "skim": ["Synonym", 0.1953807840988871, 0.3360297679901123, 1.0, 0.8314999999999999, 1.026880784098887], "spoon": ["MannerOf", 0.09084277352026368, 0.5148051381111145, 2.0, 0.755, 0.8458427735202637], "string": ["MannerOf", 0.27189757178430185, 0.1799270212650299, 2.0, 0.883, 1.1548975717843017], "strip": ["RelatedTo", 0.3222721399100838, 0.43823960423469543, 1.0, 0.9129999999999999, 1.2352721399100837], "tip": ["MannerOf", 0.2812653870095456, 0.38087478280067444, 2.0, 0.633, 0.9142653870095456], "unpack": ["MannerOf", 0.3311184204528919, 0.22199928760528564, 2.0, 0.875, 1.2061184204528919], "wash": ["MannerOf", 0.2752179499369359, 0.48624417185783386, 2.0, 0.7474999999999999, 1.0227179499369359], "weed": ["MannerOf", 0.14476584053855873, 0.33416548371315, 2.0, 0.794, 0.9387658405385588], "withdraw": ["Synonym", 0.42123397006361873, 0.5320590734481812, 2.0, 0.927, 1.3482339700636188], "activate": ["RelatedTo", 0.5828183638849325, 0.4150620698928833, 1.0, 0.7085, 1.2913183638849324], "barker": ["RelatedTo", 0.5, -0.0237699206918478, 1.0, 0.6265, 1.1265], "break": ["RelatedTo", 0.17702973818035722, 0.5041508078575134, 1.0, 0.704, 0.8810297381803571], "bridge": ["RelatedTo", 0.2303811203854435, 0.2479505091905594, 1.0, 0.726, 0.9563811203854435], "cancel": ["RelatedTo", 0.4274845795056753, 0.42031562328338623, 1.0, 0.8445, 1.2719845795056752], "cart": ["RelatedTo", 0.17859193665395856, 0.1734248250722885, 1.0, 0.7885, 0.9670919366539585], "cast": ["RelatedTo", 0.4127116768504971, 0.37260645627975464, 1.0, 0.8265, 1.239211676850497], "censor": ["RelatedTo", 0.23640530775698043, 0.3840722143650055, 1.0, 0.8425, 1.0789053077569806], "cut": ["RelatedTo", 0.2971909577208751, 0.6129611730575562, 1.0, 0.8765, 1.1736909577208752], "deodorizer": ["RelatedTo", 0.5, -0.147469162940979, 1.0, 0.6265, 1.1265], "destroy": ["RelatedTo", 0.9663041004024607, 0.5558809638023376, 1.0, 0.679, 1.645304100402461], "detract": ["RelatedTo", 0.33616752582371445, 0.09731102734804153, 1.0, 0.9235, 1.2596675258237144], "downgrade": ["RelatedTo", 0.5, 0.17970073223114014, 1.0, 0.6265, 1.1265], "dryer": ["RelatedTo", 0.1779697542269959, 0.1186092272400856, 1.0, 0.8085, 0.9864697542269959], "dung": ["RelatedTo", 0.6867297226081058, 0.10395030677318573, 1.0, 0.901, 1.5877297226081057], "evacuate": ["RelatedTo", 0.5883221308878321, 0.4404129683971405, 1.0, 0.8425, 1.4308221308878322], "expel": ["Synonym", 0.5907269340819563, 0.5249126553535461, 1.0, 0.9015000000000001, 1.4922269340819563], "fillet": ["RelatedTo", 0.4220678102925175, 0.246829092502594, 1.0, 0.7115, 1.1335678102925175], "getter": ["RelatedTo", 0.5, -0.09414506703615189, 1.0, 0.6265, 1.1265], "grade": ["RelatedTo", 0.33404103171151905, 0.21544742584228516, 1.0, 0.7075, 1.041541031711519], "grain": ["RelatedTo", 0.1371592652087201, 0.24010056257247925, 1.0, 0.7805, 0.9176592652087201], "grind": ["RelatedTo", 0.12308754388449578, 0.27845078706741333, 1.0, 0.7745, 0.8975875438844958], "limb": ["RelatedTo", 0.22072229245363217, 0.13839757442474365, 1.0, 0.82, 1.0407222924536321], "lose": ["RelatedTo", 0.6666949348040184, 0.3971565067768097, 1.0, 0.9109999999999999, 1.5776949348040183], "mine": ["RelatedTo", 0.35630495093965764, 0.2243175357580185, 1.0, 0.7415, 1.0978049509396577], "mule": ["RelatedTo", 0.2994245695538898, -0.014907866716384888, 1.0, 0.885, 1.1844245695538898], "obliterate": ["RelatedTo", 0.4986775706452125, 0.2820008397102356, 1.0, 0.979, 1.4776775706452125], "outlaw": ["RelatedTo", 0.5714510192900703, 0.22692438960075378, 1.0, 0.92, 1.4914510192900703], "pardon": ["RelatedTo", 0.2440895480053401, 0.30479955673217773, 1.0, 0.8069999999999999, 1.05108954800534], "pluck": ["RelatedTo", 0.4156608996155388, 0.2129824310541153, 1.0, 0.9365, 1.3521608996155388], "pod": ["RelatedTo", 0.22114339775213174, 0.10338898003101349, 1.0, 0.8345, 1.0556433977521318], "relegate": ["RelatedTo", 0.5, 0.2782418131828308, 1.0, 0.6265, 1.1265], "remote": ["RelatedTo", 0.1762160441542413, 0.26241472363471985, 1.0, 0.814, 0.9902160441542412], "course": ["RelatedTo", 0.5, 0.29681336879730225, 1.0, 0.6265, 1.1265], "dish": ["RelatedTo", 0.12021410777666003, 0.3851824998855591, 1.0, 0.728, 0.8482141077766601], "division": ["RelatedTo", 0.3435845690350277, 0.17238545417785645, 1.0, 0.9319999999999999, 1.2755845690350276], "form": ["RelatedTo", 0.1426589771990421, 0.45392903685569763, 1.0, 0.7725, 0.915158977199042], "horse": ["RelatedTo", 0.3685144911749593, 0.13091421127319336, 1.0, 0.814, 1.1825144911749592], "meal": ["RelatedTo", 0.5602318166098524, 0.2579745650291443, 1.0, 0.6905, 1.2507318166098524], "move": ["Synonym", 0.48476519289287867, 0.5416600108146667, 1.0, 0.764, 1.2487651928928787], "school": ["RelatedTo", 0.45168381192277673, 0.20228123664855957, 1.0, 0.7055, 1.1571838119227769], "shoe": ["RelatedTo", 0.08083914634426272, 0.2202003449201584, 1.0, 0.7304999999999999, 0.8113391463442626], "step": ["RelatedTo", 0.16263631564959963, 0.504816472530365, 1.0, 0.7715, 0.9341363156495996], "discard": ["RelatedTo", 0.40627308042047927, 0.655949592590332, 1.0, 0.876, 1.2822730804204792], "dismiss": ["RelatedTo", 0.5997867704455035, 0.43341174721717834, 1.0, 0.9365, 1.5362867704455034], "leave": ["RelatedTo", 0.22454719372210374, 0.5363368391990662, 1.0, 0.8465, 1.0710471937221038], "murder": ["Synonym", 0.9534574539892522, 0.2500516176223755, 2.0, 0.683, 1.6364574539892522], "rescue": ["RelatedTo", 0.8071404282851045, 0.28304576873779297, 1.0, 0.5495000000000001, 1.3566404282851046], "rinse": ["RelatedTo", 0.1954032281682696, 0.4907958209514618, 1.0, 0.629, 0.8244032281682696], "scratch": ["RelatedTo", 0.5264797433582102, 0.40755951404571533, 1.0, 0.9490000000000001, 1.4754797433582103], "screen": ["RelatedTo", 0.2667559130276701, 0.32895129919052124, 1.0, 0.6915, 0.9582559130276701], "scum": ["RelatedTo", 0.28500322060901856, 0.14298810064792633, 1.0, 0.8879999999999999, 1.1730032206090184], "shear": ["RelatedTo", 0.5320553365754224, 0.18439744412899017, 1.0, 0.9430000000000001, 1.4750553365754224], "squeeze": ["RelatedTo", 0.45422881784791225, 0.4235357940196991, 1.0, 0.8485, 1.3027288178479122], "stub": ["RelatedTo", 0.20768133806229297, 0.1546853631734848, 1.0, 0.8385, 1.046181338062293], "sweep": ["RelatedTo", 0.22178900645355276, 0.21658168733119965, 1.0, 0.845, 1.0667890064535528], "take": ["Synonym", 0.5913272040034503, 0.5656862854957581, 2.0, 0.731, 1.3223272040034502], "tap": ["RelatedTo", 0.20477807225777594, 0.41145703196525574, 1.0, 0.831, 1.0357780722577759], "thin": ["RelatedTo", 0.1755778114882413, 0.4303801655769348, 1.0, 0.8105, 0.9860778114882414], "top": ["RelatedTo", 0.4335280036761352, 0.40713444352149963, 1.0, 0.6965, 1.1300280036761352], "transplant": ["RelatedTo", 0.5631009147406815, 0.25343993306159973, 1.0, 0.79, 1.3531009147406814], "trim": ["RelatedTo", 0.277101016020597, 0.3829483091831207, 1.0, 0.8594999999999999, 1.136601016020597], "un": ["RelatedTo", 0.5, 0.27831968665122986, 1.0, 0.6265, 1.1265], "unclog": ["RelatedTo", 0.5, 0.28703421354293823, 1.0, 0.6265, 1.1265], "undress": ["RelatedTo", 0.6413194306853635, 0.1354072540998459, 1.0, 0.7465, 1.3878194306853635], "unplug": ["RelatedTo", 0.45599798986795664, 0.2784278690814972, 1.0, 0.9245, 1.3804979898679566], "wax": ["RelatedTo", 0.12106133917415361, 0.3482072055339813, 1.0, 0.7809999999999999, 0.9020613391741535], "worm": ["RelatedTo", 0.5930818284111771, 0.2191704511642456, 1.0, 0.8585, 1.451581828411177], "absent": ["Synonym", 0.4555111638413784, 0.244927316904068, 2.0, 0.7835, 1.2390111638413783]}, "addition": {"exclusion": ["Antonym", 0.5046815562579946, 0.1380419284105301, 1.0, 0.7605, 1.2651815562579944], "reduction": ["RelatedTo", 0.2785712794625324, 0.5367043018341064, 1.0, 0.897, 1.1755712794625324], "add": ["Synonym", 0.44448013173594175, 0.5594882965087891, 1.0, 0.8585, 1.3029801317359417], "additional": ["RelatedTo", 0.36862858504490925, 0.7847742438316345, 1.0, 0.9, 1.2686285850449093], "legal": ["HasContext", 0.29962148018658336, 0.5382156372070312, 1.0, 0.9475, 1.2471214801865833], "music": ["HasContext", 0.6113415396993813, 0.5635873079299927, 1.0, 0.7695000000000001, 1.3808415396993814], "increase": ["Synonym", 0.6370823687828968, 0.6390085816383362, 2.0, 0.734, 1.3710823687828968], "component": ["IsA", 0.21207595133256343, 0.5515239834785461, 2.0, 0.98, 1.1920759513325634], "suburb": ["IsA", 0.4177528979200496, 0.25720393657684326, 2.0, 0.7994999999999999, 1.2172528979200494], "attachment": ["IsA", 0.19847244745993098, 0.23538708686828613, 2.0, 0.9810000000000001, 1.179472447459931], "access": ["RelatedTo", 0.4179777221148499, 0.5974884629249573, 1.0, 0.8744999999999999, 1.2924777221148498], "account": ["RelatedTo", 0.18367666283720108, 0.6103832721710205, 1.0, 0.9715, 1.155176662837201], "ad": ["RelatedTo", 0.47484802142023197, 0.3804808557033539, 1.0, 0.8135, 1.2883480214202319], "division": ["RelatedTo", 0.3435845690350277, 0.4958515465259552, 1.147, 0.85, 1.1935845690350277], "multiplication": ["RelatedTo", 0.4170215524369489, 0.1325646936893463, 1.0, 0.8620000000000001, 1.279021552436949], "title": ["RelatedTo", 0.34420961057079813, 0.43226733803749084, 1.0, 0.9185000000000001, 1.2627096105707982], "additionally": ["RelatedTo", 0.5, 0.7942860126495361, 1.0, 0.7825, 1.2825], "advance": ["RelatedTo", 0.3752419843810547, 0.5013081431388855, 1.0, 0.895, 1.2702419843810548], "allow": ["RelatedTo", 0.3740852180094147, 0.6420876979827881, 1.0, 0.904, 1.2780852180094147], "also": ["RelatedTo", 0.5, 0.754366397857666, 1.709, 0.7825, 1.2825], "amplify": ["RelatedTo", 0.5650231472777957, -0.0397275872528553, 1.0, 0.7615000000000001, 1.3265231472777956], "appendix": ["Synonym", 0.2819392644888783, 0.1359720230102539, 1.0, 0.8945, 1.1764392644888781], "beyond": ["RelatedTo", 0.5, 0.5356324315071106, 1.0, 0.7825, 1.2825], "bill": ["RelatedTo", 0.266090941267311, 0.49720707535743713, 1.0, 0.9025, 1.168590941267311], "carry": ["RelatedTo", 0.27722816743619955, 0.579644501209259, 1.0, 0.96, 1.2372281674361996], "difference": ["RelatedTo", 0.3564542525425206, 0.5153714418411255, 1.0, 0.8624999999999999, 1.2189542525425205], "else": ["RelatedTo", 0.5, 0.43249183893203735, 1.0, 0.7825, 1.2825], "enrichment": ["RelatedTo", 0.5, 0.25450557470321655, 1.0, 0.7825, 1.2825], "expansion": ["RelatedTo", 0.5755778040656736, 0.5859367847442627, 1.0, 0.7705000000000001, 1.3460778040656738], "factor": ["RelatedTo", 0.2672321108157758, 0.45812246203422546, 1.0, 0.9595, 1.2267321108157758], "february": ["RelatedTo", 0.5, 0.47948503494262695, 1.0, 0.7825, 1.2825], "hung": ["RelatedTo", 0.5, 0.19620932638645172, 1.0, 0.7825, 1.2825], "plus": ["RelatedTo", 0.5, 0.705393373966217, 1.0, 0.7825, 1.2825], "premium": ["RelatedTo", 0.5699202715020507, 0.4331647455692291, 1.0, 0.7795000000000001, 1.349420271502051], "product": ["RelatedTo", 0.31255203731090025, 0.5969374179840088, 1.0, 0.936, 1.2485520373109003], "remainder": ["RelatedTo", 0.23197530171402123, 0.5333269238471985, 1.0, 0.9099999999999999, 1.141975301714021], "sum": ["RelatedTo", 0.4497547789840052, 0.3897431194782257, 1.0, 0.8685, 1.3182547789840053], "summing": ["RelatedTo", 0.5, -0.05974489077925682, 1.0, 0.7825, 1.2825], "supplement": ["Synonym", 0.41731072083826365, 0.4593421220779419, 1.0, 0.892, 1.3093107208382637], "tally": ["RelatedTo", 0.24608509348788238, 0.26297521591186523, 1.0, 0.9665, 1.2125850934878823], "tot": ["RelatedTo", 0.28602382696769185, -0.12854036688804626, 1.0, 0.9510000000000001, 1.2370238269676919], "total": ["RelatedTo", 0.3979547097182355, 0.5920754671096802, 1.0, 0.8520000000000001, 1.2499547097182355], "yet": ["RelatedTo", 0.5, 0.6169694662094116, 1.0, 0.7825, 1.2825], "extension": ["Synonym", 0.31363957130827774, 0.537600040435791, 1.0, 0.8955, 1.2091395713082778], "extra": ["Synonym", 0.414723227727584, 0.609188437461853, 1.0, 0.8640000000000001, 1.2787232277275842], "accumulating": ["Synonym", 0.5, 0.15853995084762573, 1.0, 0.7825, 1.2825], "accumulation": ["Synonym", 0.3286847827227994, 0.19618338346481323, 1.0, 0.8815, 1.2101847827227994], "gain": ["Synonym", 0.7588251571241809, 0.49574020504951477, 2.0, 0.6890000000000001, 1.447825157124181], "tab": ["Synonym", 0.12431204815891608, 0.23907576501369476, 1.0, 0.9015000000000001, 1.0258120481589161]}, "exclusion": {"addition": ["Antonym", 0.21707418362971767, 0.1380419284105301, 1.0, 0.7605, 0.9775741836297176], "situation": ["IsA", 0.21613891067611962, 0.27117541432380676, 2.0, 0.7829999999999999, 0.9991389106761195], "addict": ["RelatedTo", 0.7977846466426332, 0.04637422040104866, 1.0, 0.8345, 1.632284646642633], "entirely": ["RelatedTo", 0.5, 0.2145666480064392, 1.0, 0.605, 1.105], "exclude": ["RelatedTo", 0.4289012356963347, 0.37496793270111084, 2.0, 0.959, 1.3879012356963347], "act": ["RelatedTo", 0.5273520251711373, 0.3668314516544342, 1.0, 0.7050000000000001, 1.2323520251711373], "exclusive": ["RelatedTo", 0.6006107764557288, 0.22115109860897064, 1.0, 0.6739999999999999, 1.2746107764557286], "policy": ["RelatedTo", 0.5643104675195116, 0.3738744556903839, 1.0, 0.8555, 1.4198104675195116], "margin": ["RelatedTo", 0.07379812599182176, 0.22514069080352783, 1.0, 0.7144999999999999, 0.7882981259918217], "pair": ["RelatedTo", 0.16814386922537797, -0.003693443024531007, 1.0, 0.7374999999999999, 0.9056438692253779], "exception": ["Synonym", 0.39002451780507785, 0.33619388937950134, 2.0, 0.8505, 1.2405245178050779]}, "adjacent": {"apart": ["DistinctFrom", 0.5, 0.4446008503437042, 1.0, 0.7895, 1.2894999999999999], "distant": ["DistinctFrom", 0.4132881311363611, 0.3876039385795593, 1.0, 0.768, 1.1812881311363612], "u": ["HasContext", 0.5, 0.20158113539218903, 1.0, 0.7895, 1.2894999999999999], "abut": ["RelatedTo", 0.5, 0.20985667407512665, 1.0, 0.7895, 1.2894999999999999], "beside": ["RelatedTo", 0.5, 0.5743659138679504, 1.0, 0.7895, 1.2894999999999999], "facing": ["RelatedTo", 0.26901811216251864, 0.29082822799682617, 1.0, 0.9145, 1.1835181121625187], "opposite": ["RelatedTo", 0.5192650359531964, 0.5485329627990723, 1.0, 0.6605, 1.1797650359531964], "alleyway": ["RelatedTo", 0.3470904367869857, 0.2878653109073639, 1.0, 0.7585, 1.1055904367869855], "border": ["RelatedTo", 0.24397647164232125, 0.49711689352989197, 1.0, 0.8275, 1.0714764716423213], "cape": ["RelatedTo", 0.09358612205036192, 0.35084933042526245, 1.0, 0.9225, 1.0160861220503619], "color": ["RelatedTo", 0.4177296347411574, 0.23586295545101166, 1.0, 0.9275, 1.3452296347411574], "crowd": ["RelatedTo", 0.6176394029477656, 0.24718832969665527, 1.0, 0.577, 1.1946394029477656], "edge": ["RelatedTo", 0.2932137550340057, 0.47685766220092773, 1.0, 0.8, 1.0932137550340058], "expressway": ["RelatedTo", 0.4602075997442115, 0.39066818356513977, 1.0, 0.8145, 1.2747075997442114], "immediate": ["RelatedTo", 0.41257594750463034, 0.22133587300777435, 1.0, 0.8585, 1.2710759475046305], "isolated": ["RelatedTo", 0.43833685867808386, 0.5412868857383728, 1.0, 0.748, 1.1863368586780838], "lap": ["RelatedTo", 0.3349935434954552, 0.09528755396604538, 1.0, 0.852, 1.186993543495455], "local": ["RelatedTo", 0.2326152712439058, 0.4525233507156372, 1.0, 0.991, 1.2236152712439057], "motel": ["RelatedTo", 0.2039541810255764, 0.37744584679603577, 1.0, 0.895, 1.0989541810255763], "nearby": ["RelatedTo", 0.5, 0.7808681726455688, 1.0, 0.7895, 1.2894999999999999], "neighbour": ["RelatedTo", 0.5, 0.2057664692401886, 1.0, 0.7895, 1.2894999999999999], "pubic": ["RelatedTo", 0.3875622245873862, 0.08194362372159958, 1.0, 0.7335, 1.1210622245873862], "wing": ["RelatedTo", 0.12692907357565594, 0.31821686029434204, 1.0, 0.948, 1.0749290735756558], "near": ["Synonym", 0.5, 0.6881368160247803, 2.0, 0.7895, 1.2894999999999999]}, "apart": {"adjacent": ["DistinctFrom", 0.2230610100836058, 0.4446008503437042, 1.0, 0.7895, 1.0125610100836058], "together": ["Antonym", 0.5886340903196056, 0.7104019522666931, 1.0, 0.617, 1.2056340903196054], "part": ["FormOf", 0.24618500659065748, 0.5774888396263123, 1.0, 0.7795000000000001, 1.0256850065906575], "aloof": ["Synonym", 0.5126734445845557, 0.1516055464744568, 1.0, 0.633, 1.1456734445845558], "exceptional": ["RelatedTo", 0.683939970117213, 0.1985408216714859, 1.0, 0.4770000000000001, 1.1609399701172132], "piece": ["Synonym", 0.2072767141551734, 0.5636035799980164, 1.0, 0.8045, 1.0117767141551735], "break": ["RelatedTo", 0.17702973818035722, 0.6294840574264526, 1.189, 0.8125, 0.9895297381803572], "collapse": ["RelatedTo", 0.6369584424546033, 0.5338960886001587, 1.0, 0.5095, 1.1464584424546032], "dis": ["RelatedTo", 0.5, -0.09297669678926468, 1.0, 1.0, 1.5], "haul": ["RelatedTo", 0.36529429964729326, 0.30263271927833557, 1.0, 0.6925, 1.0577942996472933], "insulated": ["RelatedTo", 0.4213982766005846, 0.22393850982189178, 1.0, 0.7215, 1.1428982766005846], "isolate": ["RelatedTo", 0.4511707440859383, 0.24021568894386292, 1.0, 0.6565, 1.1076707440859384], "seclude": ["RelatedTo", 0.5, -0.21317541599273682, 1.0, 1.0, 1.5], "separate": ["SimilarTo", 0.49535178893839144, 0.636225700378418, 2.0, 0.613, 1.1083517889383914], "separated": ["RelatedTo", 0.5, 0.6661058068275452, 1.0, 1.0, 1.5], "separately": ["RelatedTo", 0.3272281988797922, 0.41499340534210205, 1.0, 0.7225, 1.0497281988797922], "splinter": ["RelatedTo", 0.5861442621478338, 0.3091889023780823, 1.0, 0.607, 1.1931442621478339], "stretch": ["RelatedTo", 0.39915401146437535, 0.5226688385009766, 1.228, 0.659, 1.0581540114643753], "aside": ["Synonym", 0.5, 0.6042652726173401, 2.0, 1.0, 1.5], "isolated": ["Synonym", 0.43833685867808386, 0.486428439617157, 2.0, 0.6825, 1.120836858678084], "different": ["Synonym", 0.2665852410539147, 0.6400049924850464, 1.0, 0.747, 1.0135852410539146]}, "distant": {"adjacent": ["DistinctFrom", 0.2230610100836058, 0.3876039385795593, 1.0, 0.768, 0.9910610100836058], "close": ["Antonym", 0.2973218497657024, 0.5743851661682129, 1.0, 0.9365, 1.2338218497657025], "aloof": ["Synonym", 0.5126734445845557, 0.3758915960788727, 2.0, 0.9305, 1.4431734445845557], "away": ["RelatedTo", 0.5, 0.49038806557655334, 1.257, 0.7025, 1.2025000000000001], "chilly": ["RelatedTo", 0.3646799750617995, 0.39807260036468506, 1.0, 0.8825000000000001, 1.2471799750617996], "circle": ["RelatedTo", 0.1344973096246131, 0.3976500928401947, 1.0, 0.8574999999999999, 0.9919973096246131], "cold": ["RelatedTo", 0.3671289158711545, 0.38161689043045044, 1.0, 0.8085, 1.1756289158711546], "distance": ["RelatedTo", 0.4046824035204859, 0.5081188678741455, 1.0, 0.9944999999999999, 1.3991824035204858], "emotionally": ["RelatedTo", 0.5, 0.3273604214191437, 1.0, 0.7025, 1.2025000000000001], "express": ["RelatedTo", 0.561476487265961, 0.17757628858089447, 1.0, 0.585, 1.146476487265961], "feeling": ["RelatedTo", 0.46544617714562486, 0.35705482959747314, 1.0, 0.7090000000000001, 1.174446177145625], "genuine": ["RelatedTo", 0.6134502428331987, 0.2807298004627228, 1.0, 0.614, 1.2274502428331986], "unwilling": ["RelatedTo", 0.3105415171706482, 0.2645471394062042, 1.0, 0.9595, 1.2700415171706483], "far": ["SimilarTo", 0.5, 0.5679965615272522, 2.0, 0.7025, 1.2025000000000001], "farther": ["RelatedTo", 0.3266584280324813, 0.5289448499679565, 1.0, 0.8175, 1.1441584280324812], "furthest": ["RelatedTo", 0.5, 0.3838564455509186, 1.0, 0.7025, 1.2025000000000001], "heaven": ["RelatedTo", 0.6183688133560278, 0.36350134015083313, 2.0, 0.636, 1.2543688133560278], "hollow": ["RelatedTo", 0.32404854207944045, 0.3393058478832245, 1.0, 0.958, 1.2820485420794405], "nearer": ["RelatedTo", 0.5, 0.49993598461151123, 1.0, 0.7025, 1.2025000000000001], "parallel": ["RelatedTo", 0.15271924254799454, 0.39379891753196716, 1.0, 0.8105, 0.9632192425479945], "radar": ["RelatedTo", 0.400920277326679, 0.40665388107299805, 1.0, 0.7085, 1.109420277326679], "remote": ["Synonym", 0.1762160441542413, 0.5379478931427002, 2.0, 0.881, 1.0572160441542413], "side": ["RelatedTo", 0.15098299769046863, 0.34120556712150574, 1.0, 0.877, 1.0279829976904686], "ultimate": ["RelatedTo", 0.47766852488507106, 0.2475370317697525, 1.0, 0.63, 1.107668524885071], "uninvolved": ["RelatedTo", 0.5, 0.1369156688451767, 1.0, 0.7025, 1.2025000000000001], "utmost": ["RelatedTo", 0.6013232775574016, 0.006109624169766903, 1.0, 0.5469999999999999, 1.1483232775574015], "yonder": ["SimilarTo", 0.22462393675253292, 0.038411665707826614, 2.0, 0.804, 1.028623936752533], "deep": ["SimilarTo", 0.2832105099827156, 0.41564714908599854, 2.0, 0.795, 1.0782105099827155], "extreme": ["SimilarTo", 0.6169687259566805, 0.3306805491447449, 2.0, 0.7175, 1.3344687259566805], "removed": ["Synonym", 0.5, 0.1971237063407898, 2.0, 0.7025, 1.2025000000000001], "ulterior": ["SimilarTo", 0.36029973837675755, 0.055363044142723083, 2.0, 0.8345, 1.1947997383767577], "forum": ["Synonym", 0.307256551775941, 0.09979860484600067, 1.0, 0.7535, 1.060756551775941], "tahiti": ["Synonym", 0.5, -0.008467260748147964, 1.0, 0.7025, 1.2025000000000001], "ver": ["Synonym", 0.5, -0.10255580395460129, 1.0, 0.7025, 1.2025000000000001]}, "adore": {"disdain": ["Antonym", 0.5725534154798242, 0.3396540582180023, 1.0, 0.6455, 1.2180534154798242], "adored": ["RelatedTo", 0.5, 0.5852509140968323, 1.0, 0.604, 1.104], "love": ["RelatedTo", 0.820882104804446, 0.4022000730037689, 1.0, 0.8865000000000001, 1.707382104804446], "adorable": ["RelatedTo", 0.7759007838531189, 0.4027930498123169, 1.0, 0.9019999999999999, 1.6779007838531188], "affection": ["RelatedTo", 0.6941395900892589, 0.3322957754135132, 1.0, 0.9175, 1.6116395900892588], "fond": ["RelatedTo", 0.6980256917562697, 0.34449899196624756, 1.0, 0.9025000000000001, 1.6005256917562698], "respect": ["RelatedTo", 0.651343102305577, 0.24957558512687683, 1.0, 0.9165000000000001, 1.5678431023055772], "worship": ["RelatedTo", 0.3335486059645144, 0.25741833448410034, 1.0, 0.8879999999999999, 1.2215486059645144], "worthy": ["RelatedTo", 0.47844218430920377, 0.11535459756851196, 1.0, 0.93, 1.4084421843092039], "cherish": ["Synonym", 0.6605371063722009, 0.5306739211082458, 1.0, 0.9525000000000001, 1.613037106372201], "energy": ["Synonym", 0.8371075543388754, -0.17829245328903198, 1.0, 0.8115, 1.6486075543388754], "lady": ["UsedFor", 0.5980522110594679, 0.2102634161710739, 1.0, 0.9784999999999999, 1.5765522110594679]}, "disdain": {"adore": ["Antonym", 0.5787885785760752, 0.3396540582180023, 1.0, 0.6455, 1.224288578576075], "admiration": ["Antonym", 0.8025733288700994, 0.7773628234863281, 1.0, 0.5235, 1.3260733288700992], "honor": ["Antonym", 0.7049555743964618, 0.24527792632579803, 1.0, 0.558, 1.2629555743964618], "respect": ["Antonym", 0.651343102305577, 0.47705209255218506, 1.0, 0.5619999999999999, 1.213343102305577], "admire": ["Antonym", 0.7238500876832958, 0.5146069526672363, 1.0, 0.52, 1.2438500876832959], "contempt": ["Synonym", 0.6058672645713336, 0.5976413488388062, 2.0, 0.879, 1.4848672645713337], "despite": ["RelatedTo", 0.5, 0.3237742483615875, 1.0, 0.6035, 1.1035], "feeling": ["RelatedTo", 0.46544617714562486, 0.43272510170936584, 1.0, 0.615, 1.0804461771456249], "scorn": ["Synonym", 0.7678156668684502, 0.7415157556533813, 1.0, 0.841, 1.6088156668684501], "worthy": ["RelatedTo", 0.47844218430920377, 0.3292764127254486, 1.0, 0.6174999999999999, 1.0959421843092036], "offended": ["RelatedTo", 0.659268986907393, 0.416251540184021, 1.0, 0.8605, 1.5197689869073931], "regard": ["RelatedTo", 0.46243351818368117, 0.47555893659591675, 1.0, 0.6205, 1.0829335181836812], "pride": ["RelatedTo", 0.5373001620275696, 0.4418974816799164, 1.0, 0.618, 1.1553001620275696], "slight": ["RelatedTo", 0.09408502674294238, 0.23537901043891907, 1.0, 0.713, 0.8070850267429424], "despise": ["Synonym", 0.7160461523291257, 0.5388756394386292, 1.0, 0.8435, 1.5595461523291259], "reject": ["Synonym", 0.7925598662139971, 0.3085898160934448, 2.0, 0.853, 1.645559866213997]}, "adulthood": {"childhood": ["Antonym", 0.5838913230400585, 0.6086605191230774, 1.0, 0.8175, 1.4013913230400585], "adult": ["RelatedTo", 0.5509731609087185, 0.4692945182323456, 1.0, 0.8445, 1.3954731609087185], "maturity": ["Synonym", 0.5245431658563765, 0.5446468591690063, 2.0, 0.8300000000000001, 1.3545431658563767], "manhood": ["IsA", 0.5325495799985916, 0.5781370997428894, 2.0, 0.8175, 1.3500495799985917], "parenthood": ["IsA", 0.5555526700204091, 0.260934442281723, 2.0, 0.8075, 1.363052670020409], "prime": ["IsA", 0.30399893956086615, 0.008355097845196724, 2.0, 0.8270000000000001, 1.1309989395608662], "fifty": ["PartOf", 0.2182061010368025, 0.22958557307720184, 2.0, 0.942, 1.1602061010368026], "majority": ["PartOf", 0.44508725638544056, 0.10647737234830856, 2.0, 0.8755, 1.3205872563854406], "teen": ["PartOf", 0.4707170257118859, 0.39561644196510315, 2.0, 0.8674999999999999, 1.3382170257118857], "thirty": ["PartOf", 0.1983924545540265, 0.28491973876953125, 2.0, 0.937, 1.1353924545540266], "twenty": ["PartOf", 0.13612815186694469, 0.25830280780792236, 2.0, 0.9085, 1.0446281518669447], "life": ["RelatedTo", 0.7477796366796292, 0.44546422362327576, 1.0, 0.7310000000000001, 1.4787796366796293], "responsibility": ["RelatedTo", 0.4873076045774077, 0.0759231299161911, 1.0, 0.8674999999999999, 1.3548076045774076], "adulting": ["RelatedTo", 0.5, -0.0918930321931839, 1.0, 0.7525, 1.2525], "child": ["RelatedTo", 0.6702932032778353, 0.44997429847717285, 1.0, 0.8115, 1.4817932032778351], "parenting": ["RelatedTo", 0.5621085936166943, 0.3948906660079956, 1.0, 0.8314999999999999, 1.3936085936166942], "youth": ["RelatedTo", 0.7712182182866618, 0.24534039199352264, 1.0, 0.7245, 1.4957182182866617]}, "childhood": {"adulthood": ["Antonym", 0.2732702440689197, 0.6086605191230774, 1.0, 0.8175, 1.0907702440689198], "child": ["RelatedTo", 0.6702932032778353, 0.6659610271453857, 1.0, 0.953, 1.6232932032778353], "resource": ["ExternalURL", 0.3859172947578772, 0.2262512594461441, 1.0, 0.9095, 1.2954172947578773], "everyone": ["HasA", 0.5, 0.3928426504135132, 1.0, 0.611, 1.111], "autism": ["RelatedTo", 0.49326783408992314, 0.4865063428878784, 1.0, 0.6415, 1.134767834089923], "development": ["RelatedTo", 0.5711371478472433, 0.35359156131744385, 1.0, 0.9375, 1.5086371478472433], "time": ["RelatedTo", 0.185950250036868, 0.4443359375, 1.0, 0.807, 0.9929502500368681], "home": ["RelatedTo", 0.5172256825208048, 0.5027042627334595, 1.0, 0.923, 1.4402256825208049], "hood": ["RelatedTo", 0.33867745082379597, 0.09992649406194687, 1.0, 0.723, 1.061677450823796], "kid": ["RelatedTo", 0.4611799396167297, 0.4551106095314026, 1.0, 0.9275, 1.3886799396167298], "nostalgia": ["RelatedTo", 0.2027481901311976, 0.4236522912979126, 1.0, 0.738, 0.9407481901311976], "nostalgic": ["RelatedTo", 0.19060374081849085, 0.3647267818450928, 1.0, 0.7655000000000001, 0.9561037408184909], "preschool": ["RelatedTo", 0.25155026205924147, 0.44608089327812195, 1.0, 0.854, 1.1055502620592415], "upbringing": ["RelatedTo", 0.3910958969755414, 0.6129242777824402, 1.0, 0.8675, 1.2585958969755415], "youth": ["RelatedTo", 0.7712182182866618, 0.5015393495559692, 1.0, 0.866, 1.637218218286662]}, "adventurous": {"nervous": ["Antonym", 0.6971814409900526, 0.30526643991470337, 1.0, 0.5939999999999999, 1.2911814409900524], "safe": ["Antonym", 0.5954640515179582, 0.2622554302215576, 1.0, 0.6684999999999999, 1.263964051517958], "domestic": ["Antonym", 0.3567388168310117, 0.0845564678311348, 1.0, 0.5945, 0.9512388168310117], "adventure": ["RelatedTo", 0.8778142757423745, 0.4509046971797943, 1.0, 0.9535, 1.8313142757423746], "person": ["HasContext", 0.27699237413147115, 0.3083844482898712, 1.0, 0.571, 0.8479923741314711], "hazard": ["RelatedTo", 0.8617234804942664, -0.01643025502562523, 1.0, 0.5645, 1.4262234804942664], "inclined": ["RelatedTo", 0.18367666283720108, 0.39330723881721497, 1.0, 0.4744999999999999, 0.658176662837201], "risk": ["RelatedTo", 0.6899649236400518, 0.1662164032459259, 1.0, 0.5944999999999999, 1.2844649236400518], "bold": ["RelatedTo", 0.11720535502205941, 0.37079179286956787, 2.0, 0.44699999999999995, 0.5642053550220594], "brave": ["RelatedTo", 0.7235056931012518, 0.5109623670578003, 2.0, 0.86, 1.5835056931012517], "buck": ["RelatedTo", 0.4507216501548222, 0.0987858772277832, 1.0, 0.6935, 1.1442216501548221], "daredevil": ["RelatedTo", 0.49273666785485065, 0.291716992855072, 1.0, 0.638, 1.1307366678548507], "daring": ["RelatedTo", 0.5983074762439003, 0.6055887937545776, 1.0, 0.7779999999999999, 1.3763074762439003], "odyssey": ["RelatedTo", 0.4974891295621874, 0.27855923771858215, 1.0, 0.7235, 1.2209891295621875], "sporting": ["SimilarTo", 0.7669050726082451, 0.10796196758747101, 2.0, 0.853, 1.6199050726082451], "rash": ["Synonym", 0.7117779226730093, 0.17172861099243164, 1.0, 0.5859999999999999, 1.297777922673009], "unsafe": ["Synonym", 0.678176176543473, 0.1853993684053421, 1.0, 0.405, 1.083176176543473]}, "nervous": {"adventurous": ["Antonym", 0.9623684879172223, 0.30526643991470337, 1.0, 0.5939999999999999, 1.5563684879172222], "nervously": ["RelatedTo", 0.5, 0.4368857145309448, 1.0, 0.4575, 0.9575], "nervousness": ["RelatedTo", 0.8289344092711013, 0.5235906839370728, 1.0, 0.9165, 1.7454344092711014], "cool": ["DistinctFrom", 0.6676389551088441, 0.3769606351852417, 1.0, 0.535, 1.202638955108844], "fiddle": ["MotivatedByGoal", 0.281150047149276, 0.12294165045022964, 1.0, 0.6465, 0.9276500471492759], "person": ["NotDesires", 0.27699237413147115, 0.42017337679862976, 2.0, 0.5660000000000001, 0.8429923741314712], "anxious": ["RelatedTo", 0.6989367745714948, 0.7461330890655518, 1.0, 0.9495, 1.6484367745714947], "choke": ["RelatedTo", 0.7427601888462362, 0.27946415543556213, 1.0, 0.95, 1.6927601888462362], "edgy": ["RelatedTo", 0.7136903679203117, 0.5152796506881714, 1.0, 0.9395, 1.6531903679203117], "fidget": ["RelatedTo", 0.5, 0.11554579436779022, 1.0, 0.4575, 0.9575], "horror": ["RelatedTo", 0.8375493763828542, 0.2724311053752899, 1.0, 0.925, 1.7625493763828541], "jumpy": ["RelatedTo", 0.602801535262945, 0.5405437350273132, 1.0, 0.936, 1.538801535262945], "leery": ["RelatedTo", 0.4847210746241335, 0.502555787563324, 1.0, 0.859, 1.3437210746241335], "nerve": ["RelatedTo", 0.7320294953022245, 0.5336006283760071, 2.0, 0.886, 1.6180294953022245], "apprehensive": ["RelatedTo", 0.40479041364629914, 0.569616973400116, 1.0, 0.8005, 1.2052904136462992], "easily": ["RelatedTo", 0.5676412501537302, 0.40418151021003723, 1.0, 0.4045000000000001, 0.9721412501537303], "hesitant": ["RelatedTo", 0.4175590065398963, 0.5914502143859863, 1.0, 0.812, 1.2295590065398962], "powerful": ["RelatedTo", 0.803343240389311, 0.38066646456718445, 1.0, 0.6799999999999999, 1.483343240389311], "strength": ["RelatedTo", 0.6433840367239954, 0.3560962378978729, 1.0, 0.6475, 1.2908840367239953], "nervy": ["RelatedTo", 0.6910886859394902, 0.28336101770401, 1.0, 0.9875, 1.6785886859394903], "scary": ["RelatedTo", 0.9583779306522433, 0.46642544865608215, 1.0, 0.8474999999999999, 1.8058779306522432], "shaky": ["RelatedTo", 0.615403110329641, 0.3992886543273926, 1.0, 0.9445000000000001, 1.5599031103296412], "squeamish": ["RelatedTo", 0.6524990574134224, 0.38259124755859375, 1.0, 0.8885, 1.5409990574134222], "twitter": ["RelatedTo", 0.5, 0.12475226819515228, 1.0, 0.4575, 0.9575], "windy": ["RelatedTo", 0.41946958549989233, 0.24732284247875214, 1.0, 0.8130000000000001, 1.2324695854998924], "tense": ["SimilarTo", 0.2933840739830262, 0.46310311555862427, 2.0, 0.729, 1.022384073983026], "agitated": ["Synonym", 0.6253355512728374, 0.613007664680481, 1.0, 0.8644999999999999, 1.4898355512728374], "queasy": ["Synonym", 0.5282113663691315, 0.5195967555046082, 2.0, 0.8760000000000001, 1.4042113663691316], "skittish": ["Synonym", 0.7714223610078879, 0.5874621272087097, 2.0, 0.958, 1.7294223610078878], "neural": ["Synonym", 0.269263417853747, 0.2710290551185608, 2.0, 0.6295, 0.8987634178537469]}, "safe": {"adventurous": ["Antonym", 0.9623684879172223, 0.2622554302215576, 1.0, 0.6684999999999999, 1.6308684879172222], "danger": ["RelatedTo", 0.8829028025257767, 0.5269169211387634, 1.0, 0.30000000000000004, 1.1829028025257768], "dangerous": ["DistinctFrom", 1.0000009294040613, 0.6004453301429749, 1.105, 0.24350000000000005, 1.2435009294040613], "harmful": ["Antonym", 0.8033596223285037, 0.3700178563594818, 1.0, 0.376, 1.1793596223285037], "insecure": ["Antonym", 0.6680449324477191, 0.3650738000869751, 1.0, 0.492, 1.1600449324477191], "unsafe": ["RelatedTo", 0.678176176543473, 0.572915256023407, 1.0, 0.4804999999999999, 1.158676176543473], "jewelry": ["AtLocation", 0.6021043846226483, 0.19068889319896698, 2.0, 0.831, 1.433104384622648], "cabinet": ["AtLocation", 0.159556014794592, 0.1823350489139557, 1.0, 0.827, 0.986556014794592], "closet": ["AtLocation", 0.06903533026830508, 0.288875013589859, 1.0, 0.7655000000000001, 0.8345353302683052], "safely": ["RelatedTo", 0.5, 0.5850253105163574, 1.0, 0.648, 1.1480000000000001], "person": ["Desires", 0.27699237413147115, 0.522263765335083, 2.0, 0.8454999999999999, 1.122492374131471], "resource": ["ExternalURL", 0.3859172947578772, 0.43040263652801514, 1.0, 0.8955, 1.2814172947578772], "safer": ["FormOf", 0.5, 0.7528545260429382, 1.0, 0.648, 1.1480000000000001], "safest": ["RelatedTo", 0.5, 0.4917531907558441, 1.0, 0.648, 1.1480000000000001], "baseball": ["HasContext", 0.5722779842917916, 0.17234356701374054, 2.0, 0.654, 1.2262779842917917], "uk": ["HasContext", 0.5, 0.3045164942741394, 1.0, 0.648, 1.1480000000000001], "dive": ["HasPrerequisite", 0.3514609167853157, 0.3380977511405945, 1.0, 0.73, 1.0814609167853158], "box": ["RelatedTo", 0.040874581047890574, 0.36823543906211853, 3.398, 0.7375, 0.7783745810478906], "hardware": ["IsA", 0.17731636725042113, 0.2826547920703888, 1.0, 0.8394999999999999, 1.0168163672504211], "cupboard": ["IsA", 0.07985087734183502, 0.1350850760936737, 2.0, 0.7745, 0.854350877341835], "bank": ["RelatedTo", 0.181393355389129, 0.34889811277389526, 1.746, 0.8215, 1.002893355389129], "gras": ["RelatedTo", 0.5, 0.07572882622480392, 1.0, 0.648, 1.1480000000000001], "hail": ["RelatedTo", 0.414013007804994, 0.03588930144906044, 1.0, 0.62, 1.034013007804994], "harmless": ["Synonym", 0.1709311318428674, 0.3803797960281372, 1.0, 0.8235, 0.9944311318428674], "overdraft": ["RelatedTo", 0.5, 0.09383920580148697, 1.0, 0.648, 1.1480000000000001], "peter": ["RelatedTo", 0.5, 0.11336727440357208, 1.0, 0.648, 1.1480000000000001], "proof": ["RelatedTo", 0.3247466846616114, 0.4712495505809784, 1.0, 0.6685, 0.9932466846616114], "protect": ["RelatedTo", 0.6860662237174864, 0.6093997359275818, 1.0, 0.7585, 1.4445662237174863], "rickety": ["RelatedTo", 0.4556021745048033, 0.18623846769332886, 1.0, 0.615, 1.0706021745048033], "combination": ["RelatedTo", 0.41635268336845277, 0.4212719798088074, 2.189, 0.818, 1.2343526833684528], "lock": ["RelatedTo", 0.505063330127871, 0.3248637020587921, 2.405, 0.547, 1.052063330127871], "locked": ["RelatedTo", 0.5, 0.4571441113948822, 1.108, 0.648, 1.1480000000000001], "money": ["RelatedTo", 0.649264381881703, 0.5163719654083252, 1.886, 0.8220000000000001, 1.471264381881703], "safety": ["RelatedTo", 0.42322786537350254, 0.5591709613800049, 1.0, 0.8125, 1.2357278653735024], "save": ["RelatedTo", 0.4663552232604907, 0.4514195919036865, 1.0, 0.8694999999999999, 1.3358552232604906], "secure": ["Synonym", 0.5404621481489559, 0.7103928923606873, 1.0, 0.936, 1.476462148148956], "awesome": ["RelatedTo", 0.9749589537830442, 0.1902836412191391, 1.0, 0.6635, 1.638458953783044], "base": ["RelatedTo", 0.2245257024849185, 0.4363098442554474, 1.0, 0.8645, 1.0890257024849186], "cautious": ["RelatedTo", 0.2631305066789851, 0.4004826247692108, 1.0, 0.7164999999999999, 0.979630506678985], "cool": ["RelatedTo", 0.6676389551088441, 0.467427134513855, 1.0, 0.8765, 1.544138955108844], "great": ["RelatedTo", 0.8252260495150217, 0.3811630606651306, 1.0, 0.7905, 1.6157260495150216], "harm": ["RelatedTo", 0.7915600738432563, 0.4367140829563141, 1.0, 0.4009999999999999, 1.1925600738432562], "protection": ["RelatedTo", 0.6333953823459431, 0.565530002117157, 1.0, 0.8704999999999999, 1.5038953823459429], "reliable": ["RelatedTo", 0.6001799589032096, 0.5996269583702087, 1.0, 0.9605, 1.5606799589032097], "respectable": ["RelatedTo", 0.5377104572791706, 0.25337862968444824, 1.0, 0.954, 1.4917104572791704], "shelter": ["RelatedTo", 0.2786425342357151, 0.6474286317825317, 1.0, 0.8645, 1.143142534235715], "sicker": ["RelatedTo", 0.5, 0.25013497471809387, 1.0, 0.648, 1.1480000000000001], "trust": ["RelatedTo", 0.6749927375006817, 0.38679248094558716, 1.0, 0.8744999999999999, 1.5494927375006817], "tuck": ["RelatedTo", 0.34020287614840244, -0.009231711737811565, 1.0, 0.651, 0.9912028761484024], "wardrobe": ["RelatedTo", 0.35202202951970124, 0.13454380631446838, 1.0, 0.755, 1.1070220295197013], "worthy": ["RelatedTo", 0.47844218430920377, 0.37708282470703125, 1.0, 0.94, 1.4184421843092037], "comfortable": ["Synonym", 0.6091485238510437, 0.564298152923584, 1.0, 0.914, 1.5231485238510438], "trustworthy": ["Synonym", 0.7079707539491146, 0.33687323331832886, 1.0, 0.96, 1.6679707539491146], "wicked": ["Synonym", 0.7816295501142868, 0.14873629808425903, 1.0, 0.373, 1.154629550114287], "dependable": ["Synonym", 0.5846661550531989, 0.38227495551109314, 2.0, 0.9655, 1.5501661550531989]}, "advisory": {"mandatory": ["Antonym", 0.5595079058450424, 0.2675166130065918, 1.0, 0.6885, 1.2480079058450424], "advise": ["DerivedFrom", 0.4300345191173164, 0.4223950207233429, 1.0, 0.9299999999999999, 1.3600345191173164], "announcement": ["IsA", 0.44620451091468566, 0.3564404249191284, 2.0, 0.9324999999999999, 1.3787045109146856], "advice": ["RelatedTo", 0.36153111895864665, 0.4707541763782501, 2.0, 0.9684999999999999, 1.3300311189586465], "warning": ["RelatedTo", 0.6712798956753063, 0.42710447311401367, 1.0, 0.614, 1.2852798956753064], "alert": ["RelatedTo", 0.5693591310414226, 0.3897837996482849, 1.0, 0.7160000000000001, 1.2853591310414227]}, "mandatory": {"advisory": ["Antonym", 0.33015512738175684, 0.2675166130065918, 1.0, 0.6885, 1.0186551273817568], "optional": ["DistinctFrom", 0.40266045599742256, 0.3272363543510437, 1.0, 0.5994999999999999, 1.0021604559974224], "elective": ["DistinctFrom", 0.25661244427712626, 0.3878065347671509, 1.0, 0.6859999999999999, 0.9426124442771262], "mandated": ["RelatedTo", 0.5, 0.6953057646751404, 1.0, 0.552, 1.052], "authority": ["RelatedTo", 0.4038035587997228, 0.3400488793849945, 1.0, 0.802, 1.205803558799723], "required": ["SimilarTo", 0.33421094466452567, 0.6293985247612, 1.0, 0.765, 1.0992109446645257], "must": ["RelatedTo", 0.2425351763013807, 0.4354560375213623, 1.0, 0.789, 1.0315351763013807], "needful": ["RelatedTo", 0.29550570776159496, -0.012575439177453518, 1.0, 0.741, 1.036505707761595]}, "affirmative": {"negative": ["RelatedTo", 0.6792982615307365, 0.33920153975486755, 1.0, 0.593, 1.2722982615307363], "ive": ["RelatedTo", 0.5, -0.11646667867898941, 1.0, 0.5285, 1.0285], "military": ["HasContext", 0.5024960354752976, 0.25717881321907043, 1.0, 0.7104999999999999, 1.2129960354752976], "algebra": ["HasContext", 0.19031054108726628, 0.16556760668754578, 1.0, 0.6685, 0.8588105410872663], "logic": ["HasContext", 0.2072767141551734, 0.2257883995771408, 1.0, 0.724, 0.9312767141551734], "grammar": ["HasContext", 0.14958578957738258, 0.2291816771030426, 1.0, 0.702, 0.8515857895773825], "yea": ["RelatedTo", 0.42807298560084117, 0.17454692721366882, 1.0, 0.8599999999999999, 1.288072985600841], "yes": ["Synonym", 0.5, 0.39228349924087524, 1.0, 0.5285, 1.0285], "correct": ["RelatedTo", 0.5329242501647153, 0.27054962515830994, 1.0, 0.8570000000000001, 1.3899242501647153], "true": ["RelatedTo", 0.6376793860001198, 0.22319307923316956, 1.0, 0.9025000000000001, 1.5401793860001198], "agreement": ["RelatedTo", 0.4542094848099456, 0.25359106063842773, 1.0, 0.8785, 1.3327094848099454], "confirmation": ["RelatedTo", 0.5415252609266026, 0.25812122225761414, 1.0, 0.9245, 1.4660252609266027], "positive": ["SimilarTo", 0.7579117536896381, 0.21132557094097137, 2.0, 0.908, 1.6659117536896382], "term": ["RelatedTo", 0.11899138596275585, 0.3342854678630829, 1.0, 0.631, 0.7499913859627558], "truth": ["RelatedTo", 0.7358972258773385, 0.29398053884506226, 1.0, 0.8470000000000001, 1.5828972258773386], "favorable": ["RelatedTo", 0.7006790579147627, 0.2502288520336151, 2.0, 0.8465, 1.5471790579147626], "acceptance": ["RelatedTo", 0.49045123943865365, 0.42775747179985046, 1.0, 0.8384999999999999, 1.3289512394386536], "answer": ["RelatedTo", 0.20653733297543014, 0.3734314441680908, 1.0, 0.7335, 0.9400373329754301], "aye": ["RelatedTo", 0.2539906361728667, 0.14294421672821045, 1.806, 0.7695, 1.0234906361728666], "certainly": ["RelatedTo", 0.5, 0.32486259937286377, 1.0, 0.5285, 1.0285], "optimistic": ["Synonym", 0.815314253509043, 0.12437081336975098, 2.0, 0.933, 1.748314253509043]}, "negative": {"affirmative": ["RelatedTo", 0.6515813160207357, 0.33920153975486755, 1.0, 0.593, 1.2445813160207355], "positive": ["RelatedTo", 0.7579117536896381, 0.8125301003456116, 1.0, 0.563, 1.320911753689638], "yes": ["Antonym", 0.5, 0.37949997186660767, 1.0, 0.5375, 1.0375], "ive": ["DerivedFrom", 0.5, -0.13117705285549164, 1.0, 0.5375, 1.0375], "negatively": ["RelatedTo", 0.5, 0.5554898977279663, 1.0, 0.5375, 1.0375], "negativity": ["RelatedTo", 0.734865529652962, 0.35155487060546875, 1.0, 0.9755, 1.710365529652962], "resource": ["ExternalURL", 0.3859172947578772, 0.2650713622570038, 1.0, 0.596, 0.9819172947578771], "law": ["HasContext", 0.5195762367665925, 0.26586416363716125, 1.0, 0.6495, 1.1690762367665926], "signalling": ["HasContext", 0.5, 0.18926121294498444, 1.0, 0.5375, 1.0375], "chemistry": ["HasContext", 0.3684431685867126, 0.22977286577224731, 1.0, 0.735, 1.1034431685867125], "logic": ["HasContext", 0.2072767141551734, 0.2272394299507141, 1.0, 0.587, 0.7942767141551734], "mathematics": ["HasContext", 0.26584809447478364, 0.16770628094673157, 1.0, 0.786, 1.0518480944747837], "medicine": ["HasContext", 0.3245290295667049, 0.19870249927043915, 2.0, 0.5925, 0.917029029566705], "grammar": ["HasContext", 0.14958578957738258, 0.12286153435707092, 1.0, 0.6509999999999999, 0.8005857895773825], "photography": ["HasContext", 0.3078431941935871, 0.18835406005382538, 1.0, 0.688, 0.995843194193587], "weightlifting": ["HasContext", 0.5, 0.016111893579363823, 1.0, 0.5375, 1.0375], "stand": ["HasContext", 0.2069385880780489, 0.3175913691520691, 1.0, 0.6495, 0.8564385880780488], "film": ["UsedFor", 0.5614095412330005, 0.3976365923881531, 2.0, 0.6214999999999999, 1.1829095412330004], "denial": ["IsA", 0.5115541258086522, 0.3659006357192993, 2.0, 0.908, 1.4195541258086521], "person": ["NotDesires", 0.27699237413147115, 0.4258040487766266, 2.0, 0.646, 0.9229923741314712], "accident": ["RelatedTo", 0.8628885452671936, 0.23797357082366943, 1.0, 0.798, 1.6608885452671935], "attitude": ["RelatedTo", 0.5748363900562626, 0.5487785935401917, 1.0, 0.6125, 1.1873363900562626], "bad": ["SimilarTo", 0.6971076743864135, 0.6060506105422974, 2.0, 0.9395, 1.6366076743864135], "bar": ["RelatedTo", 0.3306017765544852, 0.17782053351402283, 1.0, 0.7989999999999999, 1.1296017765544852], "blame": ["RelatedTo", 0.717658559566133, 0.4832618832588196, 1.0, 0.937, 1.654658559566133], "counter": ["RelatedTo", 0.2995906149162491, 0.4191262125968933, 1.0, 0.8069999999999999, 1.106590614916249], "debt": ["RelatedTo", 0.5861442621478338, 0.3671521842479706, 1.352, 0.9135, 1.4996442621478336], "dependent": ["RelatedTo", 0.33853436440988277, 0.45501989126205444, 1.0, 0.838, 1.1765343644098827], "destructive": ["RelatedTo", 0.7854508195138881, 0.42842555046081543, 2.0, 0.791, 1.5764508195138882], "disturb": ["RelatedTo", 0.716671494424449, 0.1685844212770462, 1.0, 0.847, 1.563671494424449], "doomed": ["RelatedTo", 0.8718575981545975, 0.13314814865589142, 1.0, 0.8555, 1.7273575981545974], "downer": ["RelatedTo", 0.6874856824394718, 0.0233338363468647, 1.0, 0.9575, 1.6449856824394717], "effective": ["RelatedTo", 0.6624880081831146, 0.4543255567550659, 1.0, 0.5765, 1.2389880081831146], "energy": ["RelatedTo", 0.8371075543388754, 0.3952401578426361, 1.0, 0.48, 1.3171075543388753], "eye": ["RelatedTo", 0.1175503937219497, 0.3758118152618408, 1.0, 0.6545, 0.7720503937219496], "forcing": ["RelatedTo", 0.5, 0.21287433803081512, 1.0, 0.5375, 1.0375], "forgive": ["RelatedTo", 0.46516358153578147, 0.07831825315952301, 1.0, 0.601, 1.0661635815357815], "minus": ["Synonym", 0.5, 0.44450557231903076, 2.0, 0.5375, 1.0375], "naught": ["RelatedTo", 0.18838672229303421, 0.031071867793798447, 1.0, 0.7035, 0.8918867222930342], "negate": ["RelatedTo", 0.5, 0.18757925927639008, 1.0, 0.5375, 1.0375], "avoid": ["RelatedTo", 0.27668040966995455, 0.4830830991268158, 1.0, 0.7949999999999999, 1.0716804096699546], "basic": ["RelatedTo", 0.1434680748728983, 0.3250207304954529, 1.0, 0.5169999999999999, 0.6604680748728982], "blood": ["RelatedTo", 0.6221960011936047, 0.42960861325263977, 1.0, 0.863, 1.4851960011936047], "bright": ["RelatedTo", 0.6683514617964926, 0.3338829576969147, 1.0, 0.606, 1.2743514617964926], "deny": ["RelatedTo", 0.5205564551854936, 0.27866891026496887, 1.0, 0.823, 1.3435564551854937], "difficult": ["RelatedTo", 0.6162210285727262, 0.4503522217273712, 1.0, 0.847, 1.4632210285727263], "emotion": ["RelatedTo", 0.679203414423705, 0.43343034386634827, 1.0, 0.5315000000000001, 1.2107034144237052], "feeling": ["RelatedTo", 0.46544617714562486, 0.5170632004737854, 1.0, 0.5489999999999999, 1.0144461771456248], "image": ["RelatedTo", 0.21414186826194215, 0.548531174659729, 1.0, 0.5814999999999999, 0.795641868261942], "left": ["RelatedTo", 0.28149858326149824, 0.31855839490890503, 1.0, 0.7955, 1.0769985832614983], "neutral": ["RelatedTo", 0.05335661992851968, 0.4955867528915405, 1.0, 0.645, 0.6983566199285197], "painful": ["RelatedTo", 0.8536187642056776, 0.44430145621299744, 1.0, 0.8665, 1.7201187642056777], "pessimistic": ["RelatedTo", 0.6453114138805462, 0.4550642967224121, 2.0, 0.9265, 1.5718114138805461], "photographic": ["RelatedTo", 0.4496749933933247, 0.2669883966445923, 1.0, 0.6215, 1.0711749933933248], "relation": ["RelatedTo", 0.6632999013721512, 0.4978991746902466, 1.0, 0.5840000000000001, 1.2472999013721513], "reverse": ["RelatedTo", 0.24110447260260054, 0.4650518000125885, 1.0, 0.7254999999999999, 0.9666044726026004], "right": ["RelatedTo", 0.383472386699896, 0.44187673926353455, 1.0, 0.5935, 0.9769723866998961], "thought": ["RelatedTo", 0.42238816799732964, 0.462897390127182, 1.0, 0.5549999999999999, 0.9773881679973295], "unpleasant": ["RelatedTo", 0.6941323972617927, 0.43188151717185974, 1.0, 0.9475, 1.6416323972617928], "unwanted": ["RelatedTo", 0.5897365249248626, 0.46149730682373047, 1.0, 0.953, 1.5427365249248626], "area": ["RelatedTo", 0.14594422935993653, 0.29392775893211365, 1.0, 0.6955, 0.8414442293599366], "cell": ["RelatedTo", 0.20949305296705514, 0.26568925380706787, 1.0, 0.7044999999999999, 0.913993052967055], "converse": ["RelatedTo", 0.2618037463355445, 0.01633421517908573, 1.0, 0.6935, 0.9553037463355445], "maximum": ["RelatedTo", 0.5943184241424115, 0.31240054965019226, 1.0, 0.5904999999999999, 1.1848184241424113], "movement": ["RelatedTo", 0.4899601625601106, 0.30114099383354187, 1.0, 0.6595, 1.1494601625601106], "muscle": ["RelatedTo", 0.358877329406449, 0.3456781804561615, 1.0, 0.853, 1.211877329406449], "perform": ["RelatedTo", 0.5251918540158114, 0.22407026588916779, 1.0, 0.6545, 1.1796918540158114], "quantity": ["RelatedTo", 0.28343211739449553, 0.3556238114833832, 1.0, 0.7635, 1.0469321173944954], "rep": ["RelatedTo", 0.31460605537834624, 0.06527482718229294, 1.0, 0.7825, 1.0971060553783463], "slowly": ["RelatedTo", 0.08752015034264828, 0.2627480626106262, 1.0, 0.6665, 0.7540201503426482], "weight": ["RelatedTo", 0.21696423028683812, 0.4570765495300293, 1.0, 0.7525, 0.969464230286838], "neutralize": ["RelatedTo", 0.1939555345085298, 0.19035987555980682, 1.0, 0.7095, 0.9034555345085298], "nerve": ["RelatedTo", 0.7320294953022245, 0.30387020111083984, 1.0, 0.901, 1.6330294953022246], "nope": ["RelatedTo", 0.5, -0.04556916281580925, 1.0, 0.5375, 1.0375], "notorious": ["RelatedTo", 0.42092768422347765, 0.1231609508395195, 1.0, 0.8405, 1.2614276842234777], "plus": ["RelatedTo", 0.5, 0.28365829586982727, 1.0, 0.5375, 1.0375], "poison": ["RelatedTo", 0.8222673018918942, 0.21799834072589874, 1.0, 0.874, 1.6962673018918943], "poisonous": ["RelatedTo", 0.8641289950201884, 0.23689943552017212, 1.0, 0.8285, 1.6926289950201885], "print": ["RelatedTo", 0.2114926600805943, 0.3154048025608063, 1.0, 0.719, 0.9304926600805943], "punishment": ["RelatedTo", 0.8591130824684777, 0.3686279058456421, 1.055, 0.8415, 1.7006130824684778], "remainder": ["RelatedTo", 0.23197530171402123, 0.24451495707035065, 1.0, 0.767, 0.9989753017140213], "retaliate": ["RelatedTo", 0.8191516274017427, 0.1337817907333374, 1.0, 0.853, 1.6721516274017427], "risk": ["RelatedTo", 0.6899649236400518, 0.623759388923645, 1.0, 0.7865, 1.4764649236400518], "shake": ["RelatedTo", 0.4694714785466104, 0.3377685248851776, 1.0, 0.7505, 1.2199714785466105], "short": ["RelatedTo", 0.4572943376244738, 0.44476646184921265, 1.0, 0.8275, 1.284794337624474], "signed": ["RelatedTo", 0.5, 0.11499124765396118, 1.0, 0.5375, 1.0375], "stick": ["RelatedTo", 0.23861125434716277, 0.24551790952682495, 1.0, 0.7715, 1.0101112543471626], "toxic": ["RelatedTo", 0.9828462590099778, 0.40836668014526367, 1.0, 0.774, 1.7568462590099778], "un": ["RelatedTo", 0.5, 0.25821352005004883, 1.0, 0.5375, 1.0375], "antagonistic": ["SimilarTo", 0.4934824273832935, 0.3275047540664673, 2.0, 0.8645, 1.3579824273832934], "charged": ["SimilarTo", 0.5, 0.24552665650844574, 2.0, 0.5375, 1.0375], "damaging": ["Synonym", 0.5, 0.4369845390319824, 2.0, 0.5375, 1.0375]}, "affordable": {"expensive": ["Antonym", 0.4250020809766217, 0.6891847252845764, 1.0, 0.6705, 1.0955020809766216], "afford": ["RelatedTo", 0.3850324639606135, 0.5870078206062317, 1.0, 0.7745000000000001, 1.1595324639606135], "cheap": ["SimilarTo", 0.3228256386900845, 0.7004057168960571, 2.0, 0.8494999999999999, 1.1723256386900844]}, "expensive": {"affordable": ["Antonym", 0.5420624316877698, 0.6891847252845764, 1.0, 0.6705, 1.2125624316877697], "cheap": ["DistinctFrom", 0.3228256386900845, 0.7749301791191101, 1.0, 0.821, 1.1438256386900845], "car": ["Synonym", 0.5291367002652123, 0.44158196449279785, 1.0, 0.7735000000000001, 1.3026367002652124], "collage": ["HasProperty", 0.2905410046932289, 0.06970387697219849, 1.0, 0.712, 1.0025410046932288], "college": ["HasProperty", 0.39965020458120304, 0.24112743139266968, 1.0, 0.775, 1.174650204581203], "computer": ["HasProperty", 0.4706154851024301, 0.41970294713974, 2.828, 0.6685, 1.13911548510243], "diamond": ["HasProperty", 0.7327838021238162, 0.31678506731987, 4.472, 0.6735, 1.4062838021238162], "fun": ["HasProperty", 0.8707475979664808, 0.4321299195289612, 1.0, 0.551, 1.4217475979664809], "gift": ["HasProperty", 0.6604381721649042, 0.4359557628631592, 1.0, 0.721, 1.3814381721649043], "golfing": ["HasProperty", 0.3008075985848288, 0.1684529185295105, 2.0, 0.7925, 1.0933075985848288], "insurance": ["HasProperty", 0.32755846372846775, 0.4371952414512634, 3.464, 0.6884999999999999, 1.0160584637284678], "machine": ["HasProperty", 0.30541513308344814, 0.32467329502105713, 1.0, 0.8865, 1.191915133083448], "plumber": ["HasProperty", 0.4008047654516275, 0.09476790577173233, 1.0, 0.983, 1.3838047654516274], "ring": ["HasProperty", 0.3500740384748203, 0.2803765535354614, 1.0, 0.7665, 1.1165740384748202], "ruby": ["HasProperty", 0.3233957617198356, 0.024364374577999115, 1.0, 0.764, 1.0873957617198355], "war": ["HasProperty", 0.9697438632936157, 0.30388548970222473, 1.0, 0.6735, 1.6432438632936157], "costly": ["Synonym", 0.5083420884635547, 0.8133528232574463, 2.0, 0.9415, 1.4498420884635546], "dear": ["RelatedTo", 0.6138999275835861, 0.12472736835479736, 1.0, 0.6685, 1.2823999275835862], "cost": ["RelatedTo", 0.3045094633073652, 0.6857480406761169, 1.0, 0.9189999999999999, 1.223509463307365], "price": ["RelatedTo", 0.28603418360705185, 0.5158599019050598, 1.0, 0.8895, 1.1755341836070519], "valuable": ["RelatedTo", 0.6898615633421196, 0.4956490993499756, 2.0, 0.7084999999999999, 1.3983615633421196], "flash": ["RelatedTo", 0.3930310667138405, 0.24496079981327057, 1.0, 0.851, 1.2440310667138406], "luxury": ["RelatedTo", 0.7949740835494955, 0.6080607771873474, 1.0, 0.629, 1.4239740835494956], "oil": ["RelatedTo", 0.1249570032106415, 0.38800737261772156, 2.582, 0.77, 0.8949570032106415], "pricey": ["Synonym", 0.42942803968063253, 0.7668284177780151, 1.0, 0.978, 1.4074280396806325], "reasonable": ["RelatedTo", 0.6110866626519131, 0.43912944197654724, 1.0, 0.609, 1.2200866626519131], "silk": ["RelatedTo", 0.3318895399249048, 0.3177390992641449, 2.922, 0.569, 0.9008895399249047], "slick": ["RelatedTo", 0.2587417895806662, 0.39393243193626404, 1.0, 0.889, 1.147741789580666], "steep": ["RelatedTo", 0.484746285466555, 0.3847832977771759, 1.0, 0.9585, 1.443246285466555], "cherished": ["Synonym", 0.5, 0.2737223505973816, 1.0, 0.6415, 1.1415], "drag": ["Synonym", 0.4253181230392773, 0.29348665475845337, 1.0, 0.9345, 1.3598181230392772], "pricy": ["Synonym", 0.5, 0.2856750786304474, 1.0, 0.6415, 1.1415]}, "afterward": {"beforehand": ["Antonym", 0.5, 0.6263705492019653, 1.0, 1.0, 1.5], "afterwards": ["Synonym", 0.5, 0.7956588864326477, 2.0, 1.0, 1.5], "u": ["HasContext", 0.5, 0.14895771443843842, 1.0, 1.0, 1.5], "next": ["Synonym", 0.5, 0.5176087617874146, 1.0, 1.0, 1.5]}, "beforehand": {"afterward": ["Antonym", 0.5, 0.6263705492019653, 1.0, 1.0, 1.5], "afterwards": ["Antonym", 0.5, 0.5132643580436707, 1.0, 1.0, 1.5], "earlier": ["Synonym", 0.200720332575169, 0.3455856144428253, 1.0, 0.7929999999999999, 0.9937203325751689], "time": ["RelatedTo", 0.185950250036868, 0.43055444955825806, 1.0, 0.804, 0.989950250036868], "browse": ["RelatedTo", 0.5496419690709513, 0.14652620255947113, 1.0, 0.5575, 1.1071419690709514], "fore": ["RelatedTo", 0.3332937131864577, 0.0007275998359546065, 1.0, 0.708, 1.0412937131864577], "prevent": ["RelatedTo", 0.34755623829569804, 0.3414321541786194, 1.0, 0.692, 1.039556238295698], "upfront": ["RelatedTo", 0.5, 0.38338327407836914, 1.0, 1.0, 1.5], "early": ["SimilarTo", 0.27062501812920914, 0.28287985920906067, 2.0, 0.747, 1.017625018129209], "advance": ["Synonym", 0.3752419843810547, 0.2732383906841278, 2.0, 0.6775, 1.0527419843810546], "ahead": ["Synonym", 0.441656943816807, 0.32196706533432007, 2.0, 0.636, 1.077656943816807]}, "afterwards": {"beforehand": ["Antonym", 0.5, 0.5132643580436707, 1.0, 1.0, 1.5], "resource": ["ExternalURL", 0.3859172947578772, 0.07623115181922913, 1.0, 0.7015, 1.0874172947578773], "afterward": ["Synonym", 0.5, 0.7956588864326477, 2.0, 1.0, 1.5], "eft": ["RelatedTo", 0.5, -0.2335231453180313, 1.0, 1.0, 1.5]}, "agent": {"patient": ["Antonym", 0.10307395777656926, 0.3728959262371063, 1.0, 0.8255, 0.9285739577765693], "resource": ["ExternalURL", 0.3859172947578772, 0.22690150141716003, 1.0, 0.829, 1.2149172947578772], "grammar": ["HasContext", 0.14958578957738258, -0.0157054141163826, 1.0, 0.8839999999999999, 1.0335857895773826], "broker": ["Synonym", 0.29705666536406955, 0.3779605031013489, 2.0, 0.9375, 1.2345566653640696], "official": ["IsA", 0.4170215524369489, 0.40492719411849976, 2.0, 0.8540000000000001, 1.271021552436949], "representative": ["RelatedTo", 0.3446813899639533, 0.3935208320617676, 1.0, 0.8514999999999999, 1.1961813899639533], "substance": ["IsA", 0.2891246521068681, 0.47713688015937805, 2.0, 0.924, 1.2131246521068682], "coolant": ["IsA", 0.389683263389553, 0.06242150813341141, 2.0, 0.8665, 1.256183263389553], "disinfectant": ["IsA", 0.2503152706201574, 0.0630996972322464, 2.0, 0.9695, 1.2198152706201575], "drug": ["IsA", 0.6963312389865397, 0.4723060131072998, 2.0, 0.6915, 1.3878312389865397], "expression": ["IsA", 0.6105742746868045, 0.16730892658233643, 1.0, 0.7394999999999999, 1.3500742746868044], "money": ["IsA", 0.649264381881703, 0.43830904364585876, 1.0, 0.7334999999999999, 1.382764381881703], "motor": ["IsA", 0.34992561852874965, 0.12568213045597076, 2.0, 0.9185, 1.2684256185287497], "realtor": ["RelatedTo", 0.2984519653680361, 0.20799827575683594, 1.0, 0.9585, 1.256951965368036], "shopper": ["IsA", 0.4539006699898415, 0.20582160353660583, 2.0, 0.8290000000000001, 1.2829006699898415], "acoustic": ["RelatedTo", 0.2800429613370218, 0.05897631123661995, 1.0, 0.9575, 1.237542961337022], "act": ["RelatedTo", 0.5273520251711373, 0.39566129446029663, 1.0, 0.7795, 1.3068520251711373], "agency": ["RelatedTo", 0.14591738688111044, 0.46485844254493713, 1.0, 0.9185000000000001, 1.0644173868811104], "bond": ["RelatedTo", 0.4015394533832145, 0.36621177196502686, 1.183, 0.8664999999999999, 1.2680394533832144], "fbi": ["RelatedTo", 0.5, 0.6515489220619202, 1.016, 0.7705, 1.2705], "james": ["RelatedTo", 0.5, 0.4044595956802368, 1.183, 0.7705, 1.2705], "person": ["RelatedTo", 0.27699237413147115, 0.49067366123199463, 2.512, 0.879, 1.155992374131471], "secret": ["RelatedTo", 0.3721831449006234, 0.5749152302742004, 4.735, 0.929, 1.3011831449006235], "action": ["RelatedTo", 0.7476539250153088, 0.3730694651603699, 1.0, 0.6305, 1.3781539250153088], "client": ["RelatedTo", 0.28832920648810273, 0.5503901243209839, 1.0, 0.9430000000000001, 1.2313292064881027], "intelligence": ["RelatedTo", 0.6242502034907478, 0.5020329356193542, 1.0, 0.7494999999999999, 1.3737502034907476], "principal": ["RelatedTo", 0.2748450179797441, 0.43964245915412903, 1.0, 0.872, 1.146845017979744], "server": ["RelatedTo", 0.2831679121606151, 0.2399308681488037, 1.0, 0.8705, 1.153667912160615], "instrument": ["RelatedTo", 0.34717109050635725, 0.14728522300720215, 1.0, 0.9099999999999999, 1.2571710905063571], "ant": ["RelatedTo", 0.09086337471302784, 0.16173936426639557, 1.0, 0.8725, 0.9633633747130279], "attorney": ["RelatedTo", 0.4094259320126821, 0.5073833465576172, 1.0, 0.8625, 1.2719259320126821], "commission": ["RelatedTo", 0.3844476709740972, 0.2853225767612457, 1.0, 0.881, 1.2654476709740972], "doer": ["RelatedTo", 0.47741505186486966, -0.003358409972861409, 1.0, 0.8224999999999999, 1.2999150518648697], "efficient": ["RelatedTo", 0.7980183723844516, 0.18935811519622803, 1.0, 0.6779999999999999, 1.4760183723844515], "eve": ["RelatedTo", 0.25519528200769914, 0.21717138588428497, 1.0, 0.9035, 1.1586952820076992], "factor": ["Synonym", 0.2672321108157758, 0.21405741572380066, 2.0, 0.8855, 1.1527321108157758], "hand": ["RelatedTo", 0.16107970774374022, 0.32336679100990295, 1.0, 0.9065, 1.0675797077437401], "impulsive": ["RelatedTo", 0.6386056131096383, 0.10210710763931274, 1.0, 0.73, 1.3686056131096382], "le": ["RelatedTo", 0.5, 0.022395243868231773, 1.0, 0.7705, 1.2705], "minister": ["RelatedTo", 0.2646780274824629, 0.3010939359664917, 1.0, 0.9655, 1.230178027482463], "mischief": ["RelatedTo", 0.6056232720960263, 0.059053387492895126, 1.0, 0.755, 1.3606232720960263], "officer": ["RelatedTo", 0.25415975428022897, 0.5647135972976685, 1.0, 0.9644999999999999, 1.2186597542802289], "overwintering": ["RelatedTo", 0.5, 0.0366687998175621, 1.0, 0.7705, 1.2705], "paint": ["RelatedTo", 0.28759835091302616, 0.16506491601467133, 1.167, 0.8584999999999999, 1.146098350913026], "policeman": ["RelatedTo", 0.4803756225188993, 0.35216057300567627, 1.0, 0.8345, 1.3148756225188993], "political": ["RelatedTo", 0.5450495092841702, 0.289971262216568, 1.0, 0.788, 1.3330495092841703], "psychotropic": ["RelatedTo", 0.5, 0.16534198820590973, 1.0, 0.7705, 1.2705], "react": ["RelatedTo", 0.48287317192016693, 0.20041672885417938, 1.0, 0.8515, 1.334373171920167], "responsible": ["RelatedTo", 0.5977540442228617, 0.4055633842945099, 1.0, 0.7775, 1.3752540442228618], "rider": ["RelatedTo", 0.45543400418519114, 0.25322845578193665, 1.0, 0.8285, 1.2839340041851912], "runner": ["RelatedTo", 0.5120822760811766, 0.22758494317531586, 1.0, 0.8355, 1.3475822760811766], "scour": ["RelatedTo", 0.4222312169772316, 0.06126146391034126, 1.0, 0.8725, 1.2947312169772316], "soap": ["RelatedTo", 0.03708280420837023, 0.19630832970142365, 2.042, 0.8365, 0.8735828042083702], "therapeutic": ["RelatedTo", 0.19944401901249337, 0.16963133215904236, 1.0, 0.8455, 1.0449440190124935], "united": ["RelatedTo", 0.4764866447836152, 0.38388994336128235, 1.0, 0.8455, 1.3219866447836153], "vaccine": ["RelatedTo", 0.3215478016949041, 0.17524076998233795, 1.0, 0.9495, 1.271047801694904], "vehicle": ["RelatedTo", 0.4132939967271324, 0.3167191743850708, 1.0, 0.8565, 1.2697939967271323], "actor": ["Synonym", 0.419518532987108, 0.4272458851337433, 1.0, 0.8524999999999999, 1.2720185329871079], "manager": ["Synonym", 0.3900634059155784, 0.5805704593658447, 1.0, 0.8725, 1.2625634059155786], "fail": ["Synonym", 0.6070223594582541, 0.16911892592906952, 1.0, 0.779, 1.3860223594582541], "recruiter": ["Synonym", 0.4766440961084036, 0.3680383861064911, 1.0, 0.8135, 1.2901440961084036]}, "patient": {"agent": ["Antonym", 0.2563744565789332, 0.3728959262371063, 1.0, 0.8255, 1.0818744565789333], "impatient": ["RelatedTo", 0.6069577881524488, 0.1950700581073761, 1.0, 0.5760000000000001, 1.182957788152449], "antsy": ["Antonym", 0.36043542901875286, 0.008487291634082794, 1.0, 0.7505000000000001, 1.110935429018753], "dentist": ["AtLocation", 0.40502623375572455, 0.5151106715202332, 2.0, 0.7345, 1.1395262337557246], "table": ["AtLocation", 0.056720983183262554, 0.23662707209587097, 2.0, 0.9725, 1.0292209831832626], "doctor": ["RelatedTo", 0.4407322477282118, 0.7074183821678162, 1.0, 0.7725, 1.2132322477282118], "wound": ["AtLocation", 0.7183114289740125, 0.46818986535072327, 2.0, 0.5215000000000001, 1.2398114289740125], "patiently": ["RelatedTo", 0.5, 0.29287657141685486, 1.0, 0.862, 1.362], "person": ["IsA", 0.27699237413147115, 0.6615319848060608, 1.0, 0.8835000000000001, 1.1604923741314712], "resource": ["ExternalURL", 0.3859172947578772, 0.2865767776966095, 1.0, 0.8394999999999999, 1.2254172947578772], "hospital": ["RelatedTo", 0.42293872977180724, 0.6441075205802917, 1.0, 0.698, 1.1209387297718072], "grammar": ["HasContext", 0.14958578957738258, 0.13157999515533447, 1.0, 0.9415, 1.0910857895773827], "animal": ["IsA", 0.3147379692801016, 0.446537584066391, 1.0, 0.8105, 1.1252379692801016], "human": ["IsA", 0.40342635244549063, 0.5181424617767334, 1.0, 0.8474999999999999, 1.2509263524454906], "case": ["IsA", 0.14981323859762077, 0.5146342515945435, 2.0, 0.881, 1.0308132385976208], "people": ["IsA", 0.2646296510395378, 0.45768222212791443, 2.0, 0.886, 1.1506296510395377], "abc": ["RelatedTo", 0.5, 0.14676694571971893, 1.0, 0.862, 1.362], "ambulance": ["RelatedTo", 0.5108581851225085, 0.392483651638031, 2.0, 0.68, 1.1908581851225084], "attending": ["RelatedTo", 0.5, 0.2683117389678955, 1.0, 0.862, 1.362], "bug": ["RelatedTo", 0.43527161267871706, 0.25860247015953064, 1.0, 0.6980000000000001, 1.1332716126787172], "clinical": ["RelatedTo", 0.3259727720574746, 0.6059439778327942, 1.0, 0.7675000000000001, 1.0934727720574746], "code": ["RelatedTo", 0.18152865304898932, 0.2822856605052948, 1.0, 0.9425, 1.1240286530489894], "critical": ["RelatedTo", 0.622604981587143, 0.5361695289611816, 1.0, 0.56, 1.1826049815871431], "crock": ["RelatedTo", 0.2819174603508169, 0.008273297920823097, 1.0, 0.7915, 1.0734174603508169], "end": ["RelatedTo", 0.46771137423150194, 0.29065975546836853, 1.0, 0.7295, 1.197211374231502], "hospitalization": ["RelatedTo", 0.5, 0.5421906113624573, 1.0, 0.862, 1.362], "isolation": ["RelatedTo", 0.463235597602582, 0.43505752086639404, 1.0, 0.7350000000000001, 1.198235597602582], "malpractice": ["RelatedTo", 0.7049522346641135, 0.38095974922180176, 1.0, 0.5725, 1.2774522346641135], "medication": ["RelatedTo", 0.30146580112645216, 0.6492125391960144, 1.0, 0.861, 1.1624658011264521], "nursing": ["RelatedTo", 0.3534538561265019, 0.609332799911499, 1.0, 0.8065000000000001, 1.159953856126502], "objective": ["RelatedTo", 0.3549656696457191, 0.30954092741012573, 1.0, 0.8574999999999999, 1.212465669645719], "passionate": ["RelatedTo", 0.9489997202511955, 0.25020653009414673, 1.0, 0.4794999999999999, 1.4284997202511955], "passive": ["RelatedTo", 0.056205355041393144, 0.39932191371917725, 1.0, 0.88, 0.9362053550413931], "patience": ["RelatedTo", 0.3513662213103411, 0.29967525601387024, 1.0, 0.872, 1.2233662213103411], "diligent": ["RelatedTo", 0.44683606938557213, 0.362075537443161, 1.0, 0.7949999999999999, 1.2418360693855721], "lose": ["RelatedTo", 0.6666949348040184, 0.40601855516433716, 1.0, 0.5935, 1.2601949348040185], "passion": ["RelatedTo", 0.8135946578605352, 0.1875726878643036, 1.0, 0.5285, 1.3420946578605353], "pursuit": ["RelatedTo", 0.33449373135913024, 0.16504809260368347, 1.0, 0.84, 1.1744937313591302], "temper": ["RelatedTo", 0.4511106022827171, 0.17726293206214905, 1.0, 0.76, 1.2111106022827172], "wait": ["RelatedTo", 0.3682241412902995, 0.49525097012519836, 1.0, 0.8075, 1.1757241412902995], "educated": ["RelatedTo", 0.46831046159756573, 0.28465282917022705, 1.0, 0.8315, 1.2998104615975659], "medically": ["RelatedTo", 0.5, 0.47067975997924805, 1.0, 0.862, 1.362], "treatment": ["RelatedTo", 0.30940271361567157, 0.739499032497406, 1.0, 0.8635, 1.1729027136156716], "presentation": ["RelatedTo", 0.585069410373752, 0.2047589123249054, 1.0, 0.69, 1.275069410373752], "round": ["RelatedTo", 0.260875390338276, 0.20262925326824188, 1.0, 0.8640000000000001, 1.1248753903382762], "schedule": ["RelatedTo", 0.2067482993415365, 0.287575900554657, 1.0, 0.87, 1.0767482993415365], "sign": ["RelatedTo", 0.3359937707170313, 0.3526855409145355, 1.0, 0.8374999999999999, 1.1734937707170312], "signature": ["RelatedTo", 0.2595006558745249, 0.22603926062583923, 1.0, 0.879, 1.138500655874525], "special": ["RelatedTo", 0.6460031967899378, 0.31554797291755676, 1.0, 0.6649999999999999, 1.3110031967899376], "ward": ["RelatedTo", 0.1095440731260129, 0.4306013584136963, 1.0, 0.912, 1.021544073126013], "considerate": ["Synonym", 0.45193561936745275, 0.2532230317592621, 1.0, 0.8075, 1.2594356193674527], "composed": ["Synonym", 0.33190808576041775, 0.16825509071350098, 1.0, 0.8534999999999999, 1.1854080857604177], "crutch": ["UsedFor", 0.29949383291094334, 0.15222209692001343, 2.0, 0.809, 1.1084938329109435]}, "aggressive": {"passive": ["Antonym", 0.056205355041393144, 0.5294100046157837, 1.0, 0.43599999999999994, 0.49220535504139307], "timid": ["Antonym", 0.2578381758788684, 0.5685176849365234, 1.0, 0.5625, 0.8203381758788684], "aggressively": ["RelatedTo", 0.7597329046028495, 0.7061854004859924, 1.0, 0.9259999999999999, 1.6857329046028493], "programming": ["HasContext", 0.28761554286074553, 0.2775852680206299, 1.0, 0.5055000000000001, 0.7931155428607456], "cat": ["HasProperty", 0.24192898758846082, 0.23970958590507507, 1.0, 0.38449999999999995, 0.6264289875884608], "aggression": ["RelatedTo", 0.9091093413098611, 0.44418445229530334, 1.0, 0.9745, 1.8836093413098611], "opportunity": ["RelatedTo", 0.8400582053014886, 0.4304555356502533, 1.0, 0.49150000000000005, 1.3315582053014885], "technique": ["RelatedTo", 0.4406300952013255, 0.36662590503692627, 1.0, 0.4149999999999999, 0.8556300952013254], "assertive": ["RelatedTo", 0.38848291366833787, 0.5970607399940491, 2.0, 0.4344999999999999, 0.8229829136683378], "hostile": ["SimilarTo", 0.7794638576344283, 0.5896247625350952, 2.0, 0.9325, 1.7119638576344283], "offensive": ["Synonym", 0.8359059437779011, 0.498038649559021, 1.0, 0.9615, 1.797405943777901], "attack": ["RelatedTo", 0.7496678444976314, 0.48053470253944397, 1.0, 0.9189999999999999, 1.6686678444976313], "belligerent": ["Synonym", 0.5093440400212391, 0.4912014901638031, 1.0, 0.756, 1.265344040021239], "benign": ["RelatedTo", 0.3763966810445406, 0.38483354449272156, 1.0, 0.46099999999999985, 0.8373966810445405], "bitch": ["RelatedTo", 0.6055509619721455, 0.1296304613351822, 1.0, 0.82, 1.4255509619721454], "bite": ["RelatedTo", 0.6955612319903862, 0.377244234085083, 1.0, 0.8765, 1.5720612319903862], "fresh": ["RelatedTo", 0.6068894121637869, 0.3843504786491394, 1.0, 0.28, 0.8868894121637869], "froggy": ["RelatedTo", 0.35447134663883534, -0.19619731605052948, 1.0, 0.618, 0.9724713466388353], "hawk": ["RelatedTo", 0.35067538747422916, 0.2439257949590683, 1.0, 0.5615, 0.9121753874742291], "heavy": ["RelatedTo", 0.4494258181262181, 0.43837952613830566, 1.0, 0.69, 1.139425818126218], "interrogate": ["RelatedTo", 0.6196253241150735, 0.11118362098932266, 1.0, 0.8305, 1.4501253241150736], "mosh": ["RelatedTo", 0.5, -0.05717453360557556, 1.0, 0.33799999999999997, 0.838], "pitbull": ["RelatedTo", 0.5, -0.032538142055273056, 1.0, 0.33799999999999997, 0.838], "rogue": ["RelatedTo", 0.5409065449088056, 0.3423421382904053, 1.0, 0.7775, 1.3184065449088056], "roller": ["RelatedTo", 0.21967597891837837, 0.1615770012140274, 1.0, 0.5245, 0.7441759789183784], "tag": ["RelatedTo", 0.23765281474887107, 0.2519635856151581, 1.0, 0.4584999999999999, 0.6961528147488709], "vicious": ["RelatedTo", 0.6401026096935518, 0.5609803199768066, 1.0, 0.831, 1.4711026096935518], "competitive": ["SimilarTo", 0.49092490181947673, 0.5904399752616882, 2.0, 0.7234999999999999, 1.2144249018194766]}, "passive": {"aggressive": ["Antonym", 0.8891391148508373, 0.5294100046157837, 1.0, 0.43599999999999994, 1.3251391148508374], "active": ["RelatedTo", 0.7225909663746548, 0.5083955526351929, 1.0, 0.47950000000000004, 1.2020909663746548], "ive": ["DerivedFrom", 0.5, -0.15382297337055206, 1.0, 0.902, 1.4020000000000001], "passively": ["RelatedTo", 0.5, 0.3998199999332428, 1.0, 0.902, 1.4020000000000001], "aviation": ["HasContext", 0.5259673661852887, 0.08584412932395935, 1.0, 0.5910000000000001, 1.1169673661852888], "finance": ["HasContext", 0.4406307143649985, 0.08039415627717972, 1.0, 0.6759999999999999, 1.1166307143649985], "grammar": ["HasContext", 0.14958578957738258, 0.08777087926864624, 1.0, 0.8445, 0.9940857895773826], "psychology": ["HasContext", 0.23460247050216085, 0.17268937826156616, 1.0, 0.7895, 1.0241024705021609], "actively": ["RelatedTo", 0.5, 0.3465958535671234, 1.0, 0.902, 1.4020000000000001], "fluff": ["RelatedTo", 0.11331716921093639, 0.02542581968009472, 1.0, 0.876, 0.9893171692109364], "passion": ["RelatedTo", 0.8135946578605352, 0.1866537481546402, 1.0, 0.4085, 1.2220946578605352], "passionate": ["RelatedTo", 0.9489997202511955, 0.44058412313461304, 1.0, 0.35949999999999993, 1.3084997202511954], "action": ["RelatedTo", 0.7476539250153088, 0.30721184611320496, 1.0, 0.43899999999999995, 1.1866539250153088], "inactive": ["Synonym", 0.2947946777898346, 0.4058690667152405, 1.0, 0.9, 1.1947946777898346], "motive": ["RelatedTo", 0.450146841074648, 0.23820005357265472, 1.0, 0.6405, 1.090646841074648], "patience": ["RelatedTo", 0.3513662213103411, 0.1152128130197525, 1.0, 0.8200000000000001, 1.171366221310341], "patient": ["RelatedTo", 0.10307395777656926, 0.39932191371917725, 1.0, 0.88, 0.9830739577765693], "power": ["RelatedTo", 0.5523952413442919, 0.26473310589790344, 1.0, 0.5734999999999999, 1.1258952413442918], "reaction": ["RelatedTo", 0.5628909286995537, 0.36284223198890686, 1.0, 0.6275000000000001, 1.1903909286995538], "steamer": ["RelatedTo", 0.25771913690223414, -0.03803067281842232, 1.0, 0.792, 1.049719136902234], "tag": ["RelatedTo", 0.23765281474887107, 0.08477500826120377, 1.0, 0.7855, 1.023152814748871], "trace": ["RelatedTo", 0.2026462913144123, 0.16295284032821655, 1.0, 0.8085, 1.0111462913144122], "disinterested": ["Synonym", 0.1813545190991373, 0.386253297328949, 1.0, 0.905, 1.0863545190991373], "idle": ["Synonym", 0.4395498257696386, 0.31622788310050964, 1.0, 0.854, 1.2935498257696385], "uninvolved": ["Synonym", 0.5, 0.28232550621032715, 1.0, 0.902, 1.4020000000000001], "peaceful": ["Synonym", 0.5041936024727729, 0.29827114939689636, 2.0, 0.7725, 1.2766936024727729]}, "agree": {"disagree": ["RelatedTo", 0.6686692322330132, 0.7047581672668457, 1.0, 0.4485000000000001, 1.1171692322330133], "people": ["CapableOf", 0.2646296510395378, 0.46201276779174805, 3.464, 0.779, 1.0436296510395378], "agreeing": ["RelatedTo", 0.5975899986381534, 0.7690451741218567, 1.0, 0.8640000000000001, 1.4615899986381535], "agreement": ["DerivedFrom", 0.4542094848099456, 0.6949859857559204, 2.0, 0.8370000000000001, 1.2912094848099458], "compromise": ["MannerOf", 0.4113135306031222, 0.7199567556381226, 2.0, 0.7555000000000001, 1.1668135306031222], "ad": ["EtymologicallyDerivedFrom", 0.47484802142023197, 0.1924915313720703, 1.0, 0.5850000000000001, 1.059848021420232], "agreed": ["RelatedTo", 0.5064178397487366, 0.8299354314804077, 1.0, 0.8510000000000001, 1.3574178397487366], "agrees": ["RelatedTo", 0.5, 0.732341468334198, 1.0, 0.667, 1.167], "grammar": ["HasContext", 0.14958578957738258, 0.11165539920330048, 2.0, 0.8135000000000001, 0.9630857895773827], "irish": ["HasContext", 0.5, 0.2837250530719757, 1.0, 0.667, 1.167], "legal": ["HasContext", 0.29962148018658336, 0.5029798746109009, 1.0, 0.81, 1.1096214801865834], "uk": ["HasContext", 0.5, 0.25585487484931946, 1.0, 0.667, 1.167], "accept": ["Synonym", 0.5113693858575723, 0.837120771408081, 1.0, 0.9575, 1.4688693858575723], "suit": ["Synonym", 0.4037424809230091, 0.3737446665763855, 1.0, 0.924, 1.3277424809230092], "arrange": ["Synonym", 0.45812291806786587, 0.46201926469802856, 1.0, 0.802, 1.260122918067866], "bargain": ["Synonym", 0.39940652141356087, 0.3810673952102661, 1.0, 0.7370000000000001, 1.136406521413561], "concede": ["MannerOf", 0.2801095635226734, 0.6091796159744263, 2.0, 0.8500000000000001, 1.1301095635226734], "conclude": ["MannerOf", 0.11878695368937055, 0.7108639478683472, 2.0, 0.8085, 0.9272869536893705], "reconcile": ["RelatedTo", 0.4704675442615926, 0.5532615184783936, 1.0, 0.8220000000000001, 1.2924675442615927], "settle": ["MannerOf", 0.5890179981589314, 0.6146919131278992, 2.0, 0.8335, 1.4225179981589315], "concur": ["Synonym", 0.2247875957933379, 0.40404924750328064, 2.0, 0.7095, 0.9342875957933379], "accord": ["RelatedTo", 0.5838142827326084, 0.5892645120620728, 1.0, 0.994, 1.5778142827326085], "son": ["RelatedTo", 0.4603869032114713, 0.23230108618736267, 1.0, 0.8905000000000001, 1.3508869032114714], "amen": ["RelatedTo", 0.3797690867947424, -0.028016865253448486, 1.0, 0.8985, 1.2782690867947424], "aol": ["RelatedTo", 0.5, 0.2580958306789398, 1.0, 0.667, 1.167], "comply": ["RelatedTo", 0.4821761232322436, 0.6156091690063477, 1.0, 0.895, 1.3771761232322437], "condition": ["RelatedTo", 0.27957028189139177, 0.44246089458465576, 1.0, 0.6925000000000001, 0.9720702818913919], "dispute": ["RelatedTo", 0.6649404457194822, 0.5512601733207703, 1.0, 0.4115, 1.076440445719482], "gee": ["RelatedTo", 0.5, -0.001835118280723691, 1.0, 0.667, 1.167], "listen": ["Synonym", 0.42909608074161265, 0.5313841104507446, 1.0, 0.8825000000000001, 1.3115960807416127], "match": ["Synonym", 0.3925350800201666, 0.25720128417015076, 2.0, 0.6900000000000001, 1.0825350800201667], "metoo": ["RelatedTo", 0.5, 0.009648581966757774, 1.0, 0.667, 1.167], "persuade": ["RelatedTo", 0.439221541282687, 0.6630464196205139, 1.0, 0.678, 1.117221541282687], "reflect": ["RelatedTo", 0.3242145320699614, 0.5033540725708008, 1.0, 0.855, 1.1792145320699614], "resolve": ["RelatedTo", 0.4135774214046022, 0.6461511254310608, 1.0, 0.796, 1.2095774214046022], "right": ["RelatedTo", 0.383472386699896, 0.5182607769966125, 1.0, 0.871, 1.254472386699896], "second": ["RelatedTo", 0.06717245278540583, 0.33360084891319275, 1.0, 0.767, 0.8341724527854059], "sympathize": ["RelatedTo", 0.5746340009509882, 0.3339941203594208, 1.0, 0.7485, 1.3231340009509882], "tally": ["RelatedTo", 0.24608509348788238, 0.13299523293972015, 1.0, 0.7380000000000001, 0.9840850934878824], "third": ["RelatedTo", 0.06886732261156833, 0.33169063925743103, 1.0, 0.786, 0.8548673226115684], "vibe": ["RelatedTo", 0.41851484256296534, 0.0095139155164361, 1.0, 0.792, 1.2105148425629655], "approve": ["Synonym", 0.6580860512235488, 0.7305914163589478, 1.0, 0.8405, 1.498586051223549], "fit": ["Synonym", 0.3015845300952362, 0.43036699295043945, 1.0, 0.754, 1.0555845300952362], "audio": ["Synonym", 0.3841943664019989, 0.08714308589696884, 1.0, 0.8190000000000001, 1.2031943664019988], "compound": ["Synonym", 0.28059033626632124, 0.1775723099708557, 1.0, 0.802, 1.0825903362663212], "hold": ["Synonym", 0.14712248548023768, 0.6947200298309326, 2.0, 0.756, 0.9031224854802377]}, "disagree": {"agree": ["RelatedTo", 0.5953153994869302, 0.7047581672668457, 1.0, 0.4485000000000001, 1.0438153994869304], "concur": ["Antonym", 0.2247875957933379, 0.6549948453903198, 1.0, 0.739, 0.963787595793338], "architect": ["CapableOf", 0.4755928401273387, 0.021243996918201447, 1.0, 0.6045, 1.0800928401273389], "disagreement": ["DerivedFrom", 0.7204029642575434, 0.492025226354599, 2.0, 0.9715, 1.6919029642575434], "accept": ["DistinctFrom", 0.5113693858575723, 0.5604713559150696, 1.0, 0.4910000000000001, 1.0023693858575724], "argue": ["RelatedTo", 0.831790544791361, 0.73770672082901, 1.0, 0.876, 1.707790544791361], "disagreed": ["RelatedTo", 0.5, 0.8240594267845154, 1.0, 0.5215000000000001, 1.0215], "disagreeing": ["RelatedTo", 0.5589461296801825, 0.6037076115608215, 1.0, 0.9125, 1.4714461296801824], "disagrees": ["RelatedTo", 0.5, 0.7330375909805298, 1.0, 0.5215000000000001, 1.0215], "debate": ["HasSubevent", 0.48211454544855153, 0.42957720160484314, 1.0, 0.812, 1.2941145454485516], "clash": ["MannerOf", 0.7224209774098013, 0.17868302762508392, 2.0, 0.756, 1.4784209774098014], "conflict": ["Synonym", 0.6871869701451896, 0.32638540863990784, 1.0, 0.741, 1.4281869701451897], "opinion": ["RelatedTo", 0.31938012197962246, 0.5709710121154785, 1.0, 0.7155, 1.0348801219796224], "object": ["RelatedTo", 0.19097182708038768, 0.2777182459831238, 1.0, 0.684, 0.8749718270803877], "protest": ["RelatedTo", 0.8351497066817996, 0.19997693598270416, 1.469, 0.847, 1.6821497066817996], "vary": ["RelatedTo", 0.20249392827761112, 0.31311219930648804, 1.0, 0.6975, 0.8999939282776112]}, "ahead": {"behind": ["Antonym", 0.5, 0.7516019940376282, 1.0, 0.636, 1.1360000000000001], "head": ["RelatedTo", 0.2851658660074934, 0.45695605874061584, 1.0, 0.887, 1.1721658660074934], "advance": ["RelatedTo", 0.3752419843810547, 0.6584509611129761, 1.0, 0.9585, 1.3337419843810547], "front": ["RelatedTo", 0.303284460411751, 0.559542715549469, 1.0, 0.8995, 1.202784460411751], "progress": ["RelatedTo", 0.7124069379587287, 0.6292219161987305, 1.0, 0.853, 1.5654069379587288], "fast": ["Synonym", 0.5, 0.566289484500885, 1.0, 0.636, 1.1360000000000001], "future": ["RelatedTo", 0.7235611976206892, 0.5722836852073669, 1.0, 0.848, 1.5715611976206891], "lead": ["RelatedTo", 0.5078134796093146, 0.692423403263092, 1.0, 0.739, 1.2468134796093144], "forward": ["Synonym", 0.5949851634812513, 0.6613866090774536, 1.0, 0.8634999999999999, 1.4584851634812512], "beforehand": ["Synonym", 0.5, 0.32196706533432007, 2.0, 0.636, 1.1360000000000001], "coming": ["Synonym", 0.31926635599488373, 0.7869462370872498, 1.0, 0.921, 1.2402663559948839], "earlier": ["Synonym", 0.200720332575169, 0.6366150379180908, 1.0, 0.8430000000000001, 1.0437203325751692]}, "behind": {"ahead": ["Antonym", 0.441656943816807, 0.7516019940376282, 1.0, 0.636, 1.077656943816807], "front": ["DistinctFrom", 0.303284460411751, 0.7272413372993469, 1.325, 0.7364999999999999, 1.039784460411751], "fast": ["Antonym", 0.5, 0.509904682636261, 1.0, 1.0, 1.5], "u": ["HasContext", 0.5, 0.18122154474258423, 1.0, 1.0, 1.5], "baseball": ["HasContext", 0.5722779842917916, 0.3358760178089142, 1.0, 0.54, 1.1122779842917916], "back": ["RelatedTo", 0.20149678135088037, 0.7583711743354797, 2.928, 0.7925, 0.9939967813508803], "backing": ["RelatedTo", 0.5, 0.47386863827705383, 1.0, 1.0, 1.5], "backward": ["RelatedTo", 0.32955577585079815, 0.34975308179855347, 1.0, 0.721, 1.0505557758507982], "backwards": ["RelatedTo", 0.34074478679390935, 0.3631051778793335, 1.0, 0.715, 1.0557447867939094], "consequence": ["RelatedTo", 0.625230468506657, 0.27397024631500244, 1.0, 0.5095000000000001, 1.134730468506657], "motion": ["RelatedTo", 0.4147589732788415, 0.3106454908847809, 1.0, 0.6475, 1.0622589732788414], "rear": ["RelatedTo", 0.32683670848837243, 0.42468976974487305, 1.0, 0.7195, 1.0463367084883726], "responsible": ["RelatedTo", 0.5977540442228617, 0.4309075176715851, 1.0, 0.568, 1.1657540442228616], "result": ["RelatedTo", 0.5465763099292266, 0.5581856966018677, 1.0, 0.599, 1.1455763099292264], "support": ["RelatedTo", 0.5362195189232692, 0.5251441597938538, 1.0, 0.6085, 1.1447195189232693], "time": ["RelatedTo", 0.185950250036868, 0.6839820742607117, 1.0, 0.804, 0.989950250036868], "bottom": ["RelatedTo", 0.2273302870948116, 0.6331357955932617, 1.0, 0.7735000000000001, 1.0008302870948116], "bully": ["RelatedTo", 0.6325914296085052, 0.21135224401950836, 1.0, 0.501, 1.1335914296085052], "butt": ["Synonym", 0.5412559855127973, 0.24453814327716827, 1.0, 0.561, 1.1022559855127974], "catcher": ["RelatedTo", 0.3166164759207518, 0.2513946294784546, 1.0, 0.717, 1.0336164759207518], "goal": ["RelatedTo", 0.5107681875393597, 0.560441255569458, 1.0, 0.657, 1.1677681875393597], "long": ["RelatedTo", 0.19182817155254403, 0.6311739087104797, 1.0, 0.8029999999999999, 0.994828171552544], "short": ["RelatedTo", 0.4572943376244738, 0.544133722782135, 1.0, 0.71, 1.1672943376244738], "exist": ["RelatedTo", 0.5757809062048468, 0.341584175825119, 1.0, 0.611, 1.1867809062048469], "overdue": ["RelatedTo", 0.6038958115953785, 0.07161085307598114, 1.0, 0.599, 1.2028958115953785], "slow": ["Synonym", 0.13649232787810117, 0.48601680994033813, 2.0, 0.892, 1.028492327878101], "fan": ["RelatedTo", 0.4754863295107146, 0.40698736906051636, 1.0, 0.645, 1.1204863295107146], "follow": ["RelatedTo", 0.39463777403358685, 0.547927975654602, 1.072, 0.6619999999999999, 1.0566377740335868], "post": ["Synonym", 0.24571978538287692, 0.4710060656070709, 1.0, 0.777, 1.022719785382877], "retro": ["RelatedTo", 0.22907124822633684, 0.1535586416721344, 1.0, 0.7869999999999999, 1.0160712482263368], "six": ["RelatedTo", 0.020297365457933578, 0.6321792602539062, 1.0, 0.923, 0.9432973654579336], "tandem": ["RelatedTo", 0.23850521987763348, 0.3919861316680908, 1.0, 0.7709999999999999, 1.0095052198776333], "rump": ["SimilarTo", 0.25328794643849795, 0.07128337025642395, 1.0, 0.762, 1.015287946438498], "aback": ["Synonym", 0.27832926666507474, 0.07591322064399719, 1.0, 0.739, 1.0173292666650746], "po": ["Synonym", 0.5, 0.04272317886352539, 1.0, 1.0, 1.5]}, "aisle": {"window": ["Antonym", 0.13100242870744747, 0.49790456891059875, 1.0, 0.9209999999999999, 1.0520024287074474], "building": ["AtLocation", 0.3059444385003521, 0.34736478328704834, 1.0, 0.8334999999999999, 1.139444438500352], "church": ["AtLocation", 0.27275250117914257, 0.34869933128356934, 3.464, 0.853, 1.1257525011791425], "sanctuary": ["AtLocation", 0.5193879111085757, 0.17124073207378387, 1.0, 0.7855, 1.3048879111085756], "store": ["AtLocation", 0.39738222611252116, 0.34469467401504517, 1.0, 0.738, 1.135382226112521], "supermarket": ["RelatedTo", 0.4417514902852921, 0.33704477548599243, 1.0, 0.7115, 1.1532514902852922], "plane": ["AtLocation", 0.18702331247824155, 0.2907538115978241, 2.0, 0.8969999999999999, 1.0840233124782415], "theatre": ["AtLocation", 0.5, 0.1547277420759201, 2.0, 0.858, 1.358], "transport": ["HasContext", 0.442119633576736, 0.09312623739242554, 1.0, 0.71, 1.1521196335767359], "area": ["IsA", 0.14594422935993653, 0.21985264122486115, 2.0, 0.9319999999999999, 1.0779442293599364], "passage": ["IsA", 0.17719100267158677, 0.2620115578174591, 2.0, 0.9495, 1.1266910026715868], "path": ["RelatedTo", 0.143772842578708, 0.1933121383190155, 1.0, 0.9125, 1.056272842578708], "pier": ["RelatedTo", 0.1607566499583548, 0.3644395172595978, 1.0, 0.899, 1.0597566499583548], "seating": ["RelatedTo", 0.12785612572218716, 0.3966669738292694, 1.0, 0.9215, 1.049356125722187], "space": ["RelatedTo", 0.4520842234822205, 0.2554439902305603, 1.0, 0.7715, 1.2235842234822205], "wing": ["RelatedTo", 0.12692907357565594, 0.3014315962791443, 1.0, 0.9215, 1.0484290735756558], "aile": ["RelatedTo", 0.5, -0.04723944142460823, 1.0, 0.858, 1.358], "orientation": ["RelatedTo", 0.3574542100439308, 0.09933362901210785, 1.0, 0.7695, 1.1269542100439307], "pace": ["RelatedTo", 0.2067482993415365, 0.13395482301712036, 1.0, 0.885, 1.0917482993415364], "isle": ["Synonym", 0.31617668706885094, 0.030223842710256577, 1.0, 0.8014999999999999, 1.1176766870688508], "alley": ["Synonym", 0.3760401719839984, 0.2687171697616577, 1.0, 0.8155, 1.1915401719839984], "walking": ["UsedFor", 0.41635268336845277, 0.33419954776763916, 2.0, 0.736, 1.1523526833684528]}, "window": {"aisle": ["Antonym", 0.10283941423223991, 0.49790456891059875, 1.0, 0.9209999999999999, 1.0238394142322398], "door": ["SimilarTo", 0.06877455977964074, 0.8181453943252563, 1.0, 0.9530000000000001, 1.0217745597796408], "curtain": ["RelatedTo", 0.2917839426406969, 0.582493245601654, 2.323, 0.921, 1.212783942640697], "fan": ["AtLocation", 0.4754863295107146, 0.32538294792175293, 1.0, 0.804, 1.2794863295107146], "glass": ["RelatedTo", 0.22647674162805875, 0.6744905710220337, 8.953, 0.91, 1.1364767416280588], "kitten": ["AtLocation", 0.4854065413607433, 0.11078353226184845, 1.0, 0.8295000000000001, 1.3149065413607435], "shade": ["RelatedTo", 0.1791439816015014, 0.4144657254219055, 1.0, 0.9175, 1.0966439816015014], "attic": ["AtLocation", 0.10950643276343641, 0.5153827667236328, 1.0, 0.981, 1.0905064327634364], "bedroom": ["AtLocation", 0.3633227490300585, 0.6809484362602234, 1.0, 0.889, 1.2523227490300586], "building": ["PartOf", 0.3059444385003521, 0.5916160345077515, 2.0, 0.9125000000000001, 1.2184444385003521], "classroom": ["AtLocation", 0.14231063740388405, 0.5352801084518433, 1.0, 0.9905, 1.132810637403884], "garage": ["AtLocation", 0.1320003077404961, 0.6053506731987, 1.0, 0.991, 1.123000307740496], "house": ["RelatedTo", 0.07481005240341514, 0.4883286654949188, 2.103, 0.907, 0.9818100524034151], "loft": ["AtLocation", 0.20510440940573424, 0.41137999296188354, 1.0, 0.933, 1.1381044094057342], "office": ["AtLocation", 0.16963857317563136, 0.48126864433288574, 1.0, 0.9295, 1.0991385731756314], "room": ["HasA", 0.33667615194497935, 0.7369201183319092, 1.0, 0.903, 1.2396761519449795], "wall": ["RelatedTo", 0.1405451141618405, 0.6542499661445618, 1.886, 0.9245, 1.0650451141618404], "microsoft": ["CreatedBy", 0.5, 0.345554381608963, 2.0, 0.841, 1.341], "resource": ["ExternalURL", 0.3859172947578772, 0.18387475609779358, 1.0, 0.8605, 1.2464172947578773], "airport": ["HasA", 0.5710891546870746, 0.3230637013912201, 1.0, 0.7024999999999999, 1.2735891546870746], "bus": ["PartOf", 0.2648605233310949, 0.45861199498176575, 2.0, 0.865, 1.1298605233310948], "car": ["PartOf", 0.5291367002652123, 0.5128076076507568, 2.0, 0.7510000000000001, 1.2801367002652124], "church": ["HasA", 0.27275250117914257, 0.3723582327365875, 1.0, 0.878, 1.1507525011791426], "jeep": ["HasA", 0.34565344209713056, 0.282239705324173, 1.0, 0.853, 1.1986534420971307], "frame": ["RelatedTo", 0.1723404363422531, 0.633554995059967, 1.815, 0.935, 1.1073404363422532], "msi": ["HasContext", 0.5, -0.16910332441329956, 1.0, 0.841, 1.341], "architecture": ["HasContext", 0.5104190483301748, 0.3488425612449646, 1.0, 0.804, 1.314419048330175], "medicine": ["HasContext", 0.3245290295667049, 0.10944928973913193, 1.0, 0.896, 1.2205290295667048], "trademark": ["HasContext", 0.28818846534021236, 0.2737371623516083, 1.0, 0.9035, 1.1916884653402122], "area": ["IsA", 0.14594422935993653, 0.41585153341293335, 1.0, 0.959, 1.1049442293599365], "file": ["IsA", 0.1557132102644874, 0.4003174602985382, 1.0, 0.949, 1.1047132102644874], "opening": ["RelatedTo", 0.39532613812151285, 0.4956579804420471, 6.143, 0.8205, 1.2158261381215127], "panel": ["IsA", 0.16263631564959963, 0.3918435275554657, 2.0, 0.941, 1.1036363156495996], "display": ["IsA", 0.2890878295176111, 0.5599834322929382, 2.0, 0.908, 1.197087829517611], "casing": ["RelatedTo", 0.171430138302779, 0.3699226379394531, 1.0, 0.9325, 1.103930138302779], "pane": ["RelatedTo", 0.173149659759247, 0.5365777015686035, 4.156, 0.9085, 1.0816496597592469], "closed": ["ReceivesAction", 0.3423296100939801, 0.45001325011253357, 2.0, 0.7929999999999999, 1.13532961009398], "opened": ["ReceivesAction", 0.5, 0.570181131362915, 1.0, 0.841, 1.341], "background": ["RelatedTo", 0.23116159446172144, 0.3593177795410156, 1.0, 0.8879999999999999, 1.1191615944617213], "badge": ["RelatedTo", 0.3100766107475619, 0.30743488669395447, 1.0, 0.8815, 1.1915766107475618], "balcony": ["RelatedTo", 0.23195027834309598, 0.5954785346984863, 1.0, 0.9319999999999999, 1.163950278343096], "blind": ["RelatedTo", 0.5326656611402177, 0.34244486689567566, 1.0, 0.765, 1.2976656611402178], "chance": ["RelatedTo", 0.6050050689973797, 0.3744693100452423, 1.0, 0.7170000000000001, 1.3220050689973797], "chick": ["RelatedTo", 0.5602780510422682, 0.07469531893730164, 1.0, 0.7225000000000001, 1.2827780510422684], "close": ["RelatedTo", 0.2973218497657024, 0.42318928241729736, 1.0, 0.867, 1.1643218497657024], "desktop": ["RelatedTo", 0.5, 0.4631821811199188, 1.0, 0.841, 1.341], "fold": ["RelatedTo", 0.2819174603508169, 0.3089677393436432, 1.0, 0.8534999999999999, 1.135417460350817], "form": ["RelatedTo", 0.1426589771990421, 0.3734050691127777, 1.0, 0.971, 1.1136589771990422], "grip": ["RelatedTo", 0.34661518476750236, 0.24280484020709991, 1.0, 0.8525, 1.1991151847675023], "hatch": ["RelatedTo", 0.43212917808150386, 0.27088233828544617, 1.0, 0.78, 1.2121291780815038], "home": ["RelatedTo", 0.5172256825208048, 0.4848358631134033, 1.301, 0.841, 1.3582256825208048], "kiosk": ["RelatedTo", 0.12894506377290657, 0.44349175691604614, 1.0, 0.974, 1.1029450637729066], "loophole": ["RelatedTo", 0.5339496280723153, 0.18319763243198395, 1.0, 0.6925, 1.2264496280723152], "manager": ["RelatedTo", 0.3900634059155784, 0.30179715156555176, 1.0, 0.8220000000000001, 1.2120634059155786], "minimize": ["RelatedTo", 0.19494953387268651, 0.2038603574037552, 1.0, 0.889, 1.0839495338726866], "mull": ["RelatedTo", 0.281247039781526, -0.12040898203849792, 1.0, 0.9075000000000001, 1.188747039781526], "oculus": ["RelatedTo", 0.5, 0.2328110933303833, 1.0, 0.841, 1.341], "pillar": ["RelatedTo", 0.19759025390885918, 0.32201117277145386, 1.0, 0.9525, 1.150090253908859], "reveal": ["RelatedTo", 0.417975784387097, 0.3643893599510193, 1.0, 0.7949999999999999, 1.212975784387097], "sedan": ["RelatedTo", 0.24326140950043723, 0.3454461395740509, 1.0, 0.8955, 1.1387614095004372], "shutter": ["RelatedTo", 0.49067762318566055, 0.3381512463092804, 1.0, 0.7725, 1.2631776231856606], "stile": ["RelatedTo", 0.40018001135699105, 0.034442417323589325, 1.0, 0.8545, 1.2546800113569911], "view": ["RelatedTo", 0.5883221308878319, 0.5280787348747253, 1.397, 0.8150000000000001, 1.4033221308878319], "win": ["RelatedTo", 0.7992953062476073, 0.1281767338514328, 1.0, 0.5985, 1.3977953062476072], "clear": ["RelatedTo", 0.5399283639323432, 0.43367165327072144, 2.833, 0.8170000000000001, 1.3569283639323433], "ha": ["RelatedTo", 0.5, -0.01703665964305401, 2.241, 0.841, 1.341], "hole": ["RelatedTo", 0.15375230451871758, 0.4619535207748413, 2.809, 0.9775, 1.1312523045187177], "look": ["RelatedTo", 0.39817291555979806, 0.5717092752456665, 2.012, 0.835, 1.233172915559798], "looking": ["RelatedTo", 0.5, 0.5683643817901611, 2.96, 0.841, 1.341], "outside": ["RelatedTo", 0.5, 0.5536582469940186, 2.66, 0.841, 1.341], "part": ["RelatedTo", 0.24618500659065748, 0.38554587960243225, 1.294, 0.9385000000000001, 1.1846850065906576], "see": ["RelatedTo", 0.2072464812979411, 0.49367883801460266, 3.164, 0.95, 1.157246481297941], "seeing": ["RelatedTo", 0.5, 0.4888436496257782, 1.284, 0.841, 1.341], "square": ["RelatedTo", 0.1737837525566228, 0.44013261795043945, 2.358, 0.9515, 1.1252837525566228], "transparent": ["RelatedTo", 0.17382242930319383, 0.3128303289413452, 1.412, 0.973, 1.146822429303194], "viewing": ["RelatedTo", 0.344092340364126, 0.562519371509552, 1.116, 0.8670000000000001, 1.211092340364126], "cross": ["RelatedTo", 0.17127406641051524, 0.3834911286830902, 1.0, 0.9305, 1.1017740664105151], "figure": ["RelatedTo", 0.30422912494518684, 0.312379390001297, 1.0, 0.901, 1.2052291249451867], "input": ["RelatedTo", 0.25734782014877483, 0.29096919298171997, 1.0, 0.919, 1.176347820148775], "line": ["RelatedTo", 0.056346899451227665, 0.4763370752334595, 1.0, 0.9515, 1.0078468994512277], "process": ["RelatedTo", 0.2815658085786491, 0.3353385031223297, 1.0, 0.8865, 1.168065808578649], "terminal": ["RelatedTo", 0.36189288630255106, 0.37964698672294617, 1.0, 0.808, 1.169892886302551], "wind": ["RelatedTo", 0.2299625161811315, 0.2875816226005554, 1.0, 0.9305, 1.1604625161811315], "furnish": ["RelatedTo", 0.47396161477820753, 0.08868681639432907, 1.0, 0.788, 1.2619616147782076], "gap": ["Synonym", 0.30233181251144553, 0.31065815687179565, 1.0, 0.8395, 1.1418318125114455], "rude": ["Synonym", 0.8829356704591221, 0.0694732591509819, 1.0, 0.487, 1.3699356704591221], "log": ["Synonym", 0.23367257205982234, 0.4260105788707733, 1.0, 0.928, 1.1616725720598224], "cam": ["Synonym", 0.20434351293390338, 0.19682128727436066, 1.0, 0.9095, 1.1138435129339033]}, "alive": {"dead": ["RelatedTo", 0.7202980829545317, 0.7103517055511475, 1.0, 0.5265, 1.2467980829545318], "grow": ["CapableOf", 0.7424845170642659, 0.370403528213501, 1.0, 0.94, 1.6824845170642657], "resource": ["ExternalURL", 0.3859172947578772, 0.20342761278152466, 1.0, 0.8220000000000001, 1.2079172947578773], "breathe": ["HasPrerequisite", 0.5218365938880074, 0.4945073425769806, 3.464, 0.8594999999999999, 1.3813365938880073], "die": ["HasPrerequisite", 0.8898084730328839, 0.591162383556366, 1.0, 0.5435000000000001, 1.433308473032884], "animal": ["HasProperty", 0.3147379692801016, 0.40612801909446716, 2.0, 0.789, 1.1037379692801017], "asleep": ["HasProperty", 0.08350229788896407, 0.466147780418396, 1.0, 0.6255, 0.7090022978889641], "bacteria": ["HasProperty", 0.5934695881797456, 0.2132350355386734, 1.0, 0.6385, 1.2319695881797457], "bush": ["HasProperty", 0.12441184073903337, 0.32045620679855347, 1.0, 0.59, 0.7144118407390333], "dog": ["HasProperty", 0.42471391114340656, 0.4072537422180176, 1.0, 0.8755000000000001, 1.3002139111434066], "dolphin": ["HasProperty", 0.43151939318439125, 0.19448798894882202, 1.0, 0.8365, 1.2680193931843913], "flower": ["HasProperty", 0.4144579841409724, 0.2067921757698059, 2.0, 0.769, 1.1834579841409725], "hill": ["HasProperty", 0.2403239097025289, 0.28231534361839294, 1.0, 0.7575000000000001, 0.997823909702529], "human": ["HasProperty", 0.40342635244549063, 0.4340549111366272, 1.0, 0.8140000000000001, 1.2174263524454907], "muscle": ["HasProperty", 0.358877329406449, 0.16990461945533752, 1.0, 0.698, 1.0568773294064489], "plant": ["HasProperty", 0.3001175052917509, 0.26772868633270264, 1.0, 0.7285, 1.028617505291751], "tree": ["HasProperty", 0.18976672760123967, 0.40099969506263733, 2.828, 0.6675, 0.8572667276012397], "think": ["HasSubevent", 0.47184451068707284, 0.5246782898902893, 1.0, 0.8704999999999999, 1.3423445106870728], "celebrate": ["MotivatedByGoal", 0.8778142757423745, 0.40131446719169617, 1.0, 0.8394999999999999, 1.7173142757423743], "bed": ["NotHasProperty", 0.11622179973911868, 0.4672981798648834, 1.0, 0.662, 0.7782217997391188], "blanket": ["NotHasProperty", 0.3032910740192051, 0.17348717153072357, 1.0, 0.7095, 1.012791074019205], "bottle": ["NotHasProperty", 0.09438208809652476, 0.22661100327968597, 1.0, 0.626, 0.7203820880965248], "butter": ["NotHasProperty", 0.23812401205149092, 0.18277806043624878, 1.0, 0.7445, 0.982624012051491], "coat": ["NotHasProperty", 0.2531212444218328, 0.17127594351768494, 1.0, 0.74, 0.9931212444218328], "couch": ["NotHasProperty", 0.06236118711988072, 0.24653367698192596, 1.0, 0.6114999999999999, 0.6738611871198806], "cup": ["NotHasProperty", 0.1274915373978372, 0.35717713832855225, 1.0, 0.6645, 0.7919915373978372], "desk": ["NotHasProperty", 0.0058714538375369656, 0.16904273629188538, 1.0, 0.5960000000000001, 0.601871453837537], "envelope": ["NotHasProperty", 0.17734501423586416, 0.0820908173918724, 1.0, 0.7130000000000001, 0.8903450142358642], "hair": ["NotHasProperty", 0.09764778167031148, 0.2533288896083832, 1.0, 0.6575000000000001, 0.7551477816703116], "hamburger": ["NotHasProperty", 0.5750297721148474, 0.08082664757966995, 1.0, 0.9535, 1.5285297721148474], "hanger": ["NotHasProperty", 0.2868437450375512, -0.055498212575912476, 1.0, 0.724, 1.0108437450375511], "mug": ["NotHasProperty", 0.0827661938510206, 0.040740687400102615, 1.0, 0.6515, 0.7342661938510205], "pillow": ["NotHasProperty", 0.18181080883413167, 0.1747564971446991, 1.0, 0.669, 0.8508108088341317], "plate": ["NotHasProperty", 0.1371272828139622, 0.13709622621536255, 1.0, 0.6875, 0.8246272828139622], "radio": ["NotHasProperty", 0.2455697070350664, 0.29291653633117676, 1.0, 0.761, 1.0065697070350663], "rock": ["NotHasProperty", 0.17413165135138725, 0.34310853481292725, 1.0, 0.7030000000000001, 0.8771316513513874], "statue": ["NotHasProperty", 0.03720546472692084, 0.28249555826187134, 1.0, 0.621, 0.6582054647269209], "stick": ["NotHasProperty", 0.23861125434716277, 0.3360292613506317, 1.0, 0.6535, 0.8921112543471628], "stone": ["NotHasProperty", 0.38472153455740166, 0.2878818213939667, 1.0, 0.4730000000000001, 0.8577215345574017], "telephone": ["NotHasProperty", 0.4275632402612128, 0.17807981371879578, 1.0, 0.8805000000000001, 1.308063240261213], "tissue": ["NotHasProperty", 0.10998742207186023, 0.19266344606876373, 1.0, 0.6705, 0.7804874220718602], "tv": ["NotHasProperty", 0.26524256164681453, 0.35679131746292114, 1.0, 0.7745, 1.0397425616468146], "umbrella": ["NotHasProperty", 0.1378091279264145, 0.14718134701251984, 1.0, 0.688, 0.8258091279264145], "virus": ["NotHasProperty", 0.6046998146376044, 0.3588488698005676, 1.0, 0.679, 1.2836998146376044], "age": ["RelatedTo", 0.10493292640918717, 0.409066766500473, 1.0, 0.667, 0.7719329264091872], "action": ["RelatedTo", 0.7476539250153088, 0.3321363627910614, 1.0, 0.8415, 1.5891539250153088], "activity": ["RelatedTo", 0.529616170304312, 0.2243407517671585, 1.0, 0.931, 1.460616170304312], "apathy": ["RelatedTo", 0.4422202740455365, 0.008151913061738014, 1.0, 0.47150000000000003, 0.9137202740455366], "brisk": ["RelatedTo", 0.6048679350386224, 0.0474204383790493, 1.0, 0.8975000000000001, 1.5023679350386225], "busy": ["RelatedTo", 0.3355763265355126, 0.35512247681617737, 1.0, 0.7245, 1.0600763265355126], "feeling": ["RelatedTo", 0.46544617714562486, 0.5582813620567322, 1.0, 0.841, 1.3064461771456248], "force": ["RelatedTo", 0.537803000589365, 0.26554080843925476, 1.0, 0.8415, 1.3793030005893652], "impressed": ["RelatedTo", 0.7031212441096286, 0.3298104405403137, 1.0, 0.9285, 1.6316212441096285], "life": ["Synonym", 0.7477796366796292, 0.640060544013977, 1.0, 0.938, 1.6857796366796292], "lively": ["SimilarTo", 0.7714867969617833, 0.20017357170581818, 2.0, 0.8979999999999999, 1.6694867969617833], "living": ["RelatedTo", 0.6755036344411358, 0.5355434417724609, 1.0, 0.961, 1.636503634441136], "operation": ["RelatedTo", 0.3981299532554589, 0.3328162133693695, 1.0, 0.8165, 1.214629953255459], "sensitive": ["SimilarTo", 0.39058094180995456, 0.22359496355056763, 2.0, 0.8435, 1.2340809418099545], "swarming": ["RelatedTo", 0.4285493227626805, 0.0292497668415308, 1.0, 0.761, 1.1895493227626805], "around": ["RelatedTo", 0.5, 0.41694411635398865, 1.0, 0.5235000000000001, 1.0235], "deceased": ["RelatedTo", 0.7978940258235113, 0.41759970784187317, 1.0, 0.5529999999999999, 1.3508940258235111], "kicking": ["RelatedTo", 0.6124708774958875, 0.24340035021305084, 1.0, 0.673, 1.2854708774958876], "linger": ["RelatedTo", 0.15163086462358794, 0.27335143089294434, 1.0, 0.669, 0.820630864623588], "live": ["Synonym", 0.7290999218467779, 0.5580385327339172, 2.0, 0.95, 1.679099921846778], "survive": ["RelatedTo", 0.7044306502377855, 0.658379316329956, 1.0, 0.8835, 1.5879306502377855], "wick": ["RelatedTo", 0.37181003838399146, -0.06481645256280899, 1.0, 0.6825000000000001, 1.0543100383839916], "active": ["Synonym", 0.7225909663746548, 0.29553544521331787, 2.0, 0.938, 1.6605909663746548], "hai": ["Synonym", 0.5, 0.01994963549077511, 1.0, 0.5235000000000001, 1.0235], "alert": ["Synonym", 0.5693591310414226, 0.24306567013263702, 2.0, 0.74, 1.3093591310414225], "animated": ["Synonym", 0.6631590702642415, 0.26573553681373596, 2.0, 0.9770000000000001, 1.6401590702642417], "attentive": ["Synonym", 0.5621085936166943, 0.07535897940397263, 1.0, 0.9395, 1.5016085936166943]}, "dead": {"alive": ["RelatedTo", 0.632120103853632, 0.7103517055511475, 1.0, 0.5265, 1.158620103853632], "living": ["RelatedTo", 0.6755036344411358, 0.5489751100540161, 1.0, 0.5165, 1.1920036344411358], "live": ["DistinctFrom", 0.7290999218467779, 0.5759934782981873, 2.156, 0.47650000000000003, 1.2055999218467779], "war": ["AtLocation", 0.9697438632936157, 0.47611650824546814, 1.0, 0.766, 1.7357438632936157], "dinosaur": ["HasProperty", 0.41910555665797516, 0.2922307848930359, 1.0, 0.714, 1.133105556657975], "dying": ["Causes", 0.8274103945306412, 0.6830222606658936, 1.0, 0.889, 1.7164103945306413], "deadlift": ["DerivedFrom", 0.5, -0.27281656861305237, 1.0, 0.549, 1.049], "deadly": ["RelatedTo", 0.8066126663264189, 0.546439528465271, 1.0, 0.7569999999999999, 1.563612666326419], "survivor": ["DistinctFrom", 0.5761675766189599, 0.5154570937156677, 1.0, 0.5395, 1.1156675766189599], "resource": ["ExternalURL", 0.3859172947578772, 0.12562322616577148, 1.0, 0.6075, 0.9934172947578772], "baseball": ["HasContext", 0.5722779842917916, 0.20183129608631134, 1.0, 0.5429999999999999, 1.1152779842917915], "engineering": ["HasContext", 0.44121489265060904, 0.11687969416379929, 1.0, 0.65, 1.0912148926506091], "golf": ["HasContext", 0.21176953739832904, 0.19333049654960632, 1.0, 0.6915, 0.903269537398329], "legal": ["HasContext", 0.29962148018658336, 0.26160845160484314, 1.0, 0.666, 0.9656214801865834], "sport": ["HasContext", 0.7260013603504153, 0.18805797398090363, 1.0, 0.47050000000000003, 1.1965013603504153], "degree": ["HasContext", 0.36917656683090966, 0.14507348835468292, 1.0, 0.6194999999999999, 0.9886765668309097], "uk": ["HasContext", 0.5, 0.2562793791294098, 1.0, 0.549, 1.049], "chip": ["HasProperty", 0.20985629251743246, 0.12580424547195435, 1.0, 0.7505000000000001, 0.9603562925174325], "elvis": ["HasProperty", 0.5, 0.28494855761528015, 2.828, 0.549, 1.049], "people": ["IsA", 0.2646296510395378, 0.7165957093238831, 2.0, 0.6970000000000001, 0.9616296510395379], "time": ["IsA", 0.185950250036868, 0.46402260661125183, 2.0, 0.641, 0.826950250036868], "kill": ["RelatedTo", 0.9630176691670942, 0.6429925560951233, 1.639, 0.7565, 1.7195176691670941], "rock": ["NotHasProperty", 0.17413165135138725, 0.44270947575569153, 1.0, 0.6055, 0.7796316513513872], "ago": ["RelatedTo", 0.27283824536077134, 0.6050982475280762, 1.0, 0.7805, 1.0533382453607714], "asleep": ["RelatedTo", 0.08350229788896407, 0.4058954119682312, 1.0, 0.547, 0.6305022978889641], "breathless": ["RelatedTo", 0.3910958969755414, 0.01735736057162285, 1.0, 0.8465, 1.2375958969755414], "burn": ["RelatedTo", 0.6868441659494012, 0.4879627823829651, 1.0, 0.752, 1.4388441659494013], "cemetery": ["RelatedTo", 0.7964305454460542, 0.414197713136673, 1.0, 0.9115, 1.7079305454460543], "corpse": ["RelatedTo", 0.7532628083956054, 0.5776387453079224, 1.084, 0.8775, 1.6307628083956054], "cremation": ["RelatedTo", 0.7475825347610201, 0.1991945207118988, 1.0, 0.901, 1.6485825347610201], "deceased": ["Synonym", 0.7978940258235113, 0.542153537273407, 1.0, 0.9425, 1.7403940258235113], "state": ["RelatedTo", 0.17601345359823597, 0.3698582947254181, 1.241, 0.678, 0.854013453598236], "tot": ["Synonym", 0.28602382696769185, -0.09321906417608261, 1.0, 0.7135, 0.9995238269676918], "total": ["RelatedTo", 0.3979547097182355, 0.4001769423484802, 1.0, 0.5565000000000001, 0.9544547097182356], "broken": ["RelatedTo", 0.7237505380537061, 0.5499788522720337, 1.0, 0.972, 1.6957505380537061], "death": ["RelatedTo", 0.866822349781374, 0.7103111743927002, 1.0, 0.8565, 1.723322349781374], "doomed": ["SimilarTo", 0.8718575981545975, 0.3622640371322632, 2.0, 0.844, 1.7158575981545976], "emotion": ["RelatedTo", 0.679203414423705, 0.21204498410224915, 1.0, 0.47, 1.149203414423705], "flat": ["RelatedTo", 0.13985296495312463, 0.25093361735343933, 1.0, 0.7130000000000001, 0.8528529649531247], "hate": ["RelatedTo", 0.9093304575329542, 0.3073153495788574, 1.0, 0.8154999999999999, 1.724830457532954], "hole": ["RelatedTo", 0.15375230451871758, 0.34441739320755005, 1.0, 0.6885, 0.8422523045187176], "ignore": ["RelatedTo", 0.5062669337101737, 0.2034350335597992, 1.0, 0.841, 1.3472669337101737], "inactive": ["SimilarTo", 0.2947946777898346, 0.14391088485717773, 2.0, 0.747, 1.0417946777898346], "inoperable": ["RelatedTo", 0.5190392508526079, 0.1323300004005432, 1.0, 0.918, 1.437039250852608], "lack": ["RelatedTo", 0.40307612427797135, 0.2947746813297272, 1.0, 0.8565, 1.2595761242779715], "life": ["RelatedTo", 0.7477796366796292, 0.5552111268043518, 1.0, 0.48650000000000004, 1.2342796366796294], "literally": ["RelatedTo", 0.2067190970902915, 0.4979356825351715, 1.0, 0.69, 0.8967190970902914], "mark": ["RelatedTo", 0.08425154689283676, 0.35471752285957336, 1.0, 0.669, 0.7532515468928368], "play": ["RelatedTo", 0.706110297767299, 0.3102543354034424, 1.0, 0.4644999999999999, 1.170610297767299], "power": ["RelatedTo", 0.5523952413442919, 0.30877432227134705, 1.0, 0.5585, 1.1108952413442919], "stroke": ["RelatedTo", 0.2698075689209537, 0.38053175806999207, 1.0, 0.738, 1.0078075689209536], "cricket": ["RelatedTo", 0.3549392408115324, 0.16267408430576324, 1.0, 0.772, 1.1269392408115324], "extinct": ["Synonym", 0.6493759828689729, 0.32116252183914185, 1.0, 0.9515, 1.600875982868973], "darkness": ["RelatedTo", 0.7149907616531831, 0.4177962839603424, 1.0, 0.901, 1.6159907616531832], "intense": ["RelatedTo", 0.5483665277371743, 0.3019009828567505, 1.0, 0.57, 1.1183665277371744], "absolutely": ["RelatedTo", 0.5, 0.3333446681499481, 1.0, 0.549, 1.049], "completely": ["RelatedTo", 0.379442938332404, 0.4342503547668457, 1.0, 0.619, 0.998442938332404], "exact": ["RelatedTo", 0.3570802095356061, 0.3995175063610077, 1.0, 0.6165, 0.9735802095356061], "extremely": ["RelatedTo", 0.609595233366489, 0.3756794035434723, 1.0, 0.522, 1.1315952333664892], "suddenly": ["RelatedTo", 0.3980487176516937, 0.5145224332809448, 1.0, 0.663, 1.0610487176516936], "undead": ["RelatedTo", 0.4602075997442115, 0.23458072543144226, 1.0, 0.752, 1.2122075997442114], "ore": ["RelatedTo", 0.16763022908202568, 0.06673216074705124, 1.0, 0.7155, 0.8831302290820258], "deathly": ["RelatedTo", 0.8405433635494597, 0.0802832767367363, 1.0, 0.831, 1.6715433635494596], "departed": ["RelatedTo", 0.5025138355620593, 0.324116975069046, 1.0, 0.8624999999999999, 1.3650138355620594], "die": ["RelatedTo", 0.8898084730328839, 0.6324338912963867, 1.0, 0.834, 1.723808473032884], "expired": ["RelatedTo", 0.4871090408912154, 0.1287921518087387, 1.0, 0.897, 1.3841090408912153], "fallen": ["SimilarTo", 0.5, 0.5797144174575806, 2.0, 0.549, 1.049], "ghost": ["RelatedTo", 0.6255470598091423, 0.5154244899749756, 1.0, 0.743, 1.3685470598091423], "gone": ["RelatedTo", 0.2847954899350433, 0.553743839263916, 1.0, 0.768, 1.0527954899350433], "grave": ["RelatedTo", 0.5467759838538555, 0.5045103430747986, 3.991, 0.915, 1.4617759838538555], "graveyard": ["UsedFor", 0.7318020202491009, 0.345624178647995, 1.0, 0.988, 1.719802020249101], "heaven": ["RelatedTo", 0.6183688133560278, 0.40310919284820557, 1.0, 0.5435000000000001, 1.161868813356028], "late": ["SimilarTo", 0.40641510111623375, 0.480266273021698, 2.0, 0.8555, 1.2619151011162337], "lifeless": ["SimilarTo", 0.6957660483085824, 0.2923014461994171, 2.0, 0.9345, 1.6302660483085822], "quick": ["RelatedTo", 0.5999076272665441, 0.2632382810115814, 1.0, 0.5235, 1.123407627266544], "stiff": ["RelatedTo", 0.5715474505921097, 0.18178921937942505, 1.0, 0.9445, 1.5160474505921098], "tomb": ["RelatedTo", 0.6533626405999456, 0.4062913656234741, 1.0, 0.947, 1.6003626405999456], "tore": ["RelatedTo", 0.5, 0.3589136302471161, 1.0, 0.549, 1.049], "underworld": ["RelatedTo", 0.6631590702642415, 0.19098308682441711, 1.0, 0.8265, 1.4896590702642416], "widow": ["RelatedTo", 0.4472179623895296, 0.4472047984600067, 2.147, 0.899, 1.3462179623895296], "wood": ["RelatedTo", 0.04366911127400034, 0.32322487235069275, 1.124, 0.643, 0.6866691112740003], "cold": ["SimilarTo", 0.3671289158711545, 0.38966336846351624, 2.0, 0.785, 1.1521289158711545], "complete": ["SimilarTo", 0.4278498733604163, 0.3538212180137634, 2.0, 0.631, 1.0588498733604164], "executed": ["SimilarTo", 0.5, 0.5044485330581665, 2.0, 0.549, 1.049], "insensitive": ["SimilarTo", 0.4970879725590736, 0.013147569261491299, 2.0, 0.9079999999999999, 1.4050879725590735], "murdered": ["SimilarTo", 0.5, 0.6871209144592285, 2.0, 0.549, 1.049], "precise": ["SimilarTo", 0.5158968730277268, 0.2009287327528, 2.0, 0.5615000000000001, 1.0773968730277268], "make": ["Synonym", 0.3531643100988671, 0.40065497159957886, 1.0, 0.667, 1.020164310098867], "drained": ["Synonym", 0.3726903014639264, 0.15291772782802582, 2.0, 0.8645, 1.2371903014639265], "stagnant": ["Synonym", 0.4205755889555375, 0.02448231168091297, 2.0, 0.853, 1.2735755889555374], "abruptly": ["Synonym", 0.6756335803977833, 0.23306351900100708, 2.0, 0.724, 1.3996335803977833], "perfectly": ["Synonym", 0.5, 0.23312070965766907, 2.0, 0.549, 1.049], "idle": ["Synonym", 0.4395498257696386, 0.15890683233737946, 2.0, 0.793, 1.2325498257696386], "numb": ["Synonym", 0.6256076779015858, 0.16358594596385956, 2.0, 0.955, 1.5806076779015856]}, "all": {"nothing": ["Antonym", 0.5, 0.7048463225364685, 1.002, 1.0, 1.5], "none": ["RelatedTo", 0.5, 0.746039867401123, 1.0, 1.0, 1.5], "alright": ["RelatedTo", 0.5, 0.16379313170909882, 1.0, 1.0, 1.5], "also": ["RelatedTo", 0.5, 0.6862846612930298, 1.0, 1.0, 1.5], "overall": ["DerivedFrom", 0.2273302870948116, 0.49666428565979004, 1.0, 0.7735000000000001, 1.0008302870948116], "al": ["FormOf", 0.5, 0.32050222158432007, 1.0, 1.0, 1.5], "alls": ["RelatedTo", 0.5, 0.04108314588665962, 1.0, 1.0, 1.5], "pennsylvania": ["HasContext", 0.5, 0.2658737003803253, 1.0, 1.0, 1.5], "degree": ["HasContext", 0.36917656683090966, 0.35324999690055847, 1.0, 0.7055, 1.0746765668309097], "suffering": ["HasProperty", 0.8807544321676508, 0.4642558991909027, 1.0, 0.40049999999999997, 1.2812544321676507], "acl": ["RelatedTo", 0.5, 0.09538857638835907, 1.0, 1.0, 1.5], "albeit": ["RelatedTo", 0.5, 0.3710925877094269, 1.0, 1.0, 1.5], "almighty": ["RelatedTo", 0.912062590291365, 0.13619600236415863, 1.0, 0.344, 1.2560625902913651], "almost": ["RelatedTo", 0.5, 0.7380303740501404, 1.0, 1.0, 1.5], "alone": ["RelatedTo", 0.20090223044050462, 0.62750643491745, 1.0, 0.833, 1.0339022304405046], "already": ["RelatedTo", 0.5, 0.7456427812576294, 1.0, 1.0, 1.5], "although": ["RelatedTo", 0.5, 0.7480896711349487, 1.0, 1.0, 1.5], "altogether": ["Synonym", 0.5031454019074876, 0.5532656311988831, 2.0, 0.6715, 1.1746454019074877], "always": ["RelatedTo", 0.5, 0.700315535068512, 1.0, 1.0, 1.5], "authority": ["RelatedTo", 0.4038035587997228, 0.5128843188285828, 1.0, 0.6579999999999999, 1.0618035587997228], "complete": ["SimilarTo", 0.4278498733604163, 0.6418735980987549, 2.0, 0.668, 1.0958498733604163], "every": ["Synonym", 0.5, 0.7563767433166504, 1.0, 1.0, 1.5], "everyone": ["Synonym", 0.5, 0.7140144109725952, 1.0, 1.0, 1.5], "everything": ["Synonym", 0.5, 0.7423856854438782, 1.0, 1.0, 1.5], "general": ["RelatedTo", 0.5725174960090159, 0.5316194891929626, 1.0, 0.591, 1.1635174960090158], "power": ["RelatedTo", 0.5523952413442919, 0.622689425945282, 1.0, 0.5554999999999999, 1.1078952413442917], "even": ["RelatedTo", 0.5, 0.8276816606521606, 1.0, 1.0, 1.5], "entire": ["RelatedTo", 0.38486978486865125, 0.6565921306610107, 1.611, 0.6745, 1.0593697848686512], "everywhere": ["RelatedTo", 0.5, 0.5523998737335205, 1.0, 1.0, 1.5], "february": ["RelatedTo", 0.5, 0.4115127921104431, 1.0, 1.0, 1.5], "fill": ["RelatedTo", 0.4214521785401406, 0.502485990524292, 1.0, 0.6609999999999999, 1.0824521785401404], "germany": ["RelatedTo", 0.5, 0.40577614307403564, 1.0, 1.0, 1.5], "hypocrisy": ["RelatedTo", 0.604869839857982, 0.24585822224617004, 1.0, 0.5665, 1.1713698398579822], "issue": ["RelatedTo", 0.632574929116301, 0.5979713797569275, 1.0, 0.49849999999999994, 1.131074929116301], "lady": ["RelatedTo", 0.5980522110594679, 0.35720470547676086, 1.0, 0.5824999999999999, 1.1805522110594677], "pan": ["RelatedTo", 0.306850242162161, 0.2946847677230835, 3.464, 0.7919999999999999, 1.0988502421621609], "everybody": ["Synonym", 0.5, 0.6093021035194397, 1.0, 1.0, 1.5], "total": ["Synonym", 0.3979547097182355, 0.6159199476242065, 1.0, 0.7215, 1.1194547097182355], "completely": ["Synonym", 0.379442938332404, 0.5711831450462341, 1.0, 0.7, 1.079442938332404], "tot": ["Synonym", 0.28602382696769185, -0.08938385546207428, 1.0, 0.7335, 1.0195238269676918], "aw": ["Synonym", 0.5, 0.061519306153059006, 1.0, 1.0, 1.5], "clove": ["Synonym", 0.15705865318966797, 0.02052456885576248, 1.0, 0.8215, 0.978558653189668], "eternity": ["Synonym", 0.5046815562579946, 0.2959743142127991, 1.0, 0.6074999999999999, 1.1121815562579944], "garlic": ["Synonym", 0.1674324186932184, 0.17492620646953583, 2.0, 0.8185, 0.9859324186932183], "like": ["Synonym", 0.35656327083951644, 0.7695687413215637, 1.0, 0.714, 1.0705632708395165]}, "allowed": {"forbidden": ["Antonym", 0.5, 0.45885199308395386, 1.0, 0.7050000000000001, 1.205], "allow": ["RelatedTo", 0.3740852180094147, 0.8320472836494446, 1.0, 0.9495, 1.3235852180094148], "eligible": ["RelatedTo", 0.4205755889555375, 0.5063117146492004, 1.0, 0.97, 1.3905755889555373], "grounded": ["RelatedTo", 0.3908432541277141, 0.3350442051887512, 1.0, 0.78, 1.170843254127714], "may": ["RelatedTo", 0.29760446540903357, 0.6185484528541565, 1.0, 0.9435, 1.2411044654090335], "realtime": ["RelatedTo", 0.5, -0.09789831191301346, 1.0, 0.7050000000000001, 1.205], "ok": ["Synonym", 0.5, 0.31327885389328003, 1.0, 0.7050000000000001, 1.205]}, "forbidden": {"allowed": ["Antonym", 0.3743269395757548, 0.45885199308395386, 1.0, 0.7050000000000001, 1.079326939575755], "ok": ["Antonym", 0.5, 0.2308119237422943, 1.0, 1.0, 1.5], "forbid": ["FormOf", 0.7423596174608061, 0.6003283262252808, 1.0, 0.4645, 1.2068596174608062], "apple": ["RelatedTo", 0.4619402851289609, 0.10718730837106705, 1.812, 0.6945, 1.1564402851289608], "banned": ["RelatedTo", 0.5, 0.6039126515388489, 1.0, 1.0, 1.5], "criminal": ["RelatedTo", 0.9368415325731564, 0.29693153500556946, 1.0, 0.34550000000000003, 1.2823415325731564], "taboo": ["RelatedTo", 0.7146740036942663, 0.5405327677726746, 1.0, 0.45199999999999996, 1.1666740036942662], "illegal": ["RelatedTo", 0.8640372030072851, 0.43062737584114075, 1.0, 0.387, 1.2510372030072852]}, "altruistic": {"selfish": ["DistinctFrom", 0.7863758860572057, 0.6977146863937378, 1.0, 0.46199999999999997, 1.2483758860572056], "people": ["HasProperty", 0.2646296510395378, 0.11988506466150284, 3.464, 0.748, 1.0126296510395378], "benevolent": ["RelatedTo", 0.47136693205797614, 0.34148216247558594, 2.0, 0.6535, 1.124866932057976], "humane": ["Synonym", 0.47374622362254837, 0.3612024188041687, 1.0, 0.665, 1.1387462236225483], "selfless": ["Synonym", 0.09003247055793112, 0.5778990387916565, 2.0, 0.872, 0.9620324705579311]}, "selfish": {"altruistic": ["DistinctFrom", 0.5, 0.6977146863937378, 1.0, 0.46199999999999997, 0.962], "selfless": ["DistinctFrom", 0.09003247055793112, 0.5174660682678223, 1.0, 0.569, 0.6590324705579311], "self": ["DerivedFrom", 0.3468864981295216, 0.39339539408683777, 1.0, 0.5449999999999999, 0.8918864981295216], "selfishly": ["RelatedTo", 0.5, 0.42354074120521545, 1.0, 0.46199999999999997, 0.962], "selfishness": ["RelatedTo", 0.6436803228403475, 0.548803985118866, 1.0, 0.906, 1.5496803228403475], "human": ["HasProperty", 0.40342635244549063, 0.25943899154663086, 2.0, 0.48550000000000004, 0.8889263524454907], "people": ["HasProperty", 0.2646296510395378, 0.23919297754764557, 2.828, 0.6100000000000001, 0.8746296510395379], "person": ["NotDesires", 0.27699237413147115, 0.35944026708602905, 1.0, 0.5705, 0.8474923741314712], "brat": ["RelatedTo", 0.3699216353173744, 0.2697207033634186, 1.0, 0.776, 1.1459216353173745], "cause": ["RelatedTo", 0.20476610005895815, 0.19428828358650208, 1.0, 0.664, 0.8687661000589582], "exploitation": ["RelatedTo", 0.8391068453034463, 0.2730242908000946, 1.0, 0.8109999999999999, 1.6501068453034462], "greedy": ["Synonym", 0.7158480350576514, 0.7403971552848816, 1.0, 0.9565, 1.6723480350576514], "inconsiderate": ["RelatedTo", 0.5171719109726486, 0.590638279914856, 2.0, 0.8595, 1.3766719109726486], "mean": ["RelatedTo", 0.29041129034458385, 0.32154497504234314, 1.0, 0.7255, 1.015911290344584], "stingy": ["RelatedTo", 0.6998527094401954, 0.40659379959106445, 2.0, 0.939, 1.6388527094401955], "narcissistic": ["SimilarTo", 0.5450723857346605, 0.5697225332260132, 2.0, 0.8335, 1.3785723857346606], "little": ["Synonym", 0.12415346530388265, 0.3675851821899414, 1.0, 0.5995, 0.7236534653038826], "egotistical": ["Synonym", 0.6822620693839463, 0.7062638401985168, 1.0, 0.9375, 1.6197620693839463]}, "always": {"never": ["RelatedTo", 0.5, 0.8668310642242432, 1.978, 1.0, 1.5], "resource": ["ExternalURL", 0.3859172947578772, 0.2813881039619446, 1.0, 0.7015, 1.0874172947578773], "allways": ["FormOf", 0.5, 0.03856603056192398, 1.0, 1.0, 1.5], "alway": ["FormOf", 0.5, 0.07050460577011108, 1.0, 1.0, 1.5], "aways": ["FormOf", 0.5, 0.0027284850366413593, 1.0, 1.0, 1.5], "bomb": ["HasContext", 0.8230489618244275, 0.2503310739994049, 1.0, 0.37749999999999995, 1.2005489618244276], "feeling": ["HasContext", 0.46544617714562486, 0.6816510558128357, 1.0, 0.6825000000000001, 1.147946177145625], "home": ["HasContext", 0.5172256825208048, 0.5226503014564514, 1.0, 0.688, 1.2052256825208048], "nerd": ["HasContext", 0.31742596560735614, 0.18531383574008942, 1.0, 0.7135, 1.0309259656073562], "room": ["HasContext", 0.33667615194497935, 0.557934582233429, 1.0, 0.744, 1.0806761519449792], "music": ["IsA", 0.6113415396993813, 0.47928285598754883, 1.0, 0.552, 1.1633415396993814], "eternity": ["RelatedTo", 0.5046815562579946, 0.29817500710487366, 1.343, 0.6074999999999999, 1.1121815562579944], "ever": ["Synonym", 0.5, 0.7610138058662415, 2.0, 1.0, 1.5], "every": ["RelatedTo", 0.5, 0.6648572683334351, 2.983, 1.0, 1.5], "forever": ["Synonym", 0.5, 0.5655258297920227, 1.0, 1.0, 1.5], "time": ["RelatedTo", 0.185950250036868, 0.6952160596847534, 1.098, 0.804, 0.989950250036868], "occasionally": ["RelatedTo", 0.10075090674813565, 0.6813485622406006, 1.0, 0.861, 0.9617509067481357], "sometimes": ["RelatedTo", 0.5, 0.8126991391181946, 1.0, 1.0, 1.5], "ay": ["Synonym", 0.35200208076804046, -0.04818316176533699, 1.0, 0.7215, 1.0735020807680404], "aye": ["Synonym", 0.2539906361728667, -0.0020145692396909, 1.0, 0.759, 1.0129906361728667], "consistently": ["RelatedTo", 0.5, 0.6230702996253967, 1.0, 1.0, 1.5], "inevitable": ["RelatedTo", 0.35254555866165227, 0.45304399728775024, 1.0, 0.6985, 1.0510455586616523], "permanent": ["RelatedTo", 0.3867943576649615, 0.2957972586154938, 1.329, 0.7050000000000001, 1.0917943576649616], "religiously": ["RelatedTo", 0.5, 0.2177979052066803, 1.0, 1.0, 1.5], "still": ["RelatedTo", 0.5, 0.8268336057662964, 1.0, 1.0, 1.5], "undefeated": ["RelatedTo", 0.7203505252690711, 0.2071903795003891, 1.0, 0.4575, 1.1778505252690712], "usually": ["RelatedTo", 0.5, 0.7272834181785583, 1.0, 1.0, 1.5], "permanently": ["SimilarTo", 0.5, 0.2699510157108307, 1.0, 1.0, 1.5], "anyhow": ["Synonym", 0.5, 0.20536872744560242, 1.0, 1.0, 1.5], "ummer": ["Synonym", 0.5, -0.43241986632347107, 1.0, 1.0, 1.5], "ai": ["Synonym", 0.5, 0.4214359223842621, 1.0, 1.0, 1.5], "constantly": ["Synonym", 0.42759685785627544, 0.6548757553100586, 2.0, 0.638, 1.0655968578562756], "incessantly": ["Synonym", 0.5378582047565249, 0.16153864562511444, 2.0, 0.5760000000000001, 1.113858204756525], "inevitably": ["Synonym", 0.5, 0.6281923651695251, 1.0, 1.0, 1.5]}, "never": {"always": ["RelatedTo", 0.5, 0.8668310642242432, 1.978, 1.0, 1.5], "consistently": ["Antonym", 0.5, 0.575921893119812, 1.0, 1.0, 1.5], "constantly": ["Antonym", 0.42759685785627544, 0.5267638564109802, 1.0, 0.638, 1.0655968578562756], "continually": ["Antonym", 0.32682419997246137, 0.5157591700553894, 1.0, 0.7080000000000001, 1.0348241999724614], "continuously": ["Antonym", 0.3913116654189504, 0.3479665219783783, 1.0, 0.6819999999999999, 1.0733116654189503], "ever": ["DerivedFrom", 0.5, 0.8488988280296326, 1.0, 1.0, 1.5], "ne": ["DerivedFrom", 0.5, 0.0430685393512249, 1.0, 1.0, 1.5], "neverending": ["DerivedFrom", 0.5, -0.17052099108695984, 1.0, 1.0, 1.5], "nevermind": ["DerivedFrom", 0.5, 0.023212125524878502, 1.0, 1.0, 1.5], "nevertheless": ["DerivedFrom", 0.5, 0.7065508961677551, 1.0, 1.0, 1.5], "forever": ["RelatedTo", 0.5, 0.5564500689506531, 1.0, 1.0, 1.5], "absolutely": ["RelatedTo", 0.5, 0.609391450881958, 1.0, 1.0, 1.5], "circumstance": ["RelatedTo", 0.3597507682935842, 0.2678261995315552, 1.0, 0.7075, 1.0672507682935843], "occasion": ["RelatedTo", 0.3897221782458463, 0.5008484125137329, 1.0, 0.6745, 1.0642221782458463], "previously": ["RelatedTo", 0.21116542111651707, 0.6363608241081238, 1.0, 0.7845, 0.995665421116517], "time": ["RelatedTo", 0.185950250036868, 0.7342976331710815, 1.0, 0.804, 0.989950250036868], "undefeated": ["RelatedTo", 0.7203505252690711, 0.2159326672554016, 1.0, 0.4575, 1.1778505252690712], "james": ["Synonym", 0.5, 0.39659687876701355, 1.0, 1.0, 1.5], "mai": ["Synonym", 0.5, 0.048518937081098557, 1.0, 1.0, 1.5]}, "am": {"pm": ["Antonym", 0.5, 0.5394440293312073, 1.0, 1.0, 1.5], "legal": ["HasContext", 0.29962148018658336, 0.2800793945789337, 1.0, 0.73, 1.0296214801865833], "music": ["HasContext", 0.6113415396993813, 0.29572516679763794, 1.0, 0.552, 1.1633415396993814], "mathematics": ["HasContext", 0.26584809447478364, 0.09339535236358643, 1.0, 0.7515, 1.0173480944747837], "medicine": ["HasContext", 0.3245290295667049, 0.12319903075695038, 1.0, 0.737, 1.0615290295667048], "u": ["HasContext", 0.5, 0.26702821254730225, 1.0, 1.0, 1.5], "art": ["RelatedTo", 0.4864946704604806, 0.26118847727775574, 1.0, 0.6639999999999999, 1.1504946704604806], "opposition": ["RelatedTo", 0.7426967643373622, 0.2208237648010254, 1.0, 0.45299999999999996, 1.1956967643373622], "member": ["RelatedTo", 0.31940955298466184, 0.2987927496433258, 1.0, 0.7345, 1.0539095529846618], "assembly": ["RelatedTo", 0.4185251664167169, 0.24043062329292297, 1.0, 0.651, 1.069525166416717], "wa": ["RelatedTo", 0.5, 0.11047951132059097, 1.0, 1.0, 1.5], "morning": ["RelatedTo", 0.25849683704051923, 0.5204319953918457, 1.167, 0.7885, 1.0469968370405192], "ad": ["SimilarTo", 0.47484802142023197, 0.3983592987060547, 1.0, 0.637, 1.111848021420232], "ah": ["SimilarTo", 0.5, 0.25310322642326355, 1.0, 1.0, 1.5], "bc": ["SimilarTo", 0.5, 0.2832149267196655, 1.0, 1.0, 1.5], "general": ["Synonym", 0.5725174960090159, 0.2508857548236847, 1.0, 0.591, 1.1635174960090158], "harness": ["Synonym", 0.35987862856443575, 0.0307993832975626, 2.0, 0.6905000000000001, 1.0503786285644359], "midnight": ["Synonym", 0.2936305266769254, 0.43494105339050293, 1.0, 0.734, 1.0276305266769254], "spider": ["Synonym", 0.5403474662312747, 0.042773399502038956, 1.0, 0.5800000000000001, 1.1203474662312747]}, "anarchy": {"order": ["Antonym", 0.41451520496438343, 0.2649354338645935, 1.0, 0.45299999999999996, 0.8675152049643834], "resource": ["ExternalURL", 0.3859172947578772, 0.12506836652755737, 1.0, 0.504, 0.8899172947578773], "government": ["RelatedTo", 0.34602790398449706, 0.25265562534332275, 1.0, 0.747, 1.093027903984497], "disorder": ["RelatedTo", 0.8170002021108637, 0.3031412363052368, 1.0, 0.9540000000000001, 1.7710002021108637], "absence": ["RelatedTo", 0.4966253291931798, 0.22745761275291443, 1.0, 0.7364999999999999, 1.2331253291931796], "authority": ["RelatedTo", 0.4038035587997228, 0.17899183928966522, 1.0, 0.6955, 1.0993035587997229], "chaotic": ["RelatedTo", 0.8357208063169786, 0.5408955812454224, 1.0, 0.9385, 1.7742208063169786], "community": ["RelatedTo", 0.39589557045530394, 0.1896078735589981, 1.0, 0.49550000000000005, 0.891395570455304], "confusion": ["RelatedTo", 0.5747632982252869, 0.4561327397823334, 1.0, 0.9015, 1.476263298225287], "cooperation": ["RelatedTo", 0.5848210172378177, 0.09993141889572144, 1.0, 0.5085, 1.0933210172378176], "individual": ["RelatedTo", 0.2343491134635469, 0.019201846793293953, 1.0, 0.5455, 0.7798491134635469], "organize": ["RelatedTo", 0.6268952052026883, 0.0893603190779686, 1.0, 0.622, 1.2488952052026883], "political": ["RelatedTo", 0.5450495092841702, 0.3205259144306183, 1.0, 0.887, 1.43204950928417], "theory": ["RelatedTo", 0.18588537025641927, 0.15969888865947723, 1.0, 0.561, 0.7468853702564193], "voluntary": ["RelatedTo", 0.4786668462783846, 0.06459568440914154, 1.0, 0.54, 1.0186668462783846]}, "order": {"anarchy": ["Antonym", 0.7454638906186131, 0.2649354338645935, 1.0, 0.45299999999999996, 1.198463890618613], "chaos": ["DistinctFrom", 0.9944371362123888, 0.4466077983379364, 1.0, 0.30400000000000005, 1.2984371362123888], "disorder": ["RelatedTo", 0.8170002021108637, 0.2472660392522812, 1.0, 0.40700000000000003, 1.2240002021108638], "preorder": ["RelatedTo", 0.5, -0.0019104565726593137, 1.0, 0.7125, 1.2125], "judge": ["Desires", 0.39095971731217066, 0.5376795530319214, 1.0, 0.7105, 1.1014597173121707], "person": ["Desires", 0.27699237413147115, 0.5249004364013672, 1.0, 0.8989999999999999, 1.175992374131471], "resource": ["ExternalURL", 0.3859172947578772, 0.3312000036239624, 1.0, 0.949, 1.3349172947578771], "ordered": ["RelatedTo", 0.5, 0.677959144115448, 1.0, 0.7125, 1.2125], "ordering": ["Synonym", 0.5, 0.616180956363678, 2.0, 0.7125, 1.2125], "algebra": ["HasContext", 0.19031054108726628, 0.1168859452009201, 1.0, 0.8075, 0.9978105410872663], "architecture": ["HasContext", 0.5104190483301748, 0.3500625789165497, 2.0, 0.9325, 1.4429190483301748], "chemistry": ["HasContext", 0.3684431685867126, 0.199148029088974, 1.0, 0.8099999999999999, 1.1784431685867125], "cricket": ["HasContext", 0.3549392408115324, 0.3497677743434906, 1.0, 0.6995, 1.0544392408115324], "electronics": ["HasContext", 0.45787147044503895, 0.19484534859657288, 1.0, 0.839, 1.2968714704450388], "religion": ["HasContext", 0.25010538118017095, 0.43034330010414124, 1.0, 0.9204999999999999, 1.1706053811801709], "biology": ["HasContext", 0.12170212142873232, 0.20703727006912231, 2.0, 0.839, 0.9607021214287323], "military": ["HasContext", 0.5024960354752976, 0.5962755680084229, 2.0, 0.6005, 1.1029960354752977], "buy": ["HasPrerequisite", 0.6679124007486861, 0.5181811451911926, 1.0, 0.7585, 1.426412400748686], "closure": ["IsA", 0.375005647148799, 0.5044991970062256, 2.0, 0.687, 1.062005647148799], "harmony": ["IsA", 0.6565337725968947, 0.3041671812534332, 2.0, 0.883, 1.5395337725968947], "layout": ["IsA", 0.30365465818348764, 0.22681841254234314, 2.0, 0.844, 1.1476546581834877], "organization": ["Synonym", 0.5675829572158204, 0.5342404842376709, 1.0, 0.865, 1.4325829572158204], "magnitude": ["IsA", 0.4285018347730011, 0.273295521736145, 2.0, 0.755, 1.183501834773001], "request": ["RelatedTo", 0.33244248696879025, 0.6279123425483704, 1.0, 0.8345, 1.1669424869687903], "rule": ["Synonym", 0.2619003155328108, 0.7093622088432312, 1.0, 0.8275, 1.089400315532811], "command": ["Synonym", 0.5547929016439428, 0.5425457954406738, 2.0, 0.576, 1.1307929016439426], "state": ["IsA", 0.17601345359823597, 0.5314871072769165, 2.0, 0.8785000000000001, 1.0545134535982361], "peace": ["Synonym", 0.627531891676935, 0.4963558316230774, 1.0, 0.851, 1.478531891676935], "scaling": ["IsA", 0.5, 0.24377617239952087, 2.0, 0.7125, 1.2125], "stability": ["IsA", 0.45122419802168107, 0.4458444118499756, 2.0, 0.9685, 1.419724198021681], "word": ["RelatedTo", 0.12021410777666003, 0.5067383050918579, 1.0, 0.866, 0.98621410777666], "call": ["MannerOf", 0.43231782606485947, 0.6397656798362732, 2.0, 0.741, 1.1733178260648596], "commission": ["Synonym", 0.3844476709740972, 0.5423583388328552, 1.0, 0.856, 1.2404476709740972], "direct": ["MannerOf", 0.47892209191562324, 0.57916659116745, 2.0, 0.9395, 1.4184220919156232], "arrange": ["Synonym", 0.45812291806786587, 0.4261813163757324, 2.0, 0.8825, 1.340622918067866], "place": ["MannerOf", 0.13969476137814169, 0.6566994786262512, 2.0, 0.8795, 1.0191947613781416], "tidy": ["RelatedTo", 0.35451837787503904, 0.15453574061393738, 1.0, 0.9465, 1.301018377875039], "warn": ["RelatedTo", 0.43875514951261135, 0.4255882203578949, 1.0, 0.6485, 1.0872551495126113], "wish": ["MannerOf", 0.5487393911010517, 0.549176037311554, 2.0, 0.8514999999999999, 1.4002393911010516], "family": ["Synonym", 0.7259545642071997, 0.5305793881416321, 1.0, 0.8620000000000001, 1.5879545642072], "class": ["Synonym", 0.25788280546803305, 0.48029324412345886, 1.0, 0.9284999999999999, 1.186382805468033], "priest": ["PartOf", 0.17850160827180497, 0.39447420835494995, 1.0, 0.876, 1.054501608271805], "bank": ["RelatedTo", 0.181393355389129, 0.42820295691490173, 1.0, 0.875, 1.056393355389129], "basket": ["RelatedTo", 0.09276487365661328, 0.2442595213651657, 1.0, 0.8049999999999999, 0.8977648736566132], "billet": ["RelatedTo", 0.37464599506159557, -0.08637300133705139, 1.0, 0.7055, 1.0801459950615957], "born": ["RelatedTo", 0.6260355636480448, 0.24709734320640564, 1.0, 0.8505, 1.4765355636480448], "bossy": ["RelatedTo", 0.6955257533344346, -0.19865308701992035, 1.0, 0.4654999999999999, 1.1610257533344344], "bucket": ["RelatedTo", 0.09806723320953796, 0.13858504593372345, 1.0, 0.75, 0.8480672332095379], "bug": ["RelatedTo", 0.43527161267871706, 0.1925070434808731, 1.0, 0.6505, 1.085771612678717], "butterfly": ["RelatedTo", 0.5927238917833975, 0.12350626289844513, 1.0, 0.9279999999999999, 1.5207238917833974], "choir": ["RelatedTo", 0.30939945542342734, 0.1636907309293747, 1.0, 0.9605, 1.2698994554234273], "combination": ["RelatedTo", 0.41635268336845277, 0.4444115459918976, 1.0, 0.8714999999999999, 1.2878526833684527], "companion": ["RelatedTo", 0.4356122877592087, 0.3304346799850464, 1.0, 0.954, 1.3896122877592085], "confusion": ["RelatedTo", 0.5747632982252869, 0.43197154998779297, 1.0, 0.5515, 1.126263298225287], "continuance": ["RelatedTo", 0.4577412017336974, 0.1301777958869934, 1.0, 0.867, 1.3247412017336975], "crystal": ["RelatedTo", 0.18870363902591428, 0.1623905748128891, 1.0, 0.9065, 1.0952036390259143], "decoration": ["RelatedTo", 0.6645016389558996, 0.3189959228038788, 1.0, 0.8220000000000001, 1.4865016389558998], "degree": ["Synonym", 0.36917656683090966, 0.4086271822452545, 1.0, 0.937, 1.3061765668309098], "demand": ["RelatedTo", 0.5447629656909537, 0.5477184653282166, 1.0, 0.567, 1.1117629656909536], "destiny": ["RelatedTo", 0.46759100966505474, 0.3090798854827881, 1.0, 0.9405000000000001, 1.4080910096650547], "dictate": ["Synonym", 0.24326140950043723, 0.40268799662590027, 2.0, 0.786, 1.0292614095004373], "discipline": ["Synonym", 0.3249697260615498, 0.5195677876472473, 1.0, 0.8294999999999999, 1.1544697260615497], "dismiss": ["RelatedTo", 0.5997867704455035, 0.4419631361961365, 1.0, 0.5705, 1.1702867704455036], "disobey": ["RelatedTo", 0.6383946292857137, 0.2379809319972992, 1.0, 0.5509999999999999, 1.1893946292857136], "disorderly": ["RelatedTo", 0.6953162283144185, 0.15352125465869904, 1.0, 0.4774999999999999, 1.1728162283144186], "disorganized": ["RelatedTo", 0.7409093567195268, 0.09515250474214554, 1.0, 0.53, 1.2709093567195269], "fiat": ["RelatedTo", 0.23916446138912337, 0.19634747505187988, 1.0, 0.8085, 1.0476644613891233], "fill": ["RelatedTo", 0.4214521785401406, 0.455430269241333, 1.0, 0.8975, 1.3189521785401406], "friar": ["RelatedTo", 0.10817697081007227, 0.14462323486804962, 1.0, 0.8475, 0.9556769708100723], "frog": ["RelatedTo", 0.16851368733845495, 0.06895815581083298, 1.0, 0.8215, 0.990013687338455], "gag": ["RelatedTo", 0.5099883907690719, 0.33542323112487793, 1.0, 0.589, 1.0989883907690718], "headquarters": ["RelatedTo", 0.18610428185109157, 0.450607568025589, 1.0, 0.9055, 1.0916042818510916], "heel": ["RelatedTo", 0.18349797773394705, 0.12240434437990189, 1.0, 0.8225, 1.005997977733947], "hospice": ["RelatedTo", 0.3462591665759965, 0.07201268523931503, 1.0, 0.7045, 1.0507591665759966], "instruction": ["Synonym", 0.33349009379564903, 0.4536949098110199, 1.0, 0.8684999999999999, 1.201990093795649], "kaput": ["RelatedTo", 0.405132847041342, -0.16989313066005707, 1.0, 0.6775, 1.082632847041342], "kilter": ["RelatedTo", 0.5, -0.03546176850795746, 1.0, 0.7125, 1.2125], "law": ["Synonym", 0.5195762367665925, 0.6550717949867249, 1.0, 0.8325, 1.3520762367665924], "legion": ["RelatedTo", 0.36546946899793054, 0.31800156831741333, 1.0, 0.707, 1.0724694689979306], "motion": ["RelatedTo", 0.4147589732788415, 0.4809057414531708, 1.0, 0.8220000000000001, 1.2367589732788415], "novice": ["RelatedTo", 0.20138126416152993, 0.13571135699748993, 1.0, 0.7989999999999999, 1.00038126416153], "obedient": ["RelatedTo", 0.4089036585201151, 0.10617366433143616, 1.0, 0.9319999999999999, 1.340903658520115], "obey": ["RelatedTo", 0.3538867299490623, 0.3723907768726349, 1.0, 0.8795, 1.2333867299490622], "observant": ["RelatedTo", 0.4196003166503214, 0.11856471747159958, 1.0, 0.9165, 1.3361003166503214], "fulfil": ["RelatedTo", 0.5, 0.2833653390407562, 1.0, 0.7125, 1.2125], "ordinary": ["RelatedTo", 0.22261662543999383, 0.5165159702301025, 1.0, 0.7889999999999999, 1.0116166254399936], "association": ["RelatedTo", 0.46976254298784914, 0.37726134061813354, 1.0, 0.88, 1.349762542987849], "bat": ["RelatedTo", 0.33769318213108285, 0.335709810256958, 1.0, 0.715, 1.0526931821310828], "circuit": ["RelatedTo", 0.29853561414138313, 0.37025415897369385, 1.0, 0.82, 1.1185356141413831], "concentration": ["RelatedTo", 0.4583628590904463, 0.31966716051101685, 1.0, 0.875, 1.3333628590904463], "filter": ["RelatedTo", 0.1564357599435971, 0.31872040033340454, 1.0, 0.8294999999999999, 0.985935759943597], "function": ["RelatedTo", 0.29522245876925113, 0.5333881974220276, 1.0, 0.9565, 1.251722458769251], "group": ["RelatedTo", 0.2618635302526682, 0.4737618863582611, 1.0, 0.8325, 1.0943635302526682], "high": ["RelatedTo", 0.41118790483910583, 0.5258238911628723, 1.0, 0.8445, 1.2556879048391059], "nun": ["RelatedTo", 0.017005010963540453, 0.2195478230714798, 1.0, 0.7875, 0.8045050109635404], "positive": ["RelatedTo", 0.7579117536896381, 0.36450251936912537, 1.0, 0.8029999999999999, 1.5609117536896382], "power": ["RelatedTo", 0.5523952413442919, 0.6133247017860413, 1.0, 0.782, 1.3343952413442919], "product": ["RelatedTo", 0.31255203731090025, 0.47003892064094543, 1.0, 0.8719999999999999, 1.1845520373109002], "rank": ["Synonym", 0.2104511468373508, 0.5108712315559387, 1.0, 0.833, 1.0434511468373509], "relation": ["RelatedTo", 0.6632999013721512, 0.47379568219184875, 1.0, 0.807, 1.4702999013721514], "religious": ["RelatedTo", 0.3345236899737368, 0.5308485627174377, 1.0, 0.9515, 1.286023689973737], "service": ["RelatedTo", 0.3457822919710741, 0.5954257845878601, 1.0, 0.8955, 1.241282291971074], "side": ["RelatedTo", 0.15098299769046863, 0.4421533942222595, 1.0, 0.8260000000000001, 0.9769829976904687], "sum": ["RelatedTo", 0.4497547789840052, 0.34183406829833984, 1.0, 0.9715, 1.421254778984005], "issue": ["RelatedTo", 0.632574929116301, 0.5848353505134583, 1.0, 0.506, 1.138574929116301], "proper": ["RelatedTo", 0.4443399310116922, 0.6271598935127258, 1.0, 0.9835, 1.4278399310116923], "secure": ["RelatedTo", 0.5404621481489559, 0.5203558206558228, 1.0, 0.9255, 1.465962148148956], "set": ["RelatedTo", 0.2917737355327388, 0.7097948789596558, 1.0, 0.7769999999999999, 1.0687737355327387], "ordinance": ["RelatedTo", 0.31097344792148685, 0.37901240587234497, 1.0, 0.839, 1.1499734479214867], "organize": ["RelatedTo", 0.6268952052026883, 0.500425398349762, 1.0, 0.8089999999999999, 1.435895205202688], "orientation": ["RelatedTo", 0.3574542100439308, 0.3282204866409302, 1.0, 0.864, 1.2214542100439307], "pardon": ["RelatedTo", 0.2440895480053401, 0.3201490640640259, 1.0, 0.827, 1.07108954800534], "perch": ["RelatedTo", 0.14568642360314962, 0.013932342641055584, 1.0, 0.873, 1.0186864236031496], "police": ["RelatedTo", 0.531080046062419, 0.49000313878059387, 1.0, 0.6014999999999999, 1.132580046062419], "prescription": ["Synonym", 0.32153593005972925, 0.24522553384304047, 1.0, 0.74, 1.0615359300597293], "previous": ["RelatedTo", 0.17306847929097577, 0.5105938911437988, 1.0, 0.8494999999999999, 1.0225684792909757], "rearrange": ["RelatedTo", 0.3856385898257037, 0.1768817901611328, 1.0, 0.8304999999999999, 1.2161385898257036], "recall": ["RelatedTo", 0.21312594862182774, 0.40931573510169983, 1.0, 0.8734999999999999, 1.0866259486218277], "regimen": ["RelatedTo", 0.3519510966808724, 0.21086689829826355, 1.0, 0.7025, 1.0544510966808724], "regiment": ["RelatedTo", 0.4899987820904954, 0.2839973270893097, 1.0, 0.631, 1.1209987820904954], "regular": ["RelatedTo", 0.08167464317237609, 0.49846351146698, 1.0, 0.774, 0.8556746431723761], "repair": ["RelatedTo", 0.2960615094224032, 0.4355592131614685, 1.0, 0.819, 1.1150615094224032], "rider": ["RelatedTo", 0.45543400418519114, 0.23711834847927094, 1.0, 0.7615, 1.216934004185191], "round": ["RelatedTo", 0.260875390338276, 0.36809247732162476, 1.0, 0.8165, 1.077375390338276], "section": ["RelatedTo", 0.11495255717173575, 0.4722476005554199, 1.0, 0.847, 0.9619525571717358], "security": ["RelatedTo", 0.5224783790805916, 0.551092267036438, 1.0, 0.939, 1.4614783790805914], "siren": ["RelatedTo", 0.4223266743727664, 0.09754611551761627, 1.0, 0.729, 1.1513266743727664], "smooth": ["RelatedTo", 0.4354347883863128, 0.30697765946388245, 1.0, 0.8945000000000001, 1.3299347883863128], "stingray": ["RelatedTo", 0.5, -0.22603553533554077, 1.0, 0.7125, 1.2125], "summon": ["RelatedTo", 0.3557658933175774, 0.3113812506198883, 1.0, 0.738, 1.0937658933175773], "taxi": ["RelatedTo", 0.19941633429352737, 0.2796518802642822, 1.0, 0.8474999999999999, 1.0469163342935273], "tell": ["Synonym", 0.19360691326761614, 0.49257269501686096, 2.0, 0.858, 1.0516069132676162], "throne": ["RelatedTo", 0.5138360706559618, 0.35697323083877563, 1.0, 0.8165, 1.330336070655962], "trifecta": ["RelatedTo", 0.5, -0.0998886376619339, 1.0, 0.7125, 1.2125], "vent": ["RelatedTo", 0.32212120534027583, 0.09451119601726532, 1.0, 0.7374999999999999, 1.0596212053402758], "virtue": ["RelatedTo", 0.6404750295373873, 0.41336318850517273, 1.0, 0.8680000000000001, 1.5084750295373874], "vow": ["RelatedTo", 0.3247804624253372, 0.33983534574508667, 1.0, 0.7825, 1.1072804624253372], "appointment": ["Synonym", 0.4721747760453405, 0.47753825783729553, 1.0, 0.8045, 1.2766747760453405], "booking": ["Synonym", 0.4308017435990513, 0.22263000905513763, 1.0, 0.86, 1.2908017435990513], "community": ["Synonym", 0.39589557045530394, 0.5059621334075928, 1.0, 0.9575, 1.353395570455304], "grade": ["Synonym", 0.33404103171151905, 0.3797025978565216, 1.0, 0.9265, 1.260541031711519], "kind": ["Synonym", 0.609437686512942, 0.5388950109481812, 1.0, 0.9035000000000001, 1.512937686512942], "system": ["Synonym", 0.23551102055284193, 0.5927478671073914, 1.0, 0.8919999999999999, 1.1275110205528418], "direction": ["Synonym", 0.3449245992453208, 0.45526257157325745, 1.0, 0.952, 1.2969245992453207], "method": ["Synonym", 0.21657123425744906, 0.4603475332260132, 1.0, 0.92, 1.136571234257449], "quiet": ["Synonym", 0.38193298887935884, 0.3208569586277008, 1.0, 0.899, 1.2809329888793588], "society": ["Synonym", 0.37093311911080096, 0.5262936949729919, 1.0, 0.8625, 1.233433119110801], "bail": ["Synonym", 0.3698789694620495, 0.37789544463157654, 1.0, 0.6839999999999999, 1.0538789694620494], "red": ["Synonym", 0.2324513942102552, 0.46864497661590576, 1.0, 0.7785, 1.0109513942102553], "club": ["Synonym", 0.45613227485480373, 0.34994423389434814, 2.0, 0.7715, 1.2276322748548036], "sort": ["Synonym", 0.32205164691564564, 0.547889232635498, 1.0, 0.8995, 1.2215516469156456], "rate": ["Synonym", 0.14043126273687967, 0.4369722604751587, 2.0, 0.8694999999999999, 1.0099312627368797], "say": ["Synonym", 0.17419442044902872, 0.5501461625099182, 2.0, 0.888, 1.0621944204490288], "country": ["UsedFor", 0.35333231320683056, 0.5889832973480225, 1.0, 0.9095, 1.2628323132068306], "refill": ["UsedFor", 0.3256436470203102, 0.0041988263837993145, 1.0, 0.8925, 1.2181436470203102]}, "ancient": {"modern": ["RelatedTo", 0.5737879900195231, 0.7037310004234314, 1.0, 0.6795, 1.253287990019523], "new": ["DistinctFrom", 0.689709688690163, 0.4057610034942627, 1.0, 0.615, 1.304709688690163], "history": ["RelatedTo", 0.3844283498904239, 0.6163131594657898, 1.039, 0.7629999999999999, 1.1474283498904239], "legal": ["HasContext", 0.29962148018658336, 0.3022230565547943, 1.0, 0.7985, 1.0981214801865833], "uk": ["HasContext", 0.5, 0.14797483384609222, 1.0, 0.8514999999999999, 1.3515], "person": ["IsA", 0.27699237413147115, 0.309732586145401, 2.0, 0.8140000000000001, 1.090992374131471], "people": ["IsA", 0.2646296510395378, 0.4093940258026123, 2.0, 0.8165, 1.0811296510395378], "old": ["Synonym", 0.16682821269806877, 0.4884818196296692, 1.0, 0.964, 1.1308282126980687], "really": ["RelatedTo", 0.5, 0.24105967581272125, 1.524, 0.8514999999999999, 1.3515], "antique": ["Synonym", 0.21855647639216222, 0.4975818991661072, 1.0, 0.8565, 1.0750564763921622], "duration": ["RelatedTo", 0.29190640753671193, 0.10248391330242157, 1.0, 0.8055000000000001, 1.097406407536712], "former": ["RelatedTo", 0.5, 0.27317818999290466, 1.0, 0.8514999999999999, 1.3515], "historical": ["RelatedTo", 0.2805553274591726, 0.6769767999649048, 1.0, 0.8134999999999999, 1.0940553274591724], "long": ["RelatedTo", 0.19182817155254403, 0.4037491977214813, 1.0, 0.8714999999999999, 1.063328171552544], "occur": ["RelatedTo", 0.3622868946799978, 0.29389795660972595, 1.0, 0.8125, 1.1747868946799978], "period": ["RelatedTo", 0.21044687129746786, 0.4670882821083069, 1.0, 0.9345, 1.144946871297468], "sometime": ["RelatedTo", 0.5, 0.19920885562896729, 1.0, 0.8514999999999999, 1.3515], "flag": ["RelatedTo", 0.23957193387484205, 0.2534624934196472, 1.0, 0.8334999999999999, 1.073071933874842], "standard": ["RelatedTo", 0.20169471007054607, 0.2986173629760742, 1.0, 0.8365, 1.0381947100705462], "beak": ["RelatedTo", 0.2563259065899453, 0.07960773259401321, 1.0, 0.9045, 1.1608259065899453], "capitol": ["RelatedTo", 0.2075314182839668, 0.16462787985801697, 1.0, 0.8634999999999999, 1.0710314182839666], "century": ["RelatedTo", 0.2175972591607555, 0.6741932034492493, 1.0, 0.9285, 1.1460972591607554], "chang": ["RelatedTo", 0.5, 0.13842111825942993, 1.0, 0.8514999999999999, 1.3515], "cope": ["RelatedTo", 0.4471965490820004, 0.05804722011089325, 1.0, 0.699, 1.1461965490820003], "e": ["RelatedTo", 0.5, 0.1381789743900299, 1.0, 0.8514999999999999, 1.3515], "go": ["RelatedTo", 0.25689689151232625, 0.26089200377464294, 1.0, 0.843, 1.0998968915123262], "han": ["RelatedTo", 0.5, 0.36404356360435486, 1.0, 0.8514999999999999, 1.3515], "mummy": ["RelatedTo", 0.40474800748363293, 0.37129834294319153, 1.0, 0.8045, 1.209248007483633], "olden": ["RelatedTo", 0.2899877167335497, 0.11345315724611282, 1.0, 0.9299999999999999, 1.2199877167335496], "paleo": ["RelatedTo", 0.5, 0.062299247831106186, 1.0, 0.8514999999999999, 1.3515], "pleb": ["RelatedTo", 0.5, 0.09683172404766083, 1.0, 0.8514999999999999, 1.3515], "premier": ["RelatedTo", 0.49245450628024356, 0.1655314564704895, 1.0, 0.6815, 1.1739545062802437], "rome": ["RelatedTo", 0.5, 0.49437063932418823, 1.0, 0.8514999999999999, 1.3515], "ruin": ["RelatedTo", 0.6779602899964242, 0.3702749013900757, 2.734, 0.667, 1.3449602899964241], "se": ["RelatedTo", 0.5, 0.03646356984972954, 1.0, 0.8514999999999999, 1.3515], "side": ["RelatedTo", 0.15098299769046863, 0.3104877471923828, 1.0, 0.955, 1.1059829976904685], "talent": ["RelatedTo", 0.7993779529632015, 0.21159222722053528, 1.0, 0.5354999999999999, 1.3348779529632013], "past": ["SimilarTo", 0.2412749871750288, 0.3930801451206207, 2.0, 0.8625, 1.1037749871750289], "machu": ["Synonym", 0.5, 0.2962333858013153, 1.0, 0.8514999999999999, 1.3515], "star": ["Synonym", 0.5407427451010837, 0.2863377034664154, 1.0, 0.6930000000000001, 1.2337427451010838]}, "modern": {"ancient": ["RelatedTo", 0.11545379848132034, 0.7037310004234314, 1.0, 0.6795, 0.7949537984813203], "historical": ["Antonym", 0.2805553274591726, 0.6523817777633667, 1.0, 0.8660000000000001, 1.1465553274591727], "old": ["DistinctFrom", 0.16682821269806877, 0.5184875130653381, 1.283, 0.7055, 0.8723282126980688], "outdated": ["Antonym", 0.47511775710949383, 0.4238690435886383, 1.0, 0.5625, 1.0376177571094938], "history": ["HasContext", 0.3844283498904239, 0.6788845658302307, 1.0, 0.9165000000000001, 1.300928349890424], "red": ["HasContext", 0.2324513942102552, 0.34247294068336487, 1.0, 0.767, 0.9994513942102552], "trillion": ["HasContext", 0.2709581437385779, 0.14525307714939117, 1.0, 0.867, 1.137958143738578], "internet": ["HasProperty", 0.4660730763466671, 0.3858424425125122, 2.0, 0.933, 1.3990730763466672], "person": ["IsA", 0.27699237413147115, 0.3833136260509491, 2.0, 0.8654999999999999, 1.142492374131471], "art": ["RelatedTo", 0.4864946704604806, 0.6664687991142273, 1.44, 0.9470000000000001, 1.4334946704604807], "contemporary": ["Synonym", 0.3640900448107821, 0.8016615509986877, 1.0, 0.9035, 1.267590044810782], "current": ["RelatedTo", 0.22261662543999383, 0.5216724872589111, 2.0, 0.8295, 1.0521166254399938], "dance": ["RelatedTo", 0.8415397344373752, 0.48065733909606934, 1.137, 0.772, 1.6135397344373752], "new": ["Synonym", 0.689709688690163, 0.601498544216156, 2.0, 0.9355, 1.625209688690163], "present": ["RelatedTo", 0.3310193217064377, 0.5646604299545288, 1.214, 0.8660000000000001, 1.1970193217064378], "recent": ["RelatedTo", 0.22998366012573065, 0.45899221301078796, 1.0, 0.8395, 1.0694836601257307], "late": ["SimilarTo", 0.40641510111623375, 0.39507174491882324, 2.0, 0.6625, 1.0689151011162337], "newfangled": ["RelatedTo", 0.5, 0.17048121988773346, 1.0, 0.611, 1.111], "rationalize": ["RelatedTo", 0.2889293676347099, 0.015149172395467758, 1.0, 0.8775000000000001, 1.16642936763471], "rome": ["RelatedTo", 0.5, 0.40157124400138855, 1.0, 0.611, 1.111], "snazzy": ["RelatedTo", 0.38588358329124106, 0.06876815110445023, 1.0, 0.9135, 1.299383583291241], "neo": ["SimilarTo", 0.5, 0.35838747024536133, 2.0, 0.611, 1.111]}, "and": {"er": ["Antonym", 0.5, 0.1260005235671997, 1.0, 1.0, 1.5], "n": ["RelatedTo", 0.5, 0.19368380308151245, 1.0, 1.0, 1.5], "ands": ["RelatedTo", 0.5, -0.15759406983852386, 1.0, 1.0, 1.5], "ant": ["FormOf", 0.09086337471302784, 0.09839750081300735, 1.0, 0.866, 0.9568633747130278], "heading": ["HasContext", 0.14812503785068915, 0.4219057261943817, 1.0, 0.8285, 0.9766250378506891], "regional": ["HasContext", 0.2774929309754786, 0.5252174735069275, 1.0, 0.74, 1.0174929309754785], "scotland": ["HasContext", 0.5, 0.408099889755249, 1.0, 1.0, 1.5], "u": ["Synonym", 0.5, 0.20661114156246185, 1.0, 1.0, 1.5], "logic": ["HasContext", 0.2072767141551734, 0.25035858154296875, 1.0, 0.8045, 1.0117767141551735], "music": ["HasContext", 0.6113415396993813, 0.5429969429969788, 1.0, 0.552, 1.1633415396993814], "uk": ["HasContext", 0.5, 0.42823919653892517, 1.0, 1.0, 1.5], "article": ["IsA", 0.17113621126684975, 0.338714599609375, 1.0, 0.813, 0.9841362112668497], "action": ["RelatedTo", 0.7476539250153088, 0.6149387955665588, 1.0, 0.42100000000000004, 1.1686539250153087], "addition": ["RelatedTo", 0.21707418362971767, 0.7268150448799133, 1.122, 0.7825, 0.9995741836297176], "come": ["RelatedTo", 0.12004069195113175, 0.6912195682525635, 1.0, 0.851, 0.9710406919511317], "dread": ["RelatedTo", 0.7602896029009104, 0.1282477080821991, 1.0, 0.4305, 1.1907896029009104], "go": ["RelatedTo", 0.25689689151232625, 0.6293137073516846, 1.0, 0.7745, 1.0313968915123262], "patient": ["RelatedTo", 0.10307395777656926, 0.3597910404205322, 1.0, 0.862, 0.9650739577765692], "plus": ["Synonym", 0.5, 0.4964543581008911, 2.0, 1.0, 1.5], "recipient": ["RelatedTo", 0.21044687129746786, 0.23423419892787933, 1.0, 0.786, 0.9964468712974679], "try": ["RelatedTo", 0.3783017869921552, 0.5732793211936951, 1.0, 0.6725, 1.0508017869921553], "un": ["Synonym", 0.5, 0.3221830129623413, 1.0, 1.0, 1.5], "yet": ["RelatedTo", 0.5, 0.6573217511177063, 1.0, 1.0, 1.5], "et": ["Synonym", 0.5, 0.16057318449020386, 1.0, 1.0, 1.5], "beat": ["RelatedTo", 0.538484572185739, 0.4781435430049896, 1.0, 0.566, 1.104484572185739], "breath": ["RelatedTo", 0.33609099013074745, 0.23856444656848907, 1.0, 0.712, 1.0480909901307474], "rhythm": ["RelatedTo", 0.6611992836547036, 0.3372465968132019, 1.0, 0.4850000000000001, 1.1461992836547037], "breathe": ["RelatedTo", 0.5218365938880074, 0.26649010181427, 1.0, 0.647, 1.1688365938880074], "imagine": ["RelatedTo", 0.474810143539173, 0.3623403310775757, 1.0, 0.6305000000000001, 1.105310143539173], "else": ["RelatedTo", 0.5, 0.51421058177948, 1.0, 1.0, 1.5], "gate": ["RelatedTo", 0.08766678104971379, 0.29001182317733765, 1.0, 0.8775, 0.9651667810497138], "nasa": ["RelatedTo", 0.5, 0.2586304545402527, 1.0, 1.0, 1.5], "nd": ["RelatedTo", 0.5, -0.04926348850131035, 1.0, 1.0, 1.5], "wed": ["RelatedTo", 0.3767620401616411, 0.08900737762451172, 1.0, 0.6735, 1.0502620401616412], "x": ["RelatedTo", 0.5, 0.3279140889644623, 1.0, 1.0, 1.5], "false": ["SimilarTo", 0.6019795992480756, 0.3697807490825653, 1.0, 0.608, 1.2099795992480757], "true": ["SimilarTo", 0.6376793860001198, 0.47450724244117737, 1.0, 0.5840000000000001, 1.2216793860001198], "ha": ["Synonym", 0.5, 0.10783690214157104, 1.0, 1.0, 1.5], "ac": ["Synonym", 0.5, 0.2085844725370407, 1.0, 1.0, 1.5], "og": ["Synonym", 0.5, -0.015531879849731922, 1.0, 1.0, 1.5], "e": ["Synonym", 0.5, 0.33699706196784973, 1.0, 1.0, 1.5], "end": ["Synonym", 0.46771137423150194, 0.6816545128822327, 1.0, 0.6745, 1.1422113742315019], "ja": ["Synonym", 0.5, -0.007817819714546204, 1.0, 1.0, 1.5], "ta": ["Synonym", 0.5, 0.06343177706003189, 1.0, 1.0, 1.5], "anti": ["Synonym", 0.298986183830792, 0.4566071629524231, 1.0, 0.7264999999999999, 1.0254861838307918], "ed": ["Synonym", 0.5, 0.3378191292285919, 1.0, 1.0, 1.5], "hem": ["Synonym", 0.1478547914850324, 0.006633305456489325, 1.0, 0.8274999999999999, 0.9753547914850322], "na": ["Synonym", 0.5, 0.14449778199195862, 1.0, 1.0, 1.5], "ir": ["Synonym", 0.5, -0.03136914223432541, 1.0, 1.0, 1.5], "dan": ["Synonym", 0.5, 0.3302794396877289, 1.0, 1.0, 1.5], "ok": ["Synonym", 0.5, 0.29879701137542725, 1.0, 1.0, 1.5], "dash": ["Synonym", 0.17777318078445814, 0.2765270471572876, 1.0, 0.807, 0.9847731807844582], "ge": ["Synonym", 0.5, 0.26250898838043213, 1.0, 1.0, 1.5], "pa": ["Synonym", 0.5, 0.16665194928646088, 1.0, 1.0, 1.5], "da": ["Synonym", 0.5, 0.22018685936927795, 1.0, 1.0, 1.5], "va": ["Synonym", 0.5, 0.06300783902406693, 1.0, 1.0, 1.5], "duck": ["Synonym", 0.21116542111651707, 0.2322738766670227, 1.0, 0.7845, 0.995665421116517], "gift": ["Synonym", 0.6604381721649042, 0.35282933712005615, 1.0, 0.5405, 1.2009381721649042], "slash": ["Synonym", 0.4640317992441892, 0.2916795313358307, 1.0, 0.63, 1.0940317992441893]}, "animal": {"vegetable": ["DistinctFrom", 0.023172296302751996, 0.4182144105434418, 1.662, 0.79, 0.813172296302752], "plant": ["RelatedTo", 0.3001175052917509, 0.49789392948150635, 1.0, 0.7305, 1.030617505291751], "cafe": ["AtLocation", 0.4575274238361667, 0.2114618718624115, 1.0, 0.811, 1.2685274238361668], "outside": ["AtLocation", 0.5, 0.3853782117366791, 1.0, 0.7344999999999999, 1.2345], "park": ["AtLocation", 0.4854065413607433, 0.3767338693141937, 2.0, 0.769, 1.2544065413607433], "wild": ["AtLocation", 0.7131082167404162, 0.6167106032371521, 1.0, 0.6895, 1.4026082167404161], "woodland": ["AtLocation", 0.4130273713298052, 0.3387240767478943, 1.0, 0.7705000000000001, 1.1835273713298053], "zoo": ["RelatedTo", 0.4988337265781979, 0.549723207950592, 1.0, 0.8755, 1.3743337265781979], "fair": ["AtLocation", 0.5820025837967366, 0.3780350089073181, 1.0, 0.831, 1.4130025837967366], "farm": ["RelatedTo", 0.42872214346095455, 0.5654795169830322, 8.91, 0.7785000000000001, 1.2072221434609547], "blood": ["RelatedTo", 0.6221960011936047, 0.5065059661865234, 1.0, 0.762, 1.3841960011936048], "bone": ["HasContext", 0.2994304114982129, 0.4848247170448303, 2.0, 0.838, 1.137430411498213], "chest": ["AtLocation", 0.2481783125807011, 0.2932162284851074, 1.0, 0.959, 1.2071783125807012], "heart": ["AtLocation", 0.5711371478472433, 0.39840230345726013, 2.0, 0.842, 1.4131371478472432], "liver": ["AtLocation", 0.152499578376652, 0.4002130627632141, 1.0, 0.849, 1.001499578376652], "meat": ["RelatedTo", 0.28605834803620533, 0.641063928604126, 1.0, 0.91, 1.1960583480362055], "muscle": ["RelatedTo", 0.358877329406449, 0.3120381236076355, 1.0, 0.909, 1.2678773294064491], "nerve": ["AtLocation", 0.7320294953022245, 0.3088752031326294, 2.0, 0.71, 1.4420294953022244], "stomach": ["AtLocation", 0.2903011705569409, 0.3592551052570343, 1.0, 0.869, 1.159301170556941], "eating": ["CapableOf", 0.5932721044365226, 0.5510709285736084, 3.464, 0.8275, 1.4207721044365225], "live": ["CapableOf", 0.7290999218467779, 0.4215867519378662, 2.0, 0.7390000000000001, 1.468099921846778], "attack": ["CapableOf", 0.7496678444976314, 0.3112151622772217, 1.0, 0.6635, 1.4131678444976314], "bathe": ["CapableOf", 0.27229844842159284, 0.11586504429578781, 1.0, 0.814, 1.0862984484215927], "bite": ["CapableOf", 0.6955612319903862, 0.450158029794693, 2.0, 0.706, 1.401561231990386], "drink": ["CapableOf", 0.41065103463063435, 0.33477210998535156, 1.0, 0.9145, 1.3251510346306343], "fly": ["CapableOf", 0.6617197953150301, 0.3099742531776428, 1.0, 0.748, 1.4097197953150302], "gay": ["CapableOf", 0.41067789137829397, 0.3467075228691101, 1.0, 0.8949999999999999, 1.3056778913782938], "male": ["IsA", 0.36865710423139364, 0.4538080096244812, 2.0, 0.9435, 1.3121571042313938], "move": ["CapableOf", 0.48476519289287867, 0.29964712262153625, 1.0, 0.8640000000000001, 1.3487651928928788], "reproduce": ["Desires", 0.6316645394142689, 0.24076075851917267, 1.0, 0.793, 1.424664539414269], "travel": ["CapableOf", 0.8018396861765079, 0.2670699954032898, 1.0, 0.7055, 1.507339686176508], "eat": ["Desires", 0.4538734667930535, 0.48783278465270996, 1.0, 0.89, 1.3438734667930534], "human": ["RelatedTo", 0.40342635244549063, 0.7462460994720459, 1.0, 0.779, 1.1824263524454905], "resource": ["ExternalURL", 0.3859172947578772, 0.42192283272743225, 1.0, 0.8140000000000001, 1.1999172947578773], "baby": ["RelatedTo", 0.5244277378936752, 0.4431616961956024, 1.0, 0.7695, 1.293927737893675], "body": ["HasContext", 0.3894927413577431, 0.5624499320983887, 2.0, 0.889, 1.2784927413577432], "ear": ["HasA", 0.07850788069696045, 0.3815017342567444, 1.0, 0.827, 0.9055078806969604], "emotion": ["HasA", 0.679203414423705, 0.24639593064785004, 1.0, 0.7325, 1.411703414423705], "eye": ["RelatedTo", 0.1175503937219497, 0.4436196982860565, 1.0, 0.8725, 0.9900503937219498], "feeling": ["HasA", 0.46544617714562486, 0.2309502363204956, 1.0, 0.767, 1.2324461771456248], "fur": ["UsedFor", 0.24393007078310497, 0.43730366230010986, 1.0, 0.91, 1.153930070783105], "tail": ["RelatedTo", 0.11982972307926781, 0.3732825815677643, 1.0, 0.8605, 0.9803297230792678], "ireland": ["HasContext", 0.5, 0.13558349013328552, 1.0, 0.7344999999999999, 1.2345], "crop": ["HasContext", 0.17926137603478343, 0.4217347800731659, 2.0, 0.8280000000000001, 1.0072613760347835], "diet": ["HasContext", 0.119537633098135, 0.45380106568336487, 2.0, 0.8165, 0.936037633098135], "drench": ["HasContext", 0.5, -0.1007218137383461, 2.0, 0.7344999999999999, 1.2345], "hump": ["HasContext", 0.4008661970062989, 0.06482316553592682, 1.0, 0.8635, 1.264366197006299], "nose": ["HasContext", 0.15355956941420043, 0.3045732080936432, 2.0, 0.8494999999999999, 1.0030595694142004], "registered": ["HasContext", 0.5, 0.23896540701389313, 2.0, 0.7344999999999999, 1.2345], "sacrifice": ["HasContext", 0.730888265788797, 0.31325003504753113, 2.0, 0.682, 1.412888265788797], "settle": ["HasContext", 0.5890179981589314, 0.1541478931903839, 1.0, 0.839, 1.4280179981589314], "side": ["HasContext", 0.15098299769046863, 0.2926460802555084, 2.0, 0.848, 0.9989829976904686], "sitter": ["HasContext", 0.33015512738175684, 0.17693664133548737, 2.0, 0.892, 1.2221551273817568], "social": ["HasContext", 0.4821761232322436, 0.40137961506843567, 2.0, 0.7875000000000001, 1.2696761232322438], "trained": ["HasContext", 0.5221184996506134, 0.2631203532218933, 1.0, 0.8610000000000001, 1.3831184996506134], "trap": ["HasContext", 0.7163685572095279, 0.33529162406921387, 2.0, 0.7415, 1.4578685572095278], "untrained": ["HasContext", 0.6170384903483893, 0.14261271059513092, 1.0, 0.8045, 1.4215384903483894], "alive": ["HasProperty", 0.632120103853632, 0.40612801909446716, 2.0, 0.789, 1.421120103853632], "edible": ["HasProperty", 0.43366912941943797, 0.4033240079879761, 2.828, 0.843, 1.2766691294194379], "friendly": ["HasProperty", 0.6541575537605594, 0.29679128527641296, 1.0, 0.746, 1.4001575537605593], "opaque": ["HasProperty", 0.2304746314461764, 0.0829373225569725, 1.0, 0.7889999999999999, 1.0194746314461762], "territorial": ["HasProperty", 0.4115646907346416, 0.18627572059631348, 1.0, 0.897, 1.3085646907346415], "aardvark": ["IsA", 0.3143775213076046, -0.01691778004169464, 1.0, 0.9430000000000001, 1.2573775213076046], "adult": ["RelatedTo", 0.5509731609087185, 0.5268333554267883, 1.0, 0.8435, 1.3944731609087184], "food": ["UsedFor", 0.5856961206937807, 0.6109164357185364, 2.0, 0.7235, 1.3091961206937808], "ant": ["IsA", 0.09086337471302784, 0.3081326484680176, 1.0, 0.8165, 0.9073633747130279], "ape": ["IsA", 0.22332920229746558, 0.5040900111198425, 1.0, 0.926, 1.1493292022974657], "axis": ["IsA", 0.41490452984399395, 0.061248037964105606, 1.0, 0.714, 1.128904529843994], "bat": ["RelatedTo", 0.33769318213108285, 0.32895395159721375, 5.641, 0.851, 1.1886931821310829], "bear": ["RelatedTo", 0.37044753368649597, 0.46404924988746643, 10.5, 0.9335, 1.3039475336864959], "beaver": ["RelatedTo", 0.17716234013026885, 0.2554081082344055, 1.124, 0.9015, 1.0786623401302688], "bird": ["RelatedTo", 0.37150964258613445, 0.6503940224647522, 1.0, 0.8195, 1.1910096425861345], "bison": ["IsA", 0.2696535927986748, 0.45240625739097595, 1.0, 0.9355, 1.2051535927986747], "bull": ["IsA", 0.42145153688275355, 0.3533526062965393, 1.0, 0.935, 1.3564515368827537], "calf": ["IsA", 0.19908392200528396, 0.35780107975006104, 1.0, 0.923, 1.122083922005284], "canine": ["IsA", 0.3770507659000097, 0.4806700348854065, 1.0, 0.9445000000000001, 1.3215507659000099], "cat": ["RelatedTo", 0.24192898758846082, 0.6200780272483826, 5.881, 0.802, 1.043928987588461], "cattle": ["IsA", 0.23799816022310485, 0.6041536927223206, 1.0, 0.8645, 1.102498160223105], "centipede": ["IsA", 0.3632542439155065, 0.14980021119117737, 1.0, 0.832, 1.1952542439155065], "chicken": ["RelatedTo", 0.18914400144517673, 0.4495302140712738, 7.6, 0.8615, 1.0506440014451768], "child": ["IsA", 0.6702932032778353, 0.5217639803886414, 1.0, 0.7795, 1.4497932032778351], "coon": ["IsA", 0.27252017993446037, 0.16920024156570435, 1.0, 0.9595, 1.2320201799344603], "crab": ["IsA", 0.24447103239183088, 0.28711989521980286, 2.0, 0.893, 1.137471032391831], "creature": ["Synonym", 0.4783802133783306, 0.5733675956726074, 2.0, 0.8685, 1.3468802133783306], "critter": ["RelatedTo", 0.3425416540042705, 0.11130081862211227, 1.0, 0.975, 1.3175416540042706], "crow": ["RelatedTo", 0.4740526504186397, 0.37241047620773315, 1.0, 0.816, 1.2900526504186396], "dam": ["IsA", 0.5071756774150654, 0.13186520338058472, 1.0, 0.843, 1.3501756774150655], "deer": ["RelatedTo", 0.2310893484028601, 0.5127289295196533, 1.0, 0.9015, 1.1325893484028602], "dolphin": ["IsA", 0.43151939318439125, 0.47421392798423767, 4.0, 0.7925, 1.2240193931843912], "dove": ["IsA", 0.3172437254258567, 0.21570254862308502, 1.0, 0.7585, 1.0757437254258566], "dragon": ["RelatedTo", 0.5726596661240642, 0.42136460542678833, 1.0, 0.8345, 1.4071596661240642], "duck": ["RelatedTo", 0.21116542111651707, 0.43952369689941406, 5.537, 0.877, 1.088165421116517], "eagle": ["IsA", 0.4115646907346416, 0.24140311777591705, 1.0, 0.9165000000000001, 1.3280646907346416], "earthworm": ["IsA", 0.5, 0.11896555870771408, 1.0, 0.7344999999999999, 1.2345], "eel": ["IsA", 0.4703806406856502, 0.17455147206783295, 1.0, 0.8585, 1.3288806406856501], "elephant": ["RelatedTo", 0.3164074530101379, 0.6378892660140991, 1.746, 0.995, 1.3114074530101378], "emu": ["IsA", 0.2162974265932913, 0.0686197280883789, 1.0, 0.8734999999999999, 1.0897974265932913], "feeder": ["IsA", 0.3030793856064477, 0.1719391793012619, 2.0, 0.9295, 1.2325793856064478], "female": ["IsA", 0.6205652337343239, 0.42970818281173706, 2.0, 0.827, 1.4475652337343239], "ferret": ["IsA", 0.26692015648253775, 0.25507283210754395, 4.0, 0.8725, 1.139420156482538], "fish": ["RelatedTo", 0.12459370448514491, 0.6432334184646606, 1.0, 0.8795, 1.0040937044851448], "fox": ["RelatedTo", 0.43536977407039346, 0.3153022229671478, 4.263, 0.8785, 1.3138697740703935], "frog": ["RelatedTo", 0.16851368733845495, 0.41775453090667725, 1.324, 0.8594999999999999, 1.0280136873384549], "game": ["IsA", 0.6487424621350049, 0.30287617444992065, 2.0, 0.754, 1.4027424621350049], "giant": ["IsA", 0.6053396982263348, 0.36252927780151367, 2.0, 0.7855000000000001, 1.390839698226335], "goose": ["IsA", 0.1290270705578078, 0.3038806617259979, 1.0, 0.8654999999999999, 0.9945270705578078], "grandparent": ["IsA", 0.5, 0.08193553239107132, 1.0, 0.7344999999999999, 1.2345], "griffin": ["IsA", 0.20202430905878138, 0.16830801963806152, 1.0, 0.862, 1.0640243090587813], "groundhog": ["IsA", 0.22058456556071637, 0.062657929956913, 2.0, 0.839, 1.0595845655607163], "hamster": ["IsA", 0.21950559677229056, 0.22262759506702423, 1.0, 0.9415, 1.1610055967722905], "hawk": ["IsA", 0.35067538747422916, 0.19913114607334137, 1.0, 0.9590000000000001, 1.3096753874742293], "horse": ["RelatedTo", 0.3685144911749593, 0.5015869140625, 1.0, 0.9430000000000001, 1.3115144911749594], "hummingbird": ["IsA", 0.405513427541335, 0.07828731089830399, 1.0, 0.8155, 1.221013427541335], "insect": ["RelatedTo", 0.5318430975642351, 0.675153911113739, 1.0, 0.8160000000000001, 1.347843097564235], "kitten": ["IsA", 0.4854065413607433, 0.2636730372905731, 1.0, 0.769, 1.2544065413607433], "larva": ["IsA", 0.43891417739948385, 0.22181954979896545, 2.0, 0.8185, 1.2574141773994838], "lemur": ["IsA", 0.5, 0.18486863374710083, 1.0, 0.7344999999999999, 1.2345], "leopard": ["IsA", 0.5188079667534611, 0.299385666847229, 1.0, 0.867, 1.385807966753461], "lion": ["RelatedTo", 0.4860426219657451, 0.45839253067970276, 1.099, 0.891, 1.377042621965745], "lizard": ["IsA", 0.26178626920349835, 0.3535405993461609, 1.0, 0.861, 1.1227862692034982], "mate": ["IsA", 0.5599512928484638, 0.15595953166484833, 2.0, 0.7905, 1.3504512928484638], "mole": ["RelatedTo", 0.22124367960518407, 0.19825197756290436, 1.0, 0.891, 1.112243679605184], "monkey": ["RelatedTo", 0.27146131503840737, 0.545360267162323, 1.109, 0.9560000000000001, 1.2274613150384075], "mouse": ["IsA", 0.2758989419861526, 0.5058060884475708, 1.0, 0.9185, 1.1943989419861527], "mule": ["RelatedTo", 0.2994245695538898, 0.33894822001457214, 1.034, 0.813, 1.1124245695538897], "octopus": ["IsA", 0.36231218665349085, 0.26736679673194885, 1.0, 0.838, 1.2003121866534907], "orphan": ["RelatedTo", 0.5769035808367788, 0.2918204963207245, 1.0, 0.745, 1.321903580836779], "ostrich": ["IsA", 0.24253517630138074, 0.36695966124534607, 2.0, 0.9005, 1.1430351763013806], "owl": ["RelatedTo", 0.11820119025127548, 0.3855617940425873, 1.067, 0.8795, 0.9977011902512755], "parent": ["IsA", 0.48526458840573133, 0.3124628961086273, 1.0, 0.778, 1.2632645884057314], "patient": ["IsA", 0.10307395777656926, 0.446537584066391, 1.0, 0.8105, 0.9135739577765692], "pest": ["IsA", 0.6531842947872147, 0.4271446168422699, 2.0, 0.7484999999999999, 1.4016842947872146], "pet": ["UsedFor", 0.5669816427186528, 0.6652496457099915, 2.0, 0.7315, 1.2984816427186527], "pig": ["RelatedTo", 0.2917158903118992, 0.6318477988243103, 1.0, 0.84, 1.1317158903118991], "predator": ["RelatedTo", 0.7518443896264033, 0.38702359795570374, 1.0, 0.6859999999999999, 1.4378443896264033], "puppy": ["IsA", 0.6649549365789499, 0.3888583779335022, 1.0, 0.782, 1.4469549365789498], "python": ["IsA", 0.5810882930610793, 0.22972476482391357, 2.0, 0.7949999999999999, 1.3760882930610792], "rabbit": ["RelatedTo", 0.3016144144626726, 0.49207308888435364, 1.0, 0.828, 1.1296144144626725], "raccoon": ["IsA", 0.2578911729074007, 0.319031298160553, 1.0, 0.9525, 1.2103911729074008], "racer": ["IsA", 0.4139531281575519, 0.09625855833292007, 2.0, 0.919, 1.332953128157552], "raptor": ["IsA", 0.6339230880957093, 0.1348714530467987, 1.0, 0.743, 1.3769230880957093], "rat": ["IsA", 0.49346718249832, 0.5198520421981812, 1.0, 0.8465, 1.3399671824983201], "reptile": ["IsA", 0.42080434913576736, 0.4952854812145233, 1.0, 0.8865, 1.3073043491357672], "robin": ["IsA", 0.20434351293390338, 0.18921275436878204, 1.0, 0.911, 1.1153435129339033], "rodent": ["IsA", 0.4507216501548222, 0.4761543571949005, 1.0, 0.8674999999999999, 1.318221650154822], "sheep": ["RelatedTo", 0.1344973096246131, 0.6279303431510925, 1.596, 0.8065, 0.9409973096246131], "shepherd": ["IsA", 0.2520910636296753, 0.3330996036529541, 1.0, 0.8295, 1.0815910636296753], "sibling": ["IsA", 0.5444565209802692, 0.14100506901741028, 1.0, 0.747, 1.2914565209802693], "snake": ["IsA", 0.6126046771627435, 0.5283908843994141, 1.0, 0.7575000000000001, 1.3701046771627436], "spider": ["IsA", 0.5403474662312747, 0.4621272087097168, 1.0, 0.8245, 1.3648474662312746], "sponge": ["IsA", 0.07249110338645107, 0.19064010679721832, 1.0, 0.826, 0.898491103386451], "squirrel": ["RelatedTo", 0.22484894709098452, 0.3953269422054291, 12.835, 0.8885, 1.1133489470909845], "starfish": ["IsA", 0.28999369773526495, 0.10641524195671082, 1.0, 0.8255, 1.115493697735265], "stunt": ["IsA", 0.3867778755749453, 0.22661375999450684, 2.0, 0.9105, 1.2972778755749452], "survivor": ["IsA", 0.5761675766189599, 0.2693682014942169, 2.0, 0.802, 1.37816757661896], "tiger": ["RelatedTo", 0.5241527732138009, 0.3716016113758087, 1.015, 0.8514999999999999, 1.3756527732138009], "tortoise": ["IsA", 0.18547722433063457, 0.26942041516304016, 1.0, 0.7080000000000001, 0.8934772243306346], "turtle": ["RelatedTo", 0.24768797253581076, 0.4454309344291687, 1.424, 0.681, 0.9286879725358108], "unicorn": ["RelatedTo", 0.5121211572864764, 0.20267713069915771, 1.0, 0.8725, 1.3846211572864764], "vegetarian": ["RelatedTo", 0.12692907357565594, 0.38062337040901184, 1.0, 0.852, 0.978929073575656], "vermin": ["IsA", 0.6960003616062972, 0.2494073212146759, 1.0, 0.722, 1.418000361606297], "virgin": ["IsA", 0.3026300120490474, 0.17410965263843536, 1.0, 0.911, 1.2136300120490473], "wolf": ["IsA", 0.4857995962722345, 0.49982550740242004, 1.0, 0.8624999999999999, 1.3482995962722344], "worm": ["IsA", 0.5930818284111771, 0.3334045708179474, 2.828, 0.7585, 1.351581828411177], "yak": ["IsA", 0.2446138615573262, 0.18942859768867493, 1.0, 0.9299999999999999, 1.174613861557326], "young": ["IsA", 0.5621085936166943, 0.37436091899871826, 2.0, 0.8494999999999999, 1.4116085936166942], "attacked": ["NotDesires", 0.5, 0.2531549632549286, 1.0, 0.7344999999999999, 1.2345], "burned": ["NotDesires", 0.6379183318518775, 0.33125317096710205, 1.0, 0.7745, 1.4124183318518775], "die": ["NotDesires", 0.8898084730328839, 0.3865727484226227, 1.0, 0.6275, 1.5173084730328839], "drown": ["NotDesires", 0.8934382331683122, 0.08556261658668518, 2.828, 0.6, 1.493438233168312], "hurt": ["NotDesires", 0.8551491499145553, 0.23859114944934845, 1.0, 0.639, 1.4941491499145552], "pain": ["NotDesires", 0.9142383185110521, 0.3008919954299927, 2.0, 0.618, 1.5322383185110522], "starve": ["NotDesires", 0.8177339053262969, 0.1967310756444931, 1.0, 0.6665, 1.4842339053262967], "suffering": ["NotDesires", 0.8807544321676508, 0.32135361433029175, 1.0, 0.645, 1.5257544321676508], "ecosystem": ["PartOf", 0.3266185394652101, 0.35276976227760315, 1.0, 0.7705, 1.09711853946521], "nature": ["PartOf", 0.5004276825856897, 0.6359027028083801, 1.0, 0.669, 1.1694276825856897], "face": ["PartOf", 0.07776101412992312, 0.3275752663612366, 2.0, 0.8065, 0.8842610141299231], "head": ["PartOf", 0.2851658660074934, 0.4133370518684387, 2.0, 0.9765, 1.2616658660074935], "age": ["RelatedTo", 0.10493292640918717, 0.3038683831691742, 1.0, 0.838, 0.9429329264091871], "alien": ["RelatedTo", 0.42097713863019515, 0.4737328588962555, 1.0, 0.892, 1.3129771386301952], "beast": ["Synonym", 0.689679054997457, 0.4212101101875305, 2.0, 0.7115, 1.401179054997457], "cow": ["RelatedTo", 0.10063317052827511, 0.6366094350814819, 8.614, 0.824, 0.9246331705282751], "dog": ["RelatedTo", 0.42471391114340656, 0.681706428527832, 9.41, 0.9035, 1.3282139111434066], "four": ["RelatedTo", 0.13939044957225033, 0.27534741163253784, 1.146, 0.8694999999999999, 1.0088904495722502], "general": ["RelatedTo", 0.5725174960090159, 0.3118421137332916, 1.603, 0.8305, 1.4030174960090158], "generic": ["RelatedTo", 0.18922305955673405, 0.28488099575042725, 1.671, 0.923, 1.1122230595567342], "kingdom": ["RelatedTo", 0.46521394947277067, 0.23356857895851135, 1.0, 0.885, 1.3502139494727707], "leg": ["RelatedTo", 0.20099479165140435, 0.22037175297737122, 1.498, 0.9259999999999999, 1.1269947916514043], "living": ["RelatedTo", 0.6755036344411358, 0.4387784004211426, 4.437, 0.779, 1.454503634441136], "term": ["RelatedTo", 0.11899138596275585, 0.25210049748420715,
[truncated: 28,958,684 more chars]
