# Supplementary material for: An effective emotion tendency perception model in empathic dialogue
Source: PLoS One. 2023 Mar 10;18(3):e0282926. doi: 10.1371/journal.pone.0282926 (PMC10004494; doi:10.1371/journal.pone.0282926)
Supplement: S1 File — (ZIP) [file pone.0282926.s001.zip › code/data/ConceptNet_VAD_dict.json]

{
    "afternoon": [
        [
            "noon",
            "DerivedFrom",
            0.18043622046437366,
            0.7365903258323669,
            1.0,
            0.9765,
            1.1569362204643736
        ],
        [
            "resource",
            "ExternalURL",
            0.3859172947578772,
            0.09143242985010147,
            1.0,
            0.881,
            1.2669172947578773
        ],
        [
            "day",
            "IsA",
            0.3166164759207519,
            0.7789072394371033,
            2.0,
            0.8474999999999999,
            1.1641164759207518
        ],
        [
            "anything",
            "RelatedTo",
            0.5,
            0.36126890778541565,
            1.0,
            0.7895000000000001,
            1.2895
        ],
        [
            "decline",
            "RelatedTo",
            0.5666636743198183,
            0.36659693717956543,
            1.0,
            0.7685000000000001,
            1.3351636743198183
        ],
        [
            "event",
            "RelatedTo",
            0.5787495254669832,
            0.4691508412361145,
            1.0,
            0.7515,
            1.330249525466983
        ],
        [
            "held",
            "RelatedTo",
            0.5,
            0.5829437971115112,
            1.0,
            0.7895000000000001,
            1.2895
        ],
        [
            "later",
            "RelatedTo",
            0.5,
            0.5914305448532104,
            1.0,
            0.7895000000000001,
            1.2895
        ],
        [
            "often",
            "RelatedTo",
            0.5,
            0.3683711290359497,
            1.0,
            0.7895000000000001,
            1.2895
        ],
        [
            "part",
            "RelatedTo",
            0.24618500659065748,
            0.44169819355010986,
            1.0,
            0.88,
            1.1261850065906576
        ],
        [
            "party",
            "RelatedTo",
            0.9044393146386586,
            0.36487582325935364,
            1.0,
            0.5665,
            1.4709393146386587
        ],
        [
            "social",
            "RelatedTo",
            0.4821761232322436,
            0.18409255146980286,
            1.0,
            0.8545,
            1.3366761232322437
        ],
        [
            "evening",
            "RelatedTo",
            0.06077461076747888,
            0.8666207194328308,
            1.0,
            0.861,
            0.9217746107674789
        ],
        [
            "four",
            "RelatedTo",
            0.13939044957225033,
            0.5036234259605408,
            1.0,
            0.9365,
            1.0758904495722503
        ],
        [
            "matinee",
            "RelatedTo",
            0.46653674118734517,
            0.2991902828216553,
            1.0,
            0.8244999999999999,
            1.2910367411873451
        ],
        [
            "morning",
            "SimilarTo",
            0.25849683704051923,
            0.9538965225219727,
            1.0,
            0.846,
            1.1044968370405193
        ],
        [
            "sore",
            "Synonym",
            0.7496504351481419,
            0.2604548931121826,
            1.0,
            0.6495,
            1.3991504351481419
        ]
    ],
    "pm": [
        [
            "electronics",
            "HasContext",
            0.45787147044503895,
            -0.023631222546100616,
            1.0,
            0.6234999999999999,
            1.0813714704450388
        ],
        [
            "knitting",
            "HasContext",
            0.5,
            -0.12473145127296448,
            1.0,
            1.0,
            1.5
        ],
        [
            "canada",
            "HasContext",
            0.5,
            0.25334179401397705,
            1.0,
            1.0,
            1.5
        ],
        [
            "internet",
            "HasContext",
            0.4660730763466671,
            0.17189796268939972,
            1.0,
            0.639,
            1.1050730763466672
        ],
        [
            "none",
            "RelatedTo",
            0.5,
            0.135371133685112,
            1.0,
            1.0,
            1.5
        ],
        [
            "marker",
            "RelatedTo",
            0.16763022908202568,
            -0.0429818220436573,
            1.0,
            0.8335,
            1.0011302290820256
        ],
        [
            "match",
            "RelatedTo",
            0.3925350800201666,
            0.24100883305072784,
            1.0,
            0.664,
            1.0565350800201667
        ],
        [
            "place",
            "RelatedTo",
            0.13969476137814169,
            0.30637797713279724,
            1.0,
            0.833,
            0.9726947613781416
        ],
        [
            "price",
            "RelatedTo",
            0.28603418360705185,
            0.17367331683635712,
            1.0,
            0.752,
            1.038034183607052
        ],
        [
            "message",
            "RelatedTo",
            0.29918414233415724,
            0.26283955574035645,
            1.0,
            0.7295,
            1.0286841423341573
        ],
        [
            "im",
            "SimilarTo",
            0.5,
            0.0726209357380867,
            1.0,
            1.0,
            1.5
        ],
        [
            "memo",
            "Synonym",
            0.17595228825712236,
            0.06241866573691368,
            1.0,
            0.8200000000000001,
            0.9959522882571225
        ],
        [
            "premier",
            "Synonym",
            0.49245450628024356,
            0.42670074105262756,
            2.0,
            0.613,
            1.1054545062802434
        ]
    ],
    "abandon": [
        [
            "acquire",
            "Antonym",
            0.5635277676608816,
            0.5144225358963013,
            1.0,
            0.5840000000000001,
            1.1475277676608817
        ],
        [
            "embrace",
            "Antonym",
            0.7355513220146528,
            0.6222105026245117,
            1.0,
            0.5369999999999999,
            1.2725513220146527
        ],
        [
            "engage",
            "Antonym",
            0.6861807628565283,
            0.5597927570343018,
            1.0,
            0.5020000000000001,
            1.1881807628565284
        ],
        [
            "gain",
            "Antonym",
            0.7588251571241809,
            0.35719549655914307,
            1.0,
            0.507,
            1.2658251571241808
        ],
        [
            "join",
            "Antonym",
            0.43902348217786885,
            0.574860155582428,
            1.0,
            0.6415,
            1.0805234821778689
        ],
        [
            "maintain",
            "Antonym",
            0.33970434440586295,
            0.5772983431816101,
            1.0,
            0.6234999999999999,
            0.9632043444058629
        ],
        [
            "retain",
            "Antonym",
            0.3245109521794527,
            0.5030182600021362,
            1.0,
            0.8085,
            1.1330109521794527
        ],
        [
            "unite",
            "Antonym",
            0.44964088308329536,
            0.4466707706451416,
            1.0,
            0.5635000000000001,
            1.0131408830832955
        ],
        [
            "redeem",
            "Antonym",
            0.3373361127880382,
            0.30594488978385925,
            1.0,
            0.6845,
            1.0218361127880382
        ],
        [
            "rescue",
            "Antonym",
            0.8071404282851045,
            0.3377093970775604,
            1.0,
            0.4195000000000001,
            1.2266404282851044
        ],
        [
            "abandoned",
            "RelatedTo",
            0.7392928141426476,
            0.6202660202980042,
            1.0,
            0.978,
            1.7172928141426476
        ],
        [
            "ban",
            "EtymologicallyDerivedFrom",
            0.7066870445323977,
            0.4358477294445038,
            1.0,
            0.868,
            1.5746870445323977
        ],
        [
            "abandoning",
            "RelatedTo",
            0.5,
            0.7661362886428833,
            1.0,
            0.5165,
            1.0165
        ],
        [
            "leave",
            "Synonym",
            0.22454719372210374,
            0.6345653533935547,
            1.0,
            0.7364999999999999,
            0.9610471937221037
        ],
        [
            "discard",
            "MannerOf",
            0.40627308042047927,
            0.3837607204914093,
            2.0,
            0.818,
            1.2242730804204793
        ],
        [
            "chuck",
            "MannerOf",
            0.31816052618037377,
            0.06376329809427261,
            2.0,
            0.75,
            1.0681605261803737
        ],
        [
            "ditch",
            "Synonym",
            0.2745633014281297,
            0.41938719153404236,
            1.0,
            0.77,
            1.0445633014281297
        ],
        [
            "maroon",
            "RelatedTo",
            0.19259372671691566,
            0.043466560542583466,
            1.0,
            0.711,
            0.9035937267169156
        ],
        [
            "artificial",
            "RelatedTo",
            0.34344003161153336,
            0.1846325844526291,
            1.0,
            0.806,
            1.1494400316115334
        ],
        [
            "freedom",
            "RelatedTo",
            0.7860446121569541,
            0.400043785572052,
            1.0,
            0.5289999999999999,
            1.315044612156954
        ],
        [
            "impulse",
            "RelatedTo",
            0.5866976786078377,
            0.2494015395641327,
            1.0,
            0.6005,
            1.1871976786078378
        ],
        [
            "desert",
            "Synonym",
            0.12878528430804542,
            0.24747242033481598,
            2.0,
            0.6715,
            0.8002852843080455
        ],
        [
            "discontinue",
            "RelatedTo",
            0.29851470356785753,
            0.5030500292778015,
            1.0,
            0.7875,
            1.0860147035678576
        ],
        [
            "exercise",
            "RelatedTo",
            0.6623791916513385,
            0.4438713490962982,
            1.0,
            0.516,
            1.1783791916513384
        ],
        [
            "expel",
            "RelatedTo",
            0.5907269340819563,
            0.5229997634887695,
            1.0,
            0.7825,
            1.3732269340819563
        ],
        [
            "follow",
            "RelatedTo",
            0.39463777403358685,
            0.5404118895530701,
            1.0,
            0.6875,
            1.082137774033587
        ],
        [
            "insurer",
            "RelatedTo",
            0.5,
            0.11831993609666824,
            1.0,
            0.5165,
            1.0165
        ],
        [
            "interest",
            "RelatedTo",
            0.6103800855365146,
            0.3622523546218872,
            1.0,
            0.562,
            1.1723800855365147
        ],
        [
            "lapse",
            "RelatedTo",
            0.18507780238317584,
            0.13800126314163208,
            1.0,
            0.7145,
            0.8995778023831759
        ],
        [
            "reject",
            "RelatedTo",
            0.7925598662139971,
            0.6672633290290833,
            1.0,
            0.9319999999999999,
            1.7245598662139972
        ],
        [
            "right",
            "RelatedTo",
            0.383472386699896,
            0.4262808859348297,
            1.0,
            0.5725,
            0.9559723866998959
        ],
        [
            "surrender",
            "Synonym",
            0.6062224024827603,
            0.5877911448478699,
            1.0,
            0.907,
            1.5132224024827603
        ],
        [
            "title",
            "RelatedTo",
            0.34420961057079813,
            0.233906552195549,
            1.0,
            0.5905,
            0.9347096105707982
        ],
        [
            "yield",
            "Synonym",
            0.49045294189243743,
            0.23814800381660461,
            1.0,
            0.637,
            1.1274529418924375
        ],
        [
            "bury",
            "RelatedTo",
            0.7336394504031127,
            0.329104483127594,
            1.0,
            0.9615,
            1.6951394504031128
        ],
        [
            "concession",
            "RelatedTo",
            0.27064298388750724,
            0.30093079805374146,
            1.0,
            0.684,
            0.9546429838875072
        ],
        [
            "desolate",
            "Synonym",
            0.596627083873914,
            0.14126883447170258,
            2.0,
            0.8745,
            1.471127083873914
        ],
        [
            "flake",
            "RelatedTo",
            0.26479392274251806,
            0.00022937808535061777,
            1.0,
            0.768,
            1.032793922742518
        ],
        [
            "forgo",
            "Synonym",
            0.5,
            0.5670173764228821,
            1.0,
            0.5165,
            1.0165
        ],
        [
            "openly",
            "RelatedTo",
            0.25512034343155604,
            0.39501261711120605,
            1.0,
            0.659,
            0.9141203434315561
        ],
        [
            "pound",
            "RelatedTo",
            0.19390591735547696,
            0.18745242059230804,
            1.0,
            0.65,
            0.843905917355477
        ],
        [
            "quit",
            "Synonym",
            0.356469619091618,
            0.5441439151763916,
            1.0,
            0.7715000000000001,
            1.1279696190916182
        ],
        [
            "resignation",
            "RelatedTo",
            0.5610884112805994,
            0.2852477431297302,
            1.0,
            0.89,
            1.4510884112805993
        ],
        [
            "stale",
            "RelatedTo",
            0.4717115314904135,
            0.13614283502101898,
            1.0,
            0.8795,
            1.3512115314904134
        ],
        [
            "waive",
            "Synonym",
            0.48317715349556334,
            0.3910474479198456,
            1.0,
            0.868,
            1.3511771534955632
        ],
        [
            "drop",
            "Synonym",
            0.1600051390019351,
            0.3549385666847229,
            1.0,
            0.6875,
            0.8475051390019351
        ],
        [
            "evacuate",
            "Synonym",
            0.5883221308878321,
            0.45925962924957275,
            1.0,
            0.7125,
            1.3008221308878323
        ],
        [
            "dispense",
            "Synonym",
            0.33316967868330705,
            0.22283166646957397,
            1.0,
            0.745,
            1.078169678683307
        ],
        [
            "retire",
            "Synonym",
            0.2572686686041321,
            0.4468037486076355,
            1.0,
            0.7635000000000001,
            1.0207686686041322
        ],
        [
            "withdraw",
            "Synonym",
            0.42123397006361873,
            0.6935234069824219,
            1.0,
            0.849,
            1.2702339700636187
        ]
    ],
    "acquire": [
        [
            "abandon",
            "Antonym",
            0.7458169000241458,
            0.5144225358963013,
            1.0,
            0.5840000000000001,
            1.329816900024146
        ],
        [
            "forget",
            "Antonym",
            0.334720290887994,
            0.2457093894481659,
            1.0,
            0.6965000000000001,
            1.0312202908879942
        ],
        [
            "acquisition",
            "RelatedTo",
            0.42435220255256684,
            0.6996173858642578,
            1.0,
            0.9119999999999999,
            1.3363522025525667
        ],
        [
            "resource",
            "ExternalURL",
            0.3859172947578772,
            0.2708669900894165,
            1.0,
            0.898,
            1.2839172947578772
        ],
        [
            "medicine",
            "HasContext",
            0.3245290295667049,
            0.2541767358779907,
            1.0,
            0.8625,
            1.187029029566705
        ],
        [
            "get",
            "Synonym",
            0.522133588554281,
            0.4378955364227295,
            1.0,
            0.8905000000000001,
            1.4126335885542811
        ],
        [
            "gain",
            "Synonym",
            0.7588251571241809,
            0.5574766397476196,
            2.0,
            0.8719999999999999,
            1.6308251571241807
        ],
        [
            "aptitude",
            "RelatedTo",
            0.45892691880234254,
            0.1280823051929474,
            1.0,
            0.957,
            1.4159269188023424
        ],
        [
            "blog",
            "RelatedTo",
            0.2877521921714828,
            0.04718660190701485,
            1.0,
            0.8640000000000001,
            1.1517521921714828
        ],
        [
            "capitalize",
            "RelatedTo",
            0.559666582808357,
            0.41533997654914856,
            1.0,
            0.9025,
            1.462166582808357
        ],
        [
            "catch",
            "RelatedTo",
            0.25683349306000547,
            0.2841704785823822,
            1.0,
            0.8335000000000001,
            1.0903334930600055
        ],
        [
            "coin",
            "RelatedTo",
            0.4486184298425206,
            0.09264912456274033,
            1.0,
            0.869,
            1.3176184298425206
        ],
        [
            "conquer",
            "RelatedTo",
            0.6798705501970657,
            0.38366377353668213,
            1.0,
            0.728,
            1.4078705501970656
        ],
        [
            "contracted",
            "RelatedTo",
            0.4190262744757112,
            0.3258158564567566,
            1.0,
            0.711,
            1.1300262744757112
        ],
        [
            "garner",
            "RelatedTo",
            0.2737373917632077,
            0.30063092708587646,
            1.0,
            0.8190000000000001,
            1.0927373917632077
        ],
        [
            "homestead",
            "RelatedTo",
            0.5213274416181984,
            0.051239777356386185,
            1.0,
            0.8605,
            1.3818274416181984
        ],
        [
            "honest",
            "RelatedTo",
            0.6268910480729248,
            0.10351285338401794,
            1.0,
            0.846,
            1.472891048072925
        ],
        [
            "intelligence",
            "RelatedTo",
            0.6242502034907478,
            0.24104619026184082,
            1.0,
            0.9404999999999999,
            1.5647502034907477
        ],
        [
            "land",
            "RelatedTo",
            0.1465608204131359,
            0.4358285367488861,
            1.0,
            0.7705000000000001,
            0.917060820413136
        ],
        [
            "learn",
            "Synonym",
            0.6555124265083828,
            0.4229145050048828,
            2.0,
            0.9125,
            1.5680124265083828
        ],
        [
            "obtain",
            "Synonym",
            0.45314756039941767,
            0.6227653622627258,
            1.0,
            0.9485,
            1.4016475603994176
        ],
        [
            "packrat",
            "RelatedTo",
            0.5,
            -0.28406044840812683,
            1.0,
            0.5995,
            1.0995
        ],
        [
            "prescription",
            "RelatedTo",
            0.32153593005972925,
            0.22650492191314697,
            1.0,
            0.669,
            0.9905359300597293
        ],
        [
            "procure",
            "Synonym",
            0.48163263506542736,
            0.5142035484313965,
            1.0,
            0.9299999999999999,
            1.4116326350654274
        ],
        [
            "purchase",
            "RelatedTo",
            0.3536622458919214,
            0.7371418476104736,
            1.0,
            0.88,
            1.2336622458919213
        ],
        [
            "realize",
            "Synonym",
            0.46239064533023005,
            0.3955335021018982,
            1.0,
            0.9590000000000001,
            1.42139064533023
        ],
        [
            "reel",
            "RelatedTo",
            0.1794130872769403,
            -0.019557511433959007,
            1.0,
            0.74,
            0.9194130872769403
        ],
        [
            "seek",
            "RelatedTo",
            0.2997649311933155,
            0.561350405216217,
            1.0,
            0.875,
            1.1747649311933155
        ],
        [
            "source",
            "RelatedTo",
            0.3674606797777025,
            0.3071375787258148,
            1.0,
            0.8785000000000001,
            1.2459606797777025
        ],
        [
            "steal",
            "RelatedTo",
            0.9509783789932051,
            0.4638517498970032,
            1.0,
            0.4,
            1.3509783789932053
        ],
        [
            "accept",
            "Synonym",
            0.5113693858575723,
            0.4805440604686737,
            1.0,
            0.902,
            1.4133693858575724
        ],
        [
            "master",
            "Synonym",
            0.4079846179676729,
            0.2658933699131012,
            1.0,
            0.9195,
            1.327484617967673
        ],
        [
            "accomplish",
            "Synonym",
            0.7910831594837633,
            0.3196755349636078,
            1.0,
            0.8494999999999999,
            1.6405831594837632
        ],
        [
            "achieve",
            "Synonym",
            0.5804381465168614,
            0.4283619523048401,
            1.0,
            0.953,
            1.5334381465168614
        ],
        [
            "earn",
            "Synonym",
            0.7662722535264419,
            0.4687381982803345,
            1.0,
            0.8334999999999999,
            1.5997722535264418
        ],
        [
            "gather",
            "Synonym",
            0.3788960788678394,
            0.3064996600151062,
            1.0,
            0.8865000000000001,
            1.2653960788678393
        ],
        [
            "secure",
            "Synonym",
            0.5404621481489559,
            0.5226032733917236,
            1.0,
            0.9504999999999999,
            1.490962148148956
        ],
        [
            "win",
            "Synonym",
            0.7992953062476073,
            0.3654091954231262,
            2.0,
            0.8399999999999999,
            1.639295306247607
        ],
        [
            "tango",
            "Synonym",
            0.39632424265786054,
            -0.032877590507268906,
            1.0,
            0.8485,
            1.2448242426578606
        ],
        [
            "grow",
            "Synonym",
            0.7424845170642659,
            0.37629327178001404,
            2.0,
            0.8859999999999999,
            1.628484517064266
        ],
        [
            "assume",
            "Synonym",
            0.35741404866430043,
            0.48933178186416626,
            2.0,
            0.899,
            1.2564140486643005
        ],
        [
            "develop",
            "Synonym",
            0.6028626645176745,
            0.6616154313087463,
            2.0,
            0.8679999999999999,
            1.4708626645176743
        ]
    ],
    "embrace": [
        [
            "abandon",
            "Antonym",
            0.7458169000241458,
            0.6222105026245117,
            1.0,
            0.5369999999999999,
            1.2828169000241458
        ],
        [
            "brace",
            "DerivedFrom",
            0.25851911224658763,
            0.10184237360954285,
            1.0,
            0.778,
            1.0365191122465878
        ],
        [
            "embracing",
            "Synonym",
            0.5,
            0.7456493973731995,
            2.0,
            0.5305,
            1.0305
        ],
        [
            "legal",
            "HasContext",
            0.29962148018658336,
            0.344192773103714,
            1.0,
            0.8005,
            1.1001214801865833
        ],
        [
            "kiss",
            "HasSubevent",
            0.9127517909110611,
            0.40392357110977173,
            2.0,
            0.8295,
            1.742251790911061
        ],
        [
            "kissing",
            "HasSubevent",
            0.5,
            0.23176950216293335,
            1.0,
            0.5305,
            1.0305
        ],
        [
            "cuddle",
            "RelatedTo",
            0.6767229776751273,
            0.13327719271183014,
            1.0,
            0.9335,
            1.6102229776751273
        ],
        [
            "adoption",
            "IsA",
            0.4028307547460898,
            0.4582650363445282,
            2.0,
            0.7999999999999999,
            1.2028307547460897
        ],
        [
            "hug",
            "Synonym",
            0.6515813160207355,
            0.41183626651763916,
            2.0,
            0.948,
            1.5995813160207355
        ],
        [
            "include",
            "RelatedTo",
            0.4214521785401406,
            0.2640528678894043,
            1.0,
            0.8695,
            1.2909521785401408
        ],
        [
            "bosom",
            "Synonym",
            0.411446974588652,
            0.14479315280914307,
            2.0,
            0.7825,
            1.193946974588652
        ],
        [
            "clip",
            "RelatedTo",
            0.16835472653896114,
            0.1483006775379181,
            1.0,
            0.6545,
            0.8228547265389611
        ],
        [
            "acceptance",
            "RelatedTo",
            0.49045123943865365,
            0.6169223785400391,
            1.0,
            0.8404999999999999,
            1.3309512394386536
        ],
        [
            "enclosure",
            "RelatedTo",
            0.2310893484028601,
            0.06922181695699692,
            1.0,
            0.6765,
            0.9075893484028601
        ],
        [
            "surround",
            "RelatedTo",
            0.41096602238105967,
            0.2411343902349472,
            1.0,
            0.73,
            1.1409660223810596
        ],
        [
            "accept",
            "Synonym",
            0.5113693858575723,
            0.607403576374054,
            1.0,
            0.847,
            1.3583693858575723
        ],
        [
            "affection",
            "RelatedTo",
            0.6941395900892589,
            0.4674369692802429,
            1.0,
            0.94,
            1.6341395900892588
        ],
        [
            "eager",
            "RelatedTo",
            0.562783127144944,
            0.6085758209228516,
            1.0,
            0.625,
            1.187783127144944
        ],
        [
            "friend",
            "RelatedTo",
            0.6433718395125795,
            0.29956138134002686,
            1.0,
            0.94,
            1.5833718395125795
        ],
        [
            "seize",
            "RelatedTo",
            0.48254200411863724,
            0.27451780438423157,
            1.0,
            0.7765,
            1.2590420041186372
        ],
        [
            "submit",
            "RelatedTo",
            0.3240760803914529,
            0.33022138476371765,
            1.0,
            0.822,
            1.146076080391453
        ],
        [
            "welcome",
            "RelatedTo",
            0.6922520063527353,
            0.6201584935188293,
            1.0,
            0.942,
            1.6342520063527353
        ],
        [
            "bra",
            "RelatedTo",
            0.4129210741644541,
            -0.01698186621069908,
            1.0,
            0.842,
            1.254921074164454
        ],
        [
            "fathom",
            "RelatedTo",
            0.23261027616345187,
            0.19491037726402283,
            1.0,
            0.7454999999999999,
            0.9781102761634518
        ],
        [
            "fold",
            "RelatedTo",
            0.2819174603508169,
            0.2808668911457062,
            1.0,
            0.679,
            0.9609174603508169
        ],
        [
            "comprehend",
            "Synonym",
            0.5800810189106241,
            0.36415308713912964,
            2.0,
            0.9005,
            1.480581018910624
        ],
        [
            "cover",
            "Synonym",
            0.1908807026573983,
            0.2732507288455963,
            2.0,
            0.583,
            0.7738807026573983
        ],
        [
            "squeeze",
            "Synonym",
            0.45422881784791225,
            0.21094708144664764,
            2.0,
            0.6615,
            1.1157288178479123
        ]
    ],
    "engage": [
        [
            "abandon",
            "Antonym",
            0.7458169000241458,
            0.5597927570343018,
            1.0,
            0.5020000000000001,
            1.247816900024146
        ],
        [
            "engagement",
            "RelatedTo",
            0.7182391416415166,
            0.581111490726471,
            1.0,
            0.8280000000000001,
            1.5462391416415167
        ],
        [
            "engaged",
            "RelatedTo",
            0.634089148328998,
            0.7027090787887573,
            1.0,
            0.867,
            1.5010891483289979
        ],
        [
            "engages",
            "RelatedTo",
            0.5,
            0.638235867023468,
            1.0,
            0.46650000000000014,
            0.9665000000000001
        ],
        [
            "engaging",
            "RelatedTo",
            0.7866440785342655,
            0.7315489053726196,
            1.0,
            0.8195,
            1.6061440785342656
        ],
        [
            "engineering",
            "HasContext",
            0.44121489265060904,
            0.16940806806087494,
            1.0,
            0.8195000000000001,
            1.260714892650609
        ],
        [
            "heading",
            "HasContext",
            0.14812503785068915,
            0.2609077990055084,
            1.0,
            0.6380000000000001,
            0.7861250378506892
        ],
        [
            "touch",
            "MannerOf",
            0.3538778998582207,
            0.3589138686656952,
            2.0,
            0.778,
            1.1318778998582206
        ],
        [
            "move",
            "MannerOf",
            0.48476519289287867,
            0.48059988021850586,
            2.0,
            0.8680000000000001,
            1.3527651928928788
        ],
        [
            "procure",
            "MannerOf",
            0.48163263506542736,
            0.3738003671169281,
            2.0,
            0.8490000000000001,
            1.3306326350654274
        ],
        [
            "fight",
            "MannerOf",
            0.6098028773139723,
            0.48344165086746216,
            2.0,
            0.8440000000000001,
            1.4538028773139724
        ],
        [
            "hire",
            "Synonym",
            0.44736477419473447,
            0.4544432759284973,
            2.0,
            0.8395,
            1.2868647741947346
        ],
        [
            "lock",
            "Synonym",
            0.505063330127871,
            0.09234150499105453,
            2.0,
            0.6445000000000001,
            1.149563330127871
        ],
        [
            "ride",
            "MannerOf",
            0.5261799700924652,
            0.24869823455810547,
            2.0,
            0.8170000000000001,
            1.3431799700924651
        ],
        [
            "throw",
            "MannerOf",
            0.5773713545821694,
            0.27884820103645325,
            2.0,
            0.7735000000000001,
            1.3508713545821696
        ],
        [
            "absorb",
            "Synonym",
            0.3556515557729129,
            0.30156418681144714,
            2.0,
            0.73,
            1.085651555772913
        ],
        [
            "adulting",
            "RelatedTo",
            0.5,
            -0.012675433419644833,
            1.0,
            0.46650000000000014,
            0.9665000000000001
        ],
        [
            "attract",
            "RelatedTo",
            0.6251341679628095,
            0.52657151222229,
            1.0,
            0.921,
            1.5461341679628096
        ],
        [
            "brawl",
            "RelatedTo",
            0.9040009273421074,
            0.09807831048965454,
            1.0,
            0.5955,
            1.4995009273421074
        ],
        [
            "catch",
            "RelatedTo",
            0.25683349306000547,
            0.2953832745552063,
            1.0,
            0.7005000000000001,
            0.9573334930600056
        ],
        [
            "chat",
            "RelatedTo",
            0.3940472842036647,
            0.3175744414329529,
            1.0,
            0.7810000000000001,
            1.1750472842036648
        ],
        [
            "confront",
            "RelatedTo",
            0.6155382432700551,
            0.6235883235931396,
            1.0,
            0.7370000000000001,
            1.3525382432700552
        ],
        [
            "discourse",
            "RelatedTo",
            0.3698675912551867,
            0.37764760851860046,
            1.0,
            0.6965000000000001,
            1.0663675912551869
        ],
        [
            "encounter",
            "Synonym",
            0.7271415594772089,
            0.3941105306148529,
            1.0,
            0.906,
            1.633141559477209
        ],
        [
            "arrange",
            "RelatedTo",
            0.45812291806786587,
            0.43839889764785767,
            1.0,
            0.8315000000000001,
            1.289622918067866
        ],
        [
            "attention",
            "RelatedTo",
            0.525339848256917,
            0.4264439642429352,
            1.0,
            0.8860000000000001,
            1.411339848256917
        ],
        [
            "battle",
            "RelatedTo",
            0.7024854272594359,
            0.3124055862426758,
            1.0,
            0.7225,
            1.4249854272594358
        ],
        [
            "bind",
            "RelatedTo",
            0.309229994235462,
            0.3337458074092865,
            1.0,
            0.6465000000000001,
            0.955729994235462
        ],
        [
            "conflict",
            "RelatedTo",
            0.6871869701451896,
            0.4509023129940033,
            1.0,
            0.7270000000000001,
            1.4141869701451897
        ],
        [
            "conversation",
            "RelatedTo",
            0.4814021919070336,
            0.4082387685775757,
            1.0,
            0.8465,
            1.3279021919070337
        ],
        [
            "employ",
            "RelatedTo",
            0.4402144782718446,
            0.5090405344963074,
            1.0,
            0.8215000000000001,
            1.2617144782718448
        ],
        [
            "enemy",
            "RelatedTo",
            0.7813090966801888,
            0.44133949279785156,
            1.0,
            0.681,
            1.4623090966801888
        ],
        [
            "enter",
            "RelatedTo",
            0.4101608176612576,
            0.5296131372451782,
            1.0,
            0.8055000000000001,
            1.2156608176612578
        ],
        [
            "guarantee",
            "RelatedTo",
            0.6830090061010029,
            0.3709005117416382,
            1.0,
            0.6815,
            1.3645090061010028
        ],
        [
            "hold",
            "RelatedTo",
            0.14712248548023768,
            0.52480149269104,
            1.0,
            0.5855,
            0.7326224854802377
        ],
        [
            "marry",
            "RelatedTo",
            0.7998699375302339,
            0.4292343258857727,
            1.0,
            0.922,
            1.721869937530234
        ],
        [
            "mesh",
            "Synonym",
            0.119537633098135,
            0.060397859662771225,
            2.0,
            0.5485000000000001,
            0.6680376330981351
        ],
        [
            "mortgage",
            "RelatedTo",
            0.41836254213082297,
            0.10434666275978088,
            1.0,
            0.548,
            0.9663625421308231
        ],
        [
            "participate",
            "RelatedTo",
            0.5292411489872595,
            0.6923071146011353,
            1.0,
            0.8840000000000001,
            1.4132411489872596
        ],
        [
            "pawn",
            "RelatedTo",
            0.21385012138773837,
            0.21205666661262512,
            1.0,
            0.5720000000000001,
            0.7858501213877385
        ],
        [
            "please",
            "RelatedTo",
            0.5,
            0.3211151659488678,
            1.0,
            0.46650000000000014,
            0.9665000000000001
        ],
        [
            "promise",
            "RelatedTo",
            0.5659179726223632,
            0.43642905354499817,
            1.0,
            0.8260000000000001,
            1.3919179726223634
        ],
        [
            "use",
            "Synonym",
            0.20538261372333552,
            0.4874650835990906,
            1.0,
            0.6145,
            0.8198826137233356
        ],
        [
            "hiring",
            "RelatedTo",
            0.5,
            0.342819482088089,
            1.0,
            0.46650000000000014,
            0.9665000000000001
        ],
        [
            "list",
            "RelatedTo",
            0.11245234593268175,
            0.1195603460073471,
            1.0,
            0.6105,
            0.7229523459326818
        ],
        [
            "merchandise",
            "RelatedTo",
            0.30256293610802326,
            0.11437417566776276,
            1.0,
            0.7435,
            1.0460629361080234
        ],
        [
            "raid",
            "RelatedTo",
            0.5401122785138072,
            0.16265900433063507,
            1.0,
            0.7545000000000001,
            1.2946122785138072
        ],
        [
            "ship",
            "RelatedTo",
            0.3701263782537412,
            0.2272356152534485,
            1.0,
            0.7895000000000001,
            1.1596263782537413
        ],
        [
            "sign",
            "RelatedTo",
            0.3359937707170313,
            0.31019872426986694,
            1.0,
            0.7670000000000001,
            1.1029937707170314
        ],
        [
            "trade",
            "RelatedTo",
            0.3524237751636124,
            0.3574376404285431,
            1.0,
            0.7690000000000001,
            1.1214237751636125
        ],
        [
            "undertaking",
            "RelatedTo",
            0.40917635784928097,
            0.4151732921600342,
            1.0,
            0.8150000000000002,
            1.2241763578492812
        ],
        [
            "venture",
            "RelatedTo",
            0.8225371655603897,
            0.34728118777275085,
            1.0,
            0.9319999999999999,
            1.7545371655603896
        ],
        [
            "war",
            "RelatedTo",
            0.9697438632936157,
            0.3576011061668396,
            1.0,
            0.5775,
            1.5472438632936156
        ],
        [
            "book",
            "Synonym",
            0.41987841476621607,
            0.17516931891441345,
            1.0,
            0.6915,
            1.111378414766216
        ],
        [
            "lease",
            "Synonym",
            0.2760512896632152,
            0.12471487373113632,
            2.0,
            0.7080000000000001,
            0.9840512896632152
        ],
        [
            "operate",
            "Synonym",
            0.4772943670073503,
            0.47364261746406555,
            2.0,
            0.8525,
            1.3297943670073504
        ],
        [
            "wage",
            "Synonym",
            0.3468386750582537,
            0.3075667917728424,
            2.0,
            0.774,
            1.1208386750582537
        ],
        [
            "ring",
            "UsedFor",
            0.3500740384748203,
            0.16644127666950226,
            2.0,
            0.7685000000000002,
            1.1185740384748204
        ]
    ],
    "gain": [
        [
            "abandon",
            "Antonym",
            0.7458169000241458,
            0.35719549655914307,
            1.0,
            0.507,
            1.2528169000241458
        ],
        [
            "decrease",
            "Antonym",
            0.5782901135794172,
            0.601086437702179,
            1.0,
            0.46399999999999997,
            1.0422901135794171
        ],
        [
            "lose",
            "Antonym",
            0.6666949348040184,
            0.6709157824516296,
            1.0,
            0.5479999999999999,
            1.2146949348040184
        ],
        [
            "loss",
            "Antonym",
            0.752423948997037,
            0.5893940329551697,
            1.0,
            0.536,
            1.288423948997037
        ],
        [
            "regain",
            "DerivedFrom",
            0.463891653325622,
            0.6437131762504578,
            1.0,
            0.8460000000000001,
            1.309891653325622
        ],
        [
            "resource",
            "ExternalURL",
            0.3859172947578772,
            0.35566872358322144,
            1.0,
            0.77,
            1.1559172947578773
        ],
        [
            "gained",
            "RelatedTo",
            0.5,
            0.7713131308555603,
            1.0,
            0.47150000000000003,
            0.9715
        ],
        [
            "gaining",
            "RelatedTo",
            0.646206647240963,
            0.8047038912773132,
            1.0,
            0.9490000000000001,
            1.5952066472409632
        ],
        [
            "electronics",
            "HasContext",
            0.45787147044503895,
            0.40271034836769104,
            1.0,
            0.848,
            1.305871470445039
        ],
        [
            "architecture",
            "HasContext",
            0.5104190483301748,
            0.17564937472343445,
            1.0,
            0.8265,
            1.336919048330175
        ],
        [
            "bodybuilding",
            "HasContext",
            0.5,
            0.024467390030622482,
            1.0,
            0.47150000000000003,
            0.9715
        ],
        [
            "sum",
            "IsA",
            0.4497547789840052,
            0.39327186346054077,
            2.0,
            0.7875,
            1.2372547789840052
        ],
        [
            "increase",
            "Synonym",
            0.6370823687828968,
            0.7118757963180542,
            1.0,
            0.938,
            1.5750823687828968
        ],
        [
            "get",
            "MannerOf",
            0.522133588554281,
            0.561165452003479,
            2.0,
            0.8885,
            1.4106335885542811
        ],
        [
            "gross",
            "MannerOf",
            0.6845315976834986,
            0.5018302798271179,
            2.0,
            0.5665,
            1.2510315976834985
        ],
        [
            "profit",
            "Synonym",
            0.6970735286943776,
            0.6623916029930115,
            1.0,
            0.9045,
            1.6015735286943775
        ],
        [
            "round",
            "MannerOf",
            0.260875390338276,
            0.3797285556793213,
            2.0,
            0.7145,
            0.975375390338276
        ],
        [
            "score",
            "MannerOf",
            0.31816611035716386,
            0.442035049200058,
            2.0,
            0.7505,
            1.0686661103571637
        ],
        [
            "steal",
            "MannerOf",
            0.9509783789932051,
            0.4477669596672058,
            2.0,
            0.44399999999999995,
            1.394978378993205
        ],
        [
            "yield",
            "Synonym",
            0.49045294189243743,
            0.5264531970024109,
            1.0,
            0.87,
            1.3604529418924374
        ],
        [
            "compete",
            "MotivatedByGoal",
            0.5184069438029626,
            0.4618929922580719,
            1.0,
            0.7755,
            1.2939069438029627
        ],
        [
            "accomplish",
            "RelatedTo",
            0.7910831594837633,
            0.3245147168636322,
            1.0,
            0.9775,
            1.7685831594837633
        ],
        [
            "acquire",
            "Synonym",
            0.5635277676608816,
            0.5574766397476196,
            2.0,
            0.8719999999999999,
            1.4355277676608815
        ],
        [
            "advantage",
            "RelatedTo",
            0.7149247804852437,
            0.7400444149971008,
            1.0,
            0.954,
            1.6689247804852436
        ],
        [
            "bear",
            "RelatedTo",
            0.37044753368649597,
            0.35054266452789307,
            1.0,
            0.7304999999999999,
            1.100947533686496
        ],
        [
            "bulk",
            "RelatedTo",
            0.23728642886828186,
            0.4414984881877899,
            1.0,
            0.6625,
            0.8997864288682819
        ],
        [
            "con",
            "RelatedTo",
            0.6213103297451845,
            0.07611231505870819,
            1.0,
            0.621,
            1.2423103297451845
        ],
        [
            "conquer",
            "RelatedTo",
            0.6798705501970657,
            0.22377073764801025,
            1.0,
            0.772,
            1.4518705501970657
        ],
        [
            "curry",
            "RelatedTo",
            0.25211090271052955,
            0.11178769171237946,
            1.0,
            0.7104999999999999,
            0.9626109027105294
        ],
        [
            "earn",
            "Synonym",
            0.7662722535264419,
            0.6344598531723022,
            2.0,
            0.9095,
            1.6757722535264419
        ],
        [
            "earnings",
            "RelatedTo",
            0.791378619677164,
            0.6006537675857544,
            1.0,
            0.9845,
            1.775878619677164
        ],
        [
            "fraud",
            "RelatedTo",
            0.7483770099463712,
            0.3160022497177124,
            1.0,
            0.573,
            1.3213770099463713
        ],
        [
            "anew",
            "RelatedTo",
            0.4281870411083613,
            0.17877399921417236,
            1.0,
            0.7859999999999999,
            1.2141870411083613
        ],
        [
            "back",
            "RelatedTo",
            0.20149678135088037,
            0.5152936577796936,
            1.0,
            0.617,
            0.8184967813508803
        ],
        [
            "counter",
            "RelatedTo",
            0.2995906149162491,
            0.4398437738418579,
            1.0,
            0.6799999999999999,
            0.979590614916249
        ],
        [
            "getting",
            "RelatedTo",
            0.5,
            0.5256736874580383,
            1.0,
            0.47150000000000003,
            0.9715
        ],
        [
            "weight",
            "RelatedTo",
            0.21696423028683812,
            0.49436625838279724,
            1.463,
            0.6365,
            0.853464230286838
        ],
        [
            "cheap",
            "RelatedTo",
            0.3228256386900845,
            0.38877546787261963,
            1.0,
            0.763,
            1.0858256386900846
        ],
        [
            "convenient",
            "RelatedTo",
            0.5919288981017156,
            0.2762225270271301,
            1.0,
            0.8899999999999999,
            1.4819288981017156
        ],
        [
            "direct",
            "RelatedTo",
            0.47892209191562324,
            0.5729256272315979,
            1.0,
            0.8194999999999999,
            1.298422091915623
        ],
        [
            "easy",
            "RelatedTo",
            0.515252107755302,
            0.4831480383872986,
            1.0,
            0.7509999999999999,
            1.2662521077553017
        ],
        [
            "handy",
            "RelatedTo",
            0.39771826947363287,
            0.16473369300365448,
            1.0,
            0.7809999999999999,
            1.1787182694736327
        ],
        [
            "honest",
            "RelatedTo",
            0.6268910480729248,
            0.25032779574394226,
            1.0,
            0.802,
            1.4288910480729249
        ],
        [
            "moderate",
            "RelatedTo",
            0.10012876369044182,
            0.49984681606292725,
            1.0,
            0.6075,
            0.7076287636904419
        ],
        [
            "near",
            "RelatedTo",
            0.5,
            0.31822216510772705,
            1.0,
            0.47150000000000003,
            0.9715
        ],
        [
            "ready",
            "RelatedTo",
            0.4408455218672587,
            0.40736880898475647,
            1.0,
            0.8005,
            1.2413455218672587
        ],
        [
            "respectable",
            "RelatedTo",
            0.5377104572791706,
            0.408806711435318,
            1.0,
            0.8214999999999999,
            1.3592104572791706
        ],
        [
            "short",
            "RelatedTo",
            0.4572943376244738,
            0.4749218225479126,
            1.0,
            0.4455,
            0.9027943376244738
        ],
        [
            "straight",
            "RelatedTo",
            0.261969278033763,
            0.5027411580085754,
            1.0,
            0.704,
            0.965969278033763
        ],
        [
            "suitable",
            "RelatedTo",
            0.43318915131388036,
            0.3131282329559326,
            1.0,
            0.7665,
            1.1996891513138803
        ],
        [
            "acquisition",
            "RelatedTo",
            0.42435220255256684,
            0.4962524473667145,
            1.0,
            0.825,
            1.2493522025525667
        ],
        [
            "signal",
            "RelatedTo",
            0.2855160164297845,
            0.43706652522087097,
            1.0,
            0.7375,
            1.0230160164297846
        ],
        [
            "beam",
            "RelatedTo",
            0.2123491345530021,
            0.22141842544078827,
            1.0,
            0.688,
            0.900349134553002
        ],
        [
            "bind",
            "RelatedTo",
            0.309229994235462,
            0.15621261298656464,
            1.0,
            0.6515,
            0.9607299942354619
        ],
        [
            "floor",
            "RelatedTo",
            0.1151651118715103,
            0.3102646470069885,
            1.0,
            0.5515,
            0.6666651118715103
        ],
        [
            "notch",
            "RelatedTo",
            0.19824574635085446,
            0.3136535882949829,
            1.0,
            0.6315,
            0.8297457463508544
        ],
        [
            "square",
            "RelatedTo",
            0.1737837525566228,
            0.3085141181945801,
            1.0,
            0.646,
            0.8197837525566228
        ],
        [
            "support",
            "RelatedTo",
            0.5362195189232692,
            0.5988457798957825,
            1.0,
            0.863,
            1.3992195189232692
        ],
        [
            "fairly",
            "RelatedTo",
            0.47627218694034484,
            0.38199424743652344,
            1.0,
            0.8195,
            1.295772186940345
        ],
        [
            "moderately",
            "RelatedTo",
            0.17017787323908426,
            0.2722774147987366,
            1.0,
            0.6555,
            0.8256778732390843
        ],
        [
            "quickly",
            "RelatedTo",
            0.7349959698259578,
            0.5046338438987732,
            1.0,
            0.8285,
            1.5634959698259578
        ],
        [
            "fast",
            "RelatedTo",
            0.5,
            0.4429362416267395,
            1.0,
            0.47150000000000003,
            0.9715
        ],
        [
            "possession",
            "RelatedTo",
            0.5216246770417402,
            0.42439278960227966,
            1.0,
            0.8620000000000001,
            1.3836246770417402
        ],
        [
            "reach",
            "Synonym",
            0.5217201293551539,
            0.5880944728851318,
            2.0,
            0.8935,
            1.4152201293551538
        ],
        [
            "gift",
            "RelatedTo",
            0.6604381721649042,
            0.32531607151031494,
            1.0,
            0.931,
            1.5914381721649042
        ],
        [
            "good",
            "RelatedTo",
            0.6756058604054667,
            0.5112756490707397,
            1.0,
            0.8535,
            1.5291058604054668
        ],
        [
            "harvest",
            "RelatedTo",
            0.4397979250153655,
            0.3159024119377136,
            1.0,
            0.7885,
            1.2282979250153656
        ],
        [
            "invest",
            "RelatedTo",
            0.4925155865893013,
            0.4197438657283783,
            1.0,
            0.855,
            1.3475155865893012
        ],
        [
            "make",
            "Synonym",
            0.3531643100988671,
            0.5745358467102051,
            2.0,
            0.7735,
            1.1266643100988671
        ],
        [
            "password",
            "RelatedTo",
            0.23799816022310485,
            0.21690306067466736,
            1.0,
            0.5945,
            0.8324981602231049
        ],
        [
            "picking",
            "RelatedTo",
            0.5,
            0.3761095404624939,
            1.0,
            0.47150000000000003,
            0.9715
        ],
        [
            "pickup",
            "RelatedTo",
            0.3403848495014406,
            0.20041586458683014,
            1.0,
            0.7665,
            1.1068848495014405
        ],
        [
            "pot",
            "RelatedTo",
            0.04663620141307856,
            0.12692314386367798,
            1.0,
            0.5645,
            0.6111362014130786
        ],
        [
            "predator",
            "RelatedTo",
            0.7518443896264033,
            0.09128772467374802,
            1.0,
            0.5529999999999999,
            1.3048443896264033
        ],
        [
            "purchase",
            "RelatedTo",
            0.3536622458919214,
            0.49103742837905884,
            1.0,
            0.784,
            1.1376622458919214
        ],
        [
            "realize",
            "Synonym",
            0.46239064533023005,
            0.42764419317245483,
            2.0,
            0.831,
            1.29339064533023
        ],
        [
            "reduction",
            "RelatedTo",
            0.2785712794625324,
            0.41131576895713806,
            1.0,
            0.595,
            0.8735712794625323
        ],
        [
            "rig",
            "RelatedTo",
            0.21547355414359456,
            0.16434688866138458,
            1.0,
            0.6835,
            0.8989735541435946
        ],
        [
            "run",
            "RelatedTo",
            0.5449917946690488,
            0.4957658350467682,
            1.0,
            0.739,
            1.2839917946690487
        ],
        [
            "seek",
            "RelatedTo",
            0.2997649311933155,
            0.5955833196640015,
            1.0,
            0.747,
            1.0467649311933154
        ],
        [
            "thrift",
            "RelatedTo",
            0.35732056871562273,
            0.11178815364837646,
            1.0,
            0.71,
            1.0673205687156226
        ],
        [
            "vicarious",
            "RelatedTo",
            0.26718043871103325,
            0.06033995747566223,
            1.0,
            0.6869999999999999,
            0.9541804387110332
        ],
        [
            "win",
            "Synonym",
            0.7992953062476073,
            0.5668601393699646,
            2.0,
            0.968,
            1.7672953062476071
        ],
        [
            "accept",
            "Synonym",
            0.5113693858575723,
            0.48625198006629944,
            1.0,
            0.788,
            1.2993693858575723
        ],
        [
            "advance",
            "Synonym",
            0.3752419843810547,
            0.6194419860839844,
            2.0,
            0.7939999999999999,
            1.1692419843810546
        ],
        [
            "clear",
            "Synonym",
            0.5399283639323432,
            0.5011285543441772,
            2.0,
            0.8135,
            1.3534283639323432
        ],
        [
            "addition",
            "Synonym",
            0.21707418362971767,
            0.49574020504951477,
            2.0,
            0.6890000000000001,
            0.9060741836297177
        ],
        [
            "gather",
            "Synonym",
            0.3788960788678394,
            0.4050056040287018,
            2.0,
            0.8005,
            1.1793960788678395
        ],
        [
            "hill",
            "Synonym",
            0.2403239097025289,
            0.2682044208049774,
            1.0,
            0.7055,
            0.9458239097025289
        ],
        [
            "mushroom",
            "Synonym",
            0.11966799678168656,
            -0.026307417079806328,
            1.0,
            0.6034999999999999,
            0.7231679967816865
        ],
        [
            "realise",
            "Synonym",
            0.5,
            0.22692987322807312,
            2.0,
            0.47150000000000003,
            0.9715
        ]
    ],
    "join": [
        [
            "abandon",
            "Antonym",
            0.7458169000241458,
            0.574860155582428,
            1.0,
            0.6415,
            1.3873169000241456
        ],
        [
            "meet",
            "Synonym",
            0.49304186342754325,
            0.6962721943855286,
            1.0,
            0.9690000000000001,
            1.4620418634275434
        ],
        [
            "sew",
            "Entails",
            0.17387560111687203,
            0.08363832533359528,
            2.0,
            0.821,
            0.994875601116872
        ],
        [
            "joined",
            "RelatedTo",
            0.31868272791062213,
            0.7570071220397949,
            1.0,
            0.9265,
            1.2451827279106222
        ],
        [
            "joining",
            "FormOf",
            0.46383047715025266,
            0.830814003944397,
            1.0,
            0.982,
            1.4458304771502526
        ],
        [
            "algebra",
            "HasContext",
            0.19031054108726628,
            -0.04800000786781311,
            1.0,
            0.786,
            0.9763105410872663
        ],
        [
            "database",
            "RelatedTo",
            0.18461732406243744,
            0.12262024730443954,
            1.0,
            0.841,
            1.0256173240624373
        ],
        [
            "attachment",
            "IsA",
            0.19847244745993098,
            0.1093943789601326,
            1.0,
            0.8524999999999999,
            1.050972447459931
        ],
        [
            "assemble",
            "Synonym",
            0.36776935477505346,
            0.4697337746620178,
            1.0,
            0.861,
            1.2287693547750536
        ],
        [
            "attach",
            "Synonym",
            0.1941313838746875,
            0.23907926678657532,
            1.0,
            0.8374999999999999,
            1.0316313838746873
        ],
        [
            "bridge",
            "MannerOf",
            0.2303811203854435,
            0.338249146938324,
            2.0,
            0.8704999999999999,
            1.1008811203854434
        ],
        [
            "close",
            "MannerOf",
            0.2973218497657024,
            0.5363032221794128,
            2.0,
            0.6719999999999999,
            0.9693218497657023
        ],
        [
            "connect",
            "Synonym",
            0.3368687420103282,
            0.37444472312927246,
            2.0,
            0.9075,
            1.2443687420103282
        ],
        [
            "fair",
            "MannerOf",
            0.5820025837967366,
            0.3002622723579407,
            2.0,
            0.9195,
            1.5015025837967366
        ],
        [
            "feather",
            "MannerOf",
            0.23148951762023906,
            0.009790046140551567,
            2.0,
            0.8385,
            1.0699895176202392
        ],
        [
            "infiltrate",
            "MannerOf",
            0.525168257526324,
            0.3188379406929016,
            2.0,
            0.7064999999999999,
            1.2316682575263238
        ],
        [
            "knit",
            "RelatedTo",
            0.13817495556322207,
            0.20002539455890656,
            1.0,
            0.7829999999999999,
            0.921174955563222
        ],
        [
            "match",
            "MannerOf",
            0.3925350800201666,
            0.39578819274902344,
            2.0,
            0.8879999999999999,
            1.2805350800201665
        ],
        [
            "patch",
            "MannerOf",
            0.15098299769046863,
            0.15857121348381042,
            2.0,
            0.7595,
            0.9104829976904686
        ],
        [
            "quilt",
            "MannerOf",
            0.14979208906573016,
            0.021931076422333717,
            2.0,
            0.7789999999999999,
            0.9287920890657301
        ],
        [
            "scarf",
            "MannerOf",
            0.3444981457717682,
            0.09003196656703949,
            2.0,
            0.8620000000000001,
            1.2064981457717683
        ],
        [
            "solder",
            "MannerOf",
            0.32516047632282247,
            -0.12800367176532745,
            2.0,
            0.8394999999999999,
            1.1646604763228223
        ],
        [
            "unite",
            "Synonym",
            0.44964088308329536,
            0.5751413106918335,
            1.0,
            0.9220000000000002,
            1.3716408830832956
        ],
        [
            "add",
            "RelatedTo",
            0.44448013173594175,
            0.361427366733551,
            1.0,
            0.994,
            1.4384801317359417
        ],
        [
            "associate",
            "Synonym",
            0.507643610886725,
            0.39793044328689575,
            1.0,
            0.9235,
            1.431143610886725
        ],
        [
            "bend",
            "RelatedTo",
            0.1847104086847846,
            0.24239350855350494,
            1.0,
            0.8435,
            1.0282104086847847
        ],
        [
            "club",
            "RelatedTo",
            0.45613227485480373,
            0.5388070344924927,
            1.0,
            0.8889999999999999,
            1.3451322748548036
        ],
        [
            "commit",
            "RelatedTo",
            0.38239053603369827,
            0.432818204164505,
            1.0,
            0.7929999999999999,
            1.1753905360336983
        ],
        [
            "consolidate",
            "Synonym",
            0.6163616322209613,
            0.4299481511116028,
            1.0,
            0.905,
            1.5213616322209613
        ],
        [
            "coordination",
            "RelatedTo",
            0.3673949174651508,
            0.27553024888038635,
            1.0,
            0.9615,
            1.3288949174651508
        ],
        [
            "couple",
            "Synonym",
            0.6018614870954779,
            0.40984591841697693,
            1.0,
            0.8985000000000001,
            1.500361487095478
        ],
        [
            "detached",
            "RelatedTo",
            0.38077681299364174,
            0.011960338801145554,
            1.0,
            0.734,
            1.1147768129936417
        ],
        [
            "frame",
            "RelatedTo",
            0.1723404363422531,
            0.1555420458316803,
            1.0,
            0.7969999999999999,
            0.9693404363422531
        ],
        [
            "glue",
            "RelatedTo",
            0.18919556348090447,
            -0.006497533991932869,
            1.0,
            0.7935,
            0.9826955634809045
        ],
        [
            "ideal",
            "RelatedTo",
            0.5071624288224514,
            0.2109287530183792,
            1.0,
            0.9425000000000001,
            1.4496624288224516
        ],
        [
            "become",
            "RelatedTo",
            0.42659122057411025,
            0.5780369639396667,
            1.553,
            0.9039999999999999,
            1.3305912205741102
        ],
        [
            "enter",
            "RelatedTo",
            0.4101608176612576,
            0.7142448425292969,
            1.001,
            0.9849999999999999,
            1.3951608176612575
        ],
        [
            "member",
            "RelatedTo",
            0.31940955298466184,
            0.6485616564750671,
            1.0,
            0.9115,
            1.2309095529846619
        ],
        [
            "together",
            "RelatedTo",
            0.5886340903196056,
            0.6039108633995056,
            4.184,
            0.884,
            1.4726340903196056
        ],
        [
            "data",
            "RelatedTo",
            0.09931387332336847,
            0.19213992357254028,
            1.0,
            0.7709999999999999,
            0.8703138733233684
        ],
        [
            "intersection",
            "RelatedTo",
            0.4075768728050747,
            0.12951421737670898,
            1.0,
            0.7765,
            1.1840768728050746
        ],
        [
            "table",
            "RelatedTo",
            0.056720983183262554,
            0.38178882002830505,
            1.0,
            0.7565,
            0.8132209831832625
        ],
        [
            "joint",
            "Synonym",
            0.26762983750619185,
            0.5766889452934265,
            1.0,
            0.8995,
            1.1671298375061918
        ],
        [
            "combine",
            "Synonym",
            0.3455964967327227,
            0.3236750662326813,
            1.0,
            0.9484999999999999,
            1.2940964967327226
        ],
        [
            "command",
            "RelatedTo",
            0.5547929016439428,
            0.4231944978237152,
            1.0,
            0.6935,
            1.2482929016439428
        ],
        [
            "company",
            "RelatedTo",
            0.6479009815732182,
            0.4117855727672577,
            1.0,
            0.8845000000000001,
            1.5324009815732182
        ],
        [
            "loop",
            "RelatedTo",
            0.17708708717407548,
            0.05997907370328903,
            1.0,
            0.8254999999999999,
            1.0025870871740754
        ],
        [
            "marry",
            "Synonym",
            0.7998699375302339,
            0.46397870779037476,
            1.0,
            0.7735000000000001,
            1.573369937530234
        ],
        [
            "merge",
            "Synonym",
            0.4760186878306062,
            0.5044301152229309,
            1.0,
            0.984,
            1.460018687830606
        ],
        [
            "mingle",
            "RelatedTo",
            0.30118586251767265,
            0.17866455018520355,
            1.0,
            0.9155,
            1.2166858625176726
        ],
        [
            "mull",
            "RelatedTo",
            0.281247039781526,
            0.11307871341705322,
            1.0,
            0.8975,
            1.178747039781526
        ],
        [
            "notch",
            "RelatedTo",
            0.19824574635085446,
            0.1348903328180313,
            1.0,
            0.8059999999999999,
            1.0042457463508545
        ],
        [
            "queue",
            "Synonym",
            0.18500343093172095,
            0.190883070230484,
            1.0,
            0.7969999999999999,
            0.9820034309317209
        ],
        [
            "sam",
            "RelatedTo",
            0.5,
            0.39633306860923767,
            1.0,
            0.6459999999999999,
            1.146
        ],
        [
            "stale",
            "RelatedTo",
            0.4717115314904135,
            -0.0775752142071724,
            1.0,
            0.744,
            1.2157115314904134
        ],
        [
            "twin",
            "RelatedTo",
            0.32371479506231104,
            0.1971856951713562,
            1.0,
            0.9215,
            1.245214795062311
        ],
        [
            "twist",
            "RelatedTo",
            0.33098912309500345,
            0.15691547095775604,
            1.0,
            0.818,
            1.1489891230950033
        ],
        [
            "union",
            "Synonym",
            0.5052577270948517,
            0.6516984105110168,
            2.0,
            0.8109999999999999,
            1.3162577270948517
        ],
        [
            "wed",
            "Synonym",
            0.3767620401616411,
            0.17378336191177368,
            1.0,
            0.9025,
            1.279262040161641
        ],
        [
            "league",
            "Synonym",
            0.2733630061055065,
            0.5117943286895752,
            1.0,
            0.8939999999999999,
            1.1673630061055065
        ],
        [
            "link",
            "UsedFor",
            0.1418526998382025,
            0.3530426323413849,
            2.0,
            0.7415,
            0.8833526998382025
        ],
        [
            "cement",
            "Synonym",
            0.12337217471309657,
            0.17410136759281158,
            1.0,
            0.8005,
            0.9238721747130966
        ],
        [
            "partake",
            "Synonym",
            0.5774664558516097,
            0.14944827556610107,
            1.0,
            0.8985000000000001,
            1.47596645585161
        ],
        [
            "pool",
            "UsedFor",
            0.25159567540546673,
            0.3123568892478943,
            1.0,
            0.8865,
            1.1380956754054667
        ]
    ],
    "maintain": [
        [
            "abandon",
            "Antonym",
            0.7458169000241458,
            0.5772983431816101,
            1.0,
            0.6234999999999999,
            1.3693169000241459
        ],
        [
            "maintenance",
            "RelatedTo",
            0.2634337521165653,
            0.4683949649333954,
            1.0,
            0.948,
            1.2114337521165652
        ],
        [
            "maintained",
            "RelatedTo",
            0.5,
            0.7565962672233582,
            1.0,
            0.709,
            1.209
        ],
        [
            "maintaining",
            "RelatedTo",
            0.5,
            0.8267850279808044,
            1.0,
            0.709,
            1.209
        ],
        [
            "based",
            "RelatedTo",
            0.5,
            0.4207773208618164,
            1.0,
            0.709,
            1.209
        ],
        [
            "carry",
            "RelatedTo",
            0.27722816743619955,
            0.6182214617729187,
            1.0,
            0.9665,
            1.2437281674361995
        ],
        [
            "culture",
            "RelatedTo",
            0.37940947482916826,
            0.37010589241981506,
            1.0,
            0.9185000000000001,
            1.2979094748291684
        ],
        [
            "garden",
            "RelatedTo",
            0.37664636131711265,
            0.23583181202411652,
            1.0,
            0.873,
            1.2496463613171127
        ],
        [
            "hold",
            "RelatedTo",
            0.14712248548023768,
            0.7108981609344482,
            1.0,
            0.828,
            0.9751224854802376
        ],
        [
            "insistent",
            "RelatedTo",
            0.4231664692444581,
            0.10410480201244354,
            1.0,
            0.8155,
            1.2386664692444582
        ],
        [
            "keep",
            "Synonym",
            0.3218642572533102,
            0.7288964986801147,
            2.0,
            0.934,
            1.2558642572533103
        ],
        [
            "lie",
            "RelatedTo",
            0.7462333267135243,
            0.26932257413864136,
            1.0,
            0.5595,
            1.3057333267135243
        ],
        [
            "like",
            "RelatedTo",
            0.35656327083951644,
            0.3813779354095459,
            1.0,
            0.96,
            1.3165632708395165
        ],
        [
            "live",
            "RelatedTo",
            0.7290999218467779,
            0.4417436122894287,
            1.0,
            0.7645000000000001,
            1.493599921846778
        ],
        [
            "support",
            "RelatedTo",
            0.5362195189232692,
            0.6420501470565796,
            1.0,
            0.8995,
            1.4357195189232692
        ],
        [
            "morale",
            "RelatedTo",
            0.2923177500182731,
            0.46169304847717285,
            1.0,
            0.8574999999999999,
            1.149817750018273
        ],
        [
            "police",
            "RelatedTo",
            0.531080046062419,
            0.3541402518749237,
            1.0,
            0.701,
            1.232080046062419
        ],
        [
            "preserve",
            "RelatedTo",
            0.5520316499517516,
            0.6877214908599854,
            1.333,
            0.907,
            1.4590316499517515
        ],
        [
            "soothe",
            "RelatedTo",
            0.4392637514838718,
            0.25794169306755066,
            1.0,
            0.8315,
            1.2707637514838719
        ],
        [
            "sustain",
            "Synonym",
            0.26261597788386654,
            0.7408038973808289,
            2.0,
            0.9555,
            1.2181159778838666
        ],
        [
            "term",
            "RelatedTo",
            0.11899138596275585,
            0.5031207203865051,
            1.0,
            0.8115,
            0.9304913859627558
        ],
        [
            "thermostat",
            "RelatedTo",
            0.3011858625176726,
            0.057470399886369705,
            1.0,
            0.8365,
            1.1376858625176727
        ],
        [
            "upkeep",
            "Synonym",
            0.2863576909934506,
            0.2663624882698059,
            1.0,
            0.9309999999999999,
            1.2173576909934505
        ],
        [
            "adopt",
            "Synonym",
            0.48997606502252666,
            0.5707328915596008,
            1.0,
            0.888,
            1.3779760650225268
        ],
        [
            "defend",
            "Synonym",
            0.5713290865046448,
            0.6350838541984558,
            2.0,
            0.8310000000000001,
            1.4023290865046447
        ],
        [
            "continue",
            "Synonym",
            0.305027585780884,
            0.7315028309822083,
            1.0,
            0.9584999999999999,
            1.2635275857808839
        ],
        [
            "declare",
            "Synonym",
            0.4833265010024676,
            0.43930932879447937,
            1.0,
            0.884,
            1.3673265010024676
        ],
        [
            "observe",
            "Synonym",
            0.4431430828882866,
            0.5174301862716675,
            2.0,
            0.9525000000000001,
            1.3956430828882866
        ]
    ],
    "retain": [
        [
            "abandon",
            "Antonym",
            0.7458169000241458,
            0.5030182600021362,
            1.0,
            0.8085,
            1.554316900024146
        ],
        [
            "retained",
            "RelatedTo",
            0.5,
            0.742340087890625,
            1.0,
            0.708,
            1.208
        ],
        [
            "remember",
            "MannerOf",
            0.465447954034627,
            0.22657737135887146,
            2.0,
            0.7810000000000001,
            1.2464479540346272
        ],
        [
            "keep",
            "Synonym",
            0.3218642572533102,
            0.5868112444877625,
            1.0,
            0.749,
            1.0708642572533102
        ],
        [
            "hold",
            "Synonym",
            0.14712248548023768,
            0.6736080646514893,
            2.0,
            0.879,
            1.0261224854802378
        ],
        [
            "continue",
            "Synonym",
            0.305027585780884,
            0.5368669033050537,
            2.0,
            0.8565,
            1.161527585780884
        ],
        [
            "dam",
            "RelatedTo",
            0.5071756774150654,
            0.0872100219130516,
            1.0,
            0.8905000000000001,
            1.3976756774150654
        ],
        [
            "distress",
            "RelatedTo",
            0.8795029480033554,
            -0.0027913011144846678,
            1.0,
            0.6585,
            1.5380029480033555
        ],
        [
            "grandfather",
            "RelatedTo",
            0.4787785661178802,
            0.133584126830101,
            1.0,
            0.6839999999999999,
            1.1627785661178802
        ],
        [
            "keepsake",
            "RelatedTo",
            0.3625209739616648,
            -0.11010830104351044,
            1.0,
            0.7415,
            1.1040209739616649
        ],
        [
            "reserve",
            "RelatedTo",
            0.16951708542373614,
            0.31547677516937256,
            1.0,
            0.81,
            0.9795170854237362
        ],
        [
            "belong",
            "RelatedTo",
            0.30163184599971615,
            0.3485456705093384,
            1.0,
            0.839,
            1.140631845999716
        ],
        [
            "employ",
            "RelatedTo",
            0.4402144782718446,
            0.47252318263053894,
            1.0,
            0.8039999999999999,
            1.2442144782718445
        ],
        [
            "pay",
            "RelatedTo",
            0.3780662431318208,
            0.44675949215888977,
            1.0,
            0.8580000000000001,
            1.236066243131821
        ],
        [
            "possession",
            "RelatedTo",
            0.5216246770417402,
            0.3323805034160614,
            1.0,
            0.7325,
            1.2541246770417402
        ],
        [
            "prevent",
            "RelatedTo",
            0.34755623829569804,
            0.4249075949192047,
            1.0,
            0.851,
            1.198556238295698
        ],
        [
            "secure",
            "RelatedTo",
            0.5404621481489559,
            0.6394508481025696,
            1.0,
            0.726,
            1.266462148148956
        ],
        [
            "service",
            "RelatedTo",
            0.3457822919710741,
            0.28418758511543274,
            1.0,
            0.82,
            1.165782291971074
        ],
        [
            "use",
            "RelatedTo",
            0.20538261372333552,
            0.5007658004760742,
            1.0,
            0.918,
            1.1233826137233356
        ],
        [
            "state",
            "RelatedTo",
            0.17601345359823597,
            0.346657931804657,
            1.0,
            0.837,
            1.013013453598236
        ],
        [
            "withhold",
            "Synonym",
            0.3685152043467568,
            0.3792533576488495,
            2.0,
            0.9764999999999999,
            1.3450152043467567
        ]
    ],
    "unite": [
        [
            "abandon",
            "Antonym",
            0.7458169000241458,
            0.4466707706451416,
            1.0,
            0.5635000000000001,
            1.3093169000241458
        ],
        [
            "reunite",
            "RelatedTo",
            0.414007150317402,
            0.5800126194953918,
            1.0,
            0.85,
            1.264007150317402
        ],
        [
            "ite",
            "DerivedFrom",
            0.5,
            -0.09100427478551865,
            1.0,
            0.672,
            1.1720000000000002
        ],
        [
            "united",
            "Synonym",
            0.4764866447836152,
            0.3847694993019104,
            1.0,
            0.972,
            1.448486644783615
        ],
        [
            "uniting",
            "RelatedTo",
            0.5,
            0.6899071931838989,
            1.0,
            0.672,
            1.1720000000000002
        ],
        [
            "historical",
            "HasContext",
            0.2805553274591726,
            0.11082087457180023,
            1.0,
            0.927,
            1.2075553274591726
        ],
        [
            "uk",
            "HasContext",
            0.5,
            0.14496248960494995,
            1.0,
            0.672,
            1.1720000000000002
        ],
        [
            "club",
            "MannerOf",
            0.45613227485480373,
            0.18122245371341705,
            2.0,
            0.8109999999999999,
            1.2671322748548037
        ],
        [
            "consolidate",
            "MannerOf",
            0.6163616322209613,
            0.5468098521232605,
            2.0,
            0.9179999999999999,
            1.5343616322209612
        ],
        [
            "league",
            "MannerOf",
            0.2733630061055065,
            0.2217140793800354,
            2.0,
            0.92,
            1.1933630061055065
        ],
        [
            "marry",
            "MannerOf",
            0.7998699375302339,
            0.3049909174442291,
            2.0,
            0.7475,
            1.547369937530234
        ],
        [
            "pair",
            "MannerOf",
            0.16814386922537797,
            0.10495514422655106,
            2.0,
            0.8565,
            1.024643869225378
        ],
        [
            "change",
            "MannerOf",
            0.4096156589311886,
            0.3848531246185303,
            2.0,
            0.8220000000000001,
            1.2316156589311886
        ],
        [
            "join",
            "Synonym",
            0.43902348217786885,
            0.5751413106918335,
            1.0,
            0.9220000000000002,
            1.361023482177869
        ],
        [
            "add",
            "RelatedTo",
            0.44448013173594175,
            0.2532402276992798,
            1.0,
            0.916,
            1.3604801317359418
        ],
        [
            "alliance",
            "RelatedTo",
            0.3991841585367633,
            0.5267669558525085,
            1.0,
            0.9085000000000001,
            1.3076841585367633
        ],
        [
            "ally",
            "RelatedTo",
            0.4416569438168071,
            0.40027186274528503,
            1.0,
            0.967,
            1.408656943816807
        ],
        [
            "articulate",
            "RelatedTo",
            0.37260475203083393,
            0.318007230758667,
            1.0,
            0.9045000000000001,
            1.277104752030834
        ],
        [
            "blend",
            "RelatedTo",
            0.26906141304619513,
            0.23347137868404388,
            1.0,
            0.8055,
            1.0745614130461951
        ],
        [
            "buckle",
            "RelatedTo",
            0.2302574045799435,
            0.14956045150756836,
            1.0,
            0.8165,
            1.0467574045799435
        ],
        [
            "cement",
            "RelatedTo",
            0.12337217471309657,
            0.23727735877037048,
            1.0,
            0.8265,
            0.9498721747130966
        ],
        [
            "colleague",
            "RelatedTo",
            0.41473882608779533,
            0.050481755286455154,
            1.0,
            0.9605,
            1.3752388260877955
        ],
        [
            "combine",
            "Synonym",
            0.3455964967327227,
            0.35579633712768555,
            2.0,
            0.9075,
            1.2530964967327227
        ],
        [
            "concentrate",
            "RelatedTo",
            0.44120252245312575,
            0.3555126190185547,
            1.0,
            0.9525,
            1.3937025224531259
        ],
        [
            "concur",
            "RelatedTo",
            0.2247875957933379,
            0.16039001941680908,
            1.0,
            0.8295,
            1.054287595793338
        ],
        [
            "context",
            "RelatedTo",
            0.14568642360314962,
            0.2193703055381775,
            1.0,
            0.8375,
            0.9831864236031497
        ],
        [
            "joint",
            "Synonym",
            0.26762983750619185,
            0.3133450746536255,
            1.0,
            0.9085000000000001,
            1.176129837506192
        ],
        [
            "one",
            "RelatedTo",
            0.14363066386816017,
            0.26518163084983826,
            1.0,
            0.8390000000000001,
            0.9826306638681602
        ],
        [
            "twin",
            "RelatedTo",
            0.32371479506231104,
            0.13574887812137604,
            1.0,
            0.9475,
            1.2712147950623112
        ],
        [
            "british",
            "RelatedTo",
            0.5,
            0.19499783217906952,
            1.0,
            0.672,
            1.1720000000000002
        ],
        [
            "coin",
            "RelatedTo",
            0.4486184298425206,
            0.04099566116929054,
            1.0,
            0.8485,
            1.2971184298425207
        ],
        [
            "gold",
            "RelatedTo",
            0.810641230494201,
            0.04151226207613945,
            1.0,
            0.7655,
            1.5761412304942009
        ],
        [
            "legend",
            "RelatedTo",
            0.5937173321096357,
            0.11061602085828781,
            1.0,
            0.8999999999999999,
            1.4937173321096355
        ],
        [
            "bring",
            "RelatedTo",
            0.332565183782342,
            0.557513415813446,
            1.0,
            0.8845000000000001,
            1.217065183782342
        ],
        [
            "come",
            "RelatedTo",
            0.12004069195113175,
            0.44251883029937744,
            1.0,
            0.8210000000000001,
            0.9410406919511318
        ],
        [
            "together",
            "RelatedTo",
            0.5886340903196056,
            0.5464783906936646,
            1.0,
            0.9449999999999998,
            1.5336340903196053
        ],
        [
            "union",
            "RelatedTo",
            0.5052577270948517,
            0.44486725330352783,
            1.0,
            0.8889999999999999,
            1.3942577270948515
        ],
        [
            "unit",
            "RelatedTo",
            0.11224335016814778,
            0.11349786072969437,
            1.0,
            0.8205,
            0.9327433501681478
        ],
        [
            "us",
            "RelatedTo",
            0.5,
            0.30539339780807495,
            1.0,
            0.672,
            1.1720000000000002
        ],
        [
            "weave",
            "RelatedTo",
            0.17082487038660316,
            0.2795464098453522,
            1.0,
            0.8565,
            1.0273248703866031
        ],
        [
            "woman",
            "RelatedTo",
            0.6218240015350156,
            0.1545420140028,
            1.0,
            0.8955,
            1.5173240015350156
        ],
        [
            "merge",
            "Synonym",
            0.4760186878306062,
            0.46476101875305176,
            2.0,
            0.937,
            1.4130186878306064
        ],
        [
            "uni",
            "Synonym",
            0.5,
            0.008732549846172333,
            1.0,
            0.672,
            1.1720000000000002
        ],
        [
            "connect",
            "Synonym",
            0.3368687420103282,
            0.3977104425430298,
            2.0,
            0.9335000000000001,
            1.2703687420103282
        ]
    ],
    "ability": [
        [
            "disability",
            "RelatedTo",
            0.7006891301136997,
            0.3065260946750641,
            1.0,
            0.585,
            1.2856891301136997
        ],
        [
            "inability",
            "RelatedTo",
            0.615724478823111,
            0.7113733887672424,
            1.0,
            0.628,
            1.243724478823111
        ],
        [
            "able",
            "RelatedTo",
            0.5188637644233107,
            0.7774598002433777,
            3.042,
            0.9504999999999999,
            1.4693637644233106
        ],
        [
            "instability",
            "DerivedFrom",
            0.7145353836571706,
            0.31302139163017273,
            1.0,
            0.526,
            1.2405353836571706
        ],
        [
            "liability",
            "DerivedFrom",
            0.3701263782537412,
            0.3049890697002411,
            1.0,
            0.8805,
            1.2506263782537412
        ],
        [
            "possibility",
            "DerivedFrom",
            0.5472549524356475,
            0.43942421674728394,
            1.0,
            0.956,
            1.5032549524356473
        ],
        [
            "probability",
            "DerivedFrom",
            0.30749965514581257,
            0.2864575684070587,
            1.0,
            0.8265,
            1.1339996551458125
        ],
        [
            "stability",
            "DerivedFrom",
            0.45122419802168107,
            0.4891427755355835,
            1.0,
            0.8455,
            1.296724198021681
        ],
        [
            "scottish",
            "HasContext",
            0.5,
            0.18575812876224518,
            1.0,
            0.5575,
            1.0575
        ],
        [
            "quality",
            "IsA",
            0.6404750295373873,
            0.6432169675827026,
            2.0,
            0.956,
            1.5964750295373873
        ],
        [
            "aptitude",
            "RelatedTo",
            0.45892691880234254,
            0.38876160979270935,
            1.0,
            0.918,
            1.3769269188023425
        ],
        [
            "capacity",
            "Synonym",
            0.38791933211912955,
            0.5704473853111267,
            1.0,
            0.8725,
            1.2604193321191297
        ],
        [
            "creativity",
            "RelatedTo",
            0.8083305749255599,
            0.5589710474014282,
            1.0,
            0.8815,
            1.6898305749255598
        ],
        [
            "expertise",
            "IsA",
            0.5762474645052055,
            0.6396365165710449,
            1.0,
            0.919,
            1.4952474645052054
        ],
        [
            "faculty",
            "RelatedTo",
            0.2819174603508169,
            0.2662248909473419,
            1.0,
            0.821,
            1.1029174603508167
        ],
        [
            "form",
            "IsA",
            0.1426589771990421,
            0.5600367784500122,
            2.0,
            0.7135,
            0.8561589771990421
        ],
        [
            "hand",
            "IsA",
            0.16107970774374022,
            0.5870292782783508,
            2.0,
            0.7355,
            0.8965797077437403
        ],
        [
            "intelligence",
            "RelatedTo",
            0.6242502034907478,
            0.5126450657844543,
            1.0,
            0.9404999999999999,
            1.5647502034907477
        ],
        [
            "knack",
            "IsA",
            0.331947493055956,
            0.3788195848464966,
            1.0,
            0.8395,
            1.171447493055956
        ],
        [
            "leadership",
            "IsA",
            0.72632682596462,
            0.5674662590026855,
            2.0,
            0.9075,
            1.6338268259646198
        ],
        [
            "skill",
            "Synonym",
            0.7054580475006972,
            0.6874586343765259,
            1.0,
            0.8905000000000001,
            1.5959580475006971
        ],
        [
            "condition",
            "RelatedTo",
            0.27957028189139177,
            0.4308740496635437,
            1.0,
            0.792,
            1.071570281891392
        ],
        [
            "function",
            "RelatedTo",
            0.29522245876925113,
            0.5423610210418701,
            1.0,
            0.8025,
            1.0977224587692511
        ],
        [
            "inclination",
            "RelatedTo",
            0.3440923403641261,
            0.335029274225235,
            1.0,
            0.7414999999999999,
            1.085592340364126
        ],
        [
            "specified",
            "RelatedTo",
            0.5,
            0.3285761773586273,
            1.0,
            0.5575,
            1.0575
        ],
        [
            "address",
            "RelatedTo",
            0.2588011472758537,
            0.43267354369163513,
            1.0,
            0.796,
            1.0548011472758536
        ],
        [
            "capable",
            "RelatedTo",
            0.54449450922622,
            0.5657100081443787,
            2.0,
            0.9065,
            1.45099450922622
        ],
        [
            "dexterity",
            "RelatedTo",
            0.6047841179363995,
            0.3890148997306824,
            1.0,
            0.8665,
            1.4712841179363996
        ],
        [
            "average",
            "RelatedTo",
            0.27414701065059366,
            0.3808095455169678,
            1.0,
            0.7895000000000001,
            1.0636470106505937
        ],
        [
            "bad",
            "RelatedTo",
            0.6971076743864135,
            0.47979721426963806,
            1.0,
            0.5675,
            1.2646076743864136
        ],
        [
            "bowler",
            "RelatedTo",
            0.42154200287787885,
            0.17077746987342834,
            1.0,
            0.777,
            1.1985420028778788
        ],
        [
            "brain",
            "RelatedTo",
            0.3488793729647166,
            0.5085525512695312,
            1.0,
            0.8615,
            1.2103793729647165
        ],
        [
            "chin",
            "RelatedTo",
            0.17419442044902872,
            0.148923859000206,
            1.0,
            0.748,
            0.9221944204490287
        ],
        [
            "chop",
            "RelatedTo",
            0.5717912157292967,
            0.14490433037281036,
            1.0,
            0.615,
            1.1867912157292966
        ],
        [
            "competent",
            "RelatedTo",
            0.6508279828903889,
            0.39985427260398865,
            1.0,
            0.97,
            1.6208279828903889
        ],
        [
            "connectivity",
            "RelatedTo",
            0.5,
            0.31756171584129333,
            1.0,
            0.5575,
            1.0575
        ],
        [
            "craft",
            "RelatedTo",
            0.39652968698156116,
            0.3809869885444641,
            1.0,
            0.848,
            1.2445296869815612
        ],
        [
            "digestion",
            "RelatedTo",
            0.23484472233535802,
            0.15137459337711334,
            1.0,
            0.778,
            1.012844722335358
        ],
        [
            "drive",
            "RelatedTo",
            0.49682749857766334,
            0.5203808546066284,
            1.0,
            0.7855,
            1.2823274985776634
        ],
        [
            "ease",
            "Synonym",
            0.4747897467346635,
            0.575903594493866,
            1.0,
            0.8979999999999999,
            1.3727897467346635
        ],
        [
            "energy",
            "RelatedTo",
            0.8371075543388754,
            0.46706894040107727,
            1.0,
            0.858,
            1.6951075543388754
        ],
        [
            "english",
            "RelatedTo",
            0.5,
            0.3352367877960205,
            1.0,
            0.5575,
            1.0575
        ],
        [
            "equivalent",
            "RelatedTo",
            0.2668221635586751,
            0.313961386680603,
            1.0,
            0.8039999999999999,
            1.070822163558675
        ],
        [
            "exercise",
            "RelatedTo",
            0.6623791916513385,
            0.5174188613891602,
            1.0,
            0.798,
            1.4603791916513384
        ],
        [
            "expert",
            "RelatedTo",
            0.592934607376231,
            0.31932544708251953,
            1.0,
            0.8825000000000001,
            1.475434607376231
        ],
        [
            "failure",
            "RelatedTo",
            0.6177572805343304,
            0.5737667679786682,
            1.0,
            0.6135,
            1.2312572805343305
        ],
        [
            "faith",
            "RelatedTo",
            0.4708525809932095,
            0.45940059423446655,
            1.0,
            0.834,
            1.3048525809932094
        ],
        [
            "feel",
            "RelatedTo",
            0.5954486086166116,
            0.5405945777893066,
            1.0,
            0.9175,
            1.5129486086166115
        ],
        [
            "fight",
            "RelatedTo",
            0.6098028773139723,
            0.48650670051574707,
            1.0,
            0.649,
            1.2588028773139723
        ],
        [
            "functionality",
            "RelatedTo",
            0.5,
            0.41280630230903625,
            1.0,
            0.5575,
            1.0575
        ],
        [
            "gift",
            "Synonym",
            0.6604381721649042,
            0.2855786383152008,
            1.0,
            0.983,
            1.6434381721649043
        ],
        [
            "gifted",
            "RelatedTo",
            0.7429695757603778,
            0.35639071464538574,
            1.0,
            0.9179999999999999,
            1.6609695757603777
        ],
        [
            "grasp",
            "RelatedTo",
            0.4157517201009718,
            0.5399788618087769,
            1.0,
            0.786,
            1.2017517201009718
        ],
        [
            "hold",
            "RelatedTo",
            0.14712248548023768,
            0.574535071849823,
            1.0,
            0.6765,
            0.8236224854802376
        ],
        [
            "incapable",
            "RelatedTo",
            0.6078693167945627,
            0.39320406317710876,
            1.0,
            0.631,
            1.2388693167945628
        ],
        [
            "influence",
            "RelatedTo",
            0.4750321310410822,
            0.6325360536575317,
            1.0,
            0.797,
            1.2720321310410823
        ],
        [
            "ingenuity",
            "RelatedTo",
            0.48773873841795407,
            0.40680569410324097,
            1.0,
            0.8765000000000001,
            1.3642387384179542
        ],
        [
            "initiative",
            "RelatedTo",
            0.6396891467223506,
            0.3852960765361786,
            1.0,
            0.9265,
            1.5661891467223505
        ],
        [
            "innocence",
            "RelatedTo",
            0.43479117811942003,
            0.3134889602661133,
            1.0,
            0.8385,
            1.27329117811942
        ],
        [
            "leg",
            "RelatedTo",
            0.20099479165140435,
            0.27369123697280884,
            1.0,
            0.749,
            0.9499947916514043
        ],
        [
            "lightweight",
            "RelatedTo",
            0.2667559130276701,
            0.18667767941951752,
            1.0,
            0.7925,
            1.0592559130276702
        ],
        [
            "memory",
            "RelatedTo",
            0.4661298718059575,
            0.49176350235939026,
            1.0,
            0.8925,
            1.3586298718059575
        ],
        [
            "might",
            "RelatedTo",
            0.5,
            0.6403199434280396,
            1.0,
            0.5575,
            1.0575
        ],
        [
            "mind",
            "RelatedTo",
            0.29722788028701597,
            0.6300336718559265,
            1.0,
            0.8265,
            1.1237278802870159
        ],
        [
            "motor",
            "RelatedTo",
            0.34992561852874965,
            0.28081995248794556,
            1.0,
            0.8075,
            1.1574256185287497
        ],
        [
            "officer",
            "RelatedTo",
            0.25415975428022897,
            0.29249176383018494,
            1.0,
            0.7935,
            1.0476597542802288
        ],
        [
            "orientation",
            "RelatedTo",
            0.3574542100439308,
            0.34039920568466187,
            1.0,
            0.868,
            1.2254542100439307
        ],
        [
            "passing",
            "RelatedTo",
            0.14838037661227774,
            0.48304030299186707,
            1.0,
            0.6855,
            0.8338803766122778
        ],
        [
            "potential",
            "RelatedTo",
            0.6135297577496397,
            0.5844762921333313,
            1.0,
            0.9079999999999999,
            1.5215297577496396
        ],
        [
            "power",
            "Synonym",
            0.5523952413442919,
            0.5756936073303223,
            2.0,
            0.8420000000000001,
            1.394395241344292
        ],
        [
            "racism",
            "RelatedTo",
            0.7266379335311008,
            0.1552036851644516,
            1.0,
            0.542,
            1.2686379335311009
        ],
        [
            "recall",
            "RelatedTo",
            0.21312594862182774,
            0.2702186703681946,
            1.0,
            0.7745,
            0.9876259486218277
        ],
        [
            "roaming",
            "RelatedTo",
            0.5,
            0.18374980986118317,
            1.0,
            0.5575,
            1.0575
        ],
        [
            "sense",
            "RelatedTo",
            0.4695467577940309,
            0.6472507119178772,
            1.0,
            0.9065,
            1.3760467577940307
        ],
        [
            "small",
            "RelatedTo",
            0.07589068149547805,
            0.4749199450016022,
            1.0,
            0.681,
            0.7568906814954781
        ],
        [
            "spam",
            "RelatedTo",
            0.4840422695989524,
            0.16477353870868683,
            1.0,
            0.5785,
            1.0625422695989524
        ],
        [
            "stream",
            "RelatedTo",
            0.34344304328147485,
            0.3685750365257263,
            1.0,
            0.7735,
            1.1169430432814749
        ],
        [
            "sympathy",
            "RelatedTo",
            0.569640260505932,
            0.3461105525493622,
            1.0,
            0.9695,
            1.5391402605059321
        ],
        [
            "talent",
            "Synonym",
            0.7993779529632015,
            0.6229916214942932,
            1.0,
            0.9095,
            1.7088779529632014
        ],
        [
            "technique",
            "RelatedTo",
            0.4406300952013255,
            0.5210498571395874,
            1.0,
            0.8945,
            1.3351300952013254
        ],
        [
            "tolerance",
            "RelatedTo",
            0.5337205560284217,
            0.36429136991500854,
            1.0,
            0.848,
            1.3817205560284216
        ],
        [
            "train",
            "RelatedTo",
            0.534943264662279,
            0.29028114676475525,
            1.0,
            0.798,
            1.332943264662279
        ],
        [
            "unable",
            "RelatedTo",
            0.6074860566533375,
            0.6425548195838928,
            1.0,
            0.603,
            1.2104860566533375
        ],
        [
            "versatility",
            "RelatedTo",
            0.6803391029828176,
            0.5342891812324524,
            1.0,
            0.9610000000000001,
            1.6413391029828177
        ],
        [
            "viability",
            "RelatedTo",
            0.50656539323871,
            0.35104039311408997,
            1.0,
            0.9455,
            1.45206539323871
        ],
        [
            "weak",
            "RelatedTo",
            0.4564290333472448,
            0.5118842124938965,
            1.0,
            0.518,
            0.9744290333472447
        ],
        [
            "wisdom",
            "RelatedTo",
            0.6437742427863044,
            0.49504029750823975,
            1.0,
            0.8684999999999999,
            1.5122742427863043
        ],
        [
            "ar",
            "Synonym",
            0.5,
            0.03145257756114006,
            1.0,
            0.5575,
            1.0575
        ],
        [
            "hood",
            "Synonym",
            0.33867745082379597,
            0.17044726014137268,
            1.0,
            0.7155,
            1.054177450823796
        ],
        [
            "ness",
            "Synonym",
            0.3241232848287466,
            -0.016449231654405594,
            1.0,
            0.7455,
            1.0696232848287466
        ],
        [
            "strength",
            "Synonym",
            0.6433840367239954,
            0.7130429744720459,
            1.0,
            0.8775,
            1.5208840367239953
        ],
        [
            "th",
            "Synonym",
            0.5,
            0.07926119118928909,
            1.0,
            0.5575,
            1.0575
        ],
        [
            "use",
            "Synonym",
            0.20538261372333552,
            0.6671788692474365,
            1.0,
            0.7055,
            0.9108826137233356
        ]
    ],
    "disability": [
        [
            "ability",
            "RelatedTo",
            0.6400608653211843,
            0.3065260946750641,
            1.0,
            0.585,
            1.2250608653211843
        ],
        [
            "capacity",
            "Antonym",
            0.38791933211912955,
            0.21566569805145264,
            1.0,
            0.6415,
            1.0294193321191294
        ],
        [
            "potential",
            "Antonym",
            0.6135297577496397,
            0.24703389406204224,
            1.0,
            0.562,
            1.1755297577496397
        ],
        [
            "qualification",
            "Antonym",
            0.5,
            0.3077455163002014,
            1.0,
            0.5455,
            1.0455
        ],
        [
            "strength",
            "Antonym",
            0.6433840367239954,
            0.18799057602882385,
            1.0,
            0.5355,
            1.1788840367239954
        ],
        [
            "able",
            "DerivedFrom",
            0.5188637644233107,
            0.24084720015525818,
            1.0,
            0.6345000000000001,
            1.1533637644233108
        ],
        [
            "resource",
            "ExternalURL",
            0.3859172947578772,
            0.26851966977119446,
            1.0,
            0.604,
            0.9899172947578772
        ],
        [
            "powerlifting",
            "HasContext",
            0.5,
            0.12590304017066956,
            1.0,
            0.5455,
            1.0455
        ],
        [
            "impotence",
            "Synonym",
            0.6477069713694452,
            0.21256546676158905,
            1.0,
            0.834,
            1.4817069713694453
        ],
        [
            "paralysis",
            "IsA",
            0.5935755675054762,
            0.36237484216690063,
            1.0,
            0.9495,
            1.5430755675054764
        ],
        [
            "person",
            "NotDesires",
            0.27699237413147115,
            0.3838835656642914,
            2.0,
            0.654,
            0.9309923741314712
        ],
        [
            "arthritis",
            "RelatedTo",
            0.6642287412582972,
            0.4342365860939026,
            1.0,
            0.9635,
            1.6277287412582973
        ],
        [
            "autism",
            "RelatedTo",
            0.49326783408992314,
            0.5532892346382141,
            1.0,
            0.91,
            1.4032678340899232
        ],
        [
            "corrective",
            "RelatedTo",
            0.3364827133963834,
            0.2714732885360718,
            1.0,
            0.7895000000000001,
            1.1259827133963836
        ],
        [
            "disabled",
            "RelatedTo",
            0.3760886109169177,
            0.5335816740989685,
            1.0,
            0.863,
            1.2390886109169177
        ],
        [
            "impediment",
            "RelatedTo",
            0.6362741976999741,
            0.20958077907562256,
            1.0,
            0.896,
            1.532274197699974
        ],
        [
            "profile",
            "RelatedTo",
            0.2871924029972132,
            0.282381534576416,
            1.0,
            0.5974999999999999,
            0.8846924029972132
        ],
        [
            "inability",
            "Synonym",
            0.615724478823111,
            0.2742045521736145,
            1.0,
            0.9380000000000001,
            1.553724478823111
        ],
        [
            "incompetence",
            "Synonym",
            0.7245421173023067,
            0.2052774876356125,
            1.0,
            0.9635,
            1.6880421173023068
        ],
        [
            "weakness",
            "Synonym",
            0.6370035503842233,
            0.16523504257202148,
            1.0,
            0.9365,
            1.5735035503842232
        ]
    ],
    "inability": [
        [
            "ability",
            "RelatedTo",
            0.6400608653211843,
            0.7113733887672424,
            1.0,
            0.628,
            1.2680608653211842
        ],
        [
            "block",
            "IsA",
            0.3486166913786941,
            0.30427035689353943,
            2.0,
            0.8425,
            1.1911166913786941
        ],
        [
            "quality",
            "IsA",
            0.6404750295373873,
            0.3835331201553345,
            2.0,
            0.5840000000000001,
            1.2244750295373874
        ],
        [
            "incompetence",
            "RelatedTo",
            0.7245421173023067,
            0.48964765667915344,
            1.0,
            0.9525,
            1.6770421173023067
        ],
        [
            "insensitivity",
            "IsA",
            0.5,
            0.356404185295105,
            2.0,
            0.5605,
            1.0605
        ],
        [
            "stupidity",
            "IsA",
            0.6954193079481711,
            0.34552088379859924,
            2.0,
            0.8995,
            1.594919307948171
        ],
        [
            "disbelief",
            "RelatedTo",
            0.507643610886725,
            0.23091603815555573,
            1.0,
            0.9209999999999999,
            1.4286436108867249
        ],
        [
            "lack",
            "RelatedTo",
            0.40307612427797135,
            0.6720676422119141,
            1.0,
            0.868,
            1.2710761242779713
        ],
        [
            "option",
            "RelatedTo",
            0.24555527305272098,
            0.27460822463035583,
            1.0,
            0.768,
            1.013555273052721
        ],
        [
            "insomnia",
            "RelatedTo",
            0.6006974832872998,
            0.24182724952697754,
            1.0,
            0.935,
            1.5356974832872998
        ],
        [
            "insomniac",
            "RelatedTo",
            0.4295822515751216,
            0.12208513915538788,
            1.0,
            0.8785000000000001,
            1.3080822515751216
        ],
        [
            "unable",
            "RelatedTo",
            0.6074860566533375,
            0.6841470003128052,
            1.0,
            0.956,
            1.5634860566533375
        ],
        [
            "disability",
            "Synonym",
            0.7006891301136997,
            0.2742045521736145,
            1.0,
            0.9380000000000001,
            1.6386891301136997
        ]
    ],
    "able": [
        [
            "unable",
            "RelatedTo",
            0.6074860566533375,
            0.8421811461448669,
            1.0,
            0.6525000000000001,
            1.2599860566533376
        ],
        [
            "ability",
            "RelatedTo",
            0.6400608653211843,
            0.7774598002433777,
            3.042,
            0.9504999999999999,
            1.5905608653211842
        ],
        [
            "capable",
            "Synonym",
            0.54449450922622,
            0.5540522933006287,
            2.0,
            0.946,
            1.4904945092262198
        ],
        [
            "disability",
            "DerivedFrom",
            0.7006891301136997,
            0.24084720015525818,
            1.0,
            0.6345000000000001,
            1.3351891301136998
        ],
        [
            "disabled",
            "DerivedFrom",
            0.3760886109169177,
            0.3590535819530487,
            1.0,
            0.7325,
            1.1085886109169176
        ],
        [
            "resource",
            "ExternalURL",
            0.3859172947578772,
            0.33631807565689087,
            1.0,
            0.9055000000000001,
            1.2914172947578773
        ],
        [
            "law",
            "HasContext",
            0.5195762367665925,
            0.41769716143608093,
            1.0,
            0.932,
            1.4515762367665925
        ],
        [
            "military",
            "HasContext",
            0.5024960354752976,
            0.48433494567871094,
            1.0,
            0.7000000000000001,
            1.2024960354752978
        ],
        [
            "done",
            "RelatedTo",
            0.5,
            0.7196641564369202,
            1.0,
            0.607,
            1.107
        ],
        [
            "worthy",
            "RelatedTo",
            0.47844218430920377,
            0.39507558941841125,
            1.0,
            0.9069999999999999,
            1.3854421843092037
        ],
        [
            "capacity",
            "RelatedTo",
            0.38791933211912955,
            0.5360541343688965,
            1.0,
            0.9220000000000002,
            1.3099193321191298
        ],
        [
            "incapable",
            "RelatedTo",
            0.6078693167945627,
            0.32595276832580566,
            1.0,
            0.6705000000000001,
            1.2783693167945627
        ],
        [
            "competent",
            "Synonym",
            0.6508279828903889,
            0.41571134328842163,
            1.0,
            0.9304999999999999,
            1.5813279828903888
        ],
        [
            "healthy",
            "RelatedTo",
            0.6608868071812624,
            0.5023999214172363,
            1.0,
            0.8335,
            1.4943868071812623
        ],
        [
            "intelligence",
            "RelatedTo",
            0.6242502034907478,
            0.3958713412284851,
            1.0,
            0.9329999999999999,
            1.5572502034907476
        ],
        [
            "knowledge",
            "RelatedTo",
            0.5655249003582034,
            0.52825927734375,
            1.0,
            0.9345,
            1.5000249003582034
        ],
        [
            "legal",
            "RelatedTo",
            0.29962148018658336,
            0.5103139281272888,
            1.0,
            0.877,
            1.1766214801865833
        ],
        [
            "permit",
            "RelatedTo",
            0.3727440271831673,
            0.5384112000465393,
            1.0,
            0.898,
            1.2707440271831674
        ],
        [
            "prevent",
            "RelatedTo",
            0.34755623829569804,
            0.5931569337844849,
            1.0,
            0.915,
            1.262556238295698
        ],
        [
            "qualify",
            "RelatedTo",
            0.5119196056637801,
            0.5323530435562134,
            1.0,
            0.925,
            1.43691960566378
        ],
        [
            "rich",
            "RelatedTo",
            0.7070368937461171,
            0.3684374690055847,
            1.0,
            0.8885,
            1.5955368937461172
        ],
        [
            "robust",
            "RelatedTo",
            0.46163507650269503,
            0.383976012468338,
            1.0,
            0.8885000000000001,
            1.3501350765026952
        ],
        [
            "skill",
            "RelatedTo",
            0.7054580475006972,
            0.44577813148498535,
            1.0,
            0.869,
            1.574458047500697
        ],
        [
            "dynamic",
            "RelatedTo",
            0.6126046771627437,
            0.4205636978149414,
            1.0,
            0.8440000000000001,
            1.4566046771627437
        ],
        [
            "fear",
            "RelatedTo",
            0.8795029480033554,
            0.5586332678794861,
            1.0,
            0.47350000000000003,
            1.3530029480033554
        ],
        [
            "get",
            "RelatedTo",
            0.522133588554281,
            0.816146731376648,
            1.0,
            0.93,
            1.4521335885542812
        ],
        [
            "great",
            "RelatedTo",
            0.8252260495150217,
            0.6026998162269592,
            1.0,
            0.8314999999999999,
            1.6567260495150216
        ],
        [
            "impossible",
            "RelatedTo",
            0.6024193579904774,
            0.7258841395378113,
            1.0,
            0.6785000000000001,
            1.2809193579904776
        ],
        [
            "inept",
            "RelatedTo",
            0.5561500421680583,
            0.08490575104951859,
            1.0,
            0.644,
            1.2001500421680582
        ],
        [
            "may",
            "RelatedTo",
            0.29760446540903357,
            0.6831321716308594,
            1.0,
            0.8455000000000001,
            1.1431044654090337
        ],
        [
            "possible",
            "RelatedTo",
            0.29780477634242936,
            0.6938459873199463,
            1.0,
            0.859,
            1.1568047763424294
        ],
        [
            "sensible",
            "RelatedTo",
            0.32013355159677814,
            0.3448394238948822,
            1.0,
            0.8965000000000001,
            1.2166335515967783
        ],
        [
            "treatable",
            "RelatedTo",
            0.41722534544105744,
            0.08934171497821808,
            1.0,
            0.898,
            1.3152253454410574
        ],
        [
            "unbreakable",
            "RelatedTo",
            0.42821048283694285,
            0.0012518775183707476,
            1.0,
            0.897,
            1.3252104828369429
        ],
        [
            "visible",
            "RelatedTo",
            0.3921486695486196,
            0.41886281967163086,
            1.0,
            0.903,
            1.2951486695486196
        ],
        [
            "bar",
            "Synonym",
            0.3306017765544852,
            0.30148157477378845,
            1.0,
            0.8415,
            1.1721017765544852
        ],
        [
            "apt",
            "Synonym",
            0.26312592402454493,
            0.3390049934387207,
            1.0,
            0.8570000000000001,
            1.1201259240245451
        ],
        [
            "fit",
            "Synonym",
            0.3015845300952362,
            0.6523470282554626,
            1.0,
            0.884,
            1.1855845300952361
        ],
        [
            "accomplished",
            "Synonym",
            0.6379706621316686,
            0.5044807195663452,
            1.0,
            0.948,
            1.5859706621316687
        ],
        [
            "equal",
            "Synonym",
            0.37876485258419124,
            0.48496997356414795,
            1.0,
            0.8365,
            1.2152648525841911
        ],
        [
            "gifted",
            "Synonym",
            0.7429695757603778,
            0.2919946014881134,
            1.0,
            0.8684999999999999,
            1.6114695757603776
        ],
        [
            "good",
            "Synonym",
            0.6756058604054667,
            0.6819966435432434,
            1.0,
            0.858,
            1.5336058604054665
        ],
        [
            "qualified",
            "Synonym",
            0.4988337265781979,
            0.4790875315666199,
            1.0,
            0.9770000000000001,
            1.475833726578198
        ],
        [
            "suitable",
            "Synonym",
            0.43318915131388036,
            0.5315670967102051,
            1.0,
            0.8959999999999999,
            1.3291891513138803
        ],
        [
            "talented",
            "Synonym",
            0.7854101811440627,
            0.38864532113075256,
            1.0,
            0.8559999999999999,
            1.6414101811440625
        ]
    ],
    "unable": [
        [
            "able",
            "RelatedTo",
            0.5188637644233107,
            0.8421811461448669,
            1.0,
            0.6525000000000001,
            1.1713637644233108
        ],
        [
            "backward",
            "RelatedTo",
            0.32955577585079815,
            0.24186117947101593,
            1.0,
            0.8655,
            1.1950557758507983
        ],
        [
            "blindfold",
            "RelatedTo",
            0.4630048478008467,
            -0.054543573409318924,
            1.0,
            0.7295,
            1.1925048478008469
        ],
        [
            "capable",
            "RelatedTo",
            0.54449450922622,
            0.40160998702049255,
            1.0,
            0.6194999999999999,
            1.16399450922622
        ],
        [
            "choke",
            "RelatedTo",
            0.7427601888462362,
            0.2747657299041748,
            1.0,
            0.8180000000000001,
            1.5607601888462361
        ],
        [
            "dry",
            "RelatedTo",
            0.15851617728097975,
            0.33180588483810425,
            1.0,
            0.7395,
            0.8980161772809798
        ],
        [
            "forgetful",
            "RelatedTo",
            0.40627308042047927,
            0.034945666790008545,
            1.0,
            0.888,
            1.2942730804204792
        ],
        [
            "incapable",
            "Synonym",
            0.6078693167945627,
            0.45018619298934937,
            1.0,
            0.953,
            1.5608693167945626
        ],
        [
            "incurable",
            "RelatedTo",
            0.7458073611519028,
            0.18583571910858154,
            1.0,
            0.882,
            1.6278073611519028
        ],
        [
            "lame",
            "RelatedTo",
            0.5683740046478046,
            0.1593758761882782,
            1.0,
            0.969,
            1.5373740046478046
        ],
        [
            "lose",
            "RelatedTo",
            0.6666949348040184,
            0.6351324915885925,
            1.0,
            0.9520000000000001,
            1.6186949348040185
        ],
        [
            "paralyze",
            "RelatedTo",
            0.48939478168623113,
            0.13921990990638733,
            1.0,
            0.926,
            1.4153947816862311
        ],
        [
            "saturated",
            "RelatedTo",
            0.4712913036696193,
            0.02671624720096588,
            1.0,
            0.7085,
            1.1797913036696193
        ],
        [
            "stuck",
            "RelatedTo",
            0.6728167107311975,
            0.4913419485092163,
            1.0,
            0.897,
            1.5698167107311976
        ],
        [
            "inability",
            "RelatedTo",
            0.615724478823111,
            0.6841470003128052,
            1.0,
            0.956,
            1.571724478823111
        ],
        [
            "ability",
            "RelatedTo",
            0.6400608653211843,
            0.6425548195838928,
            1.0,
            0.603,
            1.2430608653211843
        ],
        [
            "render",
            "RelatedTo",
            0.22559345980582543,
            0.45020368695259094,
            1.0,
            0.7635000000000001,
            0.9890934598058255
        ],
        [
            "unimaginable",
            "RelatedTo",
            0.42903788769915924,
            0.15782105922698975,
            1.0,
            0.692,
            1.1210378876991591
        ],
        [
            "useless",
            "RelatedTo",
            0.6829261910733965,
            0.38484081625938416,
            1.0,
            0.9015,
            1.5844261910733963
        ],
        [
            "impeccable",
            "Synonym",
            0.5206337045186231,
            0.09137076884508133,
            1.0,
            0.605,
            1.125633704518623
        ],
        [
            "incompetent",
            "Synonym",
            0.6564485276436732,
            0.3183358311653137,
            1.0,
            0.946,
            1.602448527643673
        ]
    ],
    "abnormal": [
        [
            "normal",
            "RelatedTo",
            0.30221910272640506,
            0.5926955938339233,
            1.0,
            0.45999999999999996,
            0.762219102726405
        ],
        [
            "psychology",
            "HasContext",
            0.23460247050216085,
            0.2413759082555771,
            2.0,
            0.6839999999999999,
            0.9186024705021608
        ],
        [
            "person",
            "NotDesires",
            0.27699237413147115,
            0.33373820781707764,
            1.0,
            0.625,
            0.9019923741314712
        ],
        [
            "behaviour",
            "RelatedTo",
            0.5,
            0.5238512754440308,
            1.0,
            0.5165,
            1.0165
        ],
        [
            "deviate",
            "RelatedTo",
            0.6032904218824197,
            0.31533268094062805,
            1.0,
            0.9610000000000001,
            1.5642904218824198
        ],
        [
            "deviating",
            "RelatedTo",
            0.46806701029844733,
            0.18243713676929474,
            1.0,
            0.8765,
            1.3445670102984473
        ],
        [
            "health",
            "RelatedTo",
            0.6912284079388438,
            0.21966160833835602,
            1.0,
            0.5125,
            1.2037284079388437
        ],
        [
            "mental",
            "RelatedTo",
            0.2971909577208751,
            0.40802720189094543,
            1.0,
            0.7665,
            1.063690957720875
        ],
        [
            "norm",
            "RelatedTo",
            0.09519843020537706,
            0.046690791845321655,
            1.0,
            0.639,
            0.7341984302053771
        ],
        [
            "rule",
            "RelatedTo",
            0.2619003155328108,
            0.06517672538757324,
            1.0,
            0.6965,
            0.9584003155328108
        ],
        [
            "standard",
            "RelatedTo",
            0.20169471007054607,
            0.11712367087602615,
            1.0,
            0.5015000000000001,
            0.7031947100705461
        ],
        [
            "system",
            "RelatedTo",
            0.23551102055284193,
            0.22891069948673248,
            1.0,
            0.632,
            0.8675110205528419
        ],
        [
            "usual",
            "RelatedTo",
            0.16818827369170503,
            0.28814664483070374,
            1.0,
            0.5645,
            0.7326882736917051
        ],
        [
            "anormal",
            "Synonym",
            0.5,
            0.1299242377281189,
            1.0,
            0.5165,
            1.0165
        ],
        [
            "insane",
            "RelatedTo",
            0.8012842139174671,
            0.31207871437072754,
            2.0,
            0.9295,
            1.7307842139174672
        ],
        [
            "acute",
            "RelatedTo",
            0.44348565725311145,
            0.4308859407901764,
            1.0,
            0.831,
            1.2744856572531114
        ],
        [
            "aneurysm",
            "RelatedTo",
            0.7445532621018939,
            0.4531419277191162,
            1.0,
            0.9460000000000001,
            1.690553262101894
        ],
        [
            "bug",
            "RelatedTo",
            0.43527161267871706,
            0.1026066243648529,
            1.0,
            0.8734999999999999,
            1.308771612678717
        ],
        [
            "degenerate",
            "RelatedTo",
            0.820099713635742,
            0.2723548710346222,
            1.0,
            0.9059999999999999,
            1.7260997136357419
        ],
        [
            "disease",
            "RelatedTo",
            0.7697523216671864,
            0.47854137420654297,
            1.0,
            0.9195,
            1.6892523216671864
        ],
        [
            "dysplasia",
            "RelatedTo",
            0.5,
            0.34903237223625183,
            1.0,
            0.5165,
            1.0165
        ],
        [
            "grotesque",
            "RelatedTo",
            0.7776799012440636,
            0.35840585827827454,
            1.0,
            0.907,
            1.6846799012440636
        ],
        [
            "growth",
            "RelatedTo",
            0.7334551623309352,
            0.34931430220603943,
            1.0,
            0.602,
            1.3354551623309352
        ],
        [
            "hump",
            "RelatedTo",
            0.4008661970062989,
            0.015607831068336964,
            1.0,
            0.8494999999999999,
            1.250366197006299
        ],
        [
            "issue",
            "RelatedTo",
            0.632574929116301,
            0.05319835618138313,
            1.0,
            0.8029999999999999,
            1.435574929116301
        ],
        [
            "knock",
            "RelatedTo",
            0.42907900300429613,
            0.12820257246494293,
            1.0,
            0.876,
            1.305079003004296
        ],
        [
            "plaque",
            "RelatedTo",
            0.16960053730589755,
            0.17226697504520416,
            1.0,
            0.673,
            0.8426005373058976
        ],
        [
            "pocket",
            "RelatedTo",
            0.1302151226538558,
            -0.013049434870481491,
            1.0,
            0.675,
            0.8052151226538559
        ],
        [
            "sickle",
            "RelatedTo",
            0.38981774564307614,
            0.27127140760421753,
            1.0,
            0.8454999999999999,
            1.235317745643076
        ],
        [
            "defective",
            "SimilarTo",
            0.6778272743054284,
            0.4248659312725067,
            2.0,
            0.9805,
            1.6583272743054285
        ],
        [
            "irregular",
            "SimilarTo",
            0.4405582674594438,
            0.5454086065292358,
            2.0,
            0.8845,
            1.3250582674594438
        ],
        [
            "kinky",
            "SimilarTo",
            0.36043542901875286,
            0.18548278510570526,
            2.0,
            0.821,
            1.1814354290187528
        ],
        [
            "vicarious",
            "SimilarTo",
            0.26718043871103325,
            0.04070268198847771,
            2.0,
            0.753,
            1.0201804387110331
        ],
        [
            "exceptional",
            "SimilarTo",
            0.683939970117213,
            0.30589669942855835,
            2.0,
            0.5975,
            1.281439970117213
        ],
        [
            "enormous",
            "Synonym",
            0.5136181418858733,
            0.18451112508773804,
            1.0,
            0.6995,
            1.2131181418858734
        ],
        [
            "unnatural",
            "Synonym",
            0.6416948669380671,
            0.593010425567627,
            2.0,
            0.9835,
            1.6251948669380671
        ]
    ],
    "normal": [
        [
            "abnormal",
            "RelatedTo",
            0.6708668924448811,
            0.5926955938339233,
            1.0,
            0.45999999999999996,
            1.130866892444881
        ],
        [
            "different",
            "DistinctFrom",
            0.2665852410539147,
            0.5898040533065796,
            1.0,
            0.8025,
            1.0690852410539147
        ],
        [
            "ill",
            "Antonym",
            0.6732703875208809,
            0.4499756991863251,
            1.0,
            0.525,
            1.1982703875208809
        ],
        [
            "reverse",
            "Antonym",
            0.24110447260260054,
            0.39543023705482483,
            1.0,
            0.7555000000000001,
            0.9966044726026007
        ],
        [
            "unconventional",
            "Antonym",
            0.5704774440337802,
            0.17908145487308502,
            1.0,
            0.5275000000000001,
            1.0979774440337802
        ],
        [
            "odd",
            "Antonym",
            0.36956098846958874,
            0.3983021676540375,
            1.0,
            0.6575,
            1.0270609884695887
        ],
        [
            "unusual",
            "DistinctFrom",
            0.26861463264642615,
            0.5294255614280701,
            1.0,
            0.6915,
            0.9601146326464262
        ],
        [
            "normally",
            "RelatedTo",
            0.5,
            0.676324725151062,
            2.0,
            0.8165,
            1.3165
        ],
        [
            "normie",
            "RelatedTo",
            0.5,
            -0.30435845255851746,
            1.0,
            0.8165,
            1.3165
        ],
        [
            "paranormal",
            "DerivedFrom",
            0.7592149791123486,
            -0.004526750650256872,
            1.0,
            0.37,
            1.1292149791123487
        ],
        [
            "uncommon",
            "DistinctFrom",
            0.2530392778068562,
            0.45192164182662964,
            1.0,
            0.7085,
            0.9615392778068562
        ],
        [
            "algebra",
            "HasContext",
            0.19031054108726628,
            0.12012168765068054,
            1.0,
            0.7435,
            0.9338105410872664
        ],
        [
            "chemistry",
            "HasContext",
            0.3684431685867126,
            0.30661317706108093,
            1.0,
            0.746,
            1.1144431685867127
        ],
        [
            "education",
            "HasContext",
            0.5836066727307561,
            0.3877875804901123,
            1.0,
            0.8480000000000001,
            1.4316066727307561
        ],
        [
            "geometry",
            "HasContext",
            0.11638450701404655,
            0.28420814871788025,
            1.0,
            0.8035,
            0.9198845070140466
        ],
        [
            "mathematics",
            "HasContext",
            0.26584809447478364,
            0.261663019657135,
            1.0,
            0.695,
            0.9608480944747836
        ],
        [
            "statistic",
            "HasContext",
            0.2394896944478636,
            0.15411168336868286,
            1.0,
            0.7375,
            0.9769896944478637
        ],
        [
            "psychology",
            "HasContext",
            0.23460247050216085,
            0.29160165786743164,
            2.0,
            0.776,
            1.0106024705021608
        ],
        [
            "people",
            "HasProperty",
            0.2646296510395378,
            0.5118410587310791,
            1.0,
            0.7955,
            1.0601296510395377
        ],
        [
            "average",
            "SimilarTo",
            0.27414701065059366,
            0.5265664458274841,
            2.0,
            0.8955,
            1.1696470106505936
        ],
        [
            "back",
            "RelatedTo",
            0.20149678135088037,
            0.4598001539707184,
            1.0,
            0.736,
            0.9374967813508803
        ],
        [
            "backward",
            "RelatedTo",
            0.32955577585079815,
            0.34716740250587463,
            1.0,
            0.6645,
            0.9940557758507982
        ],
        [
            "degenerate",
            "RelatedTo",
            0.820099713635742,
            0.15972547233104706,
            1.0,
            0.3659999999999999,
            1.1860997136357418
        ],
        [
            "especially",
            "RelatedTo",
            0.5,
            0.5476476550102234,
            1.0,
            0.8165,
            1.3165
        ],
        [
            "excess",
            "RelatedTo",
            0.6493598488054714,
            0.44777247309684753,
            1.0,
            0.4415,
            1.0908598488054713
        ],
        [
            "extra",
            "RelatedTo",
            0.414723227727584,
            0.4568129777908325,
            1.0,
            0.746,
            1.160723227727584
        ],
        [
            "googly",
            "RelatedTo",
            0.5,
            -0.03776077926158905,
            1.0,
            0.8165,
            1.3165
        ],
        [
            "heartbeat",
            "RelatedTo",
            0.6002504220035653,
            0.4477507174015045,
            1.0,
            0.7095,
            1.3097504220035652
        ],
        [
            "miniature",
            "RelatedTo",
            0.16079594450131118,
            0.14374949038028717,
            1.0,
            0.762,
            0.9227959445013112
        ],
        [
            "n",
            "RelatedTo",
            0.5,
            0.2911069691181183,
            1.0,
            0.8165,
            1.3165
        ],
        [
            "natural",
            "Synonym",
            0.4843267287949242,
            0.5216269493103027,
            1.0,
            0.9385,
            1.4228267287949241
        ],
        [
            "norm",
            "RelatedTo",
            0.09519843020537706,
            0.25369489192962646,
            2.0,
            0.821,
            0.9161984302053771
        ],
        [
            "frequency",
            "RelatedTo",
            0.362870430487299,
            0.5164463520050049,
            1.0,
            0.6955,
            1.058370430487299
        ],
        [
            "solution",
            "RelatedTo",
            0.44649618331870766,
            0.41916757822036743,
            1.0,
            0.869,
            1.3154961833187078
        ],
        [
            "sane",
            "RelatedTo",
            0.36322539666753345,
            0.26991400122642517,
            1.0,
            0.9359999999999999,
            1.2992253966675333
        ],
        [
            "standard",
            "RelatedTo",
            0.20169471007054607,
            0.5172947645187378,
            2.0,
            0.9584999999999999,
            1.160194710070546
        ],
        [
            "perpendicular",
            "Synonym",
            0.2215443412064119,
            0.2947078347206116,
            1.0,
            0.7495,
            0.9710443412064119
        ],
        [
            "plane",
            "RelatedTo",
            0.18702331247824155,
            0.38214942812919617,
            1.0,
            0.7705,
            0.9575233124782415
        ],
        [
            "state",
            "RelatedTo",
            0.17601345359823597,
            0.4666442573070526,
            1.0,
            0.8145,
            0.990513453598236
        ],
        [
            "usual",
            "RelatedTo",
            0.16818827369170503,
            0.684243381023407,
            1.0,
            0.8955,
            1.063688273691705
        ],
        [
            "ordinary",
            "Synonym",
            0.22261662543999383,
            0.569325864315033,
            1.0,
            0.725,
            0.9476166254399938
        ],
        [
            "regular",
            "Synonym",
            0.08167464317237609,
            0.6238118410110474,
            1.0,
            0.817,
            0.898674643172376
        ],
        [
            "routine",
            "RelatedTo",
            0.17968904267652028,
            0.6153061389923096,
            1.0,
            0.7665,
            0.9461890426765203
        ],
        [
            "shorthanded",
            "RelatedTo",
            0.5,
            0.07160664349794388,
            1.0,
            0.8165,
            1.3165
        ],
        [
            "simple",
            "RelatedTo",
            0.16719361964552865,
            0.5375339388847351,
            1.0,
            0.9550000000000001,
            1.1221936196455287
        ],
        [
            "speedy",
            "RelatedTo",
            0.44760020354307795,
            0.27428680658340454,
            1.0,
            0.6935,
            1.141100203543078
        ],
        [
            "straight",
            "RelatedTo",
            0.261969278033763,
            0.4231180250644684,
            1.0,
            0.878,
            1.139969278033763
        ],
        [
            "strange",
            "RelatedTo",
            0.5192801936645892,
            0.4128568172454834,
            1.0,
            0.519,
            1.0382801936645891
        ],
        [
            "typical",
            "SimilarTo",
            0.17307211474150797,
            0.6311912536621094,
            2.0,
            0.908,
            1.081072114741508
        ],
        [
            "umbilical",
            "RelatedTo",
            0.26752840756124424,
            0.17152376472949982,
            1.0,
            0.6895,
            0.9570284075612443
        ],
        [
            "common",
            "Synonym",
            0.08854424989054185,
            0.5167286396026611,
            1.0,
            0.9299999999999999,
            1.0185442498905417
        ],
        [
            "conventional",
            "Synonym",
            0.17938938770303273,
            0.5058931708335876,
            1.0,
            0.8445,
            1.0238893877030328
        ],
        [
            "convention",
            "Synonym",
            0.44348565725311145,
            0.2602774202823639,
            2.0,
            0.6935,
            1.1369856572531114
        ],
        [
            "plain",
            "Synonym",
            0.030997517564711204,
            0.33531394600868225,
            1.0,
            0.86,
            0.8909975175647112
        ]
    ],
    "absence": [
        [
            "existence",
            "Antonym",
            0.4947734493477552,
            0.5124265551567078,
            1.0,
            0.5575,
            1.0522734493477552
        ],
        [
            "presence",
            "Antonym",
            0.6041036909032464,
            0.6158917546272278,
            1.0,
            0.5415,
            1.1456036909032465
        ],
        [
            "possession",
            "Antonym",
            0.5216246770417402,
            0.3784998059272766,
            1.0,
            0.5175000000000001,
            1.0391246770417402
        ],
        [
            "medical",
            "HasContext",
            0.22958472174863276,
            0.41377657651901245,
            1.0,
            0.716,
            0.9455847217486327
        ],
        [
            "lack",
            "Synonym",
            0.40307612427797135,
            0.7106240391731262,
            1.0,
            0.8865,
            1.2895761242779713
        ],
        [
            "cut",
            "IsA",
            0.2971909577208751,
            0.38516727089881897,
            2.0,
            0.704,
            1.001190957720875
        ],
        [
            "default",
            "RelatedTo",
            0.18381673105038276,
            0.3108395040035248,
            1.0,
            0.793,
            0.9768167310503828
        ],
        [
            "hole",
            "IsA",
            0.15375230451871758,
            0.23814214766025543,
            1.0,
            0.7735,
            0.9272523045187175
        ],
        [
            "absent",
            "RelatedTo",
            0.4555111638413784,
            0.668346643447876,
            1.0,
            0.981,
            1.4365111638413783
        ],
        [
            "away",
            "RelatedTo",
            0.5,
            0.4613317549228668,
            1.0,
            0.7090000000000001,
            1.209
        ],
        [
            "blade",
            "RelatedTo",
            0.42819464394375933,
            0.0047609093599021435,
            1.0,
            0.704,
            1.1321946439437593
        ],
        [
            "companionship",
            "RelatedTo",
            0.5496419690709513,
            0.11410246789455414,
            1.0,
            0.5585,
            1.1081419690709513
        ],
        [
            "distraction",
            "RelatedTo",
            0.37955795155189065,
            0.4051550030708313,
            1.0,
            0.7144999999999999,
            1.0940579515518905
        ],
        [
            "vice",
            "RelatedTo",
            0.6166183976333572,
            0.41021767258644104,
            1.0,
            0.657,
            1.2736183976333573
        ],
        [
            "anarchy",
            "RelatedTo",
            0.7454638906186131,
            0.22745761275291443,
            1.0,
            0.7364999999999999,
            1.481963890618613
        ],
        [
            "disorder",
            "RelatedTo",
            0.8170002021108637,
            0.3747933804988861,
            1.0,
            0.6905,
            1.5075002021108637
        ],
        [
            "injustice",
            "RelatedTo",
            0.8207213683648008,
            0.2305901050567627,
            1.0,
            0.7045,
            1.5252213683648008
        ],
        [
            "innocence",
            "RelatedTo",
            0.43479117811942003,
            0.3890586793422699,
            1.0,
            0.663,
            1.09779117811942
        ],
        [
            "miss",
            "RelatedTo",
            0.3143775213076046,
            0.43408530950546265,
            1.0,
            0.6625000000000001,
            0.9768775213076046
        ],
        [
            "nothing",
            "RelatedTo",
            0.5,
            0.5515688061714172,
            1.254,
            0.7090000000000001,
            1.209
        ],
        [
            "peace",
            "RelatedTo",
            0.627531891676935,
            0.40786537528038025,
            1.0,
            0.5675,
            1.1950318916769351
        ],
        [
            "quiet",
            "RelatedTo",
            0.38193298887935884,
            0.47349813580513,
            1.0,
            0.6154999999999999,
            0.9974329888793587
        ],
        [
            "rest",
            "RelatedTo",
            0.5774907243700639,
            0.5736226439476013,
            1.0,
            0.589,
            1.166490724370064
        ],
        [
            "sleepless",
            "RelatedTo",
            0.47414075465497396,
            0.04518083855509758,
            1.0,
            0.8825000000000001,
            1.3566407546549741
        ],
        [
            "want",
            "Synonym",
            0.4922661361007052,
            0.4319711923599243,
            1.0,
            0.5375000000000001,
            1.0297661361007053
        ]
    ],
    "existence": [
        [
            "absence",
            "Antonym",
            0.4966253291931798,
            0.5124265551567078,
            1.0,
            0.5575,
            1.0541253291931798
        ],
        [
            "nothingness",
            "DistinctFrom",
            0.3852391817207022,
            0.26660430431365967,
            1.0,
            0.5055,
            0.8907391817207022
        ],
        [
            "exist",
            "RelatedTo",
            0.5757809062048468,
            0.67292720079422,
            2.0,
            0.9055,
            1.4812809062048466
        ],
        [
            "resource",
            "ExternalURL",
            0.3859172947578772,
            0.30946195125579834,
            1.0,
            0.912,
            1.2979172947578772
        ],
        [
            "begin",
            "RelatedTo",
            0.4451198059273666,
            0.3756023645401001,
            1.0,
            0.9305000000000001,
            1.3756198059273668
        ],
        [
            "cradle",
            "RelatedTo",
            0.37512945730670333,
            0.22946162521839142,
            1.0,
            0.8325,
            1.2076294573067035
        ],
        [
            "create",
            "RelatedTo",
            0.5687393311594334,
            0.4369824528694153,
            1.0,
            0.9495,
            1.5182393311594335
        ],
        [
            "death",
            "RelatedTo",
            0.866822349781374,
            0.4293251931667328,
            1.0,
            0.532,
            1.398822349781374
        ],
        [
            "distribution",
            "RelatedTo",
            0.3963700539092598,
            0.39962494373321533,
            1.0,
            0.92,
            1.3163700539092598
        ],
        [
            "entity",
            "RelatedTo",
            0.23156969503541133,
            0.5485614538192749,
            1.0,
            0.8355,
            1.0670696950354113
        ],
        [
            "existential",
            "RelatedTo",
            0.3349935434954552,
            0.2585204541683197,
            1.0,
            0.9099999999999999,
            1.244993543495455
        ],
        [
            "existing",
            "RelatedTo",
            0.46566350894332914,
            0.4638451635837555,
            2.0,
            0.8945,
            1.360163508943329
        ],
        [
            "occur",
            "RelatedTo",
            0.3622868946799978,
            0.3809116780757904,
            1.0,
            0.8215,
            1.1837868946799979
        ],
        [
            "reality",
            "RelatedTo",
            0.4520357040372967,
            0.5422946214675903,
            1.0,
            0.913,
            1.3650357040372967
        ],
        [
            "substance",
            "RelatedTo",
            0.2891246521068681,
            0.42692846059799194,
            1.0,
            0.882,
            1.1711246521068681
        ],
        [
            "universe",
            "Synonym",
            0.38509862310208953,
            0.558108389377594,
            2.0,
            0.9375,
            1.3225986231020896
        ],
        [
            "extinct",
            "RelatedTo",
            0.6493759828689729,
            0.437790185213089,
            1.0,
            0.665,
            1.314375982868973
        ],
        [
            "life",
            "Synonym",
            0.7477796366796292,
            0.6321353912353516,
            1.0,
            0.8700000000000001,
            1.6177796366796293
        ],
        [
            "object",
            "RelatedTo",
            0.19097182708038768,
            0.517116129398346,
            1.0,
            0.807,
            0.9979718270803877
        ],
        [
            "objective",
            "RelatedTo",
            0.3549656696457191,
            0.48890405893325806,
            1.0,
            0.894,
            1.248965669645719
        ],
        [
            "old",
            "RelatedTo",
            0.16682821269806877,
            0.4111316204071045,
            1.0,
            0.708,
            0.8748282126980688
        ],
        [
            "persistent",
            "RelatedTo",
            0.4928457648607854,
            0.34487777948379517,
            1.0,
            0.8659999999999999,
            1.3588457648607852
        ],
        [
            "plane",
            "RelatedTo",
            0.18702331247824155,
            0.29539185762405396,
            1.0,
            0.7965,
            0.9835233124782415
        ],
        [
            "real",
            "RelatedTo",
            0.44687769872701655,
            0.4588678479194641,
            1.0,
            0.978,
            1.4248776987270166
        ],
        [
            "reinstate",
            "RelatedTo",
            0.5171371471002109,
            0.0005249542300589383,
            1.0,
            0.981,
            1.498137147100211
        ],
        [
            "restore",
            "RelatedTo",
            0.48764979991105994,
            0.31220415234565735,
            1.0,
            0.986,
            1.47364979991106
        ],
        [
            "sustain",
            "RelatedTo",
            0.26261597788386654,
            0.36485719680786133,
            1.0,
            0.86,
            1.1226159778838665
        ],
        [
            "vital",
            "RelatedTo",
            0.6123464780041893,
            0.36601522564888,
            1.0,
            0.8935,
            1.5058464780041891
        ],
        [
            "world",
            "RelatedTo",
            0.2749897943892908,
            0.4771522581577301,
            1.0,
            0.8714999999999999,
            1.1464897943892907
        ],
        [
            "breath",
            "Synonym",
            0.33609099013074745,
            0.2118985652923584,
            1.0,
            0.9015,
            1.2375909901307474
        ]
    ],
    "presence": [
        [
            "absence",
            "Antonym",
            0.4966253291931798,
            0.6158917546272278,
            1.0,
            0.5415,
            1.0381253291931798
        ],
        [
            "want",
            "DistinctFrom",
            0.4922661361007052,
            0.5229533314704895,
            1.0,
            0.7929999999999999,
            1.2852661361007052
        ],
        [
            "philosophy",
            "HasContext",
            0.2620510967909098,
            0.15539546310901642,
            1.0,
            0.817,
            1.0790510967909097
        ],
        [
            "occurrence",
            "IsA",
            0.47404739875051916,
            0.42030003666877747,
            2.0,
            0.72,
            1.1940473987505191
        ],
        [
            "attendance",
            "RelatedTo",
            0.5516915334561894,
            0.35337400436401367,
            1.0,
            0.9345,
            1.4861915334561893
        ],
        [
            "impression",
            "IsA",
            0.4430253506813427,
            0.5641470551490784,
            2.0,
            0.842,
            1.2850253506813427
        ],
        [
            "proximity",
            "IsA",
            0.40317915754666644,
            0.500106692314148,
            2.0,
            0.863,
            1.2661791575466665
        ],
        [
            "spirit",
            "RelatedTo",
            0.45426023261290793,
            0.4298504590988159,
            1.0,
            0.9254999999999999,
            1.3797602326129077
        ],
        [
            "shadow",
            "IsA",
            0.3247529690970609,
            0.39102908968925476,
            2.0,
            0.6699999999999999,
            0.9947529690970609
        ],
        [
            "appearance",
            "RelatedTo",
            0.3835000418684564,
            0.5067199468612671,
            1.0,
            0.868,
            1.2515000418684563
        ],
        [
            "desert",
            "RelatedTo",
            0.12878528430804542,
            0.37592849135398865,
            1.0,
            0.7214999999999999,
            0.8502852843080453
        ],
        [
            "dry",
            "RelatedTo",
            0.15851617728097975,
            0.23935770988464355,
            1.0,
            0.6134999999999999,
            0.7720161772809797
        ],
        [
            "greeting",
            "RelatedTo",
            0.6345043646695399,
            0.23869755864143372,
            1.0,
            0.9275,
            1.5620043646695398
        ],
        [
            "heaven",
            "RelatedTo",
            0.6183688133560278,
            0.16495919227600098,
            2.0,
            0.9660000000000001,
            1.5843688133560279
        ],
        [
            "invite",
            "RelatedTo",
            0.5668287146374092,
            0.30200818181037903,
            1.0,
            0.8234999999999999,
            1.390328714637409
        ],
        [
            "man",
            "RelatedTo",
            0.3618386390172695,
            0.47015702724456787,
            1.0,
            0.9049999999999999,
            1.2668386390172695
        ],
        [
            "achieve",
            "RelatedTo",
            0.5804381465168614,
            0.3863408863544464,
            1.0,
            0.9139999999999999,
            1.4944381465168615
        ],
        [
            "activity",
            "RelatedTo",
            0.529616170304312,
            0.6535834670066833,
            1.0,
            0.7989999999999999,
            1.3286161703043118
        ],
        [
            "audience",
            "RelatedTo",
            0.49214618186167164,
            0.4959765374660492,
            1.0,
            0.8224999999999999,
            1.3146461818616715
        ],
        [
            "business",
            "RelatedTo",
            0.45489600334930763,
            0.41093263030052185,
            1.0,
            0.838,
            1.2928960033493075
        ],
        [
            "close",
            "RelatedTo",
            0.2973218497657024,
            0.5572872757911682,
            1.0,
            0.6234999999999999,
            0.9208218497657024
        ],
        [
            "company",
            "RelatedTo",
            0.6479009815732182,
            0.3938404619693756,
            1.0,
            0.9810000000000001,
            1.6289009815732183
        ],
        [
            "condition",
            "RelatedTo",
            0.27957028189139177,
            0.5282318592071533,
            1.0,
            0.7939999999999999,
            1.0735702818913917
        ],
        [
            "fact",
            "RelatedTo",
            0.3008209061334441,
            0.6743170022964478,
            1.0,
            0.8554999999999999,
            1.156320906133444
        ],
        [
            "felt",
            "RelatedTo",
            0.3097389846902784,
            0.47910264134407043,
            1.0,
            0.8775,
            1.1872389846902784
        ],
        [
            "immediate",
            "RelatedTo",
            0.41257594750463034,
            0.5567643642425537,
            1.0,
            0.8324999999999999,
            1.2450759475046302
        ],
        [
            "market",
            "RelatedTo",
            0.433969447705774,
            0.47515174746513367,
            1.0,
            0.9005,
            1.334469447705774
        ],
        [
            "part",
            "RelatedTo",
            0.24618500659065748,
            0.6266173720359802,
            1.0,
            0.818,
            1.0641850065906575
        ],
        [
            "performer",
            "RelatedTo",
            0.3349689883821827,
            0.2907073199748993,
            1.0,
            0.7839999999999999,
            1.1189689883821825
        ],
        [
            "present",
            "RelatedTo",
            0.3310193217064377,
            0.6387479901313782,
            1.0,
            0.8525,
            1.1835193217064377
        ],
        [
            "quality",
            "RelatedTo",
            0.6404750295373873,
            0.4601737856864929,
            1.0,
            0.9830000000000001,
            1.6234750295373874
        ],
        [
            "relationship",
            "RelatedTo",
            0.6564485276436732,
            0.574544370174408,
            1.0,
            0.9289999999999999,
            1.5854485276436732
        ],
        [
            "space",
            "RelatedTo",
            0.4520842234822205,
            0.43193045258522034,
            1.0,
            0.9059999999999999,
            1.3580842234822204
        ],
        [
            "presentation",
            "RelatedTo",
            0.585069410373752,
            0.2887803018093109,
            1.0,
            0.8724999999999999,
            1.457569410373752
        ],
        [
            "presently",
            "RelatedTo",
            0.5,
            0.23250654339790344,
            1.0,
            0.5974999999999999,
            1.0975
        ],
        [
            "residual",
            "RelatedTo",
            0.1455735506595197,
            0.35453087091445923,
            1.0,
            0.7154999999999999,
            0.8610735506595196
        ],
        [
            "symptom",
            "RelatedTo",
            0.3716711996324905,
            0.2576783001422882,
            1.0,
            0.704,
            1.0756711996324904
        ],
        [
            "temple",
            "RelatedTo",
            0.18166623851149866,
            0.29488295316696167,
            1.0,
            0.7879999999999999,
            0.9696662385114986
        ],
        [
            "front",
            "Synonym",
            0.303284460411751,
            0.5025960803031921,
            2.0,
            0.861,
            1.164284460411751
        ],
        [
            "bearing",
            "Synonym",
            0.2174383335659305,
            0.4277547299861908,
            2.0,
            0.8165,
            1.0339383335659305
        ]
    ],
    "absent": [
        [
            "present",
            "RelatedTo",
            0.3310193217064377,
            0.5006933212280273,
            1.0,
            0.694,
            1.0250193217064376
        ],
        [
            "disappear",
            "MannerOf",
            0.5842876748346412,
            0.37484049797058105,
            2.0,
            0.873,
            1.457287674834641
        ],
        [
            "absence",
            "RelatedTo",
            0.4966253291931798,
            0.668346643447876,
            1.0,
            0.981,
            1.4776253291931798
        ],
        [
            "without",
            "RelatedTo",
            0.5,
            0.5687851309776306,
            1.0,
            0.728,
            1.228
        ],
        [
            "away",
            "SimilarTo",
            0.5,
            0.40825730562210083,
            2.0,
            0.728,
            1.228
        ],
        [
            "exist",
            "RelatedTo",
            0.5757809062048468,
            0.3371492028236389,
            1.0,
            0.56,
            1.1357809062048467
        ],
        [
            "lack",
            "RelatedTo",
            0.40307612427797135,
            0.47339487075805664,
            1.0,
            0.8915,
            1.2945761242779712
        ],
        [
            "un",
            "RelatedTo",
            0.5,
            0.2875206470489502,
            1.0,
            0.728,
            1.228
        ],
        [
            "wanting",
            "RelatedTo",
            0.4505051779668132,
            0.290231853723526,
            1.0,
            0.6025,
            1.0530051779668133
        ],
        [
            "lacking",
            "Synonym",
            0.43602456198763617,
            0.5391348600387573,
            2.0,
            0.897,
            1.3330245619876362
        ],
        [
            "remove",
            "Synonym",
            0.45395386353642087,
            0.244927316904068,
            2.0,
            0.7835,
            1.237453863536421
        ]
    ],
    "present": [
        [
            "absent",
            "RelatedTo",
            0.4555111638413784,
            0.5006933212280273,
            1.0,
            0.694,
            1.1495111638413784
        ],
        [
            "past",
            "RelatedTo",
            0.2412749871750288,
            0.5171512961387634,
            1.617,
            0.815,
            1.0562749871750288
        ],
        [
            "box",
            "UsedFor",
            0.040874581047890574,
            0.33492717146873474,
            1.0,
            0.8344999999999999,
            0.8753745810478905
        ],
        [
            "party",
            "AtLocation",
            0.9044393146386586,
            0.5399107336997986,
            1.0,
            0.6110000000000001,
            1.5154393146386587
        ],
        [
            "tree",
            "AtLocation",
            0.18976672760123967,
            0.33918607234954834,
            1.0,
            0.889,
            1.0787667276012396
        ],
        [
            "wedding",
            "AtLocation",
            0.7973305066245248,
            0.3690079152584076,
            1.0,
            0.6665000000000001,
            1.4638305066245247
        ],
        [
            "presenter",
            "RelatedTo",
            0.46862390799873843,
            0.17579008638858795,
            1.0,
            0.814,
            1.2826239079987385
        ],
        [
            "presently",
            "RelatedTo",
            0.5,
            0.4461980164051056,
            2.0,
            0.7449999999999999,
            1.2449999999999999
        ],
        [
            "future",
            "RelatedTo",
            0.7235611976206892,
            0.6250739693641663,
            1.721,
            0.7390000000000001,
            1.4625611976206891
        ],
        [
            "resource",
            "ExternalURL",
            0.3859172947578772,
            0.3350614011287689,
            1.0,
            0.9565,
            1.3424172947578772
        ],
        [
            "presented",
            "RelatedTo",
            0.5,
            0.6365585327148438,
            1.0,
            0.7449999999999999,
            1.2449999999999999
        ],
        [
            "presenting",
            "RelatedTo",
            0.5,
            0.530304491519928,
            1.0,
            0.7449999999999999,
            1.2449999999999999
        ],
        [
            "military",
            "HasContext",
            0.5024960354752976,
            0.4985765814781189,
            1.0,
            0.624,
            1.1264960354752978
        ],
        [
            "medicine",
            "RelatedTo",
            0.3245290295667049,
            0.3048727810382843,
            1.0,
            0.976,
            1.300529029566705
        ],
        [
            "date",
            "RelatedTo",
            0.14939521163863037,
            0.6487581133842468,
            1.0,
            0.9125,
            1.0618952116386304
        ],
        [
            "gift",
            "Synonym",
            0.6604381721649042,
            0.36262887716293335,
            1.0,
            0.7955000000000001,
            1.4559381721649043
        ],
        [
            "tense",
            "IsA",
            0.2933840739830262,
            0.327619731426239,
            2.0,
            0.7595,
            1.052884073983026
        ],
        [
            "time",
            "RelatedTo",
            0.185950250036868,
            0.6615816950798035,
            1.0,
            0.939,
            1.124950250036868
        ],
        [
            "today",
            "IsA",
            0.45672924426878087,
            0.7121240496635437,
            2.0,
            0.9490000000000001,
            1.405729244268781
        ],
        [
            "tonight",
            "IsA",
            0.5,
            0.3340381681919098,
            2.0,
            0.7449999999999999,
            1.2449999999999999
        ],
        [
            "argue",
            "MannerOf",
            0.831790544791361,
            0.4297436475753784,
            2.0,
            0.4285,
            1.260290544791361
        ],
        [
            "introduce",
            "Synonym",
            0.3779326941255381,
            0.44297105073928833,
            2.0,
            0.7975000000000001,
            1.1754326941255382
        ],
        [
            "state",
            "MannerOf",
            0.17601345359823597,
            0.5655784010887146,
            2.0,
            0.902,
            1.078013453598236
        ],
        [
            "give",
            "Synonym",
            0.3940147972026061,
            0.6043598055839539,
            2.0,
            0.9570000000000001,
            1.3510147972026063
        ],
        [
            "spin",
            "RelatedTo",
            0.2508873283026509,
            0.268568217754364,
            1.0,
            0.8454999999999999,
            1.0963873283026508
        ],
        [
            "assistant",
            "RelatedTo",
            0.27483702258885967,
            0.3277881443500519,
            1.0,
            0.8985,
            1.1733370225888597
        ],
        [
            "attend",
            "RelatedTo",
            0.3183702812514878,
            0.526258647441864,
            1.0,
            0.896,
            1.2143702812514878
        ],
        [
            "bill",
            "RelatedTo",
            0.266090941267311,
            0.38927093148231506,
            1.0,
            0.778,
            1.044090941267311
        ],
        [
            "birthday",
            "RelatedTo",
            0.9321282367352596,
            0.35853832960128784,
            1.557,
            0.5985,
            1.5306282367352595
        ],
        [
            "bounce",
            "RelatedTo",
            0.45371929039171366,
            0.1776176542043686,
            1.0,
            0.6519999999999999,
            1.1057192903917135
        ],
        [
            "christmas",
            "RelatedTo",
            0.7619388333113785,
            0.3543955683708191,
            1.582,
            0.7655000000000001,
            1.5274388333113786
        ],
        [
            "contemporary",
            "RelatedTo",
            0.3640900448107821,
            0.4785560369491577,
            1.0,
            0.9584999999999999,
            1.3225900448107821
        ],
        [
            "cool",
            "RelatedTo",
            0.6676389551088441,
            0.31041640043258667,
            1.0,
            0.7925,
            1.4601389551088442
        ],
        [
            "current",
            "Synonym",
            0.22261662543999383,
            0.7507790327072144,
            1.0,
            0.9375,
            1.160116625439994
        ],
        [
            "demonstrate",
            "RelatedTo",
            0.5302889497369571,
            0.49890294671058655,
            1.0,
            0.8435000000000001,
            1.3737889497369573
        ],
        [
            "engaged",
            "RelatedTo",
            0.634089148328998,
            0.40609532594680786,
            1.0,
            0.7885,
            1.4225891483289979
        ],
        [
            "instant",
            "SimilarTo",
            0.469197920314648,
            0.2662692666053772,
            2.0,
            0.8950000000000001,
            1.3641979203146481
        ],
        [
            "lake",
            "RelatedTo",
            0.2513344699479718,
            0.4258439540863037,
            1.0,
            0.94,
            1.1913344699479718
        ],
        [
            "latter",
            "RelatedTo",
            0.5,
            0.7173047661781311,
            1.0,
            0.7449999999999999,
            1.2449999999999999
        ],
        [
            "miss",
            "RelatedTo",
            0.3143775213076046,
            0.3346974849700928,
            1.0,
            0.8225,
            1.1368775213076046
        ],
        [
            "missing",
            "RelatedTo",
            0.3629678564648106,
            0.35290271043777466,
            1.0,
            0.725,
            1.0879678564648105
        ],
        [
            "modern",
            "RelatedTo",
            0.5737879900195231,
            0.5646604299545288,
            1.214,
            0.8660000000000001,
            1.4397879900195232
        ],
        [
            "nowadays",
            "Synonym",
            0.30452265098974474,
            0.40576863288879395,
            2.0,
            0.948,
            1.2525226509897447
        ],
        [
            "occur",
            "RelatedTo",
            0.3622868946799978,
            0.5137409567832947,
            1.0,
            0.726,
            1.0882868946799977
        ],
        [
            "offer",
            "RelatedTo",
            0.6320430492581228,
            0.5495193004608154,
            1.0,
            0.7575000000000001,
            1.3895430492581229
        ],
        [
            "plagiarism",
            "RelatedTo",
            0.7351698586089831,
            -0.030962573364377022,
            1.0,
            0.49049999999999994,
            1.225669858608983
        ],
        [
            "prefer",
            "RelatedTo",
            0.4260902340882845,
            0.4462740123271942,
            1.0,
            0.9325000000000001,
            1.3585902340882847
        ],
        [
            "premiere",
            "RelatedTo",
            0.5621815489664441,
            0.34991827607154846,
            1.0,
            0.8190000000000002,
            1.3811815489664443
        ],
        [
            "presence",
            "RelatedTo",
            0.6041036909032464,
            0.6387479901313782,
            1.0,
            0.8525,
            1.4566036909032465
        ],
        [
            "right",
            "RelatedTo",
            0.383472386699896,
            0.5180759429931641,
            1.36,
            0.9590000000000001,
            1.342472386699896
        ],
        [
            "wrapping",
            "RelatedTo",
            0.2035130027178997,
            0.18232525885105133,
            1.193,
            0.827,
            1.0305130027178997
        ],
        [
            "alert",
            "RelatedTo",
            0.5693591310414226,
            0.25283676385879517,
            1.0,
            0.6105,
            1.1798591310414226
        ],
        [
            "attentive",
            "RelatedTo",
            0.5621085936166943,
            0.09050481021404266,
            1.0,
            0.839,
            1.4011085936166943
        ],
        [
            "context",
            "RelatedTo",
            0.14568642360314962,
            0.5739768743515015,
            1.0,
            0.8965,
            1.0421864236031495
        ],
        [
            "emergency",
            "RelatedTo",
            0.7838481884142018,
            0.41538748145103455,
            1.0,
            0.43100000000000005,
            1.214848188414202
        ],
        [
            "favorable",
            "RelatedTo",
            0.7006790579147627,
            0.4099164307117462,
            1.0,
            0.839,
            1.5396790579147628
        ],
        [
            "focused",
            "RelatedTo",
            0.5,
            0.4220722019672394,
            1.0,
            0.7449999999999999,
            1.2449999999999999
        ],
        [
            "immediate",
            "SimilarTo",
            0.41257594750463034,
            0.5346114635467529,
            2.0,
            0.835,
            1.2475759475046302
        ],
        [
            "poison",
            "RelatedTo",
            0.8222673018918942,
            0.21994133293628693,
            1.0,
            0.4424999999999999,
            1.2647673018918941
        ],
        [
            "quick",
            "RelatedTo",
            0.5999076272665441,
            0.3272709548473358,
            1.0,
            0.7555000000000001,
            1.355407627266544
        ],
        [
            "similar",
            "RelatedTo",
            0.12323506502828234,
            0.6856501698493958,
            1.0,
            0.901,
            1.0242350650282823
        ],
        [
            "moment",
            "RelatedTo",
            0.29041129034458385,
            0.5105944275856018,
            1.0,
            0.8654999999999999,
            1.1559112903445838
        ],
        [
            "period",
            "RelatedTo",
            0.21044687129746786,
            0.5752912759780884,
            1.0,
            0.817,
            1.0274468712974678
        ],
        [
            "soldier",
            "RelatedTo",
            0.5028052380026392,
            0.2924407422542572,
            1.0,
            0.623,
            1.125805238002639
        ],
        [
            "appear",
            "Synonym",
            0.4619712737130185,
            0.6355423331260681,
            1.0,
            0.8845000000000001,
            1.3464712737130187
        ],
        [
            "attention",
            "RelatedTo",
            0.525339848256917,
            0.49860745668411255,
            1.0,
            0.8355000000000001,
            1.360839848256917
        ],
        [
            "charge",
            "RelatedTo",
            0.41481681088749517,
            0.5342126488685608,
            1.0,
            0.7195,
            1.1343168108874953
        ],
        [
            "deliver",
            "Synonym",
            0.2273302870948116,
            0.4747216999530792,
            2.0,
            0.8875,
            1.1148302870948115
        ],
        [
            "delivery",
            "RelatedTo",
            0.4002495407966915,
            0.2651921212673187,
            1.0,
            0.9025,
            1.3027495407966914
        ],
        [
            "exhibit",
            "RelatedTo",
            0.49954124058555394,
            0.4608086049556732,
            1.0,
            0.8085,
            1.308041240585554
        ],
        [
            "female",
            "RelatedTo",
            0.6205652337343239,
            0.5191030502319336,
            1.0,
            0.8165,
            1.437065233734324
        ],
        [
            "medical",
            "RelatedTo",
            0.22958472174863276,
            0.39157137274742126,
            1.0,
            0.8859999999999999,
            1.1155847217486325
        ],
        [
            "paid",
            "RelatedTo",
            0.5,
            0.4383717477321625,
            1.0,
            0.7449999999999999,
            1.2449999999999999
        ],
        [
            "point",
            "RelatedTo",
            0.0532484857324597,
            0.5284298658370972,
            1.0,
            0.8364999999999999,
            0.8897484857324596
        ],
        [
            "presentation",
            "RelatedTo",
            0.585069410373752,
            0.507899820804596,
            1.0,
            0.807,
            1.392069410373752
        ],
        [
            "show",
            "Synonym",
            0.5891158899722874,
            0.598310112953186,
            2.0,
            0.732,
            1.3211158899722872
        ],
        [
            "signal",
            "RelatedTo",
            0.2855160164297845,
            0.46703290939331055,
            1.0,
            0.8799999999999999,
            1.1655160164297844
        ],
        [
            "staff",
            "RelatedTo",
            0.35562809842069737,
            0.45232370495796204,
            1.0,
            0.9835,
            1.3391280984206975
        ],
        [
            "stage",
            "Synonym",
            0.1874339216310517,
            0.6148210167884827,
            2.0,
            0.924,
            1.1114339216310518
        ],
        [
            "project",
            "RelatedTo",
            0.4243821948198862,
            0.552340567111969,
            1.0,
            0.9115000000000001,
            1.3358821948198862
        ],
        [
            "represent",
            "Synonym",
            0.4774898871539134,
            0.673689067363739,
            2.0,
            0.8980000000000001,
            1.3754898871539134
        ],
        [
            "run",
            "RelatedTo",
            0.5449917946690488,
            0.4477887749671936,
            1.0,
            0.6585,
            1.2034917946690489
        ],
        [
            "running",
            "RelatedTo",
            0.6948445967055652,
            0.4425976574420929,
            1.0,
            0.7110000000000001,
            1.4058445967055653
        ],
        [
            "screen",
            "RelatedTo",
            0.2667559130276701,
            0.4531898498535156,
            1.0,
            0.966,
            1.23275591302767
        ],
        [
            "showman",
            "RelatedTo",
            0.5,
            -0.12542617321014404,
            1.0,
            0.7449999999999999,
            1.2449999999999999
        ],
        [
            "stand",
            "RelatedTo",
            0.2069385880780489,
            0.5834522247314453,
            1.0,
            0.9189999999999999,
            1.1259385880780488
        ],
        [
            "toward",
            "RelatedTo",
            0.5,
            0.4668005108833313,
            1.0,
            0.7449999999999999,
            1.2449999999999999
        ],
        [
            "yo",
            "RelatedTo",
            0.5,
            0.056568533182144165,
            1.0,
            0.7449999999999999,
            1.2449999999999999
        ],
        [
            "yolo",
            "RelatedTo",
            0.5,
            -0.18929368257522583,
            1.0,
            0.7449999999999999,
            1.2449999999999999
        ],
        [
            "attendant",
            "SimilarTo",
            0.22156602777412432,
            0.16636866331100464,
            2.0,
            0.8885,
            1.1100660277741243
        ],
        [
            "existing",
            "SimilarTo",
            0.46566350894332914,
            0.6121628880500793,
            2.0,
            0.932,
            1.3976635089433291
        ],
        [
            "actual",
            "Synonym",
            0.3940472842036647,
            0.658125638961792,
            1.0,
            0.9405,
            1.3345472842036648
        ],
        [
            "confront",
            "Synonym",
            0.6155382432700551,
            0.3537924587726593,
            2.0,
            0.5415,
            1.1570382432700552
        ],
        [
            "salute",
            "Synonym",
            0.6003060205794959,
            0.1481989026069641,
            2.0,
            0.8175000000000001,
            1.417806020579496
        ],
        [
            "award",
            "Synonym",
            0.7520531392015561,
            0.3494812250137329,
            2.0,
            0.7000000000000001,
            1.4520531392015563
        ],
        [
            "propose",
            "Synonym",
            0.510399279824076,
            0.4046820104122162,
            1.0,
            0.723,
            1.2333992798240758
        ],
        [
            "submit",
            "Synonym",
            0.3240760803914529,
            0.4688570499420166,
            2.0,
            0.8745,
            1.198576080391453
        ],
        [
            "giving",
            "UsedFor",
            0.45117378137867625,
            0.5740567445755005,
            1.0,
            0.9410000000000001,
            1.3921737813786763
        ]
    ],
    "absolute": [
        [
            "conditional",
            "Antonym",
            0.1779697542269959,
            0.40743547677993774,
            1.0,
            0.9139999999999999,
            1.0919697542269957
        ],
        [
            "relative",
            "RelatedTo",
            0.20466921714394826,
            0.5660806894302368,
            1.0,
            0.9209999999999999,
            1.1256692171439482
        ],
        [
            "absolutely",
            "Synonym",
            0.5,
            0.5251976251602173,
            1.0,
            0.732,
            1.232
        ],
        [
            "resource",
            "ExternalURL",
            0.3859172947578772,
            0.23474685847759247,
            1.0,
            0.8165,
            1.2024172947578773
        ],
        [
            "art",
            "HasContext",
            0.4864946704604806,
            0.10815460979938507,
            1.0,
            0.782,
            1.2684946704604807
        ],
        [
            "dance",
            "HasContext",
            0.8415397344373752,
            0.1593223363161087,
            1.0,
            0.651,
            1.4925397344373752
        ],
        [
            "education",
            "HasContext",
            0.5836066727307561,
            0.22262318432331085,
            1.0,
            0.6975,
            1.281106672730756
        ],
        [
            "grammar",
            "HasContext",
            0.14958578957738258,
            0.16920426487922668,
            1.0,
            0.8714999999999999,
            1.0210857895773826
        ],
        [
            "irish",
            "HasContext",
            0.5,
            0.21789385378360748,
            1.0,
            0.732,
            1.232
        ],
        [
            "math",
            "HasContext",
            0.2310893484028601,
            0.22107189893722534,
            1.0,
            0.878,
            1.10908934840286
        ],
        [
            "music",
            "HasContext",
            0.6113415396993813,
            0.20193825662136078,
            1.0,
            0.8200000000000001,
            1.4313415396993814
        ],
        [
            "philosophy",
            "HasContext",
            0.2620510967909098,
            0.26688188314437866,
            2.0,
            0.7935,
            1.0555510967909099
        ],
        [
            "welsh",
            "HasContext",
            0.21085812793762362,
            0.10756088048219681,
            1.0,
            0.9195,
            1.1303581279376236
        ],
        [
            "geometry",
            "HasContext",
            0.11638450701404655,
            0.26719480752944946,
            1.0,
            0.862,
            0.9783845070140466
        ],
        [
            "time",
            "HasProperty",
            0.185950250036868,
            0.40704992413520813,
            1.0,
            0.8500000000000001,
            1.035950250036868
        ],
        [
            "article",
            "RelatedTo",
            0.17113621126684975,
            0.22535322606563568,
            1.0,
            0.851,
            1.0221362112668497
        ],
        [
            "certain",
            "RelatedTo",
            0.41317341294264004,
            0.5094463229179382,
            1.0,
            0.8069999999999999,
            1.22017341294264
        ],
        [
            "complete",
            "RelatedTo",
            0.4278498733604163,
            0.5034872889518738,
            1.0,
            0.84,
            1.2678498733604162
        ],
        [
            "condition",
            "RelatedTo",
            0.27957028189139177,
            0.3236575722694397,
            1.0,
            0.9664999999999999,
            1.2460702818913916
        ],
        [
            "free",
            "RelatedTo",
            0.6644660490824362,
            0.32365936040878296,
            1.0,
            0.81,
            1.4744660490824364
        ],
        [
            "fundamental",
            "RelatedTo",
            0.3812798953120353,
            0.4904809892177582,
            1.0,
            0.865,
            1.2462798953120353
        ],
        [
            "imperfection",
            "RelatedTo",
            0.5850777375917174,
            0.19013792276382446,
            1.0,
            0.8035,
            1.3885777375917174
        ],
        [
            "independent",
            "Synonym",
            0.6234965070693769,
            0.3575352430343628,
            1.0,
            0.7855,
            1.4089965070693768
        ],
        [
            "mixture",
            "RelatedTo",
            0.19937646389555033,
            0.1603480577468872,
            1.0,
            0.915,
            1.1143764638955505
        ],
        [
            "perfect",
            "RelatedTo",
            0.7736852039579332,
            0.43542006611824036,
            1.0,
            0.7535000000000001,
            1.5271852039579332
        ],
        [
            "positive",
            "RelatedTo",
            0.7579117536896381,
            0.2931242287158966,
            1.0,
            0.7835,
            1.5414117536896381
        ],
        [
            "property",
            "RelatedTo",
            0.3284885688981732,
            0.2850269079208374,
            1.0,
            0.7484999999999999,
            1.076988568898173
        ],
        [
            "pure",
            "RelatedTo",
            0.46410304667886776,
            0.5005574226379395,
            1.0,
            0.7555000000000001,
            1.2196030466788679
        ],
        [
            "qualification",
            "RelatedTo",
            0.5,
            0.2730068266391754,
            1.0,
            0.732,
            1.232
        ],
        [
            "standard",
            "RelatedTo",
            0.20169471007054607,
            0.4120553135871887,
            1.0,
            0.7430000000000001,
            0.9446947100705462
        ],
        [
            "ultimate",
            "RelatedTo",
            0.47766852488507106,
            0.6151671409606934,
            1.0,
            0.8714999999999999,
            1.349168524885071
        ],
        [
            "unconditional",
            "RelatedTo",
            0.48332879836103526,
            0.39575520157814026,
            1.0,
            0.8745,
            1.3578287983610353
        ],
        [
            "utter",
            "RelatedTo",
            0.2446138615573262,
            0.5148512125015259,
            1.0,
            0.9535,
            1.1981138615573261
        ],
        [
            "dimension",
            "RelatedTo",
            0.2671922242060451,
            0.4134681820869446,
            1.0,
            0.9195,
            1.1866922242060451
        ],
        [
            "flower",
            "RelatedTo",
            0.4144579841409724,
            -0.012990470975637436,
            1.0,
            0.7015,
            1.1159579841409724
        ],
        [
            "god",
            "RelatedTo",
            0.4953427830412355,
            0.4370196461677551,
            1.0,
            0.88,
            1.3753427830412355
        ],
        [
            "infinity",
            "RelatedTo",
            0.2722564120907305,
            0.32291728258132935,
            1.0,
            0.9695,
            1.2417564120907305
        ],
        [
            "natural",
            "RelatedTo",
            0.4843267287949242,
            0.32518550753593445,
            1.0,
            0.6399999999999999,
            1.1243267287949241
        ],
        [
            "nature",
            "RelatedTo",
            0.5004276825856897,
            0.3644797205924988,
            1.0,
            0.6715,
            1.1719276825856897
        ],
        [
            "oil",
            "RelatedTo",
            0.1249570032106415,
            0.13750936090946198,
            1.0,
            0.8815,
            1.0064570032106415
        ],
        [
            "perfume",
            "RelatedTo",
            0.4476362734869702,
            -0.05489250272512436,
            1.0,
            0.874,
            1.3216362734869702
        ],
        [
            "spirit",
            "RelatedTo",
            0.45426023261290793,
            0.3360711932182312,
            1.0,
            0.8,
            1.254260232612908
        ],
        [
            "altitude",
            "RelatedTo",
            0.41759779055483454,
            0.3358314633369446,
            1.0,
            0.895,
            1.3125977905548345
        ],
        [
            "downright",
            "RelatedTo",
            0.32013355159677814,
            0.18968018889427185,
            1.0,
            0.9225,
            1.2426335515967781
        ],
        [
            "flat",
            "RelatedTo",
            0.13985296495312463,
            0.23125681281089783,
            1.0,
            0.8039999999999999,
            0.9438529649531245
        ],
        [
            "real",
            "RelatedTo",
            0.44687769872701655,
            0.38375967741012573,
            1.0,
            0.9035,
            1.3503776987270166
        ],
        [
            "thorough",
            "RelatedTo",
            0.18669995740462678,
            0.23126129806041718,
            1.0,
            0.8905,
            1.0771999574046267
        ],
        [
            "total",
            "Synonym",
            0.3979547097182355,
            0.46993425488471985,
            1.0,
            0.7655000000000001,
            1.1634547097182355
        ],
        [
            "direct",
            "SimilarTo",
            0.47892209191562324,
            0.34381094574928284,
            2.0,
            0.8130000000000001,
            1.2919220919156233
        ],
        [
            "infinite",
            "SimilarTo",
            0.4987178728079429,
            0.4664585590362549,
            2.0,
            0.8645,
            1.363217872807943
        ],
        [
            "living",
            "SimilarTo",
            0.6755036344411358,
            0.3715924024581909,
            2.0,
            0.7815000000000001,
            1.457003634441136
        ],
        [
            "unlimited",
            "Synonym",
            0.5510494125614642,
            0.34155118465423584,
            1.0,
            0.8315,
            1.3825494125614641
        ]
    ],
    "conditional": [
        [
            "absolute",
            "Antonym",
            0.3154932655512552,
            0.40743547677993774,
            1.0,
            0.9139999999999999,
            1.2294932655512552
        ],
        [
            "unconditional",
            "Antonym",
            0.48332879836103526,
            0.6272129416465759,
            1.0,
            0.8055,
            1.2888287983610351
        ],
        [
            "condition",
            "RelatedTo",
            0.27957028189139177,
            0.3243732452392578,
            1.0,
            0.9265,
            1.2060702818913918
        ],
        [
            "grammar",
            "HasContext",
            0.14958578957738258,
            0.1457403004169464,
            1.0,
            0.9525,
            1.1020857895773826
        ],
        [
            "logic",
            "HasContext",
            0.2072767141551734,
            0.2762429416179657,
            1.0,
            0.8885000000000001,
            1.0957767141551735
        ],
        [
            "programming",
            "HasContext",
            0.28761554286074553,
            0.19153684377670288,
            1.0,
            0.9145,
            1.2021155428607455
        ],
        [
            "consequent",
            "PartOf",
            0.3650192099455683,
            0.28875377774238586,
            1.0,
            0.865,
            1.2300192099455682
        ],
        [
            "arch",
            "RelatedTo",
            0.18491509017758959,
            0.10099435597658157,
            1.0,
            0.984,
            1.1689150901775895
        ],
        [
            "branch",
            "RelatedTo",
            0.07426918911888598,
            0.12433776259422302,
            1.0,
            0.923,
            0.9972691891188861
        ],
        [
            "case",
            "RelatedTo",
            0.14981323859762077,
            0.2188543826341629,
            1.0,
            0.919,
            1.0688132385976208
        ],
        [
            "limited",
            "Synonym",
            0.3930507331840511,
            0.41332903504371643,
            1.0,
            0.819,
            1.212050733184051
        ],
        [
            "sentence",
            "RelatedTo",
            0.1934047757568608,
            0.385589063167572,
            1.0,
            0.909,
            1.102404775756861
        ],
        [
            "true",
            "RelatedTo",
            0.6376793860001198,
            0.25457099080085754,
            1.0,
            0.766,
            1.4036793860001198
        ],
        [
            "unconditionally",
            "RelatedTo",
            0.5,
            0.3683082163333893,
            1.0,
            0.8180000000000001,
            1.318
        ],
        [
            "qualified",
            "SimilarTo",
            0.4988337265781979,
            0.23431944847106934,
            2.0,
            0.792,
            1.290833726578198
        ],
        [
            "false",
            "RelatedTo",
            0.6019795992480756,
            0.2940366268157959,
            1.0,
            0.769,
            1.3709795992480758
        ],
        [
            "instruction",
            "RelatedTo",
            0.33349009379564903,
            0.2480219602584839,
            1.0,
            0.887,
            1.220490093795649
        ],
        [
            "firm",
            "RelatedTo",
            0.27722816743619955,
            0.15924374759197235,
            1.0,
            0.9245,
            1.2017281674361995
        ],
        [
            "hypothetical",
            "Synonym",
            0.19740414391539962,
            0.1913977563381195,
            1.0,
            0.9674999999999999,
            1.1649041439153995
        ],
        [
            "might",
            "RelatedTo",
            0.5,
            0.23174835741519928,
            1.0,
            0.8180000000000001,
            1.318
        ],
        [
            "novice",
            "RelatedTo",
            0.20138126416152993,
            0.022395983338356018,
            1.0,
            0.9524999999999999,
            1.15388126416153
        ],
        [
            "probation",
            "RelatedTo",
            0.6058672645713336,
            0.33861997723579407,
            1.0,
            0.6965,
            1.3023672645713336
        ],
        [
            "relative",
            "Synonym",
            0.20466921714394826,
            0.3134670853614807,
            1.0,
            0.972,
            1.1766692171439481
        ],
        [
            "suspension",
            "RelatedTo",
            0.45219762124744173,
            0.4072771966457367,
            1.0,
            0.79,
            1.2421976212474417
        ],
        [
            "tied",
            "RelatedTo",
            0.5,
            0.08378837257623672,
            1.0,
            0.8180000000000001,
            1.318
        ],
        [
            "would",
            "RelatedTo",
            0.23284995707844802,
            0.3425246775150299,
            1.0,
            0.9515,
            1.1843499570784481
        ]
    ],
    "relative": [
        [
            "absolute",
            "RelatedTo",
            0.3154932655512552,
            0.5660806894302368,
            1.0,
            0.9209999999999999,
            1.236493265551255
        ],
        [
            "unlimited",
            "Antonym",
            0.5510494125614642,
            0.20882022380828857,
            1.0,
            0.7525,
            1.3035494125614642
        ],
        [
            "visit",
            "CapableOf",
            0.4697113968576925,
            0.2589449882507324,
            1.0,
            0.8320000000000001,
            1.3017113968576925
        ],
        [
            "relatively",
            "Synonym",
            0.5,
            0.6302459836006165,
            1.0,
            0.811,
            1.311
        ],
        [
            "grammar",
            "HasContext",
            0.14958578957738258,
            0.12440972775220871,
            1.0,
            0.9245,
            1.0740857895773825
        ],
        [
            "music",
            "HasContext",
            0.6113415396993813,
            0.23169057071208954,
            1.0,
            0.741,
            1.3523415396993812
        ],
        [
            "whatever",
            "HasContext",
            0.5,
            0.4044511020183563,
            1.0,
            0.811,
            1.311
        ],
        [
            "whose",
            "HasContext",
            0.5,
            0.516941249370575,
            1.0,
            0.811,
            1.311
        ],
        [
            "freedom",
            "HasProperty",
            0.7860446121569541,
            0.36003515124320984,
            1.0,
            0.6824999999999999,
            1.468544612156954
        ],
        [
            "truth",
            "HasProperty",
            0.7358972258773385,
            0.3071763217449188,
            1.0,
            0.7535,
            1.4893972258773385
        ],
        [
            "aunt",
            "RelatedTo",
            0.2581588295802344,
            0.25082215666770935,
            1.0,
            0.873,
            1.1311588295802344
        ],
        [
            "cousin",
            "Synonym",
            0.32731488845863194,
            0.37817177176475525,
            1.0,
            0.9045,
            1.231814888458632
        ],
        [
            "grandchild",
            "RelatedTo",
            0.4774898871539134,
            0.22330479323863983,
            1.0,
            0.8320000000000001,
            1.3094898871539136
        ],
        [
            "kin",
            "Synonym",
            0.26336139890851007,
            0.1346435844898224,
            1.0,
            0.9470000000000001,
            1.21036139890851
        ],
        [
            "person",
            "IsA",
            0.27699237413147115,
            0.45346030592918396,
            2.0,
            0.9195000000000001,
            1.1964923741314712
        ],
        [
            "sibling",
            "IsA",
            0.5444565209802692,
            0.2723832428455353,
            2.0,
            0.8025,
            1.3469565209802692
        ],
        [
            "spouse",
            "IsA",
            0.5363944829938906,
            0.39288026094436646,
            2.0,
            0.764,
            1.3003944829938905
        ],
        [
            "family",
            "RelatedTo",
            0.7259545642071997,
            0.4789024889469147,
            3.495,
            0.7635000000000001,
            1.4894545642072
        ],
        [
            "ally",
            "RelatedTo",
            0.4416569438168071,
            0.308553010225296,
            1.0,
            0.825,
            1.2666569438168072
        ],
        [
            "attitude",
            "RelatedTo",
            0.5748363900562626,
            0.4119972586631775,
            1.0,
            0.737,
            1.3118363900562626
        ],
        [
            "brother",
            "RelatedTo",
            0.5026478757545392,
            0.38291552662849426,
            1.0,
            0.8300000000000001,
            1.3326478757545392
        ],
        [
            "child",
            "RelatedTo",
            0.6702932032778353,
            0.4011806845664978,
            1.0,
            0.7529999999999999,
            1.4232932032778352
        ],
        [
            "dad",
            "RelatedTo",
            0.5720483728930303,
            0.2631743252277374,
            1.456,
            0.8045,
            1.3765483728930303
        ],
        [
            "daughter",
            "RelatedTo",
            0.6470527172308864,
            0.3473546504974365,
            2.959,
            0.7775000000000001,
            1.4245527172308865
        ],
        [
            "distribution",
            "RelatedTo",
            0.3963700539092598,
            0.4108654856681824,
            1.0,
            0.8475,
            1.2438700539092598
        ],
        [
            "folk",
            "RelatedTo",
            0.3396565107202683,
            0.16178490221500397,
            1.0,
            0.891,
            1.2306565107202683
        ],
        [
            "footing",
            "RelatedTo",
            0.40763683623173047,
            0.32843196392059326,
            1.0,
            0.8540000000000001,
            1.2616368362317305
        ],
        [
            "geography",
            "RelatedTo",
            0.2746095278867779,
            0.2918095290660858,
            1.0,
            0.7765,
            1.051109527886778
        ],
        [
            "lose",
            "RelatedTo",
            0.6666949348040184,
            0.38418057560920715,
            1.0,
            0.7275,
            1.3941949348040183
        ],
        [
            "mother",
            "RelatedTo",
            0.6785059365115852,
            0.410736620426178,
            1.0,
            0.7695000000000001,
            1.4480059365115854
        ],
        [
            "nepotism",
            "RelatedTo",
            0.4346935377308753,
            0.0186654981225729,
            1.0,
            0.8215,
            1.2561935377308753
        ],
        [
            "parent",
            "RelatedTo",
            0.48526458840573133,
            0.3409876525402069,
            1.0,
            0.8335,
            1.3187645884057313
        ],
        [
            "people",
            "RelatedTo",
            0.2646296510395378,
            0.39744704961776733,
            1.0,
            0.9369999999999999,
            1.2016296510395377
        ],
        [
            "periodic",
            "RelatedTo",
            0.28853164842700807,
            0.27750715613365173,
            1.0,
            0.8845000000000001,
            1.173031648427008
        ],
        [
            "probability",
            "RelatedTo",
            0.30749965514581257,
            0.5652720332145691,
            1.0,
            0.907,
            1.2144996551458127
        ],
        [
            "relate",
            "RelatedTo",
            0.37604017198399853,
            0.2950558662414551,
            2.0,
            0.8624999999999999,
            1.2385401719839986
        ],
        [
            "related",
            "RelatedTo",
            0.3120569901964008,
            0.36959999799728394,
            1.0,
            0.905,
            1.2170569901964008
        ],
        [
            "relation",
            "Synonym",
            0.6632999013721512,
            0.5978444814682007,
            2.0,
            0.7085,
            1.3717999013721514
        ],
        [
            "relationship",
            "RelatedTo",
            0.6564485276436732,
            0.48388704657554626,
            1.0,
            0.7224999999999999,
            1.378948527643673
        ],
        [
            "father",
            "RelatedTo",
            0.4757074773172023,
            0.4315641522407532,
            1.0,
            0.8215,
            1.2972074773172024
        ],
        [
            "granddaughter",
            "RelatedTo",
            0.53920267454252,
            0.19290125370025635,
            1.0,
            0.8049999999999999,
            1.34420267454252
        ],
        [
            "grandson",
            "RelatedTo",
            0.42697998698904077,
            0.25991004705429077,
            1.0,
            0.8385,
            1.2654799869890407
        ],
        [
            "nephew",
            "RelatedTo",
            0.3484149263809172,
            0.28636956214904785,
            1.0,
            0.87,
            1.2184149263809172
        ],
        [
            "niece",
            "RelatedTo",
            0.4116065389184386,
            0.21992376446723938,
            1.0,
            0.8355000000000001,
            1.2471065389184388
        ],
        [
            "refer",
            "RelatedTo",
            0.1883729355770871,
            0.3180987238883972,
            1.0,
            0.987,
            1.175372935577087
        ],
        [
            "sister",
            "RelatedTo",
            0.6284450962206967,
            0.30819982290267944,
            2.262,
            0.7650000000000001,
            1.3934450962206968
        ],
        [
            "stepdaughter",
            "RelatedTo",
            0.31363957130827774,
            0.10102594643831253,
            1.0,
            0.9289999999999999,
            1.2426395713082776
        ],
        [
            "uncle",
            "RelatedTo",
            0.22139662786454548,
            0.3373671770095825,
            1.261,
            0.862,
            1.0833966278645455
        ],
        [
            "conditional",
            "Synonym",
            0.1779697542269959,
            0.3134670853614807,
            1.0,
            0.972,
            1.149969754226996
        ],
        [
            "key",
            "RelatedTo",
            0.1886221458618948,
            0.4493086338043213,
            1.0,
            0.891,
            1.0796221458618949
        ],
        [
            "major",
            "RelatedTo",
            0.4300465154375013,
            0.35519492626190186,
            1.0,
            0.828,
            1.2580465154375013
        ],
        [
            "minor",
            "RelatedTo",
            0.3482749039728722,
            0.314216673374176,
            1.0,
            0.8035,
            1.1517749039728722
        ],
        [
            "relevant",
            "RelatedTo",
            0.5103136089759135,
            0.26928049325942993,
            1.0,
            0.7755,
            1.2858136089759133
        ],
        [
            "respectively",
            "RelatedTo",
            0.5,
            0.3493048846721649,
            1.0,
            0.811,
            1.311
        ],
        [
            "weighted",
            "RelatedTo",
            0.5,
            0.2582022547721863,
            1.0,
            0.811,
            1.311
        ],
        [
            "limited",
            "Synonym",
            0.3930507331840511,
            0.43472474813461304,
            1.0,
            0.812,
            1.2050507331840512
        ]
    ],
    "abundant": [
        [
            "rare",
            "Antonym",
            0.2741550205362821,
            0.5576502084732056,
            1.0,
            0.6305000000000001,
            0.9046550205362822
        ],
        [
            "scarce",
            "Antonym",
            0.3275459760143966,
            0.6864554286003113,
            1.0,
            0.534,
            0.8615459760143966
        ],
        [
            "mathematics",
            "HasContext",
            0.26584809447478364,
            0.08501589298248291,
            1.0,
            0.6625,
            0.9283480944747836
        ],
        [
            "copious",
            "Synonym",
            0.292344931262432,
            0.5191234946250916,
            1.0,
            0.6705000000000001,
            0.9628449312624321
        ],
        [
            "wealthy",
            "RelatedTo",
            0.7368248339691039,
            0.2715644836425781,
            1.0,
            0.9725000000000001,
            1.709324833969104
        ],
        [
            "ample",
            "Synonym",
            0.3873571652465268,
            0.6601303219795227,
            1.0,
            0.7725000000000001,
            1.1598571652465268
        ],
        [
            "rich",
            "Synonym",
            0.7070368937461171,
            0.5548815727233887,
            1.0,
            0.9435,
            1.6505368937461171
        ],
        [
            "affluent",
            "RelatedTo",
            0.4223004092912206,
            0.2645739018917084,
            1.0,
            0.7979999999999999,
            1.2203004092912204
        ],
        [
            "fertile",
            "RelatedTo",
            0.6151609338590995,
            0.643099308013916,
            1.0,
            0.874,
            1.4891609338590994
        ],
        [
            "generosity",
            "RelatedTo",
            0.7310338863522031,
            0.2917012870311737,
            1.0,
            0.9265,
            1.6575338863522031
        ],
        [
            "liberal",
            "Synonym",
            0.37073795044754015,
            0.10678979009389877,
            1.0,
            0.7909999999999999,
            1.16173795044754
        ],
        [
            "old",
            "RelatedTo",
            0.16682821269806877,
            0.13594618439674377,
            1.0,
            0.5705,
            0.7373282126980688
        ],
        [
            "easy",
            "SimilarTo",
            0.515252107755302,
            0.3611191511154175,
            2.0,
            0.7555000000000001,
            1.270752107755302
        ],
        [
            "long",
            "SimilarTo",
            0.19182817155254403,
            0.3311954438686371,
            2.0,
            0.673,
            0.8648281715525441
        ],
        [
            "rampant",
            "SimilarTo",
            0.5423444249288549,
            0.2525789737701416,
            2.0,
            0.667,
            1.209344424928855
        ],
        [
            "rank",
            "SimilarTo",
            0.2104511468373508,
            0.08676568418741226,
            2.0,
            0.6815,
            0.8919511468373508
        ],
        [
            "thick",
            "SimilarTo",
            0.2596940585092852,
            0.38000428676605225,
            2.0,
            0.667,
            0.9266940585092852
        ],
        [
            "torrential",
            "SimilarTo",
            0.5,
            0.3372962772846222,
            2.0,
            0.476,
            0.976
        ],
        [
            "overflowing",
            "Synonym",
            0.5563708516428268,
            0.2901628613471985,
            1.0,
            0.6375000000000001,
            1.193870851642827
        ],
        [
            "pal",
            "Synonym",
            0.5154242557772695,
            -0.17657603323459625,
            1.0,
            0.8450000000000001,
            1.3604242557772697
        ]
    ],
    "rare": [
        [
            "abundant",
            "Antonym",
            0.7903518262919309,
            0.5576502084732056,
            1.0,
            0.6305000000000001,
            1.420851826291931
        ],
        [
            "common",
            "DistinctFrom",
            0.08854424989054185,
            0.6144595146179199,
            1.083,
            0.755,
            0.8435442498905419
        ],
        [
            "frequent",
            "Antonym",
            0.31861340371094427,
            0.5275869965553284,
            1.0,
            0.867,
            1.1856134037109443
        ],
        [
            "museum",
            "AtLocation",
            0.4032535944306101,
            0.3718531131744385,
            1.0,
            0.6985,
            1.10175359443061
        ],
        [
            "rarely",
            "Synonym",
            0.2314544340189762,
            0.5885546207427979,
            1.0,
            0.9710000000000001,
            1.2024544340189762
        ],
        [
            "resource",
            "ExternalURL",
            0.3859172947578772,
            0.3064616620540619,
            1.0,
            0.8,
            1.1859172947578773
        ],
        [
            "rarer",
            "FormOf",
            0.5,
            0.46811309456825256,
            1.0,
            0.7415,
            1.2415
        ],
        [
            "cuisine",
            "HasContext",
            0.3565310801878726,
            0.24990352988243103,
            1.0,
            0.817,
            1.1735310801878724
        ],
        [
            "cooking",
            "HasContext",
            0.4209893409523654,
            0.20562537014484406,
            1.0,
            0.8025,
            1.2234893409523653
        ],
        [
            "u",
            "HasContext",
            0.5,
            0.10675784200429916,
            1.0,
            0.7415,
            1.2415
        ],
        [
            "bird",
            "HasProperty",
            0.37150964258613445,
            0.5777413249015808,
            1.0,
            0.8055,
            1.1770096425861345
        ],
        [
            "diamond",
            "HasProperty",
            0.7327838021238162,
            0.3608958423137665,
            2.828,
            0.6465,
            1.3792838021238163
        ],
        [
            "orchid",
            "HasProperty",
            0.5211569127779911,
            0.2963850498199463,
            1.0,
            0.744,
            1.2651569127779911
        ],
        [
            "alone",
            "RelatedTo",
            0.20090223044050462,
            0.4095485210418701,
            1.0,
            0.8454999999999999,
            1.0464022304405045
        ],
        [
            "blue",
            "RelatedTo",
            0.1590219321856418,
            0.42517510056495667,
            1.0,
            0.7370000000000001,
            0.896021932185642
        ],
        [
            "exceptional",
            "RelatedTo",
            0.683939970117213,
            0.4902746081352234,
            1.0,
            0.6315000000000001,
            1.315439970117213
        ],
        [
            "historically",
            "RelatedTo",
            0.5,
            0.42896944284439087,
            1.0,
            0.7415,
            1.2415
        ],
        [
            "medium",
            "RelatedTo",
            0.20223835968587994,
            0.30921995639801025,
            1.0,
            0.8900000000000001,
            1.09223835968588
        ],
        [
            "precious",
            "RelatedTo",
            0.6939106572291474,
            0.4971778988838196,
            1.0,
            0.696,
            1.3899106572291473
        ],
        [
            "rarity",
            "RelatedTo",
            0.4046313723938979,
            0.4648030698299408,
            1.0,
            0.8075000000000001,
            1.212131372393898
        ],
        [
            "scarce",
            "Synonym",
            0.3275459760143966,
            0.37911877036094666,
            1.0,
            0.9035,
            1.2310459760143966
        ],
        [
            "thin",
            "RelatedTo",
            0.1755778114882413,
            0.36022838950157166,
            1.0,
            0.9255,
            1.1010778114882414
        ],
        [
            "uncommon",
            "Synonym",
            0.2530392778068562,
            0.710223913192749,
            2.0,
            0.9605,
            1.213539277806856
        ],
        [
            "steak",
            "RelatedTo",
            0.2536192374786682,
            0.24977323412895203,
            1.0,
            0.8585,
            1.1121192374786681
        ],
        [
            "early",
            "RelatedTo",
            0.27062501812920914,
            0.547169029712677,
            1.0,
            0.8615,
            1.132125018129209
        ],
        [
            "raise",
            "RelatedTo",
            0.7418123165604222,
            0.3494304120540619,
            1.0,
            0.6194999999999999,
            1.3613123165604222
        ],
        [
            "rear",
            "RelatedTo",
            0.32683670848837243,
            0.1300940364599228,
            1.0,
            0.915,
            1.2418367084883726
        ],
        [
            "seldom",
            "Synonym",
            0.32040423852155236,
            0.4531940817832947,
            1.0,
            0.9465,
            1.2669042385215523
        ],
        [
            "sparse",
            "RelatedTo",
            0.41740966127489293,
            0.32317915558815,
            1.0,
            0.899,
            1.316409661274893
        ],
        [
            "unique",
            "RelatedTo",
            0.497110421949726,
            0.6468919515609741,
            1.0,
            0.7535000000000001,
            1.250610421949726
        ],
        [
            "raw",
            "SimilarTo",
            0.5476755746992663,
            0.348624050617218,
            2.0,
            0.8415,
            1.3891755746992662
        ]
    ],
    "scarce": [
        [
            "abundant",
            "Antonym",
            0.7903518262919309,
            0.6864554286003113,
            1.0,
            0.534,
            1.324351826291931
        ],
        [
            "scar",
            "EtymologicallyDerivedFrom",
            0.6069577881524488,
            -0.06970825791358948,
            1.0,
            0.839,
            1.4459577881524488
        ],
        [
            "ex",
            "EtymologicallyDerivedFrom",
            0.4873076045774077,
            -0.029142383486032486,
            1.0,
            0.881,
            1.3683076045774076
        ],
        [
            "meager",
            "RelatedTo",
            0.561342588488801,
            0.5076923966407776,
            2.0,
            0.8935,
            1.454842588488801
        ],
        [
            "rare",
            "Synonym",
            0.2741550205362821,
            0.37911877036094666,
            1.0,
            0.9035,
            1.1776550205362821
        ],
        [
            "demand",
            "RelatedTo",
            0.5447629656909537,
            0.4122324585914612,
            1.0,
            0.8255,
            1.3702629656909537
        ],
        [
            "difficult",
            "RelatedTo",
            0.6162210285727262,
            0.4325588643550873,
            1.0,
            0.7835000000000001,
            1.3997210285727264
        ],
        [
            "uncommon",
            "RelatedTo",
            0.2530392778068562,
            0.42325666546821594,
            1.0,
            0.864,
            1.1170392778068563
        ],
        [
            "thin",
            "RelatedTo",
            0.1755778114882413,
            0.29845765233039856,
            1.0,
            0.905,
            1.0805778114882414
        ],
        [
            "tight",
            "SimilarTo",
            0.5,
            0.25636836886405945,
            2.0,
            0.734,
            1.234
        ],
        [
            "hardly",
            "Synonym",
            0.5,
            0.3540555536746979,
            2.0,
            0.734,
            1.234
        ]
    ],
    "ac": [
        [
            "ad",
            "Synonym",
            0.47484802142023197,
            0.13792075216770172,
            1.0,
            0.637,
            1.111848021420232
        ],
        [
            "dc",
            "Antonym",
            0.5,
            0.4231913685798645,
            1.0,
            1.0,
            1.5
        ],
        [
            "anatomy",
            "HasContext",
            0.2303811203854435,
            -0.07576506584882736,
            1.0,
            0.774,
            1.0043811203854436
        ],
        [
            "medicine",
            "HasContext",
            0.3245290295667049,
            0.03564426302909851,
            1.0,
            0.737,
            1.0615290295667048
        ],
        [
            "aviation",
            "HasContext",
            0.5259673661852887,
            0.12235087156295776,
            1.0,
            0.5730000000000001,
            1.0989673661852888
        ],
        [
            "electricity",
            "IsA",
            0.6356536843245323,
            0.25024956464767456,
            1.0,
            0.496,
            1.1316536843245322
        ],
        [
            "geography",
            "HasContext",
            0.2746095278867779,
            -0.018215864896774292,
            1.0,
            0.8154999999999999,
            1.0901095278867778
        ],
        [
            "australia",
            "HasContext",
            0.5,
            0.1424875557422638,
            1.0,
            1.0,
            1.5
        ],
        [
            "communication",
            "HasContext",
            0.5386436944768979,
            0.14244620501995087,
            1.0,
            0.6315,
            1.1701436944768977
        ],
        [
            "electronics",
            "HasContext",
            0.45787147044503895,
            0.1729997992515564,
            1.0,
            0.6234999999999999,
            1.0813714704450388
        ],
        [
            "u",
            "HasContext",
            0.5,
            0.17737409472465515,
            1.0,
            1.0,
            1.5
        ],
        [
            "amnesia",
            "RelatedTo",
            0.32545860003989463,
            0.020693542435765266,
            1.0,
            0.733,
            1.0584586000398946
        ],
        [
            "account",
            "RelatedTo",
            0.18367666283720108,
            0.06955638527870178,
            1.0,
            0.8109999999999999,
            0.994676662837201
        ],
        [
            "acre",
            "RelatedTo",
            0.24014413158633677,
            -0.07629867643117905,
            1.0,
            0.765,
            1.0051441315863368
        ],
        [
            "army",
            "RelatedTo",
            0.5330328475617079,
            0.03981500118970871,
            1.0,
            0.579,
            1.1120328475617078
        ],
        [
            "athletic",
            "RelatedTo",
            0.7749001575840083,
            0.19921058416366577,
            1.0,
            0.4225000000000001,
            1.1974001575840085
        ],
        [
            "brazil",
            "RelatedTo",
            0.5,
            0.3320435583591461,
            1.0,
            1.0,
            1.5
        ],
        [
            "indonesia",
            "RelatedTo",
            0.5,
            0.14866121113300323,
            1.0,
            1.0,
            1.5
        ],
        [
            "clim",
            "RelatedTo",
            0.5,
            -0.10529740154743195,
            1.0,
            1.0,
            1.5
        ],
        [
            "club",
            "RelatedTo",
            0.45613227485480373,
            0.41504114866256714,
            1.0,
            0.6180000000000001,
            1.074132274854804
        ],
        [
            "opposition",
            "RelatedTo",
            0.7426967643373622,
            0.15889610350131989,
            1.0,
            0.45299999999999996,
            1.1956967643373622
        ],
        [
            "sport",
            "RelatedTo",
            0.7260013603504153,
            0.22472892701625824,
            1.0,
            0.4675,
            1.1935013603504152
        ],
        [
            "bc",
            "Synonym",
            0.5,
            0.13620899617671967,
            1.0,
            1.0,
            1.5
        ],
        [
            "ca",
            "Synonym",
            0.5,
            0.12580332159996033,
            1.0,
            1.0,
            1.5
        ],
        [
            "eye",
            "Synonym",
            0.1175503937219497,
            0.08051971346139908,
            1.0,
            0.852,
            0.9695503937219496
        ],
        [
            "hungry",
            "Synonym",
            0.784478028667464,
            0.02140183374285698,
            1.0,
            0.4465,
            1.2309780286674639
        ],
        [
            "needle",
            "Synonym",
            0.4594916133968103,
            0.06414128839969635,
            1.0,
            0.639,
            1.0984916133968103
        ]
    ],
    "ad": [
        [
            "ac",
            "Synonym",
            0.5,
            0.13792075216770172,
            1.0,
            0.637,
            1.137
        ],
        [
            "bc",
            "Antonym",
            0.5,
            0.57098788022995,
            1.0,
            0.637,
            1.137
        ],
        [
            "newspaper",
            "AtLocation",
            0.1806864205787506,
            0.45787137746810913,
            2.0,
            0.7485,
            0.9291864205787507
        ],
        [
            "advertisement",
            "Synonym",
            0.387639014203477,
            0.6586433053016663,
            2.0,
            0.891,
            1.2786390142034771
        ],
        [
            "adopt",
            "DerivedFrom",
            0.48997606502252666,
            0.2123631089925766,
            1.0,
            0.867,
            1.3569760650225267
        ],
        [
            "adorable",
            "DerivedFrom",
            0.7759007838531189,
            0.01667136140167713,
            1.0,
            0.683,
            1.458900783853119
        ],
        [
            "exaggerate",
            "DerivedFrom",
            0.697727524772512,
            0.08064006268978119,
            1.0,
            0.8085,
            1.506227524772512
        ],
        [
            "accomplish",
            "EtymologicallyDerivedFrom",
            0.7910831594837633,
            0.074031300842762,
            1.0,
            0.78,
            1.5710831594837633
        ],
        [
            "accord",
            "EtymologicallyDerivedFrom",
            0.5838142827326084,
            0.06746876984834671,
            1.0,
            0.591,
            1.1748142827326085
        ],
        [
            "address",
            "EtymologicallyDerivedFrom",
            0.2588011472758537,
            0.3491644263267517,
            1.0,
            0.7465,
            1.0053011472758537
        ],
        [
            "adjust",
            "EtymologicallyDerivedFrom",
            0.25548084298960716,
            0.10779745876789093,
            1.0,
            0.748,
            1.0034808429896072
        ],
        [
            "affront",
            "EtymologicallyDerivedFrom",
            0.5659179726223633,
            0.027514763176441193,
            1.0,
            0.8855,
            1.4514179726223633
        ],
        [
            "agree",
            "EtymologicallyDerivedFrom",
            0.5953153994869302,
            0.1924915313720703,
            1.0,
            0.5850000000000001,
            1.1803153994869304
        ],
        [
            "aim",
            "EtymologicallyDerivedFrom",
            0.36292239352515543,
            0.2755221724510193,
            1.0,
            0.912,
            1.2749223935251555
        ],
        [
            "approach",
            "EtymologicallyDerivedFrom",
            0.2651550648797293,
            0.3604002296924591,
            1.0,
            0.798,
            1.0631550648797292
        ],
        [
            "arrest",
            "EtymologicallyDerivedFrom",
            0.8694017127222468,
            0.08461281657218933,
            1.0,
            0.6895,
            1.5589017127222466
        ],
        [
            "assure",
            "EtymologicallyDerivedFrom",
            0.6674201290302145,
            0.03486772999167442,
            1.0,
            0.683,
            1.3504201290302147
        ],
        [
            "grammar",
            "HasContext",
            0.14958578957738258,
            0.05206284672021866,
            1.0,
            0.7715,
            0.9210857895773825
        ],
        [
            "military",
            "HasContext",
            0.5024960354752976,
            0.26241666078567505,
            1.0,
            0.935,
            1.4374960354752977
        ],
        [
            "navy",
            "HasContext",
            0.5211671674035178,
            0.14621475338935852,
            1.0,
            0.9675,
            1.4886671674035177
        ],
        [
            "u",
            "HasContext",
            0.5,
            0.28178611397743225,
            1.0,
            0.637,
            1.137
        ],
        [
            "debating",
            "HasContext",
            0.5,
            0.14490337669849396,
            1.0,
            0.637,
            1.137
        ],
        [
            "tennis",
            "HasContext",
            0.3655792756358619,
            0.07598061859607697,
            1.0,
            0.8565,
            1.222079275635862
        ],
        [
            "british",
            "HasContext",
            0.5,
            0.2475988119840622,
            1.0,
            0.637,
            1.137
        ],
        [
            "medicine",
            "HasContext",
            0.3245290295667049,
            0.1695529967546463,
            1.0,
            0.7130000000000001,
            1.037529029566705
        ],
        [
            "aviation",
            "HasContext",
            0.5259673661852887,
            0.09096192568540573,
            2.0,
            0.877,
            1.4029673661852886
        ],
        [
            "promotion",
            "IsA",
            0.8061569805957833,
            0.3217001259326935,
            2.0,
            0.7825,
            1.5886569805957833
        ],
        [
            "commercial",
            "IsA",
            0.5388368991464754,
            0.34983646869659424,
            2.0,
            0.75,
            1.2888368991464754
        ],
        [
            "preview",
            "IsA",
            0.27154735210387615,
            0.3435180187225342,
            2.0,
            0.7485,
            1.0200473521038762
        ],
        [
            "addition",
            "RelatedTo",
            0.21707418362971767,
            0.3804808557033539,
            1.0,
            0.8135,
            1.0305741836297178
        ],
        [
            "near",
            "RelatedTo",
            0.5,
            0.23037134110927582,
            1.0,
            0.637,
            1.137
        ],
        [
            "tendency",
            "RelatedTo",
            0.40453592388254567,
            0.21047969162464142,
            1.0,
            0.8160000000000001,
            1.2205359238825457
        ],
        [
            "toward",
            "RelatedTo",
            0.5,
            0.2752382457256317,
            2.828,
            0.637,
            1.137
        ],
        [
            "unit",
            "RelatedTo",
            0.11224335016814778,
            0.2965780198574066,
            1.0,
            0.7444999999999999,
            0.8567433501681477
        ],
        [
            "advertise",
            "RelatedTo",
            0.3289555993072886,
            0.4007962942123413,
            1.0,
            0.9015,
            1.2304555993072885
        ],
        [
            "assistant",
            "RelatedTo",
            0.27483702258885967,
            0.17622177302837372,
            1.0,
            0.7905,
            1.0653370225888597
        ],
        [
            "director",
            "RelatedTo",
            0.46247162467449743,
            0.2268085777759552,
            1.0,
            0.8540000000000001,
            1.3164716246744974
        ],
        [
            "tender",
            "RelatedTo",
            0.37206706703064635,
            0.037222970277071,
            1.0,
            0.853,
            1.2250670670306463
        ],
        [
            "pub",
            "RelatedTo",
            0.43928423466959593,
            0.18450303375720978,
            1.0,
            0.9305,
            1.3697842346695959
        ],
        [
            "advantage",
            "RelatedTo",
            0.7149247804852437,
            0.2821800112724304,
            1.0,
            0.7235,
            1.4384247804852437
        ],
        [
            "advert",
            "Synonym",
            0.5,
            0.3492293655872345,
            2.0,
            0.637,
            1.137
        ],
        [
            "century",
            "RelatedTo",
            0.2175972591607555,
            0.5097711682319641,
            1.0,
            0.764,
            0.9815972591607556
        ],
        [
            "han",
            "RelatedTo",
            0.5,
            0.32483866810798645,
            1.0,
            0.637,
            1.137
        ],
        [
            "millennial",
            "RelatedTo",
            0.5,
            0.20062942802906036,
            1.0,
            0.637,
            1.137
        ],
        [
            "dc",
            "Synonym",
            0.5,
            0.2677805423736572,
            1.0,
            0.637,
            1.137
        ],
        [
            "advertising",
            "Synonym",
            0.432774709257416,
            0.680374026298523,
            2.0,
            0.901,
            1.333774709257416
        ],
        [
            "ceo",
            "Synonym",
            0.5,
            0.30876439809799194,
            1.0,
            0.637,
            1.137
        ],
        [
            "give",
            "Synonym",
            0.3940147972026061,
            0.2901642620563507,
            1.0,
            0.7060000000000001,
            1.1000147972026062
        ],
        [
            "hat",
            "Synonym",
            0.1215729206415485,
            0.20083002746105194,
            1.0,
            0.6975,
            0.8190729206415485
        ],
        [
            "hell",
            "Synonym",
            0.9868327099018374,
            0.24308839440345764,
            2.0,
            0.643,
            1.6298327099018373
        ],
        [
            "name",
            "Synonym",
            0.1681574380185287,
            0.4539431631565094,
            1.0,
            0.7715000000000001,
            0.9396574380185287
        ],
        [
            "provide",
            "Synonym",
            0.5875011057934262,
            0.2498345971107483,
            1.0,
            0.75,
            1.337501105793426
        ],
        [
            "sell",
            "Synonym",
            0.4303570636405531,
            0.34492242336273193,
            1.0,
            0.903,
            1.3333570636405532
        ],
        [
            "unto",
            "Synonym",
            0.5,
            0.07941761612892151,
            1.0,
            0.637,
            1.137
        ]
    ],
    "dc": [
        [
            "ac",
            "Antonym",
            0.5,
            0.4231913685798645,
            1.0,
            1.0,
            1.5
        ],
        [
            "resource",
            "ExternalURL",
            0.3859172947578772,
            0.09222361445426941,
            1.0,
            0.7015,
            1.0874172947578773
        ],
        [
            "geography",
            "HasContext",
            0.2746095278867779,
            0.09410541504621506,
            1.0,
            0.8154999999999999,
            1.0901095278867778
        ],
        [
            "electricity",
            "IsA",
            0.6356536843245323,
            0.2402474582195282,
            1.0,
            0.496,
            1.1316536843245322
        ],
        [
            "capital",
            "RelatedTo",
            0.3064008706297106,
            0.1794518381357193,
            3.134,
            0.74,
            1.0464008706297105
        ],
        [
            "chief",
            "RelatedTo",
            0.34251072145313427,
            0.1486159712076187,
            1.0,
            0.718,
            1.0605107214531342
        ],
        [
            "control",
            "RelatedTo",
            0.36899065161783556,
            0.24888421595096588,
            1.0,
            0.7094999999999999,
            1.0784906516178354
        ],
        [
            "detective",
            "RelatedTo",
            0.5223814258528844,
            0.28734391927719116,
            1.0,
            0.618,
            1.1403814258528844
        ],
        [
            "superintendent",
            "RelatedTo",
            0.3865408846374061,
            0.11452951282262802,
            1.0,
            0.669,
            1.0555408846374061
        ],
        [
            "system",
            "RelatedTo",
            0.23551102055284193,
            0.2762438952922821,
            1.0,
            0.7695,
            1.005011020552842
        ],
        [
            "doctor",
            "RelatedTo",
            0.4407322477282118,
            0.22239001095294952,
            1.0,
            0.6345000000000001,
            1.075232247728212
        ],
        [
            "ad",
            "Synonym",
            0.47484802142023197,
            0.2677805423736572,
            1.0,
            0.637,
            1.111848021420232
        ],
        [
            "washington",
            "Synonym",
            0.5,
            0.3536761701107025,
            1.0,
            1.0,
            1.5
        ],
        [
            "wed",
            "Synonym",
            0.3767620401616411,
            -0.11977875977754593,
            1.0,
            0.6735,
            1.0502620401616412
        ]
    ],
    "accept": [
        [
            "decline",
            "DistinctFrom",
            0.5666636743198183,
            0.32874152064323425,
            1.0,
            0.5605,
            1.1271636743198183
        ],
        [
            "reject",
            "RelatedTo",
            0.7925598662139971,
            0.8189890384674072,
            1.0,
            0.42600000000000005,
            1.2185598662139971
        ],
        [
            "acceptable",
            "RelatedTo",
            0.4585259607807264,
            0.594049334526062,
            2.0,
            0.9825,
            1.4410259607807263
        ],
        [
            "acceptance",
            "RelatedTo",
            0.49045123943865365,
            0.6177747845649719,
            2.0,
            0.9925,
            1.4829512394386537
        ],
        [
            "accepted",
            "FormOf",
            0.5,
            0.8291944861412048,
            1.0,
            0.6835,
            1.1835
        ],
        [
            "disagree",
            "DistinctFrom",
            0.6686692322330132,
            0.5604713559150696,
            1.0,
            0.4910000000000001,
            1.1596692322330133
        ],
        [
            "refuse",
            "DistinctFrom",
            0.5722779842917916,
            0.7803658246994019,
            1.347,
            0.5495,
            1.1217779842917914
        ],
        [
            "accepting",
            "RelatedTo",
            0.5,
            0.7135753035545349,
            1.0,
            0.6835,
            1.1835
        ],
        [
            "accepts",
            "RelatedTo",
            0.5,
            0.7067352533340454,
            1.0,
            0.6835,
            1.1835
        ],
        [
            "business",
            "HasContext",
            0.45489600334930763,
            0.42325741052627563,
            1.0,
            0.779,
            1.2338960033493076
        ],
        [
            "legal",
            "HasContext",
            0.29962148018658336,
            0.5244515538215637,
            1.0,
            0.8525,
            1.1521214801865833
        ],
        [
            "esteem",
            "IsA",
            0.40392303785310485,
            0.17093652486801147,
            1.0,
            0.902,
            1.3059230378531048
        ],
        [
            "digest",
            "MannerOf",
            0.3902462074489882,
            0.12309746444225311,
            2.0,
            0.873,
            1.2632462074489883
        ],
        [
            "judge",
            "MannerOf",
            0.39095971731217066,
            0.44933006167411804,
            2.0,
            0.6725000000000001,
            1.0634597173121707
        ],
        [
            "react",
            "MannerOf",
            0.48287317192016693,
            0.4417015016078949,
            2.0,
            0.6115,
            1.094373171920167
        ],
        [
            "get",
            "Synonym",
            0.522133588554281,
            0.6248776316642761,
            1.0,
            0.7925,
            1.314633588554281
        ],
        [
            "receive",
            "Synonym",
            0.44189667696933793,
            0.6803062558174133,
            2.0,
            0.8585,
            1.300396676969338
        ],
        [
            "acknowledge",
            "Synonym",
            0.45426023261290793,
            0.7073154449462891,
            1.0,
            0.9275,
            1.381760232612908
        ],
        [
            "adopt",
            "Synonym",
            0.48997606502252666,
            0.618959367275238,
            1.0,
            0.7605000000000001,
            1.2504760650225268
        ],
        [
            "agree",
            "Synonym",
            0.5953153994869302,
            0.837120771408081,
            1.0,
            0.9575,
            1.5528153994869303
        ],
        [
            "believe",
            "MannerOf",
            0.4473672207284337,
            0.6619106531143188,
            2.0,
            0.925,
            1.3723672207284339
        ],
        [
            "give",
            "MannerOf",
            0.3940147972026061,
            0.7399623394012451,
            2.0,
            0.9215,
            1.315514797202606
        ],
        [
            "honor",
            "MannerOf",
            0.7049555743964618,
            0.4680699110031128,
            2.0,
            0.825,
            1.5299555743964617
        ],
        [
            "permit",
            "MannerOf",
            0.3727440271831673,
            0.6308819055557251,
            2.0,
            0.9115,
            1.2842440271831672
        ],
        [
            "respect",
            "MannerOf",
            0.651343102305577,
            0.6178810596466064,
            2.0,
            0.931,
            1.5823431023055772
        ],
        [
            "settle",
            "MannerOf",
            0.5890179981589314,
            0.5388036966323853,
            2.0,
            0.876,
            1.4650179981589315
        ],
        [
            "welcome",
            "RelatedTo",
            0.6922520063527353,
            0.598030149936676,
            1.0,
            0.84,
            1.5322520063527354
        ],
        [
            "yield",
            "MannerOf",
            0.49045294189243743,
            0.3259586989879608,
            2.0,
            0.79,
            1.2804529418924375
        ],
        [
            "take",
            "Synonym",
            0.5913272040034503,
            0.6897110939025879,
            2.0,
            0.865,
            1.4563272040034503
        ],
        [
            "admit",
            "Synonym",
            0.24728314577882013,
            0.7186862826347351,
            2.0,
            0.777,
            1.0242831457788202
        ],
        [
            "approval",
            "RelatedTo",
            0.5884859270505177,
            0.5912140607833862,
            1.0,
            0.9095,
            1.4979859270505176
        ],
        [
            "endure",
            "Synonym",
            0.4765418447379872,
            0.3784460425376892,
            1.0,
            0.5745,
            1.0510418447379872
        ],
        [
            "favour",
            "RelatedTo",
            0.5,
            0.5353306531906128,
            1.0,
            0.6835,
            1.1835
        ],
        [
            "officially",
            "RelatedTo",
            0.5,
            0.5099687576293945,
            1.0,
            0.6835,
            1.1835
        ],
        [
            "submit",
            "RelatedTo",
            0.3240760803914529,
            0.651015043258667,
            1.0,
            0.8130000000000001,
            1.137076080391453
        ],
        [
            "unacceptable",
            "RelatedTo",
            0.6149529539289144,
            0.5116595029830933,
            1.0,
            0.5465,
            1.1614529539289142
        ],
        [
            "acid",
            "RelatedTo",
            0.5484348070853186,
            0.04474712535738945,
            1.0,
            0.531,
            1.0794348070853186
        ],
        [
            "bid",
            "RelatedTo",
            0.5046815562579946,
            0.5261325240135193,
            1.0,
            0.8345,
            1.3391815562579947
        ],
        [
            "buy",
            "Synonym",
            0.6679124007486861,
            0.5518502593040466,
            2.0,
            0.7204999999999999,
            1.388412400748686
        ],
        [
            "dismiss",
            "RelatedTo",
            0.5997867704455035,
            0.5801015496253967,
            1.0,
            0.5325,
            1.1322867704455035
        ],
        [
            "docile",
            "RelatedTo",
            0.16695708986480196,
            0.05949372798204422,
            1.0,
            0.865,
            1.031957089864802
        ],
        [
            "embrace",
            "Synonym",
            0.7355513220146528,
            0.607403576374054,
            1.0,
            0.847,
            1.5825513220146528
        ],
        [
            "exclude",
            "RelatedTo",
            0.4289012356963347,
            0.5331074595451355,
            1.0,
            0.6155,
            1.0444012356963348
        ],
        [
            "go",
            "RelatedTo",
            0.25689689151232625,
            0.6288962364196777,
            1.0,
            0.754,
            1.0108968915123262
        ],
        [
            "hold",
            "RelatedTo",
            0.14712248548023768,
            0.6641596555709839,
            1.0,
            0.7985,
            0.9456224854802376
        ],
        [
            "legitimate",
            "RelatedTo",
            0.4595161525549597,
            0.5313194394111633,
            1.0,
            0.934,
            1.3935161525549598
        ],
        [
            "listen",
            "RelatedTo",
            0.42909608074161265,
            0.49657827615737915,
            1.0,
            0.925,
            1.3540960807416127
        ],
        [
            "persuade",
            "RelatedTo",
            0.439221541282687,
            0.6297303438186646,
            1.0,
            0.7205,
            1.159721541282687
        ],
        [
            "process",
            "RelatedTo",
            0.2815658085786491,
            0.5252154469490051,
            1.0,
            0.739,
            1.020565808578649
        ],
        [
            "swallow",
            "Synonym",
            0.3970997763853707,
            0.31148597598075867,
            2.0,
            0.6485000000000001,
            1.0455997763853708
        ],
        [
            "tolerance",
            "RelatedTo",
            0.5337205560284217,
            0.314011812210083,
            1.0,
            0.946,
            1.4797205560284217
        ],
        [
            "unconventional",
            "RelatedTo",
            0.5704774440337802,
            0.2185332179069519,
            1.0,
            0.5535000000000001,
            1.1239774440337804
        ],
        [
            "interpret",
            "Synonym",
            0.46134700470227624,
            0.43473485112190247,
            1.0,
            0.73,
            1.1913470047022763
        ],
        [
            "acquire",
            "Synonym",
            0.5635277676608816,
            0.4805440604686737,
            1.0,
            0.902,
            1.4655277676608818
        ],
        [
            "approve",
            "Synonym",
            0.6580860512235488,
            0.7099241018295288,
            1.0,
            0.855,
            1.513086051223549
        ],
        [
            "estimate",
            "Synonym",
            0.42173443216367407,
            0.3319946229457855,
            1.0,
            0.8445,
            1.266234432163674
        ],
        [
            "gain",
            "Synonym",
            0.7588251571241809,
            0.48625198006629944,
            1.0,
            0.788,
            1.546825157124181
        ],
        [
            "obtain",
            "Synonym",
            0.45314756039941767,
            0.6205017566680908,
            1.0,
            0.8805000000000001,
            1.3336475603994178
        ],
        [
            "regard",
            "Synonym",
            0.46243351818368117,
            0.6188797354698181,
            1.0,
            0.9525,
            1.4149335181836813
        ],
        [
            "value",
            "Synonym",
            0.674922945329327,
            0.40908339619636536,
            1.0,
            0.838,
            1.512922945329327
        ],
        [
            "audio",
            "Synonym",
            0.3841943664019989,
            0.12661990523338318,
            1.0,
            0.8615,
            1.2456943664019988
        ],
        [
            "bear",
            "Synonym",
            0.37044753368649597,
            0.342487633228302,
            2.0,
            0.6585000000000001,
            1.028947533686496
        ],
        [
            "sit",
            "Synonym",
            0.10783580838669421,
            0.5131129622459412,
            1.0,
            0.829,
            0.9368358083866941
        ]
    ],
    "decline": [
        [
            "accept",
            "DistinctFrom",
            0.5113693858575723,
            0.32874152064323425,
            1.0,
            0.5605,
            1.0718693858575723
        ],
        [
            "increase",
            "Antonym",
            0.6370823687828968,
            0.7549029588699341,
            1.0,
            0.5985,
            1.2355823687828968
        ],
        [
            "rally",
            "Antonym",
            0.48282718752145964,
            0.4309352934360504,
            1.0,
            0.6859999999999999,
            1.1688271875214595
        ],
        [
            "approve",
            "DistinctFrom",
            0.6580860512235488,
            0.276993066072464,
            1.0,
            0.6205,
            1.2785860512235487
        ],
        [
            "recover",
            "DistinctFrom",
            0.6995787526915388,
            0.4969499111175537,
            1.0,
            0.6180000000000001,
            1.317578752691539
        ],
        [
            "resource",
            "ExternalURL",
            0.3859172947578772,
            0.3144754469394684,
            1.0,
            0.6495000000000001,
            1.0354172947578772
        ],
        [
            "declined",
            "RelatedTo",
            0.5,
            0.6065475940704346,
            1.0,
            0.591,
            1.091
        ],
        [
            "declining",
            "RelatedTo",
            0.32778318117293553,
            0.7966452240943909,
            1.0,
            0.877,
            1.2047831811729355
        ],
        [
            "grammar",
            "HasContext",
            0.14958578957738258,
            0.07482800632715225,
            1.0,
            0.7045,
            0.8540857895773826
        ],
        [
            "decrease",
            "Synonym",
            0.5782901135794172,
            0.7761618494987488,
            1.0,
            0.9105,
            1.4887901135794173
        ],
        [
            "condition",
            "IsA",
            0.27957028189139177,
            0.34869247674942017,
            2.0,
            0.8255,
            1.1050702818913918
        ],
        [
            "loss",
            "IsA",
            0.752423948997037,
            0.6117364168167114,
            2.0,
            0.9065,
            1.658923948997037
        ],
        [
            "neglect",
            "IsA",
            0.7687291841558626,
            0.40126845240592957,
            2.0,
            0.9065,
            1.6752291841558624
        ],
        [
            "twilight",
            "IsA",
            0.2386672038498172,
            0.10621388256549835,
            2.0,
            0.7005,
            0.9391672038498172
        ],
        [
            "wreck",
            "IsA",
            0.6772068122201342,
            0.15941134095191956,
            2.0,
            0.837,
            1.5142068122201342
        ],
        [
            "drop",
            "RelatedTo",
            0.1600051390019351,
            0.7875478267669678,
            1.0,
            0.762,
            0.9220051390019351
        ],
        [
            "dip",
            "MannerOf",
            0.37412469105945156,
            0.5970985293388367,
            2.0,
            0.7825,
            1.1566246910594515
        ],
        [
            "afternoon",
            "RelatedTo",
            0.21748748335969006,
            0.36659693717956543,
            1.0,
            0.7685000000000001,
            0.9859874833596901
        ],
        [
            "bear",
            "RelatedTo",
            0.37044753368649597,
            0.3441205620765686,
            1.0,
            0.8230000000000001,
            1.193447533686496
        ],
        [
            "decadent",
            "RelatedTo",
            0.4690454949372012,
            -0.009431811980903149,
            1.0,
            0.9075000000000001,
            1.3765454949372014
        ],
        [
            "activity",
            "RelatedTo",
            0.529616170304312,
            0.5894539952278137,
            1.0,
            0.6515,
            1.1811161703043118
        ],
        [
            "downward",
            "RelatedTo",
            0.48122065432023925,
            0.6430583000183105,
            1.0,
            0.9205,
            1.4017206543202392
        ],
        [
            "fall",
            "Synonym",
            0.6519297865870713,
            0.760334849357605,
            1.0,
            0.915,
            1.5669297865870715
        ],
        [
            "movement",
            "RelatedTo",
            0.4899601625601106,
            0.36857983469963074,
            1.0,
            0.677,
            1.1669601625601107
        ],
        [
            "reduction",
            "Synonym",
            0.2785712794625324,
            0.5365391373634338,
            1.0,
            0.8495,
            1.1280712794625325
        ],
        [
            "case",
            "RelatedTo",
            0.14981323859762077,
            0.3717448115348816,
            1.0,
            0.765,
            0.9148132385976208
        ],
        [
            "climate",
            "RelatedTo",
            0.1908807026573983,
            0.32106730341911316,
            1.0,
            0.6435,
            0.8343807026573983
        ],
        [
            "gender",
            "RelatedTo",
            0.314116647690291,
            0.2728896737098694,
            1.0,
            0.67,
            0.9841166476902911
        ],
        [
            "number",
            "RelatedTo",
            0.138685368033288,
            0.5109901428222656,
            1.0,
            0.7535000000000001,
            0.8921853680332881
        ],
        [
            "refuse",
            "Synonym",
            0.5722779842917916,
            0.18392008543014526,
            1.0,
            0.982,
            1.5542779842917915
        ],
        [
            "weak",
            "RelatedTo",
            0.4564290333472448,
            0.6207895874977112,
            1.0,
            0.8715,
            1.3279290333472449
        ],
        [
            "worse",
            "RelatedTo",
            0.8185527208945358,
            0.593538761138916,
            1.0,
            0.838,
            1.6565527208945356
        ],
        [
            "descent",
            "Synonym",
            0.3603164297275134,
            0.29900696873664856,
            2.0,
            0.892,
            1.2523164297275133
        ],
        [
            "dive",
            "RelatedTo",
            0.3514609167853157,
            0.3190974295139313,
            1.0,
            0.775,
            1.1264609167853157
        ],
        [
            "downfall",
            "Synonym",
            0.663069717169113,
            0.3327659070491791,
            1.0,
            0.8734999999999999,
            1.536569717169113
        ],
        [
            "dying",
            "RelatedTo",
            0.8274103945306412,
            0.2691011130809784,
            1.0,
            0.847,
            1.6744103945306412
        ],
        [
            "lapse",
            "Synonym",
            0.18507780238317584,
            0.30389514565467834,
            1.0,
            0.789,
            0.9740778023831759
        ],
        [
            "plummet",
            "RelatedTo",
            0.5916237487312122,
            0.4923509359359741,
            1.0,
            0.806,
            1.3976237487312122
        ],
        [
            "slope",
            "Synonym",
            0.3333206725798202,
            0.2997402548789978,
            1.0,
            0.8865,
            1.2198206725798202
        ],
        [
            "sluggish",
            "RelatedTo",
            0.3592091527524838,
            0.644248366355896,
            1.0,
            0.791,
            1.1502091527524838
        ],
        [
            "slump",
            "Synonym",
            0.5129879569267782,
            0.7404928207397461,
            2.0,
            0.963,
            1.4759879569267782
        ],
        [
            "smother",
            "RelatedTo",
            0.5531849883487299,
            -0.04605957493185997,
            1.0,
            0.8434999999999999,
            1.3966849883487298
        ],
        [
            "take",
            "RelatedTo",
            0.5913272040034503,
            0.38392284512519836,
            1.0,
            0.6495,
            1.2408272040034503
        ],
        [
            "tank",
            "RelatedTo",
            0.284105725619603,
            0.16143490374088287,
            1.0,
            0.8525,
            1.136605725619603
        ],
        [
            "autumn",
            "Synonym",
            0.36097779769453514,
            0.38063332438468933,
            1.0,
            0.5605,
            0.9214777976945352
        ],
        [
            "comedown",
            "Synonym",
            0.5,
            0.05617968738079071,
            1.0,
            0.591,
            1.091
        ],
        [
            "correct",
            "Synonym",
            0.5329242501647153,
            0.3353264331817627,
            2.0,
            0.5655,
            1.0984242501647152
        ],
        [
            "decay",
            "Synonym",
            0.5348856969213428,
            0.3340897262096405,
            1.0,
            0.8955,
            1.4303856969213427
        ],
        [
            "fade",
            "Synonym",
            0.2580807833511501,
            0.347933828830719,
            1.0,
            0.8305,
            1.08858078335115
        ],
        [
            "flag",
            "Synonym",
            0.23957193387484205,
            0.12951143085956573,
            1.0,
            0.734,
            0.9735719338748421
        ],
        [
            "sink",
            "Synonym",
            0.30936116975220984,
            0.24976687133312225,
            1.0,
            0.873,
            1.1823611697522098
        ],
        [
            "avoid",
            "Synonym",
            0.27668040966995455,
            0.3908631503582001,
            1.0,
            0.8485,
            1.1251804096699547
        ],
        [
            "degenerate",
            "Synonym",
            0.820099713635742,
            0.0803484097123146,
            1.0,
            0.8314999999999999,
            1.6515997136357419
        ],
        [
            "deteriorate",
            "Synonym",
            0.6819029446505941,
            0.41817355155944824,
            1.0,
            0.9450000000000001,
            1.626902944650594
        ],
        [
            "fail",
            "Synonym",
            0.6070223594582541,
            0.31377026438713074,
            1.0,
            0.9545,
            1.5615223594582541
        ],
        [
            "languish",
            "Synonym",
            0.4440668060835936,
            0.13178329169750214,
            1.0,
            0.9275,
            1.3715668060835937
        ],
        [
            "reject",
            "Synonym",
            0.7925598662139971,
            0.2034030258655548,
            1.0,
            0.8654999999999999,
            1.6580598662139971
        ],
        [
            "vary",
            "Synonym",
            0.20249392827761112,
            0.34933844208717346,
            1.0,
            0.767,
            0.9694939282776112
        ]
    ],
    "reject": [
        [
            "accept",
            "RelatedTo",
            0.5113693858575723,
            0.8189890384674072,
            1.0,
            0.42600000000000005,
            0.9373693858575723
        ],
        [
            "want",
            "DistinctFrom",
            0.4922661361007052,
            0.5654460191726685,
            1.0,
            0.692,
            1.1842661361007052
        ],
        [
            "rejected",
            "RelatedTo",
            0.6586228490057033,
            0.7770051956176758,
            1.0,
            0.8955,
            1.5541228490057033
        ],
        [
            "rejecting",
            "RelatedTo",
            0.5,
            0.8293957710266113,
            1.0,
            0.4565,
            0.9565
        ],
        [
            "derogatory",
            "HasContext",
            0.6778272743054284,
            0.2062322199344635,
            1.0,
            0.9355,
            1.6133272743054285
        ],
        [
            "basketball",
            "HasContext",
            0.707559304996059,
            0.045829009264707565,
            1.0,
            0.5645,
            1.2720593049960591
        ],
        [
            "deny",
            "IsA",
            0.5205564551854936,
            0.6783313155174255,
            1.0,
            0.862,
            1.3825564551854936
        ],
        [
            "dismiss",
            "RelatedTo",
            0.5997867704455035,
            0.6473526358604431,
            1.0,
            0.8935,
            1.4932867704455035
        ],
        [
            "judge",
            "MannerOf",
            0.39095971731217066,
            0.39531826972961426,
            2.0,
            0.7535,
            1.1444597173121707
        ],
        [
            "refuse",
            "Synonym",
            0.5722779842917916,
            0.7018811106681824,
            2.0,
            0.8765000000000001,
            1.4487779842917916
        ],
        [
            "abandon",
            "RelatedTo",
            0.7458169000241458,
            0.6672633290290833,
            1.0,
            0.9319999999999999,
            1.6778169000241459
        ],
        [
            "bin",
            "RelatedTo",
            0.17478280165213259,
            0.11270944029092789,
            1.0,
            0.6475,
            0.8222828016521325
        ],
        [
            "ca",
            "RelatedTo",
            0.5,
            0.3833805322647095,
            1.0,
            0.4565,
            0.9565
        ],
        [
            "curve",
            "RelatedTo",
            0.20395090725985693,
            0.04312700778245926,
            1.0,
            0.654,
            0.857950907259857
        ],
        [
            "cut",
            "RelatedTo",
            0.2971909577208751,
            0.2984550893306732,
            1.0,
            0.7065,
            1.0036909577208752
        ],
        [
            "ding",
            "RelatedTo",
            0.5,
            -0.08846156299114227,
            1.0,
            0.4565,
            0.9565
        ],
        [
            "discard",
            "Synonym",
            0.40627308042047927,
            0.2964218556880951,
            1.0,
            0.758,
            1.1642730804204793
        ],
        [
            "pluck",
            "RelatedTo",
            0.4156608996155388,
            0.04920030012726784,
            1.0,
            0.8105,
            1.2261608996155389
        ],
        [
            "redlight",
            "RelatedTo",
            0.5,
            -0.2017083615064621,
            1.0,
            0.4565,
            0.9565
        ],
        [
            "rejection",
            "RelatedTo",
            0.7956468488875135,
            0.7133862972259521,
            2.0,
            0.9615,
            1.7571468488875135
        ],
        [
            "decline",
            "Synonym",
            0.5666636743198183,
            0.2034030258655548,
            1.0,
            0.8654999999999999,
            1.4321636743198183
        ],
        [
            "disdain",
            "Synonym",
            0.5725534154798242,
            0.3085898160934448,
            2.0,
            0.853,
            1.4255534154798242
        ],
        [
            "outcast",
            "Synonym",
            0.5738915584290674,
            0.027955735102295876,
            1.0,
            0.8545,
            1.4283915584290674
        ],
        [
            "resist",
            "Synonym",
            0.4676777454958791,
            0.5939639806747437,
            2.0,
            0.8085,
            1.2761777454958791
        ],
        [
            "scorn",
            "Synonym",
            0.7678156668684502,
            0.2954117953777313,
            2.0,
            0.9380000000000001,
            1.70581566686845
        ]
    ],
    "acceptable": [
        [
            "unacceptable",
            "RelatedTo",
            0.6149529539289144,
            0.7077159285545349,
            1.0,
            0.5640000000000001,
            1.1789529539289143
        ],
        [
            "accept",
            "RelatedTo",
            0.5113693858575723,
            0.594049334526062,
            2.0,
            0.9825,
            1.4938693858575722
        ],
        [
            "acceptance",
            "RelatedTo",
            0.49045123943865365,
            0.509734034538269,
            1.0,
            0.9890000000000001,
            1.4794512394386539
        ],
        [
            "decent",
            "RelatedTo",
            0.4784167017306535,
            0.501955509185791,
            1.0,
            0.9895,
            1.4679167017306536
        ],
        [
            "pleasure",
            "RelatedTo",
            0.8386553575276543,
            0.16049449145793915,
            1.0,
            0.7095,
            1.5481553575276543
        ],
        [
            "worthy",
            "RelatedTo",
            0.47844218430920377,
            0.4765486419200897,
            1.0,
            0.973,
            1.4514421843092038
        ],
        [
            "satisfactory",
            "Synonym",
            0.7825098203814427,
            0.6732757687568665,
            2.0,
            0.785,
            1.5675098203814426
        ],
        [
            "cool",
            "RelatedTo",
            0.6676389551088441,
            0.3102576732635498,
            1.0,
            0.8365,
            1.5041389551088442
        ],
        [
            "edgy",
            "RelatedTo",
            0.7136903679203117,
            0.2397870123386383,
            1.0,
            0.42999999999999994,
            1.1436903679203116
        ],
        [
            "justify",
            "RelatedTo",
            0.3243128372026613,
            0.4349323809146881,
            1.0,
            0.8065,
            1.1308128372026613
        ],
        [
            "okay",
            "RelatedTo",
            0.5,
            0.27895551919937134,
            1.0,
            0.701,
            1.201
        ],
        [
            "plausible",
            "RelatedTo",
            0.3779767483904391,
            0.5005226731300354,
            1.0,
            0.892,
            1.2699767483904392
        ],
        [
            "proper",
            "RelatedTo",
            0.4443399310116922,
            0.5610483884811401,
            1.0,
            0.979,
            1.423339931011692
        ],
        [
            "reasonable",
            "RelatedTo",
            0.6110866626519131,
            0.7199290990829468,
            1.0,
            0.9295,
            1.5405866626519131
        ],
        [
            "recommend",
            "RelatedTo",
            0.5215195009164831,
            0.46729689836502075,
            1.0,
            0.9235,
            1.4450195009164832
        ],
        [
            "savory",
            "RelatedTo",
            0.6758938405335776,
            0.13480831682682037,
            1.0,
            0.7845,
            1.4603938405335777
        ],
        [
            "sound",
            "RelatedTo",
            0.5667804143420759,
            0.3247113525867462,
            1.0,
            0.808,
            1.374780414342076
        ],
        [
            "valid",
            "RelatedTo",
            0.3240768671744853,
            0.5080023407936096,
            1.0,
            0.907,
            1.2310768671744854
        ],
        [
            "fit",
            "SimilarTo",
            0.3015845300952362,
            0.45459452271461487,
            2.0,
            0.814,
            1.1155845300952363
        ],
        [
            "standard",
            "SimilarTo",
            0.20169471007054607,
            0.4950510561466217,
            2.0,
            0.859,
            1.0606947100705462
        ],
        [
            "alright",
            "Synonym",
            0.5,
            0.10608432441949844,
            1.0,
            0.701,
            1.201
        ],
        [
            "understandable",
            "Synonym",
            0.4373242974139812,
            0.4338133931159973,
            1.0,
            0.9435,
            1.3808242974139813
        ]
    ],
    "unacceptable": [
        [
            "acceptable",
            "RelatedTo",
            0.4585259607807264,
            0.7077159285545349,
            1.0,
            0.5640000000000001,
            1.0225259607807264
        ],
        [
            "accept",
            "RelatedTo",
            0.5113693858575723,
            0.5116595029830933,
            1.0,
            0.5465,
            1.0578693858575723
        ],
        [
            "acceptance",
            "RelatedTo",
            0.49045123943865365,
            0.3701756000518799,
            1.0,
            0.554,
            1.0444512394386538
        ],
        [
            "botched",
            "RelatedTo",
            0.5,
            0.14661511778831482,
            1.0,
            0.577,
            1.077
        ],
        [
            "proverbial",
            "RelatedTo",
            0.2729275416097747,
            0.07703065127134323,
            1.0,
            0.7505000000000001,
            1.0234275416097747
        ],
        [
            "accepted",
            "RelatedTo",
            0.5,
            0.41456902027130127,
            1.0,
            0.577,
            1.077
        ],
        [
            "unsatisfactory",
            "SimilarTo",
            0.6487837266509946,
            0.5275223255157471,
            2.0,
            0.974,
            1.6227837266509946
        ],
        [
            "usage",
            "RelatedTo",
            0.27507148442742746,
            0.24725563824176788,
            1.0,
            0.684,
            0.9590714844274275
        ],
        [
            "unwelcome",
            "RelatedTo",
            0.6403784268824638,
            0.48060691356658936,
            2.0,
            0.9905,
            1.6308784268824639
        ],
        [
            "intolerable",
            "SimilarTo",
            0.6902234783096702,
            0.7791246771812439,
            2.0,
            0.903,
            1.5932234783096701
        ],
        [
            "bad",
            "Synonym",
            0.6971076743864135,
            0.3976207375526428,
            1.0,
            0.923,
            1.6201076743864136
        ],
        [
            "impossible",
            "Synonym",
            0.6024193579904774,
            0.5426221489906311,
            2.0,
            0.9745,
            1.5769193579904774
        ],
        [
            "lousy",
            "Synonym",
            0.6273491143930305,
            0.18479159474372864,
            1.0,
            0.9944999999999999,
            1.6218491143930305
        ],
        [
            "poor",
            "Synonym",
            0.5319041235072476,
            0.33498796820640564,
            1.0,
            0.928,
            1.4599041235072476
        ]
    ],
    "accidentally": [
        [
            "intentionally",
            "Antonym",
            0.4560046145427838,
            0.6456934213638306,
            1.0,
            0.9089999999999999,
            1.3650046145427837
        ],
        [
            "accident",
            "RelatedTo",
            0.8628885452671936,
            0.5055952072143555,
            1.0,
            0.8125,
            1.6753885452671935
        ],
        [
            "accidental",
            "Synonym",
            0.6043110328340845,
            0.5068231225013733,
            1.0,
            0.9715,
            1.5758110328340846
        ],
        [
            "accidently",
            "FormOf",
            0.5,
            0.6436623930931091,
            1.0,
            0.546,
            1.046
        ],
        [
            "chance",
            "RelatedTo",
            0.6050050689973797,
            0.30384019017219543,
            1.0,
            0.655,
            1.2600050689973799
        ],
        [
            "unexpectedly",
            "RelatedTo",
            0.5629030742652662,
            0.35773804783821106,
            1.0,
            0.9804999999999999,
            1.543403074265266
        ],
        [
            "deliberately",
            "RelatedTo",
            0.5,
            0.5965789556503296,
            1.0,
            0.546,
            1.046
        ],
        [
            "incident",
            "RelatedTo",
            0.7686780926479257,
            0.44413602352142334,
            1.0,
            0.8360000000000001,
            1.6046780926479258
        ],
        [
            "spill",
            "RelatedTo",
            0.43612196285087923,
            0.2953518033027649,
            1.0,
            0.9085,
            1.344621962850879
        ],
        [
            "casually",
            "Synonym",
            0.24656518611647688,
            0.38047897815704346,
            1.0,
            0.612,
            0.8585651861164769
        ]
    ],
    "intentionally": [
        [
            "accidentally",
            "Antonym",
            0.5625446873843095,
            0.6456934213638306,
            1.0,
            0.9089999999999999,
            1.4715446873843094
        ],
        [
            "intention",
            "DerivedFrom",
            0.29190640753671204,
            0.3764769732952118,
            1.0,
            0.8615,
            1.153406407536712
        ],
        [
            "intentional",
            "DerivedFrom",
            0.4567563095318787,
            0.6268090605735779,
            2.0,
            0.8695,
            1.3262563095318787
        ],
        [
            "deliberately",
            "Synonym",
            0.5,
            0.8368944525718689,
            1.0,
            0.637,
            1.137
        ],
        [
            "duck",
            "RelatedTo",
            0.21116542111651707,
            0.2087058126926422,
            1.0,
            0.7585000000000001,
            0.9696654211165171
        ],
        [
            "hear",
            "RelatedTo",
            0.4484041895607151,
            0.20012831687927246,
            1.0,
            0.7215,
            1.1699041895607152
        ],
        [
            "lie",
            "RelatedTo",
            0.7462333267135243,
            0.25997358560562134,
            1.0,
            0.8155,
            1.5617333267135243
        ],
        [
            "list",
            "RelatedTo",
            0.11245234593268175,
            0.15404221415519714,
            1.0,
            0.753,
            0.8654523459326817
        ],
        [
            "purposely",
            "Synonym",
            0.5223835805314536,
            0.7700979709625244,
            2.0,
            0.887,
            1.4093835805314536
        ],
        [
            "suicide",
            "RelatedTo",
            0.9494489389956623,
            0.30221256613731384,
            1.0,
            0.6915,
            1.6409489389956624
        ],
        [
            "ulterior",
            "RelatedTo",
            0.36029973837675755,
            0.2639837861061096,
            1.0,
            0.879,
            1.2392997383767574
        ],
        [
            "knowingly",
            "SimilarTo",
            0.271339395655409,
            0.7171987295150757,
            1.0,
            0.8665,
            1.137839395655409
        ]
    ],
    "accurate": [
        [
            "inaccurate",
            "RelatedTo",
            0.5993852046368976,
            0.6912168264389038,
            1.0,
            0.651,
            1.2503852046368977
        ],
        [
            "accuracy",
            "RelatedTo",
            0.3248786385780039,
            0.703406035900116,
            2.0,
            0.87,
            1.194878638578004
        ],
        [
            "accurately",
            "RelatedTo",
            0.5,
            0.6844675540924072,
            2.0,
            0.6985,
            1.1985000000000001
        ],
        [
            "exact",
            "Synonym",
            0.3570802095356061,
            0.5729430317878723,
            2.0,
            0.9850000000000001,
            1.3420802095356061
        ],
        [
            "executed",
            "RelatedTo",
            0.5,
            0.23078612983226776,
            1.0,
            0.6985,
            1.1985000000000001
        ],
        [
            "precisely",
            "RelatedTo",
            0.503942820033441,
            0.574573278427124,
            1.0,
            0.9495,
            1.453442820033441
        ],
        [
            "correct",
            "Synonym",
            0.5329242501647153,
            0.6327027678489685,
            1.0,
            0.916,
            1.4489242501647155
        ],
        [
            "precise",
            "Synonym",
            0.5158968730277268,
            0.7841742038726807,
            2.0,
            0.954,
            1.4698968730277269
        ],
        [
            "bullseye",
            "RelatedTo",
            0.5,
            0.027164269238710403,
            1.0,
            0.6985,
            1.1985000000000001
        ],
        [
            "honed",
            "RelatedTo",
            0.5,
            0.196304589509964,
            1.0,
            0.6985,
            1.1985000000000001
        ],
        [
            "honest",
            "RelatedTo",
            0.6268910480729248,
            0.5982881784439087,
            1.0,
            0.855,
            1.4818910480729248
        ],
        [
            "realistic",
            "RelatedTo",
            0.43352800367613514,
            0.6357752680778503,
            1.0,
            0.8985,
            1.3320280036761352
        ],
        [
            "rigorous",
            "RelatedTo",
            0.5745200995566204,
            0.47543928027153015,
            1.0,
            0.6185,
            1.1930200995566205
        ],
        [
            "sensitive",
            "RelatedTo",
            0.39058094180995456,
            0.42150479555130005,
            1.0,
            0.9525,
            1.3430809418099545
        ],
        [
            "sharp",
            "Synonym",
            0.379755849985394,
            0.3699774444103241,
            1.0,
            0.7455,
            1.1252558499853942
        ],
        [
            "strict",
            "Synonym",
            0.4252569682682873,
            0.33913636207580566,
            1.0,
            0.7355,
            1.1607569682682874
        ],
        [
            "surgical",
            "SimilarTo",
            0.5332949945485017,
            0.22799403965473175,
            2.0,
            0.624,
            1.1572949945485016
        ],
        [
            "transparent",
            "RelatedTo",
            0.17382242930319383,
            0.46723732352256775,
            1.0,
            0.8845000000000001,
            1.0583224293031939
        ],
        [
            "true",
            "RelatedTo",
            0.6376793860001198,
            0.5178809762001038,
            1.0,
            0.8855000000000001,
            1.5231793860001197
        ],
        [
            "faithful",
            "SimilarTo",
            0.5885838938023596,
            0.2498663067817688,
            2.0,
            0.9139999999999999,
            1.5025838938023597
        ],
        [
            "straight",
            "SimilarTo",
            0.261969278033763,
            0.2846663296222687,
            2.0,
            0.931,
            1.192969278033763
        ],
        [
            "nice",
            "Synonym",
            0.6894152160728295,
            0.32913288474082947,
            1.0,
            0.8654999999999999,
            1.5549152160728295
        ],
        [
            "particular",
            "Synonym",
            0.2398067960397446,
            0.4157123565673828,
            1.0,
            0.8885000000000001,
            1.1283067960397446
        ],
        [
            "perfect",
            "Synonym",
            0.7736852039579332,
            0.5491315722465515,
            1.0,
            0.826,
            1.5996852039579332
        ],
        [
            "punctual",
            "Synonym",
            0.3830331516155177,
            0.2797471582889557,
            1.0,
            0.9875,
            1.3705331516155177
        ]
    ],
    "inaccurate": [
        [
            "accurate",
            "RelatedTo",
            0.39135453570460654,
            0.6912168264389038,
            1.0,
            0.651,
            1.0423545357046065
        ],
        [
            "sharp",
            "Antonym",
            0.379755849985394,
            0.24886555969715118,
            1.0,
            0.7705000000000001,
            1.150255849985394
        ],
        [
            "bent",
            "RelatedTo",
            0.31941273459310965,
            0.11413838714361191,
            1.0,
            0.8785000000000001,
            1.1979127345931098
        ],
        [
            "improper",
            "RelatedTo",
            0.5117705904927895,
            0.5386447310447693,
            1.0,
            0.918,
            1.4297705904927895
        ],
        [
            "incorrect",
            "Synonym",
            0.6488846358059389,
            0.8404143452644348,
            1.0,
            0.9380000000000001,
            1.586884635805939
        ],
        [
            "mistaken",
            "RelatedTo",
            0.6922108670579651,
            0.5749644637107849,
            1.0,
            0.908,
            1.6002108670579651
        ],
        [
            "vague",
            "RelatedTo",
            0.3605957398622099,
            0.5728658437728882,
            1.0,
            0.8745,
            1.23509573986221
        ],
        [
            "stretch",
            "RelatedTo",
            0.39915401146437535,
            0.08874700218439102,
            1.0,
            0.7015,
            1.1006540114643752
        ],
        [
            "wild",
            "RelatedTo",
            0.7131082167404162,
            0.10554680973291397,
            1.0,
            0.6755,
            1.3886082167404163
        ],
        [
            "outside",
            "SimilarTo",
            0.5,
            0.07419554144144058,
            2.0,
            0.5925,
            1.0925
        ],
        [
            "unfaithful",
            "SimilarTo",
            0.9114730918177109,
            0.21373577415943146,
            2.0,
            0.77,
            1.6814730918177108
        ],
        [
            "wrong",
            "Synonym",
            0.7868033626720738,
            0.5225902795791626,
            1.0,
            0.8875,
            1.6743033626720738
        ],
        [
            "untrustworthy",
            "Synonym",
            0.6529439075587598,
            0.4818194508552551,
            1.0,
            0.9805,
            1.63344390755876
        ]
    ],
    "acid": [
        [
            "base",
            "RelatedTo",
            0.2245257024849185,
            0.19422484934329987,
            1.0,
            0.643,
            0.8675257024849186
        ],
        [
            "stomach",
            "AtLocation",
            0.2903011705569409,
            0.4289137125015259,
            1.0,
            0.829,
            1.119301170556941
        ],
        [
            "acidic",
            "Synonym",
            0.5,
            0.6456500887870789,
            1.0,
            0.5615,
            1.0615
        ],
        [
            "resource",
            "ExternalURL",
            0.3859172947578772,
            0.21232719719409943,
            1.0,
            0.62,
            1.0059172947578772
        ],
        [
            "music",
            "HasContext",
            0.6113415396993813,
            0.21181908249855042,
            1.0,
            0.6765,
            1.2878415396993814
        ],
        [
            "chemistry",
            "HasContext",
            0.3684431685867126,
            0.3357560336589813,
            1.0,
            0.759,
            1.1274431685867126
        ],
        [
            "database",
            "HasContext",
            0.18461732406243744,
            0.10818549245595932,
            1.0,
            0.6525000000000001,
            0.8371173240624376
        ],
        [
            "dangerous",
            "HasProperty",
            1.0000009294040613,
            0.25622987747192383,
            1.0,
            0.728,
            1.7280009294040612
        ],
        [
            "fun",
            "HasProperty",
            0.8707475979664808,
            0.12280327826738358,
            1.0,
            0.5730000000000001,
            1.4437475979664809
        ],
        [
            "chemical",
            "IsA",
            0.4268853624401218,
            0.5070555210113525,
            1.0,
            0.923,
            1.349885362440122
        ],
        [
            "liquid",
            "IsA",
            0.11224335016814778,
            0.5185361504554749,
            1.0,
            0.6479999999999999,
            0.7602433501681477
        ],
        [
            "drug",
            "IsA",
            0.6963312389865397,
            0.33754441142082214,
            1.0,
            0.9005,
            1.5968312389865398
        ],
        [
            "compound",
            "RelatedTo",
            0.28059033626632124,
            0.4294939935207367,
            1.0,
            0.6865,
            0.9670903362663212
        ],
        [
            "vitriol",
            "IsA",
            0.5,
            0.17356498539447784,
            2.0,
            0.5615,
            1.0615
        ],
        [
            "biting",
            "RelatedTo",
            0.5,
            0.19031326472759247,
            1.0,
            0.5615,
            1.0615
        ],
        [
            "genre",
            "RelatedTo",
            0.2514565788344985,
            0.19009186327457428,
            1.0,
            0.768,
            1.0194565788344985
        ],
        [
            "sharp",
            "RelatedTo",
            0.379755849985394,
            0.17895227670669556,
            1.0,
            0.8745,
            1.2542558499853942
        ],
        [
            "sour",
            "Synonym",
            0.5059218659807484,
            0.3565880358219147,
            1.0,
            0.9704999999999999,
            1.4764218659807482
        ],
        [
            "vinegar",
            "RelatedTo",
            0.3717866652935762,
            0.43091294169425964,
            1.0,
            0.8585,
            1.2302866652935762
        ],
        [
            "accept",
            "RelatedTo",
            0.5113693858575723,
            0.04474712535738945,
            1.0,
            0.531,
            1.0423693858575724
        ],
        [
            "class",
            "RelatedTo",
            0.25788280546803305,
            0.20663997530937195,
            1.0,
            0.6405000000000001,
            0.8983828054680332
        ],
        [
            "donate",
            "RelatedTo",
            0.48350050058604066,
            0.061719078570604324,
            1.0,
            0.6555,
            1.1390005005860406
        ],
        [
            "metal",
            "RelatedTo",
            0.2564902034217743,
            0.4240691661834717,
            1.0,
            0.7505,
            1.0069902034217741
        ],
        [
            "salt",
            "RelatedTo",
            0.2819314151401904,
            0.4138646423816681,
            1.0,
            0.806,
            1.0879314151401904
        ],
        [
            "ate",
            "RelatedTo",
            0.5,
            0.24706073105335236,
            1.0,
            0.5615,
            1.0615
        ],
        [
            "digestion",
            "RelatedTo",
            0.23484472233535802,
            0.4337931275367737,
            1.0,
            0.751,
            0.985844722335358
        ],
        [
            "eager",
            "RelatedTo",
            0.562783127144944,
            -0.06231992319226265,
            1.0,
            0.7869999999999999,
            1.3497831271449439
        ],
        [
            "pickle",
            "RelatedTo",
            0.2935636352906617,
            0.18178553879261017,
            1.0,
            0.7395,
            1.0330636352906617
        ],
        [
            "positive",
            "RelatedTo",
            0.7579117536896381,
            0.3447228670120239,
            1.0,
            0.587,
            1.344911753689638
        ],
        [
            "wit",
            "RelatedTo",
            0.5859153352872281,
            0.17147645354270935,
            1.0,
            0.6315,
            1.2174153352872281
        ],
        [
            "sur",
            "Synonym",
            0.5,
            0.043012164533138275,
            1.0,
            0.5615,
            1.0615
        ],
        [
            "dose",
            "Synonym",
            0.3027384696212901,
            0.4345064163208008,
            2.0,
            0.8275,
            1.1302384696212902
        ],
        [
            "dot",
            "Synonym",
            0.15580105462709345,
            -0.009852532297372818,
            2.0,
            0.7395,
            0.8953010546270935
        ],
        [
            "elvis",
            "Synonym",
            0.5,
            -0.10625126212835312,
            2.0,
            0.5615,
            1.0615
        ],
        [
            "pane",
            "Synonym",
            0.173149659759247,
            0.11230909079313278,
            2.0,
            0.744,
            0.917149659759247
        ],
        [
            "superman",
            "Synonym",
            0.87524045388174,
            -0.05330164358019829,
            2.0,
            0.5840000000000001,
            1.45924045388174
        ],
        [
            "zen",
            "Synonym",
            0.06689129451922084,
            -0.05516010895371437,
            2.0,
            0.6705,
            0.7373912945192208
        ]
    ],
    "base": [
        [
            "acid",
            "RelatedTo",
            0.5484348070853186,
            0.19422484934329987,
            1.0,
            0.643,
            1.1914348070853187
        ],
        [
            "admirable",
            "Antonym",
            0.75529781799873,
            -0.020377935841679573,
            1.0,
            0.702,
            1.45729781799873
        ],
        [
            "desirable",
            "Antonym",
            0.616092117859683,
            0.16121022403240204,
            1.0,
            0.729,
            1.345092117859683
        ],
        [
            "likeable",
            "Antonym",
            0.5,
            -0.13574454188346863,
            1.0,
            0.7835,
            1.2835
        ],
        [
            "noble",
            "RelatedTo",
            0.6197134923218347,
            0.11734171211719513,
            1.0,
            0.8410000000000001,
            1.4607134923218348
        ],
        [
            "crown",
            "Antonym",
            0.47569293070107643,
            0.12408149987459183,
            1.0,
            0.8265,
            1.3021929307010764
        ],
        [
            "head",
            "Antonym",
            0.2851658660074934,
            0.37268221378326416,
            1.0,
            0.8605,
            1.1456658660074934
        ],
        [
            "baseman",
            "RelatedTo",
            0.3008375399577807,
            0.3721722662448883,
            1.0,
            0.909,
            1.2098375399577808
        ],
        [
            "basement",
            "DerivedFrom",
            0.3444981457717683,
            0.23336243629455566,
            1.0,
            0.7755,
            1.1199981457717683
        ],
        [
            "database",
            "DerivedFrom",
            0.18461732406243744,
            0.23991160094738007,
            1.0,
            0.9785,
            1.1631173240624375
        ],
        [
            "ba",
            "Synonym",
            0.5,
            0.11485650390386581,
            1.0,
            0.7835,
            1.2835
        ],
        [
            "basis",
            "Synonym",
            0.1655547625979949,
            0.3491555154323578,
            1.0,
            0.9645,
            1.1300547625979949
        ],
        [
            "resource",
            "ExternalURL",
            0.3859172947578772,
            0.356394499540329,
            1.0,
            0.9179999999999999,
            1.3039172947578772
        ],
        [
            "based",
            "RelatedTo",
            0.5,
            0.4704829752445221,
            1.0,
            0.7835,
            1.2835
        ],
        [
            "legal",
            "HasContext",
            0.29962148018658336,
            0.25756630301475525,
            1.0,
            0.9465,
            1.2461214801865834
        ],
        [
            "baseball",
            "RelatedTo",
            0.5722779842917916,
            0.32313916087150574,
            1.0,
            0.7565,
            1.3287779842917915
        ],
        [
            "acrobatics",
            "HasContext",
            0.5,
            -0.028529450297355652,
            1.0,
            0.7835,
            1.2835
        ],
        [
            "architecture",
            "HasContext",
            0.5104190483301748,
            0.24326476454734802,
            1.0,
            0.8615,
            1.3719190483301749
        ],
        [
            "biochemistry",
            "HasContext",
            0.33890568499890755,
            -0.09457886964082718,
            1.0,
            0.842,
            1.1809056849989075
        ],
        [
            "biology",
            "HasContext",
            0.12170212142873232,
            0.12224019318819046,
            1.0,
            0.9099999999999999,
            1.0317021214287323
        ],
        [
            "cheerleading",
            "HasContext",
            0.6054905393290363,
            0.002043119166046381,
            1.0,
            0.733,
            1.3384905393290363
        ],
        [
            "chemistry",
            "HasContext",
            0.3684431685867126,
            0.10513059794902802,
            1.0,
            0.884,
            1.2524431685867126
        ],
        [
            "cooking",
            "HasContext",
            0.4209893409523654,
            0.16578470170497894,
            1.0,
            0.8644999999999999,
            1.2854893409523653
        ],
        [
            "cosmetic",
            "HasContext",
            0.2175042135030642,
            0.06507409363985062,
            1.0,
            0.992,
            1.2095042135030643
        ],
        [
            "electronics",
            "HasContext",
            0.45787147044503895,
            0.20146919786930084,
            2.0,
            0.84,
            1.297871470445039
        ],
        [
            "geometry",
            "HasContext",
            0.11638450701404655,
            0.13435262441635132,
            1.0,
            0.9135,
            1.0298845070140465
        ],
        [
            "historical",
            "HasContext",
            0.2805553274591726,
            0.2281402051448822,
            1.0,
            0.9615,
            1.2420553274591726
        ],
        [
            "mathematics",
            "HasContext",
            0.26584809447478364,
            0.07031732052564621,
            1.0,
            0.833,
            1.0988480944747836
        ],
        [
            "military",
            "RelatedTo",
            0.5024960354752976,
            0.6346626877784729,
            1.0,
            0.6745,
            1.1769960354752977
        ],
        [
            "music",
            "HasContext",
            0.6113415396993813,
            0.22142437100410461,
            1.0,
            0.7685000000000001,
            1.3798415396993815
        ],
        [
            "painting",
            "HasContext",
            0.44324661707510765,
            0.11677432060241699,
            1.0,
            0.9085,
            1.3517466170751076
        ],
        [
            "pharmacy",
            "HasContext",
            0.1755778114882413,
            0.09999324381351471,
            1.0,
            0.9285,
            1.1040778114882412
        ],
        [
            "u",
            "HasContext",
            0.5,
            0.2158130556344986,
            1.0,
            0.7835,
            1.2835
        ],
        [
            "anatomy",
            "HasContext",
            0.2303811203854435,
            0.008454900234937668,
            2.0,
            0.9175,
            1.1478811203854435
        ],
        [
            "chemical",
            "IsA",
            0.4268853624401218,
            0.24749509990215302,
            1.0,
            0.72,
            1.1468853624401218
        ],
        [
            "bottom",
            "Synonym",
            0.2273302870948116,
            0.4817947447299957,
            1.0,
            0.855,
            1.0823302870948115
        ],
        [
            "ingredient",
            "IsA",
            0.4639041253327895,
            0.2160092145204544,
            2.0,
            0.884,
            1.3479041253327895
        ],
        [
            "support",
            "IsA",
            0.5362195189232692,
            0.5699668526649475,
            2.0,
            0.825,
            1.3612195189232692
        ],
        [
            "location",
            "IsA",
            0.25563055541319263,
            0.5575447082519531,
            2.0,
            0.9515,
            1.2071305554131926
        ],
        [
            "number",
            "RelatedTo",
            0.138685368033288,
            0.4456268846988678,
            1.0,
            0.8520000000000001,
            0.9906853680332881
        ],
        [
            "part",
            "IsA",
            0.24618500659065748,
            0.5273180603981018,
            2.0,
            0.9760000000000001,
            1.2221850065906577
        ],
        [
            "compound",
            "IsA",
            0.28059033626632124,
            0.46425339579582214,
            2.0,
            0.9565,
            1.2370903362663213
        ],
        [
            "f",
            "IsA",
            0.5,
            0.318052738904953,
            1.0,
            0.7835,
            1.2835
        ],
        [
            "h",
            "IsA",
            0.5,
            0.28125429153442383,
            1.0,
            0.7835,
            1.2835
        ],
        [
            "oh",
            "IsA",
            0.5,
            0.17317137122154236,
            1.0,
            0.7835,
            1.2835
        ],
        [
            "box",
            "PartOf",
            0.040874581047890574,
            0.41187384724617004,
            2.0,
            0.873,
            0.9138745810478905
        ],
        [
            "lamp",
            "PartOf",
            0.10817697081007227,
            0.06885235011577606,
            2.0,
            0.9185,
            1.0266769708100723
        ],
        [
            "acute",
            "RelatedTo",
            0.44348565725311145,
            0.16665013134479523,
            1.0,
            0.719,
            1.1624856572531115
        ],
        [
            "bad",
            "Synonym",
            0.6971076743864135,
            0.22698168456554413,
            1.0,
            0.5815,
            1.2786076743864134
        ],
        [
            "bag",
            "Synonym",
            0.09931387332336847,
            0.3386573791503906,
            2.0,
            0.9085,
            1.0078138733233684
        ],
        [
            "ban",
            "RelatedTo",
            0.7066870445323977,
            0.18063168227672577,
            1.0,
            0.5599999999999999,
            1.2666870445323977
        ],
        [
            "basal",
            "Synonym",
            0.5,
            0.12446688115596771,
            2.0,
            0.7835,
            1.2835
        ],
        [
            "building",
            "RelatedTo",
            0.3059444385003521,
            0.4716161787509918,
            1.0,
            0.9600000000000001,
            1.2659444385003522
        ],
        [
            "earth",
            "RelatedTo",
            0.3448352876090039,
            0.37432530522346497,
            1.0,
            0.906,
            1.2508352876090039
        ],
        [
            "first",
            "RelatedTo",
            0.3536622458919214,
            0.4510369896888733,
            1.208,
            0.894,
            1.2476622458919215
        ],
        [
            "foundation",
            "Synonym",
            0.44074958080985155,
            0.2544510066509247,
            2.0,
            0.8885000000000001,
            1.3292495808098517
        ],
        [
            "home",
            "Synonym",
            0.5172256825208048,
            0.5175591707229614,
            2.0,
            0.8765,
            1.3937256825208046
        ],
        [
            "plate",
            "RelatedTo",
            0.1371272828139622,
            0.451370507478714,
            1.232,
            0.9475,
            1.0846272828139623
        ],
        [
            "second",
            "RelatedTo",
            0.06717245278540583,
            0.4614713490009308,
            1.346,
            0.8835,
            0.9506724527854058
        ],
        [
            "span",
            "RelatedTo",
            0.16735201740264402,
            0.3135276436805725,
            1.0,
            0.927,
            1.094352017402644
        ],
        [
            "birth",
            "RelatedTo",
            0.7394786334799084,
            0.16169609129428864,
            1.0,
            0.6910000000000001,
            1.4304786334799084
        ],
        [
            "common",
            "Synonym",
            0.08854424989054185,
            0.3777231276035309,
            1.0,
            0.897,
            0.9855442498905419
        ],
        [
            "cowardly",
            "RelatedTo",
            0.6213312745417192,
            -0.0026964955031871796,
            1.0,
            0.69,
            1.3113312745417192
        ],
        [
            "inferior",
            "SimilarTo",
            0.34052961702229523,
            0.12639883160591125,
            2.0,
            0.7905,
            1.1310296170222953
        ],
        [
            "low",
            "RelatedTo",
            0.2808799127182269,
            0.4729956090450287,
            1.0,
            0.7895,
            1.0703799127182267
        ],
        [
            "precious",
            "RelatedTo",
            0.6939106572291474,
            0.06827972084283829,
            1.0,
            0.758,
            1.4519106572291474
        ],
        [
            "rank",
            "RelatedTo",
            0.2104511468373508,
            0.376512348651886,
            1.0,
            0.907,
            1.117451146837351
        ],
        [
            "short",
            "RelatedTo",
            0.4572943376244738,
            0.4058249294757843,
            1.0,
            0.7575000000000001,
            1.2147943376244739
        ],
        [
            "standing",
            "RelatedTo",
            0.20561389938628588,
            0.3571201264858246,
            1.0,
            0.975,
            1.1806138993862858
        ],
        [
            "vulgar",
            "RelatedTo",
            0.8562233003406804,
            -0.0729440450668335,
            1.0,
            0.46299999999999997,
            1.3192233003406804
        ],
        [
            "champagne",
            "RelatedTo",
            0.5470554248546166,
            0.02903473749756813,
            1.0,
            0.7865,
            1.3335554248546164
        ],
        [
            "apron",
            "RelatedTo",
            0.11155923447678967,
            0.19647997617721558,
            1.0,
            0.9285000000000001,
            1.0400592344767898
        ],
        [
            "basic",
            "RelatedTo",
            0.1434680748728983,
            0.3494400084018707,
            1.0,
            0.898,
            1.0414680748728984
        ],
        [
            "bipolar",
            "RelatedTo",
            0.63444996079974,
            0.017271215096116066,
            1.0,
            0.593,
            1.22744996079974
        ],
        [
            "bundle",
            "RelatedTo",
            0.17634064312944542,
            0.15441498160362244,
            1.0,
            0.915,
            1.0913406431294455
        ],
        [
            "cone",
            "RelatedTo",
            0.11258228710043906,
            0.3399249017238617,
            1.0,
            0.8460000000000001,
            0.9585822871004391
        ],
        [
            "decision",
            "RelatedTo",
            0.3772517909695024,
            0.34762105345726013,
            1.0,
            0.8885000000000001,
            1.2657517909695024
        ],
        [
            "dna",
            "RelatedTo",
            0.5,
            0.20675498247146606,
            1.0,
            0.7835,
            1.2835
        ],
        [
            "dye",
            "RelatedTo",
            0.15429328345422136,
            0.18844722211360931,
            1.0,
            0.9139999999999999,
            1.0682932834542214
        ],
        [
            "end",
            "RelatedTo",
            0.46771137423150194,
            0.44931674003601074,
            1.0,
            0.756,
            1.223711374231502
        ],
        [
            "essential",
            "RelatedTo",
            0.5058449734481258,
            0.3240342438220978,
            1.0,
            0.858,
            1.363844973448126
        ],
        [
            "field",
            "RelatedTo",
            0.28205349816635433,
            0.6050490140914917,
            1.0,
            0.9565,
            1.2385534981663544
        ],
        [
            "flyer",
            "SimilarTo",
            0.14265353813569695,
            0.1732504665851593,
            1.0,
            0.9215,
            1.064153538135697
        ],
        [
            "generate",
            "RelatedTo",
            0.4594371446341388,
            0.26599180698394775,
            1.0,
            0.8695,
            1.328937144634139
        ],
        [
            "headquarters",
            "RelatedTo",
            0.18610428185109157,
            0.5495824217796326,
            1.0,
            0.9765,
            1.1626042818510915
        ],
        [
            "horse",
            "RelatedTo",
            0.3685144911749593,
            0.15719746053218842,
            1.0,
            0.894,
            1.2625144911749593
        ],
        [
            "housing",
            "RelatedTo",
            0.4122312442678916,
            0.2927245795726776,
            1.0,
            0.9265000000000001,
            1.3387312442678918
        ],
        [
            "pavement",
            "RelatedTo",
            0.19146000631327906,
            0.24444545805454254,
            1.0,
            0.885,
            1.076460006313279
        ],
        [
            "pedestal",
            "Synonym",
            0.34553354877247155,
            0.3126859664916992,
            2.0,
            0.9430000000000001,
            1.2885335487724716
        ],
        [
            "personnel",
            "RelatedTo",
            0.36500699597739106,
            0.5341362357139587,
            1.0,
            0.9299999999999999,
            1.295006995977391
        ],
        [
            "power",
            "RelatedTo",
            0.5523952413442919,
            0.4342235028743744,
            1.0,
            0.7719999999999999,
            1.3243952413442917
        ],
        [
            "pyramid",
            "RelatedTo",
            0.40259391757479335,
            0.15634140372276306,
            1.0,
            0.9015,
            1.3040939175747934
        ],
        [
            "raise",
            "RelatedTo",
            0.7418123165604222,
            0.32853472232818604,
            1.0,
            0.6815,
            1.4233123165604222
        ],
        [
            "salt",
            "RelatedTo",
            0.2819314151401904,
            0.3373735547065735,
            1.0,
            0.837,
            1.1189314151401903
        ],
        [
            "set",
            "RelatedTo",
            0.2917737355327388,
            0.3986703157424927,
            1.0,
            0.851,
            1.1427737355327388
        ],
        [
            "shield",
            "RelatedTo",
            0.20099479165140435,
            0.3123951852321625,
            1.0,
            0.9,
            1.1009947916514045
        ],
        [
            "survey",
            "RelatedTo",
            0.21554614792229326,
            0.3609815835952759,
            1.0,
            0.943,
            1.1585461479222932
        ],
        [
            "tag",
            "RelatedTo",
            0.23765281474887107,
            0.1947566419839859,
            1.0,
            0.961,
            1.198652814748871
        ],
        [
            "terminal",
            "RelatedTo",
            0.36189288630255106,
            0.3833721876144409,
            1.0,
            0.7725,
            1.134392886302551
        ],
        [
            "thought",
            "RelatedTo",
            0.42238816799732964,
            0.37691253423690796,
            1.0,
            0.919,
            1.3413881679973296
        ],
        [
            "triangle",
            "RelatedTo",
            0.1373441246065088,
            0.3000735342502594,
            1.0,
            0.9490000000000001,
            1.0863441246065089
        ],
        [
            "located",
            "RelatedTo",
            0.5,
            0.516621470451355,
            1.0,
            0.7835,
            1.2835
        ],
        [
            "bingo",
            "RelatedTo",
            0.5651482424141221,
            -0.027597609907388687,
            1.0,
            0.7655,
            1.3306482424141222
        ],
        [
            "bitter",
            "RelatedTo",
            0.5876865676975873,
            0.08914120495319366,
            1.0,
            0.627,
            1.2146865676975873
        ],
        [
            "cobbler",
            "RelatedTo",
            0.2355199353800073,
            -0.056855279952287674,
            1.0,
            0.879,
            1.1145199353800073
        ],
        [
            "contempt",
            "RelatedTo",
            0.6058672645713336,
            0.01749431900680065,
            1.0,
            0.617,
            1.2228672645713337
        ],
        [
            "crust",
            "RelatedTo",
            0.1794095324661094,
            0.2292080521583557,
            1.0,
            0.9339999999999999,
            1.1134095324661093
        ],
        [
            "cynical",
            "RelatedTo",
            0.737335627511235,
            0.04923349246382713,
            1.0,
            0.5295,
            1.266835627511235
        ],
        [
            "digit",
            "RelatedTo",
            0.14459319272288176,
            0.23478078842163086,
            1.0,
            0.9,
            1.0445931927228818
        ],
        [
            "element",
            "RelatedTo",
            0.11274460523987723,
            0.3938395082950592,
            1.0,
            0.9285,
            1.0412446052398772
        ],
        [
            "ending",
            "RelatedTo",
            0.2887691280829233,
            0.32577425241470337,
            1.0,
            0.821,
            1.1097691280829234
        ],
        [
            "fair",
            "RelatedTo",
            0.5820025837967366,
            0.2476838231086731,
            1.0,
            0.7819999999999999,
            1.3640025837967364
        ],
        [
            "fathom",
            "RelatedTo",
            0.23261027616345187,
            -0.07431202381849289,
            1.0,
            0.8865000000000001,
            1.119110276163452
        ],
        [
            "finger",
            "RelatedTo",
            0.25966352804325177,
            0.2589927017688751,
            1.0,
            0.8260000000000001,
            1.0856635280432518
        ],
        [
            "foot",
            "RelatedTo",
            0.1328043922272224,
            0.41516461968421936,
            1.0,
            0.9235,
            1.0563043922272224
        ],
        [
            "free",
            "RelatedTo",
            0.6644660490824362,
            0.40909579396247864,
            1.0,
            0.7685000000000001,
            1.4329660490824363
        ],
        [
            "graduated",
            "RelatedTo",
            0.5,
            0.21179063618183136,
            1.0,
            0.7835,
            1.2835
        ],
        [
            "heel",
            "RelatedTo",
            0.18349797773394705,
            0.15185227990150452,
            1.0,
            0.8965,
            1.079997977733947
        ],
        [
            "high",
            "RelatedTo",
            0.41118790483910583,
            0.47307905554771423,
            1.0,
            0.8694999999999999,
            1.2806879048391058
        ],
        [
            "hit",
            "RelatedTo",
            0.7753078433845065,
            0.4931095540523529,
            1.0,
            0.48350000000000004,
            1.2588078433845067
        ],
        [
            "insistent",
            "RelatedTo",
            0.4231664692444581,
            -0.1114746555685997,
            1.0,
            0.79,
            1.2131664692444581
        ],
        [
            "installation",
            "RelatedTo",
            0.3571861582696057,
            0.4330565631389618,
            1.0,
            0.904,
            1.2611861582696058
        ],
        [
            "introvert",
            "RelatedTo",
            0.5,
            -0.13378238677978516,
            1.0,
            0.7835,
            1.2835
        ],
        [
            "lead",
            "RelatedTo",
            0.5078134796093146,
            0.39276060461997986,
            1.0,
            0.6645,
            1.1723134796093144
        ],
        [
            "mean",
            "Synonym",
            0.29041129034458385,
            0.3579038679599762,
            1.0,
            0.818,
            1.1084112903445837
        ],
        [
            "mechanic",
            "RelatedTo",
            0.2686146326464262,
            0.22696447372436523,
            1.0,
            0.9005000000000001,
            1.1691146326464263
        ],
        [
            "medium",
            "RelatedTo",
            0.20223835968587994,
            0.3257478177547455,
            1.0,
            0.9329999999999999,
            1.13523835968588
        ],
        [
            "metre",
            "RelatedTo",
            0.5,
            0.1165388897061348,
            1.0,
            0.7835,
            1.2835
        ],
        [
            "objective",
            "RelatedTo",
            0.3549656696457191,
            0.32033827900886536,
            1.0,
            0.9359999999999999,
            1.290965669645719
        ],
        [
            "orientation",
            "RelatedTo",
            0.3574542100439308,
            0.26959601044654846,
            1.0,
            0.906,
            1.2634542100439308
        ],
        [
            "pan",
            "RelatedTo",
            0.306850242162161,
            0.2539525628089905,
            1.0,
            0.8925,
            1.199350242162161
        ],
        [
            "pho",
            "RelatedTo",
            0.2054738454500913,
            0.07170046865940094,
            1.0,
            0.917,
            1.1224738454500913
        ],
        [
            "pinball",
            "RelatedTo",
            0.43733862457119344,
            -0.09948789328336716,
            1.0,
            0.8025,
            1.2398386245711934
        ],
        [
            "post",
            "RelatedTo",
            0.24571978538287692,
            0.4614189863204956,
            1.0,
            0.8785000000000001,
            1.124219785382877
        ],
        [
            "primary",
            "RelatedTo",
            0.2303811203854435,
            0.37044766545295715,
            1.0,
            0.9175,
            1.1478811203854435
        ],
        [
            "run",
            "RelatedTo",
            0.5449917946690488,
            0.4625052213668823,
            1.0,
            0.709,
            1.2539917946690489
        ],
        [
            "sacrifice",
            "RelatedTo",
            0.730888265788797,
            0.31488037109375,
            1.0,
            0.519,
            1.249888265788797
        ],
        [
            "safe",
            "RelatedTo",
            0.5954640515179582,
            0.4363098442554474,
            1.0,
            0.8645,
            1.4599640515179582
        ],
        [
            "scale",
            "RelatedTo",
            0.3187687698146895,
            0.38544049859046936,
            1.0,
            0.8115,
            1.1302687698146894
        ],
        [
            "sex",
            "RelatedTo",
            0.8133987696709958,
            0.17209774255752563,
            1.0,
            0.5955,
            1.4088987696709958
        ],
        [
            "single",
            "RelatedTo",
            0.34439597733975524,
            0.48071807622909546,
            1.0,
            0.8,
            1.1443959773397552
        ],
        [
            "ten",
            "RelatedTo",
            0.13063696375629774,
            0.32868492603302,
            1.0,
            0.9445,
            1.0751369637562977
        ],
        [
            "tender",
            "RelatedTo",
            0.37206706703064635,
            0.21281860768795013,
            1.0,
            0.8865,
            1.2585670670306464
        ],
        [
            "transition",
            "RelatedTo",
            0.3865855438131571,
            0.3259168863296509,
            1.0,
            0.8534999999999999,
            1.240085543813157
        ],
        [
            "unfounded",
            "RelatedTo",
            0.4638916533256219,
            -0.06448237597942352,
            1.0,
            0.707,
            1.1708916533256217
        ],
        [
            "urn",
            "RelatedTo",
            0.5545510671973847,
            0.08893965184688568,
            1.0,
            0.6685,
            1.2230510671973847
        ],
        [
            "vile",
            "Synonym",
            0.7099879640095662,
            -0.15874022245407104,
            1.0,
            0.6044999999999999,
            1.3144879640095661
        ],
        [
            "zero",
            "RelatedTo",
            0.5,
            0.36619117856025696,
            1.0,
            0.7835,
            1.2835
        ],
        [
            "little",
            "Synonym",
            0.12415346530388265,
            0.41790229082107544,
            1.0,
            0.806,
            0.9301534653038827
        ],
        [
            "lowly",
            "Synonym",
            0.15617277559554843,
            0.07336137443780899,
            2.0,
            0.9615,
            1.1176727755955485
        ],
        [
            "take",
            "Synonym",
            0.5913272040034503,
            0.4505399763584137,
            1.0,
            0.784,
            1.3753272040034503
        ],
        [
            "floor",
            "Synonym",
            0.1151651118715103,
            0.376714289188385,
            2.0,
            0.8634999999999999,
            0.9786651118715102
        ],
        [
            "root",
            "Synonym",
            0.17802215087141202,
            0.3598230183124542,
            2.0,
            0.974,
            1.152022150871412
        ],
        [
            "build",
            "Synonym",
            0.5267745603290727,
            0.4744749963283539,
            1.0,
            0.808,
            1.3347745603290728
        ],
        [
            "cousin",
            "Synonym",
            0.32731488845863194,
            0.1427488476037979,
            1.0,
            0.9319999999999999,
            1.2593148884586318
        ],
        [
            "dirty",
            "Synonym",
            0.5788518497755546,
            0.17971168458461761,
            1.0,
            0.6779999999999999,
            1.2568518497755545
        ],
        [
            "stand",
            "Synonym",
            0.2069385880780489,
            0.43319156765937805,
            2.0,
            0.9695,
            1.176438588078049
        ],
        [
            "station",
            "Synonym",
            0.3260080205981576,
            0.49228912591934204,
            1.0,
            0.9390000000000001,
            1.2650080205981578
        ]
    ],
    "acidic": [
        [
            "basic",
            "RelatedTo",
            0.1434680748728983,
            0.13780996203422546,
            1.0,
            0.8775,
            1.0209680748728982
        ],
        [
            "acid",
            "Synonym",
            0.5484348070853186,
            0.6456500887870789,
            1.0,
            0.5615,
            1.1099348070853186
        ],
        [
            "chemistry",
            "HasContext",
            0.3684431685867126,
            0.26922696828842163,
            2.0,
            0.6775,
            1.0459431685867127
        ],
        [
            "neutralize",
            "RelatedTo",
            0.1939555345085298,
            0.3371141850948334,
            1.0,
            0.8089999999999999,
            1.0029555345085297
        ],
        [
            "sour",
            "RelatedTo",
            0.5059218659807484,
            0.45125117897987366,
            1.0,
            0.591,
            1.0969218659807485
        ],
        [
            "neutral",
            "RelatedTo",
            0.05335661992851968,
            0.4232059419155121,
            1.0,
            0.8925,
            0.9458566199285197
        ],
        [
            "sur",
            "Synonym",
            0.5,
            0.013320030644536018,
            1.0,
            1.0,
            1.5
        ]
    ],
    "basic": [
        [
            "acidic",
            "RelatedTo",
            0.5,
            0.13780996203422546,
            1.0,
            0.8775,
            1.3775
        ],
        [
            "complex",
            "Antonym",
            0.42686249761479683,
            0.4988918602466583,
            1.0,
            0.6194999999999999,
            1.0463624976147967
        ],
        [
            "basis",
            "Synonym",
            0.1655547625979949,
            0.6111013293266296,
            1.0,
            0.9005,
            1.0660547625979948
        ],
        [
            "basically",
            "RelatedTo",
            0.5,
            0.5475249290466309,
            1.0,
            0.8775,
            1.3775
        ],
        [
            "resource",
            "ExternalURL",
            0.3859172947578772,
            0.48738163709640503,
            1.0,
            0.824,
            1.2099172947578771
        ],
        [
            "chemistry",
            "HasContext",
            0.3684431685867126,
            0.3726978898048401,
            2.0,
            0.782,
            1.1504431685867127
        ],
        [
            "military",
            "HasContext",
            0.5024960354752976,
            0.46546220779418945,
            1.0,
            0.5725,
            1.0749960354752977
        ],
        [
            "fact",
            "IsA",
            0.3008209061334441,
            0.5545685887336731,
            2.0,
            0.8645,
            1.1653209061334442
        ],
        [
            "basal",
            "Synonym",
            0.5,
            0.07974563539028168,
            1.0,
            0.8775,
            1.3775
        ],
        [
            "base",
            "RelatedTo",
            0.2245257024849185,
            0.3494400084018707,
            1.0,
            0.898,
            1.1225257024849185
        ],
        [
            "c",
            "RelatedTo",
            0.5,
            0.28329598903656006,
            3.464,
            0.8775,
            1.3775
        ],
        [
            "boring",
            "RelatedTo",
            0.42800010406161104,
            0.22862780094146729,
            1.0,
            0.718,
            1.146000104061611
        ],
        [
            "elementary",
            "SimilarTo",
            0.17524973596828392,
            0.4737769067287445,
            2.0,
            0.8835,
            1.0587497359682838
        ],
        [
            "essential",
            "Synonym",
            0.5058449734481258,
            0.7197422385215759,
            1.0,
            0.764,
            1.2698449734481259
        ],
        [
            "fundamental",
            "Synonym",
            0.3812798953120353,
            0.720766007900238,
            1.0,
            0.8075,
            1.1887798953120354
        ],
        [
            "necessary",
            "RelatedTo",
            0.4379568244709792,
            0.6417347192764282,
            1.0,
            0.781,
            1.2189568244709792
        ],
        [
            "simple",
            "RelatedTo",
            0.16719361964552865,
            0.6714502573013306,
            1.0,
            0.981,
            1.1481936196455287
        ],
        [
            "uncool",
            "RelatedTo",
            0.5,
            -0.06180379167199135,
            1.0,
            0.8775,
            1.3775
        ],
        [
            "uninteresting",
            "RelatedTo",
            0.4966253291931798,
            0.05455632880330086,
            1.0,
            0.6885,
            1.1851253291931798
        ],
        [
            "knowledge",
            "RelatedTo",
            0.5655249003582034,
            0.6442557573318481,
            1.0,
            0.734,
            1.2995249003582034
        ],
        [
            "requirement",
            "RelatedTo",
            0.2552524122395058,
            0.5506290793418884,
            1.0,
            0.765,
            1.0202524122395058
        ],
        [
            "staple",
            "Synonym",
            0.15472422229010946,
            0.36847996711730957,
            2.0,
            0.8475,
            1.0022242222901094
        ],
        [
            "abc",
            "Synonym",
            0.5,
            0.2378043383359909,
            1.0,
            0.8775,
            1.3775
        ],
        [
            "alphabet",
            "Synonym",
            0.09003764229723081,
            0.34607383608818054,
            1.0,
            0.9085000000000001,
            0.9985376422972309
        ],
        [
            "bread",
            "RelatedTo",
            0.262553562006259,
            0.31166842579841614,
            1.263,
            0.8855,
            1.1480535620062589
        ],
        [
            "lira",
            "RelatedTo",
            0.10916108992456781,
            0.021596649661660194,
            1.0,
            0.867,
            0.9761610899245678
        ],
        [
            "molecular",
            "RelatedTo",
            0.25579423253019723,
            0.32726117968559265,
            1.0,
            0.757,
            1.0127942325301973
        ],
        [
            "negative",
            "RelatedTo",
            0.6792982615307365,
            0.3250207304954529,
            1.0,
            0.5169999999999999,
            1.1962982615307363
        ],
        [
            "positive",
            "RelatedTo",
            0.7579117536896381,
            0.35475191473960876,
            1.0,
            0.6379999999999999,
            1.3959117536896382
        ],
        [
            "radical",
            "SimilarTo",
            0.5454279073136363,
            0.3080776333808899,
            2.0,
            0.5834999999999999,
            1.1289279073136362
        ],
        [
            "rude",
            "RelatedTo",
            0.8829356704591221,
            0.07334452122449875,
            1.0,
            0.3494999999999999,
            1.2324356704591222
        ],
        [
            "ultimate",
            "RelatedTo",
            0.47766852488507106,
            0.4387703835964203,
            1.0,
            0.726,
            1.203668524885071
        ],
        [
            "underlying",
            "SimilarTo",
            0.2612928878889934,
            0.6122460961341858,
            2.0,
            0.747,
            1.0082928878889934
        ],
        [
            "unit",
            "RelatedTo",
            0.11224335016814778,
            0.425136536359787,
            1.0,
            0.893,
            1.0052433501681477
        ],
        [
            "vanilla",
            "RelatedTo",
            0.27643277833936947,
            0.14366164803504944,
            1.0,
            0.9115,
            1.1879327783393694
        ],
        [
            "peru",
            "Synonym",
            0.5,
            0.1567562222480774,
            1.0,
            0.8775,
            1.3775
        ],
        [
            "introductory",
            "Synonym",
            0.2692201402532467,
            0.3643145263195038,
            2.0,
            0.863,
            1.1322201402532466
        ],
        [
            "element",
            "Synonym",
            0.11274460523987723,
            0.5123377442359924,
            1.0,
            0.8654999999999999,
            0.9782446052398772
        ],
        [
            "working",
            "Synonym",
            0.5163892545267951,
            0.538838267326355,
            1.0,
            0.71,
            1.226389254526795
        ]
    ],
    "active": [
        [
            "inactive",
            "RelatedTo",
            0.2947946777898346,
            0.5630332231521606,
            1.0,
            0.4305000000000001,
            0.7252946777898347
        ],
        [
            "bottom",
            "Antonym",
            0.2273302870948116,
            0.2765164375305176,
            1.0,
            0.605,
            0.8323302870948116
        ],
        [
            "extinct",
            "RelatedTo",
            0.6493759828689729,
            0.2419864386320114,
            1.0,
            0.513,
            1.1623759828689728
        ],
        [
            "passive",
            "RelatedTo",
            0.056205355041393144,
            0.5083955526351929,
            1.0,
            0.47950000000000004,
            0.5357053550413932
        ],
        [
            "activate",
            "RelatedTo",
            0.5828183638849325,
            0.25462421774864197,
            1.0,
            0.9185000000000001,
            1.5013183638849326
        ],
        [
            "ive",
            "RelatedTo",
            0.5,
            -0.20345695316791534,
            1.0,
            0.4615,
            0.9615
        ],
        [
            "actively",
            "RelatedTo",
            0.5,
            0.6236793398857117,
            1.0,
            0.4615,
            0.9615
        ],
        [
            "activist",
            "RelatedTo",
            0.4334357816001819,
            0.4105702042579651,
            1.0,
            0.8035000000000001,
            1.236935781600182
        ],
        [
            "interactive",
            "DerivedFrom",
            0.658543593172294,
            0.2668341398239136,
            1.0,
            0.8995,
            1.558043593172294
        ],
        [
            "proactive",
            "SimilarTo",
            0.6585205675921135,
            0.35718247294425964,
            2.0,
            0.9690000000000001,
            1.6275205675921136
        ],
        [
            "grammar",
            "HasContext",
            0.14958578957738258,
            0.13218937814235687,
            2.0,
            0.635,
            0.7845857895773826
        ],
        [
            "heading",
            "HasContext",
            0.14812503785068915,
            0.3359883427619934,
            1.0,
            0.633,
            0.7811250378506891
        ],
        [
            "vent",
            "HasContext",
            0.32212120534027583,
            0.16341187059879303,
            2.0,
            0.7105,
            1.032621205340276
        ],
        [
            "person",
            "IsA",
            0.27699237413147115,
            0.5199137926101685,
            2.0,
            0.716,
            0.9929923741314711
        ],
        [
            "act",
            "RelatedTo",
            0.5273520251711373,
            0.3860049545764923,
            1.0,
            0.8915,
            1.4188520251711374
        ],
        [
            "interpreter",
            "RelatedTo",
            0.4046373373340028,
            0.17495253682136536,
            1.0,
            0.796,
            1.200637337334003
        ],
        [
            "versatile",
            "RelatedTo",
            0.7369441271253628,
            0.37130701541900635,
            1.0,
            0.918,
            1.6549441271253629
        ],
        [
            "energetic",
            "RelatedTo",
            0.8082668827765525,
            0.43915823101997375,
            2.0,
            0.931,
            1.7392668827765525
        ],
        [
            "live",
            "RelatedTo",
            0.7290999218467779,
            0.44652968645095825,
            2.0,
            0.955,
            1.6840999218467778
        ],
        [
            "lively",
            "RelatedTo",
            0.7714867969617833,
            0.29815220832824707,
            2.0,
            0.96,
            1.7314867969617833
        ],
        [
            "capable",
            "RelatedTo",
            0.54449450922622,
            0.5201436281204224,
            1.0,
            0.8875000000000001,
            1.43199450922622
        ],
        [
            "activity",
            "RelatedTo",
            0.529616170304312,
            0.6176559925079346,
            2.0,
            0.892,
            1.421616170304312
        ],
        [
            "actual",
            "RelatedTo",
            0.3940472842036647,
            0.37378180027008057,
            1.0,
            0.776,
            1.1700472842036647
        ],
        [
            "boiling",
            "RelatedTo",
            0.5483582509687539,
            0.09224417805671692,
            1.0,
            0.7075,
            1.255858250968754
        ],
        [
            "bustle",
            "RelatedTo",
            0.6093127598592673,
            -0.05101737752556801,
            1.0,
            0.708,
            1.3173127598592673
        ],
        [
            "cruise",
            "RelatedTo",
            0.4306119323736336,
            0.23052652180194855,
            1.0,
            0.8025,
            1.2331119323736335
        ],
        [
            "dynamic",
            "Synonym",
            0.6126046771627437,
            0.4960925579071045,
            2.0,
            0.9285000000000001,
            1.541104677162744
        ],
        [
            "engagement",
            "RelatedTo",
            0.7182391416415166,
            0.4194748103618622,
            1.0,
            0.899,
            1.6172391416415166
        ],
        [
            "fierce",
            "RelatedTo",
            0.7004091601090945,
            0.3549272119998932,
            1.0,
            0.6435,
            1.3439091601090944
        ],
        [
            "great",
            "RelatedTo",
            0.8252260495150217,
            0.4689335227012634,
            1.0,
            0.912,
            1.7372260495150216
        ],
        [
            "hearty",
            "RelatedTo",
            0.6007544836441124,
            0.04260812699794769,
            1.0,
            0.9335,
            1.5342544836441125
        ],
        [
            "inactivity",
            "RelatedTo",
            0.5058162054143676,
            0.07807296514511108,
            1.0,
            0.35050000000000003,
            0.8563162054143676
        ],
        [
            "kicking",
            "RelatedTo",
            0.6124708774958875,
            0.12994065880775452,
            1.0,
            0.704,
            1.3164708774958873
        ],
        [
            "lust",
            "RelatedTo",
            0.6722113971713083,
            -0.015843156725168228,
            1.0,
            0.704,
            1.3762113971713084
        ],
        [
            "online",
            "RelatedTo",
            0.5,
            0.40211576223373413,
            1.0,
            0.4615,
            0.9615
        ],
        [
            "pistol",
            "RelatedTo",
            0.8121617223164812,
            0.11611972749233246,
            1.0,
            0.5765,
            1.3886617223164812
        ],
        [
            "politician",
            "RelatedTo",
            0.4325969039215673,
            0.3823973536491394,
            1.0,
            0.6485000000000001,
            1.0810969039215674
        ],
        [
            "raging",
            "RelatedTo",
            0.7858142037493089,
            0.16191206872463226,
            1.0,
            0.5874999999999999,
            1.3733142037493087
        ],
        [
            "thick",
            "RelatedTo",
            0.2596940585092852,
            0.20277202129364014,
            1.0,
            0.6525000000000001,
            0.9121940585092853
        ],
        [
            "trigger",
            "RelatedTo",
            0.6551455808101192,
            0.284151166677475,
            1.0,
            0.675,
            1.3301455808101192
        ],
        [
            "wick",
            "RelatedTo",
            0.37181003838399146,
            -0.09775537252426147,
            1.0,
            0.6205,
            0.9923100383839916
        ],
        [
            "alive",
            "Synonym",
            0.632120103853632,
            0.29553544521331787,
            2.0,
            0.938,
            1.570120103853632
        ],
        [
            "brisk",
            "SimilarTo",
            0.6048679350386224,
            0.20706696808338165,
            2.0,
            0.9285000000000001,
            1.5333679350386225
        ],
        [
            "bustling",
            "SimilarTo",
            0.5933606885959416,
            0.137741357088089,
            2.0,
            0.7615000000000001,
            1.3548606885959416
        ],
        [
            "busy",
            "SimilarTo",
            0.3355763265355126,
            0.40561237931251526,
            2.0,
            0.6625000000000001,
            0.9980763265355127
        ],
        [
            "going",
            "SimilarTo",
            0.5,
            0.41765910387039185,
            2.0,
            0.4615,
            0.9615
        ],
        [
            "hot",
            "SimilarTo",
            0.502849714662229,
            0.4281976819038391,
            2.0,
            0.8165,
            1.319349714662229
        ],
        [
            "nimble",
            "SimilarTo",
            0.7062753624852304,
            0.20936696231365204,
            2.0,
            0.9925,
            1.6987753624852304
        ],
        [
            "open",
            "SimilarTo",
            0.3352574247531965,
            0.39775753021240234,
            2.0,
            0.7615000000000001,
            1.0967574247531966
        ],
        [
            "springy",
            "SimilarTo",
            0.5,
            -0.13168998062610626,
            2.0,
            0.4615,
            0.9615
        ],
        [
            "participating",
            "Synonym",
            0.5,
            0.5738942623138428,
            2.0,
            0.4615,
            0.9615
        ],
        [
            "agile",
            "Synonym",
            0.6258820161207004,
            0.29941800236701965,
            1.0,
            0.9400000000000001,
            1.5658820161207005
        ],
        [
            "asset",
            "Synonym",
            0.6907322627530332,
            0.3059829771518707,
            1.0,
            0.9575,
            1.6482322627530333
        ],
        [
            "spirited",
            "Synonym",
            0.6505295720937684,
            0.23515716195106506,
            1.0,
            0.925,
            1.5755295720937683
        ],
        [
            "strenuous",
            "Synonym",
            0.7421073679763202,
            0.2825946509838104,
            1.0,
            0.5935,
            1.33560736797632
        ]
    ],
    "inactive": [
        [
            "active",
            "RelatedTo",
            0.7225909663746548,
            0.5630332231521606,
            1.0,
            0.4305000000000001,
            1.153090966374655
        ],
        [
            "inactivity",
            "RelatedTo",
            0.5058162054143676,
            0.24091294407844543,
            2.0,
            0.92,
            1.4258162054143675
        ],
        [
            "chemistry",
            "HasContext",
            0.3684431685867126,
            0.018330056220293045,
            2.0,
            0.6465,
            1.0149431685867125
        ],
        [
            "activity",
            "RelatedTo",
            0.529616170304312,
            0.3008376955986023,
            2.0,
            0.5385,
            1.0681161703043118
        ],
        [
            "dead",
            "SimilarTo",
            0.7202980829545317,
            0.14391088485717773,
            2.0,
            0.747,
            1.4672980829545317
        ],
        [
            "idle",
            "Synonym",
            0.4395498257696386,
            0.31381767988204956,
            1.0,
            0.954,
            1.3935498257696386
        ],
        [
            "duty",
            "RelatedTo",
            0.38930966200338946,
            0.3763819634914398,
            1.0,
            0.638,
            1.0273096620033895
        ],
        [
            "functioning",
            "RelatedTo",
            0.5,
            0.28766492009162903,
            1.0,
            0.802,
            1.302
        ],
        [
            "light",
            "RelatedTo",
            0.4116065389184386,
            0.14917390048503876,
            1.0,
            0.6735,
            1.0851065389184387
        ],
        [
            "operating",
            "RelatedTo",
            0.5,
            0.30507132411003113,
            1.0,
            0.802,
            1.302
        ],
        [
            "permanently",
            "RelatedTo",
            0.5,
            0.44830819964408875,
            1.0,
            0.802,
            1.302
        ],
        [
            "relatively",
            "RelatedTo",
            0.5,
            0.32727688550949097,
            1.0,
            0.802,
            1.302
        ],
        [
            "retired",
            "SimilarTo",
            0.3280522209486102,
            0.32157102227211,
            2.0,
            0.9535,
            1.28155222094861
        ],
        [
            "service",
            "RelatedTo",
            0.3457822919710741,
            0.2666476368904114,
            1.0,
            0.673,
            1.018782291971074
        ],
        [
            "temporarily",
            "RelatedTo",
            0.19396906503717065,
            0.3683437705039978,
            1.0,
            0.7865,
            0.9804690650371706
        ],
        [
            "passive",
            "Synonym",
            0.056205355041393144,
            0.4058690667152405,
            1.0,
            0.9,
            0.9562053550413931
        ],
        [
            "silent",
            "RelatedTo",
            0.008388391226040392,
            0.2069639414548874,
            1.0,
            0.88,
            0.8883883912260404
        ],
        [
            "sluggish",
            "SimilarTo",
            0.3592091527524838,
            0.1958218812942505,
            2.0,
            0.955,
            1.3142091527524837
        ],
        [
            "stagnant",
            "RelatedTo",
            0.4205755889555375,
            0.20672428607940674,
            1.0,
            0.819,
            1.2395755889555375
        ],
        [
            "dark",
            "SimilarTo",
            0.4889142125185834,
            0.11316976696252823,
            2.0,
            0.848,
            1.3369142125185833
        ],
        [
            "flat",
            "SimilarTo",
            0.13985296495312463,
            0.11780139058828354,
            2.0,
            0.897,
            1.0368529649531246
        ],
        [
            "unused",
            "SimilarTo",
            0.21307082742249017,
            0.49157965183258057,
            2.0,
            0.9315,
            1.1445708274224902
        ],
        [
            "dull",
            "Synonym",
            0.40686402418641116,
            0.12678860127925873,
            1.0,
            0.938,
            1.3448640241864112
        ]
    ],
    "activity": [
        [
            "inactivity",
            "DerivedFrom",
            0.5058162054143676,
            0.30819636583328247,
            1.0,
            0.4585,
            0.9643162054143676
        ],
        [
            "rest",
            "RelatedTo",
            0.5774907243700639,
            0.4384223222732544,
            1.0,
            0.6505,
            1.2279907243700638
        ],
        [
            "judge",
            "CausesDesire",
            0.39095971731217066,
            0.16896966099739075,
            1.0,
            0.8765000000000001,
            1.2674597173121707
        ],
        [
            "chemistry",
            "HasContext",
            0.3684431685867126,
            0.2344132512807846,
            2.0,
            0.892,
            1.2604431685867126
        ],
        [
            "energy",
            "RelatedTo",
            0.8371075543388754,
            0.47045978903770447,
            1.0,
            0.846,
            1.6831075543388754
        ],
        [
            "acting",
            "IsA",
            0.5151044365061513,
            0.30936816334724426,
            2.0,
            0.99,
            1.5051044365061514
        ],
        [
            "action",
            "Synonym",
            0.7476539250153088,
            0.5554678440093994,
            2.0,
            0.8514999999999999,
            1.5991539250153086
        ],
        [
            "act",
            "IsA",
            0.5273520251711373,
            0.4427962899208069,
            2.0,
            0.9555,
            1.4828520251711375
        ],
        [
            "aid",
            "IsA",
            0.5265953322530056,
            0.36849865317344666,
            2.0,
            0.868,
            1.3945953322530056
        ],
        [
            "attempt",
            "IsA",
            0.34704861069288484,
            0.37449491024017334,
            2.0,
            0.8775,
            1.2245486106928847
        ],
        [
            "barking",
            "IsA",
            0.5,
            0.07870794087648392,
            1.0,
            0.5695,
            1.0695000000000001
        ],
        [
            "behavior",
            "IsA",
            0.2888882428226639,
            0.6102621555328369,
            2.0,
            0.8375,
            1.126388242822664
        ],
        [
            "boating",
            "IsA",
            0.4468783108998467,
            0.19728626310825348,
            2.0,
            0.9450000000000001,
            1.3918783108998467
        ],
        [
            "burst",
            "IsA",
            0.8220571915616306,
            0.3379213809967041,
            2.0,
            0.6105,
            1.4325571915616306
        ],
        [
            "buzz",
            "IsA",
            0.5215491677609034,
            0.200357124209404,
            2.0,
            0.803,
            1.3245491677609036
        ],
        [
            "camping",
            "IsA",
            0.3965539306111161,
            0.2620595097541809,
            1.0,
            0.9105000000000001,
            1.3070539306111162
        ],
        [
            "canoeing",
            "IsA",
            0.5,
            0.13558842241764069,
            1.0,
            0.5695,
            1.0695000000000001
        ],
        [
            "ceremony",
            "IsA",
            0.5219422559882604,
            0.20893430709838867,
            2.0,
            0.9199999999999999,
            1.4419422559882604
        ],
        [
            "continuance",
            "IsA",
            0.4577412017336974,
            0.04282005876302719,
            2.0,
            0.9109999999999999,
            1.3687412017336973
        ],
        [
            "control",
            "IsA",
            0.36899065161783556,
            0.513116717338562,
            2.0,
            0.832,
            1.2009906516178355
        ],
        [
            "creation",
            "IsA",
            0.7409397373746776,
            0.4754657745361328,
            2.0,
            0.8444999999999999,
            1.5854397373746774
        ],
        [
            "crime",
            "IsA",
            0.9429112809517622,
            0.4481143057346344,
            2.0,
            0.5435000000000001,
            1.4864112809517622
        ],
        [
            "demand",
            "IsA",
            0.5447629656909537,
            0.5682311654090881,
            2.0,
            0.789,
            1.3337629656909538
        ],
        [
            "education",
            "IsA",
            0.5836066727307561,
            0.40379440784454346,
            2.0,
            0.71,
            1.293606672730756
        ],
        [
            "enjoyment",
            "IsA",
            0.7623366156948517,
            0.22427646815776825,
            2.0,
            0.8614999999999999,
            1.6238366156948516
        ],
        [
            "fun",
            "RelatedTo",
            0.8707475979664808,
            0.2901199758052826,
            1.0,
            0.8,
            1.6707475979664808
        ],
        [
            "game",
            "RelatedTo",
            0.6487424621350049,
            0.29313522577285767,
            1.0,
            0.919,
            1.567742462135005
        ],
        [
            "golf",
            "IsA",
            0.21176953739832904,
            0.15956954658031464,
            1.0,
            0.7849999999999999,
            0.996769537398329
        ],
        [
            "jumping",
            "IsA",
            0.5,
            0.3056032657623291,
            2.0,
            0.5695,
            1.0695000000000001
        ],
        [
            "last",
            "IsA",
            0.5,
            0.4462435245513916,
            2.0,
            0.5695,
            1.0695000000000001
        ],
        [
            "laughter",
            "IsA",
            0.8212761565092989,
            0.1221335306763649,
            2.0,
            0.8679999999999999,
            1.6892761565092989
        ],
        [
            "leadership",
            "IsA",
            0.72632682596462,
            0.4243299663066864,
            2.0,
            0.9005000000000001,
            1.6268268259646201
        ],
        [
            "learning",
            "IsA",
            0.6247947000481101,
            0.4452744126319885,
            2.828,
            0.8979999999999999,
            1.52279470004811
        ],
        [
            "listening",
            "IsA",
            0.5,
            0.2690707743167877,
            2.828,
            0.5695,
            1.0695000000000001
        ],
        [
            "market",
            "IsA",
            0.433969447705774,
            0.5450665354728699,
            2.0,
            0.8984999999999999,
            1.332469447705774
        ],
        [
            "music",
            "IsA",
            0.6113415396993813,
            0.29327741265296936,
            2.0,
            0.8855,
            1.4968415396993813
        ],
        [
            "negotiation",
            "IsA",
            0.40000882130090915,
            0.37866348028182983,
            2.0,
            0.872,
            1.272008821300909
        ],
        [
            "occupation",
            "RelatedTo",
            0.2936305266769254,
            0.3902459442615509,
            1.0,
            0.8355,
            1.1291305266769254
        ],
        [
            "operation",
            "IsA",
            0.3981299532554589,
            0.5154005885124207,
            2.0,
            0.8625,
            1.260629953255459
        ],
        [
            "organization",
            "IsA",
            0.5675829572158204,
            0.5170853734016418,
            2.0,
            0.883,
            1.4505829572158204
        ],
        [
            "party",
            "RelatedTo",
            0.9044393146386586,
            0.33418065309524536,
            1.685,
            0.7865,
            1.6909393146386584
        ],
        [
            "placement",
            "IsA",
            0.339376238929687,
            0.35860151052474976,
            2.0,
            0.871,
            1.210376238929687
        ],
        [
            "pleasure",
            "RelatedTo",
            0.8386553575276543,
            0.2883756756782532,
            1.0,
            0.841,
            1.6796553575276543
        ],
        [
            "politics",
            "IsA",
            0.4920714812288158,
            0.3684545159339905,
            2.0,
            0.7085,
            1.2005714812288157
        ],
        [
            "practice",
            "IsA",
            0.4603074190071917,
            0.5257982611656189,
            2.0,
            0.9525000000000001,
            1.4128074190071918
        ],
        [
            "preparation",
            "IsA",
            0.5004901929118727,
            0.46667465567588806,
            2.0,
            0.885,
            1.3854901929118726
        ],
        [
            "procedure",
            "IsA",
            0.3893144447866986,
            0.3444839119911194,
            2.0,
            0.9059999999999999,
            1.2953144447866984
        ],
        [
            "programming",
            "IsA",
            0.28761554286074553,
            0.330355703830719,
            1.0,
            0.837,
            1.1246155428607456
        ],
        [
            "protection",
            "IsA",
            0.6333953823459431,
            0.4523981213569641,
            2.0,
            0.854,
            1.4873953823459432
        ],
        [
            "puncture",
            "IsA",
            0.7035817842564595,
            0.010097566060721874,
            2.0,
            0.6900000000000001,
            1.3935817842564595
        ],
        [
            "reading",
            "RelatedTo",
            0.380023302951377,
            0.35351577401161194,
            5.647,
            0.7215,
            1.1015233029513771
        ],
        [
            "release",
            "IsA",
            0.5298461875922837,
            0.3996237814426422,
            2.0,
            0.9535,
            1.4833461875922838
        ],
        [
            "representation",
            "IsA",
            0.42637956674851524,
            0.31220197677612305,
            2.0,
            0.929,
            1.3553795667485153
        ],
        [
            "role",
            "IsA",
            0.12403004764941876,
            0.47175735235214233,
            2.0,
            0.7255,
            0.8495300476494188
        ],
        [
            "saying",
            "IsA",
            0.5,
            0.43575623631477356,
            1.0,
            0.5695,
            1.0695000000000001
        ],
        [
            "search",
            "IsA",
            0.4201254897944686,
            0.44585123658180237,
            2.0,
            0.927,
            1.3471254897944687
        ],
        [
            "service",
            "IsA",
            0.3457822919710741,
            0.39700746536254883,
            2.0,
            0.8655,
            1.2112822919710742
        ],
        [
            "sex",
            "RelatedTo",
            0.8133987696709958,
            0.44739723205566406,
            1.0,
            0.8095,
            1.6228987696709958
        ],
        [
            "shoplifting",
            "IsA",
            0.7870024279113172,
            0.1672491878271103,
            1.0,
            0.639,
            1.4260024279113173
        ],
        [
            "singing",
            "IsA",
            0.6939868343955691,
            0.1692086011171341,
            3.464,
            0.875,
            1.568986834395569
        ],
        [
            "sitting",
            "IsA",
            0.050145008382667514,
            0.17716379463672638,
            1.0,
            0.673,
            0.7231450083826676
        ],
        [
            "skating",
            "IsA",
            0.5787495254669832,
            0.127365380525589,
            3.464,
            0.9715,
            1.5502495254669832
        ],
        [
            "skiing",
            "IsA",
            0.7553481305253982,
            0.20185130834579468,
            5.292,
            0.857,
            1.6123481305253982
        ],
        [
            "solo",
            "IsA",
            0.08028672282184335,
            0.1559469997882843,
            2.0,
            0.6335,
            0.7137867228218433
        ],
        [
            "support",
            "IsA",
            0.5362195189232692,
            0.4819841682910919,
            2.0,
            0.851,
            1.3872195189232692
        ],
        [
            "training",
            "IsA",
            0.6229672952319132,
            0.4768582582473755,
            2.0,
            0.9355,
            1.5584672952319132
        ],
        [
            "turn",
            "IsA",
            0.22508197848255615,
            0.4555104076862335,
            2.0,
            0.784,
            1.0090819784825562
        ],
        [
            "typing",
            "IsA",
            0.5,
            0.14202742278575897,
            1.0,
            0.5695,
            1.0695000000000001
        ],
        [
            "update",
            "IsA",
            0.4414004120957966,
            0.24047361314296722,
            2.0,
            0.9359999999999999,
            1.3774004120957966
        ],
        [
            "use",
            "IsA",
            0.20538261372333552,
            0.47232815623283386,
            2.0,
            0.7175,
            0.9228826137233356
        ],
        [
            "voting",
            "IsA",
            0.4239736437983676,
            0.3426484167575836,
            1.0,
            0.9279999999999999,
            1.3519736437983676
        ],
        [
            "waste",
            "IsA",
            0.7579117536896379,
            0.26287102699279785,
            2.0,
            0.595,
            1.352911753689638
        ],
        [
            "work",
            "RelatedTo",
            0.5023269086935502,
            0.4980008006095886,
            3.696,
            0.9589999999999999,
            1.46132690869355
        ],
        [
            "worship",
            "IsA",
            0.3335486059645144,
            0.34123653173446655,
            2.0,
            0.8534999999999999,
            1.1870486059645144
        ],
        [
            "writing",
            "RelatedTo",
            0.3983635166745309,
            0.2917134761810303,
            3.489,
            0.904,
            1.3023635166745309
        ],
        [
            "activate",
            "RelatedTo",
            0.5828183638849325,
            0.2778560221195221,
            1.0,
            0.9635,
            1.5463183638849325
        ],
        [
            "active",
            "RelatedTo",
            0.7225909663746548,
            0.6176559925079346,
            2.0,
            0.892,
            1.6145909663746547
        ],
        [
            "entertainment",
            "RelatedTo",
            0.7345981446045005,
            0.2955901324748993,
            1.0,
            0.882,
            1.6165981446045006
        ],
        [
            "inactive",
            "RelatedTo",
            0.2947946777898346,
            0.3008376955986023,
            2.0,
            0.5385,
            0.8332946777898346
        ],
        [
            "movement",
            "RelatedTo",
            0.4899601625601106,
            0.5796047449111938,
            1.0,
            0.9744999999999999,
            1.4644601625601106
        ],
        [
            "actual",
            "RelatedTo",
            0.3940472842036647,
            0.5054814219474792,
            1.0,
            0.8559999999999999,
            1.2500472842036645
        ],
        [
            "alive",
            "RelatedTo",
            0.632120103853632,
            0.2243407517671585,
            1.0,
            0.931,
            1.563120103853632
        ],
        [
            "artist",
            "RelatedTo",
            0.5095838260211603,
            0.1989651918411255,
            1.0,
            0.8404999999999999,
            1.35008382602116
        ],
        [
            "athletics",
            "RelatedTo",
            0.6811842039564504,
            0.1554746776819229,
            1.0,
            0.9195,
            1.6006842039564504
        ],
        [
            "background",
            "RelatedTo",
            0.23116159446172144,
            0.36204198002815247,
            1.0,
            0.6975,
            0.9286615944617215
        ],
        [
            "budget",
            "RelatedTo",
            0.2956034497667691,
            0.27990853786468506,
            1.0,
            0.839,
            1.134603449766769
        ],
        [
            "business",
            "RelatedTo",
            0.45489600334930763,
            0.5457974672317505,
            1.0,
            0.948,
            1.4028960033493076
        ],
        [
            "bustle",
            "RelatedTo",
            0.6093127598592673,
            0.18291698396205902,
            1.0,
            0.746,
            1.3553127598592671
        ],
        [
            "bustling",
            "RelatedTo",
            0.5933606885959416,
            0.17853131890296936,
            1.0,
            0.7995000000000001,
            1.3928606885959418
        ],
        [
            "call",
            "RelatedTo",
            0.43231782606485947,
            0.36471444368362427,
            1.552,
            0.9299999999999999,
            1.3623178260648594
        ],
        [
            "camp",
            "RelatedTo",
            0.4396565222580546,
            0.37739792466163635,
            3.878,
            0.9390000000000001,
            1.3786565222580547
        ],
        [
            "center",
            "RelatedTo",
            0.19613959029570682,
            0.40136775374412537,
            1.0,
            0.7565,
            0.9526395902957068
        ],
        [
            "climb",
            "RelatedTo",
            0.4688211973307747,
            0.3294781446456909,
            3.191,
            0.9570000000000001,
            1.4258211973307748
        ],
        [
            "co",
            "RelatedTo",
            0.5,
            0.24721314013004303,
            1.0,
            0.5695,
            1.0695000000000001
        ],
        [
            "collection",
            "RelatedTo",
            0.3437802228359456,
            0.27526843547821045,
            1.0,
            0.8135,
            1.1572802228359456
        ],
        [
            "dance",
            "RelatedTo",
            0.8415397344373752,
            0.2524087429046631,
            4.576,
            0.8135,
            1.6550397344373753
        ],
        [
            "decline",
            "RelatedTo",
            0.5666636743198183,
            0.5894539952278137,
            1.0,
            0.6515,
            1.2181636743198183
        ],
        [
            "depressing",
            "RelatedTo",
            0.6360319854372587,
            0.251085489988327,
            1.0,
            0.6719999999999999,
            1.3080319854372586
        ],
        [
            "domain",
            "RelatedTo",
            0.36112343390789303,
            0.35756444931030273,
            1.0,
            0.8805,
            1.2416234339078929
        ],
        [
            "dream",
            "RelatedTo",
            0.47438399296827516,
            0.21058939397335052,
            2.1,
            0.6769999999999999,
            1.1513839929682752
        ],
        [
            "drink",
            "RelatedTo",
            0.41065103463063435,
            0.2140575498342514,
            1.457,
            0.9205000000000001,
            1.3311510346306346
        ],
        [
            "drive",
            "RelatedTo",
            0.49682749857766334,
            0.38387614488601685,
            2.42,
            0.9475,
            1.4443274985776633
        ],
        [
            "effort",
            "RelatedTo",
            0.6120844146927054,
            0.494118332862854,
            1.0,
            0.9395,
            1.5515844146927054
        ],
        [
            "employment",
            "RelatedTo",
            0.5326084182808691,
            0.5476798415184021,
            1.0,
            0.9424999999999999,
            1.4751084182808691
        ],
        [
            "enlightened",
            "RelatedTo",
            0.7770114746278983,
            0.09432753920555115,
            1.0,
            0.8255,
            1.6025114746278983
        ],
        [
            "entrepreneur",
            "RelatedTo",
            0.7522862946866214,
            0.14549431204795837,
            1.0,
            0.8859999999999999,
            1.6382862946866212
        ],
        [
            "event",
            "RelatedTo",
            0.5787495254669832,
            0.40052181482315063,
            1.0,
            0.9715,
            1.5502495254669832
        ],
        [
            "eventful",
            "RelatedTo",
            0.5860938851666573,
            0.0037330363411456347,
            1.0,
            0.8325,
            1.4185938851666573
        ],
        [
            "exercise",
            "RelatedTo",
            0.6623791916513385,
            0.534797191619873,
            1.0,
            0.911,
            1.5733791916513384
        ],
        [
            "experience",
            "RelatedTo",
            0.6341568426426069,
            0.5062612295150757,
            1.0,
            0.9159999999999999,
            1.5501568426426067
        ],
        [
            "follow",
            "RelatedTo",
            0.39463777403358685,
            0.45366549491882324,
            1.0,
            0.9075,
            1.3021377740335869
        ],
        [
            "frenzy",
            "RelatedTo",
            0.7082019727266526,
            0.4529019296169281,
            1.0,
            0.802,
            1.5102019727266527
        ],
        [
            "front",
            "RelatedTo",
            0.303284460411751,
            0.34352338314056396,
            1.0,
            0.833,
            1.136284460411751
        ],
        [
            "fuss",
            "RelatedTo",
            0.6309850288161903,
            0.03209982067346573,
            1.0,
            0.7445000000000002,
            1.3754850288161906
        ],
        [
            "gambling",
            "RelatedTo",
            0.5931844773772484,
            0.38056397438049316,
            1.0,
            0.7590000000000001,
            1.3521844773772487
        ],
        [
            "go",
            "RelatedTo",
            0.25689689151232625,
            0.3619813323020935,
            1.0,
            0.795,
            1.0518968915123263
        ],
        [
            "headquarters",
            "RelatedTo",
            0.18610428185109157,
            0.34816795587539673,
            1.0,
            0.7625,
            0.9486042818510916
        ],
        [
            "hectic",
            "RelatedTo",
            0.757305288056003,
            0.26963213086128235,
            1.0,
            0.6575,
            1.414805288056003
        ],
        [
            "hypocrisy",
            "RelatedTo",
            0.604869839857982,
            0.09835904836654663,
            1.0,
            0.659,
            1.263869839857982
        ],
        [
            "intelligence",
            "RelatedTo",
            0.6242502034907478,
            0.4260297119617462,
            1.0,
            0.8975,
            1.5217502034907477
        ],
        [
            "journalism",
            "RelatedTo",
            0.3514749714758018,
            0.20479567348957062,
            1.0,
            0.8805000000000001,
            1.231974971475802
        ],
        [
            "leisure",
            "RelatedTo",
            0.30729011999859385,
            0.3162153661251068,
            1.0,
            0.8495,
            1.156790119998594
        ],
        [
            "like",
            "RelatedTo",
            0.35656327083951644,
            0.40831348299980164,
            1.0,
            0.8374999999999999,
            1.1940632708395165
        ],
        [
            "lime",
            "RelatedTo",
            0.1444744284445103,
            0.015273695811629295,
            1.0,
            0.7364999999999999,
            0.8809744284445102
        ],
        [
            "loneliness",
            "RelatedTo",
            0.4952347017612276,
            0.10676480829715729,
            1.0,
            0.48350000000000004,
            0.9787347017612276
        ],
        [
            "marathon",
            "RelatedTo",
            0.5775219254856746,
            0.08368396759033203,
            1.0,
            0.9135,
            1.4910219254856747
        ],
        [
            "motel",
            "RelatedTo",
            0.2039541810255764,
            0.09950941056013107,
            1.0,
            0.771,
            0.9749541810255764
        ],
        [
            "neurofeedback",
            "RelatedTo",
            0.5,
            0.06061776727437973,
            1.0,
            0.5695,
            1.0695000000000001
        ],
        [
            "overhead",
            "RelatedTo",
            0.5243434352938412,
            0.15121135115623474,
            1.0,
            0.8015000000000001,
            1.3258434352938413
        ],
        [
            "parasailing",
            "RelatedTo",
            0.5,
            0.017732631415128708,
            1.0,
            0.5695,
            1.0695000000000001
        ],
        [
            "partner",
            "RelatedTo",
            0.2715536248739004,
            0.3050844669342041,
            1.0,
            0.8069999999999999,
            1.0785536248739003
        ],
        [
            "play",
            "RelatedTo",
            0.706110297767299,
            0.3161202371120453,
            1.0,
            0.8919999999999999,
            1.598110297767299
        ],
        [
            "presence",
            "RelatedTo",
            0.6041036909032464,
            0.6535834670066833,
            1.0,
            0.7989999999999999,
            1.4031036909032464
        ],
        [
            "preserve",
            "RelatedTo",
            0.5520316499517516,
            0.24313047528266907,
            1.0,
            0.8174999999999999,
            1.3695316499517514
        ],
        [
            "production",
            "RelatedTo",
            0.47751715034081693,
            0.5159444808959961,
            1.0,
            0.9635,
            1.441017150340817
        ],
        [
            "profession",
            "RelatedTo",
            0.42021618356254115,
            0.2951841950416565,
            1.0,
            0.924,
            1.3442161835625412
        ],
        [
            "program",
            "RelatedTo",
            0.17773146590755648,
            0.46815821528434753,
            1.0,
            0.7615000000000001,
            0.9392314659075566
        ],
        [
            "promote",
            "RelatedTo",
            0.625496618028005,
            0.4223109185695648,
            1.0,
            0.9035,
            1.528996618028005
        ],
        [
            "prospective",
            "RelatedTo",
            0.3987438326776927,
            0.2139367312192917,
            1.0,
            0.9085,
            1.3072438326776927
        ],
        [
            "pursuit",
            "RelatedTo",
            0.33449373135913024,
            0.36308392882347107,
            1.0,
            0.8674999999999999,
            1.2019937313591302
        ],
        [
            "quiet",
            "RelatedTo",
            0.38193298887935884,
            0.3806179165840149,
            1.0,
            0.6769999999999999,
            1.0589329888793588
        ],
        [
            "read",
            "RelatedTo",
            0.3521793725825148,
            0.1774512529373169,
            2.293,
            0.792,
            1.144179372582515
        ],
        [
            "recession",
            "RelatedTo",
            0.2866473274727081,
            0.39781755208969116,
            1.0,
            0.7025,
            0.9891473274727081
        ],
        [
            "recreation",
            "RelatedTo",
            0.7443733285717388,
            0.3157833218574524,
            1.0,
            0.8819999999999999,
            1.6263733285717388
        ],
        [
            "ride",
            "RelatedTo",
            0.5261799700924652,
            0.2182960957288742,
            1.098,
            0.85,
            1.376179970092465
        ],
        [
            "run",
            "RelatedTo",
            0.5449917946690488,
            0.341298907995224,
            2.547,
            0.857,
            1.4019917946690488
        ],
        [
            "rushing",
            "RelatedTo",
            0.5898459913155795,
            0.14963467419147491,
            1.0,
            0.768,
            1.3578459913155796
        ],
        [
            "rusty",
            "RelatedTo",
            0.36550176771992154,
            -0.07147260755300522,
            1.0,
            0.6275,
            0.9930017677199214
        ],
        [
            "schedule",
            "RelatedTo",
            0.2067482993415365,
            0.4005207419395447,
            1.0,
            0.7645,
            0.9712482993415364
        ],
        [
            "scholarship",
            "RelatedTo",
            0.6185720758029138,
            0.16683758795261383,
            1.0,
            0.8325,
            1.4510720758029139
        ],
        [
            "session",
            "RelatedTo",
            0.28978943816931196,
            0.4121928811073303,
            1.0,
            0.8150000000000001,
            1.104789438169312
        ],
        [
            "sexuality",
            "RelatedTo",
            0.6838799686664429,
            0.30925431847572327,
            1.0,
            0.8655,
            1.549379968666443
        ],
        [
            "sleep",
            "RelatedTo",
            0.2615866030912584,
            0.3357163369655609,
            3.778,
            0.706,
            0.9675866030912583
        ],
        [
            "slow",
            "RelatedTo",
            0.13649232787810117,
            0.5354788303375244,
            1.0,
            0.5345,
            0.6709923278781011
        ],
        [
            "slump",
            "RelatedTo",
            0.5129879569267782,
            0.39998358488082886,
            1.0,
            0.6355,
            1.148487956926778
        ],
        [
            "sprint",
            "RelatedTo",
            0.43378200347059154,
            0.12874631583690643,
            1.0,
            0.9185,
            1.3522820034705916
        ],
        [
            "start",
            "RelatedTo",
            0.35938661027642577,
            0.46840721368789673,
            1.0,
            0.8765000000000001,
            1.2358866102764259
        ],
        [
            "swim",
            "RelatedTo",
            0.38319090655845833,
            0.09450153261423111,
            4.641,
            0.894,
            1.2771909065584583
        ],
        [
            "united",
            "RelatedTo",
            0.4764866447836152,
            0.38496968150138855,
            1.0,
            0.8455,
            1.3219866447836153
        ],
        [
            "vacation",
            "RelatedTo",
            0.583415694910687,
            0.30999046564102173,
            1.0,
            0.8454999999999999,
            1.428915694910687
        ],
        [
            "vibrant",
            "RelatedTo",
            0.7053341274680764,
            0.2406919300556183,
            1.0,
            0.883,
            1.5883341274680765
        ],
        [
            "wash",
            "RelatedTo",
            0.2752179499369359,
            0.04869381710886955,
            1.519,
            0.8255,
            1.100717949936936
        ],
        [
            "wear",
            "RelatedTo",
            0.32773637462959043,
            0.20086687803268433,
            1.0,
            0.6605,
            0.9882363746295904
        ],
        [
            "workout",
            "RelatedTo",
            0.8047662521105855,
            0.2847018539905548,
            1.0,
            0.833,
            1.6377662521105854
        ],
        [
            "year",
            "RelatedTo",
            0.1373093872982645,
            0.45711901783943176,
            1.0,
            0.7325,
            0.8698093872982645
        ],
        [
            "surfing",
            "UsedFor",
            0.5,
            0.24077340960502625,
            1.0,
            0.5695,
            1.0695000000000001
        ]
    ],
    "inactivity": [
        [
            "activity",
            "DerivedFrom",
            0.529616170304312,
            0.30819636583328247,
            1.0,
            0.4585,
            0.988116170304312
        ],
        [
            "depression",
            "Causes",
            0.776299565597763,
            0.4421119689941406,
            1.0,
            0.7595000000000001,
            1.5357995655977632
        ],
        [
            "inactive",
            "RelatedTo",
            0.2947946777898346,
            0.24091294407844543,
            2.0,
            0.92,
            1.2147946777898346
        ],
        [
            "delay",
            "IsA",
            0.5366916020033818,
            0.1527174562215805,
            2.0,
            0.782,
            1.3186916020033819
        ],
        [
            "act",
            "IsA",
            0.5273520251711373,
            0.06372188031673431,
            2.0,
            0.4590000000000001,
            0.9863520251711374
        ],
        [
            "rest",
            "RelatedTo",
            0.5774907243700639,
            0.10798192769289017,
            1.0,
            0.602,
            1.1794907243700639
        ],
        [
            "wait",
            "IsA",
            0.3682241412902995,
            0.04839477315545082,
            2.0,
            0.9435,
            1.3117241412902996
        ],
        [
            "active",
            "RelatedTo",
            0.7225909663746548,
            0.07807296514511108,
            1.0,
            0.35050000000000003,
            1.0730909663746548
        ],
        [
            "sluggish",
            "RelatedTo",
            0.3592091527524838,
            0.26907557249069214,
            1.0,
            0.946,
            1.3052091527524836
        ]
    ],
    "rest": [
        [
            "activity",
            "RelatedTo",
            0.529616170304312,
            0.4384223222732544,
            1.0,
            0.6505,
            1.180116170304312
        ],
        [
            "motion",
            "RelatedTo",
            0.4147589732788415,
            0.2788194715976715,
            1.0,
            0.6945,
            1.1092589732788416
        ],
        [
            "work",
            "RelatedTo",
            0.5023269086935502,
            0.6525947451591492,
            1.0,
            0.6915,
            1.1938269086935502
        ],
        [
            "sleeping",
            "UsedFor",
            0.237613437137834,
            0.44877681136131287,
            2.0,
            0.8605,
            1.098113437137834
        ],
        [
            "exercise",
            "CausesDesire",
            0.6623791916513385,
            0.47721001505851746,
            2.828,
            0.6104999999999999,
            1.2728791916513384
        ],
        [
            "fatigue",
            "CausesDesire",
            0.51528697702665,
            0.2708472013473511,
            1.0,
            0.5275000000000001,
            1.0427869770266502
        ],
        [
            "running",
            "CausesDesire",
            0.6948445967055652,
            0.6329700350761414,
            1.0,
            0.566,
            1.260844596705565
        ],
        [
            "working",
            "CausesDesire",
            0.5163892545267951,
            0.6021237373352051,
            1.0,
            0.7075,
            1.223889254526795
        ],
        [
            "backrest",
            "DerivedFrom",
            0.5,
            -0.1966117024421692,
            1.0,
            0.713,
            1.213
        ],
        [
            "headrest",
            "IsA",
            0.5,
            -0.16720877587795258,
            2.0,
            0.713,
            1.213
        ],
        [
            "restful",
            "RelatedTo",
            0.36586838270998856,
            -0.00815852265805006,
            1.0,
            0.9115,
            1.2773683827099886
        ],
        [
            "restless",
            "RelatedTo",
            0.7050019117643398,
            0.22014982998371124,
            1.0,
            0.3345,
            1.0395019117643398
        ],
        [
            "restroom",
            "DerivedFrom",
            0.2343809176218206,
            0.07639063149690628,
[truncated: 59,508,998 more chars]
