# Supplementary material for: An effective emotion tendency perception model in empathic dialogue
Source: PLoS One. 2023 Mar 10;18(3):e0282926. doi: 10.1371/journal.pone.0282926 (PMC10004494; doi:10.1371/journal.pone.0282926)
Supplement: S1 File — (ZIP) [file pone.0282926.s001.zip › code/data/EMO_INT.json]

{
    "aaaaaaah": 0.39352994885285947,
    "aaaah": 0.4180603918303885,
    "aardvark": 0.3143775213076046,
    "aback": 0.27832926666507474,
    "abacus": 0.12130983763988197,
    "abalone": 0.28862425675097286,
    "abandon": 0.7458169000241458,
    "abandoned": 0.7392928141426476,
    "abandonment": 0.6008406939420752,
    "abashed": 0.6443375157371012,
    "abate": 0.5941424538081023,
    "abatement": 0.22729375134607754,
    "abba": 0.31755300779756324,
    "abbey": 0.22307437348157008,
    "abbot": 0.18379805919396022,
    "abbreviate": 0.2063901132492405,
    "abbreviation": 0.15052469648331301,
    "abdomen": 0.27721757309435174,
    "abdominal": 0.26923096012075043,
    "abduct": 0.694147629055248,
    "abduction": 0.9816001245953423,
    "aberrant": 0.75148635864017,
    "aberration": 0.80578090564074,
    "abeyance": 0.3980487176516937,
    "abhor": 0.6851219272168063,
    "abhorrence": 0.679327144511876,
    "abhorrent": 0.6551829404514667,
    "abide": 0.25999275271959965,
    "abiding": 0.4502034359193592,
    "ability": 0.6400608653211843,
    "abject": 0.4353841529082468,
    "ablation": 0.3266584280324813,
    "ablaze": 0.7115978194160942,
    "able": 0.5188637644233107,
    "abnormal": 0.6708668924448811,
    "abnormality": 0.7547933511546869,
    "aboard": 0.2946418486239914,
    "abode": 0.21104915416396294,
    "abolish": 0.40692802974978226,
    "abolition": 0.5318553032195883,
    "abominable": 0.7614850609628544,
    "abominate": 0.7107489371502292,
    "abomination": 0.8256186281651542,
    "aboriginal": 0.2552748872344158,
    "abort": 0.6967311484544565,
    "abortion": 0.8290412326837588,
    "abortive": 0.8227850792932647,
    "abound": 0.4183625421308231,
    "abovementioned": 0.14793869176913008,
    "abracadabra": 0.48658835167410625,
    "abrasion": 0.40479041364629914,
    "abrasive": 0.4261735525699201,
    "abreast": 0.27722816743619955,
    "abroad": 0.4641101709330153,
    "abrogate": 0.4008047654516275,
    "abrupt": 0.6658975750014358,
    "abruptly": 0.6756335803977833,
    "abscess": 0.5734074398795654,
    "absence": 0.4966253291931798,
    "absent": 0.4555111638413784,
    "absentee": 0.40742858154793227,
    "absenteeism": 0.16825240080487822,
    "absinthe": 0.31448053793749653,
    "absolute": 0.3154932655512552,
    "absolution": 0.43634354711021966,
    "absolve": 0.3713763877922393,
    "absorb": 0.3556515557729129,
    "absorbed": 0.2815658085786491,
    "absorbent": 0.22894603933269497,
    "absorbing": 0.2971909577208751,
    "absorption": 0.2844940844012111,
    "abstain": 0.2626719596174803,
    "abstention": 0.32865909309006025,
    "abstinence": 0.4036335848305244,
    "abstract": 0.15465677281961654,
    "abstraction": 0.2584634216819754,
    "absurd": 0.6387492661760675,
    "absurdity": 0.6620103344148248,
    "abundance": 0.659268986907393,
    "abundant": 0.7903518262919309,
    "abuse": 0.9010415307345929,
    "abused": 0.9609071005357757,
    "abusive": 0.8597191015468457,
    "abutment": 0.11166020267734268,
    "aby": 0.31097344792148685,
    "abysmal": 0.6083030823142775,
    "abyss": 0.5374795668576781,
    "academic": 0.4710215404144901,
    "academy": 0.40768756905354636,
    "accede": 0.4250020809766216,
    "accelerant": 0.6270296063682654,
    "accelerate": 0.6597236118912954,
    "accelerated": 0.5859857823823661,
    "acceleration": 0.7106365982545993,
    "accelerator": 0.5936491145010512,
    "accent": 0.22875712779775062,
    "accentuate": 0.43255605695735383,
    "accept": 0.5113693858575723,
    "acceptable": 0.4585259607807264,
    "acceptance": 0.49045123943865365,
    "acceptances": 0.5582615874506067,
    "access": 0.4179777221148499,
    "accessible": 0.4862592596506296,
    "accession": 0.2587417895806661,
    "accessory": 0.15465677281961654,
    "accident": 0.8628885452671936,
    "accidental": 0.6043110328340845,
    "accidentally": 0.5625446873843095,
    "acclaim": 0.5671968905136828,
    "accolade": 0.4700898882847903,
    "accommodate": 0.5384824712988753,
    "accommodation": 0.5172349155525923,
    "accompaniment": 0.45169109469684876,
    "accompany": 0.5355466228492807,
    "accompanying": 0.49898816378687977,
    "accomplice": 0.3943801544668484,
    "accomplish": 0.7910831594837633,
    "accomplished": 0.6379706621316686,
    "accomplishment": 0.786580356924277,
    "accord": 0.5838142827326084,
    "accordance": 0.28216246846012555,
    "accordion": 0.33168780327551745,
    "account": 0.18367666283720108,
    "accountability": 0.5031103937995655,
    "accountable": 0.3085677815140254,
    "accountant": 0.31725251951489625,
    "accounting": 0.22576377858814017,
    "accounts": 0.21174398958502488,
    "accredited": 0.3760745711469558,
    "accretion": 0.3292169176559228,
    "accrue": 0.29081394909217306,
    "accueil": 0.27377035568904423,
    "accumulate": 0.35079096933725357,
    "accumulation": 0.3286847827227994,
    "accuracy": 0.3248786385780039,
    "accurate": 0.39135453570460654,
    "accursed": 0.7520531392015561,
    "accusation": 0.8118814326046714,
    "accusative": 0.6893628634367244,
    "accuse": 0.7584743237725169,
    "accused": 0.7151886733658697,
    "accuser": 0.7870297248287034,
    "accusing": 0.7282237929668114,
    "accustomed": 0.20182219679849545,
    "ace": 0.3541456706368097,
    "acetic": 0.33522368129224683,
    "acetylene": 0.39454853500756853,
    "ache": 0.7484705223042836,
    "achieve": 0.5804381465168614,
    "achieved": 0.6729266777222814,
    "achievement": 0.8248067528057674,
    "aching": 0.9260623534781981,
    "achy": 0.775881972563951,
    "acid": 0.5484348070853186,
    "acidity": 0.6799739314272177,
    "acknowledge": 0.45426023261290793,
    "acknowledged": 0.4005489432249343,
    "acknowledgement": 0.5809882726333253,
    "acknowledgment": 0.546458032685997,
    "acme": 0.2822984205398698,
    "acne": 0.5663792873818304,
    "acorn": 0.07762673477309688,
    "acoustic": 0.2800429613370218,
    "acoustics": 0.22090342376901925,
    "acquaint": 0.36374437635203694,
    "acquaintance": 0.2441465555870512,
    "acquainted": 0.6239641223429491,
    "acquiescence": 0.29462833606208627,
    "acquire": 0.5635277676608816,
    "acquiring": 0.46438794749352075,
    "acquisition": 0.42435220255256684,
    "acquisitions": 0.5985765823342938,
    "acquit": 0.3829833237013409,
    "acquittal": 0.4855988104261225,
    "acre": 0.24014413158633677,
    "acreage": 0.4362961169636568,
    "acres": 0.19277603650886002,
    "acrobat": 0.6562389266329444,
    "acrylic": 0.15991868104327436,
    "act": 0.5273520251711373,
    "acting": 0.5151044365061513,
    "action": 0.7476539250153088,
    "action figure": 0.5581448801159504,
    "actionable": 0.5377209742339693,
    "activate": 0.5828183638849325,
    "activation": 0.6982530329862234,
    "active": 0.7225909663746548,
    "activist": 0.4334357816001819,
    "activity": 0.529616170304312,
    "actor": 0.419518532987108,
    "actress": 0.4008555137920209,
    "actual": 0.3940472842036647,
    "actuality": 0.45499194035831964,
    "actuary": 0.22647674162805875,
    "acuity": 0.20882656407783787,
    "acumen": 0.44690218511198365,
    "acupuncture": 0.16506117656356226,
    "acute": 0.44348565725311145,
    "acutely": 0.36089735227474956,
    "ad": 0.47484802142023197,
    "adage": 0.2362679530223017,
    "adamant": 0.3990447970179395,
    "adapt": 0.3849366552514857,
    "adaptable": 0.41399738769158567,
    "adaptation": 0.2963517368932655,
    "add": 0.44448013173594175,
    "added": 0.24216712005382512,
    "addendum": 0.2461811643024649,
    "adder": 0.31540735854043606,
    "addict": 0.7977846466426332,
    "addicted": 0.708477602887848,
    "addiction": 0.7406578749988094,
    "addictive": 0.543367449070427,
    "addition": 0.21707418362971767,
    "additional": 0.36862858504490925,
    "additive": 0.42414540122252054,
    "address": 0.2588011472758537,
    "addressee": 0.2666288242992886,
    "addresses": 0.18537974151051417,
    "adept": 0.36339845358885864,
    "adequacy": 0.298552341822887,
    "adequate": 0.5154830802517137,
    "adhere": 0.24821269695305676,
    "adherence": 0.3905734451381229,
    "adherent": 0.22596050536540518,
    "adhering": 0.3907424335591395,
    "adhesion": 0.2614439180956857,
    "adhesive": 0.2286550510723794,
    "adieu": 0.45892691880234254,
    "adipose": 0.29174651529907,
    "adjacency": 0.3024345502384278,
    "adjacent": 0.2230610100836058,
    "adjective": 0.1780209601457584,
    "adjoining": 0.2244192491166906,
    "adjourn": 0.31391041083328286,
    "adjournment": 0.3255464288282274,
    "adjudicate": 0.3324293664117678,
    "adjudication": 0.2829661612539194,
    "adjunct": 0.2619361776444245,
    "adjust": 0.25548084298960716,
    "adjuster": 0.33831431733379524,
    "adjustment": 0.34646488349008026,
    "adjuvant": 0.30541513308344814,
    "admin": 0.35753014206043005,
    "administer": 0.30797726070444464,
    "administration": 0.28458764891079086,
    "administrative": 0.24205050407497103,
    "administrator": 0.29354585215412254,
    "admirable": 0.75529781799873,
    "admiral": 0.5887685796245031,
    "admiralty": 0.3696207594925274,
    "admiration": 0.8025733288700994,
    "admire": 0.7238500876832958,
    "admired": 0.7203898548222095,
    "admirer": 0.6607662843740645,
    "admiring": 0.6625197250833387,
    "admissibility": 0.5827849452212944,
    "admissible": 0.5270441094276278,
    "admission": 0.4967264223555594,
    "admit": 0.24728314577882013,
    "admittance": 0.37895539825464186,
    "admitted": 0.4355941654877938,
    "admitting": 0.35004064819421093,
    "admixture": 0.21298600700489623,
    "admonition": 0.4450921696469351,
    "ado": 0.24326140950043723,
    "adobe": 0.1561069883516498,
    "adolescence": 0.4651659518911519,
    "adolescent": 0.6196551812146011,
    "adopt": 0.48997606502252666,
    "adoption": 0.4028307547460898,
    "adoptive": 0.282928756284185,
    "adorable": 0.7759007838531189,
    "adoration": 0.7495147092167591,
    "adore": 0.5787885785760752,
    "adoring": 0.7072346585685347,
    "adorn": 0.6533626405999456,
    "adornment": 0.6470275422651612,
    "adrenalin": 0.8602066568687592,
    "adrenaline": 0.7997338834151755,
    "adrift": 0.32737423349500017,
    "adult": 0.5509731609087185,
    "adulterated": 0.7714347083833166,
    "adulterer": 0.6984702101692559,
    "adultery": 0.8770151791182071,
    "adulthood": 0.2732702440689197,
    "advance": 0.3752419843810547,
    "advanced": 0.6574961134952964,
    "advancement": 0.5954408870385252,
    "advancing": 0.7590881888166572,
    "advantage": 0.7149247804852437,
    "advantageous": 0.6585608619026322,
    "advent": 0.4285493227626805,
    "adventure": 0.8778142757423745,
    "adventurer": 0.7247247137281679,
    "adventures": 0.7054726496258055,
    "adventurous": 0.9623684879172223,
    "adversary": 0.5796901360470869,
    "adverse": 0.4740473987505193,
    "adversity": 0.6196831711304541,
    "advertise": 0.3289555993072886,
    "advertisement": 0.387639014203477,
    "advertising": 0.432774709257416,
    "adverts": 0.3135621565093802,
    "advice": 0.36153111895864665,
    "advisable": 0.6154031103296408,
    "advise": 0.4300345191173164,
    "advised": 0.49061635485428867,
    "advisement": 0.27255682466507886,
    "adviser": 0.39498038537353364,
    "advisor": 0.2687148660439194,
    "advisory": 0.33015512738175684,
    "advocacy": 0.4252569682682873,
    "advocate": 0.33778392963760806,
    "aegis": 0.2552524122395058,
    "aeration": 0.31323621273818414,
    "aerial": 0.31758895622406286,
    "aerobics": 0.6146241951877727,
    "aerodrome": 0.5063553813171168,
    "aerodynamic": 0.4978591919775076,
    "aerodynamics": 0.4590036018358168,
    "aeronautics": 0.4212776189769182,
    "aeroplane": 0.5286270000636196,
    "aerospace": 0.38201274383728284,
    "aesthetic": 0.3931368496417054,
    "aesthetics": 0.5249987659228088,
    "aetiology": 0.22278128228050723,
    "afar": 0.24506223774484667,
    "affable": 0.3524562539230764,
    "affair": 0.27277125937546465,
    "affect": 0.36695507606169875,
    "affecting": 0.4266312537367701,
    "affection": 0.6941395900892589,
    "affectionate": 0.7102215150940492,
    "affections": 0.5147468286634447,
    "affiche": 0.11438269935802267,
    "affidavit": 0.3769267470887692,
    "affiliated": 0.4069517823615976,
    "affiliation": 0.417827850030431,
    "affinity": 0.5363944829938906,
    "affirm": 0.47507640187508243,
    "affirmation": 0.4755532646876441,
    "affirmative": 0.6515813160207357,
    "affirmatively": 0.6812405404525749,
    "affix": 0.1875595271836295,
    "afflict": 0.4547173599474013,
    "afflicted": 0.45164436191167134,
    "affliction": 0.516576311836323,
    "affluence": 0.46864452348316027,
    "affluent": 0.4223004092912206,
    "afford": 0.3850324639606135,
    "affordable": 0.5420624316877698,
    "affront": 0.5659179726223633,
    "affronted": 0.5392336273665506,
    "afield": 0.23514233748522215,
    "afire": 0.6691567805723636,
    "afloat": 0.28305052671568315,
    "afore": 0.17092258357641885,
    "aforementioned": 0.15415814399656674,
    "aforesaid": 0.19259372671691566,
    "afraid": 0.9219167599727391,
    "afresh": 0.38273410800026075,
    "african": 0.24209715514844904,
    "aft": 0.23834512462767554,
    "afterlife": 0.3746459950615956,
    "aftermath": 0.3755772998298566,
    "afternoon": 0.21748748335969006,
    "aftershave": 0.24545421859969496,
    "aftertaste": 0.27635137879597477,
    "afterthought": 0.2588002198860493,
    "aga": 0.171430138302779,
    "agape": 0.3663823123720111,
    "agate": 0.21075563072628575,
    "age": 0.10493292640918717,
    "aged": 0.5653176889872579,
    "agency": 0.14591738688111044,
    "agenda": 0.14246309604539356,
    "agent": 0.2563744565789332,
    "agglomeration": 0.5285613917766321,
    "aggravate": 0.6733520560634171,
    "aggravated": 0.8271448421333525,
    "aggravates": 0.802650461144424,
    "aggravating": 0.6597802000091726,
    "aggravation": 0.850174677604616,
    "aggregate": 0.38359682266823747,
    "aggregation": 0.3404758083934097,
    "aggresive": 0.9732523572878523,
    "aggression": 0.9091093413098611,
    "aggressive": 0.8891391148508373,
    "aggressively": 0.7597329046028495,
    "aggressiveness": 0.9180424119181312,
    "aggressor": 0.8674221803243755,
    "agh": 0.4640317992441892,
    "aghast": 0.8272961291902763,
    "aghhh": 0.5284781715147102,
    "agile": 0.6258820161207004,
    "agility": 0.5754665440052399,
    "aging": 0.4090140698451376,
    "agitate": 0.6267912698879955,
    "agitated": 0.6253355512728374,
    "agitation": 0.7712649167455651,
    "aglow": 0.5169736222648469,
    "agnostic": 0.3498625254336663,
    "ago": 0.27283824536077134,
    "agonizing": 0.8447544401630043,
    "agony": 0.830627663541065,
    "agoraphobia": 0.7423452508327217,
    "agree": 0.5953153994869302,
    "agreeable": 0.6784351620182875,
    "agreed": 0.5064178397487366,
    "agreeing": 0.5975899986381534,
    "agreement": 0.4542094848099456,
    "agressive": 0.9143972713292922,
    "agricultural": 0.29796646129901155,
    "agriculture": 0.26698184253883867,
    "aground": 0.2858330433067922,
    "agua": 0.11257610117378881,
    "ahead": 0.441656943816807,
    "ahhh": 0.3311470620031996,
    "ahhhhhhhh": 0.4345414089442879,
    "ahoy": 0.30261676335214366,
    "aid": 0.5265953322530056,
    "aide": 0.35745128933355685,
    "aiding": 0.3914150921981534,
    "aids": 0.30118586251767265,
    "ail": 0.30578999100838716,
    "ailing": 0.6863038312452215,
    "ailment": 0.732938779061754,
    "aim": 0.36292239352515543,
    "aimless": 0.5101933202025076,
    "air": 0.26129288788899335,
    "airbag": 0.2248325878558537,
    "airborne": 0.32628364344884314,
    "aircraft": 0.475553264687644,
    "aircraft carrier": 0.502849714662229,
    "airfield": 0.4537888261782196,
    "airhead": 0.4402144782718445,
    "airlift": 0.419417412767859,
    "airline": 0.360838640120139,
    "airliner": 0.5896649975859737,
    "airlock": 0.3533057904816583,
    "airman": 0.5000256766471456,
    "airplane": 0.5745937148621848,
    "airport": 0.5710891546870746,
    "airs": 0.10495215457128604,
    "airship": 0.2881438296167289,
    "airspace": 0.3255464288282274,
    "airspeed": 0.549928963069244,
    "airstrip": 0.4674062835755417,
    "airtight": 0.2090381470097348,
    "airway": 0.4259477356353791,
    "aisle": 0.10283941423223991,
    "ait": 0.26621094189889083,
    "ajar": 0.23979603500727933,
    "aka": 0.1958383133743082,
    "akin": 0.25694536521889666,
    "alabaster": 0.23318123685353095,
    "alarm": 0.7354483278345842,
    "alarm clock": 0.4959082045684529,
    "alarmed": 0.7429835330528315,
    "alarming": 0.7733476115940342,
    "alas": 0.17419442044902872,
    "alb": 0.20822002728332106,
    "albatross": 0.25981615492503307,
    "albino": 0.09108298708738566,
    "album": 0.25672904795460166,
    "alchemy": 0.3781256641013367,
    "alcohol": 0.5150717370206882,
    "alcoholic": 0.6978892561754901,
    "alcoholism": 0.8596545898214867,
    "alcove": 0.17387560111687203,
    "alderman": 0.2802015608264521,
    "ale": 0.26720944849164624,
    "alert": 0.5693591310414226,
    "alertness": 0.6425636709753145,
    "alerts": 0.6076354956531195,
    "alfalfa": 0.11280486422990903,
    "algebra": 0.19031054108726628,
    "algebraic": 0.23647248283885458,
    "algorithm": 0.22894603933269497,
    "alias": 0.19182817155254403,
    "alibi": 0.36063852847473643,
    "alien": 0.42097713863019515,
    "alienate": 0.4790557476041176,
    "alienated": 0.27191995332132457,
    "alienation": 0.37378836137837235,
    "alight": 0.5001781352541935,
    "align": 0.28814382961672874,
    "aligned": 0.157932594403844,
    "alignment": 0.30635163965552614,
    "alike": 0.18287229622772966,
    "alimentation": 0.5413522055022256,
    "alimony": 0.32729067959922975,
    "aliquot": 0.16714905375418396,
    "alive": 0.632120103853632,
    "alkali": 0.1820926887170699,
    "alkaloids": 0.369084686786935,
    "allay": 0.2545690675717717,
    "allegation": 0.386309966515457,
    "allege": 0.31260619812934015,
    "alleged": 0.3772657965714427,
    "allegiance": 0.6541575537605594,
    "allegorical": 0.35367696951325817,
    "allegory": 0.4070988921163418,
    "allegro": 0.45543400418519114,
    "allergic": 0.645351515029014,
    "allergy": 0.49484725097713395,
    "alleviate": 0.5403574166095587,
    "alleviation": 0.3139619795321608,
    "alley": 0.3760401719839984,
    "alleyway": 0.3470904367869857,
    "alliance": 0.3991841585367633,
    "allied": 0.2994579509604107,
    "alligator": 0.5208626955750395,
    "allocate": 0.36862858504490925,
    "allocation": 0.2558952078005295,
    "allot": 0.33747348113926473,
    "allotment": 0.2542949916836957,
    "allow": 0.3740852180094147,
    "allowable": 0.4185251664167169,
    "allowance": 0.317763861746029,
    "allowed": 0.3743269395757548,
    "alloy": 0.28292875628418496,
    "allsmiles": 0.5342663848712867,
    "allure": 0.5880105190869587,
    "alluring": 0.7204492552883138,
    "allusion": 0.16561453036050058,
    "alluvial": 0.3910958969755414,
    "ally": 0.4416569438168071,
    "almanac": 0.24029167374755422,
    "almighty": 0.912062590291365,
    "almond": 0.2526055800938165,
    "aloft": 0.43508962317374833,
    "aloha": 0.38077681299364174,
    "alone": 0.20090223044050462,
    "alongside": 0.1762160441542413,
    "aloof": 0.5126734445845557,
    "aloud": 0.48446260147502695,
    "alpha": 0.33576020372247994,
    "alphabet": 0.09003764229723081,
    "alphabetical": 0.14467413616495595,
    "alpine": 0.21116542111651707,
    "alreadyyyyy": 0.5028191373075335,
    "altar": 0.3808164391396344,
    "altar boy": 0.09492107697758466,
    "alter": 0.5274760045383774,
    "alteration": 0.7490630577995315,
    "altercation": 0.750991501005537,
    "altered": 0.6412963277283409,
    "alternate": 0.2563259065899453,
    "alternating": 0.3014782568363449,
    "alternative": 0.2659063193736848,
    "altimeter": 0.35403019519379997,
    "altitude": 0.41759779055483454,
    "alto": 0.31368794831404817,
    "altogether": 0.5031454019074876,
    "aluminum": 0.1388221272560859,
    "alumnus": 0.26728196309179864,
    "alveolar": 0.29272272860875576,
    "alzheimers": 0.5534863534596183,
    "amalgam": 0.1860162736047071,
    "amalgamation": 0.31019369898549665,
    "amaretto": 0.3525544143829267,
    "amass": 0.28573373002932445,
    "amateur": 0.3082379122722406,
    "amaze": 0.845593424107058,
    "amazed": 0.6988677956040872,
    "amazedness": 0.7907083171459238,
    "amazement": 0.67004197192746,
    "amazing": 0.8533890488307463,
    "amazingly": 0.8262580319214016,
    "ambassador": 0.3949135033290858,
    "amber": 0.23067061881562367,
    "ambience": 0.3788402422331873,
    "ambient": 0.2542949916836957,
    "ambiguity": 0.5638330737317809,
    "ambiguous": 0.4359964623347169,
    "ambit": 0.20822002728332106,
    "ambition": 0.5555096875460385,
    "ambitious": 0.5698105851219679,
    "ambivalent": 0.22647674162805875,
    "ambrosia": 0.2835050899082192,
    "ambulance": 0.5108581851225085,
    "ambush": 0.6659936173720804,
    "ameliorate": 0.5267873986021788,
    "amen": 0.3797690867947424,
    "amenable": 0.2416955570421978,
    "amend": 0.34900954137835805,
    "amendment": 0.2747703878104115,
    "amends": 0.27283824536077134,
    "amenity": 0.38528395911486385,
    "amethyst": 0.28342169163473757,
    "amiable": 0.5126313151486555,
    "amicable": 0.5679723187269615,
    "amid": 0.17387560111687203,
    "amidst": 0.16714905375418396,
    "amino": 0.23490823533984587,
    "ammo": 0.5873527005756434,
    "ammonia": 0.4857223790034711,
    "ammonium": 0.29851470356785753,
    "ammunition": 0.4803069282689648,
    "amnesia": 0.32545860003989463,
    "amnesty": 0.2741301003383208,
    "amorous": 0.6839828255077801,
    "amorphous": 0.33010469556986966,
    "amortization": 0.325123588815619,
    "amount": 0.2555697422080138,
    "amour": 0.6126498995892027,
    "amp": 0.23224343611442283,
    "ampersand": 0.2637523042364857,
    "amphetamines": 0.7098717858378838,
    "amphibian": 0.21100754371837774,
    "amphibious": 0.18042087090384618,
    "amphitheater": 0.3620780030623409,
    "ample": 0.3873571652465268,
    "amplification": 0.5325517003911501,
    "amplify": 0.5650231472777957,
    "amplitude": 0.3757796415563258,
    "amply": 0.4764866447836152,
    "amputate": 0.7573754826559911,
    "amputation": 0.7989485566134082,
    "amuck": 0.4239736437983676,
    "amulet": 0.4032216942400911,
    "amuse": 0.6556133336785608,
    "amused": 0.9012338278692262,
    "amusement": 0.8801270001374056,
    "amusing": 0.9128568090224252,
    "ana": 0.14952624921290175,
    "anaconda": 0.7914872702353377,
    "anaesthesia": 0.19829465693251142,
    "anaesthetic": 0.12956587852073026,
    "anagram": 0.17597627624415568,
    "anal": 0.6055776033984566,
    "analgesic": 0.1909911874238805,
    "analogous": 0.1215595508645058,
    "analogue": 0.18103421409149087,
    "analogy": 0.19606345941039924,
    "analysis": 0.42087629810920035,
    "analyst": 0.2756259815741022,
    "analytic": 0.40115522611686855,
    "analytical": 0.2303811203854435,
    "analyze": 0.36277442807651517,
    "analyzer": 0.39531263662627164,
    "anaphylactic": 0.4175331489351277,
    "anarchism": 0.798533554296846,
    "anarchist": 0.648123223607717,
    "anarchy": 0.7454638906186131,
    "anastomosis": 0.3317156345422694,
    "anathema": 0.42904547845462976,
    "anatomic": 0.2713922919837044,
    "anatomy": 0.2303811203854435,
    "ancestor": 0.24699096172282142,
    "ancestral": 0.3516413758117671,
    "ancestry": 0.44101446103863134,
    "anchor": 0.12960606017427553,
    "anchorage": 0.16104552009323947,
    "ancient": 0.11545379848132034,
    "ancillary": 0.2669083623995793,
    "androgen": 0.4834321702362509,
    "android": 0.34163164792447376,
    "anecdote": 0.34988999055893766,
    "anemia": 0.4733987441626045,
    "anemic": 0.4878761108463587,
    "anemone": 0.3445612382413241,
    "anesthesia": 0.17814000805093752,
    "anesthesiologist": 0.12107771568589754,
    "anesthetic": 0.22246424447733965,
    "aneurysm": 0.7445532621018939,
    "anew": 0.4281870411083613,
    "angel": 0.574424586759512,
    "angelic": 0.6380252637193153,
    "anger": 0.7920970538937874,
    "angered": 0.9667179843551674,
    "angermanagement": 0.5467567970627867,
    "angina": 0.5765069116038705,
    "angiogram": 0.3901554971881525,
    "angiography": 0.37827872692152836,
    "angle": 0.17342089812629025,
    "angling": 0.28739112893818675,
    "angora": 0.2465968492643176,
    "angriest": 0.8863817717835449,
    "angry": 0.8176162440409915,
    "angrytweet": 0.5497638019985859,
    "angst": 0.8071700896178894,
    "anguish": 0.7602896029009104,
    "anguished": 0.737478530081442,
    "angular": 0.1395956604047299,
    "anhydrous": 0.20257724399398624,
    "animal": 0.3147379692801016,
    "animate": 0.7157001367918681,
    "animated": 0.6631590702642415,
    "animation": 0.7818202413193373,
    "animosity": 0.4896852100963131,
    "animus": 0.5383895002026382,
    "ankle": 0.11906800028972715,
    "anklet": 0.1647566005336113,
    "annals": 0.40980662838882,
    "annex": 0.22055141960597166,
    "annexation": 0.38038733198848584,
    "annexe": 0.21309096896308719,
    "annihilate": 0.8797461589178635,
    "annihilated": 0.8259234895340196,
    "annihilation": 0.8957933162645314,
    "anniversary": 0.7840384045195644,
    "annotate": 0.3082158572009916,
    "annotation": 0.3165836477416822,
    "announce": 0.49415281924166504,
    "announcement": 0.44620451091468566,
    "announcer": 0.3918442198858418,
    "annoy": 0.8117814665010122,
    "annoyance": 0.6996140529578506,
    "annoyed": 0.8102248702534011,
    "annoyin": 0.5087854605946419,
    "annoying": 0.8766090126640356,
    "annoys": 0.7593699198149441,
    "annual": 0.10581561919067173,
    "annuity": 0.14613741100293112,
    "annul": 0.4461180825994609,
    "annular": 0.3387900609716814,
    "annulment": 0.5428230106495914,
    "annulus": 0.2138659840243184,
    "anointed": 0.1964383309079655,
    "anointing": 0.2761991505936314,
    "anomalous": 0.4283872130583573,
    "anomaly": 0.5716888250640134,
    "anon": 0.18695866997134888,
    "anonymity": 0.1095440731260129,
    "anonymous": 0.18795558227305836,
    "anorexic": 0.6498540223087957,
    "answer": 0.20653733297543014,
    "answerable": 0.4169749600382411,
    "answering": 0.40453592388254567,
    "ant": 0.09086337471302784,
    "antagonism": 0.5755778040656736,
    "antagonist": 0.5564347295530817,
    "antagonistic": 0.4934824273832935,
    "antagonize": 0.6955211072037396,
    "ante": 0.1704911645691703,
    "antecedent": 0.3627145068428626,
    "antelope": 0.3189726514835041,
    "antenna": 0.16490268989680937,
    "anterior": 0.0958692236180647,
    "anthem": 0.4340603253510933,
    "anthill": 0.44801272801527947,
    "anthology": 0.32108218678581596,
    "anthrax": 0.683996538742048,
    "anthropological": 0.2821023206366826,
    "anthropologist": 0.22136356401715274,
    "anthropology": 0.19606345941039924,
    "anti": 0.298986183830792,
    "antiaircraft": 0.47699719023734666,
    "antibiotic": 0.20099479165140435,
    "antibiotics": 0.23850521987763348,
    "antichrist": 0.8672472099386794,
    "anticipate": 0.3286878965146182,
    "anticipation": 0.44405019276459945,
    "anticipatory": 0.41230764712521795,
    "antics": 0.5086131066728123,
    "antidote": 0.3024635441193819,
    "antifungal": 0.26493623277863126,
    "antigravity": 0.49241774198017996,
    "antimony": 0.2777927757799061,
    "antipathy": 0.5653640776197071,
    "antiquarian": 0.08532136672219771,
    "antiquated": 0.24203398032223572,
    "antique": 0.21855647639216222,
    "antiques": 0.20512180445303618,
    "antiquity": 0.22665271018226138,
    "antiseptic": 0.21473194949296404,
    "antisocial": 0.704966845891654,
    "antithesis": 0.27342007917700556,
    "antithetical": 0.4571290763935462,
    "antiviral": 0.2862369460782247,
    "antler": 0.2897509674752215,
    "antsy": 0.36043542901875286,
    "anus": 0.4804056376498124,
    "anvil": 0.3574746545017005,
    "anxiety": 0.8135946578605351,
    "anxietyattack": 0.8483333902460856,
    "anxious": 0.6989367745714948,
    "anxiousness": 0.6930383350198996,
    "anytime": 0.3251895132066321,
    "aorta": 0.3219559856413148,
    "aortic": 0.3503255001365081,
    "apace": 0.30933102748846925,
    "apache": 0.38728307605306467,
    "apartment": 0.37790192369103953,
    "apartments": 0.3291049432753974,
    "apathetic": 0.4606013951768599,
    "apathy": 0.4422202740455365,
    "ape": 0.22332920229746558,
    "aperture": 0.3072827515976574,
    "apex": 0.2681049242393972,
    "aphid": 0.3243128372026613,
    "aphrodisiac": 0.702397905773893,
    "apiece": 0.12918812356542908,
    "aplomb": 0.312493826835323,
    "apocalypse": 0.9221354523159476,
    "apocalyptic": 0.7959847325816717,
    "apologetic": 0.27455707820731545,
    "apologist": 0.2790645144834637,
    "apologize": 0.21579746951758016,
    "apology": 0.20138126416152993,
    "apostasy": 0.3595698151466875,
    "apostate": 0.38038733198848584,
    "apostle": 0.2668221635586751,
    "apostolic": 0.1832127878153138,
    "apostrophe": 0.20070709943766768,
    "apothecary": 0.1815851063171006,
    "appalled": 0.7173740771209057,
    "appalling": 0.7747959964764087,
    "apparatus": 0.24957773772468422,
    "apparel": 0.3777256553491549,
    "apparent": 0.21190256577991992,
    "apparently": 0.23484472233535802,
    "apparition": 0.38990783519329775,
    "appeal": 0.4541369799794956,
    "appear": 0.4619712737130185,
    "appearance": 0.3835000418684564,
    "appease": 0.21023302070703473,
    "appellant": 0.45509087708296864,
    "append": 0.2939149019030249,
    "appendage": 0.43932333679858493,
    "appendectomy": 0.6595962733424362,
    "appendicitis": 0.8281892029114867,
    "appendix": 0.2819392644888783,
    "appetite": 0.5161760276905941,
    "appetizer": 0.5169736222648469,
    "appetizing": 0.6325785959241841,
    "applaud": 0.7996408016626313,
    "applause": 0.9200243146036783,
    "apple": 0.4619402851289609,
    "apple juice": 0.36097779769453514,
    "applejack": 0.2874435896179403,
    "applesauce": 0.3274343511093755,
    "appliance": 0.29008340193568505,
    "appliances": 0.2528649188290866,
    "applicability": 0.3910958969755414,
    "applicable": 0.2511299151935909,
    "applicant": 0.3884500614084449,
    "application": 0.3316298157910214,
    "apply": 0.21572282959657285,
    "appoint": 0.18547722433063463,
    "appointment": 0.4721747760453405,
    "appointments": 0.5814138745632987,
    "apportion": 0.3910958969755414,
    "apportionment": 0.29859583056180755,
    "appraisal": 0.45928867567171,
    "appraise": 0.3910958969755414,
    "appreciable": 0.6286280618047626,
    "appreciate": 0.6162604003515347,
    "appreciated": 0.6571781294592383,
    "appreciates": 0.49326783408992314,
    "appreciation": 0.7064420604965274,
    "appreciative": 0.5592754165100848,
    "apprehend": 0.4083111079877808,
    "apprehension": 0.5156682320944281,
    "apprehensive": 0.40479041364629914,
    "apprentice": 0.28263635176358015,
    "apprenticeship": 0.5425302645677289,
    "approach": 0.2651550648797293,
    "approaching": 0.49874921707903463,
    "approbate": 0.4353841529082467,
    "approbation": 0.5421110059300499,
    "appropriate": 0.5198359033717964,
    "appropriation": 0.41399413344228536,
    "approval": 0.5884859270505177,
    "approve": 0.6580860512235488,
    "approved": 0.5124239089843043,
    "approvement": 0.7034479576219629,
    "approving": 0.7310905097337899,
    "approximate": 0.36205486746734683,
    "approximately": 0.276390311171642,
    "approximating": 0.4178569233956669,
    "approximation": 0.2508987032418566,
    "appurtenances": 0.2533171348881492,
    "apricot": 0.32553074642566776,
    "apron": 0.11155923447678967,
    "apt": 0.26312592402454493,
    "aptitude": 0.45892691880234254,
    "aqua": 0.2452693582291157,
    "aquamarine": 0.34691339639027624,
    "aquarium": 0.2735957034311983,
    "aquatic": 0.40453062066470674,
    "aqueduct": 0.2420932677974751,
    "aqueous": 0.14463636580579753,
    "arable": 0.1820926887170699,
    "arbiter": 0.34680355177695155,
    "arbitrary": 0.5745937148621847,
    "arbitrate": 0.4062407074083717,
    "arbitration": 0.40932348986283207,
    "arbitrator": 0.3080418260486646,
    "arbor": 0.31937057635196225,
    "arc": 0.22417345668582025,
    "arcade": 0.41107075751881794,
    "arcane": 0.29685514298695564,
    "arch": 0.18491509017758959,
    "archaeological": 0.4300547232914977,
    "archaeologist": 0.2744966187717105,
    "archaeology": 0.227910263904616,
    "archaic": 0.3567388168310116,
    "archangel": 0.5842871844408029,
    "archbishop": 0.19923466036574264,
    "archdiocese": 0.2048401026406711,
    "archduke": 0.24043720019633158,
    "arched": 0.25166094700134684,
    "archer": 0.419417412767859,
    "archery": 0.41421277375392707,
    "archetype": 0.3300239925507596,
    "archipelago": 0.398920813376466,
    "architect": 0.4755928401273387,
    "architectural": 0.38867177186150836,
    "architecture": 0.5104190483301748,
    "archive": 0.15617277559554843,
    "arctic": 0.23963457936929292,
    "ardent": 0.6798705501970657,
    "ardor": 0.5355508438304569,
    "arduous": 0.5872999700268514,
    "area": 0.14594422935993653,
    "arena": 0.08766678104971379,
    "areola": 0.246964126162755,
    "areyoukidding": 0.4275055145480061,
    "areyoukiddingme": 0.4614877785366623,
    "argent": 0.27078937291597976,
    "argh": 0.4869903274253347,
    "arghh": 0.4520011313610583,
    "arghhhh": 0.5478448868495572,
    "argue": 0.831790544791361,
    "argument": 0.2758094537185511,
    "argumentation": 0.3467377817177672,
    "argumentative": 0.3382846140621692,
    "arguments": 0.393616660159879,
    "arid": 0.29357040961092384,
    "arise": 0.5250840537761342,
    "aristocracy": 0.44123715830201077,
    "aristocrat": 0.2599086251202708,
    "aristocratic": 0.32889646983359516,
    "arithmetic": 0.2799868663828738,
    "ark": 0.2844810875593824,
    "arm": 0.1432524813918141,
    "armada": 0.5211736439227878,
    "armament": 0.6951607388780101,
    "armaments": 0.7502567841514596,
    "armature": 0.353120088547173,
    "armchair": 0.16919654288205424,
    "armed": 0.6965809948326027,
    "armor": 0.4104970726961665,
    "armored": 0.3155903916640043,
    "armory": 0.4459224962922293,
    "armpit": 0.4016461316154683,
    "arms": 0.22401871859060093,
    "army": 0.5330328475617079,
    "aroma": 0.4593461521496714,
    "aromatherapy": 0.49277963070459674,
    "arousal": 0.8056386769839017,
    "arouse": 0.4587111919889327,
    "aroused": 0.7486670234205243,
    "arraignment": 0.599631352707993,
    "arrange": 0.45812291806786587,
    "arranged": 0.43875763468006473,
    "arrangement": 0.26931029629628933,
    "array": 0.22131292853704462,
    "arrears": 0.425952825522576,
    "arrest": 0.8694017127222468,
    "arrhythmia": 0.5916334534670858,
    "arrival": 0.40547108127022585,
    "arrive": 0.5411780577635028,
    "arrogance": 0.7458641953553901,
    "arrogant": 0.7811522612408125,
    "arrow": 0.22988598412901143,
    "arsehole": 0.5085536251015472,
    "arseholes": 0.575465053791958,
    "arsenal": 0.5426769150258967,
    "arsenic": 0.42354176977945973,
    "arson": 0.8519972307878289,
    "arsonist": 0.6288211171563436,
    "art": 0.4864946704604806,
    "arterial": 0.34688649812952155,
    "artery": 0.4007032535366768,
    "artful": 0.5639563698684441,
    "arthritis": 0.6642287412582972,
    "arthropod": 0.35376530134937945,
    "artichoke": 0.11907400815586211,
    "article": 0.17113621126684975,
    "articles": 0.17362415452209984,
    "articulate": 0.37260475203083393,
    "articulation": 0.2901337982493995,
    "artifact": 0.30541513308344814,
    "artifice": 0.5415587164623401,
    "artificial": 0.34344003161153336,
    "artillery": 0.6837685253137131,
    "artisan": 0.42996821882573244,
    "artist": 0.5095838260211603,
    "artiste": 0.5994274349665114,
    "artistic": 0.6214667030099835,
    "artistry": 0.4967213680998427,
    "artists": 0.627593268787526,
    "artwork": 0.6123615578770698,
    "arty": 0.2412749871750288,
    "asap": 0.32136098312003,
    "asbestos": 0.3541456706368097,
    "ascend": 0.6388801663739831,
    "ascendancy": 0.5264797433582104,
    "ascendant": 0.5041120539995021,
    "ascending": 0.6478430531963383,
    "ascension": 0.6294124081160702,
    "ascent": 0.558783207326472,
    "ascertain": 0.3408205261575433,
    "ascertained": 0.3319359030426308,
    "ascetic": 0.2186367175594518,
    "ash": 0.3247804624253371,
    "ashamed": 0.6384655701703811,
    "ashes": 0.25938308375889574,
    "ashtray": 0.24397647164232125,
    "asinine": 0.2992400877733354,
    "ask": 0.2592784405734315,
    "asleeep": 0.06717245278540583,
    "asleep": 0.08350229788896407,
    "asp": 0.3087709614805207,
    "asparagus": 0.15940443932117845,
    "aspartame": 0.29190640753671204,
    "aspect": 0.2811150888998102,
    "aspects": 0.3011858625176726,
    "aspen": 0.1265848388937307,
    "asphalt": 0.11356979537962952,
    "asphyxia": 0.6570343944839625,
    "asphyxiation": 0.8438256049451988,
    "aspiration": 0.5775674864629033,
    "aspire": 0.5360450344223592,
    "aspirin": 0.11926167339388807,
    "aspiring": 0.6352665132322494,
    "ass": 0.5761675766189599,
    "assail": 0.35888606463117084,
    "assailant": 0.7772982241077546,
    "assassin": 0.9346121780906114,
    "assassinate": 0.9809427234653363,
    "assassination": 0.9284875399102035,
    "assault": 0.7810511239380769,
    "assay": 0.40308410179120446,
    "assemblage": 0.2835050899082192,
    "assemble": 0.36776935477505346,
    "assembled": 0.35091244698146373,
    "assembly": 0.4185251664167169,
    "assemblyman": 0.3511108898169641,
    "assent": 0.3577848616173394,
    "assert": 0.5484849775234765,
    "asserting": 0.43484687532258076,
    "assertion": 0.4306119323736336,
    "assertive": 0.38848291366833787,
    "assess": 0.4185251664167169,
    "assessment": 0.5510494125614642,
    "assessor": 0.34425170012549566,
    "asset": 0.6907322627530332,
    "assets": 0.4681289144751618,
    "asshole": 0.66456095176098,
    "assign": 0.2912093857099649,
    "assignee": 0.274164810167658,
    "assignment": 0.22232415646106685,
    "assimilate": 0.22970566216138666,
    "assimilation": 0.22589834005790024,
    "assist": 0.5482884115694976,
    "assistance": 0.3919726822651581,
    "assistant": 0.27483702258885967,
    "associate": 0.507643610886725,
    "association": 0.46976254298784914,
    "assorted": 0.30772462363275177,
    "assortment": 0.3291912594024236,
    "assuage": 0.3482004063992155,
    "assume": 0.35741404866430043,
    "assumed": 0.16799580245111603,
    "assuming": 0.40259391757479335,
    "assumption": 0.24997330595479308,
    "assurance": 0.3575943825238121,
    "assure": 0.6674201290302145,
    "assured": 0.5715114778243445,
    "assuredly": 0.4661653661073862,
    "asterisk": 0.1400124413359894,
    "asteroid": 0.49807271578627116,
    "asteroids": 0.5088906113152148,
    "asthma": 0.5653640776197071,
    "asthmatic": 0.6261368319008287,
    "astigmatism": 0.513477731161443,
    "astonish": 0.7334184611912898,
    "astonished": 0.531647775326794,
    "astonishing": 0.7632734144883885,
    "astonishingly": 0.8079187193985112,
    "astonishment": 0.5546433026336001,
    "astound": 0.5649464645448324,
    "astral": 0.2770983665845465,
    "astray": 0.7581343182060126,
    "astringent": 0.40453592388254556,
    "astrologer": 0.3478873832007269,
    "astrology": 0.25089870324185654,
    "astronaut": 0.5832963683085765,
    "astronomer": 0.4808147293650879,
    "astronomical": 0.43915946152532404,
    "astronomy": 0.3257627878763365,
    "astute": 0.6004727900710528,
    "asunder": 0.496377579298081,
    "asylum": 0.20533481502231418,
    "asymmetric": 0.20506635435344836,
    "asymmetry": 0.20308542197599744,
    "asymptotic": 0.2663608883719215,
    "atelier": 0.16565934756755152,
    "atheism": 0.4220543510197662,
    "atheist": 0.47689558143061145,
    "atheistic": 0.34125729203491606,
    "atherosclerosis": 0.4640317992441892,
    "athlete": 0.6440288511878746,
    "athletic": 0.7749001575840083,
    "athleticism": 0.7144747300305617,
    "athletics": 0.6811842039564504,
    "atlas": 0.15052469648331301,
    "atmosphere": 0.19401303504732068,
    "atmospheric": 0.2429852503224979,
    "atoll": 0.23097191556609284,
    "atom": 0.30541513308344814,
    "atomic": 0.6238235908935842,
    "atone": 0.46369028174551574,
    "atonement": 0.39583083343856823,
    "atpeace": 0.3364123511578656,
    "atrium": 0.19827242582312488,
    "atrocious": 0.8629140547207015,
    "atrocity": 0.8338951645221176,
    "atrophy": 0.5865588771380418,
    "attach": 0.1941313838746875,
    "attached": 0.1991681673124966,
    "attachment": 0.19847244745993098,
    "attack": 0.7496678444976314,
    "attacker": 0.8400378060348539,
    "attacking": 0.6749441870848458,
    "attain": 0.5492515383052923,
    "attainable": 0.4873076045774077,
    "attainment": 0.5851321069620129,
    "attempt": 0.34704861069288484,
    "attempted": 0.39538554038526813,
    "attend": 0.3183702812514878,
    "attendance": 0.5516915334561894,
    "attendant": 0.22156602777412432,
    "attention": 0.525339848256917,
    "attentionseeker": 0.5446568449693373,
    "attentionseekers": 0.4498260281960932,
    "attentive": 0.5621085936166943,
    "attenuate": 0.18461732406243744,
    "attenuated": 0.1388221272560859,
    "attenuation": 0.20021817647285667,
    "attest": 0.486499240619162,
    "attestation": 0.5753895453893739,
    "attic": 0.10950643276343641,
    "attire": 0.4041221074779518,
    "attitude": 0.5748363900562626,
    "attorney": 0.4094259320126821,
    "attract": 0.6251341679628095,
    "attraction": 0.8168769444026452,
    "attractive": 0.7394606139953424,
    "attractiveness": 0.7997862143382156,
    "attributable": 0.3814354400144585,
    "attribute": 0.4805170265427839,
    "attribution": 0.34687827889817907,
    "attrition": 0.523279287369287,
    "auburn": 0.09176770757953166,
    "auction": 0.49171142924089567,
    "auctioneer": 0.49999663256699944,
    "audacious": 0.7149928234792843,
    "audacity": 0.6481057160046886,
    "audible": 0.3104960247471598,
    "audience": 0.49214618186167164,
    "audio": 0.3841943664019989,
    "audit": 0.39982084682549773,
    "audition": 0.5915795904794056,
    "auditions": 0.6368891805077981,
    "auditor": 0.3825263312238903,
    "auditorium": 0.2996706929273141,
    "auditory": 0.29272272860875576,
    "aught": 0.06837976867157156,
    "augment": 0.507550935412035,
    "augmentation": 0.5089087768968461,
    "august": 0.2404909025885934,
    "aunt": 0.2581588295802344,
    "auntie": 0.22011295535828354,
    "aura": 0.40178744578371983,
    "aurora": 0.4729820783474149,
    "auspices": 0.3108533316208093,
    "auspicious": 0.4260749682207504,
    "austere": 0.2145462806271277,
    "austerity": 0.2429542293470136,
    "authentic": 0.65372990109891,
    "authenticate": 0.5692548679346472,
    "authentication": 0.4406232843546731,
    "authenticity": 0.42435666959339824,
    "author": 0.4270587221407661,
    "authoritative": 0.37656501899934297,
    "authority": 0.4038035587997228,
    "authorization": 0.36151157556331953,
    "authorize": 0.5577247679131935,
    "authorized": 0.4638916533256219,
    "authorship": 0.4840933217596822,
    "autism": 0.49326783408992314,
    "autistic": 0.24691907617698475,
    "auto": 0.37624302143484534,
    "autobiographical": 0.6667930684856769,
    "autobiography": 0.34553354877247155,
    "autocorrect": 0.26450274700313325,
    "autocratic": 0.3734701473565494,
    "autograph": 0.49845586075375825,
    "autographed": 0.5823070776729316,
    "automated": 0.24846379283513106,
    "automatic": 0.26426525592272204,
    "automobile": 0.5554303673196875,
    "automotive": 0.39267829504098256,
    "autonomy": 0.43805387969644366,
    "autopilot": 0.3040872338003434,
    "autopsy": 0.5665222508819378,
    "autumn": 0.36097779769453514,
    "auxiliary": 0.330148920703884,
    "avail": 0.5011238627865362,
    "availability": 0.5552967808095827,
    "available": 0.5311459264506293,
    "avalanche": 0.7402135014289224,
    "avarice": 0.6708668924448811,
    "avatar": 0.29580896750253777,
    "avenge": 0.8952121662522228,
    "avenger": 0.6543984479569473,
    "avenging": 0.8262852695034493,
    "avenue": 0.3091126344711773,
    "aver": 0.264165647081602,
    "average": 0.27414701065059366,
    "aversation": 0.2815823948524818,
    "averse": 0.513757974662787,
    "averseness": 0.49484725097713395,
    "aversion": 0.7821241184959938,
    "avert": 0.21332409441387734,
    "aviary": 0.18985362191917926,
    "aviation": 0.5259673661852887,
    "aviator": 0.500007803531664,
    "avid": 0.2947305135179233,
    "avocado": 0.2526395405462401,
    "avoid": 0.27668040966995455,
    "avoidance": 0.29251562110593726,
    "avoiding": 0.25690062048856926,
    "await": 0.12709012294926744,
    "awake": 0.36745567644423616,
    "awaken": 0.4005990491238107,
    "awakening": 0.46976254298784914,
    "award": 0.7520531392015561,
    "awards": 0.860715330939606,
    "aware": 0.2733630061055065,
    "awareness": 0.3544037308281797,
    "awe": 0.5047613661535638,
    "awed": 0.5688055505133244,
    "awesome": 0.9749589537830442,
    "awesomeness": 0.7623448034187426,
    "awestruck": 0.5526239902130718,
    "awful": 0.8634880146733289,
    "awkward": 0.5252127683491341,
    "awkwardness": 0.5569695294211543,
    "awning": 0.04663620141307856,
    "awry": 0.6134238927578793,
    "axe": 0.5533302974009244,
    "axial": 0.13257776402121335,
    "axiom": 0.2701576075985132,
    "axiomatic": 0.22351711511695918,
    "axis": 0.41490452984399395,
    "axle": 0.14476584053855873,
    "ay": 0.35200208076804046,
    "aye": 0.2539906361728667,
    "azimuth": 0.31758895622406286,
    "azure": 0.18236960234232988,
    "babble": 0.2664808021426155,
    "babbling": 0.2778350879652886,
    "babe": 0.6323507609303679,
    "baboon": 0.30500041910170544,
    "baby": 0.5244277378936752,
    "babysit": 0.49637364593914607,
    "babysitter": 0.3208896161502295,
    "baccalaureate": 0.4577412017336974,
    "baccarat": 0.3248315168137811,
    "bachelor": 0.326264073753822,
    "bachelorette": 0.6430948642311669,
    "back": 0.20149678135088037,
    "backboard": 0.10924904783014823,
    "backbone": 0.2805439489149653,
    "backdoor": 0.3176073286874581,
    "backdrop": 0.28403720265028737,
    "backer": 0.2847374787596888,
    "backfire": 0.5286782018225471,
    "backgammon": 0.25579423253019723,
    "background": 0.23116159446172144,
    "backhand": 0.2821554952765407,
    "backhoe": 0.37946524605428883,
    "backoff": 0.6223726345173053,
    "backpack": 0.3345267625370811,
    "backpacker": 0.49462187408257774,
    "backroom": 0.3332159068119519,
    "backseat": 0.22182512299932167,
    "backside": 0.5195140089809399,
    "backtrack": 0.42505625475339426,
    "backup": 0.31460605537834624,
    "backward": 0.32955577585079815,
    "backwardness": 0.4873076045774077,
    "backwards": 0.34074478679390935,
    "backwater": 0.35143058677281297,
    "backwoods": 0.1894234745328437,
    "backyard": 0.13939044957225033,
    "bacon": 0.3603512619283705,
    "bacteria": 0.5934695881797456,
    "bacterial": 0.5935755675054762,
    "bacterium": 0.5680571948068267,
    "bad": 0.6971076743864135,
    "badass": 0.6482403794201417,
    "badday": 0.3601081079353703,
    "badfeeling": 0.5108477592452347,
    "badge": 0.3100766107475619,
    "badger": 0.33015512738175695,
    "badhabit": 0.6074305427717474,
    "badly": 0.7118412599127455,
    "badness": 0.8451521331635902,
    "baffle": 0.3388532014968732,
    "baffled": 0.6511428197074951,
    "bag": 0.09931387332336847,
    "bagel": 0.1966496210042413,
    "baggage": 0.24291254057386089,
    "baggie": 0.30761747207035317,
    "baggy": 0.1249570032106415,
    "bagman": 0.3052045369220846,
    "bagpipes": 0.35612924030168847,
    "bail": 0.3698789694620495,
    "bailiff": 0.38944629478635095,
    "bait": 0.3500651346387817,
    "bake": 0.5887861197897579,
    "bakery": 0.5389271814948896,
    "baking": 0.2766353173143442,
    "bal": 0.23305355281915793,
    "balance": 0.2668003838596597,
    "balanced": 0.4392494748694581,
    "balcony": 0.23195027834309598,
    "bald": 0.24699096172282142,
    "balding": 0.33570581468595073,
    "baldy": 0.25216757975127746,
    "bale": 0.2098102409868104,
    "balk": 0.4739009164179592,
    "ball": 0.4223266743727664,
    "ballad": 0.428050171578824,
    "ballast": 0.3166068679368936,
    "ballerina": 0.6299259482357873,
    "ballet": 0.36475114838154016,
    "ballgame": 0.6915319747363097,
    "ballistic": 0.6656830811112028,
    "ballistics": 0.6430193899287804,
    "balloon": 0.3210639636519935,
    "ballot": 0.19268093221882912,
    "ballpark": 0.5734448069788279,
    "ballplayer": 0.6183926470752313,
    "ballpoint": 0.2127823460545716,
    "ballroom": 0.6677969090913307,
    "ballsy": 0.30088743735537077,
    "balm": 0.19944401901249337,
    "balmy": 0.29874298858333387,
    "balsam": 0.23168591851934203,
    "balsamic": 0.1627621666518151,
    "bam": 0.30020081146778516,
    "bamboo": 0.19545708712743698,
    "ban": 0.7066870445323977,
    "banana": 0.15779803422178232,
    "band": 0.40908700721192587,
    "bandage": 0.4272999349506463,
    "bandanna": 0.14258826011019438,
    "bandit": 0.8294626135547772,
    "bandstand": 0.4803040417798882,
    "bandwagon": 0.4675249164251891,
    "bandwidth": 0.3419195756485946,
    "bane": 0.5834333711704884,
    "bang": 0.7666758208257881,
    "banger": 0.381277117277252,
    "banish": 0.679841256377353,
    "banished": 0.8360356980647762,
    "banishment": 0.7421716348516922,
    "banister": 0.2570040843180458,
    "banjo": 0.22670863447147763,
    "bank": 0.181393355389129,
    "banker": 0.39779888655750056,
    "banking": 0.1631946455407488,
    "bankroll": 0.36546946899793054,
    "bankrupt": 0.6775114876280897,
    "bankruptcy": 0.8828983515758588,
    "banner": 0.23113651077678363,
    "banquet": 0.5347805828524074,
    "banshee": 0.3826260750925708,
    "banter": 0.4718591541038306,
    "banzai": 0.32131030639264235,
    "baptism": 0.5420603423914416,
    "baptismal": 0.26430911187955836,
    "baptize": 0.4205498793591159,
    "bar": 0.3306017765544852,
    "barb": 0.20592635136236045,
    "barbarian": 0.6865020679180692,
    "barbaric": 0.682034843191807,
    "barbarism": 0.7364041607967361,
    "barbecue": 0.6084949928673277,
    "barbed": 0.6158703376173573,
    "barber": 0.27791352948428694,
    "barbershop": 0.2900936525522405,
    "barbie doll": 0.37816131318585233,
    "bard": 0.23460247050216076,
    "bare": 0.544586088211728,
    "bareback": 0.18656126742478618,
    "barefoot": 0.21362584538843152,
    "barely": 0.06679160821789003,
    "barf": 0.3759313421528398,
    "bargain": 0.39940652141356087,
    "bargaining": 0.4573039513320691,
    "barge": 0.2169516618102621,
    "baritone": 0.3545426264813557,
    "barium": 0.22272880685477506,
    "bark": 0.4400155393183221,
    "barkeep": 0.3064008706297106,
    "barks": 0.4772688343208946,
    "barley": 0.1497960547359208,
    "barmaid": 0.28357457484738374,
    "barman": 0.4189302174336318,
    "barn": 0.2659417957074998,
    "barnacle": 0.20957452350984732,
    "barney": 0.21495545367614244,
    "barnyard": 0.18455796707500702,
    "barometer": 0.18420390140519693,
    "baron": 0.19004104394306118,
    "baroness": 0.31941273459310965,
    "baroque": 0.1878451088870601,
    "barrack": 0.3514749714758018,
    "barracuda": 0.5416031469255955,
    "barrage": 0.6337803288692841,
    "barred": 0.740514309035774,
    "barrel": 0.1652457530473604,
    "barren": 0.5132378120182315,
    "barricade": 0.5150717370206882,
    "barrier": 0.37485928499298926,
    "barring": 0.5426638691748058,
    "barrister": 0.36546946899793054,
    "barroom": 0.48796045660312687,
    "barrow": 0.19431614030206354,
    "bartender": 0.48049105692902794,
    "barter": 0.3572416803505556,
    "base": 0.2245257024849185,
    "baseball": 0.5722779842917916,
    "baseball bat": 0.43518469061210263,
    "baseboard": 0.1299100710442898,
    "baseless": 0.3584082982349692,
    "baseline": 0.19690878120235683,
    "baseman": 0.3008375399577807,
    "basement": 0.3444981457717683,
    "bases": 0.1185627668900009,
    "bash": 0.3811937688747614,
    "bashful": 0.26606184438363145,
    "basic": 0.1434680748728983,
    "basics": 0.29516932734404233,
    "basil": 0.12590941767291614,
    "basilica": 0.20302741799676075,
    "basin": 0.10205623855162993,
    "basis": 0.1655547625979949,
    "bask": 0.40046007658552624,
    "basket": 0.09276487365661328,
    "basketball": 0.707559304996059,
    "bass": 0.10136466778345596,
    "bass guitar": 0.38977337735467393,
    "basso": 0.26526078754766064,
    "bassoon": 0.24993909144185372,
    "bastard": 0.7716688897794902,
    "bastarding": 0.7153651044471266,
    "bastards": 0.7805303706273633,
    "bastion": 0.3082379122722406,
    "bat": 0.33769318213108285,
    "batch": 0.2035403215802278,
    "batching": 0.24024087161464322,
    "bate": 0.34119070710178384,
    "bath": 0.3213103063926423,
    "bathe": 0.27229844842159284,
    "bathhouse": 0.24853631978465435,
    "bathing": 0.34928017258756655,
    "bathrobe": 0.2609085863063953,
    "bathroom": 0.14719861560790967,
    "bathtub": 0.17878675833399382,
    "bathymetry": 0.30417633396771815,
    "baton": 0.3157797634359235,
    "battalion": 0.6207907058119245,
    "batter": 0.11881702889396227,
    "battered": 0.8426667623942715,
    "battering": 0.7055277181349456,
    "battery": 0.24490030978572522,
    "battle": 0.7024854272594359,
    "battled": 0.6313395543185062,
    "battlefield": 0.8609702679615303,
    "battleground": 0.864335582547745,
    "battlements": 0.41096602238105967,
    "battleship": 0.5118253796569067,
    "batty": 0.4430179530512582,
    "bauble": 0.3740852180094147,
    "bawdy": 0.7476336983824339,
    "bawl": 0.64219048027874,
    "bay": 0.3628242362899658,
    "bayonet": 0.6412854555015728,
    "bayou": 0.25194459835237837,
    "bazaar": 0.22160629902506868,
    "bazooka": 0.6460230041178265,
    "bday": 0.5148313429906651,
    "be": 0.2360890128646252,
    "beach": 0.662476114008246,
    "beaches": 0.6218240015350156,
    "beacon": 0.2534950390703724,
    "bead": 0.24699096172282142,
    "beading": 0.16585347023055985,
    "beads": 0.3214369869577851,
    "beady": 0.2472831457788202,
    "beagle": 0.3515992257640532,
    "beak": 0.2563259065899453,
    "beaker": 0.25579423253019723,
    "beam": 0.2123491345530021,
    "beaming": 0.7338873891622777,
    "bean": 0.2465277623709054,
    "beanbag": 0.21696423028683812,
    "beanie": 0.08285210085140288,
    "bear": 0.37044753368649597,
    "bearable": 0.2098487962135248,
    "beard": 0.10899764426236709,
    "bearded": 0.1885394819164894,
    "bearer": 0.3586945800225483,
    "bearing": 0.2174383335659305,
    "bearings": 0.318845236894007,
    "bearish": 0.3467377817177672,
    "bearskin": 0.32119943011570595,
    "beast": 0.689679054997457,
    "beastly": 0.8193389806456739,
    "beat": 0.538484572185739,
    "beaten": 0.8713460598609377,
    "beater": 0.3535893570269567,
    "beating": 0.7859478250967998,
    "beatnik": 0.32928455490028696,
    "beau": 0.29993083748831467,
    "beautification": 0.6845315976834986,
    "beautiful": 0.6913417813611354,
    "beautify": 0.7100522698177919,
    "beauty": 0.6424420086233624,
    "beaver": 0.17716234013026885,
    "bebop": 0.29794217079513824,
    "beck": 0.22912071305642745,
    "beckon": 0.35425155897106186,
    "become": 0.42659122057411025,
    "bed": 0.11622179973911868,
    "bedding": 0.2989828419295923,
    "bedpan": 0.22318845428073228,
    "bedrock": 0.19086247442140564,
    "bedroom": 0.3633227490300585,
    "bedside": 0.11309665428487681,
    "bedspread": 0.03544993028082692,
    "bedtime": 0.27812057345205593,
    "bee": 0.3137854916692251,
    "beef": 0.18366148472097568,
    "beefsteak": 0.25063793655855227,
    "beehive": 0.4736434614601794,
    "beep": 0.3654960258864512,
    "beeper": 0.49489006303798244,
    "beer": 0.45274064121706714,
    "bees": 0.4260749682207504,
    "beeswax": 0.2515237682801001,
    "beetle": 0.30677155544702384,
    "befall": 0.44024174152115103,
    "befitting": 0.33213675325274666,
    "befriend": 0.7681003962533198,
    "befuddled": 0.7096622083939648,
    "beg": 0.49990725744085757,
    "beggar": 0.4345332691617113,
    "begging": 0.4046373373340029,
    "begin": 0.4451198059273666,
    "beginner": 0.2889670616218242,
    "beginning": 0.571383059459546,
    "beginnings": 0.5977540442228617,
    "begrudge": 0.696497048410322,
    "begun": 0.3977908254291053,
    "behappy": 0.6624796382273876,
    "behave": 0.31087687064636305,
    "behavior": 0.2888882428226639,
    "behavioral": 0.29993083748831467,
    "behemoth": 0.5507340443245923,
    "behest": 0.22698506760946321,
    "behold": 0.18923107876388817,
    "beholden": 0.46051118699529053,
    "beholder": 0.429665659192583,
    "beige": 0.07700741463185894,
    "belated": 0.4335280036761352,
    "belay": 0.28203954776218665,
    "belch": 0.5774426817740471,
    "belief": 0.6148083185444192,
    "believable": 0.5762211670406888,
    "believe": 0.4473672207284337,
    "believed": 0.3561175238860319,
    "believer": 0.41445018081441215,
    "believing": 0.5930818284111771,
    "belittle": 0.6041799616354191,
    "belittled": 0.5154939730623566,
    "bell": 0.3219559856413148,
    "bellboy": 0.20021817647285667,
    "bellhop": 0.1297681523965048,
    "belligerent": 0.5093440400212391,
    "bellman": 0.10959268222205432,
    "bellow": 0.39257037853366905,
    "bellows": 0.3230339041125498,
    "belly": 0.21332409441387734,
    "bellybutton": 0.1320003077404961,
    "bellyful": 0.6031529565643504,
    "belong": 0.30163184599971615,
    "belongings": 0.24105281453972974,
    "beloved": 0.8158465853419243,
    "belt": 0.1670351301500237,
    "beluga": 0.16812413160202097,
    "bemused": 0.43449569934726756,
    "bench": 0.15857753230728783,
    "bend": 0.1847104086847846,
    "bender": 0.31363957130827774,
    "bending": 0.3663995053771691,
    "beneath": 0.1728987723131069,
    "benedictory": 0.35708020953560604,
    "benefactor": 0.6193733559387987,
    "beneficial": 0.6039015338583386,
    "beneficiary": 0.4541520859257986,
    "benefit": 0.6467591068487489,
    "benevolence": 0.4412414876291139,
    "benevolent": 0.47136693205797614,
    "benign": 0.3763966810445406,
    "bent": 0.31941273459310965,
    "benzene": 0.28445682563183733,
    "bequeath": 0.4674629471001618,
    "bequest": 0.31491807764282254,
    "bereaved": 0.6553790485110689,
    "bereavement": 0.5718930915859275,
    "bereft": 0.4949396310904141,
    "beret": 0.1028329403400715,
    "bergamot": 0.19441973447875835,
    "berlin": 0.27322117806072604,
    "berserk": 0.3810103522254708,
    "berth": 0.3303754073123975,
    "beryllium": 0.2591450465623343,
    "beseech": 0.3518779356932131,
    "beset": 0.5133165201050977,
    "bestdayever": 0.5761179521065645,
    "bestfeeling": 0.5487249149307096,
    "bestfriends": 0.7920544541376392,
    "bestial": 0.6341024132427691,
    "besties": 0.6574003330735735,
    "bestow": 0.4211819717928352,
    "bestseller": 0.5857259731923368,
    "bet": 0.4984441011421062,
    "beta": 0.35425082371932437,
    "betray": 0.9333590587155511,
    "betrayal": 0.7998804023854433,
    "betrayed": 0.7811415755797307,
    "betrothed": 0.6481196323376479,
    "betterment": 0.6834118009222262,
    "betting": 0.684346145869429,
    "betty": 0.1962101062327197,
    "bevel": 0.4326691640462166,
    "beverage": 0.35403019519379997,
    "bevy": 0.2897920027494513,
    "beware": 0.649000776767562,
    "bewilder": 0.46176206797407,
    "bewildered": 0.5765069116038705,
    "bewilderment": 0.5591919650902538,
    "bias": 0.23972852635551317,
    "biased": 0.3450926673454399,
    "bib": 0.27047317328252485,
    "bible": 0.29883994988435314,
    "biblical": 0.22820189976074182,
    "bibliography": 0.1553201338261007,
    "bicarbonate": 0.17306847929097577,
    "bicentennial": 0.24818977440856246,
    "biceps": 0.40066050559862787,
    "bicker": 0.6844116800005875,
    "bickering": 0.7995136866361304,
    "bicolor": 0.19318328442665492,
    "bicycle": 0.44101446103863134,
    "bid": 0.5046815562579946,
    "bidder": 0.2879171395512374,
    "bidding": 0.44219063950618404,
    "bide": 0.2928415122824567,
    "biennial": 0.15294524994434971,
    "bier": 0.26231848983806255,
    "bifurcation": 0.441699584439075,
    "big": 0.5873619768317327,
    "bigamy": 0.5332949945485017,
    "bigday": 0.6412329041768433,
    "biggestfear": 0.8321067551561327,
    "biggie": 0.29272272860875576,
    "bighorn": 0.34497337545062706,
    "bigmouth": 0.3877274446001324,
    "bigot": 0.507716417520778,
    "bigoted": 0.7406578749988094,
    "bigotry": 0.5448295424133079,
    "bike": 0.4289012356963346,
    "biker": 0.5024960354752976,
    "bikini": 0.5416010561485664,
    "bilateral": 0.2508086417243129,
    "bilayer": 0.23666208266835398,
    "bile": 0.5738318093478386,
    "bilge": 0.33609099013074734,
    "bilingual": 0.4523940420488965,
    "bill": 0.266090941267311,
    "billboard": 0.19689538179434188,
    "billet": 0.37464599506159557,
    "billiard": 0.5156682320944284,
    "billiards": 0.41037124847574913,
    "billing": 0.31861340371094427,
    "billion": 0.4813099893460645,
    "billionaire": 0.6386224346787847,
    "billy": 0.22072229245363217,
    "bimbo": 0.24290769271924803,
    "bimonthly": 0.1818108088341318,
    "bin": 0.17478280165213259,
    "binary": 0.18702331247824155,
    "bind": 0.309229994235462,
    "binder": 0.12323506502828234,
    "bindery": 0.2225301476090475,
    "binding": 0.25793951435055934,
    "bing": 0.28528780574161144,
    "binge": 0.5183109853009226,
    "bingo": 0.5651482424141221,
    "binocular": 0.18124622054989933,
    "binoculars": 0.14840828876949325,
    "binomial": 0.26606184438363145,
    "bio": 0.15486555026422452,
    "biochemical": 0.34595378513960984,
    "biochemist": 0.2661791273144137,
    "biochemistry": 0.33890568499890755,
    "biogenesis": 0.2888882428226639,
    "biographer": 0.38421921950137256,
    "biography": 0.2700604572559676,
    "biological": 0.2620979735103431,
    "biologist": 0.31941273459310965,
    "biology": 0.12170212142873232,
    "bionic": 0.37704165825616437,
    "biopsy": 0.5078134796093146,
    "biosphere": 0.3121249725045992,
    "bipartite": 0.3468386750582537,
    "bipolar": 0.63444996079974,
    "birch": 0.19606681852989566,
    "bird": 0.37150964258613445,
    "birdcage": 0.22278128228050723,
    "birdie": 0.2528649188290866,
    "birdman": 0.3605232078360743,
    "birth": 0.7394786334799084,
    "birthday": 0.9321282367352596,
    "birthing": 0.7644585538068399,
    "birthmark": 0.3291733754835554,
    "birthplace": 0.4140722298103018,
    "birthright": 0.3513099866036364,
    "bis": 0.25307225512852616,
    "biscuit": 0.5671561596422652,
    "bisexual": 0.5314226559871068,
    "bishop": 0.11006252902154358,
    "bison": 0.2696535927986748,
    "bisque": 0.3771684492517621,
    "bistro": 0.31172258309980844,
    "bit": 0.1755814145938495,
    "bitch": 0.6055509619721455,
    "bitchy": 0.6653934856375718,
    "bite": 0.6955612319903862,
    "biter": 0.5246977525610004,
    "bitsy": 0.21332409441387734,
    "bitter": 0.5876865676975873,
    "bitterly": 0.6496054078367044,
    "bitterness": 0.7139876881168756,
    "bittersweet": 0.36465121511502474,
    "bitty": 0.12236183515455387,
    "bitumen": 0.17595228825712236,
    "biweekly": 0.2013075305326914,
    "biz": 0.2828626363857849,
    "bizarre": 0.4413528014315693,
    "blab": 0.25793951435055934,
    "blabbermouth": 0.4955318785881937,
    "black": 0.2934179596464747,
    "black snake": 0.8558389830937604,
    "blackberry": 0.33072886404182983,
    "blackbird": 0.1753218732282802,
    "blackboard": 0.1095440731260129,
    "blacken": 0.5263336216315586,
    "blackface": 0.4120980021044113,
    "blackjack": 0.46810533271809324,
    "blacklist": 0.7572970525614561,
    "blackmail": 0.8329263846321138,
    "blackmailer": 0.8226684222472758,
    "blackness": 0.45227280279709026,
    "blackout": 0.6480962886655698,
    "blacksmith": 0.3318400805270554,
    "bladder": 0.26629092085756695,
    "blade": 0.42819464394375933,
    "blame": 0.717658559566133,
    "blameless": 0.3494020528290128,
    "bland": 0.2716933910359918,
    "blank": 0.08881504829640287,
    "blanket": 0.3032910740192051,
    "blare": 0.3660870682415517,
    "blase": 0.18068052214293442,
    "blasphemous": 0.6771743929714543,
    "blasphemy": 0.7691548307880367,
    "blast": 0.834385301014874,
    "blaster": 0.3414774058212642,
    "blastoff": 0.6434206271678747,
    "blatant": 0.5193299949884377,
    "blather": 0.36544147498403096,
    "blaze": 0.3975146539467069,
    "blazer": 0.28059033626632124,
    "blazing": 0.6470882304845245,
    "bleach": 0.2495767863100114,
    "bleak": 0.4943360873737992,
    "bleed": 0.9193931639491714,
    "bleeder": 0.698446643387148,
    "bleeding": 0.7953362597035278,
    "bleep": 0.4436291546577006,
    "blemish": 0.5453988075713868,
    "blemished": 0.5559501256897386,
    "blend": 0.26906141304619513,
    "blender": 0.36405188972395847,
    "blending": 0.2514897019683703,
    "bless": 0.6336466959296252,
    "blessed": 0.6064718915427769,
    "blessing": 0.6324259496603436,
    "blessings": 0.6597152117363068,
    "bleu": 0.19226279400966628,
    "blight": 0.6316668339979381,
    "blighted": 0.6654430756014014,
    "blimp": 0.2690181121625186,
    "blind": 0.5326656611402177,
    "blinded": 0.464946059592333,
    "blindfold": 0.4630048478008467,
    "blindfolded": 0.5617923617300898,
    "blinding": 0.4806987816776931,
    "blindly": 0.39588747878444913,
    "blindness": 0.4699976392136912,
    "blink": 0.16736191422009716,
    "blip": 0.27597689489139055,
    "bliss": 0.5568428918240773,
    "blissful": 0.7171326833335732,
    "blister": 0.3620808949313907,
    "blistering": 0.4276653550861292,
    "blitz": 0.5033165237251385,
    "blizzard": 0.5255408718576344,
    "bloat": 0.61832721930213,
    "bloated": 0.62752496912435,
    "blob": 0.20302303989675174,
    "block": 0.3486166913786941,
    "blockade": 0.3641879380510126,
    "blockage": 0.54146670958233,
    "blockbuster": 0.5665524505525796,
    "blockhead": 0.5123188112575422,
    "blog": 0.2877521921714828,
    "bloke": 0.29630127757359137,
    "blond": 0.3232065931419658,
    "blonde": 0.4480377751703909,
    "blood": 0.6221960011936047,
    "bloodbath": 0.9721462067295078,
    "bloodhound": 0.3686285850449093,
    "bloodless": 0.3628870304164121,
    "bloodline": 0.4345614448104236,
    "bloodshed": 0.9681626435487594,
    "bloodshot": 0.7351376596931547,
    "bloodstream": 0.33809797119167184,
    "bloodthirsty": 0.8844091548849945,
    "bloody": 0.9692225066776158,
    "bloom": 0.5335602097408785,
    "bloomers": 0.3779298968940826,
    "blooming": 0.5932658111461075,
    "blossom": 0.42485227767115447,
    "blot": 0.22820189976074182,
    "blotched": 0.6544425220040935,
    "blotter": 0.230107476555016,
    "blouse": 0.09799269012317056,
    "blow": 0.5811651461638243,
    "blower": 0.35833834000873954,
    "blowfish": 0.3241862160296504,
    "blowing": 0.28357457484738374,
    "blowjob": 0.5421940437896187,
    "blown": 0.421769703262116,
    "blowout": 0.5667054413949866,
    "blowtorch": 0.49529775153371824,
    "blubber": 0.17601345359823597,
    "bluddy": 0.42706570614958217,
    "blue": 0.1590219321856418,
    "blue spruce": 0.18588189414754785,
    "blueberry": 0.1920960555080444,
    "bluebird": 0.20568227498146757,
    "bluegrass": 0.2758989419861526,
    "bluejay": 0.3758042259111674,
    "blueprint": 0.03688443856855355,
    "blues": 0.08167464317237609,
    "bluff": 0.16490144160300652,
    "bluish": 0.15807092775333018,
    "blunder": 0.6899092043230288,
    "blunt": 0.4595035838507768,
    "blur": 0.43773776447175783,
    "blurred": 0.3166837256992335,
    "blurry": 0.6856545154294879,
    "blurt": 0.28533276684451614,
    "blush": 0.49214618186167164,
    "blushing": 0.5431672489073404,
    "boa": 0.5116045496721214,
    "boa constrictor": 0.7081383525218821,
    "boar": 0.3332159068119519,
    "board": 0.1523648111314522,
    "board game": 0.4258096538791625,
    "boarder": 0.29412805084067317,
    "boarding": 0.22833548129382542,
    "boardroom": 0.3681263668477994,
    "boards": 0.1215595508645058,
    "boardwalk": 0.3541456706368097,
    "boast": 0.3769940154769829,
    "boastful": 0.5571553569677388,
    "boasting": 0.4218312617188813,
    "boat": 0.24024087161464322,
    "boathouse": 0.24105281453972974,
    "boating": 0.4468783108998467,
    "boatload": 0.30105371788885266,
    "boatman": 0.38889133158000905,
    "bobbin": 0.2992400877733354,
    "bobcat": 0.3095688475844235,
    "bobsled": 0.4681289144751618,
    "bode": 0.31499202842214635,
    "bodega": 0.17334948138441933,
    "bodice": 0.3214219456031332,
    "bodily": 0.31861340371094427,
    "body": 0.3894927413577431,
    "bodyguard": 0.4781664501530866,
    "bog": 0.33459512153501053,
    "bogey": 0.3641879380510126,
    "bogeyman": 0.5047591493527387,
    "bogus": 0.43979792501536574,
    "bohemian": 0.3514749714758018,
    "boil": 0.47287684184530054,
    "boiler": 0.38943741479942806,
    "boilerplate": 0.35253965475254784,
    "boiling": 0.5483582509687539,
    "boisterous": 0.5834333711704884,
    "bold": 0.11720535502205941,
    "boldness": 0.6489918089896927,
    "bollocks": 0.29055465636981376,
    "bolster": 0.41077744568935753,
    "bolt": 0.27699237413147126,
    "bolus": 0.31563854508405603,
    "bomb": 0.8230489618244275,
    "bombard": 0.8663422886919667,
    "bombardier": 0.7228495606198416,
    "bombardment": 0.8746913220333016,
    "bombed": 0.9118473897138352,
    "bomber": 0.8185809177325625,
    "bombers": 0.8226173801836251,
    "bombing": 0.8572674320401994,
    "bombshell": 0.6626518647555867,
    "bonanza": 0.5970778920489013,
    "bonbon": 0.6463421003383187,
    "bond": 0.4015394533832145,
    "bondage": 0.7159258872454828,
    "bonding": 0.2888882428226639,
    "bonds": 0.4476362734869702,
    "bondsman": 0.3057875259517046,
    "bone": 0.2994304114982129,
    "bonehead": 0.3994011644212252,
    "boner": 0.4589550770619705,
    "bones": 0.35144316287545657,
    "bonfire": 0.4862575451513602,
    "bong": 0.43447566104595975,
    "bonkers": 0.6603639631328355,
    "bonne": 0.22974193580162605,
    "bonnet": 0.34015737122499257,
    "bonny": 0.24090071980761443,
    "bonsai": 0.2954323856577404,
    "bonus": 0.6718702662066173,
    "bony": 0.2844386281979494,
    "boo": 0.69096635600883,
    "boob": 0.4816579783003315,
    "booby": 0.2815239032547945,
    "booger": 0.3657772936252545,
    "boogeyman": 0.4670738629272526,
    "boogie": 0.364395174198602,
    "book": 0.41987841476621607,
    "bookcase": 0.0952857594764735,
    "bookie": 0.4744073198267791,
    "booking": 0.4308017435990513,
    "bookish": 0.1524681825680597,
    "bookkeeper": 0.1941313838746875,
    "bookkeeping": 0.07273323374458972,
    "booklet": 0.11638450701404655,
    "bookmaker": 0.5692628887447908,
    "bookmark": 0.26336139890851007,
    "books": 0.2822182494250321,
    "bookseller": 0.18807061465411773,
    "bookshop": 0.2848829233648453,
    "bookstore": 0.3636139645406534,
    "bookworm": 0.18967637621760403,
    "boom": 0.45919526393891213,
    "boomer": 0.33840646101611327,
    "boomerang": 0.4104970726961665,
    "booming": 0.44463750758613196,
    "boon": 0.5611939496934608,
    "boooo": 0.48201554709619815,
    "boost": 0.7432785764290131,
    "booster": 0.5416946118185659,
    "boot": 0.438197564322225,
    "booth": 0.22670863447147763,
    "bootleg": 0.3812917017833435,
    "bootlegger": 0.4793038844015789,
    "boots": 0.16232899190498534,
    "booty": 0.4462045109146855,
    "booze": 0.6185725430072565,
    "bop": 0.3134492343440404,
    "bopper": 0.36097779769453525,
    "border": 0.24397647164232125,
    "bordering": 0.2863197465912312,
    "borderline": 0.3297041376854504,
    "bore": 0.2806174659140076,
    "boreal": 0.21019023325790573,
    "bored": 0.48107077151587785,
    "boredom": 0.45353059328915657,
    "borer": 0.45070462729975536,
    "boring": 0.42800010406161104,
    "born": 0.6260355636480448,
    "boron": 0.21319695615382353,
    "borough": 0.1990983340335263,
    "borrow": 0.394169768307217,
    "borrower": 0.255899881900068,
    "bosom": 0.411446974588652,
    "boss": 0.4970004119557244,
    "bossy": 0.6955257533344346,
    "boston": 0.28500322060901856,
    "botanical": 0.23239141939587166,
    "botanist": 0.21104915416396283,
    "botany": 0.1316193014743996,
    "bother": 0.6955595425661678,
    "bothering": 0.6850568798520574,
    "bottle": 0.09438208809652476,
    "bottleneck": 0.4195880821079466,
    "bottling": 0.24640490782833327,
    "bottom": 0.2273302870948116,
    "bottomless": 0.39101691731125177,
    "botulism": 0.47769172058239684,
    "boulder": 0.15585400539461727,
    "bounce": 0.45371929039171366,
    "bouncer": 0.4312706240656698,
    "bouncy": 0.3696549109938031,
    "bound": 0.45928867567171,
    "boundary": 0.2590644307569384,
    "boundless": 0.5026206251584212,
    "bounds": 0.2976203933424161,
    "bountiful": 0.6552789996869541,
    "bounty": 0.6481057160046886,
    "bouquet": 0.36249135927528325,
    "bourbon": 0.3304118513779938,
    "bourgeois": 0.3918557760584448,
    "bourgeoisie": 0.3097389846902784,
    "bourse": 0.08918764978574531,
    "bout": 0.7141243366721871,
    "boutique": 0.46391303374236714,
    "bouttime": 0.23301463954442367,
    "bovine": 0.1195975797604645,
    "bow": 0.1502028708051048,
    "bowed": 0.26813657526472695,
    "bowel": 0.3623649340931885,
    "bowels": 0.5178141508144886,
    "bowl": 0.26587356898841363,
    "bowler": 0.42154200287787885,
    "bowling": 0.3314875206376972,
    "bowls": 0.13882212725608595,
    "box": 0.040874581047890574,
    "boxcar": 0.3014159744831424,
    "boxer": 0.5604467033310281,
    "boxers": 0.6465216168861181,
    "boxing": 0.606657644779439,
    "boy": 0.29586959202042185,
    "boycott": 0.7482375148766608,
    "boyfriend": 0.5726072911235814,
    "boyhood": 0.6133509544838494,
    "boyish": 0.45941739093031875,
    "boysenberry": 0.3071754855686072,
    "bozo": 0.24533098914614843,
    "bra": 0.4129210741644541,
    "brace": 0.25851911224658763,
    "bracelet": 0.427157124743453,
    "braces": 0.17092258357641885,
    "brachial": 0.24463026388966014,
    "bracket": 0.1820926887170699,
    "brackets": 0.15418543741737004,
    "brackish": 0.20070709943766768,
    "brad": 0.21085812793762362,
    "brag": 0.4079958115789462,
    "braid": 0.11224180130618269,
    "brain": 0.3488793729647166,
    "brainless": 0.5417865863518901,
    "brains": 0.42475281044494473,
    "brainstorm": 0.700168568550113,
    "brainwash": 0.6220681477360127,
    "brainy": 0.441656943816807,
    "brake": 0.39605535425637617,
    "bran": 0.365556311654288,
    "branch": 0.07426918911888598,
    "branching": 0.24244198505143755,
    "brand": 0.14860890052804843,
    "brandy": 0.4063067726093398,
    "brash": 0.602065660478994,
    "brass": 0.15693007697524808,
    "brass knuckle": 0.29419653891711534,
    "brassiere": 0.27992111974466444,
    "brat": 0.3699216353173744,
    "bratwurst": 0.2971909577208751,
    "bravado": 0.3147379692801016,
    "brave": 0.7235056931012518,
    "bravery": 0.7909125558001537,
    "brawl": 0.9040009273421074,
    "brawn": 0.2398067960397446,
    "brazen": 0.5218209587007876,
    "breach": 0.7051676192575564,
    "bread": 0.262553562006259,
    "breadth": 0.3816381292206919,
    "break": 0.17702973818035722,
    "breakable": 0.6386224346787848,
    "breakaway": 0.554563365999149,
    "breakdown": 0.3065887149119158,
    "breaker": 0.41608632215659885,
    "breakers": 0.3802008272249123,
    "breakfast": 0.5830718997914539,
    "breaking and entering": 0.5085695975699026,
    "breakingnews": 0.34788663765004907,
    "breakneck": 0.6898360402155919,
    "breakthrough": 0.4174975926449528,
    "breakup": 0.615048265943593,
    "breast": 0.4395647149033714,
    "breath": 0.33609099013074745,
    "breathe": 0.5218365938880074,
    "breather": 0.3316731138386392,
    "breathless": 0.3910958969755414,
    "breathtaking": 0.8631275390350389,
    "breech": 0.4178491706559029,
    "breeches": 0.3304374379478984,
    "breed": 0.25689689151232625,
    "breeder": 0.3558369735580853,
    "breeding": 0.37553513461184457,
    "breeze": 0.4955408816564835,
    "breezy": 0.2853768582996321,
    "brethren": 0.6478951440313697,
    "breve": 0.19944401901249337,
    "brevity": 0.25708236169687204,
    "brew": 0.4869903274253347,
    "brewery": 0.5112882363130054,
    "brewing": 0.5214936087069084,
    "briar": 0.2024149768684019,
    "bribe": 0.7482375148766608,
    "bribery": 0.7698605611990572,
    "brick": 0.47268268880085,
    "bridal": 0.6507568581586163,
    "bride": 0.7015381004440261,
    "bridegroom": 0.6845722799098968,
    "bridesmaid": 0.48443508548062064,
    "bridge": 0.2303811203854435,
    "bridle": 0.21864088539063534,
    "brief": 0.14568642360314962,
    "briefcase": 0.07665257694512433,
    "briefing": 0.22387108626216254,
    "briefly": 0.29422612890835065,
    "brig": 0.353173890874289,
    "brigade": 0.5024960354752976,
    "bright": 0.6683514617964926,
    "brighten": 0.5147468286634447,
    "brightens": 0.5658015867132234,
    "brighter": 0.7899528719128343,
    "brightness": 0.7783160467691361,
    "brilliance": 0.8720583999192023,
    "brilliant": 0.7573962654375184,
    "brim": 0.1723404363422531,
    "brimming": 0.5168345109036122,
    "brimstone": 0.3820127438372828,
    "brine": 0.37553513461184457,
    "bring": 0.332565183782342,
    "brink": 0.29090602551155154,
    "brisk": 0.6048679350386224,
    "brisket": 0.2162302505467392,
    "bristle": 0.2645027470031332,
    "brittle": 0.4400155393183221,
    "bro": 0.456347184564541,
    "broach": 0.26901540569148563,
    "broad": 0.41916033817040277,
    "broadcast": 0.41245911353966486,
    "broadcasting": 0.4738372930531267,
    "broaden": 0.4691979203146481,
    "broadside": 0.16225210604918228,
    "broadsword": 0.36792433101457056,
    "brocade": 0.16269169734043604,
    "broccoli": 0.06588790606580407,
    "brochure": 0.09831055151512309,
    "broil": 0.22647674162805875,
    "broke": 0.5354453109742484,
    "broken": 0.7237505380537061,
    "brokenheart": 0.6855176594839515,
    "brokenhearted": 0.676646418823741,
    "broker": 0.29705666536406955,
    "brokerage": 0.30653540534965473,
    "bromide": 0.32459268737240343,
    "bronco": 0.31331691545892126,
    "bronze": 0.23333379622413047,
    "brooch": 0.11354516169415646,
    "brood": 0.3735633050031265,
    "brooding": 0.3086959025535472,
    "brook": 0.21837820758829768,
    "broom": 0.12136931799506405,
    "broomstick": 0.1572192852897823,
    "broth": 0.09519843020537706,
    "brothel": 0.7268944590302769,
    "brother": 0.5026478757545392,
    "brotherhood": 0.7884934380889874,
    "brotherly": 0.5450495092841702,
    "brow": 0.1691191146842357,
    "brown": 0.13219200216055862,
    "brownstone": 0.25500134653278506,
    "browse": 0.5496419690709513,
    "brrr": 0.3847236034742175,
    "bruise": 0.6950948157744751,
    "bruising": 0.7011019821076062,
    "brunch": 0.2300158769149601,
    "brunette": 0.5538619687006257,
    "brunt": 0.6799958981878893,
    "brush": 0.11228051956511803,
    "brutal": 0.8496929892758991,
    "brutality": 0.8188339184346708,
    "brute": 0.6709614494675736,
    "brutish": 0.679653405359992,
    "bubble": 0.3774681322723994,
    "bubbling": 0.25405453455984506,
    "bubbly": 0.4907661107900421,
    "bubonic": 0.460517758936916,
    "buck": 0.4507216501548222,
    "buckaroo": 0.2889473583949842,
    "bucket": 0.09806723320953796,
    "buckle": 0.2302574045799435,
    "buckled": 0.21176953739832904,
    "bucko": 0.28127587075005017,
    "buckshot": 0.6240531579812184,
    "buckwheat": 0.2815658085786491,
    "bud": 0.2309116777424526,
    "buddha": 0.2462272689980613,
    "buddhism": -0.010382295611219425,
    "buddhist": 0.08253691761211626,
    "budding": 0.30541513308344814,
    "buddy": 0.6881735734237663,
    "budge": 0.6119755077626615,
    "budget": 0.2956034497667691,
    "buff": 0.2574818728930553,
    "buffalo": 0.3311184204528919,
    "buffer": 0.2850724396750873,
    "buffering": 0.2802952879471621,
    "buffet": 0.4111460228088449,
    "buffoon": 0.4877324675492305,
    "bug": 0.43527161267871706,
    "bugaboo": 0.309966810624399,
    "bugged": 0.26857128017752363,
    "bugger": 0.49530056610166423,
    "buggy": 0.312493826835323,
    "bugle": 0.3787508902526259,
    "bugler": 0.3433549436046949,
    "build": 0.5267745603290727,
    "builder": 0.48396883852701117,
    "building": 0.3059444385003521,
    "buildings": 0.2342009862510707,
    "buildup": 0.31281711609784996,
    "bulb": 0.09285836775158943,
    "bulbous": 0.2999208350076431,
    "bulge": 0.45636162933229196,
    "bulimic": 0.7128171927585351,
    "bulk": 0.23728642886828186,
    "bulkhead": 0.3606044429484197,
    "bulky": 0.3946107335828385,
    "bull": 0.42145153688275355,
    "bulldog": 0.428640487889117,
    "bulldozer": 0.3504300496317196,
    "bullet": 0.5643927772804405,
    "bulletin": 0.16372549472594652,
    "bulletproof": 0.615724478823111,
    "bullfighter": 0.5526563684691678,
    "bullfrog": 0.36544147498403096,
    "bullheaded": 0.6485271324278622,
    "bullhorn": 0.4312706240656698,
    "bullion": 0.4520059837956102,
    "bullock": 0.3828801914865669,
    "bullpen": 0.34661518476750236,
    "bullshit": 0.8305738015345989,
    "bully": 0.6325914296085052,
    "bulwark": 0.35557824759302126,
    "bum": 0.41100530054191764,
    "bumblebee": 0.3025206974642539,
    "bummed": 0.3814354400144584,
    "bummer": 0.5842871844408027,
    "bump": 0.4094994676793854,
    "bumper": 0.40174745519460436,
    "bumpy": 0.5400897504795877,
    "bun": 0.1747683480250653,
    "bunch": 0.20038933292964645,
    "bundle": 0.17634064312944542,
    "bungalow": 0.200720332575169,
    "bungee": 0.3956264524811023,
    "bunghole": 0.3905809418099545,
    "bunion": 0.3564542525425206,
    "bunk": 0.18524506882122765,
    "bunker": 0.4844648944167258,
    "bunkhouse": 0.2378604571148444,
    "bunny": 0.370666960230988,
    "bunt": 0.26679221614488097,
    "buoy": 0.14559505416480484,
    "buoyancy": 0.26313417276162576,
    "buoyant": 0.3107924486724597,
    "bur": 0.2403239097025289,
    "burden": 0.42098998317202796,
    "burdened": 0.3364253537178178,
    "burdensome": 0.6196253241150735,
    "bureau": 0.21707418362971767,
    "bureaucracy": 0.4086689558781276,
    "bureaucrat": 0.5366141746376287,
    "bureaucratic": 0.5260359213469064,
    "burger": 0.4542094848099455,
    "burglar": 0.8679065764629993,
    "burglary": 0.847752444731169,
    "burial": 0.5751490550151285,
    "buried": 0.6387238106895701,
    "burke": 0.2608136009647612,
    "burlap": 0.2913652364666233,
    "burlesque": 0.4743536666516068,
    "burly": 0.438197564322225,
    "burn": 0.6868441659494012,
    "burned": 0.6379183318518775,
    "burner": 0.6444584198837751,
    "burning": 0.6618692669349204,
    "burnished": 0.37206706703064635,
    "burnout": 0.48356997123121703,
    "burnt": 0.7979153756957433,
    "burp": 0.5666047934384455,
    "burr": 0.28817473180916986,
    "burrito": 0.28639908070699294,
    "burro": 0.22963612674156406,
    "burrow": 0.14559505416480484,
    "bursary": 0.42899740185259533,
    "burst": 0.8220571915616306,
    "bury": 0.7336394504031127,
    "bus": 0.2648605233310949,
    "busboy": 0.2667640815369175,
    "bush": 0.12441184073903337,
    "bushel": 0.24014413158633677,
    "bushy": 0.17678109169396122,
    "business": 0.45489600334930763,
    "business man": 0.3882200344998286,
    "businessman": 0.3830795147021906,
    "businesswoman": 0.4406598142672464,
    "busload": 0.30198363788643034,
    "buss": 0.3082379122722406,
    "bust": 0.3064008706297106,
    "busted": 0.6331499373360827,
    "buster": 0.30088743735537077,
    "bustle": 0.6093127598592673,
    "bustling": 0.5933606885959416,
    "busy": 0.3355763265355126,
    "busybody": 0.5530694371051061,
    "butane": 0.3023980978709566,
    "butcher": 0.36681767599280946,
    "butler": 0.08563903485387206,
    "butt": 0.5412559855127973,
    "butter": 0.23812401205149092,
    "buttercup": 0.3031885511048913,
    "butterfly": 0.5927238917833975,
    "buttermilk": 0.23038212601878844,
    "butterscotch": 0.43525410431946543,
    "buttery": 0.2264848809531759,
    "buttock": 0.40103709784959396,
    "buttocks": 0.45504563379281904,
    "button": 0.07758992881104762,
    "buttress": 0.4657108727634594,
    "buxom": 0.4940789322717135,
    "buy": 0.6679124007486861,
    "buyer": 0.35946877057544296,
    "buying": 0.5936781440830774,
    "buzz": 0.5215491677609034,
    "buzzard": 0.3734807343633986,
    "buzzed": 0.36562233009047523,
    "buzzer": 0.48836776933173637,
    "buzzing": 0.3910468765908996,
    "bye": 0.28039687300391586,
    "bygone": 0.4074707665266906,
    "bylaw": 0.20476610005895815,
    "byline": 0.267430574054581,
    "bypass": 0.2569034171956379,
    "bystander": 0.27523126219632293,
    "byte": 0.2067482993415365,
    "byzantine": 0.26594998207382947,
    "cab": 0.3095688475844235,
    "cabal": 0.22771569860470017,
    "cabana": 0.30047726567388505,
    "cabaret": 0.5070890043528853,
    "cabbage": 0.14352363800596654,
    "cabbie": 0.23850620182777207,
    "cabernet": 0.24641162754173843,
    "cabin": 0.2299625161811315,
    "cabinet": 0.159556014794592,
    "cable": 0.1371272828139622,
    "caboodle": 0.32501997299365065,
    "caboose": 0.27926128061231803,
    "cabriolet": 0.40569931270341586,
    "cache": 0.19249403213738037,
    "cacophony": 0.3802787782063424,
    "cactus": 0.24720940405733038,
    "cad": 0.23891739328384182,
    "cadaver": 0.8533138765632007,
    "caddie": 0.2532502804230754,
    "caddy": 0.3021950650011657,
    "cadence": 0.30098721381864946,
    "cadet": 0.21708255949530975,
    "cafe": 0.4575274238361667,
    "cafeteria": 0.4296220613749832,
    "caffeine": 0.5265482430289333,
    "cage": 0.30204002915005157,
    "cagey": 0.20021817647285667,
    "cahoots": 0.5446625676062731,
    "cairn": 0.4267259233825284,
    "cake": 0.48994028388580446,
    "cakewalk": 0.44687769872701655,
    "calamari": 0.15266172945429038,
    "calamitous": 0.6228321454221055,
    "calamity": 0.7965269591703914,
    "calcareous": 0.19688533184990706,
    "calcium": 0.22248484062435034,
    "calculate": 0.2659417957074998,
    "calculated": 0.306221149170378,
    "calculating": 0.25415975428022897,
    "calculation": 0.33714983444312285,
    "calculator": 0.12745678506312358,
    "calculus": 0.26892788594597183,
    "calendar": 0.07111533855494347,
    "calender": 0.12557242966089271,
    "calf": 0.19908392200528396,
    "caliber": 0.3618820373481666,
    "calibrate": 0.28171855009281516,
    "calico": 0.21188447718602443,
    "calipers": 0.31460605537834624,
    "calisthenics": 0.4487117907585993,
    "call": 0.43231782606485947,
    "callback": 0.3307443599886188,
    "caller": 0.4539006699898415,
    "calligraphy": 0.15930631500734938,
    "calling": 0.4353841529082467,
    "callous": 0.4814021919070336,
    "calls": 0.29034983190585034,
    "calm": 0.5163212692035447,
    "calming": 0.533185382514888,
    "calmness": 0.6131909349575853,
    "caloric": 0.3825734350303573,
    "calorie": 0.41615827250724924,
    "calorimeter": 0.37975236655461847,
    "cam": 0.20434351293390338,
    "camaraderie": 0.5839830732082816,
    "camber": 0.22841236770135553,
    "camcorder": 0.2529101660423376,
    "camel": 0.13481200524739226,
    "cameo": 0.2884227201117836,
    "camera": 0.22415706402663363,
    "cameraman": 0.2719477045887417,
    "camisole": 0.09937312717294153,
    "camouflage": 0.38574664972766887,
    "camouflaged": 0.31971090489009707,
    "camp": 0.4396565222580546,
    "campaign": 0.517416832713463,
    "campaigner": 0.4876840086046472,
    "campaigning": 0.44163036899753805,
    "camper": 0.3452344261627052,
    "campfire": 0.40385467270740266,
    "camping": 0.3965539306111161,
    "campsite": 0.39400396773361757,
    "campus": 0.2558952078005295,
    "can": 0.29218861379912486,
    "can opener": 0.30805898729630216,
    "canal": 0.24928077289622763,
    "canary": 0.15779290676474966,
    "cancel": 0.4274845795056753,
    "canceling": 0.4840262073322612,
    "cancellation": 0.46997707212175116,
    "cancer": 0.8263782344598932,
    "candid": 0.29115145838616513,
    "candidacy": 0.4345614448104236,
    "candidate": 0.3267116070750549,
    "candied": 0.33707575943393303,
    "candle": 0.14109442984669168,
    "candlelight": 0.42729422327599315,
    "candles": 0.14768290924176866,
    "candlestick": 0.33890568499890755,
    "candor": 0.40207528519023333,
    "candy": 0.6831171245646713,
    "cane": 0.14793869176913008,
    "canine": 0.3770507659000097,
    "canister": 0.13305484985760788,
    "canker": 0.44355771856941584,
    "cannabis": 0.45164436191167134,
    "canned": 0.23197530171402123,
    "cannibal": 0.8139712204336025,
    "cannibalism": 0.885165059757246,
    "canning": 0.21661212811811034,
    "cannon": 0.45199385263017405,
    "cannonball": 0.631087913869154,
    "canoe": 0.14996519953144205,
    "canon": 0.36079297001054633,
    "canonical": 0.2380178276021354,
    "canons": 0.4132255607154384,
    "canopy": 0.18173559430197245,
    "cantaloupe": 0.12459370448514497,
    "cantbreathe": 0.547632074594709,
    "canteen": 0.476353562350183,
    "canterbury": 0.27849737169273675,
    "canthandleit": 0.4524140439975803,
    "cantilever": 0.4540402922825786,
    "cantina": 0.45167106683948544,
    "canto": 0.4854935279590985,
    "canton": 0.2881438296167289,
    "cantstandit": 0.36278309075428783,
    "cantwin": 0.46939854239123285,
    "canvas": 0.2615866030912584,
    "canvass": 0.3044567083454646,
    "canyon": 0.497521098443505,
    "cap": 0.16375558256478615,
    "capability": 0.6156100223583496,
    "capable": 0.54449450922622,
    "capacity": 0.38791933211912955,
    "cape": 0.09358612205036192,
    "caper": 0.19852909640752936,
    "capillary": 0.19827242582312488,
    "capital": 0.3064008706297106,
    "capitalism": 0.46463237400672713,
    "capitalist": 0.42731008888800814,
    "capitalize": 0.559666582808357,
    "capitals": 0.4814021919070336,
    "capitation": 0.3303257764612382,
    "capitol": 0.2075314182839668,
    "capitulation": 0.38781722981985367,
    "cappuccino": 0.4262632166797692,
    "caprice": 0.48773873841795407,
    "capricious": 0.5986476860710227,
    "caps": 0.07618766092975811,
    "capslock": 0.32189272678617425,
    "capsule": 0.16857650696458346,
    "captain": 0.43779253773761945,
    "caption": 0.4635851125648604,
    "captivate": 0.4880100326453099,
    "captivating": 0.707083112567042,
    "captive": 0.5269799414746507,
    "captivity": 0.5014855837159075,
    "captor": 0.4663197407242603,
    "capture": 0.4780482385532065,
    "car": 0.5291367002652123,
    "caramel": 0.6181276281053987,
    "carat": 0.6214667030099834,
    "caravan": 0.40450741843949856,
    "carbon": 0.2357565885988735,
    "carburetor": 0.39985028515948634,
    "carcass": 0.662476114008246,
    "carcinoma": 0.7002105617745539,
    "card": 0.12075741539697128,
    "cardboard": 0.03593604930630091,
    "cardiac": 0.573558888482383,
    "cardigan": 0.20607704107469177,
    "cardinal": 0.21834379357368236,
    "cardiologist": 0.4166765409187853,
    "cardiology": 0.5570660232968787,
    "cardiomyopathy": 0.644918850352523,
    "cards": 0.17745957327315845,
    "care": 0.37816131318585233,
    "career": 0.6003175231870784,
    "carefree": 0.3507079904455483,
    "careful": 0.3818379594481499,
    "carefully": 0.3178245427000592,
    "careless": 0.430673108100088,
    "carelessness": 0.47112711495404613,
    "caress": 0.5407427451010837,
    "caret": 0.31238627787674317,
    "caretaker": 0.4549008307603478,
    "cargo": 0.28913150244298735,
    "caribou": 0.2793236275012222,
    "caricature": 0.24506223774484667,
    "caries": 0.6815866419561304,
    "caring": 0.3389695696112831,
    "carjack": 0.464091172724271,
    "carnage": 0.41107010299003005,
    "carnal": 0.4688783102680429,
    "carnation": 0.2805553274591726,
    "carnival": 0.9075989272710484,
    "carnivorous": 0.5725140037368894,
    "carol": 0.3363756359865751,
    "carols": 0.5612264196951101,
    "carousel": 0.42471391114340656,
    "carp": 0.16506117656356226,
    "carpal": 0.17548171168595253,
    "carpenter": 0.3475584765717261,
    "carpentry": 0.28445682563183733,
    "carpet": 0.0372879657576447,
    "carpeting": 0.15948979076105263,
    "carpool": 0.36029973837675755,
    "carriage": 0.40055629239997126,
    "carried": 0.20839221317886827,
    "carrier": 0.38055707271780614,
    "carrot": 0.08696754396939425,
    "carry": 0.27722816743619955,
    "carrying": 0.4190262744757111,
    "carsick": 0.5490117936706513,
    "cart": 0.17859193665395856,
    "carte": 0.19736735419964388,
    "cartel": 0.23352016470897652,
    "carter": 0.39540713946522227,
    "cartilage": 0.21473194949296404,
    "cartographic": 0.18044920791263858,
    "cartography": 0.14265353813569695,
    "carton": 0.27765170149948126,
    "cartoon": 0.6113755164681063,
    "cartouche": 0.28920684831249605,
    "cartridge": 0.3108533316208093,
    "carve": 0.26172371266994815,
    "carver": 0.3266584280324813,
    "carving": 0.26517329507167314,
    "cascade": 0.46378295714586,
    "case": 0.14981323859762077,
    "casein": 0.25579049216483535,
    "cash": 0.6494669546147211,
    "cashier": 0.28263635176358015,
    "cashmere": 0.3428154273507668,
    "casing": 0.171430138302779,
    "casino": 0.4607638531884305,
    "cask": 0.2215443412064119,
    "casket": 0.6309299059185023,
    "casserole": 0.2114713518379234,
    "cassette": 0.16894574412354182,
    "cast": 0.4127116768504971,
    "castaway": 0.6103247957935888,
    "caste": 0.16812413160202097,
    "caster": 0.4709746122009985,
    "castle": 0.33404103171151917,
    "castor": 0.2027481901311976,
    "castrate": 0.558432789080584,
    "castration": 0.6765759088540825,
    "casual": 0.19255294658833663,
    "casually": 0.24656518611647688,
    "casualty": 0.38462704473517845,
    "cat": 0.24192898758846082,
    "catabolism": 0.5035325797562191,
    "catalog": 0.10132065493761548,
    "catalogue": 0.25548084298960716,
    "catalysis": 0.3910720682251618,
    "catalyst": 0.3461244648723281,
    "catalytic": 0.3327480078621021,
    "catamaran": 0.37384760633184033,
    "catapult": 0.5774981533362161,
    "cataract": 0.368064266049406,
    "catastrophe": 0.8700620526574784,
    "catastrophic": 0.9374439626901967,
    "catatonic": 0.46976254298784914,
    "catch": 0.25683349306000547,
    "catcher": 0.3166164759207518,
    "catching": 0.5423444249288549,
    "catchphrase": 0.3704681314089921,
    "catchy": 0.3590032463753385,
    "catechism": 0.21553668009669372,
    "categorical": 0.30365465818348764,
    "category": 0.14027617574529128,
    "cater": 0.5389271814948896,
    "caterer": 0.35933207110311577,
    "caterpillar": 0.13754272696321113,
    "cates": 0.2820848847443865,
    "catfish": 0.1794095324661094,
    "cathartic": 0.32131030639264235,
    "cathedral": 0.2094576710577543,
    "catheter": 0.37955795155189065,
    "catholic": 0.20464744155060688,
    "cathouse": 0.31351134529236246,
    "catnip": 0.22282346234326578,
    "cattle": 0.23799816022310485,
    "catwalk": 0.3783346282294186,
    "caucus": 0.182933169482938,
    "caudal": 0.24335438245306745,
    "cauldron": 0.2939013648058991,
    "cauliflower": 0.12021410777666003,
    "caulk": 0.35970063168590716,
    "causal": 0.21239163229266902,
    "causality": 0.20466921714394826,
    "causation": 0.3015944917942292,
    "cause": 0.20476610005895815,
    "caused": 0.39267829504098267,
    "causeway": 0.21734105773237594,
    "caution": 0.4857995962722345,
    "cautionary": 0.3391368430462193,
    "cautious": 0.2631305066789851,
    "cautiously": 0.21332409441387734,
    "cavalier": 0.4359964623347169,
    "cavalry": 0.5520563414337883,
    "cave": 0.17581791785803022,
    "caveat": 0.47145603187633284,
    "caveman": 0.5800371050423128,
    "cavern": 0.3091126344711773,
    "cavernous": 0.404631372393898,
    "caviar": 0.6364128298123591,
    "caving": 0.3448292828313228,
    "cavity": 0.2153356861121512,
    "cayenne": 0.20862021455151453,
    "cease": 0.1698299000116297,
    "ceasefire": 0.3873208080499609,
    "ceaseless": 0.5068128938677064,
    "cedar": 0.13448184523388332,
    "cede": 0.3513958157501658,
    "ceiling": 0.08083010335791041,
    "celebrant": 0.7013586494846134,
    "celebrate": 0.8778142757423745,
    "celebrated": 0.7323655444301442,
    "celebrating": 0.8911156215552415,
    "celebration": 0.8846238193946694,
    "celebrations": 0.8913111896648831,
    "celebratory": 0.6899432318502714,
    "celebrity": 0.5589522384924479,
    "celery": 0.103183860227309,
    "celestial": 0.49363824177152116,
    "celibacy": 0.2908403806182798,
    "celibate": 0.2388595224349595,
    "cell": 0.20949305296705514,
    "cellar": 0.12213078145941336,
    "cellblock": 0.5916082208731842,
    "cellist": 0.3884610124040427,
    "cellmate": 0.679327144511876,
    "cello": 0.24068221083164817,
    "cellophane": 0.23004305743168868,
    "cellular": 0.29693912287866503,
    "cellulite": 0.47987668471712075,
    "celluloid": 0.2592784405734315,
    "cement": 0.12337217471309657,
    "cemented": 0.22898239511648583,
    "cemetery": 0.7964305454460542,
    "censor": 0.23640530775698043,
    "censorship": 0.63113567705116,
    "censure": 0.6026663635964788,
    "census": 0.14579521753774607,
    "cent": 0.2118685158084081,
    "centenary": 0.29412805084067317,
    "centennial": 0.2454465180230755,
    "center": 0.19613959029570682,
    "centerfold": 0.24834256339831975,
    "centerpiece": 0.12431204815891608,
    "centimeter": 0.15345532877018173,
    "centipede": 0.3632542439155065,
    "central": 0.2663345385119455,
    "centrality": 0.17569188749099057,
    "centralization": 0.25734688905423825,
    "centralize": 0.357513350473159,
    "centrally": 0.33538317313184673,
    "centrifugal": 0.5173239801347699,
    "centrifuge": 0.40556900170734894,
    "centurion": 0.2901722318112866,
    "century": 0.2175972591607555,
    "ceramic": 0.10625718445365127,
    "ceramics": 0.1318340478387698,
    "cereal": 0.1440258562415718,
    "cereals": 0.29846451378564637,
    "cerebral": 0.3390273620807394,
    "ceremonial": 0.5232792873692869,
    "ceremony": 0.5219422559882604,
    "certain": 0.41317341294264004,
    "certainty": 0.4613201582717152,
    "certifiable": 0.3911619306919002,
    "certificate": 0.45741029203619,
    "certified": 0.4720084957811632,
    "certify": 0.5801298636216234,
    "cervical": 0.29090602551155154,
    "cervix": 0.21207169760198294,
    "cess": 0.22476816551338574,
    "cessation": 0.24061682650875063,
    "cesspool": 0.5597637029407245,
    "cha cha": 0.4645659383194654,
    "chaff": 0.2782729218492267,
    "chafing": 0.2540366817389813,
    "chagrin": 0.7657360741090247,
    "chagrined": 0.7789651253303593,
    "chai": 0.20219995127315346,
    "chain": 0.3514749714758018,
    "chainsaw": 0.5905826174337192,
    "chair": 0.015902638059276483,
    "chairman": 0.42622251994728166,
    "chairperson": 0.55368188478419,
    "chairwoman": 0.5482671996104532,
    "chaise": 0.21982654756235712,
    "chalet": 0.27557987810594764,
    "chalice": 0.21502289610173972,
    "chalk": 0.13649232787810123,
    "challenge": 0.6541433025457576,
    "challenger": 0.529816907603229,
    "chamber": 0.22958472174863276,
    "chambermaid": 0.2388163581996671,
    "chambers": 0.2638584273823699,
    "chameleon": 0.37121685845334756,
    "champ": 0.7448636774269396,
    "champagne": 0.5470554248546166,
    "champion": 0.8614323451499734,
    "championship": 0.7503275562202341,
    "chance": 0.6050050689973797,
    "chancellor": 0.3701263782537412,
    "chandelier": 0.3781613131858522,
    "chandler": 0.2659417957074998,
    "change": 0.4096156589311886,
    "changeable": 0.2889670616218242,
    "changed": 0.2388163581996671,
    "changer": 0.3420434561349789,
    "changing": 0.37624302143484534,
    "channel": 0.13034103864924668,
    "chant": 0.6209248378477287,
    "chaos": 0.9944371362123888,
    "chaotic": 0.8357208063169786,
    "chap": 0.2409007198076144,
    "chapel": 0.12476370558959339,
    "chaperon": 0.3215478016949041,
    "chaplain": 0.2266598283404895,
    "chapman": 0.3407576633906738,
    "chaps": 0.3469462698752532,
    "chapter": 0.17921869273160143,
    "char": 0.20368889403988003,
    "character": 0.3056494592445524,
    "characteristic": 0.19612055937016548,
    "characterize": 0.4342833808581583,
    "charade": 0.3514897654208422,
    "charcoal": 0.25364839907552283,
    "chardonnay": 0.44372274652664884,
    "charge": 0.41481681088749517,
    "chargeable": 0.35395957173684817,
    "charger": 0.24135680447724245,
    "chariot": 0.43822741611157623,
    "charisma": 0.7633158660629851,
    "charismatic": 0.8083305749255599,
    "charitable": 0.5709291529285455,
    "charity": 0.6233832694439888,
    "charlatan": 0.6156114297201271,
    "charm": 0.5178559305068183,
    "charmed": 0.7537681728038574,
    "charmer": 0.7370308751875374,
    "charming": 0.7689443550480205,
    "charred": 0.6288284881936584,
    "chart": 0.15940443932117845,
    "charter": 0.3222120885415306,
    "chartered": 0.2888334030845125,
    "chase": 0.6362158185423615,
    "chased": 0.7482375148766608,
    "chaser": 0.6070223594582541,
    "chasm": 0.5073589202745221,
    "chassis": 0.2147656959386004,
    "chaste": 0.14771489613436473,
    "chastened": 0.6342044079183514,
    "chastisement": 0.7949075685879116,
    "chastity": 0.22020318402312342,
    "chat": 0.3940472842036647,
    "chateau": 0.3197999179695502,
    "chatter": 0.2768748649211158,
    "chatterbox": 0.349616007602335,
    "chattering": 0.4432077940403849,
    "chatty": 0.3703992320895459,
    "chauffeur": 0.1840920015539913,
    "chauvinist": 0.4363566520778248,
    "cheap": 0.3228256386900845,
    "cheapened": 0.3987096360785879,
    "cheapskate": 0.595795991756973,
    "cheat": 0.7818202413193373,
    "cheater": 0.8927265576536708,
    "check": 0.34946149478198485,
    "checkbook": 0.14247942536187494,
    "checker": 0.33639781843320143,
    "checkered": 0.16225210604918228,
    "checkers": 0.36443545952512474,
    "checklist": 0.33397104850162657,
    "checkmate": 0.5378787079568526,
    "checkout": 0.34266159179538885,
    "checkpoint": 0.1839567317081659,
    "checkup": 0.2515852686890503,
    "cheek": 0.27447794553615484,
    "cheeks": 0.32754597601439656,
    "cheeky": 0.4628817033357241,
    "cheep": 0.2753306457277426,
    "cheer": 0.8611635270842487,
    "cheered": 0.7093566684194361,
    "cheerful": 0.8944662180434366,
    "cheerfulness": 0.9093304575329544,
    "cheering": 0.7472858046455323,
    "cheerleader": 0.8219302268606418,
    "cheerleading": 0.6054905393290363,
    "cheerless": 0.4694644206126827,
    "cheers": 0.8659421148012961,
    "cheery": 0.8093745681407499,
    "cheese": 0.350930221491496,
    "cheeseburger": 0.5544039762923768,
    "cheesecake": 0.528215102415298,
    "cheesy": 0.2843493618473665,
    "cheetah": 0.5293711530127683,
    "chef": 0.5673618002294059,
    "chemical": 0.4268853624401218,
    "chemise": 0.12521594462650823,
    "chemist": 0.39045893645978685,
    "chemistry": 0.3684431685867126,
    "chemo": 0.628712385771516,
    "chemotherapy": 0.6868714932605456,
    "cheque": 0.43743890410444525,
    "cherish": 0.6605371063722009,
    "cherishing": 0.5289661348416707,
    "cherry": 0.238819301387125,
    "cherub": 0.281247039781526,
    "chess": 0.2875192582909044,
    "chest": 0.2481783125807011,
    "chestnut": 0.2859435537446435,
    "chevron": 0.282928756284185,
    "chew": 0.298196729812331,
    "chewy": 0.2944323527322357,
    "chic": 0.6902710976496256,
    "chicane": 0.33937623892968694,
    "chick": 0.5602780510422682,
    "chicken": 0.18914400144517673,
    "chicken pox": 0.5492515383052925,
    "chickenpox": 0.6032904218824197,
    "chief": 0.34251072145313427,
    "chiefly": 0.40396883074169504,
    "chieftain": 0.39988306674438884,
    "chiffon": 0.13804753231049727,
    "child": 0.6702932032778353,
    "childbirth": 0.6226073046839036,
    "childhood": 0.5838913230400585,
    "childish": 0.27668040966995455,
    "childless": 0.3476599334988418,
    "childlike": 0.2931662900592737,
    "childloss": 0.5292097095958537,
    "children": 0.6293847882799308,
    "chili": 0.38340877388723693,
    "chill": 0.473636454286204,
    "chilled": 0.1755189542460191,
    "chilling": 0.7423835613006031,
    "chilly": 0.3646799750617995,
    "chime": 0.35476300988174986,
    "chimera": 0.4823694471223184,
    "chimes": 0.34631528045839666,
    "chimney": 0.16572407050520568,
    "chimp": 0.40801358916686625,
    "chimpanzee": 0.41455681616150974,
    "chin": 0.17419442044902872,
    "china": 0.2717444465572537,
    "chinchilla": 0.26539198766277455,
    "chine": 0.20640635411798755,
    "chinook": 0.3297515096297071,
    "chip": 0.20985629251743246,
    "chipmunk": 0.37147207983575753,
    "chipper": 0.395989963653319,
    "chipping": 0.3364582408420968,
    "chiropractor": 0.3642167263056937,
    "chirp": 0.39166200479571334,
    "chirping": 0.27463175014980207,
    "chisel": 0.2299625161811315,
    "chiseler": 0.40584413729103214,
    "chit": 0.18373620008850255,
    "chitchat": 0.36402957116348317,
    "chivalry": 0.5592754165100848,
    "chloride": 0.3946594053436261,
    "chlorine": 0.3111916789581347,
    "chloroform": 0.36546946899793054,
    "chocolate": 0.6403784268824638,
    "choice": 0.48163263506542736,
    "choir": 0.30939945542342734,
    "choke": 0.7427601888462362,
    "cholera": 0.9582535414981421,
    "cholesterol": 0.5844975314445249,
    "choose": 0.3781613131858522,
    "choosing": 0.4588334472909695,
    "choosy": 0.6163616322209613,
    "chop": 0.5717912157292967,
    "chopper": 0.37975236655461847,
    "choppers": 0.5088625361796669,
    "chopping": 0.4173682766992007,
    "chops": 0.28533190225657973,
    "choral": 0.5202338498665443,
    "chord": 0.3908126013878333,
    "chords": 0.2985481599672821,
    "chore": 0.3040872338003434,
    "choreographer": 0.471807607632205,
    "choreography": 0.6965809948326028,
    "chorus": 0.2895568472206658,
    "chosen": 0.5989536385889879,
    "chow": 0.3143775213076046,
    "chowder": 0.16073002779107348,
    "christ": 0.5181916942985375,
    "christen": 0.30215527531418257,
    "christening": 0.37938995338788933,
    "christian": 0.36528065668127774,
    "christmas": 0.7619388333113785,
    "christmasbreak": 0.6645504075957827,
    "christmaseve": 0.5470849691434254,
    "christmasspirit": 0.6748952001258879,
    "christmassy": 0.7368376879149403,
    "christmastime": 0.6297437653258502,
    "chromatic": 0.26636088837192146,
    "chromatography": 0.33676481490942484,
    "chrome": 0.22891876990852753,
    "chromium": 0.23318123685353095,
    "chromosome": 0.13717595000888938,
    "chronic": 0.5407662971457352,
    "chronicle": 0.37864546167857965,
    "chronograph": 0.21619245787432426,
    "chronological": 0.2911616814682964,
    "chubby": 0.24868609829144345,
    "chuck": 0.31816052618037377,
    "chuckle": 0.7227968678610186,
    "chug": 0.27052439406036477,
    "chum": 0.6279346718238217,
    "chummy": 0.44371966809999547,
    "chump": 0.31797221665498115,
    "chunk": 0.21787310273727548,
    "chunky": 0.3203502736008439,
    "church": 0.27275250117914257,
    "churchyard": 0.3898580149631366,
    "churn": 0.39858892369188437,
    "chute": 0.5207249869181656,
    "chutney": 0.2054738454500913,
    "ciao": 0.25092903464308824,
    "cider": 0.18258062931167196,
    "cigar": 0.3907533340656592,
    "cigarette": 0.5282428552126383,
    "cilantro": 0.11354516169415646,
    "cinch": 0.3051683298560578,
    "cinder": 0.22029857113920748,
    "cinema": 0.44338709657490083,
    "cinematic": 0.3779599662857451,
    "cinematographer": 0.5028947439725909,
    "cinematography": 0.5529816046183423,
    "cinnamon": 0.1570586531896679,
    "cipher": 0.23469780322482905,
    "circle": 0.1344973096246131,
    "circling": 0.43209332749420243,
    "circuit": 0.29853561414138313,
    "circuitry": 0.42383632555944833,
    "circular": 0.19296954833330698,
    "circulate": 0.2623001185140461,
    "circulation": 0.4704675442615926,
    "circulatory": 0.39045893645978685,
    "circumcision": 0.504717582848503,
    "circumference": 0.1145237687104214,
    "circumferential": 0.2508873283026509,
    "circumscribed": 0.3897358318580849,
    "circumstance": 0.3597507682935842,
    "circumstances": 0.3391550872587218,
    "circumstantial": 0.33636339691967304,
    "circumvent": 0.5026206251584211,
    "circumvention": 0.3662877396667324,
    "circus": 0.5345333119796511,
    "cirque": 0.4529229437007636,
    "cirrhosis": 0.7454953016622105,
    "cirrus": 0.2680253327000117,
    "cistern": 0.24011285630738502,
    "citadel": 0.30028076934453113,
    "citation": 0.35987862856443575,
    "cite": 0.32013355159677814,
    "citizen": 0.19161346376005578,
    "citizenship": 0.4699388741468387,
    "citrine": 0.2817918446756292,
    "citrus": 0.20070709943766768,
    "city": 0.6127897884655458,
    "citywide": 0.3390273620807394,
    "civic": 0.21363325323669008,
    "civics": 0.29495335587039306,
    "civil": 0.12739885302888998,
    "civilian": 0.2729141485123503,
    "civilians": 0.26265268817573645,
    "civility": 0.3901554971881525,
    "civilization": 0.5424885074870561,
    "civilized": 0.4104629983272846,
    "clad": 0.22958472174863276,
    "claim": 0.6378341406380781,
    "claimant": 0.5751982531305198,
    "clairvoyant": 0.5110562433456765,
    "clam": 0.15982074622853687,
    "clambake": 0.3433549436046949,
    "clammy": 0.32819486140971954,
    "clamor": 0.43253908884686293,
    "clamp": 0.21995421686135155,
    "clan": 0.31036683169742146,
    "clandestine": 0.464286467885808,
    "clang": 0.32683670848837243,
    "clap": 0.6504812426373754,
    "clapper": 0.08202901222780457,
    "clapping": 0.8013872015278235,
    "clarification": 0.5189466391510358,
    "clarify": 0.4000195223746025,
    "clarinet": 0.29598492178475055,
    "clarion": 0.25816997767783645,
    "clarity": 0.44357434676322016,
    "clash": 0.7224209774098013,
    "clashing": 0.7170467185487434,
    "clasp": 0.2138501213877384,
    "class": 0.25788280546803305,
    "classic": 0.27252017993446026,
    "classic rock": 0.49603190764194355,
    "classical": 0.1798535417655924,
    "classics": 0.3880042870863058,
    "classification": 0.2675582960283807,
    "classified": 0.2897920027494514,
    "classify": 0.3085163587654595,
    "classmate": 0.4613201582717152,
    "classroom": 0.14231063740388405,
    "classy": 0.6584634434487697,
    "clatter": 0.581840689739391,
    "clause": 0.23179108637691956,
    "clauses": 0.2564902034217743,
    "claustrophobia": 0.8204213742513249,
    "claustrophobic": 0.8085708617727578,
    "clavicle": 0.2631222578600802,
    "claw": 0.5259823632618853,
    "claws": 0.5718027024980933,
    "clay": 0.11061876115031494,
    "clean": 0.4497304181854073,
    "cleaner": 0.3821541901682337,
    "cleaning": 0.255060381386243,
    "cleanliness": 0.4934333035891181,
    "cleanly": 0.4990687240855445,
    "cleanse": 0.2213335970246972,
    "cleanser": 0.2307801211026045,
    "cleansing": 0.34328866922850415,
    "cleanup": 0.35060424564622406,
    "clear": 0.5399283639323432,
    "clearance": 0.2776137789522081,
    "clearing": 0.2971817265516126,
    "clearness": 0.5634145061969004,
    "cleat": 0.1087821465977619,
    "cleavage": 0.39384149756907977,
    "cleave": 0.45390066998984163,
    "cleaver": 0.5640073997488427,
    "clef": 0.24516533156139628,
    "cleft": 0.3776325989590324,
    "clemency": 0.2700388648866041,
    "clench": 0.412348782464901,
    "clergy": 0.15536671315541276,
    "clergyman": 0.2061463989658951,
    "cleric": 0.1624537270782062,
    "clerical": 0.22114339775213174,
    "clerk": 0.3701100304872026,
    "clerkship": 0.2342009862510707,
    "clever": 0.607246889169965,
    "cleverness": 0.6436898056762538,
    "click": 0.19975834170117696,
    "clicker": 0.318845236894007,
    "client": 0.28832920648810273,
    "clientele": 0.41112573498209337,
    "cliff": 0.4528084816413471,
    "climate": 0.1908807026573983,
    "climatology": 0.1998954800402188,
    "climax": 0.6951594711771449,
    "climb": 0.4688211973307747,
    "climber": 0.4950004590261184,
    "clinch": 0.3392941748248727,
    "cling": 0.4218312617188813,
    "clingy": 0.4849662617482833,
    "clinic": 0.2584634216819754,
    "clinical": 0.3259727720574746,
    "clink": 0.2800429613370218,
    "clip": 0.16835472653896114,
    "clipboard": 0.15430497492235531,
    "clipper": 0.38012564838034424,
    "clipping": 0.31032050745626644,
    "clique": 0.26731459007206837,
    "clitoris": 0.6180635789983197,
    "cloak": 0.0564800053964274,
    "cloaking": 0.38449804022404077,
    "cloakroom": 0.2697535493881074,
    "clobber": 0.39915401146437535,
    "clock": 0.217848035743661,
    "clockwork": 0.20099479165140435,
    "clod": 0.28458764891079086,
    "clog": 0.7204029642575434,
    "cloister": 0.2484685648004081,
    "clone": 0.31095802951944607,
    "cloning": 0.6329667163309892,
    "close": 0.2973218497657024,
    "closed": 0.3423296100939801,
    "closeness": 0.4184070752185759,
    "closet": 0.06903533026830508,
    "closure": 0.375005647148799,
    "clot": 0.6303619000850648,
    "cloth": 0.05079257816496341,
    "clothe": 0.45283997618404764,
    "clothes": 0.4850533130933453,
    "clothesline": 0.192439639260432,
    "clothing": 0.39261381943068996,
    "cloud": 0.3035100894650553,
    "clouded": 0.35606259923132655,
    "cloudiness": 0.10554736261068084,
    "clouds": 0.31236767638375557,
    "cloudy": 0.32142432058902,
    "clout": 0.43498140110751166,
    "clove": 0.15705865318966797,
    "clover": 0.22246836380991403,
    "cloves": 0.1094985901954686,
    "clown": 0.44421445800174514,
    "clowns": 0.47142320722575953,
    "club": 0.45613227485480373,
    "clubhouse": 0.46176206797407,
    "clubs": 0.46368493462819066,
    "cluck": 0.3356406922503172,
    "clue": 0.29511787593227806,
    "clueless": 0.26245532740551786,
    "clump": 0.29744599018731527,
    "clumsy": 0.6010628764919832,
    "clunk": 0.29135842459502637,
    "cluster": 0.27087556319309597,
    "clutch": 0.3479254046632035,
    "clutches": 0.20824263205318744,
    "clutter": 0.6702618038030091,
    "coach": 0.6054467653923353,
    "coachman": 0.21967597891837837,
    "coagulation": 0.39285742565289233,
    "coal": 0.1976181048838654,
    "coalesce": 0.2524310104129997,
    "coalition": 0.49462187408257774,
    "coarse": 0.37553513461184457,
    "coast": 0.37955446670270493,
    "coastal": 0.24290769271924803,
    "coaster": 0.5678316721221485,
    "coastline": 0.358877329406449,
    "coat": 0.2531212444218328,
    "coating": 0.3060725531597275,
    "coax": 0.2889293676347098,
    "cobalt": 0.20094190294367656,
    "cobble": 0.22178900645355276,
    "cobbler": 0.2355199353800073,
    "cobra": 0.5562788566356683,
    "cocaine": 0.7872446589175868,
    "cock": 0.3754107257221569,
    "cockamamie": 0.31323621273818414,
    "cockeyed": 0.27813114291882013,
    "cockpit": 0.24408085111857514,
    "cockroach": 0.6453352945973685,
    "cocksucker": 0.8244880628852801,
    "cocktail": 0.45227280279709026,
    "cocky": 0.6501817997180809,
    "cocoa": 0.39402359597361625,
    "coconut": 0.19003761655518528,
    "cocoon": 0.12923843006177038,
    "cod": 0.15826549667242354,
    "code": 0.18152865304898932,
    "codeine": 0.41490452984399395,
    "codex": 0.2984377433579448,
    "codfish": 0.0958692236180647,
    "codification": 0.23372335933651134,
    "codify": 0.2416955570421978,
    "coding": 0.1923489624625935,
    "coed": 0.3335709309254349,
    "coefficient": 0.34251449382956817,
    "coerce": 0.6202320219742848,
    "coercion": 0.5400012024599465,
    "coercive": 0.446093561466921,
    "coexist": 0.4040265637461948,
    "coexistence": 0.30816929264240855,
    "coexisting": 0.19281678623853138,
    "coffee": 0.526860143900609,
    "coffee table": 0.3507235501349477,
    "coffeehouse": 0.32751553570592173,
    "coffeepot": 0.40178744578371983,
    "coffin": 0.6812766624979857,
    "cog": 0.20037277357423153,
    "cogent": 0.4815410447246789,
    "cognac": 0.35403019519379997,
    "cognate": 0.23825767927482472,
    "cognition": 0.25348280509083887,
    "cognitive": 0.22429330331365982,
    "cohabitation": 0.3887237636437154,
    "coherence": 0.38632096507022246,
    "coherent": 0.2932078222204384,
    "cohesion": 0.36677115130557525,
    "cohesive": 0.283744760655059,
    "cohort": 0.35205823059294156,
    "coil": 0.1885532608492595,
    "coiled": 0.3648345297070597,
    "coin": 0.4486184298425206,
    "coinage": 0.2227771668631105,
    "coincide": 0.35403019519379997,
    "coincidence": 0.3072827515976574,
    "coincident": 0.2264614798571166,
    "coincidental": 0.35668908555543266,
    "coinciding": 0.31230296910325345,
    "coke": 0.3045795180232265,
    "cola": 0.16586964087301173,
    "cold": 0.3671289158711545,
    "coldly": 0.26261597788386654,
    "coldness": 0.6671994897041471,
    "coldsweat": 0.31516640442642474,
    "coleslaw": 0.3202320030742594,
    "colic": 0.7467777917998948,
    "coliseum": 0.46955381471907287,
    "collaborate": 0.5316477753267939,
    "collaboration": 0.7113804005964787,
    "collaborator": 0.35341481856946566,
    "collage": 0.2905410046932289,
    "collagen": 0.10619347715890273,
    "collapse": 0.6369584424546033,
    "collar": 0.33885320149687315,
    "collarbone": 0.26886381216525446,
    "collate": 0.2761495748531991,
    "collateral": 0.2446138615573262,
    "collation": 0.16960053730589755,
    "colleague": 0.41473882608779533,
    "collect": 0.34755623829569804,
    "collected": 0.24391460246447833,
    "collection": 0.3437802228359456,
    "collective": 0.29451346090044656,
    "collectively": 0.5969262100152969,
    "collector": 0.29859583056180755,
    "college": 0.39965020458120304,
    "collegiate": 0.3020930961702985,
    "collide": 0.7188611803943616,
    "collie": 0.16682697319953824,
    "collision": 0.7080269012329727,
    "collocation": 0.26591632586132685,
    "colloquial": 0.23789685543262104,
    "collusion": 0.3685144911749593,
    "cologne": 0.34126334471962344,
    "colon": 0.22852968661621637,
    "colonel": 0.3854623393313062,
    "colonial": 0.1764795541770586,
    "colonic": 0.33522368129224683,
    "colonoscopy": 0.5393553257801198,
    "colony": 0.3527285421933191,
    "colophon": 0.22936187585189668,
    "color": 0.4177296347411574,
    "coloration": 0.32683670848837243,
    "colored": 0.4608361081612255,
    "colorful": 0.6112825484335518,
    "coloring": 0.49603190764194327,
    "colorless": 0.2624323716259438,
    "colors": 0.5744211042689713,
    "colossal": 0.5497865141105992,
    "colt": 0.3870195577229062,
    "columbine": 0.32363289303337883,
    "column": 0.10193111244003245,
    "columnar": 0.18619110614765402,
    "columnist": 0.27827644364196785,
    "com": 0.25155026205924147,
    "coma": 0.40150744554484236,
    "comatose": 0.582993293979255,
    "comb": -0.0038887576324409066,
    "combat": 0.6623840380593683,
    "combatant": 0.5974884732801788,
    "combative": 0.4943084597576144,
    "combination": 0.41635268336845277,
    "combinatorial": 0.26619276246891954,
    "combine": 0.3455964967327227,
    "combined": 0.2583436581791569,
    "combo": 0.3801653275511898,
    "combustible": 0.4605081997239143,
    "combustion": 0.5615353130895422,
    "come": 0.12004069195113175,
    "comeback": 0.25502758543568976,
    "comedian": 0.6871293484123938,
    "comedy": 0.7194737279169672,
    "comet": 0.5455531253115158,
    "comfort": 0.5206234411694138,
    "comfortable": 0.6091485238510437,
    "comforter": 0.19181454390672276,
    "comforting": 0.6171639556812696,
    "comfy": 0.6286667690888077,
    "comic": 0.6770931228262175,
    "comical": 0.7233983466244576,
    "comics": 0.44785142166630215,
    "coming": 0.31926635599488373,
    "comma": 0.2326152712439059,
    "command": 0.5547929016439428,
    "commandant": 0.5037030378284233,
    "commandeer": 0.42641580174511395,
    "commander": 0.4023070373939184,
    "commanding": 0.44952087125546536,
    "commandment": 0.3716733250192374,
    "commando": 0.5465451864159567,
    "commemorate": 0.6072027483153359,
    "commemoration": 0.5149976118170514,
    "commemorative": 0.44065981426724626,
    "commence": 0.5377761854299314,
    "commend": 0.7727375381617781,
    "commendable": 0.5581999236829996,
    "commendation": 0.6854556388471649,
    "commensurate": 0.20240949338225261,
    "comment": 0.3332937131864577,
    "commentary": 0.26458948467267746,
    "commentator": 0.31352344375876007,
    "commerce": 0.3701263782537412,
    "commercial": 0.5388368991464754,
    "commie": 0.36079297001054633,
    "commissary": 0.3465396664784651,
    "commission": 0.3844476709740972,
    "commissioner": 0.2994646269122971,
    "commit": 0.38239053603369827,
    "commitment": 0.5759035327421458,
    "committal": 0.3232042280077001,
    "committed": 0.4579212887764874,
    "committee": 0.24996855413550964,
    "commodity": 0.26905058829338235,
    "commodore": 0.34602790398449706,
    "common": 0.08854424989054185,
    "commoner": 0.20592635136236045,
    "commonly": 0.11465096057313921,
    "commonplace": 0.17286966933562015,
    "commons": 0.2861920885099248,
    "commonwealth": 0.29036605102944424,
    "commotion": 0.4699388741468388,
    "communal": 0.19808117129110986,
    "commune": 0.29520896573975913,
    "communicable": 0.5265953322530056,
    "communicate": 0.5233072576804311,
    "communication": 0.5386436944768979,
    "communicative": 0.6275392756610629,
    "communicator": 0.3293879340775708,
    "communion": 0.4195133808345391,
    "communism": 0.5026740129359486,
    "communist": 0.5888952486543767,
    "community": 0.39589557045530394,
    "commutation": 0.25194459835237837,
    "commutative": 0.3495357863266385,
    "commute": 0.4129752036600709,
    "commuter": 0.3844117883562689,
    "comp": 0.28293832533938557,
    "compact": 0.24366411398993448,
    "compaction": 0.2845607947220531,
    "compactness": 0.213171522433241,
    "companion": 0.4356122877592087,
    "companionless": 0.3266185394652099,
    "companionship": 0.5496419690709513,
    "company": 0.6479009815732182,
    "comparable": 0.27218485015709365,
    "comparative": 0.12360787112524013,
    "comparatively": 0.2580733495054707,
    "compare": 0.24010014991909412,
    "comparison": 0.2929661971216059,
    "compartment": 0.2137231920035294,
    "compass": 0.15508840788300884,
    "compassion": 0.33484619232134494,
    "compassionate": 0.5687814714996443,
    "compatibility": 0.5321248295178201,
    "compatible": 0.6131796381171263,
    "compel": 0.7478938318711337,
    "compelled": 0.4979780124342983,
    "compelling": 0.4648126604976947,
    "compendium": 0.3139788991332571,
    "compensate": 0.29188344823659645,
    "compensation": 0.48848222241545436,
    "compensatory": 0.3226417447020354,
    "compete": 0.5184069438029626,
    "competence": 0.5802679914707501,
    "competency": 0.6691345068203708,
    "competent": 0.6508279828903889,
    "competition": 0.5569838256957285,
    "competitive": 0.49092490181947673,
    "competitor": 0.7041302424596735,
    "compilation": 0.3178468966534542,
    "compile": 0.27123896190723157,
    "complacency": 0.34155680177113684,
    "complacent": 0.3186922889820936,
    "complain": 0.7062432691935145,
    "complaint": 0.6643641035612436,
    "complement": 0.3784862280813009,
    "complementary": 0.3334007707418825,
    "complete": 0.4278498733604163,
    "completed": 0.5010485933144971,
    "completely": 0.379442938332404,
    "completeness": 0.5336512363247309,
    "completing": 0.34585419221921065,
    "completion": 0.35787168247203666,
    "complex": 0.42686249761479683,
    "complexed": 0.4604012450387416,
    "complexion": 0.32294161712739244,
    "complexity": 0.40502623375572455,
    "compliance": 0.4538734667930535,
    "compliant": 0.2808449300862458,
    "complicate": 0.6148834574286732,
    "complicated": 0.6156508347362832,
    "complication": 0.5310906723919417,
    "complicity": 0.5274653176169317,
    "compliment": 0.5569838256957282,
    "complimentary": 0.5246338827840725,
    "comply": 0.4821761232322436,
    "complying": 0.4066983644864994,
    "compo": 0.17833038118880337,
    "component": 0.21207595133256343,
    "compose": 0.31637861415492957,
    "composed": 0.33190808576041775,
    "composer": 0.611320303402201,
    "composite": 0.2999550091336026,
    "composition": 0.4440668060835936,
    "compost": 0.22769542487090683,
    "composure": 0.469781354215602,
    "compound": 0.28059033626632124,
    "comprehend": 0.5800810189106241,
    "comprehension": 0.636889180507798,
    "comprehensive": 0.4747897467346635,
    "compress": 0.26629092085756695,
    "compressed": 0.3307342876856822,
    "compressible": 0.27359124696659565,
    "compression": 0.3851296321346054,
    "compressor": 0.3118270634226195,
    "comprise": 0.5304724567454773,
    "compromise": 0.4113135306031222,
    "comptroller": 0.3210544556216372,
    "compulsion": 0.7805303706273633,
    "compulsive": 0.6534076662985749,
    "compulsory": 0.40840125120023396,
    "computable": 0.24391460246447833,
    "computation": 0.2721598002848518,
    "compute": 0.23321713934040156,
    "computer": 0.4706154851024301,
    "computerized": 0.3648029040443861,
    "computing": 0.4131342986784275,
    "comrade": 0.46710398356827937,
    "con": 0.6213103297451845,
    "concatenation": 0.38274241723574837,
    "concave": 0.1967747604777312,
    "conceal": 0.36742351089630754,
    "concealed": 0.28751925829090447,
    "concealment": 0.4648126604976947,
    "concede": 0.2801095635226734,
    "conceit": 0.4613470047022763,
    "conceited": 0.6386224346787848,
    "conceivable": 0.36929833395729234,
    "conceive": 0.45330249942118106,
    "concentrate": 0.44120252245312575,
    "concentration": 0.4583628590904463,
    "concentric": 0.4401624264745184,
    "concept": 0.14257329815271227,
    "conception": 0.4079846179676729,
    "concern": 0.6245426601461608,
    "concerned": 0.5623537730757271,
    "concert": 0.9080013677186524,
    "concerto": 0.5453723048901155,
    "concession": 0.27064298388750724,
    "concessional": 0.49538162001016006,
    "conch": 0.1800806082140841,
    "concierge": 0.17777437254812498,
    "conciliation": 0.5131481600750156,
    "concise": 0.17431026499291016,
    "conclave": 0.2751176493216619,
    "conclude": 0.11878695368937055,
    "concluding": 0.21207595133256343,
    "conclusion": 0.25703483815579287,
    "conclusive": 0.24500055970026408,
    "concoction": 0.2809157666373705,
    "concomitant": 0.3080712448953508,
    "concord": 0.28631629691835214,
    "concordance": 0.2529440977139939,
    "concours": 0.3297786879308869,
    "concourse": 0.5632592461997652,
    "concrete": 0.3027384696212901,
    "concubine": 0.4160649296012507,
    "concur": 0.2247875957933379,
    "concurrence": 0.5682299273317265,
    "concurrent": 0.3595327437839822,
    "concurring": 0.40180544052227907,
    "concussion": 0.8078742634672982,
    "condemn": 0.818359714263701,
    "condemnation": 0.7427127206346174,
    "condensation": 0.15415814399656674,
    "condensed": 0.2713035295248943,
    "condescending": 0.22208195182737245,
    "condescension": 0.20576582481839,
    "condiment": 0.16960053730589755,
    "condition": 0.27957028189139177,
    "conditional": 0.1779697542269959,
    "conditionally": 0.27857215923148404,
    "conditioned": 0.23716421342871138,
    "conditioner": 0.44288416205179654,
    "conditioning": 0.29120853389868884,
    "conditions": 0.2661063980624799,
    "condo": 0.15098299769046863,
    "condolence": 0.43116982407103727,
    "condolences": 0.5285565909041274,
    "condom": 0.4402070426042395,
    "condone": 0.2748769978669021,
    "condor": 0.23476134357614492,
    "conducive": 0.4938555239982443,
    "conduct": 0.32038757361242554,
    "conduction": 0.3546543005680923,
    "conductivity": 0.38614564637279686,
    "conductor": 0.5121655117336282,
    "conduit": 0.1469728298415053,
    "cone": 0.11258228710043906,
    "confederacy": 0.36283289804832514,
    "confederate": 0.3507228092093655,
    "confederation": 0.3208285777178626,
    "confer": 0.3080712448953508,
    "conference": 0.48685160805124894,
    "confess": 0.5232685292265065,
    "confession": 0.42442303262953573,
    "confessional": 0.22351711511695918,
    "confessions": 0.42182356730406706,
    "confetti": 0.5541558463628092,
    "confidant": 0.6546049951760355,
    "confide": 0.37137851449028997,
    "confidence": 0.682548478701946,
    "confident": 0.40483546634040996,
    "confidential": 0.3470904367869858,
    "confidentiality": 0.3423454602556411,
    "confidentially": 0.3373361127880382,
    "configuration": 0.2640678398802141,
    "confine": 0.4290663524773892,
    "confined": 0.4179777221148498,
    "confinement": 0.4994445305197914,
    "confines": 0.25444519603048094,
    "confirm": 0.5081288255306745,
    "confirmation": 0.5415252609266026,
    "confirmatory": 0.37863638397512034,
    "confirmed": 0.48163263506542736,
    "confiscate": 0.5523340568384721,
    "confiscation": 0.6476867591029163,
    "conflagration": 0.5401693809446372,
    "conflict": 0.6871869701451896,
    "conflicting": 0.7051755489945534,
    "confluence": 0.4655261316859568,
    "conform": 0.20822002728332106,
    "conformance": 0.1833109996327296,
    "conformation": 0.3040649557368834,
    "conformity": 0.2759627228177908,
    "confound": 0.3965539306111161,
    "confounded": 0.40778440872409916,
    "confront": 0.6155382432700551,
    "confrontation": 0.7854508195138881,
    "confuse": 0.7068599055117719,
    "confused": 0.5997210578598922,
    "confusing": 0.6157352668166389,
    "confusion": 0.5747632982252869,
    "conga": 0.3319359030426308,
    "congenial": 0.5200327454596527,
    "congenital": 0.260875390338276,
    "congestion": 0.5507149730928305,
    "conglomerate": 0.3050860292229385,
    "conglomeration": 0.48999651042263354,
    "congrats": 0.8199008130278317,
    "congratulate": 0.8150672706018534,
    "congratulation": 0.8713266597784647,
    "congratulations": 0.8731295696133825,
    "congratulatory": 0.8034847110479261,
    "congregate": 0.3972665753730126,
    "congregation": 0.3091680584894191,
    "congress": 0.2685125657199039,
    "congressional": 0.30664447755249213,
    "congressman": 0.2944264379530629,
    "congruence": 0.3592440677721143,
    "conic": 0.19688533184990706,
    "conical": 0.2412749871750288,
    "conjecture": 0.26316991516181387,
    "conjugal": 0.4250020809766216,
    "conjugate": 0.26526078754766064,
    "conjugation": 0.24833492551152042,
    "conjunction": 0.28343211739449553,
    "conjunctive": 0.25961911554736,
    "conjure": 0.48361130525438384,
    "conjuring": 0.5973248471027797,
    "conk": 0.3608654601676425,
    "connect": 0.3368687420103282,
    "connected": 0.5831328131329709,
    "connection": 0.4889961357451682,
    "connective": 0.43510963875813147,
    "connoisseur": 0.46552672390011046,
    "conquer": 0.6798705501970657,
    "conquering": 0.7299103339698446,
    "conqueror": 0.5810769614282482,
    "conquest": 0.5668684591566826,
    "conscience": 0.3025273234223343,
    "conscientious": 0.3478031282310347,
    "conscious": 0.374389640476639,
    "consciousness": 0.5800632563359113,
    "conscription": 0.5540102060644571,
    "consecrated": 0.3848339330808494,
    "consecration": 0.4569144649520359,
    "consecutive": 0.32985633089145666,
    "consensual": 0.3292075875567641,
    "consensus": 0.2548391853376614,
    "consent": 0.4755532646876441,
    "consenting": 0.39485066661362067,
    "consequence": 0.625230468506657,
    "consequent": 0.3650192099455683,
    "conservation": 0.5320044056471626,
    "conservatism": 0.23440874382607713,
    "conservative": 0.21523777447166928,
    "conservatory": 0.1908807026573983,
    "conserve": 0.3170997962113039,
    "consider": 0.31383304592118333,
    "considerable": 0.2544189147828167,
    "considerate": 0.45193561936745275,
    "consideration": 0.238929162439348,
    "consignee": 0.28059033626632124,
    "consignment": 0.256074649949384,
    "consist": 0.5129463957588335,
    "consistency": 0.43527161267871717,
    "consistent": 0.48303926067549763,
    "consolation": 0.14903882065317206,
    "console": 0.28039687300391586,
    "consoled": 0.32724694404074284,
    "consolidate": 0.6163616322209613,
    "consolidated": 0.3398015145156615,
    "consolidation": 0.29785253458621297,
    "consonant": 0.17915346981240166,
    "consort": 0.36549315494351986,
    "conspicuous": 0.32294161712739244,
    "conspiracy": 0.7883526257532444,
    "conspirator": 0.6423081119646002,
    "conspire": 0.6714993777438519,
    "constable": 0.4555400959812739,
    "constancy": 0.48903538663054913,
    "constant": 0.35770532238279834,
    "constantly": 0.42759685785627544,
    "constellation": 0.46137325331821827,
    "consternation": 0.6769716341784375,
    "constipation": 0.7503085788089487,
    "constituency": 0.28862425675097286,
    "constituent": 0.3222721399100838,
    "constituents": 0.2548691859578172,
    "constitute": 0.4820224544984186,
    "constitution": 0.23963066435810013,
    "constitutional": 0.30134869885771864,
    "constitutionality": 0.29919750314030075,
    "constrain": 0.46289300756105217,
    "constrained": 0.6394566717645074,
    "constraint": 0.431904600844206,
    "construct": 0.5672205233470886,
    "construction": 0.6563810352999517,
    "constructive": 0.6493952536601417,
    "construe": 0.35253965475254784,
    "consul": 0.2087234062018121,
    "consulate": 0.27968609362183927,
    "consult": 0.4121528706705,
    "consultant": 0.4205344529992204,
    "consultation": 0.35679439252704087,
    "consume": 0.4178149280172576,
    "consumer": 0.3472099186646996,
    "consuming": 0.35476300988174986,
    "consummate": 0.3458691699990279,
    "consummation": 0.46647998606108093,
    "consumption": 0.3666286857398681,
    "contact": 0.3953018351685014,
    "contagion": 0.6006107764557288,
    "contagious": 0.6851839739979882,
    "contain": 0.3027384696212901,
    "container": 0.23012357940939254,
    "containment": 0.32341546199273224,
    "contaminate": 0.6707923716639116,
    "contaminated": 0.7553905794351916,
    "contamination": 0.6892602763343552,
    "contemplate": 0.38104995938868785,
    "contemplation": 0.17362415452209984,
    "contemplative": 0.3478299722184206,
    "contemporaneous": 0.2774302867654302,
    "contemporary": 0.3640900448107821,
    "contempt": 0.6058672645713336,
    "contemptible": 0.6885417959572904,
    "contemptuous": 0.5313498999705047,
    "contend": 0.4345614448104236,
    "contender": 0.5446147040030125,
    "contending": 0.4682933703205109,
    "content": 0.3917653588475955,
    "contented": 0.6675689374945466,
    "contention": 0.36103866610794066,
    "contentious": 0.38233787060551094,
    "contentment": 0.6892602763343552,
    "contents": 0.2950613561282005,
    "contest": 0.5304442692510764,
    "contestant": 0.5046815562579946,
    "context": 0.14568642360314962,
    "contiguous": 0.31725251951489625,
    "continence": 0.2297167461889367,
    "continent": 0.2118259482215306,
    "continental": 0.18254312466793696,
    "contingency": 0.3392759363053214,
    "contingent": 0.3333830579814912,
    "continual": 0.2417082052058709,
    "continually": 0.32682419997246137,
    "continuance": 0.4577412017336974,
    "continuation": 0.32423026239904423,
    "continue": 0.305027585780884,
    "continued": 0.31845000886105296,
    "continuing": 0.3884610124040427,
    "continuity": 0.4805170265427839,
    "continuous": 0.36029973837675755,
    "continuously": 0.3913116654189504,
    "continuum": 0.32706492550761024,
    "contour": 0.15629785489730433,
    "contraband": 0.7887583474855899,
    "contraception": 0.4362736486053988,
    "contract": 0.26629092085756695,
    "contracted": 0.4190262744757112,
    "contractile": 0.3769940154769829,
    "contracting": 0.3255213367108551,
    "contraction": 0.6030617756406689,
    "contractor": 0.3158888543670123,
    "contradict": 0.6388819842704222,
    "contradiction": 0.5750670502638642,
    "contradictory": 0.4736300309690361,
    "contraption": 0.3866508076406369,
    "contrary": 0.3601081079353703,
    "contrast": 0.2293336314270524,
    "contrasted": 0.33771072301054444,
    "contravene": 0.4540402922825786,
    "contravention": 0.46998177323603374,
    "contribute": 0.4738302882197309,
    "contribution": 0.5849204831900513,
    "contributor": 0.5984458864931662,
    "contrite": 0.28431815714878395,
    "contrition": 0.43548479409123625,
    "contrived": 0.3553201102187045,
    "control": 0.36899065161783556,
    "controller": 0.48179849824206894,
    "controlling": 0.25689689151232625,
    "controversial": 0.6940680820498191,
    "controversy": 0.6833470416009568,
    "contusion": 0.6124053819620195,
    "conundrum": 0.38728513423633737,
    "convalescent": 0.29462833606208627,
    "convection": 0.30161441446267256,
    "convene": 0.46647998606108093,
    "convenience": 0.4851059958422174,
    "conveniences": 0.4953315254802634,
    "convenient": 0.5919288981017156,
    "convent": 0.07516102956916011,
    "convention": 0.44348565725311145,
    "conventional": 0.17938938770303273,
    "converge": 0.340396978423458,
    "convergence": 0.30630650610427534,
    "convergent": 0.5072501954193969,
    "conversant": 0.3665878711151682,
    "conversation": 0.4814021919070336,
    "conversational": 0.39932616057100045,
    "conversationalist": 0.4205325246724827,
    "converse": 0.2618037463355445,
    "conversing": 0.4316308296263557,
    "conversion": 0.3925975295374357,
    "convert": 0.34425170012549566,
    "converted": 0.32985633089145666,
    "convertible": 0.33441075841708134,
    "convex": 0.2595200932938912,
    "convexity": 0.19676917499539895,
    "convey": 0.5271237755915119,
    "conveyance": 0.3615455950216143,
    "conveyancing": 0.33826938084563074,
    "convict": 0.7657500554539495,
    "conviction": 0.5031365111499035,
    "convince": 0.45395386353642075,
    "convinced": 0.4755532646876441,
    "convincing": 0.5029214264382386,
    "convocation": 0.4003244079866393,
    "convoluted": 0.47689732344496805,
    "convolution": 0.37350684798183675,
    "convoy": 0.4458341838582443,
    "coo": 0.2552524122395058,
    "cook": 0.5975765269212997,
    "cookbook": 0.22414476899883348,
    "cooker": 0.23587633810089445,
    "cookery": 0.26728196309179864,
    "cookie": 0.4362137284354306,
    "cookies": 0.5420169879736412,
    "cooking": 0.4209893409523654,
    "cookout": 0.3401657141413656,
    "cool": 0.6676389551088441,
    "coolant": 0.389683263389553,
    "cooler": 0.3036092277925596,
    "cooling": 0.16506117656356226,
    "coolness": 0.1467655712261611,
    "coon": 0.27252017993446037,
    "coop": 0.30360261931640226,
    "cooperate": 0.6465742489624524,
    "cooperating": 0.4285493227626805,
    "cooperation": 0.5848210172378177,
    "cooperative": 0.5374185432586651,
    "coordinate": 0.3740852180094147,
    "coordination": 0.3673949174651508,
    "coordinator": 0.4814021919070336,
    "cop": 0.5883650336149692,
    "copacetic": 0.2815658085786491,
    "cope": 0.4471965490820004,
    "copier": 0.18541804221557437,
    "copilot": 0.39274615510802513,
    "coping": 0.42203640478956694,
    "copious": 0.292344931262432,
    "copper": 0.14481976865404836,
    "copter": 0.48466606541760326,
    "copy": 0.1017684987632849,
    "copycat": 0.37825915994067133,
    "copying": 0.1665802010169257,
    "copyright": 0.23156969503541133,
    "coral": 0.42580519903255537,
    "coral snake": 0.5859388184486689,
    "cord": 0.2551952820076992,
    "cordial": 0.48402391268706646,
    "cordless": 0.3488793729647166,
    "cordon": 0.15940443932117845,
    "corduroy": 0.18405352602547986,
    "core": 0.37224258851885456,
    "cork": 0.21877735234455942,
    "corkscrew": 0.2774620513043151,
    "corn": 0.11708264727383769,
    "cornball": 0.206583865982876,
    "cornbread": 0.23708829970152903,
    "cornea": 0.18042087090384618,
    "corned": 0.2627453654184384,
    "corner": 0.18757680815142339,
    "cornerstone": 0.22333639218898516,
    "cornet": 0.32170289414351805,
    "cornfield": 0.33521447808275273,
    "cornflakes": 0.3659974552651188,
    "cornice": 0.26304984365848977,
    "cornstarch": 0.23410253053150806,
    "corny": 0.20988627595669077,
    "corollary": 0.2857130006080697,
    "corona": 0.5296230933347068,
    "coronary": 0.41000933309040666,
    "coronation": 0.5780031338717675,
    "coroner": 0.4374532282428058,
    "corporal": 0.318845236894007,
    "corporate": 0.2967476232021667,
    "corporation": 0.19075308152841958,
    "corporeal": 0.18349797773394705,
    "corps": 0.2757358981705543,
    "corpse": 0.7532628083956054,
    "corpsman": 0.2924171224477458,
    "corpus": 0.1822053635987037,
    "corral": 0.4656848231476024,
    "correct": 0.5329242501647153,
    "correction": 0.3018144173624722,
    "correctional": 0.5729887879665838,
    "corrective": 0.3364827133963834,
    "correctness": 0.505603169252313,
    "correlation": 0.30533946248558874,
    "correlative": 0.2248325878558537,
    "correspond": 0.40139740321451917,
    "correspondence": 0.33310880423250216,
    "correspondent": 0.37386241642840345,
    "corresponding": 0.42014414439856307,
    "corridor": 0.40768229834405634,
    "corroborate": 0.37263656971988074,
    "corroboration": 0.3036521802919304,
    "corrosion": 0.650355482090265,
    "corrosive": 0.6745326878767763,
    "corrupt": 0.9252746887689375,
    "corrupting": 0.8722186655493352,
    "corruption": 0.8988278068134902,
    "corsage": 0.13608905069945945,
    "corse": 0.2744966187717105,
    "corset": 0.3218642572533101,
    "cortex": 0.28661716696376277,
    "cortical": 0.2938446732395232,
    "cortisone": 0.24015976816757684,
    "corvette": 0.3297041376854504,
    "cosmetic": 0.2175042135030642,
    "cosmetics": 0.4733350656921259,
    "cosmic": 0.4113161474824231,
    "cosmology": 0.3314434306933129,
    "cosmopolitan": 0.5709871579325114,
    "cosmos": 0.6048750780849207,
    "cost": 0.3045094633073652,
    "costly": 0.5083420884635547,
    "costume": 0.3206890285480462,
    "cosy": 0.502104858462846,
    "cot": 0.17314965975924707,
    "cote": 0.19396342739096192,
    "cottage": 0.1760913902332892,
    "cotton": 0.12970505006689365,
    "couch": 0.06236118711988072,
    "cougar": 0.3881625110577302,
    "cough": 0.5485201462609555,
    "council": 0.552188013704956,
    "councilman": 0.1998954800402188,
    "counsel": 0.3478873832007269,
    "counseling": 0.37485928499298926,
    "counsellor": 0.48949710138281943,
    "counselor": 0.5771221463349498,
    "count": 0.249155059276931,
    "countdown": 0.47219116728651583,
    "countenance": 0.31845000886105296,
    "counter": 0.2995906149162491,
    "counteract": 0.3827777299121462,
    "counterattack": 0.7553296567357718,
    "counterbalance": 0.2899936977352649,
    "counterclaim": 0.5412324512747345,
    "counterfeit": 0.7727375381617781,
    "counterpart": 0.40124797424591874,
    "counterpoint": 0.3247466846616114,
    "countess": 0.2698075689209537,
    "countless": 0.3605718055388838,
    "country": 0.35333231320683056,
    "countryman": 0.35490987366460636,
    "countrymusic": 0.5047929546917723,
    "countryside": 0.34304156046740925,
    "counts": 0.2948554555315702,
    "county": 0.19840467705082274,
    "coup": 0.6598213121924379,
    "coupe": 0.2737373917632077,
    "couple": 0.6018614870954779,
    "coupled": 0.19255294658833663,
    "coupling": 0.3170806019538821,
    "coupon": 0.31037252028437773,
    "courage": 0.702342624166478,
    "courageous": 0.7343278543551505,
    "courier": 0.21977255852357652,
    "courses": 0.40798461796767277,
    "coursing": 0.2881438296167289,
    "court": 0.5274402026423352,
    "courteous": 0.6833174478256057,
    "courtesy": 0.6350915807756627,
    "courthouse": 0.3237368429444093,
    "courtroom": 0.4765999443073491,
    "courts": 0.5176014108327488,
    "courtship": 0.3816381292206919,
    "courtside": 0.2492236358501901,
    "courtyard": 0.19400965296729147,
    "cousin": 0.32731488845863194,
    "cousins": 0.4380762745995523,
    "cove": 0.1437606589976756,
    "coven": 0.3742846646905974,
    "covenant": 0.3040872338003434,
    "cover": 0.1908807026573983,
    "coverage": 0.44918750453529976,
    "covered": 0.19142248246867383,
    "covering": 0.2605543411818935,
    "covert": 0.36270223287481806,
    "covet": 0.6128180455413115,
    "coveted": 0.5502529709226986,
    "cow": 0.10063317052827511,
    "coward": 0.6629055093070193,
    "cowardice": 0.684904939194066,
    "cowardly": 0.6213312745417192,
    "cowboy": 0.4307412130835886,
    "cowgirl": 0.3642735779364195,
    "cowhand": 0.3015944917942292,
    "cowhide": 0.16903920564009334,
    "cowl": 0.28293832533938557,
    "coworker": 0.3816381292206919,
    "coy": 0.2639645201248298,
    "coyote": 0.28704781200454765,
    "cozy": 0.6293369114412808,
    "crab": 0.24447103239183088,
    "crabby": 0.7265139111092807,
    "crack": 0.5025388660538256,
    "cracked": 0.5177360098588405,
    "cracker": 0.2237151805231863,
    "crackerjack": 0.3267686890759446,
    "cracking": 0.4332550559348931,
    "crackle": 0.49454579030503326,
    "crackpot": 0.5272686460966599,
    "cradle": 0.37512945730670333,
    "craft": 0.39652968698156116,
    "crafts": 0.3099594895867889,
    "craftsman": 0.33521447808275273,
    "craftsmanship": 0.507526660952306,
    "crafty": 0.47130361594233666,
    "craig": 0.2728927185729492,
    "cram": 0.540682029211117,
    "crammed": 0.5219762150332873,
    "cramp": 0.7199817196843702,
    "cramped": 0.5267793747119894,
    "cranberry": 0.44709314174078424,
    "cranberry juice": 0.22541795028657055,
    "crane": 0.2770983665845465,
    "cranial": 0.3772517909695025,
    "cranium": 0.309966810624399,
    "crank": 0.13553677171340023,
    "cranky": 0.706993170822856,
    "cranny": 0.5291798673791355,
    "crap": 0.7608334457454757,
    "crappy": 0.7909755923547742,
    "craps": 0.29584601690459206,
    "crash": 0.7934527823630411,
    "crass": 0.5023024259247062,
    "crate": 0.07986723994635894,
    "crater": 0.4324033247279344,
    "crave": 0.36103866610794066,
    "craving": 0.5151916267250188,
    "crawfish": 0.24538587009260765,
    "crawl": 0.32212120534027583,
    "crayon": 0.16759933062030272,
    "crayons": 0.3207397789750442,
    "craze": 0.5681475836212899,
    "crazed": 0.8140643250527997,
    "craziness": 0.7564275700367598,
    "crazy": 0.7891563210984854,
    "creak": 0.5018727043095513,
    "creaking": 0.5865339485775106,
    "cream": 0.26934004304402676,
    "creamed": 0.32395096359501957,
    "creamer": 0.114718357919343,
    "creamy": 0.49325936172667834,
    "crease": 0.1488266049072405,
    "create": 0.5687393311594334,
    "creation": 0.7409397373746776,
    "creative": 0.7016286493490381,
    "creativity": 0.8083305749255599,
    "creator": 0.6671416928150394,
    "creature": 0.4783802133783306,
    "credence": 0.4649810346457684,
    "credential": 0.36956098846958874,
    "credentials": 0.35343028667711357,
    "credibility": 0.6038958115953785,
    "credible": 0.670058112495336,
    "credit": 0.4276729653472168,
    "credit card": 0.42575619325881237,
    "creditable": 0.5442066800162655,
    "credited": 0.456587280696919,
    "crediting": 0.42836947932838826,
    "creditor": 0.3836769979969119,
    "creed": 0.12828942114188177,
    "creek": 0.22735464203906253,
    "creep": 0.477803047110773,
    "creeper": 0.36746353880168175,
    "creeping": 0.5033081909828179,
    "creepy": 0.8333853100025005,
    "cremation": 0.7475825347610201,
    "creole": 0.29593441646712515,
    "crepe": 0.10427812501472027,
    "crescendo": 0.5316477753267939,
    "crescent": 0.34642000776963383,
    "crest": 0.1762160441542413,
    "crestfallen": 0.4145093531232336,
    "cretin": 0.509918600319647,
    "cretins": 0.7983497548768512,
    "crevice": 0.3437079913349652,
    "crew": 0.41467317983668917,
    "crewman": 0.39960134346241966,
    "crib": 0.21363325323669008,
    "cricket": 0.3549392408115324,
    "cried": 0.6380161637328058,
    "crime": 0.9429112809517622,
    "criminal": 0.9368415325731564,
    "criminality": 0.8378740609034844,
    "crimp": 0.49874921707903463,
    "crimson": 0.31305941955086475,
    "cringe": 0.7023912051742247,
    "cripple": 0.6356956765902555,
    "crippled": 0.7137709027819518,
    "crippling": 0.6438392574003424,
    "crisis": 0.716126868344882,
    "crisp": 0.6221346343339382,
    "crispy": 0.414007150317402,
    "criterion": 0.2719512852491962,
    "critic": 0.5244808910670784,
    "critical": 0.622604981587143,
    "criticise": 0.8024179265869278,
    "criticism": 0.6786617042287506,
    "criticize": 0.7211695048349721,
    "criticized": 0.5470554248546166,
    "critique": 0.5989128205723242,
    "critter": 0.3425416540042705,
    "croak": 0.2848266565666736,
    "croc": 0.3620664354076474,
    "crock": 0.2819174603508169,
    "crockery": 0.09086337471302784,
    "crocodile": 0.5303634227244182,
    "croft": 0.2503152706201574,
    "croissant": 0.3797913795538836,
    "crook": 0.7240821877989692,
    "crooked": 0.6542198996860424,
    "crop": 0.17926137603478343,
    "croquet": 0.32889646983359516,
    "cross": 0.17127406641051524,
    "cross country": 0.2600934955282498,
    "crossbow": 0.44871362120785624,
    "crossed": 0.3125447614437086,
    "crossfire": 0.690808318734962,
    "crossing": 0.19190992435648352,
    "crossover": 0.35654205452509885,
    "crosswalk": 0.2684556490858751,
    "crossword": 0.28674468703825207,
    "crotch": 0.4189875958995051,
    "crouch": 0.50897868186009,
    "crouched": 0.29955474151895717,
    "crouching": 0.42219597667036235,
    "croupier": 0.32376203914039015,
    "crow": 0.4740526504186397,
    "crowbar": 0.35718615826960587,
    "crowd": 0.6176394029477656,
    "crowded": 0.29028409498493624,
    "crowds": 0.49081885677849646,
    "crown": 0.47569293070107643,
    "crowning": 0.5576227588494207,
    "crucial": 0.43850657553590083,
    "cruciate": 0.27017919316043826,
    "crucifix": 0.29190640753671204,
    "crucifixion": 0.8201468731422997,
    "crucify": 0.8218995776071714,
    "crud": 0.3053131390180389,
    "crude": 0.49073207864770496,
    "cruel": 0.8397328382637214,
    "cruelly": 0.7667002616992245,
    "cruelty": 0.8550952523684078,
    "cruise": 0.4306119323736336,
    "cruise ship": 0.7141722202074158,
    "cruiser": 0.45467812320623313,
    "cruising": 0.688316365141957,
    "crumb": 0.14398393047489397,
    "crumble": 0.37485928499298926,
    "crumbling": 0.6864337160433011,
    "crummy": 0.6499153794317586,
    "crunch": 0.5149360157677875,
    "crunchy": 0.39831721527593106,
    "crusade": 0.5052112103673022,
    "crusader": 0.3878254536047196,
    "crush": 0.565627726073467,
    "crushed": 0.657802884758314,
    "crusher": 0.5882816633877705,
    "crushing": 0.6682377846046526,
    "crust": 0.1794095324661094,
    "crusty": 0.37661901499725753,
    "crutch": 0.29949383291094334,
    "crux": 0.3556515557729129,
    "cry": 0.6881036600621664,
    "crybaby": 0.5068968446046217,
    "crying": 0.7072146760960287,
    "crypt": 0.5617685369217184,
    "cryptic": 0.43498140110751154,
    "cryptography": 0.2355199353800073,
    "crystal": 0.18870363902591428,
    "crystalline": 0.37073795044754027,
    "crystallization": 0.29811384824575216,
    "cub": 0.28929929863792786,
    "cubby": 0.29126389783699025,
    "cube": 0.08643267246251034,
    "cubic": 0.15472422229010946,
    "cubicle": 0.1779697542269959,
    "cuckold": 0.5646133984194605,
    "cuckoo": 0.2936347599326585,
    "cucumber": 0.08766678104971379,
    "cuddle": 0.6767229776751273,
    "cuddled": 0.6993925602293085,
    "cuddles": 0.5455816986628705,
    "cuddling": 0.7213086507782881,
    "cue": 0.25161175791774615,
    "cuff": 0.2698768826273922,
    "cuisine": 0.3565310801878726,
    "culinary": 0.3376382670727466,
    "cull": 0.512613805968333,
    "culminate": 0.4231760628587692,
    "culmination": 0.439975866817429,
    "culpability": 0.7789651253303593,
    "culpable": 0.7200800839308863,
    "culprit": 0.8042929057787671,
    "cult": 0.34213709915699997,
    "cultivate": 0.3742959383567872,
    "cultivated": 0.5160084410786948,
    "cultivation": 0.2303811203854435,
    "cultural": 0.48531667993690636,
    "culture": 0.37940947482916826,
    "cultured": 0.31075997413394124,
    "culvert": 0.27185101394582034,
    "cumbersome": 0.5418790703086722,
    "cumulus": 0.2681049242393972,
    "cunning": 0.4827771754144575,
    "cunt": 0.7107775375760245,
    "cup": 0.1274915373978372,
    "cupboard": 0.07985087734183502,
    "cupcake": 0.26913807944735774,
    "cupping": 0.39589557045530394,
    "cur": 0.3319946226205297,
    "curable": 0.47705292241028496,
    "curate": 0.40027828575810914,
    "curative": 0.27312748897866995,
    "curator": 0.33884483399009757,
    "curb": 0.2023667188487353,
    "curd": 0.2638584273823699,
    "cure": 0.36920790170154005,
    "curfew": 0.5810882930610793,
    "curiosity": 0.6388915281539848,
    "curious": 0.43509400164604495,
    "curl": 0.31097344792148685,
    "curling": 0.3996040209061646,
    "currency": 0.26373034392523376,
    "current": 0.22261662543999383,
    "curriculum": 0.31860304395154526,
    "curry": 0.25211090271052955,
    "curse": 0.8642127520198262,
    "cursed": 0.835122365771799,
    "cursing": 0.8469668784452705,
    "cursory": 0.28579936596953115,
    "curt": 0.5479877584295542,
    "curtail": 0.3757796415563258,
    "curtailment": 0.544606379538907,
    "curtain": 0.2917839426406969,
    "curtains": 0.10822273374283996,
    "curtsy": 0.298986183830792,
    "curvature": 0.22507891334344537,
    "curve": 0.20395090725985693,
    "curved": 0.23559916807659165,
    "curvilinear": 0.3679614606587225,
    "cushion": 0.2042257833251849,
    "cushy": 0.47404097998051775,
    "cusp": 0.5393679139622999,
    "cuss": 0.3973822261125213,
    "cussed": 0.6586020396096899,
    "custard": 0.18255718947967292,
    "custodial": 0.2970566653640695,
    "custodian": 0.4307412130835886,
    "custody": 0.28216508337171187,
    "custom": 0.21940581954494015,
    "customary": 0.2831061805213052,
    "customer": 0.26189203916506715,
    "customized": 0.3566093581039578,
    "cut": 0.2971909577208751,
    "cutaneous": 0.27054865410519685,
    "cute": 0.7101783774721719,
    "cuticle": 0.26602910767265964,
    "cutie": 0.3839257345166393,
    "cutlass": 0.6513287981611965,
    "cutlery": 0.15488499308560957,
    "cutoff": 0.32798595125409136,
    "cutter": 0.5071028066154948,
    "cutters": 0.626804666822261,
    "cutthroat": 0.8268418315032543,
    "cutting": 0.2138501213877384,
    "cutting board": 0.4127247258791656,
    "cuttings": 0.21803912266095027,
    "cwt": 0.23100805309909325,
    "cyanide": 0.6009446112779728,
    "cyberspace": 0.46269544878293895,
    "cycle": 0.290761933534397,
    "cyclical": 0.31331691545892126,
    "cyclist": 0.4603074190071917,
    "cyclone": 0.563153527429706,
    "cylinder": 0.16863069276189696,
    "cylindrical": 0.14521309381710787,
    "cymbal": 0.20021817647285667,
    "cynic": 0.6882907923918573,
    "cynical": 0.737335627511235,
    "cynicism": 0.8084905263516698,
    "cyst": 0.6119429739189322,
    "cystic": 0.39403442501789665,
    "cytomegalovirus": 0.6416169873320907,
    "cytoplasm": 0.3090995924514324,
    "czar": 0.18186250744311042,
    "dab": 0.17141063411024013,
    "dabble": 0.337475770251661,
    "dabbling": 0.49975752458468414,
    "dad": 0.5720483728930303,
    "daddy": 0.48024861843576083,
    "dado": 0.09176770757953166,
    "daemon": 0.3816381292206919,
    "daft": 0.4334000177810329,
    "dagger": 0.6915188154938725,
    "daily": 0.2743436491169588,
    "dainty": 0.18328761888615427,
    "daiquiri": 0.40422890951294926,
    "dairy": 0.19683731085231648,
    "daisy": 0.21239163229266902,
    "dak": 0.23716421342871138,
    "dale": 0.19307813175747127,
    "dam": 0.5071756774150654,
    "damage": 0.833810147925147,
    "damaged": 0.7290837055867283,
    "damages": 0.8234847142534311,
    "dame": 0.4015574569060655,
    "damn": 0.8477467648377932,
    "damnation": 0.7549974539930294,
    "damned": 0.801778149573885,
    "damp": 0.21888669292665094,
    "dampened": 0.4061402719955924,
    "damper": 0.2119057577780386,
    "damsel": 0.42535443035722326,
    "dance": 0.8415397344373752,
    "dancer": 0.6389819617473134,
    "dancing": 0.8485813466714578,
    "dandruff": 0.19078955029926817,
    "dandy": 0.40763683623173047,
    "danger": 0.8829028025257767,
    "dangerous": 1.0000009294040613,
    "dangerously": 0.922829097622536,
    "dangit": 0.420896853155766,
    "dangle": 0.3414539624213653,
    "dank": 0.2556642321785047,
    "dapper": 0.5338602309513168,
    "dare": 0.604577866760028,
    "daredevil": 0.49273666785485065,
    "daresay": 0.2705495525953957,
    "daring": 0.5983074762439003,
    "dark": 0.4889142125185834,
    "darken": 0.45892691880234254,
    "darkened": 0.5951010534665212,
    "darkly": 0.5396259176465535,
    "darkness": 0.7149907616531831,
    "darkroom": 0.6216402566145761,
    "darkside": 0.7606084486982713,
    "darling": 0.5966926038630361,
    "darn": 0.7869341819689436,
    "dart": 0.4122965465540718,
    "dash": 0.17777318078445814,
    "dashboard": 0.19935098841986867,
    "dashed": 0.3840590329921633,
    "dashing": 0.44156361725685456,
    "dastardly": 0.6363307481334639,
    "data": 0.09931387332336847,
    "database": 0.18461732406243744,
    "date": 0.14939521163863037,
    "datenight": 0.5197520644682317,
    "daughter": 0.6470527172308864,
    "dawdle": 0.2770162249876879,
    "dawn": 0.46553856805442273,
    "dawned": 0.3958180199149028,
    "day": 0.3166164759207519,
    "daybreak": 0.47145310117976097,
    "daycare": 0.49617806944588944,
    "daydream": 0.3898368569142086,
    "daydreaming": 0.4359714836434239,
    "daylight": 0.5867465457488751,
    "daymade": 0.3350764069208846,
    "dayoff": 0.41788470310517634,
    "daytime": 0.38393678654483715,
    "daze": 0.6298840869600594,
    "dazed": 0.5549941921045467,
    "dazzle": 0.640298595541277,
    "dazzling": 0.8231816037509758,
    "deacon": 0.2511299151935909,
    "deactivate": 0.4642152433508962,
    "dead": 0.7202980829545317,
    "deadbeat": 0.47495523158075076,
    "deadline": 0.5848425775752826,
    "deadlines": 0.5451373712689462,
    "deadlock": 0.5365651851627138,
    "deadly": 0.8066126663264189,
    "deaf": 0.47518065802508375,
    "deafening": 0.6696357298532414,
    "deafness": 0.5982656594681385,
    "deal": 0.5043184004777465,
    "dealer": 0.5995910536359741,
    "dealership": 0.2538477635086002,
    "dealing": 0.3961847621186444,
    "dealings": 0.32991921156264387,
    "dean": 0.32133960460773564,
    "dear": 0.6138999275835861,
    "dearest": 0.6428440071101131,
    "dearth": 0.6129159948105632,
    "death": 0.866822349781374,
    "deathbed": 0.8069505729467261,
    "deathly": 0.8405433635494597,
    "debacle": 0.6481752951031498,
    "debased": 0.5288067213875266,
    "debatable": 0.6200749167287886,
    "debate": 0.48211454544855153,
    "debauchery": 0.673117887716143,
    "debenture": 0.32717430202832454,
    "debilitating": 0.6309299059185023,
    "debit": 0.3224617206143935,
    "debrief": 0.3966939820426922,
    "debriefing": 0.3858257868346639,
    "debris": 0.577109757869149,
    "debt": 0.5861442621478338,
    "debtor": 0.5384777442784096,
    "debut": 0.6024403830948538,
    "debutante": 0.5757094052583748,
    "decade": 0.22833548129382542,
    "decadence": 0.46598846432860724,
    "decadent": 0.4690454949372012,
    "decaf": 0.16224706358511992,
    "decanter": 0.3712629501787902,
    "decathlon": 0.5248700077192122,
    "decay": 0.5348856969213428,
    "decayed": 0.7464541728303656,
    "decaying": 0.7122629692199642,
    "deceased": 0.7978940258235113,
    "decedent": 0.30924384702100083,
    "deceit": 0.8695235431293664,
    "deceitful": 0.8523986319653771,
    "deceive": 0.81744504027352,
    "deceived": 0.8067076340565865,
    "deceiving": 0.7360323311296568,
    "december": 0.4882196878909981,
    "decency": 0.3482749039728722,
    "decent": 0.4784167017306535,
    "deception": 0.8054351363074345,
    "deceptive": 0.817801343047654,
    "decide": 0.40686402418641104,
    "decidedly": 0.4640317992441892,
    "deciduous": 0.2403239097025289,
    "decimal": 0.10703288271241009,
    "decimeter": 0.13612815186694469,
    "decipher": 0.42978632452042714,
    "decision": 0.3772517909695024,
    "decisive": 0.46939854239123285,
    "deck": 0.1976270166571272,
    "declaration": 0.3863677061895816,
    "declaratory": 0.4216183415519489,
    "declare": 0.4833265010024676,
    "declination": 0.50473753512333,
    "decline": 0.5666636743198183,
    "declining": 0.32778318117293553,
    "deco": 0.1988354848133078,
    "decode": 0.32163010264447184,
    "decoder": 0.19142248246867383,
    "decompose": 0.5966733339117742,
    "decomposed": 0.6850260660765736,
    "decomposition": 0.6738523064289987,
    "decompress": 0.26189203916506715,
    "decompression": 0.5371612336208604,
    "decontamination": 0.37258212483288966,
    "decor": 0.3560450219642507,
    "decorate": 0.7005732922363878,
    "decorating": 0.6422266766121196,
    "decoration": 0.6645016389558996,
    "decorative": 0.6645504075957824,
    "decorator": 0.5743912536193669,
    "decorum": 0.45886939970121565,
    "decoy": 0.5843499520225716,
    "decrease": 0.5782901135794172,
    "decreased": 0.3996876838862069,
    "decreasing": 0.3045226509897447,
    "decree": 0.296182673281062,
    "decrement": 0.4285043675722008,
    "decrepit": 0.588768579624503,
    "decry": 0.5834628305970949,
    "decryption": 0.2659827257397602,
    "dedicate": 0.5327361476177529,
    "dedication": 0.6113755164681063,
    "deduce": 0.31363957130827774,
    "deduct": 0.25513907953157694,
    "deductible": 0.20620274092355467,
    "deduction": 0.2872672596066485,
    "deed": 0.15897982274946335,
    "deejay": 0.41883994648902306,
    "deem": 0.3556346959213643,
    "deep": 0.2832105099827156,
    "deepen": 0.37587446002039987,
    "deer": 0.2310893484028601,
    "defamation": 0.739883370098724,
    "defamatory": 0.7096622083939647,
    "default": 0.18381673105038276,
    "defeat": 0.6812405404525751,
    "defeated": 0.7025118074767179,
    "defeatist": 0.6184977864825127,
    "defect": 0.6513292451697954,
    "defection": 0.6542198996860424,
    "defective": 0.6778272743054284,
    "defector": 0.691000338427454,
    "defend": 0.5713290865046448,
    "defendant": 0.6083030823142775,
    "defended": 0.351579258598166,
    "defender": 0.5196022082736151,
    "defending": 0.6306105713908512,
    "defense": 0.5201819581336778,
    "defenseless": 0.550593832076278,
    "defensible": 0.46939854239123285,
    "defensive": 0.4248363386635602,
    "defer": 0.45829148728884417,
    "deference": 0.21990024894272656,
    "deferral": 0.5174971851939528,
    "deferring": 0.37950985842603946,
    "defiance": 0.5919342333909693,
    "defiant": 0.6644660490824363,
    "defibrillator": 0.46449771506112875,
    "deficiency": 0.6605812693090588,
    "deficient": 0.4671677632342032,
    "deficit": 0.36683986307912153,
    "define": 0.3544720815388061,
    "defined": 0.22421033719772301,
    "definite": 0.31187807921289523,
    "definition": 0.22476816551338574,
    "definitive": 0.3108054377801928,
    "deflate": 0.5616301334687397,
    "deflation": 0.4570851989086682,
    "deflect": 0.6203979479025474,
    "deflection": 0.5516915334561892,
    "defloration": 0.659268986907393,
    "deform": 0.728841640492471,
    "deformed": 0.5061989309312075,
    "deformity": 0.6233391762720887,
    "defraud": 0.6414775082405082,
    "defray": 0.42703015024353774,
    "defrost": 0.18080436386112284,
    "deft": 0.488486777306461,
    "defunct": 0.6493759828689729,
    "defuse": 0.5692548679346473,
    "defy": 0.6603370164094083,
    "degeneracy": 0.7281535817524545,
    "degenerate": 0.820099713635742,
    "degeneration": 0.5280058499503801,
    "degradation": 0.6443429297719785,
    "degrade": 0.6939106572291472,
    "degraded": 0.5473896638907537,
    "degrading": 0.8025733288700991,
    "degree": 0.36917656683090966,
    "dehydrated": 0.5383017694194553,
    "dehydration": 0.5375316427695892,
    "dejected": 0.7389543097866018,
    "delay": 0.5366916020033818,
    "delayed": 0.5465763099292265,
    "delectable": 0.5958287912840609,
    "delegate": 0.3377480904005393,
    "delegation": 0.26268297141819263,
    "delete": 0.3147347523594075,
    "deleterious": 0.577478837856377,
    "deletion": 0.7262096729986761,
    "deli": 0.2757137401107378,
    "deliberate": 0.4383492939422631,
    "deliberation": 0.4605583837942681,
    "deliberative": 0.38143266286534144,
    "delicacy": 0.45614973556975064,
    "delicate": 0.17143867095655935,
    "delicatessen": 0.3606182225032674,
    "delicious": 0.7769025774508312,
    "delight": 0.8137680503853406,
    "delighted": 0.7982924737001629,
    "delightful": 0.8097695022167671,
    "delineate": 0.2576744872531867,
    "delineation": 0.22622432377868712,
    "delinquency": 0.8220280058108803,
    "delinquent": 0.9423323392329902,
    "delirious": 0.6808379255380571,
    "delirium": 0.6142929366015485,
    "deliver": 0.2273302870948116,
    "deliverance": 0.4873076045774077,
    "delivery": 0.4002495407966915,
    "dell": 0.2138659840243184,
    "delta": 0.1880798153037949,
    "delude": 0.6756600001010022,
    "deluge": 0.6157502759308704,
    "delusion": 0.4847651928928787,
    "delusional": 0.6616510021424696,
    "deluxe": 0.589818261457611,
    "delve": 0.3319359030426308,
    "demand": 0.5447629656909537,
    "demanding": 0.5341585253516783,
    "demeaned": 0.4638916533256219,
    "demeaning": 0.73425694416628,
    "demeanor": 0.3118173454237643,
    "demented": 0.8314095791483502,
    "dementia": 0.8220998740702371,
    "demise": 0.7093882240407413,
    "demo": 0.15251527485363534,
    "democracy": 0.40066050559862787,
    "democrat": 0.24937502896413688,
    "democratic": 0.5490102433122719,
    "demographic": 0.194233915179819,
    "demolish": 0.7008083082589289,
    "demolished": 0.5460039187914768,
    "demolition": 0.8036726840770594,
    "demon": 0.9610023038299039,
    "demonic": 0.8199786964775555,
    "demonstrable": 0.44121489265060904,
    "demonstrate": 0.5302889497369571,
    "demonstrated": 0.3479254046632035,
    "demonstrating": 0.46548882095806726,
    "demonstration": 0.45624786674858614,
    "demonstrative": 0.39833600476129644,
    "demonstrator": 0.38684860732153714,
    "demoralized": 0.735749228590338,
    "demos": 0.22665982834048945,
    "demure": 0.29980495499223137,
    "den": 0.17962747913767255,
    "deniability": 0.5043383657922593,
    "denial": 0.5115541258086522,
    "denied": 0.6083466813330259,
    "denim": 0.20968061812405947,
    "denomination": 0.19277603650886002,
    "denominational": 0.2098487962135248,
    "denominator": 0.2409007198076144,
    "denote": 0.29055465636981376,
    "denounce": 0.8334339653013682,
    "dense": 0.26430911187955847,
    "density": 0.31601716057440027,
    "dent": 0.4858110350114097,
    "dental": 0.24711744478642947,
    "dentist": 0.40502623375572455,
    "dentistry": 0.37704165825616437,
    "dentists": 0.4357716126884755,
    "denunciation": 0.7914872702353377,
    "deny": 0.5205564551854936,
    "denying": 0.7163685572095277,
    "deodorant": 0.11413100415589622,
    "depart": 0.32282484961382124,
    "departed": 0.5025138355620593,
    "department": 0.3452816692162822,
    "departmental": 0.28678517462695774,
    "departure": 0.3222721399100838,
    "depend": 0.2918834482365965,
    "dependable": 0.5846661550531989,
    "dependant": 0.300959777727132,
    "dependence": 0.44776891732317353,
    "dependency": 0.2159036176549531,
    "dependent": 0.33853436440988277,
    "depict": 0.40499510643186476,
    "depicting": 0.3597006316859072,
    "depletion": 0.5408767186375457,
    "deplorable": 0.7019090350737659,
    "deplore": 0.6584054292937237,
    "deploy": 0.3215478016949041,
    "deployment": 0.3218642572533101,
    "deport": 0.6693633282353815,
    "deportation": 0.8119625778971395,
    "depose": 0.3871094717147898,
    "deposit": 0.21236613432863785,
    "depositary": 0.2874435896179403,
    "deposition": 0.3481400544152342,
    "depository": 0.2118259482215306,
    "depot": 0.1992224710554288,
    "depraved": 0.9282832847513648,
    "depravity": 0.839991995553132,
    "depreciate": 0.5309594248065195,
    "depreciated": 0.7102198559968792,
    "depreciation": 0.6460432610729815,
    "depress": 0.5915038841193563,
    "depressed": 0.7585013461302864,
    "depressing": 0.6360319854372587,
    "depression": 0.776299565597763,
    "depressive": 0.5812774544808115,
    "depresson": 0.5786857504150592,
    "deprivation": 0.6047607807353037,
    "deprive": 0.5089594175053582,
    "deprived": 0.37439738945849094,
    "depth": 0.46839532110228327,
    "deputy": 0.34516467738469025,
    "derail": 0.8166714783165956,
    "deranged": 0.6365714953469024,
    "derelict": 0.5105596061077837,
    "derision": 0.5671682283053634,
    "derivation": 0.32212120534027583,
    "derivative": 0.30327536652719594,
    "derive": 0.21044687129746786,
    "dermal": 0.27761289698795194,
    "dermatologist": 0.19259372671691566,
    "dermatology": 0.3246516214039847,
    "derogation": 0.5054326869197387,
    "derogatory": 0.6778272743054284,
    "descend": 0.372862767930596,
    "descendant": 0.3531643100988671,
    "descendent": 0.3274616745443333,
    "descending": 0.5088757481677251,
    "descent": 0.3603164297275134,
    "describe": 0.2881438296167289,
    "description": 0.2684954012957366,
    "descriptive": 0.2929390581580987,
    "desecrate": 0.669926797055887,
    "desecration": 0.8161315449713029,
    "desert": 0.12878528430804542,
    "deserted": 0.5840262455394959,
    "deserter": 0.747190575265429,
    "desertion": 0.7035362020421145,
    "deserve": 0.5066803166696325,
    "deserved": 0.5594646699906284,
    "deserving": 0.5919710942758962,
    "design": 0.4502034359193592,
    "designate": 0.3392941748248727,
    "designated": 0.23265423034628985,
    "designation": 0.3983957238386204,
    "designed": 0.40392303785310485,
    "designer": 0.64425133709201,
    "designing": 0.45606784614861035,
    "desirability": 0.43822741611157623,
    "desirable": 0.616092117859683,
    "desire": 0.7592055878754406,
    "desiring": 0.7443243577721294,
    "desirous": 0.6616293927589755,
    "desist": 0.44061028159378685,
    "desk": 0.0058714538375369656,
    "desolate": 0.596627083873914,
    "desolation": 0.7002848844232777,
    "despair": 0.8039149445178153,
    "despairing": 0.8209478525911816,
    "despatch": 0.23372335933651134,
    "desperado": 0.6229974799125538,
    "desperate": 0.8690041829670184,
    "desperation": 0.8603524200451363,
    "despicable": 0.718834912334281,
    "despise": 0.7160461523291257,
    "despondent": 0.5730959674795733,
    "despotic": 0.7931214787032864,
    "despotism": 0.5941424538081023,
    "dessert": 0.47624021492010077,
    "destination": 0.41077744568935753,
    "destined": 0.39438285982251775,
    "destiny": 0.46759100966505474,
    "destitute": 0.6068329020601029,
    "destroy": 0.9663041004024607,
    "destroyed": 0.8549219142878611,
    "destroyer": 0.862011730199234,
    "destroying": 0.9110830101551686,
    "destruct": 0.898110507985645,
    "destruction": 0.9004913313141104,
    "destructive": 0.7854508195138881,
    "detach": 0.4592743056398116,
    "detached": 0.38077681299364174,
    "detachment": 0.6083485768822127,
    "detail": 0.228509462148592,
    "detailed": 0.2026462913144123,
    "details": 0.22507891334344537,
    "detain": 0.2687735488465666,
    "detainee": 0.4209893409523653,
    "detect": 0.32457932787169674,
    "detectable": 0.3385313195182212,
    "detection": 0.4723696846692711,
    "detective": 0.5223814258528844,
    "detector": 0.4164615218797097,
    "detention": 0.5861618687722644,
    "deter": 0.40472746573392937,
    "detergent": 0.15313713628137066,
    "deteriorate": 0.6819029446505941,
    "deteriorated": 0.7570542662768104,
    "deteriorating": 0.6469915765692398,
    "deterioration": 0.6342044079183515,
    "determinable": 0.4020779496086727,
    "determinate": 0.2290914388336328,
    "determination": 0.6435597449022796,
    "determine": 0.24813914854013733,
    "determined": 0.5035075900423793,
    "deterrent": 0.4046373373340029,
    "detest": 0.8447544401630043,
    "detestation": 0.6402809044866934,
    "detonate": 0.6228000959173714,
    "detonation": 0.8357236825168699,
    "detonator": 0.7603368901375155,
    "detour": 0.36789862417382063,
    "detract": 0.33616752582371445,
    "detriment": 0.4645588197516672,
    "detrimental": 0.6360922037741632,
    "detritus": 0.36300032729761367,
    "deuce": 0.17388526763585535,
    "deutschmark": 0.26223121789603016,
    "devalued": 0.37461431027407016,
    "devastate": 0.918734861615556,
    "devastated": 0.662826254368429,
    "devastating": 0.8534197513029986,
    "devastation": 0.8981199494533382,
    "develop": 0.6028626645176745,
    "developer": 0.6742849900629502,
    "developing": 0.6242502034907478,
    "development": 0.5711371478472433,
    "deviant": 0.7192046404344549,
    "deviate": 0.6032904218824197,
    "deviating": 0.46806701029844733,
    "deviation": 0.6688496958044534,
    "device": 0.24138017731454994,
    "devil": 0.8210000822328455,
    "deviled": 0.4180739535864338,
    "devilish": 0.8940400507876578,
    "devious": 0.4867145694194086,
    "devise": 0.3596257800489343,
    "devoid": 0.4790002060882803,
    "devolution": 0.3325312333790775,
    "devolve": 0.30761747207035317,
    "devote": 0.5337099733530646,
    "devoted": 0.5526070295393417,
    "devotee": 0.5374185432586651,
    "devotion": 0.572046875172357,
    "devotional": 0.40467643910630324,
    "devour": 0.6682460923489992,
    "devout": 0.2476124017428495,
    "dew": 0.14574687047181745,
    "dexter": 0.288954211802634,
    "dexterity": 0.6047841179363995,
    "dextrose": 0.3237266065682503,
    "diabetes": 0.7285561000313039,
    "diabetic": 0.5493636301790062,
    "diabolical": 0.8899074100902018,
    "diagnose": 0.3663242813636224,
    "diagnosis": 0.32136098312003,
    "diagnostic": 0.3139176630638146,
    "diagnostics": 0.2616381401982968,
    "diagonal": 0.1758611153180085,
    "diagram": 0.2046049747591134,
    "dial": 0.2967114968401327,
    "dialect": 0.30589515303263143,
    "dialectic": 0.33831431733379524,
    "dialogue": 0.2914307947676653,
    "dialysis": 0.5802329688241392,
    "diameter": 0.16667819253932714,
    "diamond": 0.7327838021238162,
    "diamonds": 0.7941270602920676,
    "diaper": 0.16428658305291022,
    "diaphragm": 0.17901585988882512,
    "diarrhea": 0.7699328422981867,
    "diarrhoea": 0.8437154526660202,
    "diary": 0.2985147035678574,
    "diatribe": 0.41994855982945534,
    "dib": 0.20004029340551305,
    "dibs": 0.23140932117862653,
    "dice": 0.26304984365848977,
    "dicey": 0.6613951785993645,
    "dichotomous": 0.32689924565220363,
    "dichotomy": 0.38577348895492114,
    "dick": 0.5263336216315586,
    "dickhead": 0.70107681424823,
    "dicks": 0.5447894931694275,
    "dictate": 0.24326140950043723,
    "dictation": 0.40291588276947066,
    "dictator": 0.834500145449155,
    "dictatorial": 0.6929824061951064,
    "dictatorship": 0.8493641684959723,
    "diction": 0.21655865048953446,
    "dictionary": 0.17878675833399382,
    "dictum": 0.35403019519379997,
    "didactic": 0.35513228327450835,
    "diddle": 0.37384760633184033,
    "die": 0.8898084730328839,
    "died": 0.8464295364490955,
    "diesel": 0.1631946455407488,
    "diet": 0.119537633098135,
    "dietary": 0.09313689015747849,
    "differ": 0.4456888055562445,
    "difference": 0.3564542525425206,
    "differences": 0.4216183415519489,
    "different": 0.2665852410539147,
    "differential": 0.20640635411798747,
    "differentiation": 0.4045710563106832,
    "differently": 0.24981741322977336,
    "differing": 0.2570040843180458,
    "difficult": 0.6162210285727262,
    "difficulties": 0.8368860270959735,
    "difficulty": 0.816195795612659,
    "diffuse": 0.2665389282758046,
    "diffusion": 0.4524964687176614,
    "dig": 0.4224880798896543,
    "digest": 0.3902462074489882,
    "digestion": 0.23484472233535802,
    "digestive": 0.24043720019633158,
    "digit": 0.14459319272288176,
    "digital": 0.39846751158121996,
    "dignified": 0.48386613444404725,
    "dignify": 0.6510551794193872,
    "dignity": 0.5448877914630785,
    "digress": 0.5313100665187972,
    "digs": 0.45161522780572555,
    "dike": 0.2847089029289877,
    "dilapidated": 0.57012256866734,
    "dilatation": 0.4025113978500136,
    "dilation": 0.3690390963001093,
    "dildo": 0.3803156613731348,
    "dilemma": 0.6432918751013477,
    "diligence": 0.3593727942897714,
    "diligent": 0.44683606938557213,
    "dill": 0.21329443334145975,
    "diluent": 0.20792709483194213,
    "dilute": 0.2962365121829532,
    "diluted": 0.15375230451871758,
    "dilution": 0.1853251833422266,
    "dim": 0.20659360457419448,
    "dime": 0.25619142654526994,
    "dimension": 0.2671922242060451,
    "dimensional": 0.30437756320098047,
    "diminish": 0.4127071096129773,
    "diminished": 0.5015724984240992,
    "diminution": 0.28226269415068295,
    "diminutive": 0.22820189976074184,
    "dimwit": 0.4461652827163798,
    "din": 0.25069864107613804,
    "dine": 0.5730386410057984,
    "diner": 0.23589118016233646,
    "dinghy": 0.11556367559642049,
    "dingo": 0.32078735202534675,
    "dingy": 0.5854420776651508,
    "dining": 0.3614761058351344,
    "dinky": 0.33310263926107025,
    "dinner": 0.5154939730623564,
    "dinnertime": 0.48439094256300286,
    "dinosaur": 0.41910555665797516,
    "dint": 0.3367395936299432,
    "diocesan": 0.12879104401146882,
    "diocese": 0.13116214287193573,
    "diorama": 0.2868514963500665,
    "dioxide": 0.323406005974417,
    "dip": 0.37412469105945156,
    "diploma": 0.4538734667930535,
    "diplomacy": 0.4057224609347984,
    "diplomat": 0.13283270566141456,
    "diplomatic": 0.284318157148784,
    "dipper": 0.2010036055515208,
    "dippy": 0.24391460246447838,
    "dipstick": 0.2331533100730414,
    "dire": 0.6124067955976983,
    "direct": 0.47892209191562324,
    "directed": 0.3027384696212901,
    "direction": 0.3449245992453208,
    "directive": 0.36217053402057575,
    "directly": 0.4167283395231358,
    "director": 0.46247162467449743,
    "directory": 0.24799869555599582,
    "dirt": 0.6533626405999456,
    "dirty": 0.5788518497755546,
    "disability": 0.7006891301136997,
    "disable": 0.6194480222941566,
    "disabled": 0.3760886109169177,
    "disadvantage": 0.5479510082131821,
    "disaffected": 0.5246977525610004,
    "disagree": 0.6686692322330132,
    "disagreeable": 0.8147043943985511,
    "disagreeing": 0.5589461296801825,
    "disagreement": 0.7204029642575434,
    "disallow": 0.6028822438681342,
    "disallowed": 0.6218240015350156,
    "disapointment": 0.6306487150188119,
    "disappear": 0.5842876748346412,
    "disappearance": 0.6363252756990317,
    "disappearing": 0.544710947890351,
    "disappoint": 0.6703424804500415,
    "disappointed": 0.6995585804166631,
    "disappointing": 0.7719419582286772,
    "disappointment": 0.6447651042757567,
    "disapproval": 0.7135383626331351,
    "disapprove": 0.6367118952055799,
    "disapproved": 0.6871989207955724,
    "disapproving": 0.5575069595733085,
    "disarm": 0.4468140290543701,
    "disarray": 0.6281062361208353,
    "disaster": 0.8997856540940632,
    "disastrous": 0.8266661491571519,
    "disband": 0.41273842700629776,
    "disbelief": 0.507643610886725,
    "disbelieve": 0.5224681458343302,
    "disburse": 0.3056001384949657,
    "disbursement": 0.45580764769965226,
    "disc": 0.28624729709709473,
    "discard": 0.40627308042047927,
    "discarded": 0.4786668462783848,
    "discards": 0.4671677632342032,
    "discern": 0.3642735779364195,
    "discernible": 0.2758989419861526,
    "discerning": 0.37917237566742945,
    "discernment": 0.30974875121668544,
    "discharge": 0.3523794822411553,
    "disciple": 0.4327275934124616,
    "disciplinary": 0.3921901092541781,
    "discipline": 0.3249697260615498,
    "disciplined": 0.4208557422613851,
    "disclaim": 0.49837521882527375,
    "disclaimer": 0.412020261696141,
    "disclose": 0.362990947065498,
    "disclosed": 0.4986036763747355,
    "disclosure": 0.3997412209367407,
    "disco": 0.6416183457667852,
    "discoloration": 0.44188988185446837,
    "discolored": 0.45545510358115604,
    "discomfort": 0.7160527416885487,
    "disconcerted": 0.7225942350516248,
    "disconcerting": 0.68402610709392,
    "disconnect": 0.15465677281961654,
    "disconnected": 0.3044534109354626,
    "disconnection": 0.4891559673711668,
    "disconnects": 0.39121638489600835,
    "discontent": 0.5046815562579946,
    "discontinuance": 0.7636818762662582,
    "discontinue": 0.29851470356785753,
    "discontinuity": 0.3790642479199499,
    "discontinuous": 0.44717941783966386,
    "discord": 0.8572319311594059,
    "discount": 0.46474624577920437,
    "discounted": 0.37850578590057626,
    "discourage": 0.5288003226881804,
    "discouraged": 0.41800872478523654,
    "discouragement": 0.5841209208606243,
    "discouraging": 0.5640013369960734,
    "discourse": 0.3698675912551867,
    "discover": 0.6841409417976906,
    "discovery": 0.6345249365206415,
    "discredit": 0.7175932030703982,
    "discredited": 0.6493759828689729,
    "discreet": 0.09086337471302784,
    "discrepancy": 0.5539896907661231,
    "discrete": 0.1296132347498541,
    "discretion": 0.1704911645691703,
    "discretionary": 0.19576771068989893,
    "discriminate": 0.7729844686035907,
    "discriminating": 0.747132242023634,
    "discrimination": 0.8429807775464712,
    "discus": 0.24850673821315877,
    "discuss": 0.549241722897092,
    "discussion": 0.6391164557446871,
    "disdain": 0.5725534154798242,
    "disdainful": 0.6656830811112029,
    "disease": 0.7697523216671864,
    "diseased": 0.6427856877494443,
    "disembodied": 0.6424872385713792,
    "disengage": 0.3556346959213643,
    "disengagement": 0.31230296910325356,
    "disfigured": 0.6556902275291342,
    "disgrace": 0.7380984310031126,
    "disgraced": 0.7850211744497425,
    "disgraceful": 0.7920665179903879,
    "disgruntled": 0.7410544545008819,
    "disguise": 0.4772688343208946,
    "disguised": 0.3997412209367407,
    "disgust": 0.868629419266899,
    "disgusted": 0.8688003210401672,
    "disgusting": 0.9061280768821327,
    "dish": 0.12021410777666003,
    "disheartened": 0.5307234299966754,
    "disheartening": 0.7509018194614949,
    "dishonest": 0.5432110479646415,
    "dishonesty": 0.7206569185551036,
    "dishonor": 0.7214166773809302,
    "dishonorable": 0.7219864481301153,
    "dishwasher": 0.13939044957225033,
    "disillusionment": 0.7472417623776081,
    "disinclination": 0.6313804148306464,
    "disincline": 0.2735662897990557,
    "disinclined": 0.30365465818348764,
    "disinfect": 0.22417345668582025,
    "disinfectant": 0.2503152706201574,
    "disinfection": 0.3520338505925947,
    "disinformation": 0.5440051758640153,
    "disingenuous": 0.5487249149307097,
    "disintegrate": 0.6938429381050933,
    "disintegration": 0.7012366168340889,
    "disinterested": 0.1813545190991373,
    "disjoint": 0.29426755122535725,
    "disjointed": 0.40995358083066885,
    "disjunctive": 0.42348871956813844,
    "disk": 0.2618635302526682,
    "diskette": 0.1095440731260129,
    "dislike": 0.5510756864202623,
    "disliked": 0.7278613097641085,
    "disliking": 0.6568626755698767,
    "dislocated": 0.6971076743864135,
    "dislocation": 0.5379675476201845,
    "dislodge": 0.6823960549027885,
    "disloyal": 0.7591946313036129,
    "disloyalty": 0.6763556865338225,
    "dismal": 0.5187879217146673,
    "dismantle": 0.4804056376498124,
    "dismay": 0.5322420485656209,
    "dismayed": 0.7121425621289161,
    "dismemberment": 0.8558389830937604,
    "dismiss": 0.5997867704455035,
    "dismissal": 0.718424775898233,
    "dismissive": 0.5733037977098234,
    "dismount": 0.31016849526931634,
    "disobedience": 0.9215224033821614,
    "disobedient": 0.5817639120739437,
    "disobey": 0.6383946292857137,
    "disorder": 0.8170002021108637,
    "disordered": 0.6506919901571028,
    "disorderly": 0.6953162283144185,
    "disorganized": 0.7409093567195268,
    "disorientation": 0.5708091268035401,
    "disoriented": 0.5878524653037385,
    "disown": 0.6689091128723629,
    "disparage": 0.7589304576804896,
    "disparaging": 0.7270554077711281,
    "disparate": 0.31755300779756324,
    "disparity": 0.516799728211789,
    "dispassionate": 0.42024962696798696,
    "dispatch": 0.35022241018482664,
    "dispatcher": 0.5141505396169017,
    "dispel": 0.2723234891246551,
    "dispensary": 0.24250023249912367,
    "dispensation": 0.3161478324660583,
    "dispense": 0.33316967868330705,
    "dispenser": 0.24393007078310497,
    "dispersal": 0.3497623008192307,
    "disperse": 0.4050904692655825,
    "dispersed": 0.3716733250192375,
    "dispersion": 0.5184475997405329,
    "dispirited": 0.43256359816833984,
    "displace": 0.3560743170382798,
    "displaced": 0.42354176977945973,
    "displacement": 0.4653750970579701,
    "displacency": 0.3281325106836903,
    "display": 0.2890878295176111,
    "displease": 0.8711021451068085,
    "displeased": 0.7203259433483036,
    "displeasure": 0.6767229776751273,
    "disposable": 0.4157231782219316,
    "disposal": 0.6755036344411358,
    "dispose": 0.3433579558443288,
    "disposed": 0.3705476728830502,
    "disposition": 0.4141346984695059,
    "dispossessed": 0.4258153814843005,
    "disprove": 0.44760020354307795,
    "dispute": 0.6649404457194822,
    "disqualification": 0.7995948179912702,
    "disqualified": 0.6138547836359228,
    "disqualify": 0.5797631967304573,
    "disquieted": 0.7232967016104487,
    "disregard": 0.6460828730983872,
    "disregarded": 0.43961868461005293,
    "disrelish": 0.33244248696879025,
    "disreputable": 0.7570428901242406,
    "disrepute": 0.6006107764557288,
    "disrespect": 0.7850439724922923,
    "disrespectful": 0.8539418958648473,
    "disrupt": 0.5471072560564612,
    "disrupting": 0.5844622329228819,
    "disruption": 0.6393912751269932,
    "disruptive": 0.6343786353894092,
    "dissatisfaction": 0.7298860330320349,
    "dissatisfied": 0.7776542313448962,
    "dissect": 0.5485341097947425,
    "dissection": 0.5311714267089608,
    "disseminate": 0.40428130731242523,
    "dissemination": 0.3487811641647818,
    "dissension": 0.5478448868495572,
    "dissent": 0.5252454791230131,
    "dissenting": 0.5549690981634027,
    "dissertation": 0.4590227709693831,
    "disservice": 0.665858540670556,
    "dissident": 0.43247561080763547,
    "dissimilar": 0.42264431450412,
    "dissipate": 0.25073183449548264,
    "dissipated": 0.39358753225735493,
    "dissociation": 0.648330141682895,
    "dissociative": 0.5149976118170513,
    "dissolution": 0.5126444467089313,
    "dissolve": 0.4456029100914389,
    "dissonance": 0.5569108093478454,
    "dissuade": 0.30615137317810165,
    "distal": 0.25532732345953557,
    "distance": 0.4046824035204859,
    "distant": 0.4132881311363611,
    "distaste": 0.6251415761469891,
    "distasteful": 0.5721581967330975,
    "distillate": 0.17915346981240166,
    "distillation": 0.29115401418133985,
    "distilled": 0.38024050026663997,
    "distinct": 0.3742846646905974,
    "distinction": 0.3834454214074643,
    "distinctive": 0.6583057763903031,
    "distinguish": 0.37653486276335785,
    "distinguishable": 0.3831237977296928,
    "distinguished": 0.6153134769610114,
    "distinguishing": 0.25354773453713864,
    "distort": 0.7905195154856077,
    "distorted": 0.48790118786217185,
    "distortion": 0.4676447048197677,
    "distract": 0.5516035170586026,
    "distracted": 0.49174540566743247,
    "distracting": 0.38186917553444716,
    "distraction": 0.37955795155189065,
    "distraught": 0.8703190584860698,
    "distress": 0.8795029480033554,
    "distressed": 0.7584653161323169,
    "distressing": 0.8265772064334774,
    "distribute": 0.4376599520588249,
    "distribution": 0.3963700539092598,
    "distributor": 0.38946542037198006,
    "district": 0.181393355389129,
    "distrust": 0.8039015493110645,
    "disturb": 0.716671494424449,
    "disturbance": 0.8405991622740835,
    "disturbed": 0.8389836033705469,
    "disturbing": 0.7679268579475659,
    "disuse": 0.3778403769569445,
    "disused": 0.37432975776926636,
    "ditch": 0.2745633014281297,
    "ditto": 0.24768797253581082,
    "ditty": 0.2533444380683684,
    "diurnal": 0.3218642572533102,
    "diva": 0.49504382333514374,
    "divan": 0.33740251279941047,
    "dive": 0.3514609167853157,
    "diver": 0.34866135050172536,
    "diverge": 0.4721378940549065,
    "divergence": 0.41305932144062496,
    "divergent": 0.44322936273152375,
    "diverging": 0.4162677995188108,
    "divers": 0.3901009266438617,
    "diverse": 0.3327480078621021,
    "diversified": 0.3671289158711544,
    "diversify": 0.4414294711171747,
    "diversion": 0.6763163082349083,
    "diversionary": 0.3839347143085231,
    "diversity": 0.5296822022953788,
    "divert": 0.4663002243923713,
    "diverting": 0.39373654087428234,
    "divest": 0.3956318497472901,
    "divested": 0.3541456706368097,
    "divestment": 0.42435220255256684,
    "divide": 0.40223179609901605,
    "divided": 0.5299829871424954,
    "dividend": 0.3201502264289463,
    "divination": 0.4285493227626805,
    "divine": 0.7268298269253975,
    "divinity": 0.6914474971146781,
    "divisible": 0.37260475203083393,
    "division": 0.3435845690350277,
    "divisor": 0.390562540686335,
    "divorce": 0.8424368945461208,
    "divorcee": 0.6540577896488604,
    "divulge": 0.48671856682773645,
    "divvy": 0.3460518589946551,
    "dizziness": 0.5320532145345208,
    "dizzy": 0.5827416951335115,
    "do": 0.42435666959339824,
    "doable": 0.4355416699718198,
    "doc": 0.1634658479060903,
    "docile": 0.16695708986480196,
    "dock": 0.23058721248111017,
    "docked": 0.6112636702044553,
    "docket": 0.31257467253424764,
    "docking": 0.43981466765485594,
    "doctor": 0.4407322477282118,
    "doctorate": 0.4950978835500243,
    "doctrinal": 0.20099479165140435,
    "doctrine": 0.21783863512152077,
    "document": 0.1444744284445103,
    "documentary": 0.16013223212257288,
    "documentation": 0.32591323466393646,
    "documents": 0.10515714625597465,
    "dodge": 0.5768321973693412,
    "dodger": 0.2860712926541893,
    "dodging": 0.45841083506451286,
    "dodgy": 0.44687769872701644,
    "dodo": 0.1653006029619734,
    "doe": 0.18208799297550476,
    "doer": 0.47741505186486966,
    "dog": 0.42471391114340656,
    "dogface": 0.4965596095493749,
    "dogged": 0.6309299059185023,
    "doggy": 0.36374437635203694,
    "doghouse": 0.2516231098444672,
    "dogma": 0.27536968218056596,
    "dogmatic": 0.3300239925507596,
    "dogsick": 0.3134492343440404,
    "doings": 0.3324455741016763,
    "doit": 0.3207247130713058,
    "dojo": 0.2515852686890503,
    "doldrums": 0.4604514385769547,
    "dole": 0.23531681775387436,
    "doll": 0.3538867299490624,
    "dollar": 0.5619809025947368,
    "dollhouse": 0.2035097242926207,
    "dolor": 0.6509536649835532,
    "dolphin": 0.43151939318439125,
    "domain": 0.36112343390789303,
    "dome": 0.2760822832147508,
    "domestic": 0.3567388168310117,
    "domesticated": 0.26393159804302446,
    "domestication": 0.2498963186811166,
    "domicile": 0.1886255896904091,
    "domiciled": 0.18180610850082682,
    "dominance": 0.5351713722474118,
    "dominant": 0.6132902453814151,
    "dominate": 0.5710191585674217,
    "dominating": 0.5378035263656483,
    "domination": 0.5405417327806238,
    "dominatrix": 0.5187256154639468,
    "dominion": 0.47710632741480274,
    "domino": 0.3409295683153137,
    "don": 0.33784187632954754,
    "donate": 0.48350050058604066,
    "donation": 0.4752388935489841,
    "donkey": 0.23294278793123027,
    "donor": 0.42904547845462987,
    "dontlikeyou": 0.7337777407182124,
    "dontmess": 0.325634239764143,
    "dontmesswithme": 0.500957142296908,
    "dontpanic": 0.2796650395272412,
    "dontunderstand": 0.4415561998948776,
    "doodle": 0.266090941267311,
    "doom": 0.8290484745075015,
    "doomed": 0.8718575981545975,
    "doomsday": 0.8333853100025005,
    "door": 0.06877455977964074,
    "doorbell": 0.3183575234453969,
    "doorknob": 0.3742938245645141,
    "doorman": 0.21992619617125447,
    "doormat": 0.12549650337867754,
    "doornail": 0.2054738454500913,
    "doorstep": 0.12476956546739423,
    "doorway": 0.17112156776130455,
    "dopamine": 0.28757428092605414,
    "dope": 0.6740124750728024,
    "dopey": 0.3243875341022869,
    "dork": 0.4621863594417012,
    "dorky": 0.4057224609347984,
    "dorm": 0.28783467448681177,
    "dormant": 0.1701350128656415,
    "dormitory": 0.16945693533225037,
    "dorsal": 0.20151767983173824,
    "dosage": 0.34424869385908186,
    "dose": 0.3027384696212901,
    "dossier": 0.28500322060901856,
    "dot": 0.15580105462709345,
    "doting": 0.6178601738541246,
    "dotted": 0.18104481812736276,
    "dotty": 0.2831887769818901,
    "double": 0.3198030966643198,
    "doubled": 0.35079096933725357,
    "doublet": 0.27194859975703173,
    "doubling": 0.2716503915657078,
    "doubt": 0.23020508829024056,
    "doubtful": 0.4555521505999784,
    "doubting": 0.5407553062982204,
    "doubtless": 0.3544720815388061,
    "doubts": 0.381354896271014,
    "douche": 0.2338756756933496,
    "douchebags": 0.4543816462156253,
    "dough": 0.13126618452081693,
    "doughboy": 0.32055657324889886,
    "doughnut": 0.3056420615084163,
    "dour": 0.29812640715025174,
    "douse": 0.3276060698425517,
    "dove": 0.3172437254258567,
    "down": 0.44565935718799665,
    "downcast": 0.7109163804917523,
    "downer": 0.6874856824394718,
    "downfall": 0.663069717169113,
    "downfield": 0.16735201740264402,
    "downhearted": 0.6265828929501325,
    "downhill": 0.47635879323784563,
    "download": 0.3304118513779938,
    "downpour": 0.464233643873978,
    "downright": 0.32013355159677814,
    "downriver": 0.2857130006080697,
    "downside": 0.5008450402555104,
    "downtime": 0.360223531148398,
    "downward": 0.48122065432023925,
    "downy": 0.14922966422937614,
    "dowry": 0.30382724779132236,
    "doze": 0.11722807129215741,
    "dozen": 0.2071860068408432,
    "drab": 0.27047317328252485,
    "draft": 0.20693858807804894,
    "drafty": 0.3108533316208093,
    "drag": 0.4253181230392773,
    "dragon": 0.5726596661240642,
    "dragonfly": 0.2220489569569964,
    "drain": 0.4268472538533016,
    "drainage": 0.44023616505803714,
    "drained": 0.3726903014639264,
    "draining": 0.3157244050523403,
    "drainpipe": 0.2599086251202708,
    "drake": 0.2361651479999368,
    "drama": 0.5255671342183418,
    "dramaqueen": 0.5157226780328925,
    "dramatic": 0.5718566377677644,
    "drape": 0.27984747022553536,
    "drapery": 0.07789152077477099,
    "drastic": 0.7483124170481705,
    "drat": 0.42891135926307833,
    "draught": 0.10326786441822293,
    "draw": 0.3928960931457027,
    "drawback": 0.3698675912551867,
    "drawbridge": 0.3596257800489343,
    "drawer": 0.09275637201766376,
    "drawers": 0.11696745279724552,
    "drawing": 0.26481946958613456,
    "dread": 0.7602896029009104,
    "dreaded": 0.7449400699950203,
    "dreadful": 0.8260876881996067,
    "dreadfully": 0.6777253379240652,
    "dreading": 0.7723984254864429,
    "dream": 0.47438399296827516,
    "dreamboat": 0.5016170652503811,
    "dreamer": 0.5121386804110556,
    "dreaming": 0.5330471492591213,
    "dreamland": 0.5798145320169297,
    "dreams": 0.5847034035578097,
    "dreamt": 0.49489006303798244,
    "dreamy": 0.5186427114333132,
    "dreary": 0.45812291806786587,
    "dredge": 0.27902585219186743,
    "drenched": 0.33459512153501053,
    "dress": 0.3876691782877003,
    "dresser": 0.26316991516181387,
    "dressmaker": 0.3931341375387345,
    "dressy": 0.5747190415363634,
    "dribble": 0.3671982908995587,
    "dried": 0.13897675289003367,
    "drier": 0.32198523970298404,
    "drift": 0.41788470310517634,
    "drifted": 0.43649329931916225,
    "drifter": 0.32324443351977394,
    "driftwood": 0.2691561163264213,
    "drill": 0.53765997350583,
    "drink": 0.41065103463063435,
    "drinker": 0.5380390310010496,
    "drinking": 0.28488292336484533,
    "drinks": 0.5520640573320608,
    "drip": 0.13196052959918514,
    "dripping": 0.2821101665329626,
    "drive": 0.49682749857766334,
    "drivel": 0.3145070928248867,
    "driver": 0.34487656829290114,
    "driveway": 0.2651550648797293,
    "drizzle": 0.18614133003548247,
    "droll": 0.3699763842336633,
    "drone": 0.47015040035879563,
    "drones": 0.39727262752352294,
    "drool": 0.27189757178430185,
    "drooping": 0.5157575209332578,
    "droopy": 0.1991681673124966,
    "drop": 0.1600051390019351,
    "droplet": 0.16122147656006658,
    "dropout": 0.5020352771851362,
    "dropper": 0.22093239547978546,
    "drought": 0.5639245373818359,
    "drove": 0.33334223890464726,
    "drown": 0.8934382331683122,
    "drowsiness": 0.31967275073554263,
    "drowsy": 0.14710111151121316,
    "drudgery": 0.688079359465361,
    "drug": 0.6963312389865397,
    "drug dealing": 0.9181812698859971,
    "drugged": 0.7937297790606167,
    "druggist": 0.5231485634828696,
    "drugs": 0.7191188913961057,
    "drugstore": 0.17634064312944542,
    "druid": 0.2608836896115421,
    "drum": 0.48361130525438384,
    "drummer": 0.5178228325391366,
    "drumming": 0.5299569070067581,
    "drunk": 0.722594235051625,
    "drunk driving": 0.914740976098496,
    "drunkard": 0.7299103339698446,
    "drunken": 0.7940251232098547,
    "drunkenness": 0.6857019818124743,
    "dry": 0.15851617728097975,
    "dryer": 0.1779697542269959,
    "dryness": 0.313778237157746,
    "dual": 0.19055698516802502,
    "dualism": 0.2281209152995965,
    "duality": 0.33354860596451447,
    "dub": 0.2889670616218242,
    "dubious": 0.31322329886272715,
    "duchess": 0.41257594750463034,
    "duck": 0.21116542111651707,
    "ducking": 0.430554534376963,
    "duckling": 0.22912071305642745,
    "ducky": 0.24899785472961838,
    "duct": 0.261296572290529,
    "ductile": 0.2394896944478636,
    "dud": 0.5574334905311377,
    "dude": 0.4805718475101058,
    "duds": 0.25265463304977964,
    "due": 0.19142248246867383,
    "duel": 0.5793182945922446,
    "dues": 0.3316205370811999,
    "duet": 0.5472590978174326,
    "duffel": 0.2227771668631105,
    "dugout": 0.19852909640752936,
    "duh": 0.34007545067693123,
    "duke": 0.34822350195249085,
    "dull": 0.40686402418641116,
    "dullard": 0.29710703023472057,
    "dumb": 0.47454901036544106,
    "dumbasses": 0.4658837174445305,
    "dumbbell": 0.3987713223829529,
    "dumbbitch": 0.5291558860111105,
    "dumfound": 0.4832805519517222,
    "dumfounder": 0.31861340371094427,
    "dummy": 0.04782638116062055,
    "dump": 0.37776693027724023,
    "dumpling": 0.18875527797540476,
    "dumps": 0.47363236672896286,
    "dumpster": 0.4569144649520361,
    "dun": 0.254967608001443,
    "dunce": 0.4733987441626045,
    "dune": 0.05112181407571924,
    "dung": 0.6867297226081058,
    "dungeon": 0.5151605666118878,
    "dunk": 0.20829429400248853,
    "duo": 0.30541513308344814,
    "dupe": 0.70711975264922,
    "duplex": 0.2952224587692511,
    "duplicate": 0.2983339912283513,
    "duplication": 0.3589297382954076,
    "duplicity": 0.3332159068119519,
    "durability": 0.4195488008643047,
    "durable": 0.3568433813614797,
    "duration": 0.29190640753671193,
    "duress": 0.46413688609384834,
    "dusk": 0.12674176834947398,
    "dusky": 0.5163473764454004,
    "dust": 0.22056799300328525,
    "duster": 0.15908317035411748,
    "dustpan": 0.3169966168479832,
    "dusty": 0.1807748825808148,
    "dutiful": 0.3138241802822806,
    "duty": 0.38930966200338946,
    "dwarf": 0.2458390328220202,
    "dwarfed": 0.20493149331367155,
    "dweeb": 0.33231821183882093,
    "dwell": 0.27682272523940166,
    "dweller": 0.20730586450860788,
    "dwelling": 0.40742858154793227,
    "dye": 0.15429328345422136,
    "dying": 0.8274103945306412,
    "dyke": 0.2350907694389808,
    "dynamic": 0.6126046771627437,
    "dynamical": 0.656879982327017,
    "dynamics": 0.5847519216257886,
    "dynamite": 0.6465414105771927,
    "dynamo": 0.4309776217119231,
    "dynasty": 0.5029853484266893,
    "dysentery": 0.4808741364740927,
    "dysfunction": 0.5527550352504788,
    "dysfunctional": 0.6629706683630701,
    "dyspepsia": 0.5054437586430836,
    "eager": 0.562783127144944,
    "eagerness": 0.427589246510644,
    "eagle": 0.4115646907346416,
    "ear": 0.07850788069696045,
    "earful": 0.2776693386179366,
    "earl": 0.2962810920755447,
    "earlier": 0.200720332575169,
    "early": 0.27062501812920914,
    "earn": 0.7662722535264419,
    "earnest": 0.29511787593227806,
    "earnestly": 0.5927970439315365,
    "earnestness": 0.49191356056845137,
    "earnings": 0.791378619677164,
    "earpiece": 0.16572407050520568,
    "earring": 0.3428274906568917,
    "earrings": 0.2998007860304862,
    "earshot": 0.1799008621236284,
    "earth": 0.3448352876090039,
    "earthenware": 0.08642564790069739,
    "earthling": 0.23647248283885458,
    "earthly": 0.2264848809531759,
    "earthquake": 0.9327920707823396,
    "earthy": 0.29090602551155154,
    "ease": 0.4747897467346635,
    "easel": 0.3181661103571639,
    "easement": 0.17960379732562953,
    "easily": 0.5676412501537302,
    "east": 0.09997129402675453,
    "eastbound": 0.23607714612459346,
    "eastern": 0.2409631257013352,
    "easy": 0.515252107755302,
    "easygoing": 0.47175312738945036,
    "eat": 0.4538734667930535,
    "eater": 0.17901585988882512,
    "eating": 0.5932721044365226,
    "eatingdisorders": 0.4411054066955125,
    "eavesdrop": 0.5131038759756502,
    "eavesdropping": 0.2067482993415365,
    "ebb": 0.33576709762968154,
    "ebony": 0.15497959417476403,
    "ebullient": 0.6451527906206362,
    "eccentric": 0.5589110029212472,
    "eccentricity": 0.5171806016379669,
    "ecclesiastical": 0.2547791766227328,
    "echelon": 0.22647674162805875,
    "echinacea": 0.26945089654754606,
    "echo": 0.22323469200792254,
    "eclectic": 0.40027828575810914,
    "eclipse": 0.285426131114207,
    "ecliptic": 0.32457932787169674,
    "ecological": 0.570779116948521,
    "economic": 0.2440537927575596,
    "economical": 0.4330585736281551,
    "economics": 0.33972939809937763,
    "economy": 0.27600080907477575,
    "ecosystem": 0.3266185394652101,
    "ecstasy": 0.79539598225365,
    "ecstatic": 0.777686414383519,
    "ecumenical": 0.2773023196398568,
    "eddy": 0.21783863512152077,
    "edema": 0.4867145694194086,
    "edge": 0.2932137550340057,
    "edging": 0.21967597891837837,
    "edgy": 0.7136903679203117,
    "edible": 0.43366912941943797,
    "edict": 0.4361768992148001,
    "edification": 0.33972939809937763,
    "edifice": 0.23570610311344925,
    "edit": 0.23140932117862653,
    "editing": 0.26755376762628347,
    "edition": 0.2743756711057214,
    "editor": 0.4648013942589268,
    "editorial": 0.19759025390885918,
    "educate": 0.4236516882569821,
    "educated": 0.46831046159756573,
    "education": 0.5836066727307561,
    "educational": 0.44504119243018136,
    "educator": 0.49174370689193797,
    "eeeek": 0.38900825357894536,
    "eeek": 0.3816381292206919,
    "eek": 0.4474607925310059,
    "eel": 0.4703806406856502,
    "eerie": 0.6367597527316385,
    "effect": 0.33519913897409437,
    "effective": 0.6624880081831146,
    "effectiveness": 0.4791020281763148,
    "effects": 0.37184332535915765,
    "effectual": 0.5401693809446371,
    "effectually": 0.44611808259946095,
    "effectuate": 0.3893144447866986,
    "effeminate": 0.4693726595993239,
    "efficacious": 0.676350493904493,
    "efficacy": 0.5337099733530646,
    "efficiency": 0.5436759702057882,
    "efficient": 0.7980183723844516,
    "effigy": 0.256074649949384,
    "effort": 0.6120844146927054,
    "effortless": 0.11379137456765875,
    "effusion": 0.546974559970249,
    "effyou": 0.39088412150876456,
    "egg": 0.25561184474565285,
    "egghead": 0.39924779645439146,
    "eggnog": 0.26393159804302446,
    "eggplant": 0.0899824700583577,
    "eggshell": 0.16179411643064986,
    "ego": 0.44575505864295745,
    "egomaniac": 0.732938779061754,
    "egotistical": 0.6822620693839463,
    "egregious": 0.7177226778835094,
    "egress": 0.24703025297442222,
    "eight": 0.07007647904467643,
    "eighteen": 0.1759414929981838,
    "eighth": 0.08643267246251034,
    "eighty": 0.14046830450328246,
    "ejaculate": 0.6506400917542222,
    "ejaculation": 0.6525477046770586,
    "eject": 0.4443104105221488,
    "ejection": 0.7521900418890735,
    "elaborate": 0.21186851580840815,
    "elaboration": 0.4289012356963346,
    "elan": 0.21239163229266902,
    "elapse": 0.2564332680562192,
    "elapsed": 0.28910153134660793,
    "elastic": 0.39126743030163125,
    "elasticity": 0.32689924565220363,
    "elated": 0.8184296700869784,
    "elation": 0.6991638586999562,
    "elbow": 0.032507258187951436,
    "eld": 0.1385789469792491,
    "elder": 0.045813112789480304,
    "elderly": 0.15100404939385378,
    "elders": 0.1655547625979949,
    "eldest": 0.33244248696879025,
    "elect": 0.42599290668395307,
    "election": 0.36770149209256475,
    "elective": 0.25661244427712626,
    "elector": 0.32294161712739244,
    "electoral": 0.41317145729935567,
    "electorate": 0.22154021026903928,
    "electric": 0.4803756225188993,
    "electric slide": 0.4411623173814896,
    "electrical": 0.40640189154778134,
    "electrician": 0.3863677061895816,
    "electricity": 0.6356536843245323,
    "electrify": 0.5273525596170026,
    "electrocute": 0.603560024785791,
    "electrocution": 0.7683621879984589,
    "electromagnetic": 0.4162308610207463,
    "electron": 0.2694914445405941,
    "electronic": 0.3134492343440404,
    "electronics": 0.45787147044503895,
    "elegance": 0.6549374006792621,
    "elegant": 0.6218240015350156,
    "element": 0.11274460523987723,
    "elemental": 0.22087031010250274,
    "elementary": 0.17524973596828392,
    "elements": 0.15087244799290342,
    "elephant": 0.3164074530101379,
    "elevate": 0.5516915334561894,
    "elevated": 0.48667973372083706,
    "elevation": 0.6508194840600385,
    "elevator": 0.4010557866378717,
    "eleven": 0.11578174266446926,
    "eleventh": 0.20543149118145465,
    "elf": 0.2754131498975144,
    "elicit": 0.4063596186421695,
    "eligible": 0.4205755889555375,
    "eliminate": 0.5671682283053634,
    "elimination": 0.812937604958797,
    "elite": 0.550463387201919,
    "elitist": 0.39233342332435617,
    "elixir": 0.485722379003471,
    "elk": 0.1885394819164894,
    "ell": 0.24135680447724245,
    "ellipse": 0.23484472233535802,
    "ellipsis": 0.28118063303142277,
    "ellipsoid": 0.2557007118070417,
    "elliptic": 0.24829291419465715,
    "elliptical": 0.3077123557752637,
    "elm": 0.17798404517814057,
    "elongate": 0.2386318683771882,
    "elongation": 0.3171597726602756,
    "elope": 0.489869283210966,
    "eloquence": 0.44560291009143904,
    "eloquent": 0.7207355466560287,
    "elucidate": 0.33421094466452567,
    "elucidation": 0.4266312537367701,
    "elude": 0.334349286909343,
    "elusive": 0.5682680832046377,
    "emaciated": 0.6843568544319857,
    "email": 0.2704731732825248,
    "emanate": 0.3510279689524639,
    "emancipation": 0.5490841396502909,
    "embankment": 0.35708020953560604,
    "embargo": 0.5373738240185131,
    "embark": 0.35124412401937244,
    "embarrass": 0.7738175879598325,
    "embarrassed": 0.5885639116556609,
    "embarrassing": 0.6978071310117859,
    "embarrassment": 0.7079507895375639,
    "embassy": 0.23333379622413047,
    "embattled": 0.6320664416816043,
    "embed": 0.3695631232782121,
    "embellish": 0.5909149382361061,
    "embellishment": 0.3601081079353703,
    "embers": 0.28978943816931196,
    "embezzlement": 0.792829604515513,
    "embezzler": 0.7871116105776375,
    "emblem": 0.24975941133331142,
    "emblematic": 0.4781345817321693,
    "embodiment": 0.47057087201805003,
    "embolism": 0.7421073679763202,
    "embossed": 0.29272272860875576,
    "embrace": 0.7355513220146528,
    "embroidered": 0.2645319661673383,
    "embroidery": 0.44199797597035456,
    "embroiled": 0.5448316228262199,
    "embryo": 0.3732527091614986,
    "embryonic": 0.28528780574161144,
    "emcee": 0.465853532581178,
    "emerald": 0.3888803900979498,
    "emerge": 0.4104859332457585,
    "emergence": 0.6894956536566708,
    "emergency": 0.7838481884142018,
    "emeritus": 0.290301170556941,
    "emery": 0.37610826590863083,
    "emetophobia": 0.5564199104262892,
    "emigrate": 0.602683082336613,
    "emigration": 0.4501346693884559,
    "eminence": 0.6362212917833288,
    "eminent": 0.53891878366968,
    "eminently": 0.48650438200557533,
    "emir": 0.21990024894272656,
    "emissary": 0.2872672596066485,
    "emission": 0.2667640815369175,
    "emit": 0.32454553434505884,
    "emo": 0.24647305898913763,
    "emotion": 0.679203414423705,
    "emotional": 0.6394071706705162,
    "emotive": 0.8118065512693404,
    "empathic": 0.5286013976361004,
    "empathize": 0.5890866699779647,
    "empathy": 0.36748998395589105,
    "emperor": 0.5240619870658405,
    "emphasis": 0.556453125249608,
    "emphasize": 0.39178235581617776,
    "emphatic": 0.5054841687333439,
    "emphysema": 0.6216286256289159,
    "empire": 0.5694152660522619,
    "empirical": 0.31331691545892126,
    "empiricism": 0.2960615094224032,
    "employ": 0.4402144782718446,
    "employee": 0.21990128687147606,
    "employer": 0.3973096113078995,
    "employment": 0.5326084182808691,
    "emporium": 0.39330768245759995,
    "empower": 0.6098582073417999,
    "empress": 0.549014377593135,
    "emptiness": 0.4439935806533474,
    "emption": 0.24702546159220162,
    "empty": 0.42878037083224135,
    "emu": 0.2162974265932913,
    "emulate": 0.19142248246867383,
    "emulsion": 0.26268297141819263,
    "enable": 0.4821974149857149,
    "enablement": 0.2996181435137039,
    "enact": 0.444271047407955,
    "enactment": 0.4674062835755417,
    "enamel": 0.17113621126684975,
    "encampment": 0.4479180273249181,
    "enchant": 0.7079487098832153,
    "enchanted": 0.7553296567357718,
    "enchanting": 0.7797742761350028,
    "enchantment": 0.7166505064463333,
    "enchantress": 0.46449771506112875,
    "enchilada": 0.3539308778629025,
    "encircle": 0.31032050745626644,
    "encircling": 0.19688533184990706,
    "enclave": 0.1723404363422531,
    "enclose": 0.2894576124592002,
    "enclosure": 0.2310893484028601,
    "encode": 0.30541513308344814,
    "encomiastic": 0.31058375569187546,
    "encomium": 0.2708405507676592,
    "encompass": 0.1410218969517153,
    "encore": 0.24209715514844904,
    "encounter": 0.7271415594772089,
    "encourage": 0.701538100444026,
    "encouraged": 0.8369176257342207,
    "encouragement": 0.7260013603504153,
    "encouraging": 0.6097730824516311,
    "encroach": 0.5858076939380202,
    "encroachment": 0.6213103297451845,
    "encrypt": 0.21207701475633284,
    "encryption": 0.24377632402851568,
    "encumbrance": 0.4341806363827111,
    "encyclopedia": 0.2887648427111544,
    "end": 0.46771137423150194,
    "end table": 0.29434784760368077,
    "endanger": 0.8590934365983007,
    "endangered": 0.8944597879560018,
    "endangerment": 0.7973233854510666,
    "endearing": 0.34031434362296864,
    "endeavor": 0.5798915277473802,
    "ended": 0.4185251664167169,
    "endemic": 0.3178468966534542,
    "endgame": 0.34425170012549555,
    "ending": 0.2887691280829233,
    "endless": 0.3496546276288654,
    "endocarditis": 0.54449450922622,
    "endorse": 0.24996855413550964,
    "endorsement": 0.5181266168760159,
    "endow": 0.33970434440586295,
    "endowed": 0.48719349563292097,
    "endowment": 0.4584132337562547,
    "endpapers": 0.22995848861244297,
    "endpoint": 0.35254482067716714,
    "endurance": 0.525168257526324,
    "endure": 0.4765418447379872,
    "enduring": 0.33019546863749843,
    "enema": 0.5544634316103019,
    "enemy": 0.7813090966801888,
    "energetic": 0.8082668827765525,
    "energize": 0.7154590756366901,
    "energy": 0.8371075543388754,
    "enforce": 0.44093711440925487,
    "enforcement": 0.3883439610917807,
    "enforcer": 0.424520009839489,
    "engage": 0.6861807628565283,
    "engaged": 0.634089148328998,
    "engagement": 0.7182391416415166,
    "engaging": 0.7866440785342655,
    "engender": 0.5116615456080895,
    "engine": 0.45640195234699715,
    "engineer": 0.4406598142672464,
    "engineering": 0.44121489265060904,
    "engrave": 0.25807613721536565,
    "engraved": 0.2098487962135248,
    "engraver": 0.2472831457788202,
    "engraving": 0.28670247213412353,
    "engrossed": 0.28704781200454765,
    "engrossing": 0.5569429783795788,
    "engulf": 0.394169768307217,
    "enhance": 0.5816457758606829,
    "enhancement": 0.6336883443994262,
    "enigma": 0.4701010511839234,
    "enigmatic": 0.3810193857214098,
    "enjoin": 0.29799577548158596,
    "enjoy": 0.8563615747782759,
    "enjoyable": 0.8068960564073098,
    "enjoying": 0.8108100112698131,
    "enjoyment": 0.7623366156948517,
    "enlarge": 0.5247685921483908,
    "enlarged": 0.3872686685299188,
    "enlargement": 0.4507216501548222,
    "enlighten": 0.48201554709619826,
    "enlightened": 0.7770114746278983,
    "enlightening": 0.6974515797175743,
    "enlightenment": 0.6090500588353316,
    "enlist": 0.19852909640752936,
    "enliven": 0.6787376351792923,
    "enmity": 0.7791866063187312,
    "ennui": 0.3033249670821073,
    "enormity": 0.4488966356660916,
    "enormous": 0.5136181418858733,
    "enormously": 0.6073242477389078,
    "enraged": 0.9414857923644857,
    "enrich": 0.780656005522096,
    "enroll": 0.4361338245820899,
    "enrollment": 0.31680218740646565,
    "ensemble": 0.36634147647903414,
    "ensign": 0.24194843307438874,
    "enslave": 0.8567017227849415,
    "enslaved": 0.7745403459992397,
    "enslavement": 0.7524018626854223,
    "ensue": 0.33570581468595073,
    "ensure": 0.40723870627348446,
    "entail": 0.4127560422099277,
    "entangled": 0.4548905724622653,
    "entanglement": 0.6025650873732539,
    "enter": 0.4101608176612576,
    "enterprise": 0.4295386469731732,
    "enterprising": 0.7752675058802291,
    "entertain": 0.7826115537525795,
    "entertained": 0.7414236822627329,
    "entertainer": 0.758708097971447,
    "entertaining": 0.6641390726170852,
    "entertainment": 0.7345981446045005,
    "enthralled": 0.5324324173744379,
    "enthusiasm": 0.8789242220909792,
    "enthusiast": 0.7932555207867114,
    "enthusiastic": 0.8485813466714578,
    "entice": 0.6244393172024749,
    "entire": 0.38486978486865125,
    "entirety": 0.5884859270505177,
    "entitle": 0.3596257800489343,
    "entity": 0.23156969503541133,
    "entomology": 0.2350907694389808,
    "entourage": 0.36046807596079083,
    "entrails": 0.38900004942659355,
    "entrance": 0.3527521476604689,
    "entrapment": 0.6214667030099835,
    "entreat": 0.45617803281908464,
    "entree": 0.3294128036036924,
    "entrepreneur": 0.7522862946866214,
    "entrust": 0.3010296114175264,
    "entry": 0.1964394492328353,
    "enumerate": 0.21640236118474362,
    "enumeration": 0.17405075507566223,
    "envelope": 0.17734501423586416,
    "envious": 0.7864756615503232,
    "environ": 0.3047113533440386,
    "environment": 0.18209268871706977,
    "environmental": 0.23163482518488007,
    "environs": 0.15098299769046866,
    "envision": 0.3165331994769204,
    "envoy": 0.2063901132492405,
    "envy": 0.6139281411142722,
    "enzyme": 0.143339283532752,
    "ephemeral": 0.15034536798646184,
    "ephemeris": 0.28205349816635433,
    "epic": 0.7240723992976437,
    "epidemic": 0.8515673755567288,
    "epidermis": 0.318845236894007,
    "epidural": 0.3428154273507668,
    "epilepsy": 0.9016824905412368,
    "epileptic": 0.7691548307880367,
    "epilogue": 0.21391779649711745,
    "epiphany": 0.42551173343366394,
    "episcopal": 0.16107970774374022,
    "episode": 0.36387979342983207,
    "episodic": 0.34256504061605664,
    "epistle": 0.2770983665845465,
    "epitaph": 0.34813185784885614,
    "epithet": 0.22157738683264822,
    "epitome": 0.30541513308344814,
    "epoch": 0.18903511871194456,
    "equal": 0.37876485258419124,
    "equality": 0.5951691299064564,
    "equalization": 0.2972614433259645,
    "equalize": 0.3485072580006111,
    "equalizer": 0.30233181251144553,
    "equally": 0.19280659932630712,
    "equate": 0.37813614939842793,
    "equation": 0.2114926600805943,
    "equator": 0.15538741241987167,
    "equatorial": 0.13130038004986677,
    "equestrian": 0.3735633050031265,
    "equidistant": 0.28598843972104304,
    "equilibration": 0.34526142279833005,
    "equilibrium": 0.24190273446066973,
    "equip": 0.3869564022246263,
    "equipment": 0.4668304773644491,
    "equitable": 0.31723653012633274,
    "equity": 0.43545166582759615,
    "equivalence": 0.23168591851934203,
    "equivalent": 0.2668221635586751,
    "equivocal": 0.3819045513534543,
    "era": 0.27832926666507474,
    "eradicate": 0.585376961064051,
    "eradication": 0.7008401980179517,
    "erase": 0.37206706703064635,
    "eraser": 0.07894140216759295,
    "erasure": 0.36020030361401123,
    "ere": 0.15266172945429038,
    "erect": 0.6590676805101959,
    "erectile": 0.5523582228264232,
    "erection": 0.6348407570338517,
    "ergo": 0.2733237633936052,
    "erode": 0.6084949928673277,
    "erosion": 0.5988455857482581,
    "erotic": 0.6989144832342519,
    "erotica": 0.7460422248340389,
    "err": 0.6902234783096702,
    "errand": 0.36079297001054633,
    "errant": 0.5873346359315363,
    "erratic": 0.4534676801235008,
    "erratum": 0.41313169095612046,
    "erroneous": 0.7566932945728599,
    "error": 0.7049522346641135,
    "erst": 0.398920813376466,
    "erudite": 0.401061126165263,
    "erupt": 0.7416729399511176,
    "eruption": 0.8344990654727432,
    "escalade": 0.4903666781237853,
    "escalate": 0.5329242501647155,
    "escalating": 0.536099335281551,
    "escalation": 0.5679788480354042,
    "escalator": 0.3297786879308869,
    "escape": 0.5601830383483344,
    "escaped": 0.5535156098625384,
    "escarpment": 0.3742938245645141,
    "eschew": 0.5264470963754472,
    "escort": 0.439618684610053,
    "escrow": 0.3297041376854504,
    "esophagus": 0.2850759003071644,
    "esoteric": 0.4499496269762357,
    "especial": 0.532842127690704,
    "espionage": 0.5840909989755357,
    "espouse": 0.5544039762923768,
    "espresso": 0.4811808814563299,
    "esprit": 0.2584745604747904,
    "esquire": 0.3713785144902899,
    "essay": 0.24549753120385054,
    "essayist": 0.3510368540496831,
    "essence": 0.2988132042562873,
    "essential": 0.5058449734481258,
    "essentially": 0.4069860897498711,
    "establish": 0.4289012356963346,
    "established": 0.47886132924075087,
    "establishment": 0.3464678750466871,
    "estate": 0.2983314807667136,
    "esteem": 0.40392303785310485,
    "esteemed": 0.3629678564648107,
    "esthetic": 0.26393159804302446,
    "estimable": 0.4853235488076097,
    "estimate": 0.42173443216367407,
    "estimation": 0.45227280279709026,
    "estoppel": 0.34130873724700894,
    "estranged": 0.5412596463174207,
    "estrogen": 0.3256436470203101,
    "estuary": 0.12798186383857915,
    "etch": 0.19606345941039924,
    "etching": 0.3124582497850136,
    "eternal": 0.5665368475586224,
    "eternity": 0.5046815562579946,
    "ethanol": 0.32881165169864013,
    "ether": 0.14594422935993653,
    "ethereal": 0.23998381593753718,
    "ethic": 0.41070343674639453,
    "ethical": 0.5344101693261211,
    "ethics": 0.24992293344670627,
    "ethnic": 0.22958472174863276,
    "ethnography": 0.2220489569569964,
    "etiology": 0.21043083750913627,
    "etiquette": 0.2286550510723794,
    "etymology": 0.2023305203846514,
    "eucalyptus": 0.19761699089384308,
    "euchre": 0.27455352203549865,
    "eugenics": 0.33809797119167184,
    "eulogistic": 0.54087305566738,
    "eulogium": 0.2962499707837645,
    "eulogize": 0.6103021115883497,
    "eulogy": 0.31222530716603264,
    "euphemism": 0.290083401935685,
    "euphoria": 0.795741844534401,
    "euphoric": 0.7398897738702235,
    "euro": 0.3621105355601159,
    "euthanasia": 0.6326826340167545,
    "evacuate": 0.5883221308878321,
    "evacuation": 0.729868211895538,
    "evade": 0.4100349115249026,
    "evaluate": 0.48472107462413344,
    "evaluation": 0.4468783108998467,
    "evanescence": 0.3230307493293363,
    "evangelical": 0.2550800575285779,
    "evangelist": 0.2986083745226685,
    "evangelistic": 0.29930437375161634,
    "evaporate": 0.34568415964446525,
    "evaporation": 0.19287903205829152,
    "evasion": 0.5061010600253919,
    "evasive": 0.6923923729452082,
    "eve": 0.25519528200769914,
    "evening": 0.06077461076747888,
    "evens": 0.2785114504571151,
    "event": 0.5787495254669832,
    "eventful": 0.5860938851666573,
    "eventual": 0.33019546863749843,
    "eventuality": 0.4121352349787826,
    "evergreen": 0.4342833808581583,
    "everlasting": 0.41473882608779533,
    "evermore": 0.3648029040443861,
    "everyday": 0.4036335848305244,
    "everyman": 0.17001251804322914,
    "evict": 0.8095324882436133,
    "eviction": 0.6878375919961796,
    "evidence": 0.3050860292229385,
    "evident": 0.3195582677693034,
    "evidentiary": 0.3469858643178406,
    "evil": 0.911755574700623,
    "evoke": 0.19219588293729747,
    "evolution": 0.6051650252157544,
    "evolutionary": 0.6312941000788206,
    "evolve": 0.517660030105746,
    "ewe": 0.10630654448663703,
    "ex": 0.4873076045774077,
    "exacerbate": 0.5955798624500815,
    "exacerbation": 0.607992125232006,
    "exact": 0.3570802095356061,
    "exacting": 0.45405540083463275,
    "exaggerate": 0.697727524772512,
    "exaggerated": 0.7520547174548966,
    "exaggeration": 0.6025459770296139,
    "exalt": 0.5621430457460826,
    "exaltation": 0.6438663451602146,
    "exalted": 0.646984383224036,
    "exam": 0.44034334711114914,
    "examination": 0.4704000189684745,
    "examine": 0.4401549900988447,
    "examiner": 0.39147223988583657,
    "example": 0.1794095324661094,
    "exasperated": 0.6998409463393183,
    "exasperation": 0.7252576006985824,
    "excavate": 0.4162677995188108,
    "excavation": 0.42768501470552234,
    "excavator": 0.46036538979016894,
    "exceed": 0.5742360091395761,
    "exceeding": 0.5536587935496191,
    "excel": 0.20874597487202667,
    "excellence": 0.8039595937835774,
    "excellent": 0.8057114651767674,
    "excelsior": 0.5043073083543425,
    "excepting": 0.26568792903093824,
    "exception": 0.39002451780507785,
    "exceptional": 0.683939970117213,
    "excerpt": 0.21292237690873725,
    "excess": 0.6493598488054714,
    "excessive": 0.510538195076332,
    "excessively": 0.6243443029497114,
    "exchange": 0.5062652751956035,
    "excise": 0.36316192648457735,
    "excision": 0.45227280279709026,
    "excitability": 0.8973872975920066,
    "excitable": 0.8133987696709958,
    "excitation": 0.8170236779043472,
    "excite": 0.8391326380938205,
    "excited": 0.9125164578767917,
    "excitement": 0.7548873467161245,
    "exciting": 0.8803092985844219,
    "exclaim": 0.5195334896485312,
    "exclamation": 0.5338607599650717,
    "exclude": 0.4289012356963347,
    "excluded": 0.7419556628786993,
    "excluding": 0.48264781406933893,
    "exclusion": 0.5046815562579946,
    "exclusive": 0.6006107764557288,
    "excrement": 0.7777733793542438,
    "excretion": 0.5350230059327805,
    "excruciating": 0.8660845802564733,
    "excursion": 0.5162103012137574,
    "excuse": 0.6086423262585451,
    "exec": 0.2637523042364858,
    "execute": 0.5421543540635233,
    "execution": 0.7646638917674999,
    "executioner": 0.6944183681409325,
    "executive": 0.3928960931457027,
    "executor": 0.5535156098625384,
    "exegesis": 0.2881438296167289,
    "exemplar": 0.6119019508854144,
    "exemplary": 0.5101471758163089,
    "exemplify": 0.4619712737130185,
    "exempt": 0.2950883516539301,
    "exemption": 0.37201609711912814,
    "exercise": 0.6623791916513385,
    "exert": 0.577631365766291,
    "exertion": 0.5704294040988356,
    "exhale": 0.3027384696212901,
    "exhaust": 0.48282028955215434,
    "exhausted": 0.605142176528776,
    "exhaustion": 0.4593293887800771,
    "exhaustive": 0.44776891732317353,
    "exhibit": 0.49954124058555394,
    "exhibition": 0.47840743506317857,
    "exhilarated": 0.9135637380244545,
    "exhilarating": 0.8579561012766083,
    "exhilaration": 0.7546356200710784,
    "exhort": 0.4727154420703534,
    "exhortation": 0.4096780106805229,
    "exhumation": 0.6114297815827229,
    "exhume": 0.6263000339163947,
    "exigent": 0.43090009114423444,
    "exile": 0.6280412124339758,
    "exist": 0.5757809062048468,
    "existence": 0.4947734493477552,
    "existent": 0.35403019519379997,
    "existential": 0.3349935434954552,
    "existing": 0.46566350894332914,
    "exit": 0.2543973251831999,
    "exodus": 0.5430796419324819,
    "exonerate": 0.33206801103601963,
    "exorbitant": 0.6250452639006933,
    "exorcism": 0.872524585807237,
    "exorcist": 0.7710792660274197,
    "exotic": 0.7033208018336815,
    "expand": 0.5589400208118341,
    "expanded": 0.4365531886390744,
    "expanse": 0.3556346959213643,
    "expansion": 0.5755778040656736,
    "expansive": 0.5287379319915643,
    "expatriate": 0.631846248357048,
    "expect": 0.16748683078900475,
    "expectance": 0.49557464196346945,
    "expectancy": 0.4225822103669742,
    "expectant": 0.5287379319915643,
    "expectation": 0.6157352668166388,
    "expected": 0.4005990491238107,
    "expecting": 0.2773023196398568,
    "expediency": 0.29636182799870514,
    "expedient": 0.6322246650911049,
    "expedite": 0.6093581902559472,
    "expedition": 0.6586618097572112,
    "expeditious": 0.4503543273826972,
    "expel": 0.5907269340819563,
    "expendable": 0.2983339912283513,
    "expenditure": 0.54146670958233,
    "expense": 0.3716116849672942,
    "expenses": 0.5678160987299191,
    "expensive": 0.4250020809766217,
    "experience": 0.6341568426426069,
    "experienced": 0.5670339522482971,
    "experiences": 0.6120396281268552,
    "experiment": 0.4871729536934968,
    "experimental": 0.5370538593090558,
    "experimentation": 0.5654749939723757,
    "experimenter": 0.5708571398059018,
    "expert": 0.592934607376231,
    "expertise": 0.5762474645052055,
    "expiration": 0.4821628874297443,
    "expire": 0.5184069438029626,
    "expired": 0.4871090408912154,
    "expiry": 0.5110776364155049,
    "explain": 0.4512612483115268,
    "explanation": 0.43012985088948297,
    "explanatory": 0.2696535927986748,
    "expletive": 0.41624187803895435,
    "explication": 0.26018589577627765,
    "explicit": 0.4738116082506037,
    "explode": 0.7092474599400387,
    "exploit": 0.6796926165037271,
    "exploitation": 0.8391068453034463,
    "exploration": 0.45047780891935507,
    "exploratory": 0.5148160767372284,
    "explore": 0.6017347456752297,
    "explorer": 0.5567964179322081,
    "explosion": 0.8552375635294797,
    "explosions": 0.8349320366488828,
    "explosive": 0.8543343757500343,
    "expo": 0.39029735254770537,
    "exponent": 0.3160227730812959,
    "exponential": 0.4826156130528072,
    "export": 0.4486702989565565,
    "exportation": 0.5678160987299191,
    "expose": 0.4818013773981045,
    "exposed": 0.4396937370594448,
    "exposition": 0.41077482608455906,
    "expository": 0.5290562204101193,
    "exposure": 0.5863555121099042,
    "expound": 0.37769767034559565,
    "express": 0.561476487265961,
    "expression": 0.6105742746868045,
    "expressive": 0.6224637233944594,
    "expressway": 0.4602075997442115,
    "expropriation": 0.6871293484123937,
    "expulsion": 0.7201210655788531,
    "exquisite": 0.7286388519161772,
    "exquisitely": 0.7236738277374705,
    "extant": 0.294550629994983,
    "extend": 0.42068098519127384,
    "extendable": 0.44744061171454214,
    "extended": 0.1690195321664212,
    "extension": 0.31363957130827774,
    "extensive": 0.3758042259111674,
    "extent": 0.33576709762968143,
    "exterior": 0.22995848861244297,
    "exterminate": 0.7768830205500035,
    "extermination": 0.7661709443591149,
    "exterminator": 0.6033858682464637,
    "external": 0.1763358518762989,
    "externally": 0.38273410800026075,
    "extinct": 0.6493759828689729,
    "extinction": 0.7913363631313244,
    "extinguish": 0.5322584893360638,
    "extinguisher": 0.35552619172371697,
    "extol": 0.4588933667045344,
    "extort": 0.8971513994618512,
    "extortion": 0.8518657494931674,
    "extra": 0.414723227727584,
    "extract": 0.24129446923106718,
    "extracting": 0.47813458173216944,
    "extraction": 0.5174059734763842,
    "extractor": 0.4420622046680269,
    "extracurricular": 0.28762585766937726,
    "extradition": 0.5757094052583749,
    "extrajudicial": 0.5003406039000691,
    "extramural": 0.4270053866947732,
    "extraneous": 0.5264797433582102,
    "extraordinaire": 0.8056977249932658,
    "extraordinary": 0.8708456918140031,
    "extraterrestrial": 0.579372132727057,
    "extravagance": 0.5556283942573168,
    "extravagant": 0.618499655489582,
    "extravaganza": 0.5836906076986914,
    "extreme": 0.6169687259566805,
    "extreme anticipation": 0.5083861645982082,
    "extreme disgust": 0.9232071629332317,
    "extreme surprise": 0.8384033622523448,
    "extreme trust": 0.6887803676429288,
    "extremely": 0.609595233366489,
    "extremely negative": 0.9020842690204343,
    "extremely positive": 0.9033262169312685,
    "extremity": 0.40066050559862776,
    "extricate": 0.3189726514835041,
    "extrinsic": 0.288144688043641,
    "extrusion": 0.5964825328923586,
    "exuberance": 0.6400935350285542,
    "exude": 0.36770149209256475,
    "eye": 0.1175503937219497,
    "eyeball": 0.24351218620751455,
    "eyebrow": 0.057342557587965096,
    "eyeful": 0.5389271814948896,
    "eyeglass": 0.09438208809652476,
    "eyeglasses": 0.13665958206149637,
    "eyelash": 0.10193111244003245,
    "eyelet": 0.2212302415500797,
    "eyeliner": 0.3157925991259615,
    "eyepiece": 0.209445876207355,
    "eyes": 0.3792623475044639,
    "eyesight": 0.34517367783229835,
    "eyewitness": 0.4622000602079008,
    "fab": 0.2067482993415365,
    "fable": 0.31003188085831773,
    "fabled": 0.3818379594481499,
    "fabric": 0.1652856449923153,
    "fabricate": 0.355546721499378,
    "fabricated": 0.2700316671549583,
    "fabrication": 0.39141509219815346,
    "fabulous": 0.8510750675505067,
    "facade": 0.16960053730589755,
    "face": 0.07776101412992312,
    "faceless": 0.4496207813850961,
    "facet": 0.2765495387715025,
    "facial": 0.2790645144834637,
    "facile": 0.344438049497784,
    "facilitate": 0.4757074773172023,
    "facility": 0.3536622458919214,
    "facing": 0.26901811216251864,
    "facsimile": 0.30541513308344814,
    "fact": 0.3008209061334441,
    "faction": 0.2511299151935909,
    "factor": 0.2672321108157758,
    "factory": 0.3050860292229385,
    "facts": 0.389596547380364,
    "factual": 0.3375093425441359,
    "faculties": 0.31929181675756796,
    "faculty": 0.2819174603508169,
    "fad": 0.3987036011443255,
    "fade": 0.2580807833511501,
    "faded": 0.2903703191096854,
    "faeces": 0.5447707680026761,
    "fag": 0.7157841825238388,
    "faggot": 0.5964483181432406,
    "fail": 0.6070223594582541,
    "failing": 0.6309299059185023,
    "failure": 0.6177572805343304,
    "fain": 0.23850620182777207,
    "faint": 0.6949092722962434,
    "fainting": 0.39532613812151285,
    "fair": 0.5820025837967366,
    "fairly": 0.47627218694034484,
    "fairness": 0.36700659080760356,
    "fairway": 0.3187082236234179,
    "fairy": 0.45852356256757903,
    "faith": 0.4708525809932095,
    "faithful": 0.5885838938023596,
    "faithfulness": 0.5442670670389821,
    "faithless": 0.7568455488697405,
    "fake": 0.7314087428116536,
    "faker": 0.5607006172887936,
    "falafel": 0.23885069382578192,
    "falcon": 0.3800671679143268,
    "fall": 0.6519297865870713,
    "fallacious": 0.5063603561157802,
    "fallacy": 0.6816880789286848,
    "fallback": 0.1962101062327197,
    "fallible": 0.3882645420968904,
    "falling": 0.6603281812119804,
    "fallopian": 0.3569164893909977,
    "fallout": 0.20962489610006096,
    "fallow": 0.2597227363252891,
    "false": 0.6019795992480756,
    "falsehood": 0.8212867450239868,
    "falsely": 0.6855719770175331,
    "falsification": 0.694147629055248,
    "falsified": 0.808598625831227,
    "falsify": 0.7266720872834129,
    "falsity": 0.7378882372920146,
    "falter": 0.4441283325281843,
    "fame": 0.7941710664627836,
    "famed": 0.7700580638888602,
    "familiar": 0.6149750223628677,
    "familiarity": 0.5421543540635235,
    "familiarize": 0.41646216966016947,
    "family": 0.7259545642071997,
    "familytime": 0.6946416590052139,
    "famine": 0.6810087179002385,
    "famished": 0.6501710551692519,
    "famous": 0.8294224385109887,
    "famously": 0.7537260376269367,
    "fan": 0.4754863295107146,
    "fanatic": 0.5467007891517213,
    "fanatical": 0.5826787810694383,
    "fanaticism": 0.7066399699965433,
    "fanciful": 0.46128197449495645,
    "fancy": 0.6975577560471189,
    "fandango": 0.38026555525842326,
    "fanfare": 0.4795808174257738,
    "fang": 0.5640336710440239,
    "fangs": 0.4988270110230911,
    "fanning": 0.22462393675253292,
    "fantasia": 0.7627685102870849,
    "fantasize": 0.5964825328923585,
    "fantastic": 0.8549219142878614,
    "fantasy": 0.7044945613162151,
    "faraway": 0.2613030199043968,
    "farce": 0.5651482424141221,
    "farcical": 0.31861340371094427,
    "fare": 0.24374150407107548,
    "farewell": 0.6286294442428607,
    "farm": 0.42872214346095455,
    "farmer": 0.3532497930366797,
    "farmhouse": 0.30779331692077994,
    "farming": 0.25886327702980133,
    "farmland": 0.37456149765691016,
    "faro": 0.18979074042160235,
    "fart": 0.5134673493395608,
    "farther": 0.3266584280324813,
    "fascia": 0.19658591410910056,
    "fascinate": 0.7032505229628533,
    "fascinated": 0.6740328735970624,
    "fascinating": 0.9298665166956415,
    "fascination": 0.791587232226823,
    "fascism": 0.785696888969017,
    "fascist": 0.6873103092742098,
    "fashion": 0.633027184281236,
    "fashionable": 0.4814021919070336,
    "fastball": 0.5323862886370618,
    "fasten": 0.37998709397038194,
    "fastener": 0.22873691705310586,
    "fastening": 0.31248735850544,
    "fasting": 0.24954633969797196,
    "fat": 0.4693656004541619,
    "fatal": 0.8574726788230859,
    "fatalism": 0.6401026096935518,
    "fatality": 0.8688861079975468,
    "fate": 0.30476078069266066,
    "fated": 0.3048225565251269,
    "fateful": 0.48495767046039856,
    "fathead": 0.44211222373279774,
    "father": 0.4757074773172023,
    "fatherhood": 0.6578454328957415,
    "fatherland": 0.4331044049727432,
    "fatherly": 0.5645831114833644,
    "fathom": 0.23261027616345187,
    "fatigue": 0.51528697702665,
    "fatigued": 0.5766323831532054,
    "fatso": 0.37236428337795296,
    "fatten": 0.3900634059155784,
    "fatty": 0.35440152579776923,
    "faucet": 0.15199678778318498,
    "fault": 0.5825509691909554,
    "faultless": 0.5263336216315586,
    "faulty": 0.5671802967522439,
    "faun": 0.14348027271632607,
    "fauna": 0.26619276246891943,
    "faux": 0.423667023907024,
    "favor": 0.46630732131727276,
    "favorable": 0.7006790579147627,
    "favorite": 0.6919801084355242,
    "favoriteholiday": 0.6833123009688683,
    "favoritism": 0.37304082391856436,
    "fawn": 0.25523649160648243,
    "fax": 0.2336755597566056,
    "faze": 0.33890872733110167,
    "fear": 0.8795029480033554,
    "feared": 0.6332639694937967,
    "fearful": 0.6863944110470578,
    "fearfully": 0.6845915497079451,
    "fearing": 0.6669192220650454,
    "fearless": 0.7305204611149204,
    "fears": 0.8829356704591221,
    "fearsome": 0.868441462204941,
    "feasibility": 0.36903909630010934,
    "feasible": 0.34518267810054265,
    "feast": 0.8819131717764667,
    "feat": 0.6056137580255699,
    "feather": 0.23148951762023906,
    "feathered": 0.15162955213793666,
    "feature": 0.27086479048514794,
    "features": 0.3436477895628886,
    "febrile": 0.3834336668411329,
    "fecal": 0.4864421111036732,
    "feces": 0.4370601117313746,
    "fecundity": 0.4700898882847903,
    "fed": 0.24130615794081764,
    "federal": 0.27455352203549865,
    "federation": 0.2580055086592516,
    "fedup": 0.3940147972026061,
    "fee": 0.2919200124235065,
    "feeble": 0.5034031774960636,
    "feed": 0.5168198371922113,
    "feedback": 0.3940614966035661,
    "feeder": 0.3030793856064477,
    "feel": 0.5954486086166116,
    "feelgood": 0.7780771149868011,
    "feeling": 0.46544617714562486,
    "feelingdown": 0.2700532599371009,
    "feelinggood": 0.7066937097331498,
    "feet": 0.09176770757953166,
    "feign": 0.3113238601434783,
    "feigned": 0.6251744490593065,
    "feisty": 0.611784998804291,
    "felicity": 0.7868458336454094,
    "feline": 0.5353001749608609,
    "fell": 0.44785631042714913,
    "feller": 0.42837707957037546,
    "fellow": 0.3655842988579136,
    "fellowship": 0.6407144414192807,
    "felon": 0.8714901627111572,
    "felony": 0.7160572718425303,
    "felt": 0.3097389846902784,
    "female": 0.6205652337343239,
    "feminine": 0.5495469649890254,
    "femininity": 0.4634620934793606,
    "feminism": 0.3675321502036498,
    "feminist": 0.3547652131839669,
    "femme": 0.3369757003482773,
    "femoral": 0.1931866758338712,
    "femur": 0.17553457062998265,
    "fen": 0.12130983763988197,
    "fence": 0.05651326489625791,
    "fenced": 0.3519776977816,
    "fencing": 0.4362636623698203,
    "fend": 0.541446319925759,
    "fender": 0.32855398334004215,
    "fennel": 0.15126836493002863,
    "ferment": 0.37661901499725753,
    "fermentation": 0.3784582869711306,
    "fern": 0.1528028751817054,
    "ferocious": 0.825044244110184,
    "ferocity": 0.7574852728267366,
    "ferret": 0.26692015648253775,
    "ferry": 0.3461244648723281,
    "ferryboat": 0.2964753355207378,
    "fertile": 0.6151609338590995,
    "fertility": 0.662476114008246,
    "fertilize": 0.3937365408742823,
    "fertilizer": 0.28806227054277583,
    "fervent": 0.46657221028672213,
    "fervor": 0.5378035263656483,
    "fess": 0.2800429613370217,
    "fest": 0.47318548140848077,
    "festival": 0.7353630262407775,
    "festive": 0.7365002068795174,
    "fetal": 0.20700775534233282,
    "fetch": 0.19431614030206354,
    "fete": 0.365797377767881,
    "fetish": 0.5558248275777973,
    "fetus": 0.32212120534027583,
    "feud": 0.7703841744370971,
    "feudal": 0.26861734200935766,
    "feudalism": 0.4813382279167746,
    "fever": 0.6428779116285933,
    "feverish": 0.4968808375347416,
    "fiancee": 0.8080965215136172,
    "fiasco": 0.6313689373872373,
    "fiat": 0.23916446138912337,
    "fib": 0.3255464288282274,
    "fiber": 0.32320659314196604,
    "fiberglass": 0.273417404068329,
    "fibrosis": 0.5734552693986084,
    "fibrous": 0.2580138732816371,
    "fickle": 0.31861340371094427,
    "fiction": 0.4438581802511218,
    "fictional": 0.3129940114126475,
    "fictitious": 0.47662318251412517,
    "fiddle": 0.281150047149276,
    "fiddler": 0.4070988921163418,
    "fidelity": 0.5402296211624437,
    "fidgety": 0.6793909419615416,
    "fiduciary": 0.2817918446756292,
    "field": 0.28205349816635433,
    "field hockey": 0.5619241431990208,
    "fielder": 0.23334874933850952,
    "fiend": 0.8380060553945452,
    "fiendish": 0.7797570759851951,
    "fierce": 0.7004091601090945,
    "fiery": 0.6060702901096774,
    "fiesta": 0.8449684388822585,
    "fiesty": 0.45162554630885565,
    "fifteen": 0.1328043922272224,
    "fifty": 0.2182061010368025,
    "fig": 0.23630254393173114,
    "fight": 0.6098028773139723,
    "fighter": 0.5585015630370646,
    "fighting": 0.6984369639731695,
    "fights": 0.9301106554703237,
    "figment": 0.16736191422009716,
    "figurative": 0.2655413536568145,
    "figure": 0.30422912494518684,
    "figurine": 0.3808275616891148,
    "filament": 0.2659417957074998,
    "filamentous": 0.29190640753671204,
    "file": 0.1557132102644874,
    "filet": 0.26762983750619185,
    "filibuster": 0.5917421372930258,
    "filigree": 0.2519096268231486,
    "filing": 0.2916988754122958,
    "filings": 0.3406387301296839,
    "fill": 0.4214521785401406,
    "filler": 0.18367666283720108,
    "fillet": 0.4220678102925175,
    "filling": 0.20839221317886827,
    "filly": 0.35904909207160135,
    "film": 0.5614095412330005,
    "filmmaker": 0.43111626638617234,
    "filmy": 0.3349935434954552,
    "filter": 0.1564357599435971,
    "filth": 0.5943802933200737,
    "filthy": 0.7578615903928716,
    "filtration": 0.3481042864954596,
    "fin": 0.2858330433067922,
    "final": 0.49351009303699317,
    "finale": 0.2061463989658951,
    "finalist": 0.6805074209976492,
    "finality": 0.25073183449548264,
    "finalize": 0.35553132425316003,
    "finalized": 0.34751072428959795,
    "finally": 0.2752321496637738,
    "finance": 0.4406307143649985,
    "financial": 0.3884610124040427,
    "financier": 0.3380217679051401,
    "finch": 0.27297753832989213,
    "find": 0.5355133816526784,
    "finder": 0.40152811750444384,
    "finding": 0.5151916267250187,
    "fine": 0.4607662419296768,
    "finery": 0.30079761763800394,
    "finesse": 0.4010404351836903,
    "finger": 0.25966352804325177,
    "fingernail": 0.26082835758083334,
    "fingerprint": 0.25304587351319097,
    "fingerscrossed": 0.3539684002613815,
    "finish": 0.2498592448019119,
    "finished": 0.21250209991611502,
    "finite": 0.23710900510881322,
    "fink": 0.341800950669177,
    "fir": 0.12251574142232032,
    "fire": 0.5841596702277653,
    "firearm": 0.9264549767598821,
    "firearms": 0.7962598266339536,
    "fireball": 0.6113509778520158,
    "firecracker": 0.504950318874744,
    "firefight": 0.84207270415331,
    "firefighter": 0.5662503928377265,
    "firefly": 0.28624729709709473,
    "firehouse": 0.4813820238325832,
    "firelight": 0.40048145945577995,
    "fireman": 0.521780521067299,
    "fireplace": 0.3099594895867889,
    "firepower": 0.6949363245897738,
    "fireproof": 0.5292224986884417,
    "fireside": 0.3271719585349952,
    "firestorm": 0.8220794450801513,
    "firewall": 0.3896559528958286,
    "firewood": 0.18186250744311042,
    "firework": 0.7740542132468758,
    "fireworks": 0.7023782226044041,
    "firing": 0.8160390161861281,
    "firm": 0.27722816743619955,
    "firmament": 0.42419391741153883,
    "firmly": 0.5243112147640385,
    "firmness": 0.5554794958061048,
    "first": 0.3536622458919214,
    "firstborn": 0.5134777311614428,
    "firstworldprobs": 0.4019946799331158,
    "fiscal": 0.3725792963579975,
    "fish": 0.12459370448514491,
    "fisherman": 0.3517182711702033,
    "fishery": 0.3251047514256586,
    "fishing": 0.2665788847385274,
    "fishing boat": 0.22704296757337553,
    "fishy": 0.5652067466578092,
    "fissile": 0.3816381292206919,
    "fission": 0.34585419221921065,
    "fissure": 0.39532613812151285,
    "fist": 0.5215491677609034,
    "fistfight": 0.7779924778355646,
    "fistful": 0.312493826835323,
    "fistula": 0.39605535425637617,
    "fit": 0.3015845300952362,
    "fitness": 0.6489653534247264,
    "fits": 0.21437000684356988,
    "fitted": 0.2262691215640388,
    "fitting": 0.30066451496541907,
    "fittings": 0.2299625161811315,
    "five": 0.07618766092975811,
    "fiver": 0.2857130006080697,
    "fix": 0.5093990450611595,
    "fixable": 0.42798172366950143,
    "fixation": 0.28488292336484533,
    "fixed": 0.22616831806264617,
    "fixer": 0.27196650267815176,
    "fixture": 0.21542304446752608,
    "fixtures": 0.25297425651074834,
    "fizz": 0.48018395124969965,
    "fjord": 0.22647674162805875,
    "flabbergast": 0.4533878186165507,
    "flabbergasted": 0.622604981587143,
    "flabby": 0.3452816692162822,
    "flaccid": 0.5485796185054495,
    "flag": 0.23957193387484205,
    "flagging": 0.32212120534027583,
    "flagpole": 0.21783863512152077,
    "flagrant": 0.55000998002492,
    "flagship": 0.399875038797386,
    "flagstaff": 0.3203502736008439,
    "flair": 0.4895516647052551,
    "flak": 0.41954622494256344,
    "flake": 0.26479392274251806,
    "flaky": 0.3693389160743254,
    "flamboyant": 0.5739408474711862,
    "flame": 0.3736867815935559,
    "flamethrower": 0.8102141539626277,
    "flaming": 0.4465255871229738,
    "flamingo": 0.3554675301941916,
    "flammable": 0.7011019821076063,
    "flan": 0.19672448743232793,
    "flange": 0.14540683624487213,
    "flank": 0.28011306858300256,
    "flanked": 0.3423454602556411,
    "flanking": 0.40576743165091234,
    "flannel": 0.09997129402675453,
    "flap": 0.38099158981436965,
    "flapping": 0.4967258607736823,
    "flare": 0.577639288364868,
    "flares": 0.4381279037835197,
    "flaring": 0.5606706604708042,
    "flash": 0.3930310667138405,
    "flashback": 0.40152811750444384,
    "flashing": 0.3960573765105085,
    "flashlight": 0.3172781012816341,
    "flashy": 0.49075703574170715,
    "flask": 0.25853303356003837,
    "flat": 0.13985296495312463,
    "flatbed": 0.09997129402675453,
    "flatfoot": 0.36765005285190483,
    "flatness": 0.1265848388937307,
    "flatten": 0.4161511427345062,
    "flatter": 0.2393251569156533,
    "flattered": 0.6755036344411358,
    "flattering": 0.5971241124528552,
    "flattery": 0.3693873253006445,
    "flatulence": 0.5995886548091556,
    "flaunt": 0.4067010049010519,
    "flavor": 0.639943333300214,
    "flaw": 0.3956426441056141,
    "flawed": 0.6199406277521683,
    "flawless": 0.40502623375572466,
    "flea": 0.35018383817791054,
    "fleabag": 0.48708678392495613,
    "fled": 0.5885643990319277,
    "flee": 0.6327981128998293,
    "fleece": 0.12250834444980019,
    "fleet": 0.25582789408069817,
    "fleeting": 0.4378914890950578,
    "flesh": 0.25734688905423825,
    "fleshy": 0.31990162444770753,
    "flex": 0.2486622524394539,
    "flexibility": 0.582364124554595,
    "flexible": 0.41634490832205134,
    "flexin": 0.36154342364071435,
    "flexion": 0.35476888533093903,
    "flick": 0.4358172147359583,
    "flicker": 0.23878888724015024,
    "flickering": 0.2593636390597259,
    "flier": 0.3024635441193819,
    "flight": 0.4650782421952323,
    "flighty": 0.5714030483522675,
    "flimsy": 0.3544948628567642,
    "flinch": 0.599872619283233,
    "fling": 0.4751457139118278,
    "flint": 0.2565275332396713,
    "flip": 0.45883344729096937,
    "flip flop": 0.3420434561349789,
    "flipper": 0.34565344209713056,
    "flipping": 0.35537952392919125,
    "flirt": 0.7021633517486277,
    "flirtation": 0.536708982375807,
    "flirting": 0.5468112445949431,
    "flirty": 0.5836734288577725,
    "float": 0.34181304127560513,
    "floater": 0.2514565788344985,
    "flock": 0.3429481059084594,
    "flog": 0.3475525078111295,
    "flood": 0.6942423981484116,
    "floor": 0.1151651118715103,
    "flooring": 0.11224335016814778,
    "floozy": 0.3131789043848135,
    "flop": 0.7624395414691439,
    "floppy": 0.1533093215939519,
    "flora": 0.5031454019074876,
    "floral": 0.47484335966037045,
    "florist": 0.4529174936576111,
    "floss": 0.12400653203131688,
    "flotation": 0.18455796707500702,
    "flounder": 0.33600295771721134,
    "flour": 0.09317252654682887,
    "flourish": 0.7564954808400286,
    "flow": 0.30797317395179036,
    "flower": 0.4144579841409724,
    "flowering": 0.7379492149009802,
    "flowers": 0.5659985744310068,
    "flowery": 0.4464710663310076,
    "flows": 0.3055499896803677,
    "flu": 0.5262013871791542,
    "fluctuate": 0.5125508782634647,
    "fluctuating": 0.48841161714500786,
    "fluctuation": 0.5602617931458109,
    "flue": 0.5087188374876975,
    "fluency": 0.5087805054052863,
    "fluent": 0.4873076045774077,
    "fluff": 0.11331716921093639,
    "fluffy": 0.4764866447836152,
    "fluid": 0.33323208550872474,
    "fluidity": 0.4577412017336974,
    "fluke": 0.2744494893217156,
    "flunk": 0.6862611013311061,
    "flunky": 0.5052931660369938,
    "fluorescence": 0.3816381292206919,
    "fluorescent": 0.4112644616671166,
    "flurries": 0.5321311949054381,
    "flurry": 0.5989128205723242,
    "flush": 0.5331620809179113,
    "flustered": 0.6961409167499745,
    "flute": 0.24449033702726472,
    "fluted": 0.26822337578135125,
    "flutter": 0.34591709556198064,
    "fluvial": 0.21437000684356988,
    "flux": 0.28457378891463264,
    "fly": 0.6617197953150301,
    "flyboy": 0.43034002602023214,
    "flyer": 0.14265353813569695,
    "flying": 0.6897505317803712,
    "flywheel": 0.37485928499298926,
    "foal": 0.3742846646905974,
    "foam": 0.2704731732825248,
    "foaming": 0.20084822352586623,
    "foamy": 0.2615571500753926,
    "fob": 0.33010469556986966,
    "focal": 0.2652835686671124,
    "focus": 0.3370360440255808,
    "fodder": 0.3161221822762076,
    "foe": 0.874397128799842,
    "fog": 0.06963075140333769,
    "foggy": 0.26056264771489474,
    "foil": 0.24563898191370664,
    "foiled": 0.4765999443073491,
    "fold": 0.2819174603508169,
    "folded": 0.5046776763446519,
    "folder": 0.12377271504530163,
    "foliage": 0.25861562243398817,
    "folio": 0.11270751454947522,
    "folk": 0.3396565107202683,
    "folklore": 0.5323375051991148,
    "follicle": 0.20686183777873815,
    "follicular": 0.19284394964273505,
    "follow": 0.39463777403358685,
    "follower": 0.3616237580255282,
    "folly": 0.7541764227365013,
    "fond": 0.6980256917562697,
    "fondle": 0.5584327890805839,
    "fondling": 0.5641645069739162,
    "fondness": 0.6043496346519851,
    "fondue": 0.2875192582909044,
    "font": 0.22868739557778966,
    "food": 0.5856961206937807,
    "foodie": 0.49392774586619576,
    "fool": 0.6186075824749695,
    "fooled": 0.8266744984469423,
    "foolhardy": 0.5685647217245826,
    "fooling": 0.7222006754236415,
    "foolish": 0.2620510967909097,
    "foolishness": 0.477693460222566,
    "foolproof": 0.2934137240955796,
    "foot": 0.1328043922272224,
    "foot stool": 0.15940443932117845,
    "footage": 0.17595228825712236,
    "football": 0.6468814209441442,
    "footbridge": 0.23042637091407084,
    "foothold": 0.29051625983281626,
    "footing": 0.40763683623173047,
    "footlocker": 0.23676967346428127,
    "footloose": 0.3898778071601217,
    "footpath": 0.28686872094208704,
    "footprint": 0.17762059375783368,
    "footwear": 0.25734782014877483,
    "footwork": 0.3461776019984781,
    "fop": 0.47936171004161177,
    "forage": 0.24165760979388912,
    "foray": 0.41981662788469365,
    "forbearance": 0.2826119748006688,
    "forbid": 0.7423596174608061,
    "forbidding": 0.706183664003432,
    "force": 0.537803000589365,
    "forced": 0.6870610505700826,
    "forceful": 0.4501377123349575,
    "forceps": 0.45390066998984163,
    "forces": 0.46438794749352064,
    "forcibly": 0.5141505396169017,
    "ford": 0.1755189542460191,
    "fore": 0.3332937131864577,
    "forearm": 0.14891151236811184,
    "foreboding": 0.48325470403732923,
    "forecast": 0.473172040305579,
    "forecaster": 0.44336306973144574,
    "foreclose": 0.5583222264036047,
    "foreclosure": 0.6601006398064174,
    "forefathers": 0.3548709593154011,
    "forefinger": 0.10325332763931867,
    "forefront": 0.36908254983050354,
    "forego": 0.46390412533278946,
    "foregoing": 0.20730586450860794,
    "foregone": 0.49346718249832,
    "foreground": 0.42322786537350254,
    "forehead": 0.15181848140089935,
    "foreign": 0.466802115044233,
    "foreigner": 0.3207247130713058,
    "foreman": 0.4019946799331158,
    "foremost": 0.5163479203346351,
    "forensic": 0.41929694483538554,
    "forensics": 0.5192650359531964,
    "foreplay": 0.5278184250041902,
    "forerunner": 0.44084552186725884,
    "foresee": 0.2898740605518376,
    "foreseen": 0.20991732723744566,
    "foresight": 0.3887128184590137,
    "forest": 0.3311462879318933,
    "forestall": 0.35100427451619687,
    "forethought": 0.4882088651091435,
    "foreveralone": 0.34966131153226926,
    "forevermore": 0.5577599574054153,
    "forewarned": 0.40327486011518804,
    "foreword": 0.19144522475690479,
    "forfeit": 0.7563258901142125,
    "forfeited": 0.672587164401312,
    "forfeiture": 0.6040574477855017,
    "forge": 0.24408085111857514,
    "forger": 0.6857075407523531,
    "forgery": 0.5864122256673722,
    "forget": 0.334720290887994,
    "forgetful": 0.40627308042047927,
    "forgetfulness": 0.3860136005182437,
    "forgive": 0.46516358153578147,
    "forgiven": 0.37432975776926636,
    "forgiveness": 0.34169514394892625,
    "forgiving": 0.5789274709677228,
    "forgotten": 0.3869145229261693,
    "fork": 0.18494763988699073,
    "forked": 0.4480011204133903,
    "forking": 0.4607757967940674,
    "forklift": 0.33676481490942484,
    "forlorn": 0.4526758216949868,
    "form": 0.1426589771990421,
    "formal": 0.3317156345422694,
    "formaldehyde": 0.37255454649026354,
    "formalism": 0.498664135994482,
    "formality": 0.22272880685477506,
    "format": 0.16682697319953824,
    "formation": 0.31170719231953087,
    "formative": 0.3711743082974341,
    "formed": 0.2342328042373004,
    "formidable": 0.570147100596788,
    "forming": 0.3645131429237736,
    "formless": 0.12926286077192026,
    "formula": 0.2655413536568145,
    "formulary": 0.283744760655059,
    "formulate": 0.5825509691909554,
    "fornicate": 0.6803356587600605,
    "fornication": 0.7072350748648271,
    "forsake": 0.6979418961011725,
    "forsaken": 0.7369967392832847,
    "forsooth": 0.26429723473681604,
    "fort": 0.6141693217050729,
    "forte": 0.706748695554908,
    "forthcoming": 0.38840967751777117,
    "forthright": 0.32532760786426085,
    "forthwith": 0.48054414913494264,
    "fortification": 0.5741603643857628,
    "fortify": 0.6826240356402923,
    "fortitude": 0.6237192183576625,
    "fortnight": 0.5890881310068349,
    "fortnightly": 0.20957452350984734,
    "fortress": 0.5568428918240773,
    "fortuitous": 0.33098912309500345,
    "fortunate": 0.7714485989730953,
    "fortune": 0.8175535585480973,
    "fortunes": 0.6823080221101393,
    "forty": 0.20342665928315323,
    "forum": 0.307256551775941,
    "forward": 0.5949851634812513,
    "forwarding": 0.3561768351890321,
    "fossil": 0.13612815186694469,
    "fossils": 0.15408014703951042,
    "foul": 0.4849662617482833,
    "found": 0.5532830626334655,
    "foundation": 0.44074958080985155,
    "founder": 0.4677160938964294,
    "founding": 0.35917423511478297,
    "foundry": 0.30088743735537077,
    "fountain": 0.3065058770924517,
    "four": 0.13939044957225033,
    "fourfold": 0.2329737259070025,
    "foursome": 0.34429754320399214,
    "fourteen": 0.13861903306071588,
    "fourth": 0.14363608168093242,
    "fowl": 0.21332409441387734,
    "fox": 0.43536977407039346,
    "foxhole": 0.4344662678366902,
    "foxtrot": 0.33354860596451447,
    "foxy": 0.428853146139782,
    "foyer": 0.20988627595669077,
    "fraction": 0.19759025390885918,
    "fractional": 0.3291912594024236,
    "fracture": 0.7491184879837596,
    "fragile": 0.24601686731385675,
    "fragility": 0.28747368685371216,
    "fragment": 0.43574412467031887,
    "fragmentary": 0.33354860596451447,
    "fragrance": 0.5359121624816436,
    "fragrant": 0.42089942248025364,
    "frail": 0.3811750135208866,
    "frailty": 0.2733237633936052,
    "frame": 0.1723404363422531,
    "framework": 0.17342089812629025,
    "franc": 0.40079474873189136,
    "franchise": 0.3182713982308882,
    "frank": 0.2529440977139939,
    "frankenstorm": 0.5357998326188381,
    "frankness": 0.41065365486254024,
    "frantic": 0.7679160106598613,
    "frantically": 0.6607839445772022,
    "frat": 0.3597507682935844,
    "fraternal": 0.5237503138406844,
    "fraternity": 0.6752384777071347,
    "fraud": 0.7483770099463712,
    "fraudulent": 0.7525071619629783,
    "fraught": 0.5608366753978012,
    "fray": 0.4141346984695059,
    "frayed": 0.32371479506231104,
    "frazzled": 0.3208896161502296,
    "freak": 0.9038765489165078,
    "freaked": 0.8582735667351972,
    "freakedout": 0.53039108190167,
    "freakingout": 0.6775114876280898,
    "freakish": 0.8569862010901151,
    "freakout": 0.5989128205723242,
    "freaky": 0.6123318690756431,
    "freckle": 0.226737101413072,
    "free": 0.6644660490824362,
    "freebie": 0.5849753548318176,
    "freedom": 0.7860446121569541,
    "freehold": 0.45770277572460755,
    "freelance": 0.6188341301652507,
    "freelancer": 0.3942611043466944,
    "freely": 0.6160035077056811,
    "freeman": 0.5434336475322803,
    "freestyle": 0.5851340661388117,
    "freeway": 0.4260616102276646,
    "freeze": 0.5021599611896744,
    "freezer": 0.26901811216251864,
    "freezing": 0.3086959025535472,
    "freight": 0.35216386228485663,
    "freighter": 0.2911616814682964,
    "french horn": 0.2994145545965637,
    "frenetic": 0.6678857167065677,
    "frenzied": 0.7072350748648271,
    "frenzy": 0.7082019727266526,
    "frequency": 0.362870430487299,
    "frequent": 0.31861340371094427,
    "frequently": 0.27589539829466087,
    "fresco": 0.4791020281763148,
    "fresh": 0.6068894121637869,
    "freshair": 0.3317967989751545,
    "freshen": 0.4792159784942299,
    "freshener": 0.3524562539230764,
    "freshman": 0.4458188503997947,
    "freshness": 0.6326940910612865,
    "freshstart": 0.5402296211624437,
    "freshwater": 0.5214240181030091,
    "fret": 0.4073521124461155,
    "fretful": 0.48010137474782116,
    "friar": 0.10817697081007227,
    "fricking": 0.4891986198068216,
    "friction": 0.6366261997448417,
    "friday": 0.28864569076912655,
    "fridge": 0.16079594450131124,
    "fried": 0.2917737355327388,
    "friend": 0.6433718395125795,
    "friendless": 0.6126103301215851,
    "friendliness": 0.7159485412596829,
    "friendly": 0.6541575537605594,
    "friends": 0.7150913727317719,
    "friendship": 0.6986153831636899,
    "frigate": 0.31363957130827774,
    "friggen": 0.38111318520876447,
    "fright": 0.7501757251583208,
    "frighten": 0.6961054637199453,
    "frightened": 0.7758700713371464,
    "frightening": 0.9051363878747838,
    "frightful": 0.7694739300254982,
    "frigid": 0.5024075835776513,
    "fringe": 0.213773969794482,
    "fringed": 0.20583416714990715,
    "frisbee": 0.45456764195043625,
    "frisk": 0.34407204049883333,
    "frisky": 0.509167990867409,
    "frivolous": 0.4921874895723711,
    "frock": 0.23945933924392482,
    "frog": 0.16851368733845495,
    "froggy": 0.35447134663883534,
    "frolic": 0.7418981675432635,
    "front": 0.303284460411751,
    "frontage": 0.18702331247824155,
    "frontal": 0.25708236169687204,
    "frontier": 0.357603141897987,
    "fronting": 0.28862425675097286,
    "frontispiece": 0.280117449863723,
    "frost": 0.2773420381414017,
    "frostbite": 0.4739423554091361,
    "frosted": 0.456534937637671,
    "frosting": 0.5559700689168683,
    "frosty": 0.3064960338708472,
    "froth": 0.19320137148827884,
    "frothy": 0.45100305985809813,
    "frown": 0.577046325406336,
    "frowning": 0.5886828213344745,
    "frozen": 0.27701622498768796,
    "frugal": 0.1875871762446129,
    "fruit": 0.5880378333790097,
    "fruit punch": 0.5236454925241334,
    "fruitcake": 0.5951010534665212,
    "fruitful": 0.5276533811238063,
    "fruition": 0.544871149408988,
    "fruitless": 0.5132132136908845,
    "fruits": 0.5623988479456185,
    "fruity": 0.34836949830259034,
    "frustrate": 0.8300129466191154,
    "frustrated": 0.7682649934037014,
    "frustrates": 0.6863059676804699,
    "frustrating": 0.8404414150809778,
    "frustration": 0.8346383721977658,
    "fry": 0.3967040803985699,
    "fryer": 0.28999113445986435,
    "fuchsia": 0.20845353165994962,
    "fuck": 0.8062857682719147,
    "fuckedoff": 0.7393436782344767,
    "fucker": 0.8248649492322548,
    "fucking": 0.6971005081269084,
    "fuckoff": 0.663206603644041,
    "fucksake": 0.6126046771627436,
    "fucktard": 0.6018920929444219,
    "fuckyeah": 0.5612695414749798,
    "fudge": 0.5688557123676236,
    "fuel": 0.3374635615158128,
    "fugitive": 0.8939747048905139,
    "fulcrum": 0.19573968918010198,
    "fulfill": 0.4956607221784902,
    "fulfilled": 0.655805331569389,
    "fulfilling": 0.5264133772319662,
    "fulfillment": 0.593089576028448,
    "full": 0.16232899190498534,
    "fullback": 0.38245635984117676,
    "fullness": 0.5838083939477472,
    "fully": 0.46330456651059587,
    "fulsome": 0.31281711609784996,
    "fumble": 0.40226176077996745,
    "fume": 0.3915722325601863,
    "fumigation": 0.4829817958130775,
    "fumin": 0.31457709313626625,
    "fuming": 0.585132106962013,
    "fun": 0.8707475979664808,
    "function": 0.29522245876925113,
    "functional": 0.4755532646876441,
    "fund": 0.19186337342290866,
    "fundamental": 0.3812798953120353,
    "fundamentalist": 0.24785245066457626,
    "fundamentally": 0.335347139145555,
    "funday": 0.49703858096011583,
    "funding": 0.439618684610053,
    "fundraiser": 0.4018141044284428,
    "fundraising": 0.5595826718162572,
    "funds": 0.24241479958109802,
    "funeral": 0.6629055093070193,
    "fungus": 0.226607963990015,
    "funk": 0.3815610894748141,
    "funky": 0.5170654404920119,
    "funnel": 0.22312679388735243,
    "funny": 0.7453473813169558,
    "fur": 0.24393007078310497,
    "furious": 0.9589837621420787,
    "furiously": 0.9421323961172383,
    "furlong": 0.2846707985737816,
    "furlough": 0.2527593198339923,
    "furnace": 0.344369680247185,
    "furnish": 0.47396161477820753,
    "furnishings": 0.10368738167249093,
    "furniture": 0.2698075689209537,
    "furor": 0.6038671995891142,
    "furrow": 0.2709581437385779,
    "furry": 0.24346185163561335,
    "furtherance": 0.3813889206813942,
    "fury": 0.9126441028768241,
    "fuse": 0.4034190446383932,
    "fuselage": 0.4473647741947346,
    "fusion": 0.4059902429859382,
    "fuss": 0.6309850288161903,
    "fussy": 0.44014011704398515,
    "fustrated": 0.6839348273141967,
    "futile": 0.5731557812532208,
    "futility": 0.5646997086890565,
    "futon": 0.20519246184854176,
    "future": 0.7235611976206892,
    "fuzz": 0.2917737355327388,
    "fuzzy": 0.3964535813305284,
    "gab": 0.2812164591385884,
    "gaby": 0.17962747913767255,
    "gad": 0.2807434625803853,
    "gadget": 0.40450741843949856,
    "gaff": 0.33393643731035627,
    "gag": 0.5099883907690719,
    "gaga": 0.22131292853704462,
    "gage": 0.2744966187717105,
    "gaggle": 0.33441075841708134,
    "gahhh": 0.4367583842406904,
    "gaiety": 0.7478684564810316,
    "gain": 0.7588251571241809,
    "gainful": 0.508670930463915,
    "gaining": 0.646206647240963,
    "gait": 0.2215443412064119,
    "gal": 0.27957028189139177,
    "gala": 0.4495677825154568,
    "galactic": 0.5018727043095512,
    "galaxy": 0.5182442935936067,
    "gale": 0.5758841721224202,
    "gall": 0.3349935434954552,
    "gallant": 0.6984773642344443,
    "gallantry": 0.7563777130391559,
    "gallbladder": 0.34967319378537665,
    "galled": 0.6044354089650064,
    "gallery": 0.33572726468236547,
    "galley": 0.2612928878889934,
    "gallon": 0.16748683078900475,
    "gallop": 0.5314354007124655,
    "galloping": 0.5426977878423126,
    "gallows": 0.6960003616062972,
    "galore": 0.6048312662717165,
    "galvanic": 0.33168780327551745,
    "gamble": 0.5598369150420657,
    "gambler": 0.46893424012412177,
    "gambling": 0.5931844773772484,
    "game": 0.6487424621350049,
    "gameday": 0.5102614317956968,
    "gametime": 0.5022606916626133,
    "gaming": 0.7280549514002026,
    "gamma": 0.2481783125807011,
    "gammon": 0.23798635925665418,
    "gamut": 0.17387560111687203,
    "gander": 0.23140932117862653,
    "gang": 0.7340824635227771,
    "gangland": 0.4185567819559819,
    "gangrene": 0.7021671219048217,
    "gangster": 0.6599185580400162,
    "gangway": 0.3671038811492538,
    "gaol": 0.644720011482604,
    "gap": 0.30233181251144553,
    "gape": 0.4294963028778678,
    "gaping": 0.46384176256942267,
    "garage": 0.1320003077404961,
    "garb": 0.21473194949296404,
    "garbage": 0.5568694468718207,
    "garbled": 0.8116837031436412,
    "garden": 0.37664636131711265,
    "gardener": 0.29629370813037953,
    "gardening": 0.5375279607727549,
    "gardens": 0.3758070354719231,
    "gargle": 0.40441128370910073,
    "gargoyle": 0.4581109183399047,
    "garish": 0.49904019353892226,
    "garlic": 0.1674324186932184,
    "garment": 0.1723404363422531,
    "garner": 0.2737373917632077,
    "garnet": 0.3104180261855266,
    "garnish": 0.4491259286570262,
    "garrison": 0.32762167726801605,
    "garter": 0.22949902928151858,
    "gas": 0.2704839571825797,
    "gaseous": 0.309229994235462,
    "gash": 0.3690590426759351,
    "gasification": 0.3849366552514857,
    "gasket": 0.203063534958933,
    "gasoline": 0.37587446002039987,
    "gasp": 0.5219611223509428,
    "gasping": 0.6464190412429723,
    "gassy": 0.3679957315973974,
    "gastric": 0.4346541010411742,
    "gastronomy": 0.5615819643697594,
    "gate": 0.08766678104971379,
    "gatekeeper": 0.2971909577208751,
    "gateway": 0.2380925534039951,
    "gather": 0.3788960788678394,
    "gatherer": 0.24374150407107548,
    "gathering": 0.6885417959572905,
    "gator": 0.3423296100939802,
    "gatorade": 0.4588334472909695,
    "gauche": 0.4144131134167819,
    "gaudy": 0.5488469183550915,
    "gauge": 0.43496388336347896,
    "gauging": 0.2760512896632152,
    "gaunt": 0.513477731161443,
    "gauntlet": 0.31859427780406785,
    "gauze": 0.1292743567005947,
    "gavel": 0.23916446138912337,
    "gawk": 0.3694691826400322,
    "gay": 0.41067789137829397,
    "gaze": 0.4247368684527433,
    "gazebo": 0.22833548129382542,
    "gazelle": 0.35546093030592957,
    "gazette": 0.21857732015819054,
    "gazetteer": 0.24054264430336306,
    "gazillion": 0.3360236277702073,
    "gazing": 0.34126334471962344,
    "gear": 0.36874906694729553,
    "geek": 0.21803912266095027,
    "geeky": 0.24997330595479308,
    "geez": 0.246964126162755,
    "geezer": 0.2090456625744887,
    "geisha": 0.4534870387735013,
    "gel": 0.06764004089063663,
    "gelatin": 0.2398067960397446,
    "geld": 0.30256293610802326,
    "gelding": 0.3533057904816583,
    "gem": 0.6855719770175331,
    "gemini": 0.16182820868780717,
    "gender": 0.314116647690291,
    "genealogy": 0.20004029340551305,
    "general": 0.5725174960090159,
    "generality": 0.2357565885988735,
    "generalization": 0.2776137789522081,
    "generally": 0.12692907357565594,
    "generate": 0.4594371446341388,
    "generation": 0.6656830811112029,
    "generative": 0.47677711224795566,
    "generator": 0.46916732077447615,
    "generic": 0.18922305955673405,
    "generosity": 0.7310338863522031,
    "generous": 0.7831249962746443,
    "genesis": 0.29188344823659645,
    "genetic": 0.15162955213793666,
    "genetics": 0.28171855009281516,
    "genial": 0.689709688690163,
    "genie": 0.5470554248546166,
    "genital": 0.4953180161291078,
    "genitalia": 0.5150717370206882,
    "genius": 0.7233624253111337,
    "genocide": 0.9643430055671239,
    "genome": 0.195012462952938,
    "genre": 0.2514565788344985,
    "gent": 0.317533834057174,
    "genteel": 0.6326940910612865,
    "gentile": 0.4790673180901105,
    "gentle": 0.534412812120767,
    "gentleman": 0.5364139790526237,
    "gentlemanly": 0.6753879643751128,
    "gentleness": 0.6327651207740229,
    "gently": 0.6113679662140382,
    "gentry": 0.30078347754459434,
    "genuine": 0.6134502428331987,
    "genus": 0.21093497912433268,
    "geographic": 0.3178245427000592,
    "geographical": 0.15446081110445323,
    "geography": 0.2746095278867779,
    "geological": 0.2765495387715025,
    "geologist": 0.28057283225858604,
    "geology": 0.23878888724015024,
    "geometric": 0.19460768935066425,
    "geometry": 0.11638450701404655,
    "geranium": 0.1964114898722912,
    "gerbil": 0.15702265817422367,
    "geriatric": 0.09976279002896167,
    "germ": 0.4128975945567857,
    "german": 0.15314235569606377,
    "germane": 0.32091418760320434,
    "germinate": 0.3180895209575449,
    "germination": 0.3091680584894191,
    "germs": 0.6265066426838346,
    "gestation": 0.3476062238319236,
    "gesture": 0.37553513461184457,
    "get": 0.522133588554281,
    "getaway": 0.5190890713584912,
    "getoverit": 0.3812361394260935,
    "getoveryourself": 0.29251562110593726,
    "getup": 0.3773106117728496,
    "getyourown": 0.34665406056258985,
    "ghastly": 0.7901417928941917,
    "ghetto": 0.5060192124600785,
    "ghost": 0.6255470598091423,
    "ghostly": 0.6361921006987189,
    "ghoul": 0.5012470615771756,
    "giant": 0.6053396982263348,
    "gibberish": 0.36103866610794066,
    "giddy": 0.5981291368572865,
    "gift": 0.6604381721649042,
    "gifted": 0.7429695757603778,
    "gifts": 0.7579513336112403,
    "gig": 0.7039597251012304,
    "gigantic": 0.6533626405999455,
    "giggle": 0.5170105685027712,
    "giggles": 0.7169414097409182,
    "giggling": 0.7658059785926077,
    "gigolo": 0.49750932063147013,
    "gilded": 0.4229387297718073,
    "gill": 0.2843944309026451,
    "gills": 0.37464599506159557,
    "gilt": 0.2629654953053816,
    "gimmick": 0.47390325108766296,
    "gimp": 0.2609085863063953,
    "gin": 0.35476888533093903,
    "ginger": 0.2388163581996671,
    "gingerbread": 0.21075135929041747,
    "gingerly": 0.26752840756124424,
    "ginseng": 0.3091126344711773,
    "giraffe": 0.19629179463369123,
    "girder": 0.16677862837106036,
    "girdle": 0.1733918494472137,
    "girl": 0.5081547296279341,
    "girlfriend": 0.6120113404362959,
    "girlie": 0.3698419892959367,
    "girlish": 0.3824625953212898,
    "girly": 0.30471052950455485,
    "girth": 0.18595140847354946,
    "gist": 0.3148762736348377,
    "give": 0.3940147972026061,
    "giveaway": 0.6807966200585102,
    "giver": 0.3544720815388061,
    "giving": 0.45117378137867625,
    "gizmo": 0.2971909577208751,
    "gizzard": 0.2646305638609847,
    "glabrous": 0.309141977519196,
    "glacial": 0.1808137972318328,
    "glacier": 0.24093192415581524,
    "glad": 0.8481031126688451,
    "glade": 0.25063793655855227,
    "gladiator": 0.5791745408811657,
    "gladness": 0.7474000658822374,
    "glamorous": 0.7551531531193943,
    "glamour": 0.6225919721084849,
    "glance": 0.25226957585887455,
    "gland": 0.25155026205924147,
    "glare": 0.5807300245355546,
    "glaring": 0.620930426145787,
    "glass": 0.22647674162805875,
    "glasses": 0.07376617679833258,
    "glassware": 0.25932289443347123,
    "glaucoma": 0.5263336216315586,
    "glaze": 0.2667559130276701,
    "glazed": 0.28624729709709473,
    "gleam": 0.5237524638390514,
    "gleaming": 0.6438360970979886,
    "glean": 0.361746042466816,
    "glee": 0.4715914138573778,
    "gleeful": 0.835242875662977,
    "glen": 0.19583495171563445,
    "glib": 0.26426525592272204,
    "glide": 0.48325470403732934,
    "glider": 0.38464359901019624,
    "glimmer": 0.3183256272538301,
    "glimpse": 0.35598569375538835,
    "glint": 0.42362612785431364,
    "glisten": 0.557424816565965,
    "glitch": 0.2736340268698746,
    "glitter": 0.6986906944906501,
    "glittering": 0.6586795185338873,
    "gloat": 0.4178491706559029,
    "global": 0.3428274906568917,
    "globe": 0.39395320147367097,
    "globular": 0.2098487962135248,
    "gloom": 0.5802739106148536,
    "gloomy": 0.6232161654467597,
    "glorification": 0.5845661622971808,
    "glorified": 0.655865765341933,
    "glorify": 0.7660471060686339,
    "glorious": 0.8304367828781106,
    "glory": 0.8474162078023418,
    "gloss": 0.46459678442117897,
    "glossary": 0.09718921285324804,
    "glossy": 0.5490102433122719,
    "glove": 0.08285210085140288,
    "gloves": 0.09122183449622469,
    "glow": 0.6953229880406729,
    "glowing": 0.7795766454066972,
    "glucose": 0.17294605818613823,
    "glue": 0.18919556348090447,
    "glum": 0.3980574460710027,
    "glut": 0.34596501604814023,
    "gluten": 0.20993766952767853,
    "glutton": 0.3327480078621021,
    "gluttony": 0.4713499311897911,
    "glycerin": 0.2455697070350664,
    "gnat": 0.2623928843431237,
    "gnome": 0.30476078069266066,
    "go": 0.25689689151232625,
    "goal": 0.5107681875393597,
    "goalie": 0.2355318214547365,
    "goals": 0.4344956993472676,
    "goat": 0.15799792750265962,
    "goatee": 0.13472775203928355,
    "gob": 0.35991349346362383,
    "gobble": 0.43735918026789317,
    "goblet": 0.44678525285604204,
    "goblin": 0.4175590065398963,
    "god": 0.4953427830412355,
    "godbless": 0.5167785315570725,
    "goddamn": 0.7723984254864429,
    "goddamned": 0.8721591314894585,
    "goddess": 0.6508279828903889,
    "godfather": 0.38260044840161345,
    "godforsaken": 0.33316967868330705,
    "godisgood": 0.4261735525699201,
    "godisgreat": 0.49557464196346945,
    "godless": 0.4430253506813426,
    "godlike": 0.6835215794302177,
    "godly": 0.3684003698917765,
    "godmother": 0.3546748691605908,
    "godsend": 0.6518310695185048,
    "godson": 0.410730290772899,
    "gofuckyourself": 0.6618287052405871,
    "goggle": 0.13251540358631395,
    "goggles": 0.2977410899062331,
    "gold": 0.810641230494201,
    "golden": 0.5342288475887891,
    "goldfish": 0.4236516882569819,
    "golf": 0.21176953739832904,
    "golfer": 0.26458948467267746,
    "golfing": 0.3008075985848288,
    "gondola": 0.22769542487090683,
    "gone": 0.2847954899350433,
    "goner": 0.30088411105235485,
    "gong": 0.32926667481064437,
    "gonorrhea": 0.7265175710517084,
    "goo": 0.2346024705021608,
    "goober": 0.2625388743830807,
    "good": 0.6756058604054667,
    "goodbye": 0.4280558751756167,
    "goodday": 0.7073316498488355,
    "goodfeeling": 0.7090082298213142,
    "goodhealth": 0.6868642345353352,
    "goodie": 0.5354416170100232,
    "goodies": 0.7940187282480927,
    "goodlife": 0.6819029446505942,
    "goodly": 0.40322235884775826,
    "goodmood": 0.5614095412330005,
    "goodmorning": 0.6851018144577978,
    "goodmusic": 0.48257880973553824,
    "goodness": 0.7095563617080782,
    "goodnews": 0.8666274296754355,
    "goods": 0.6106177356145459,
    "goodtimes": 0.6953990310344079,
    "goodvibes": 0.5711371478472433,
    "goodwill": 0.6631647920301936,
    "goody": 0.4399839255272816,
    "gooey": 0.32678354480159555,
    "goof": 0.3058392890470276,
    "goofball": 0.35724387187525547,
    "goofy": 0.29846451378564615,
    "goon": 0.39605535425637617,
    "gooood": 0.6893879761065809,
    "goop": 0.22182925035155462,
    "goose": 0.1290270705578078,
    "gopher": 0.2653045260640645,
    "gore": 0.5311374261378814,
    "gorge": 0.4683122296317027,
    "gorgeous": 0.7244944236815083,
    "gorilla": 0.49574791507833643,
    "gory": 0.8262231666556845,
    "gospel": 0.374389640476639,
    "gossip": 0.721939016277866,
    "gothic": 0.4626793792405251,
    "gouge": 0.2948723366041435,
    "goulash": 0.27156885831061833,
    "gourd": 0.1469100015909538,
    "gourmet": 0.6413543102681768,
    "gout": 0.24647305898913763,
    "govern": 0.48371405368371495,
    "governess": 0.3227364638921812,
    "governing": 0.5110776364155047,
    "government": 0.34602790398449706,
    "governmental": 0.3401725400479362,
    "governor": 0.4557112473414237,
    "gown": 0.20434787243337074,
    "grab": 0.48091335340860375,
    "grace": 0.6071932553017223,
    "graceful": 0.6827819949556797,
    "gracias": 0.5151191507133847,
    "gracious": 0.7571386020443482,
    "graciously": 0.6861999935517984,
    "grad": 0.5642392589032356,
    "gradation": 0.28673779511858755,
    "grade": 0.33404103171151905,
    "graded": 0.19142248246867383,
    "grader": 0.18807061465411773,
    "grades": 0.18287229622772963,
    "gradient": 0.24326140950043723,
    "gradschool": 0.4245633886469969,
    "gradual": 0.20442960172938948,
    "gradually": 0.2386318683771882,
    "graduate": 0.6894377734641655,
    "graduation": 0.7274649553047075,
    "graffiti": 0.43175923622723245,
    "graft": 0.3526923939698339,
    "grail": 0.23168191147800177,
    "grain": 0.1371592652087201,
    "gram": 0.19621570203199,
    "grammar": 0.14958578957738258,
    "grand": 0.7881053935068529,
    "grand theft auto": 0.43937112448547466,
    "grandchild": 0.4774898871539134,
    "grandchildren": 0.5558539806830142,
    "granddad": 0.33824119801939967,
    "granddaddy": 0.31140574284182715,
    "granddaughter": 0.53920267454252,
    "grandeur": 0.8050974111338854,
    "grandfather": 0.4787785661178802,
    "grandiose": 0.7588126298110645,
    "grandma": 0.41001130070726555,
    "grandmother": 0.4276907222014286,
    "grandpa": 0.4530967116847204,
    "grandson": 0.42697998698904077,
    "grandstand": 0.45241889284703063,
    "grange": 0.178006671049148,
    "granite": 0.1997317917022735,
    "granny": 0.4193298024633955,
    "granola": 0.17878675833399382,
    "grant": 0.37082241504632196,
    "granted": 0.584544103123633,
    "grantee": 0.6112962348391595,
    "grantor": 0.3108533316208093,
    "granular": 0.17327683549034503,
    "granule": 0.23734554977444136,
    "grape": 0.28366141361746233,
    "grape juice": 0.3018467737672435,
    "grapefruit": 0.12739885302888998,
    "grapes": 0.401077144410389,
    "grapevine": 0.18381673105038276,
    "graph": 0.12951994825299365,
    "graphic": 0.3334531347317347,
    "graphics": 0.254967608001443,
    "graphite": 0.20576582481839,
    "grapple": 0.36874906694729553,
    "grappling": 0.4564958275779359,
    "grasp": 0.4157517201009718,
    "grasping": 0.43605453334654076,
    "grass": 0.11155923447678953,
    "grasshopper": 0.27380866152620387,
    "grassy": 0.2530392778068562,
    "grate": 0.23693444901995675,
    "grated": 0.34077508407854623,
    "grateful": 0.7015385196753005,
    "gratification": 0.6967197613826273,
    "gratified": 0.5231937550561433,
    "gratify": 0.6038805520021232,
    "gratifying": 0.6643641035612436,
    "grating": 0.17162510498907704,
    "gratis": 0.5366916020033816,
    "gratitude": 0.6239052230138739,
    "gratuitous": 0.55375936280283,
    "gratuity": 0.6218240015350156,
    "grave": 0.5467759838538555,
    "gravel": 0.24785245066457626,
    "graver": 0.7250241991298162,
    "graveyard": 0.7318020202491009,
    "gravitate": 0.28357457484738374,
    "gravitation": 0.4797749971781784,
    "gravitational": 0.31583992736117167,
    "gravity": 0.41646216966016947,
    "gravy": 0.3043907551171697,
    "gray": 0.19293447652431842,
    "graze": 0.12550818596274954,
    "grease": 0.4162619672979171,
    "greased": 0.45331520735954883,
    "greaser": 0.34600095308208473,
    "greasy": 0.2935390774179576,
    "great": 0.8252260495150217,
    "great anticipation": 0.6601236179264657,
    "great aunt": 0.6310332579719036,
    "great disgust": 0.9142884294823282,
    "great grandfather": 0.3195208951412266,
    "great grandma": 0.3753158159900592,
    "great grandmother": 0.42728914618054553,
    "great grandpa": 0.5248007893328792,
    "great surprise": 0.9528554969130126,
    "great trust": 0.7368232272120983,
    "great uncle": 0.3929659583908237,
    "greatday": 0.6031935306953387,
    "greater": 0.49245450628024356,
    "greatest": 0.6633672271417198,
    "greatfriends": 0.7238031702876049,
    "greatful": 0.7336394504031126,
    "greatly": 0.6069577881524488,
    "greatly negative": 0.8011827074482537,
    "greatly positive": 0.7807228253451471,
    "greatness": 0.9092811024286165,
    "greatnight": 0.6391968679300012,
    "greed": 0.7313618443877824,
    "greedy": 0.7158480350576514,
    "green": 0.2240463923105915,
    "green bean": 0.12958884030316586,
    "green pepper": 0.24829291419465715,
    "green snake": 0.5800785519138403,
    "greenhouse": 0.4033838328269273,
    "greenish": 0.16152501433426217,
    "greenwood": 0.21207595133256343,
    "greet": 0.6671666510923169,
    "greeted": 0.4246303636697146,
    "greeting": 0.6345043646695399,
    "gregarious": 0.29020297597956685,
    "grenade": 0.6276947835711792,
    "grey": 0.17051562553027155,
    "greyhound": 0.298196729812331,
    "grid": 0.2587297313699185,
    "gridiron": 0.38231846612256365,
    "grief": 0.7758988643521896,
    "grievance": 0.7445855028078785,
    "grieve": 0.6395779128611748,
    "grieved": 0.6474046291412513,
    "grieving": 0.7628748918018741,
    "grievous": 0.6790908764129057,
    "griffin": 0.20202430905878138,
    "grill": 0.47624021492010077,
    "grille": 0.2735957034311984,
    "grilled": 0.4226385525713927,
    "grim": 0.39938241450128553,
    "grime": 0.5389271814948896,
    "grimy": 0.699406011239193,
    "grin": 0.6820760838100106,
    "grind": 0.12308754388449578,
    "grinder": 0.40422094988319035,
    "grinding": 0.2894807124261918,
    "grindstone": 0.27246028945455975,
    "gringo": 0.27136001713873864,
    "grip": 0.34661518476750236,
    "gripe": 0.5703288094408829,
    "grisly": 0.881359519371252,
    "grist": 0.33436465558990514,
    "grit": 0.15123550462625168,
    "grits": 0.1762160441542413,
    "gritty": 0.22958472174863276,
    "grizzly": 0.4770976204105805,
    "groan": 0.5341585253516783,
    "grocer": 0.18454749105572127,
    "groceries": 0.3888803900979498,
    "grocery": 0.4342025651961724,
    "groggy": 0.38126947760000873,
    "groin": 0.3947263212969234,
    "groom": 0.4185251664167169,
    "groove": 0.27209090458901036,
    "groovy": 0.37513227080400513,
    "grope": 0.3721244016924857,
    "gross": 0.6845315976834986,
    "grotesque": 0.7776799012440636,
    "grotto": 0.2182561778057809,
    "grouch": 0.44660888941239774,
    "grouchy": 0.7211695048349721,
    "ground": 0.22202008372669144,
    "grounded": 0.3908432541277141,
    "groundhog": 0.22058456556071637,
    "grounding": 0.26718043871103325,
    "groundless": 0.41266274007164655,
    "grounds": 0.3884610124040427,
    "groundwork": 0.20219995127315346,
    "group": 0.2618635302526682,
    "groupie": 0.37464599506159557,
    "grouping": 0.5184931312506409,
    "grouse": 0.2345200259349837,
    "grout": 0.22568219965037045,
    "grove": 0.15807092775333018,
    "grovel": 0.36522249013592173,
    "grow": 0.7424845170642659,
    "growl": 0.699260980698664,
    "growling": 0.8560322167152284,
    "growls": 0.7240560848723951,
    "grownup": 0.40152811750444384,
    "growth": 0.7334551623309352,
    "growthefuckup": 0.6170305309926732,
    "grr": 0.5221184996506135,
    "grrr": 0.6203755780765793,
    "grrrrr": 0.5271237755915117,
    "grub": 0.26752840756124424,
    "grubby": 0.6357983650565185,
    "grudge": 0.7213532543796846,
    "grudging": 0.7450912434152486,
    "grudgingly": 0.650355482090265,
    "gruel": 0.21031002355110043,
    "grueling": 0.713235920490238,
    "gruesome": 0.8533890488307464,
    "gruff": 0.4747594415890934,
    "grumble": 0.7949286134003346,
    "grump": 0.4459077785337468,
    "grumpy": 0.7238745652721299,
    "grunt": 0.6388747126580626,
    "grunting": 0.7364523861393356,
    "guacamole": 0.293323072550962,
    "guano": 0.33226648448627266,
    "guarantee": 0.6830090061010029,
    "guaranty": 0.2605626477148946,
    "guard": 0.33980151451566154,
    "guarded": 0.6000816823021085,
    "guardhouse": 0.2519635004609791,
    "guardian": 0.5138360706559616,
    "guardianship": 0.23366360881200562,
    "guards": 0.4459224962922293,
    "gubernatorial": 0.39800305884348874,
    "guerilla": 0.8009158256237904,
    "guerrilla": 0.7787860639315595,
    "guess": 0.33889960027217064,
    "guesser": 0.4493283108502416,
    "guesswork": 0.28910153134660793,
    "guest": 0.4344956993472676,
    "guesthouse": 0.36156947954663166,
    "guidance": 0.4342833808581583,
    "guide": 0.2972757067726258,
    "guidebook": 0.2550603813862431,
    "guidelines": 0.31058375569187546,
    "guiding": 0.40223179609901605,
    "guild": 0.2936347599326584,
    "guile": 0.26738074159616537,
    "guillotine": 0.76530292976339,
    "guilt": 0.563510071819293,
    "guilty": 0.7668693893144025,
    "guinea": 0.25734688905423825,
    "guise": 0.34665406056258985,
    "guitar": 0.6144414344503896,
    "guitarist": 0.7064083069096097,
    "gules": 0.26172371266994815,
    "gulf": 0.19576771068989893,
    "gull": 0.19689538179434188,
    "gullet": 0.3390752633134373,
    "gullible": 0.27051630703181073,
    "gully": 0.4172130554121929,
    "gulp": 0.44322936273152375,
    "gum": 0.11569179687667298,
    "gumbo": 0.24088511658227266,
    "gummy": 0.14450682427608424,
    "gumption": 0.33758563376904255,
    "gun": 0.8480534307142371,
    "gunboat": 0.7003587803814642,
    "gunfight": 0.9761223083072134,
    "gunfighter": 0.8325282033308222,
    "gunfire": 0.8457111857352685,
    "gunk": 0.46289300756105217,
    "gunman": 0.8297086933071481,
    "gunmen": 0.940088463972547,
    "gunner": 0.7073632839894682,
    "gunnery": 0.6886491620742665,
    "gunplay": 0.8532757587976688,
    "gunpoint": 0.7397092489911147,
    "gunpowder": 0.6064091710818075,
    "gunshot": 0.9815344334915634,
    "gunslinger": 0.673329902144649,
    "gurney": 0.18602438073462713,
    "guru": 0.21329443334145975,
    "gush": 0.2971909577208751,
    "gusher": 0.34866135050172536,
    "gusset": 0.26342001525420716,
    "gust": 0.5151916267250188,
    "gusto": 0.5717272858095658,
    "gusty": 0.497285498548195,
    "gut": 0.2314544340189762,
    "gutless": 0.4109503102818314,
    "guts": 0.4487801234381749,
    "gutsy": 0.4149077784108053,
    "gutter": 0.11474286095387179,
    "guy": 0.22507891334344537,
    "guzzler": 0.36934461153305803,
    "guzzling": 0.3021950650011657,
    "gym": 0.5034053992257271,
    "gymnasium": 0.4309353910010751,
    "gymnast": 0.5788340553411422,
    "gymnastic": 0.6669104620647206,
    "gymnastics": 0.5814138745632987,
    "gynecologist": 0.36720901808960627,
    "gynecology": 0.402231796099016,
    "gypsy": 0.47829680288035825,
    "gyroscope": 0.2145462806271277,
    "habit": 0.1709311318428674,
    "habitat": 0.2508086417243129,
    "habitation": 0.39366881518838764,
    "habitual": 0.07041961334206001,
    "habitually": 0.2069385880780489,
    "hacienda": 0.34659948398157203,
    "hack": 0.7357464131724986,
    "hacker": 0.6203755780765793,
    "hacksaw": 0.4465255871229738,
    "hadenough": 0.44302473421597294,
    "hag": 0.6623263197609599,
    "haggard": 0.65372990109891,
    "haggle": 0.3893123950280732,
    "haiku": 0.2168510964083169,
    "hail": 0.414013007804994,
    "hair": 0.09764778167031148,
    "hairball": 0.22154434120641195,
    "hairbrush": 0.08678357498112416,
    "haircut": 0.29925428165772633,
    "hairdo": 0.1704911645691703,
    "hairdresser": 0.43461653961675567,
    "hairdryer": 0.29866523560714175,
    "hairless": 0.5231959069549196,
    "hairline": 0.0787128780909263,
    "hairpin": 0.19985124857479958,
    "hairspray": 0.1369380836301438,
    "hairstyle": 0.43837665052440605,
    "hairy": 0.2138659840243184,
    "hale": 0.2532502804230754,
    "half": 0.11906800028972715,
    "half dollar": 0.25021556479379264,
    "halfback": 0.24703025297442222,
    "halftime": 0.19140428738787352,
    "halfway": 0.10325332763931867,
    "halibut": 0.2428921791324156,
    "hall": 0.17387560111687203,
    "hallelujah": 0.5303144843138548,
    "hallmark": 0.24707624693976352,
    "hallowed": 0.4640317992441892,
    "hallucination": 0.499337181041872,
    "hallway": 0.11777257137692314,
    "halo": 0.19852909640752936,
    "halt": 0.516677973500885,
    "halter": 0.2744966187717105,
    "halting": 0.5286099318932899,
    "halve": 0.3098594225033034,
    "halving": 0.4126307655511068,
    "ham": 0.2424973203576517,
    "hamburger": 0.5750297721148474,
    "hamlet": 0.14618568333330867,
    "hammer": 0.4144059597556888,
    "hammerhead": 0.3779599662857451,
    "hammering": 0.5824216584343446,
    "hammock": 0.24731761715470665,
    "hamper": 0.6550588460052386,
    "hamster": 0.21950559677229056,
    "hamstring": 0.31095802951944607,
    "hand": 0.16107970774374022,
    "handbag": 0.11589145772159912,
    "handball": 0.31156459815580956,
    "handbook": 0.14070962591113878,
    "handcuff": 0.4711716850771645,
    "handful": 0.29095376044145466,
    "handgun": 0.8351565417852564,
    "handheld": 0.2687148660439194,
    "handicap": 0.579225426224728,
    "handicapped": 0.5141707344336026,
    "handicraft": 0.35299403377397365,
    "handiwork": 0.44009735475678835,
    "handkerchief": 0.05242980386803785,
    "handle": 0.46548882095806726,
    "handler": 0.3918557760584448,
    "handmade": 0.44654028843881427,
    "handout": 0.18256187759815234,
    "handprint": 0.21907404848135273,
    "handshake": 0.6421180823613157,
    "handsome": 0.7035211468023036,
    "handwriting": 0.2577377393070947,
    "handy": 0.39771826947363287,
    "handyman": 0.2980535600765083,
    "hang": 0.41745362880468095,
    "hangar": 0.26923096012075043,
    "hanger": 0.2868437450375512,
    "hanging": 0.33014892070388413,
    "hangman": 0.8140643250527997,
    "hangout": 0.3222721399100838,
    "hangover": 0.5864048922790317,
    "hangry": 0.6942170146697677,
    "hank": 0.20263862015160305,
    "hankering": 0.3698419892959367,
    "hanky": 0.13006479426948328,
    "hap": 0.24832728746029134,
    "haphazard": 0.33275340657238167,
    "hapless": 0.4174348783976587,
    "happen": 0.5172539243053081,
    "happening": 0.39088412150876456,
    "happier": 0.9143043582824113,
    "happiest": 0.8925204160038827,
    "happily": 0.8935520542496088,
    "happiness": 0.8612307386015555,
    "happy": 0.9150424519246406,
    "happydance": 0.7518443896264033,
    "happyday": 0.7795246501158839,
    "happyheart": 0.7712139728490083,
    "happyholidays": 0.8236376892476973,
    "happynewyear": 0.9163163573290464,
    "happyplace": 0.7623962673450159,
    "happytweet": 0.6422266766121196,
    "happyvalentinesday": 0.850174677604616,
    "harass": 0.7421716348516922,
    "harassing": 0.8462393329266181,
    "harassment": 0.9010680914393808,
    "harbinger": 0.2141460945258113,
    "harbor": 0.22491028702973342,
    "hard": 0.561248741905308,
    "hardball": 0.4468783108998467,
    "hardcore": 0.615724478823111,
    "harden": 0.5085536251015472,
    "hardened": 0.425226388245017,
    "hardening": 0.477357613625664,
    "hardheaded": 0.7008171200288217,
    "hardness": 0.3901009266438617,
    "hardship": 0.81744504027352,
    "hardware": 0.17731636725042113,
    "hardwood": 0.22208195182737245,
    "hardworking": 0.49373814492764784,
    "hardy": 0.37624302143484534,
    "hare": 0.2845737889146326,
    "harebrained": 0.4578618664056486,
    "harem": 0.3705412816475543,
    "hark": 0.32136098312003,
    "harlot": 0.7172967730114606,
    "harm": 0.7915600738432563,
    "harmful": 0.8033596223285037,
    "harmless": 0.1709311318428674,
    "harmonica": 0.4966253291931798,
    "harmonics": 0.5786857504150592,
    "harmonious": 0.68313085283405,
    "harmoniously": 0.6958184053245153,
    "harmonize": 0.7097721913863884,
    "harmony": 0.6565337725968947,
    "harness": 0.35987862856443575,
    "harp": 0.21422532666060046,
    "harper": 0.29141972724098325,
    "harpoon": 0.4699388741468388,
    "harpsichord": 0.3024635441193819,
    "harrowing": 0.714497424088989,
    "harry": 0.23179108637691956,
    "harsh": 0.5685245752392194,
    "harshness": 0.46694332186592746,
    "hart": 0.29094694151680034,
    "harvest": 0.4397979250153655,
    "hash": 0.34628011657233254,
    "hashish": 0.4092052620937097,
    "hassle": 0.7020628077649264,
    "haste": 0.5387933281457493,
    "hasten": 0.5218252718947455,
    "hastily": 0.5207357886898539,
    "hasty": 0.7848372489150318,
    "hat": 0.1215729206415485,
    "hatch": 0.43212917808150386,
    "hatchet": 0.4645184795244286,
    "hate": 0.9093304575329542,
    "hateeee": 0.5738133856559645,
    "hateeveryone": 0.9177246208436333,
    "hateful": 0.8698389819777772,
    "hater": 0.830424851545405,
    "hateyou": 0.7578729557698746,
    "hating": 0.8562233003406804,
    "hatred": 0.9264720296937845,
    "haughty": 0.6165790453486876,
    "haul": 0.36529429964729326,
    "haulage": 0.32516047632282247,
    "haunt": 0.5503396210839142,
    "haunted": 0.6097447052398887,
    "have": 0.42410964961284964,
    "haven": 0.2668003838596597,
    "havoc": 0.735202458756252,
    "haw": 0.2768041653359521,
    "hawk": 0.35067538747422916,
    "hawking": 0.3139176630638146,
    "hay": 0.07534558030218093,
    "haye": 0.3102400373239159,
    "hayride": 0.33397104850162657,
    "haystack": 0.14867263811176062,
    "haywire": 0.39937705725364836,
    "hazard": 0.8617234804942664,
    "hazardous": 0.8439806520516812,
    "haze": 0.188300544738889,
    "hazmat": 0.3220674566399555,
    "hazy": 0.25932011622549733,
    "head": 0.2851658660074934,
    "headache": 0.7211126119618287,
    "headaches": 0.7745403459992397,
    "headband": 0.37033742732315755,
    "headdress": 0.2632981927512429,
    "header": 0.2356971931368658,
    "headgear": 0.2638584273823699,
    "heading": 0.14812503785068915,
    "headland": 0.36313884429113363,
    "headless": 0.6606974056972968,
    "headlight": 0.21391779649711745,
    "headline": 0.18533911405707568,
    "headliner": 0.29685514298695564,
    "headlock": 0.3445612382413241,
    "headlong": 0.404631372393898,
    "headmaster": 0.3883268460067135,
    "headphones": 0.2303539671501638,
    "headquarter": 0.18485114265990948,
    "headquarters": 0.18610428185109157,
    "headset": 0.21990024894272656,
    "headstone": 0.42268208562036363,
    "headstrong": 0.5592754165100848,
    "headway": 0.5482009724867766,
    "heady": 0.5624510094528145,
    "heal": 0.374133149148371,
    "healer": 0.5672486805343473,
    "healing": 0.4483205462619364,
    "health": 0.6912284079388438,
    "healthcare": 0.45617803281908464,
    "healthful": 0.6473871048493013,
    "healthy": 0.6608868071812624,
    "heap": 0.3344868175436255,
    "hear": 0.4484041895607151,
    "hearer": 0.23914583939481435,
    "hearing": 0.3835000418684564,
    "hearsay": 0.5138169571608262,
    "hearse": 0.5609118000766742,
    "heart": 0.5711371478472433,
    "heart disease": 0.6354637765824679,
    "heartache": 0.8106397530636312,
    "heartattack": 0.7866080460395811,
    "heartbeat": 0.6002504220035653,
    "heartbreak": 0.5886282423682372,
    "heartbreaker": 0.5773124049683552,
    "heartbreaking": 0.7796473693970185,
    "heartbroken": 0.7176573264726787,
    "heartburn": 0.6681048485766207,
    "hearted": 0.5233072576804311,
    "heartfelt": 0.6508118797625589,
    "hearth": 0.377714461541834,
    "heartily": 0.7212583153874816,
    "heartland": 0.5568694468718208,
    "heartless": 0.7805196774741987,
    "hearts": 0.7774637910566394,
    "heartsick": 0.42756324026121273,
    "heartworm": 0.4231760628587692,
    "hearty": 0.6007544836441124,
    "heat": 0.4003718627099241,
    "heated": 0.3040748572476737,
    "heater": 0.3651714987456129,
    "heath": 0.4839808864384871,
    "heathen": 0.559371576210459,
    "heather": 0.18326891293039305,
    "heating": 0.3645879370511695,
    "heave": 0.4940964177955814,
    "heaven": 0.6183688133560278,
    "heavenly": 0.5711031530432834,
    "heavens": 0.44511734942517756,
    "heavily": 0.45667932048235577,
    "heaviness": 0.5402008113236345,
    "heaving": 0.7442558735528252,
    "heavy": 0.4494258181262181,
    "heavy metal": 0.529816907603229,
    "heavyweight": 0.3834336668411329,
    "heck": 0.62991122805846,
    "hectares": 0.12938210377986004,
    "hectic": 0.757305288056003,
    "hedge": 0.4177839138861047,
    "hedgehog": 0.3035497476726079,
    "hedonism": 0.30541513308344814,
    "hee": 0.26810492423939725,
    "heed": 0.46976254298784914,
    "heel": 0.18349797773394705,
    "heels": 0.25487762318344337,
    "heft": 0.1734354213352756,
    "hefty": 0.43809804653904694,
    "hegemonic": 0.3252805351024098,
    "heheh": 0.36103866610794066,
    "heifer": 0.2717444465572537,
    "height": 0.4726241962118594,
    "heighten": 0.5555956497042319,
    "heightened": 0.3545426264813557,
    "heinous": 0.782332616486027,
    "heir": 0.670092573666065,
    "heiress": 0.608140510352721,
    "heirloom": 0.32599548811285156,
    "heirs": 0.5415508754761232,
    "heist": 0.7653647096911965,
    "helical": 0.29895359911899755,
    "helicopter": 0.6446839352990246,
    "helipad": 0.59164946598633,
    "heliport": 0.41421277375392707,
    "helium": 0.15415814399656674,
    "helix": 0.27537677928867443,
    "hell": 0.9868327099018374,
    "hellfire": 0.8326912472446993,
    "hellhole": 0.6007396352541872,
    "hellish": 0.8327648241661783,
    "helm": 0.2643739726392209,
    "helmet": 0.188300544738889,
    "helmsman": 0.25689689151232625,
    "help": 0.37457839832525114,
    "helper": 0.3862329697573889,
    "helpful": 0.4830668418198154,
    "helpless": 0.6314185186625045,
    "helplessness": 0.6798718425463297,
    "hem": 0.1478547914850324,
    "hematite": 0.2249685494561104,
    "hematoma": 0.6574034372570199,
    "hemi": 0.19277603650886002,
    "hemisphere": 0.1998954800402188,
    "hemispheric": 0.2769429009589265,
    "hemlock": 0.1991681673124966,
    "hemoglobin": 0.29272272860875576,
    "hemorrhage": 0.934885456529258,
    "hemorrhoids": 0.7295177874055903,
    "hemostat": 0.3013985337198897,
    "hemp": 0.2584634216819754,
    "hen": 0.1892539895860408,
    "henceforth": 0.22902682461300056,
    "henhouse": 0.3684638532400061,
    "hepatitis": 0.7751752989401577,
    "herald": 0.2863197465912312,
    "heraldry": 0.3293902656559268,
    "herb": 0.3104180261855266,
    "herbaceous": 0.09980713529176302,
    "herbal": 0.1523648111314522,
    "herbarium": 0.1218802094516873,
    "herbs": 0.20911973499239941,
    "herd": 0.33206801103601963,
    "hereditary": 0.39002451780507785,
    "heredity": 0.39046438985233534,
    "heresy": 0.6325474274772441,
    "heretic": 0.7863178366285607,
    "heretical": 0.5775793714361445,
    "heretofore": 0.21476569593860034,
    "hereunto": 0.07873665773341147,
    "herewith": 0.20107300618747662,
    "heritage": 0.5967889456989942,
    "hermaphrodite": 0.45749619106823963,
    "hermeneutics": 0.3930371701840117,
    "hermit": 0.3615694795466315,
    "hernia": 0.6003731164849041,
    "hero": 0.8757578960151327,
    "heroic": 0.7956783900534391,
    "heroics": 0.7107775375760245,
    "heroin": 0.6793017103007181,
    "heroine": 0.6203755780765794,
    "heroism": 0.7632734144883885,
    "herpes": 0.7035211468023036,
    "herpesvirus": 0.5453988075713868,
    "herring": 0.21613891067611962,
    "hertz": 0.2770983665845465,
    "hesitant": 0.4175590065398963,
    "hesitate": 0.349616007602335,
    "hesitating": 0.47536931997085,
    "hesitation": 0.3734807343633985,
    "hetero": 0.25766797538859587,
    "heterogeneity": 0.2773023196398568,
    "heterosexual": 0.40718331276350755,
    "hew": 0.30381321211476686,
    "hex": 0.3386949529190002,
    "hexagon": 0.09199314689127305,
    "heyday": 0.502662890868176,
    "hiatus": 0.13798656727461361,
    "hibernate": 0.15446081110445323,
    "hibernation": 0.10155528250411097,
    "hiccup": 0.48201554709619815,
    "hick": 0.3268648513289846,
    "hickey": 0.3372903138878023,
    "hickory": 0.298196729812331,
    "hidden": 0.4904688312269446,
    "hide": 0.3255464288282274,
    "hideaway": 0.29859583056180755,
    "hideous": 0.8069935905041764,
    "hideout": 0.3462591665759965,
    "hiding": 0.5157711309112835,
    "hierarchical": 0.40502623375572455,
    "hierarchy": 0.5033165237251385,
    "hieroglyphics": 0.1632700068837344,
    "high": 0.41118790483910583,
    "high heels": 0.39016368225260656,
    "highball": 0.39267829504098256,
    "higher": 0.6364255972584077,
    "highest": 0.5838398002198355,
    "highland": 0.33238073975043964,
    "highlands": 0.41842514553878873,
    "highlight": 0.6652780559492593,
    "highness": 0.5719285447902294,
    "hight": 0.4855507490138998,
    "hightail": 0.2977913695054443,
    "highway": 0.42587647210462204,
    "hijack": 0.9551409903128474,
    "hijacker": 0.9134654351326696,
    "hike": 0.30365465818348764,
    "hiker": 0.6268522470586925,
    "hiking": 0.7647136633783455,
    "hiking boot": 0.28240645110773904,
    "hilarious": 0.5620194151542782,
    "hilarity": 0.45812291806786587,
    "hill": 0.2403239097025289,
    "hillside": 0.20993766952767853,
    "hilltop": 0.5066322503554231,
    "hilly": 0.35273149294307515,
    "hilt": 0.4552742258992636,
    "hind": 0.4243490117860999,
    "hinder": 0.4691584936817505,
    "hindering": 0.5612670049767816,
    "hindrance": 0.6433772605199256,
    "hindsight": 0.3423454602556411,
    "hinge": 0.14363066386816017,
    "hint": 0.21287040292480672,
    "hinterland": 0.3243875341022869,
    "hip": 0.2456861195240007,
    "hip hop": 0.6016830860619006,
    "hippie": 0.23331286075843025,
    "hippo": 0.22647674162805875,
    "hippopotamus": 0.28785872857878214,
    "hire": 0.44736477419473447,
    "hirsute": 0.3338664374767052,
    "hiss": 0.3295270297628016,
    "hissing": 0.26722395253741754,
    "histology": 0.15744400597037864,
    "historian": 0.2745490767740515,
    "historic": 0.5432882105485917,
    "historical": 0.2805553274591726,
    "historiography": 0.25004552580988404,
    "history": 0.3844283498904239,
    "hit": 0.7753078433845065,
    "hitch": 0.289117801652119,
    "hitchhike": 0.4333698990429612,
    "hitchhiker": 0.431529467484045,
    "hitherto": 0.1988088545507823,
    "hitter": 0.47169043946862105,
    "hive": 0.26862817926537835,
    "hives": 0.3061423424814676,
    "hoard": 0.2327980405832315,
    "hoarse": 0.3828801914865669,
    "hoary": 0.14407453542384455,
    "hoax": 0.7107157759831847,
    "hob": 0.26395446091027996,
    "hobbit": 0.2975139157519649,
    "hobby": 0.6022186324173779,
    "hobo": 0.3602881266502715,
    "hock": 0.26619276246891954,
    "hockey": 0.5492784007764383,
    "hoe": 0.4057224609347984,
    "hog": 0.40955789479940274,
    "hogwash": 0.31781176848360315,
    "hohoho": 0.3538867299490623,
    "hoist": 0.32294161712739244,
    "hokey": 0.4686168396625231,
    "hold": 0.14712248548023768,
    "holder": 0.2045298269990327,
    "holding": 0.25063793655855227,
    "holdup": 0.31601716057440027,
    "hole": 0.15375230451871758,
    "holiday": 0.7119157680366178,
    "holidays": 0.7338684435786483,
    "holidayseason": 0.6669192220650454,
    "holiness": 0.5247471264463164,
    "holistic": 0.29399273133087805,
    "holler": 0.6662501103766991,
    "hollow": 0.32404854207944045,
    "holly": 0.09997129402675453,
    "holocaust": 0.9379565334745171,
    "hologram": 0.31758895622406286,
    "holographic": 0.2815658085786491,
    "holster": 0.12621389102748465,
    "holy": 0.4153565358151264,
    "holyspirit": 0.45227280279709026,
    "homage": 0.609749907812878,
    "hombre": 0.3592440677721143,
    "hombres": 0.33666927218028825,
    "home": 0.5172256825208048,
    "homeboy": 0.16232899190498534,
    "homecoming": 0.4401178067028545,
    "homeland": 0.34361166463437315,
    "homeless": 0.7335584008924315,
    "homely": 0.3170518089366512,
    "homemade": 0.5623456694061728,
    "homeopathic": 0.15301706076621902,
    "homeopathy": 0.1328043922272224,
    "homeowner": 0.2887177005545787,
    "homeroom": 0.3241232848287466,
    "homesick": 0.16503622417099567,
    "homestead": 0.5213274416181984,
    "homesweethome": 0.4725563374058664,
    "hometown": 0.5434925428574058,
    "homeward": 0.4866117696653465,
    "homework": 0.27342007917700556,
    "homey": 0.39198831299345593,
    "homicidal": 0.9834254360039024,
    "homicide": 1.0302175704267666,
    "homily": 0.24921506450161596,
    "homing": 0.2813588570262708,
    "hominy": 0.20985629251743246,
    "homo": 0.20070709943766768,
    "homogeneity": 0.3577848616173394,
    "homogeneous": 0.12021410777666003,
    "homologous": 0.18798779586972136,
    "homologue": 0.19460768935066425,
    "homology": 0.31661247262066144,
    "homophobic": 0.7525939157135741,
    "homosexual": 0.5919342333909693,
    "homosexuality": 0.5068239406738618,
    "honcho": 0.27884918647487345,
    "hone": 0.3406235771238769,
    "honest": 0.6268910480729248,
    "honesty": 0.6899823617093289,
    "honey": 0.6706354624501351,
    "honeycomb": 0.24334276218537726,
    "honeymoon": 0.8595574635015297,
    "honeysuckle": 0.29764135019299626,
    "honk": 0.42239073007651345,
    "honky": 0.4183083228361936,
    "honor": 0.7049555743964618,
    "honorable": 0.727757366158005,
    "honorarium": 0.5366916020033816,
    "honorary": 0.6796344454241724,
    "honored": 0.7030128682589212,
    "hooch": 0.3515282274414867,
    "hood": 0.33867745082379597,
    "hooded": 0.5849209731346922,
    "hoodlum": 0.5330471492591211,
    "hoof": 0.19885878438764848,
    "hook": 0.2831261791657186,
    "hooked": 0.4669462756121853,
    "hooker": 0.7636460607879779,
    "hookup": 0.3751301606825698,
    "hooky": 0.3084437030687408,
    "hooligan": 0.5698000663151346,
    "hoop": 0.1720766588963417,
    "hoopla": 0.28733350013785675,
    "hooray": 0.32889335753356785,
    "hoot": 0.36205486746734683,
    "hooter": 0.40214455553327855,
    "hop": 0.3293902656559268,
    "hope": 0.6433230486827118,
    "hopeful": 0.6858836961812749,
    "hopeless": 0.6054767413133874,
    "hopelessness": 0.7018549772338718,
    "hopes": 0.6939106572291474,
    "hoping": 0.38421921950137267,
    "hopper": 0.3324455741016763,
    "horde": 0.5780194652557318,
    "horizon": 0.33710936200201724,
    "horizontal": 0.17112156776130455,
    "horizontally": 0.18656126742478618,
    "hormonal": 0.4038566640547321,
    "hormone": 0.5110776364155047,
    "horn": 0.35403019519379997,
    "horned": 0.47991596836159117,
    "hornet": 0.4104859332457585,
    "horny": 0.6410874627203383,
    "horoscope": 0.18985362191917926,
    "horrendous": 0.8317692436873114,
    "horrible": 0.8916916906639459,
    "horribly": 0.7982509144980399,
    "horrid": 0.8632648289862108,
    "horrific": 0.8587197381283681,
    "horrified": 0.9442700386672604,
    "horrifying": 0.9143043582824113,
    "horror": 0.8375493763828542,
    "horrors": 0.9005353986966399,
    "horse": 0.3685144911749593,
    "horseback": 0.46800804773783117,
    "horseman": 0.47783261465444044,
    "horsepower": 0.5179883048344038,
    "horseradish": 0.4573544206075389,
    "horseshit": 0.6390437592996702,
    "horseshoe": 0.2986284440520954,
    "horsey": 0.30321501108739374,
    "horticultural": 0.24767362489138053,
    "horticulture": 0.37093311911080085,
    "hosannah": 0.3190817199074525,
    "hose": 0.13602200545724735,
    "hosiery": 0.17859193665395856,
    "hospice": 0.3462591665759965,
    "hospitable": 0.509278027487227,
    "hospital": 0.42293872977180724,
    "hospitality": 0.5539589166237028,
    "host": 0.39477295440563265,
    "hostage": 0.8342441563653783,
    "hostel": 0.30653540534965473,
    "hostess": 0.585069410373752,
    "hostile": 0.7794638576344283,
    "hostilities": 0.6554230658314902,
    "hostility": 0.7846700109416452,
    "hot": 0.502849714662229,
    "hot sauce": 0.5617943893341342,
    "hotbed": 0.12869887182800827,
    "hotdog": 0.4045491816863575,
    "hotel": 0.39237688485654415,
    "hothead": 0.7130011616964121,
    "hotline": 0.3826260750925708,
    "hotshot": 0.491927146779748,
    "hotyoga": 0.478361678740207,
    "hound": 0.34910472672419784,
    "hour": 0.12785612572218716,
    "hourglass": 0.1373093872982645,
    "hourly": 0.24135680447724245,
    "house": 0.07481005240341514,
    "houseboat": 0.25662084099295174,
    "houseboy": 0.23686835096095543,
    "housebroken": 0.2741407806229591,
    "houseguest": 0.30803855715903294,
    "household": 0.3933564811089982,
    "householder": 0.578292587019525,
    "housekeeper": 0.28689283410376937,
    "housekeeping": 0.3392759363053214,
    "housewarming": 0.7223294304488583,
    "housewife": 0.28627231093304645,
    "housework": 0.23449618282640006,
    "housing": 0.4122312442678916,
    "hovel": 0.2608753903382761,
    "hover": 0.2486746524823132,
    "hovercraft": 0.43605640650149535,
    "howl": 0.4750362087588203,
    "howsoever": 0.15667917265424602,
    "hoy": 0.17431026499291016,
    "hub": 0.22376852498024485,
    "hubby": 0.26020067765507565,
    "huckleberry": 0.1760913902332892,
    "huddle": 0.3461244648723281,
    "hue": 0.23614043065504292,
    "huff": 0.33774809040053944,
    "huffy": 0.417388322761332,
    "hug": 0.6515813160207355,
    "huge": 0.42182164368285274,
    "hugger": 0.2899936977352649,
    "huggy": 0.5749204111121797,
    "hugs": 0.7566803438702092,
    "hulk": 0.5061762616608082,
    "hull": 0.12235591361535383,
    "hum": 0.13773145766741507,
    "human": 0.40342635244549063,
    "humane": 0.47374622362254837,
    "humanitarian": 0.43181461785309433,
    "humanities": 0.3557842140127,
    "humanity": 0.40066050559862787,
    "humankind": 0.6054710317114473,
    "humanoid": 0.27537677928867443,
    "humanrights": 0.5589400208118341,
    "humble": 0.5281489177699366,
    "humbled": 0.5179638936467825,
    "humbly": 0.3673720414778803,
    "humbug": 0.5835276369082064,
    "humdrum": 0.32435608435468655,
    "humid": 0.2303811203854435,
    "humidity": 0.20622115820766923,
    "humiliate": 0.8365484301260534,
    "humiliated": 0.7701245322794259,
    "humiliating": 0.824771833204146,
    "humiliation": 0.8406875035318705,
    "humility": 0.300387355402517,
    "hummer": 0.40576743165091234,
    "hummingbird": 0.405513427541335,
    "humongous": 0.37977744669919433,
    "humor": 0.7203624062687909,
    "humored": 0.6885417959572905,
    "humorist": 0.8891578276199019,
    "humorous": 0.7324463054014964,
    "hump": 0.4008661970062989,
    "humpback": 0.4145093531232336,
    "hunch": 0.42172096439564916,
    "hunchback": 0.47155625275488816,
    "hundred": 0.24290769271924803,
    "hundredth": 0.2194058195449401,
    "hunger": 0.7176470506221397,
    "hungry": 0.784478028667464,
    "hunk": 0.2186367175594518,
    "hunks": 0.2906467929111819,
    "hunky": 0.3662877396667324,
    "hunt": 0.6154950785524056,
    "hunter": 0.6481595842545921,
    "hunting": 0.4866140542979119,
    "huntress": 0.5289133568896272,
    "hurdle": 0.6433840367239954,
    "hurl": 0.5774728945220646,
    "hurrah": 0.6797598310575524,
    "hurricane": 0.8445849161571475,
    "hurricanes": 0.712334129346647,
    "hurried": 0.6242015266015114,
    "hurry": 0.5119880748586421,
    "hurryup": 0.5461202020424621,
    "hurt": 0.8551491499145553,
    "hurtful": 0.7527390114972735,
    "hurting": 0.7516565110651613,
    "husband": 0.5004901929118727,
    "husbandry": 0.34849832350152515,
    "hush": 0.08957682320409557,
    "hushed": 0.2713492582443872,
    "husk": 0.13973328987235567,
    "husky": 0.32131030639264235,
    "hussy": 0.5666047934384455,
    "hustle": 0.4591808915338937,
    "hustler": 0.6763163082349083,
    "hut": 0.20550859337578964,
    "hutch": 0.31170719231953087,
    "hyacinth": 0.2571345372537423,
    "hybrid": 0.19396906503717065,
    "hydra": 0.4094994676793854,
    "hydrant": 0.2524772560536773,
    "hydrate": 0.2457322890251109,
    "hydraulic": 0.22312679388735238,
    "hydraulics": 0.3297786879308869,
    "hydrocephalus": 0.5197520644682317,
    "hydrodynamics": 0.3801674158389791,
    "hydrogen": 0.14810507872378292,
    "hydrographic": 0.21990024894272656,
    "hydrology": 0.20631539439114488,
    "hydrophobia": 0.6015759281813085,
    "hydroponics": 0.34541737177925413,
    "hyena": 0.5096085692627748,
    "hygiene": 0.41294455271072655,
    "hygienic": 0.30662151737683513,
    "hygienist": 0.35043894635643624,
    "hymen": 0.43179699704478136,
    "hymn": 0.3489738417448124,
    "hype": 0.30541513308344814,
    "hyped": 0.48236944712231833,
    "hyper": 0.40525664949667023,
    "hyperactive": 0.6516063397578143,
    "hyperbole": 0.3253966386335783,
    "hyperspace": 0.4065900957897539,
    "hypertension": 0.7775143747723416,
    "hypertrophy": 0.49388937908064123,
    "hyperventilate": 0.544290491530601,
    "hyperventilating": 0.7547567727032977,
    "hyphen": 0.1988088545507823,
    "hypnosis": 0.25761866749161644,
    "hypnotic": 0.3690590426759351,
    "hypnotist": 0.26840866376667993,
    "hypnotize": 0.313956339513811,
    "hypnotized": 0.260495267080065,
    "hypochondriac": 0.5920952429462724,
    "hypocrisy": 0.604869839857982,
    "hypocrite": 0.7769060286236792,
    "hypocritical": 0.8551177981147343,
    "hypodermic": 0.4547415042707558,
    "hypothalamus": 0.2768969558675394,
    "hypothermia": 0.6222536441420965,
    "hypothesis": 0.20988627595669077,
    "hypothetical": 0.19740414391539962,
    "hysterectomy": 0.6525419028735955,
    "hysteria": 0.7667685373397154,
    "hysterical": 0.7424665613833161,
    "ibuprofen": 0.2552748872344158,
    "ice": 0.1329812962623357,
    "ice tea": 0.41885864674423035,
    "iceberg": 0.40686402418641116,
    "icebox": 0.10125380278282735,
    "icebreaker": 0.35710140121961237,
    "iced": 0.30402122120723973,
    "icing": 0.37747303208776617,
    "icky": 0.3748170568686787,
    "icon": 0.19190992435648352,
    "iconic": 0.3561768351890321,
    "iconography": 0.24998756103256142,
    "icy": 0.32599548811285156,
    "id": 0.18886885188134253,
    "idea": 0.49807439677684623,
    "ideal": 0.5071624288224514,
    "idealism": 0.3156473726151953,
    "idealist": 0.5619809025947368,
    "idealistic": 0.5360450344223592,
    "identical": 0.27722816743619955,
    "identically": 0.3397476180838276,
    "identification": 0.4053049706696245,
    "identify": 0.3468386750582537,
    "identity": 0.29329172097184864,
    "ideology": 0.20113027745574794,
    "idiocy": 0.7188500986584717,
    "idiom": 0.17286966933562015,
    "idiomatic": 0.2503152706201574,
    "idiot": 0.719536064946466,
    "idiotic": 0.7214166773809302,
    "idiots": 0.6611776615550801,
    "idle": 0.4395498257696386,
    "idleness": 0.31028474487129754,
    "idler": 0.44716656906002994,
    "idol": 0.622079306749588,
    "idolatry": 0.4134191135648618,
    "idolizing": 0.5472875966056422,
    "idyllic": 0.23825767927482472,
    "iffy": 0.3075184753768939,
    "ifonly": 0.15100404939385378,
    "igloo": 0.16683688903037813,
    "igneous": 0.28048092322700646,
    "ignite": 0.5433549383672486,
    "ignition": 0.5264642228714745,
    "ignorance": 0.5599512928484638,
    "ignorant": 0.6506655940001891,
    "ignore": 0.5062669337101737,
    "iguana": 0.09003247055793112,
    "ihatespiders": 0.548619436033882,
    "ilk": 0.278529928054035,
    "ill": 0.6732703875208809,
    "illegal": 0.8640372030072851,
    "illegality": 0.7419895992688453,
    "illegally": 0.7799206550118527,
    "illegible": 0.41836254213082297,
    "illegitimate": 0.6362212917833288,
    "illicit": 0.7247438677247813,
    "illiterate": 0.6043110328340845,
    "illness": 0.7802282394145057,
    "illogical": 0.6006107764557288,
    "illuminate": 0.74630919936458,
    "illuminating": 0.7884676998545167,
    "illumination": 0.5396238204710413,
    "illuminator": 0.5374243302274745,
    "illusion": 0.3095688475844235,
    "illustrate": 0.43634354711021966,
    "illustration": 0.4300547232914977,
    "illustrative": 0.47442773005954597,
    "illustrious": 0.42836947932838826,
    "ilovechristmas": 0.6919801084355242,
    "iloveher": 0.4867145694194086,
    "image": 0.21414186826194215,
    "imagery": 0.26215770970828955,
    "imaginable": 0.36702662280626885,
    "imaginary": 0.2562390605969806,
    "imagination": 0.5342288475887891,
    "imaginative": 0.5344318399205129,
    "imagine": 0.474810143539173,
    "imagined": 0.31891850494624585,
    "imaging": 0.38460221227627855,
    "imagining": 0.47009400095698467,
    "imam": 0.17446103264501228,
    "imbalance": 0.6666949348040184,
    "imbecile": 0.725902474971337,
    "imbedded": 0.39538554038526813,
    "imissyou": 0.3950614425603881,
    "imitate": 0.358105798987274,
    "imitated": 0.31680218740646565,
    "imitation": 0.40479041364629914,
    "immaculate": 0.3178245427000592,
    "immaterial": 0.31480310663869476,
    "immature": 0.6505971386612863,
    "immaturity": 0.6401302867405478,
    "immeasurable": 0.33749179370794524,
    "immeasurably": 0.4205755889555375,
    "immediacy": 0.45770277572460755,
    "immediate": 0.41257594750463034,
    "immediately": 0.5412324512747345,
    "immemorial": 0.3732527091614986,
    "immense": 0.6400608653211843,
    "immerse": 0.36874906694729553,
    "immersion": 0.3514749714758019,
    "immigrant": 0.48785787235207306,
    "immigration": 0.4716341903149104,
    "imminent": 0.5390531357627841,
    "immobile": 0.3802015232710606,
    "immoral": 0.6729505815368481,
    "immorality": 0.6586587106791529,
    "immortal": 0.6965809948326028,
    "immortality": 0.5009571422969079,
    "immovable": 0.15081452205034312,
    "immune": 0.3362899554133434,
    "immunity": 0.23352016470897655,
    "immunization": 0.39532613812151285,
    "immutable": 0.26809407184357437,
    "imp": 0.3373261900940815,
    "impact": 0.6229394313410854,
    "impair": 0.5975765269212997,
    "impaired": 0.610281789711503,
    "impairment": 0.6118679990169904,
    "impart": 0.2581662616831741,
    "impartial": 0.2315897364179097,
    "impartiality": 0.2749897943892908,
    "impassable": 0.35153710283370576,
    "impassioned": 0.6473758711145483,
    "impatience": 0.6322773986968263,
    "impatient": 0.6069577881524488,
    "impatiently": 0.6903000080032106,
    "impeach": 0.692926473457262,
    "impeachment": 0.7143641390955998,
    "impeccable": 0.5206337045186231,
    "impede": 0.4577412017336973,
    "impediment": 0.6362741976999741,
    "impelled": 0.527023255555861,
    "impending": 0.4994070721855012,
    "impenetrable": 0.37119771135225077,
    "imperative": 0.46445262391182884,
    "imperceptible": 0.3440923403641261,
    "imperfect": 0.5848602173512519,
    "imperfection": 0.5850777375917174,
    "imperfectly": 0.41162811556737966,
    "imperial": 0.493640499653646,
    "imperialist": 0.6317654943487098,
    "impermeable": 0.147586924399118,
    "impermissible": 0.5335808506244473,
    "impersonal": 0.3149759532696279,
    "impersonate": 0.41399413344228536,
    "impersonation": 0.4422548456519487,
    "impersonator": 0.3785637562310875,
    "impertinence": 0.6577337389824366,
    "impertinent": 0.7158562737331179,
    "impervious": 0.2554761634785098,
    "impetuous": 0.5842557985109531,
    "impetus": 0.503607542755918,
    "implacable": 0.45094533079101834,
    "implant": 0.32928455490028696,
    "implantation": 0.41934011031571616,
    "implanted": 0.3760401719839984,
    "implement": 0.48817924385678807,
    "implicate": 0.5816457758606829,
    "implicated": 0.4973730178115984,
    "implication": 0.40429457172541533,
    "implied": 0.4145093531232336,
    "implore": 0.4552742258992636,
    "implosion": 0.5068128938677064,
    "imply": 0.4493283108502416,
    "impolite": 0.6258852539008015,
    "import": 0.3316383211023877,
    "importance": 0.5238363080549642,
    "important": 0.640975077356408,
    "importation": 0.3536622458919214,
    "impose": 0.48700916335817424,
    "imposing": 0.5209366677441724,
    "imposition": 0.44360390675550304,
    "impossibility": 0.6417039221800701,
    "impossible": 0.6024193579904774,
    "impostor": 0.7282834475658166,
    "impotence": 0.6477069713694452,
    "impotent": 0.6505295720937683,
    "impound": 0.5500388753734302,
    "impoverished": 0.561827337037637,
    "impracticable": 0.37560540792624597,
    "impractical": 0.5319152667451803,
    "impregnable": 0.3880371689616262,
    "impregnate": 0.487216889753775,
    "impress": 0.6970381168144021,
    "impressed": 0.7031212441096286,
    "impression": 0.4430253506813427,
    "impressionable": 0.6941476290552481,
    "impressive": 0.7185803972070722,
    "imprint": 0.4025113978500136,
    "imprison": 0.8281794174480573,
    "imprisoned": 0.8640134682985633,
    "imprisonment": 0.689709688690163,
    "improbable": 0.6385983387999481,
    "impromptu": 0.497357310159956,
    "improper": 0.5117705904927895,
    "impropriety": 0.6691851677605508,
    "improve": 0.593089576028448,
    "improved": 0.6884271708854406,
    "improvement": 0.5188637644233107,
    "improves": 0.7672529083492977,
    "improving": 0.689764145678198,
    "improvisation": 0.5958191445233485,
    "improvise": 0.48005459548753604,
    "improvised": 0.4763262447295842,
    "imprudent": 0.6711649041543946,
    "impudence": 0.518863764423311,
    "impudent": 0.48801003264530995,
    "impulse": 0.5866976786078377,
    "impulsive": 0.6386056131096383,
    "impunity": 0.5620786998894444,
    "impure": 0.5006218900283068,
    "impurity": 0.5947784454745556,
    "imputation": 0.4979780124342983,
    "imtryingtosleep": 0.20927426493130363,
    "inability": 0.615724478823111,
    "inaccessible": 0.7320347471056025,
    "inaccurate": 0.5993852046368976,
    "inaction": 0.2387888872401503,
    "inactivate": 0.3574746545017005,
    "inactivation": 0.4347911781194199,
    "inactive": 0.2947946777898346,
    "inactivity": 0.5058162054143676,
    "inadequacy": 0.43527161267871706,
    "inadequate": 0.617689456489227,
    "inadequateness": 0.5040943005072989,
    "inadmissible": 0.6269095240248337,
    "inadvertent": 0.2692201402532467,
    "inadvertently": 0.4453776778031621,
    "inaffable": 0.358058401743712,
    "inalienable": 0.28531547472326496,
    "inane": 0.36798930598495966,
    "inanimate": 0.2727819779282155,
    "inapplicable": 0.3828801914865669,
    "inappropriate": 0.6419026571441273,
    "inattention": 0.4919362040825751,
    "inaudible": 0.38187958045311743,
    "inaugural": 0.44991127167252676,
    "inaugurate": 0.5594646699906284,
    "inauguration": 0.711917009781211,
    "inborn": 0.17308180904511655,
    "inbound": 0.2169516618102621,
    "inbred": 0.35390954023316523,
    "incalculable": 0.41071653644571265,
    "incandescent": 0.45167106683948555,
    "incantation": 0.423337209604195,
    "incapable": 0.6078693167945627,
    "incapacity": 0.7380867995125552,
    "incarceration": 0.8247601930459516,
    "incarnate": 0.4361669111986881,
    "incase": 0.1017945254843839,
    "incendiary": 0.6514736151523292,
    "incense": 0.29037031910968536,
    "incensed": 0.4861798159753311,
    "incentive": 0.6164084940262424,
    "inception": 0.2830018231118819,
    "incessant": 0.5273605762509032,
    "incessantly": 0.5378582047565249,
    "incest": 0.8870355990810673,
    "incestuous": 0.6877569864849955,
    "inch": 0.16450294236043614,
    "incidence": 0.3483195966593793,
    "incident": 0.7686780926479257,
    "incidental": 0.5116500372367979,
    "incidentally": 0.30653540534965473,
    "incineration": 0.6800686856177857,
    "incinerator": 0.5639669803614382,
    "incipient": 0.222138654020112,
    "incision": 0.5870733783517301,
    "incisive": 0.42696665165937747,
    "incite": 0.5051248127723574,
    "incitement": 0.7353746953653366,
    "inclement": 0.5759492017714729,
    "inclination": 0.3440923403641261,
    "incline": 0.24209715514844904,
    "inclined": 0.18367666283720108,
    "include": 0.4214521785401406,
    "included": 0.4345332691617113,
    "including": 0.34652770202996436,
    "inclusion": 0.4539194092016424,
    "inclusive": 0.27930957837759623,
    "incognito": 0.3356406922503172,
    "incoherent": 0.6941323972617927,
    "income": 0.4814021919070336,
    "incoming": 0.38840967751777117,
    "incomparable": 0.41112573498209337,
    "incompatible": 0.54146670958233,
    "incompetence": 0.7245421173023067,
    "incompetent": 0.6564485276436732,
    "incomplete": 0.5408767186375457,
    "incompletely": 0.3388532014968732,
    "incompleteness": 0.42260590043395396,
    "incomprehensible": 0.5053463206011882,
    "inconceivable": 0.56702741377928,
    "inconclusive": 0.570779116948521,
    "incongruous": 0.5679381643911219,
    "inconsequential": 0.4640317992441892,
    "inconsiderate": 0.5171719109726486,
    "inconsistency": 0.6264604265404513,
    "inconsistent": 0.41118855921894143,
    "inconspicuous": 0.13917541425174365,
    "incontinence": 0.6513216459877523,
    "inconvenience": 0.7984770333992696,
    "inconvenient": 0.5706810754868774,
    "incorporate": 0.5388368991464754,
    "incorporation": 0.24711744478642947,
    "incorrect": 0.6488846358059389,
    "incorrigible": 0.7135334054645853,
    "increase": 0.6370823687828968,
    "increased": 0.5155179365742668,
    "incredible": 0.773674042768616,
    "incredulous": 0.4415506368075106,
    "increment": 0.49905361984596575,
    "incriminate": 0.7351376596931547,
    "incriminating": 0.7799206550118527,
    "incrimination": 0.8073706491114239,
    "incubation": 0.30193304498032575,
    "incubator": 0.2519635004609791,
    "incubus": 0.33441075841708134,
    "incumbent": 0.3698419892959367,
    "incur": 0.5237637512101447,
    "incurable": 0.7458073611519028,
    "incursion": 0.5820473562832529,
    "indebted": 0.7213004663702836,
    "indecency": 0.7091058408617458,
    "indecent": 0.7808163646434257,
    "indecision": 0.5467567970627867,
    "indecisive": 0.40502623375572455,
    "indefensible": 0.6507497005829389,
    "indefinite": 0.14867263811176062,
    "indelible": 0.17141063411024013,
    "indemnification": 0.2983339912283513,
    "indemnify": 0.35234109158281857,
    "indemnity": 0.39559136883656804,
    "indent": 0.18042087090384618,
    "indentation": 0.3544007907852881,
    "indenture": 0.2262039591547106,
    "independence": 0.743690269798888,
    "independent": 0.6234965070693769,
    "indescribable": 0.3372903138878023,
    "indestructible": 0.6435452923129309,
    "indeterminate": 0.29677450583613463,
    "index": 0.1301564343646869,
    "indicate": 0.22055141960597166,
    "indicating": 0.38396786903883173,
    "indication": 0.39990380501838474,
    "indicative": 0.31363957130827774,
    "indicator": 0.2837213211002528,
    "indice": 0.2080143569228923,
    "indict": 0.6846223804084917,
    "indictment": 0.6366612996124726,
    "indie": 0.19840467705082274,
    "indifference": 0.4107067117023317,
    "indifferent": 0.1080396234308971,
    "indigenous": 0.312493826835323,
    "indigent": 0.5844975314445249,
    "indigestion": 0.5931980336619822,
    "indignant": 0.5259823632618853,
    "indignation": 0.7301010718109867,
    "indignity": 0.5790100022235524,
    "indigo": 0.19485174298173893,
    "indirect": 0.27475172798519054,
    "indiscreet": 0.6119830516319454,
    "indiscretion": 0.5451186560995952,
    "indispensable": 0.3995913029222105,
    "indisposed": 0.648317575608747,
    "indistinct": 0.3844366304479724,
    "indistinguishable": 0.3478299722184205,
    "individual": 0.2343491134635469,
    "individuality": 0.32133960460773564,
    "indivisible": 0.299840806297406,
    "indoctrination": 0.504717582848503,
    "indolent": 0.5108455643012658,
    "indomitable": 0.5556324872125867,
    "indoor": 0.1701350128656415,
    "induce": 0.5329242501647153,
    "induced": 0.3166741192424028,
    "inducement": 0.568103395047443,
    "induction": 0.4130045486189391,
    "indulge": 0.6984079250327985,
    "indulgence": 0.2983339912283513,
    "indulgent": 0.30158203963248803,
    "industrial": 0.39002451780507785,
    "industrialist": 0.4244594011591063,
    "industrious": 0.46496265818967547,
    "industry": 0.33664251652439314,
    "ineffable": 0.3758274042979224,
    "ineffective": 0.6482201814396781,
    "ineffectual": 0.5437400533574722,
    "inefficiency": 0.6669875466625114,
    "inefficient": 0.5289746642002141,
    "inelastic": 0.28374128821726796,
    "ineligible": 0.558118885735661,
    "inept": 0.5561500421680583,
    "ineptitude": 0.551578808585267,
    "inequality": 0.6753290397102778,
    "inequitable": 0.45251828499148006,
    "inert": 0.22041880217636978,
    "inertia": 0.2430278996678831,
    "inevitable": 0.35254555866165227,
    "inexact": 0.5783974526608997,
    "inexcusable": 0.5031209520121072,
    "inexhaustible": 0.3694385767612084,
    "inexpensive": 0.360560200576947,
    "inexperience": 0.5910101354780223,
    "inexperienced": 0.42414540122252054,
    "inexplicable": 0.586076276813848,
    "inexpressible": 0.5989435543574964,
    "infallibility": 0.4560943410893045,
    "infallible": 0.6189219275606541,
    "infamous": 0.6468652334541689,
    "infamy": 0.6631590702642415,
    "infancy": 0.42006180185627134,
    "infant": 0.5042806864362454,
    "infanticide": 0.7862389137041487,
    "infantile": 0.25155026205924147,
    "infantry": 0.45884243560789295,
    "infarct": 0.8748193997373811,
    "infatuated": 0.6267191994206934,
    "infatuation": 0.7282237929668116,
    "infeasible": 0.46550481156804624,
    "infect": 0.8091126640115938,
    "infection": 0.8085338417176412,
    "infectious": 0.7529723750533138,
    "infer": 0.3055006570220373,
    "inference": 0.35105240255461057,
    "inferential": 0.2842314643533865,
    "inferior": 0.34052961702229523,
    "inferiority": 0.5322797026081122,
    "infernal": 0.8660845802564733,
    "inferno": 0.9152506802952427,
    "infertile": 0.4231837376251014,
    "infertility": 0.6641285226791918,
    "infestation": 0.648058578131192,
    "infidel": 0.7020628077649264,
    "infidelity": 0.8573306976947426,
    "infield": 0.36381353037019015,
    "infiltrate": 0.525168257526324,
    "infiltration": 0.6515719319063594,
    "infinite": 0.4987178728079429,
    "infinitely": 0.5066322503554231,
    "infinitesimal": 0.3235690931474435,
    "infinity": 0.2722564120907305,
    "infirm": 0.6587667282796869,
    "infirmary": 0.25405453455984506,
    "infirmity": 0.670769273129283,
    "inflammation": 0.75148635864017,
    "inflammatory": 0.6431762052694697,
    "inflatable": 0.31363957130827774,
    "inflate": 0.4613303004057834,
    "inflated": 0.3741838945562259,
    "inflation": 0.6928739270170784,
    "inflection": 0.4494313024023971,
    "inflict": 0.7252914038720618,
    "infliction": 0.5713290865046448,
    "inflorescence": 0.18461732406243744,
    "influence": 0.4750321310410822,
    "influential": 0.7607772019562012,
    "influenza": 0.5945156131084822,
    "influx": 0.4534604204571949,
    "info": 0.38663981644301126,
    "infomercial": 0.292344931262432,
    "inform": 0.49706271599643415,
    "informal": 0.22278128228050723,
    "informant": 0.4255703121653855,
    "information": 0.42556521861867,
    "informative": 0.5121939845174948,
    "informed": 0.14883191245087513,
    "informer": 0.3705412816475543,
    "infraction": 0.5800686838380545,
    "infrared": 0.3802008272249123,
    "infrastructure": 0.309070246410341,
    "infrequent": 0.3317967989751546,
    "infrequently": 0.4224771929714891,
    "infringement": 0.7652528032085201,
    "infuriate": 0.903620032923366,
    "infuriated": 0.9327920707823396,
    "infuriates": 0.8556999294333295,
    "infuriating": 0.824099375472882,
    "infuse": 0.5065217387898494,
    "infused": 0.3264495589038439,
    "infuser": 0.25357407937826903,
    "infusion": 0.22357972894759193,
    "ingenious": 0.6046921935078998,
    "ingenuity": 0.48773873841795407,
    "ingest": 0.35394264992496083,
    "ingestion": 0.41065365486254024,
    "ingot": 0.37242936328250287,
    "ingrained": 0.3000708463764944,
    "ingrate": 0.5561848040944366,
    "ingredient": 0.4639041253327895,
    "ingress": 0.23762820427006823,
    "inhabit": 0.2969626341155613,
    "inhabitant": 0.23290985085779498,
    "inhabited": 0.29834486971553886,
    "inhabiting": 0.2622413241257435,
    "inhalation": 0.39836351667453085,
    "inhale": 0.19810230414598723,
    "inhaler": 0.33206801103601963,
    "inherent": 0.26901540569148563,
    "inherit": 0.4973859202197799,
    "inheritance": 0.6996749843041913,
    "inhibit": 0.5687739466317757,
    "inhibition": 0.3972854040469265,
    "inhibitor": 0.41041515936533707,
    "inhospitable": 0.47721602453925394,
    "inhuman": 0.7383193988951054,
    "inhumane": 0.7049555743964621,
    "inhumanity": 0.6303766112590561,
    "inimaginable": 0.42157215476530097,
    "inimical": 0.6777378647189078,
    "inimitable": 0.2530091244652947,
    "iniquity": 0.5506391981364682,
    "initial": 0.18588537025641927,
    "initiate": 0.4283872130583575,
    "initiated": 0.48163263506542736,
    "initiation": 0.43743890410444525,
    "initiative": 0.6396891467223506,
    "inject": 0.5179883048344038,
    "injection": 0.6020317153530839,
    "injunction": 0.3941582655505377,
    "injure": 0.683627912814207,
    "injured": 0.7792539194426044,
    "injuring": 0.8510934629178769,
    "injurious": 0.7139084132672515,
    "injury": 0.8691587006740285,
    "injustice": 0.8207213683648008,
    "ink": 0.2327381270609286,
    "inkling": 0.3550713698483723,
    "inland": 0.23716421342871138,
    "inlay": 0.35718615826960587,
    "inlet": 0.28668868669391195,
    "inmate": 0.5921830066227501,
    "inn": 0.24570054814332393,
    "innards": 0.4057224609347984,
    "innate": 0.22318845428073228,
    "inner": 0.09015483189956726,
    "innermost": 0.32717430202832454,
    "innerpeace": 0.3324170172938986,
    "inning": 0.2024369098395744,
    "innings": 0.3120116625220302,
    "innkeeper": 0.11821928290310353,
    "innocence": 0.43479117811942003,
    "innocent": 0.3068928578785952,
    "innocently": 0.3923116911380897,
    "innocuous": 0.15826549667242354,
    "innovate": 0.8653441592410097,
    "innovation": 0.8206786223940677,
    "innovative": 0.7113456082212871,
    "innuendo": 0.44768028786477465,
    "innumerable": 0.3515082571800999,
    "inoculation": 0.4373137075334221,
    "inoperable": 0.5190392508526079,
    "inoperative": 0.5845445933351403,
    "inordinate": 0.6529166975317525,
    "inorganic": 0.2348258646367864,
    "input": 0.25734782014877483,
    "inquest": 0.36695507606169875,
    "inquire": 0.3420434561349789,
    "inquirer": 0.4002060860150242,
    "inquiring": 0.3147379692801016,
    "inquiry": 0.24576595047107125,
    "inquisitive": 0.511775521716394,
    "inquisitor": 0.6366175384835132,
    "insane": 0.8012842139174671,
    "insanity": 0.8547686320223156,
    "insatiable": 0.47136869073992915,
    "inscription": 0.27246654711170293,
    "inscrutable": 0.34391863416588314,
    "insect": 0.5318430975642351,
    "insecticide": 0.6049207918828008,
    "insecure": 0.6680449324477191,
    "insecurity": 0.7481094922647424,
    "insemination": 0.42810086808327297,
    "insensitive": 0.4970879725590736,
    "inseparable": 0.43352800367613514,
    "insert": 0.34896194124508945,
    "inserted": 0.22622432377868712,
    "insertion": 0.32294161712739244,
    "inside": 0.27376233769984615,
    "insider": 0.39982084682549773,
    "insidious": 0.6692336419416685,
    "insight": 0.24549753120385054,
    "insightful": 0.5231184339651921,
    "insignia": 0.25082665584398045,
    "insignificance": 0.34184628876193734,
    "insignificant": 0.6247446696263068,
    "insinuate": 0.5183744171482497,
    "insipid": 0.40735211244611563,
    "insist": 0.4736300309690361,
    "insistence": 0.4885112592481877,
    "insistent": 0.4231664692444581,
    "insists": 0.3769750971888734,
    "insolence": 0.7674358833803508,
    "insolent": 0.7336346118458353,
    "insoluble": 0.152499578376652,
    "insolvency": 0.3526134481590685,
    "insolvent": 0.4887668361149328,
    "insomnia": 0.6006974832872998,
    "insomniac": 0.4295822515751216,
    "inspect": 0.39106662149340304,
    "inspection": 0.4164615218797097,
    "inspector": 0.38965049061667256,
    "inspiration": 0.7674804583572592,
    "inspirational": 0.8129416577326789,
    "inspire": 0.7536693290840011,
    "inspired": 0.8552389724455913,
    "instability": 0.7145353836571706,
    "install": 0.4189592298006567,
    "installation": 0.3571861582696057,
    "installment": 0.27382291387597474,
    "instance": 0.2719262199144528,
    "instant": 0.469197920314648,
    "instantaneous": 0.4755532646876441,
    "instantaneously": 0.4795808174257738,
    "instigate": 0.6215732595898599,
    "instigation": 0.5903420232646495,
    "instill": 0.3095688475844235,
    "instinct": 0.5602780510422682,
    "instinctive": 0.5228902636689998,
    "institute": 0.3241232848287466,
    "institution": 0.18141218321951091,
    "instruct": 0.44560291009143904,
    "instructed": 0.40155745690606537,
    "instruction": 0.33349009379564903,
    "instructional": 0.4185251664167169,
    "instructions": 0.17640172449313518,
    "instructive": 0.26526078754766064,
    "instructor": 0.49493963109041406,
    "instrument": 0.34717109050635725,
    "instrumental": 0.4476362734869702,
    "instrumentalist": 0.40686402418641104,
    "instrumentality": 0.37006382724531506,
    "insubordination": 0.6262612016051261,
    "insufferable": 0.6865550365688187,
    "insufficiency": 0.6198496888272487,
    "insufficient": 0.49489006303798244,
    "insufficiently": 0.6099206258325464,
    "insular": 0.2478715710732808,
    "insulate": 0.26261597788386654,
    "insulated": 0.4213982766005846,
    "insulation": 0.39219282649160453,
    "insulin": 0.2992400877733354,
    "insult": 0.8602630726281714,
    "insulting": 0.8551628880215941,
    "insurance": 0.32755846372846775,
    "insure": 0.3679614606587225,
    "insurgent": 0.6393912751269932,
    "insurmountable": 0.44613340775473753,
    "insurrection": 0.6261368319008287,
    "intact": 0.2896244152833882,
    "intake": 0.3598728174944804,
    "intangible": 0.290761933534397,
    "integer": 0.188300544738889,
    "integral": 0.20801004825219493,
    "integrate": 0.38867177186150836,
    "integration": 0.4894510596934746,
    "integrity": 0.5838913230400585,
    "intellect": 0.5561500421680585,
    "intellectual": 0.6596639245818291,
    "intelligence": 0.6242502034907478,
    "intelligent": 0.7117750247735132,
    "intelligibility": 0.4528551171598534,
    "intelligible": 0.3468386750582537,
    "intend": 0.33354860596451447,
    "intended": 0.3657306664293547,
    "intending": 0.3605232078360743,
    "intense": 0.5483665277371743,
    "intensely": 0.6596157292128176,
    "intensify": 0.6298100188725473,
    "intensity": 0.6849216326927087,
    "intensive": 0.596096918205749,
    "intent": 0.29791285272658535,
    "intention": 0.29190640753671204,
    "intentional": 0.4567563095318787,
    "intentionally": 0.4560046145427838,
    "inter": 0.20263862015160305,
    "interact": 0.6704065797041382,
    "interaction": 0.5445049165779539,
    "interactive": 0.658543593172294,
    "intercede": 0.38727484323417605,
    "intercept": 0.6049131731204901,
    "interception": 0.5164001314898802,
    "intercession": 0.29359327209489816,
    "interchange": 0.36682053890110206,
    "interchangeable": 0.31611657108963376,
    "interchanged": 0.3180895209575449,
    "intercom": 0.3005813036926105,
    "intercourse": 0.4009730167785214,
    "interdependence": 0.43238509453333496,
    "interdependent": 0.31703181263402597,
    "interdiction": 0.38483393308084946,
    "interest": 0.6103800855365146,
    "interested": 0.49266939088837625,
    "interesting": 0.8161326464485646,
    "interface": 0.27004966122607366,
    "interfere": 0.5494932609431014,
    "interference": 0.5230619372328218,
    "interferometer": 0.31363957130827774,
    "intergalactic": 0.4470937536753562,
    "interim": 0.2646296510395378,
    "interior": 0.12684778125014937,
    "interject": 0.493584050051686,
    "interlocutory": 0.30541513308344814,
    "interlude": 0.24030437311785746,
    "intermediary": 0.3301791774251909,
    "intermediate": 0.19822239989620585,
    "interment": 0.557424816565965,
    "interminable": 0.3812361394260935,
    "intermission": 0.19031054108726628,
    "intermittent": 0.4304460290960162,
    "intern": 0.27813114291882013,
    "internal": 0.1978452735757982,
    "internally": 0.2733237633936052,
    "international": 0.5465166552255998,
    "internet": 0.4660730763466671,
    "internship": 0.3386949529190001,
    "interoffice": 0.2181236661996205,
    "interpolate": 0.3021950650011657,
    "interpolation": 0.3308489432671088,
    "interpret": 0.46134700470227624,
    "interpretation": 0.46269544878293895,
    "interpreter": 0.4046373373340028,
    "interpretive": 0.3482898020230858,
    "interrelated": 0.32349110265235936,
    "interrogate": 0.6196253241150735,
    "interrogation": 0.6482493561268373,
    "interrupt": 0.6014098971146594,
    "interrupted": 0.47806504460107174,
    "interrupting": 0.6536911331865848,
    "interruption": 0.6292043131652993,
    "interrupts": 0.5558539806830143,
    "intersect": 0.3147379692801016,
    "intersection": 0.4075768728050747,
    "interstate": 0.25965335065546935,
    "interstellar": 0.5651840516510427,
    "interstitial": 0.3687975362552393,
    "interval": 0.12787780952115,
    "intervene": 0.45174449880341144,
    "intervening": 0.4362468101806019,
    "intervention": 0.49534953747673716,
    "interview": 0.5386121882290273,
    "interviewer": 0.5053529645970022,
    "interworking": 0.38421921950137267,
    "intestate": 0.2838046553436265,
    "intestinal": 0.38996515639468093,
    "intestine": 0.3451886781797309,
    "intestines": 0.4591808915338938,
    "intimacy": 0.7773564826819597,
    "intimate": 0.5085536251015474,
    "intimately": 0.5835988186441806,
    "intimation": 0.46868751911564743,
    "intimidate": 0.7095277184798957,
    "intimidated": 0.6554590781112871,
    "intimidating": 0.6821035763572446,
    "intimidation": 0.7341392845217717,
    "intolerable": 0.6902234783096702,
    "intolerance": 0.8314410011267679,
    "intolerant": 0.7124532673414542,
    "intonation": 0.30365465818348764,
    "intoxicated": 0.863229547673913,
    "intoxicating": 0.6666774096215483,
    "intoxication": 0.5465451864159567,
    "intracranial": 0.5063133702956479,
    "intractable": 0.7002105617745539,
    "intramural": 0.2758094537185511,
    "intravenous": 0.39504523217110826,
    "intrepid": 0.6018055323589625,
    "intricate": 0.4810794196400632,
    "intrigue": 0.6134860021071283,
    "intriguing": 0.49428646952237154,
    "intrinsic": 0.31095802951944607,
    "intrinsically": 0.2151240332200171,
    "intro": 0.16648093324345792,
    "introduce": 0.3779326941255381,
    "introduction": 0.2802576246381664,
    "introductory": 0.2692201402532467,
    "introspection": 0.21864088539063534,
    "introspective": 0.20197049862393723,
    "intrude": 0.8398004980483503,
    "intruder": 0.7365002068795174,
    "intrusion": 0.5216165871958651,
    "intrusive": 0.3972645579733501,
    "intubation": 0.5085536251015472,
    "intuition": 0.6147946987836721,
    "intuitive": 0.5427353572206869,
    "intuitively": 0.4334784441102586,
    "inundation": 0.7271464357226206,
    "invade": 0.6431942798571791,
    "invader": 0.7345147707384289,
    "invalid": 0.4862226825905132,
    "invalidate": 0.39237688485654415,
    "invalidation": 0.5556775080507304,
    "invalidity": 0.5037496695253981,
    "invaluable": 0.4640317992441892,
    "invariably": 0.20182219679849545,
    "invasion": 0.6831977747294756,
    "invasive": 0.6776147478814455,
    "invent": 0.5655395186986544,
    "invention": 0.48485685669126716,
    "inventive": 0.5854890753136988,
    "inventor": 0.6114396904216166,
    "inventory": 0.3048497349520355,
    "inverse": 0.17901585988882512,
    "inversely": 0.38595788305316003,
    "inversion": 0.43859545375198133,
    "invert": 0.37532987787087624,
    "inverted": 0.3916572445531011,
    "invest": 0.4925155865893013,
    "investigate": 0.36522249013592173,
    "investigation": 0.3834751522869991,
    "investigative": 0.3978311297825008,
    "investigator": 0.353280003031896,
    "investment": 0.5006575995764454,
    "investor": 0.618032253650667,
    "invidious": 0.7267237218456833,
    "invigorate": 0.7365419975739453,
    "invincible": 0.8197870841166245,
    "invisibility": 0.2864723642952523,
    "invisible": 0.20866858984499248,
    "invitation": 0.5653640776197072,
    "invite": 0.5668287146374092,
    "inviting": 0.754217355150603,
    "invocation": 0.4167050307858423,
    "invoice": 0.20804343890612836,
    "invoke": 0.5177642285545347,
    "involuntary": 0.3630371248599652,
    "involution": 0.37549788560078956,
    "involve": 0.4079846179676729,
    "involvement": 0.5595826718162572,
    "invulnerable": 0.46219112496303716,
    "inwards": 0.21085812793762362,
    "iodine": 0.17702973818035722,
    "ion": 0.18924024330576583,
    "iota": 0.30142261838726625,
    "irate": 0.7627794218108661,
    "ire": 0.6797598310575524,
    "iridescent": 0.4058176883677141,
    "iris": 0.30399893956086615,
    "irked": 0.7478367361834668,
    "irks": 0.6346255017945168,
    "iron": 0.1948607365725823,
    "ironclad": 0.4362736486053988,
    "ironic": 0.35871424176894234,
    "irons": 0.2600934955282498,
    "irony": 0.4095132544501493,
    "irradiation": 0.5282257767117359,
    "irrational": 0.7093566684194361,
    "irrationality": 0.6765759088540825,
    "irreconcilable": 0.6941632836521067,
    "irreducible": 0.3965620115613124,
    "irrefutable": 0.34546534525447326,
    "irregular": 0.4405582674594438,
    "irregularity": 0.7352974347031748,
    "irregularly": 0.4710432434235188,
    "irrelevant": 0.5421110059300499,
    "irreparable": 0.7376727745480902,
    "irreplaceable": 0.3721831449006234,
    "irrepressible": 0.3598285057046936,
    "irresistible": 0.7611899621536193,
    "irrespective": 0.3363909343445352,
    "irresponsible": 0.6655426847513722,
    "irreverent": 0.6584209296895788,
    "irreversible": 0.595960456321101,
    "irrevocable": 0.4638322590733898,
    "irrigate": 0.4255015451696723,
    "irrigation": 0.4230123080088297,
    "irritability": 0.8059728605972721,
    "irritable": 0.9044607599030884,
    "irritate": 0.8084875645423436,
    "irritated": 0.7175582619369368,
    "irritates": 0.750430343227356,
    "irritating": 0.8877455562165543,
    "irritation": 0.8754712667598877,
    "island": 0.387743895021163,
    "isle": 0.31617668706885094,
    "islet": 0.21101501266148623,
    "isolate": 0.4511707440859383,
    "isolated": 0.43833685867808386,
    "isolation": 0.463235597602582,
    "isomorphism": 0.20276133591968104,
    "isothermal": 0.30327536652719594,
    "isotope": 0.24601206215595825,
    "issue": 0.632574929116301,
    "itch": 0.47738024148537245,
    "itching": 0.6375865177673091,
    "itchy": 0.5506221862309465,
    "item": 0.16434162724532486,
    "itemize": 0.3325289184832408,
    "items": 0.23076404959904548,
    "iterate": 0.2813588570262707,
    "iteration": 0.26661520508204645,
    "iterative": 0.2584624934338936,
    "itinerant": 0.34991374284785653,
    "itinerary": 0.35395957173684817,
    "ivory": 0.17595228825712236,
    "jab": 0.36079297001054633,
    "jabber": 0.3318640381198196,
    "jack": 0.26454931395728887,
    "jackal": 0.44585810320341046,
    "jackass": 0.6604907325515774,
    "jacket": 0.25094419937841206,
    "jackhammer": 0.6472428509677843,
    "jackpot": 0.8578208657789367,
    "jackrabbit": 0.2672466139819885,
    "jacks": 0.22318845428073228,
    "jade": 0.2719512852491962,
    "jaded": 0.5060103634194932,
    "jag": 0.2860920031550997,
    "jagged": 0.6797270862235263,
    "jaguar": 0.4859505698449748,
    "jail": 0.8900393108864887,
    "jailbird": 0.5267793747119894,
    "jailbreak": 0.46433157216107046,
    "jailer": 0.6164759696892852,
    "jailhouse": 0.8723020763671652,
    "jalopy": 0.29115401418133985,
    "jam": 0.3448945804990318,
    "jamboree": 0.4346816444287268,
    "jammed": 0.6951087614985193,
    "jammer": 0.3585365276468298,
    "janitor": 0.1820926887170699,
    "janitorial": 0.20099479165140435,
    "japan": 0.37621144148390756,
    "jar": 0.20076002856764363,
    "jargon": 0.421769703262116,
    "jarhead": 0.3553201102187045,
    "jarring": 0.6248081335599004,
    "jasmine": 0.3690846867869349,
    "jasper": 0.24490030978572522,
    "jaundice": 0.5081547296279341,
    "jaunt": 0.5219293187264742,
    "java": 0.16623757447945756,
    "javelin": 0.33238073975043964,
    "jaw": 0.31331691545892126,
    "jawbone": 0.2375346683928408,
    "jaws": 0.3675750272869015,
    "jay": 0.23321713934040156,
    "jazz": 0.3102879961422007,
    "jazzy": 0.4064131197026553,
    "jealous": 0.7795540890008578,
    "jealousy": 0.7624180996049518,
    "jean": 0.2957213826210236,
    "jeans": 0.22738711253421398,
    "jeep": 0.34565344209713056,
    "jeering": 0.6507331484300456,
    "jelly": 0.24045184712776546,
    "jellybean": 0.2604324904248892,
    "jellyfish": 0.363014758057977,
    "jenny": 0.23479310931514394,
    "jeopardize": 0.7164364808214939,
    "jeopardy": 0.8587085073906711,
    "jerk": 0.6164759696892852,
    "jerks": 0.6949984568691697,
    "jerky": 0.5174624394452787,
    "jersey": 0.19689538179434188,
    "jest": 0.5002289462760157,
    "jester": 0.47501523733439016,
    "jesus": 0.4870793647507341,
    "jet": 0.51496926749077,
    "jetty": 0.32282484961382124,
    "jewel": 0.6174199685554159,
    "jeweler": 0.4771365106903529,
    "jewelry": 0.6021043846226483,
    "jib": 0.27229129363092386,
    "jiff": 0.24882627952798061,
    "jiffy": 0.2878827812034964,
    "jig": 0.22345551614980166,
    "jiggle": 0.46781047904931283,
    "jigsaw": 0.39695176328208387,
    "jihad": 0.5099883907690719,
    "jimmy": 0.188024607093837,
    "jingle": 0.3612559886339814,
    "jinx": 0.44261031297641745,
    "jitters": 0.775218330045558,
    "jittery": 0.6434472783426518,
    "jive": 0.3580474632314599,
    "job": 0.4415141662805348,
    "jobinterview": 0.646113480962693,
    "jock": 0.4543254730401392,
    "jockey": 0.4333473088865853,
    "jockstrap": 0.3286100450335086,
    "jog": 0.47652092747557856,
    "jogger": 0.3349935434954552,
    "john": 0.2241119800223749,
    "join": 0.43902348217786885,
    "joined": 0.31868272791062213,
    "joining": 0.46383047715025266,
    "joint": 0.26762983750619185,
    "jointly": 0.38304145577475385,
    "joke": 0.49758110563399927,
    "joker": 0.6618692669349204,
    "joking": 0.7201722897816819,
    "jolly": 0.8462464440219216,
    "jolt": 0.5172256825208047,
    "jornada": 0.32717430202832454,
    "jot": 0.2011534032145961,
    "jour": 0.21967597891837837,
    "journal": 0.26069460407990275,
    "journalism": 0.3514749714758018,
    "journalist": 0.2719477045887417,
    "journalistic": 0.38413637094054043,
    "journey": 0.7820215668024381,
    "journeyman": 0.5500115280222615,
    "joust": 0.3293778304272268,
    "jovial": 0.5462857660942126,
    "joy": 0.9348630113611025,
    "joyful": 0.9042999093291335,
    "joyous": 0.785921633852445,
    "joyride": 0.4475506799644074,
    "joys": 0.8459420416484169,
    "jubilant": 0.6857075407523531,
    "jubilee": 0.6924992216111767,
    "judge": 0.39095971731217066,
    "judged": 0.5634569814899083,
    "judging": 0.5627411152644687,
    "judgment": 0.41622826874742064,
    "judgmental": 0.4626073583102015,
    "judicial": 0.47812299278473536,
    "judiciary": 0.5108494054480898,
    "judicious": 0.3085481926468363,
    "judo": 0.5437817300664397,
    "jug": 0.10193111244003245,
    "juggle": 0.5379438932849588,
    "juggler": 0.6038805520021231,
    "juggling": 0.6201252686962125,
    "jugular": 0.4973169171792967,
    "juice": 0.4033685514728158,
    "juicer": 0.3300239925507596,
    "juicy": 0.5807872023252764,
    "juju": 0.32602368569408685,
    "juke": 0.29767823161055396,
    "jukebox": 0.44568880555624457,
    "jumble": 0.45030809079613676,
    "jumbled": 0.4958379074123323,
    "jumbo": 0.43597148364342414,
    "jump": 0.6346529263190379,
    "jump rope": 0.4944212175491106,
    "jumper": 0.22868739557778966,
    "jumpsuit": 0.21083250673890494,
    "jumpy": 0.602801535262945,
    "junction": 0.28978943816931196,
    "juncture": 0.4216183415519489,
    "jungle": 0.31331691545892126,
    "junior": 0.252835693642151,
    "juniper": 0.1953863952726883,
    "junk": 0.6408141737320276,
    "junket": 0.32104177791887845,
    "junkie": 0.8220280058108803,
    "junky": 0.4185954922685,
    "junkyard": 0.5180702109579027,
    "junta": 0.31533990526324224,
    "juridical": 0.24981741322977336,
    "jurisdiction": 0.37206706703064635,
    "jurisprudence": 0.3124485464287186,
    "jurist": 0.3254029136109108,
    "juror": 0.43733862457119344,
    "jury": 0.3943510709704214,
    "justice": 0.5093990450611595,
    "justifiable": 0.4742440121393733,
    "justification": 0.3105415171706482,
    "justify": 0.3243128372026613,
    "juststop": 0.234102530531508,
    "justthebeginning": 0.2837213211002528,
    "jute": 0.09015483189956726,
    "juvenile": 0.39206170290308656,
    "juxtaposition": 0.3222721399100838,
    "kaiser": 0.31539451112870553,
    "kale": 0.08643267246251034,
    "kaleidoscope": 0.30146580112645216,
    "kamikaze": 0.7193272994148551,
    "kangaroo": 0.3424933681132696,
    "kanji": 0.2338756756933496,
    "kappa": 0.2063901132492405,
    "kaput": 0.405132847041342,
    "karaoke": 0.5811419926075141,
    "karate": 0.5867294426413752,
    "karma": 0.31331691545892126,
    "karmic": 0.33867745082379597,
    "kayak": 0.41009524537800024,
    "kazoo": 0.2738407285620666,
    "kebab": 0.25194459835237837,
    "keel": 0.32220655707132323,
    "keen": 0.6891227633315749,
    "keep": 0.3218642572533102,
    "keeper": 0.3124485464287186,
    "keeping": 0.1693144869046196,
    "keepsake": 0.3625209739616648,
    "keg": 0.2245471937221038,
    "kelp": 0.11356979537962952,
    "ken": 0.24531654536875944,
    "kennel": 0.3050860292229385,
    "kerchief": 0.05255127714334177,
    "kern": 0.2539906361728667,
    "kernel": 0.27275696750052447,
    "kerosene": 0.40066050559862787,
    "ketchup": 0.26881958585182325,
    "kettle": 0.3655132511773034,
    "key": 0.1886221458618948,
    "keyboard": 0.1527257773192997,
    "keyed": 0.3057875259517046,
    "keyhole": 0.20538261372333552,
    "keynote": 0.3078431941935871,
    "keypad": 0.16439791087163194,
    "keystone": 0.2735555933683612,
    "keyword": 0.3533057904816583,
    "khaki": 0.15232161843097689,
    "khan": 0.29003812520924466,
    "kibble": 0.27087556319309597,
    "kick": 0.6458667821667876,
    "kickboxing": 0.6293847882799309,
    "kicker": 0.4909685619534512,
    "kicking": 0.6124708774958875,
    "kickoff": 0.4059472750473099,
    "kid": 0.4611799396167297,
    "kidder": 0.6124520304717249,
    "kidding": 0.44578511529258225,
    "kiddo": 0.32560680076375176,
    "kiddos": 0.28862425675097286,
    "kidnap": 0.975527638534198,
    "kidnapped": 0.9615520954171433,
    "kidnapper": 0.8721992827646617,
    "kidnapping": 0.8791002127166464,
    "kidney": 0.20434351293390338,
    "kids": 0.5842871844408029,
    "kill": 0.9630176691670942,
    "killer": 0.9933941794424477,
    "killing": 0.9428686703676397,
    "killjoy": 0.5906137184962181,
    "kiln": 0.25092998245789766,
    "kilo": 0.20538261372333552,
    "kilogram": 0.10817697081007227,
    "kilometer": 0.2552524122395058,
    "kilt": 0.19091715577737267,
    "kimono": 0.22297876185632123,
    "kin": 0.26336139890851007,
    "kind": 0.609437686512942,
    "kindergarten": 0.5607006172887936,
    "kindling": 0.4303829345485533,
    "kindness": 0.6699878767670242,
    "kindred": 0.44268680709275865,
    "kinematics": 0.3178468966534542,
    "kinesiology": 0.28890195156865084,
    "kinetic": 0.35805548483229743,
    "king": 0.5318553032195883,
    "king snake": 0.5842896364065131,
    "kingdom": 0.46521394947277067,
    "kingpin": 0.46002285784009017,
    "kink": 0.480324824184315,
    "kinky": 0.36043542901875286,
    "kinship": 0.40343432447923677,
    "kiosk": 0.12894506377290657,
    "kirk": 0.21496810020884455,
    "kiss": 0.9127517909110611,
    "kisser": 0.6909051840056439,
    "kissy": 0.7278142119221818,
    "kit": 0.20792709483194213,
    "kitchen": 0.274975585640237,
    "kite": 0.3676550541341107,
    "kitten": 0.4854065413607433,
    "kiwi": 0.22256412375332227,
    "klutz": 0.4179344444893047,
    "knack": 0.331947493055956,
    "knapsack": 0.16763517251266297,
    "knead": 0.2700532599371009,
    "knee": 0.09786839121248211,
    "kneecap": 0.21329443334145975,
    "kneel": 0.25774611007929504,
    "kneeling": 0.445272087702669,
    "knell": 0.3701263782537413,
    "knick": 0.3137854916692251,
    "knickers": 0.256074649949384,
    "knife": 0.537149128589524,
    "knight": 0.480237648611579,
    "knighthood": 0.5652546558206577,
    "knit": 0.13817495556322207,
    "knob": 0.2899936977352649,
    "knock": 0.42907900300429613,
    "knockoff": 0.4501078907418599,
    "knockout": 0.5417473942544064,
    "knoll": 0.19912050505741377,
    "knot": 0.08756205613814014,
    "knots": 0.20870191072764,
    "knotted": 0.4578516619347016,
    "know": 0.42135977184503376,
    "knowing": 0.5139589290646623,
    "knowingly": 0.271339395655409,
    "knowledge": 0.5655249003582034,
    "knowledgeable": 0.6015534421032291,
    "knuckle": 0.2680144779975889,
    "knucklehead": 0.5850444281181876,
    "knuckles": 0.4284131792450019,
    "koala": 0.14150322737592477,
    "kook": 0.30458940713899774,
    "kooky": 0.3912347618451534,
    "kool-aid": 0.16021226968808983,
    "kos": 0.2812164591385884,
    "kosher": 0.26172371266994815,
    "kraut": 0.3444981457717683,
    "kris": 0.2571988146991968,
    "kryptonite": 0.5451056591379372,
    "kudos": 0.7437842976194053,
    "kumquat": 0.26985798015541085,
    "lab": 0.30653540534965473,
    "label": 0.13620773120432322,
    "labor": 0.44178609145262426,
    "laboratory": 0.3134492343440404,
    "labored": 0.33576709762968143,
    "laborer": 0.32516047632282247,
    "laboring": 0.5219179984039152,
    "laborious": 0.44508541390109607,
    "labyrinth": 0.5619611387092502,
    "lac": 0.269450896547546,
    "lace": 0.15705865318966797,
    "laceration": 0.6977650122901101,
    "lack": 0.40307612427797135,
    "lackey": 0.4699976392136912,
    "lacking": 0.43602456198763617,
    "lackluster": 0.3782011531772637,
    "lacquer": 0.18455796707500702,
    "lacrosse": 0.4466989152791318,
    "lactose": 0.13472775203928355,
    "lad": 0.2845044815635936,
    "ladder": 0.26733996464339704,
    "laddie": 0.4163274140448641,
    "laden": 0.3252828888623956,
    "lading": 0.3168886115156725,
    "ladle": 0.20070709943766768,
    "lady": 0.5980522110594679,
    "lady bug": 0.2511412824163132,
    "ladybug": 0.26312225786008014,
    "ladylike": 0.3779326941255381,
    "ladyship": 0.30118586251767265,
    "lag": 0.4482723082616524,
    "lager": 0.31212416325634446,
    "lagging": 0.6399446947809169,
    "lagoon": 0.21838654983067113,
    "lair": 0.2576484390960548,
    "laity": 0.15744400597037864,
    "lake": 0.2513344699479718,
    "lama": 0.17484060873387677,
    "lamb": 0.22881270106345586,
    "lame": 0.5683740046478046,
    "lament": 0.4889142125185834,
    "lamenting": 0.5444814998025598,
    "lamina": 0.15251527485363534,
    "laminated": 0.1786347137932726,
    "lamp": 0.10817697081007227,
    "lamppost": 0.20059790429255192,
    "lance": 0.4268015199542673,
    "lancer": 0.34910472672419784,
    "land": 0.1465608204131359,
    "landed": 0.5090028990505346,
    "landfall": 0.2524310104129997,
    "landfill": 0.2800823982274782,
    "landing": 0.47277158622345206,
    "landlady": 0.277073637632165,
    "landlocked": 0.3780333837020906,
    "landlord": 0.40453592388254567,
    "landmark": 0.32640260815195665,
    "lands": 0.17113621126684975,
    "landscape": 0.28207093546717527,
    "landscaping": 0.5100109198570005,
    "landslide": 0.7151870242985733,
    "lane": 0.3055006570220373,
    "language": 0.29583338680995125,
    "languid": 0.3170478097516579,
    "languish": 0.4440668060835936,
    "languishing": 0.38611538899097514,
    "lanky": 0.2729239701633584,
    "lantern": 0.18107662788857287,
    "lap": 0.3349935434954552,
    "lapdog": 0.33699938049167033,
    "lapel": 0.1387737867512306,
    "lapse": 0.18507780238317584,
    "lapsed": 0.2548438730987685,
    "laptop": 0.3240760803914531,
    "larceny": 0.6665341263539138,
    "lard": 0.12406090825771318,
    "larder": 0.2441465555870512,
    "large": 0.4671636295818893,
    "larger": 0.5507149730928306,
    "largo": 0.2901337982493995,
    "lark": 0.1600801312728781,
    "larva": 0.43891417739948385,
    "laryngitis": 0.6354637765824679,
    "larynx": 0.2454542185996949,
    "lasagna": 0.40513284704134206,
    "laser": 0.3335709309254349,
    "lash": 0.6792943816464136,
    "lass": 0.4040159466721356,
    "lasso": 0.2856775853117331,
    "lastday": 0.4651730628982881,
    "lasting": 0.5601362891650022,
    "lastminute": 0.3912347618451534,
    "latch": 0.17055598139388503,
    "late": 0.40641510111623375,
    "lateness": 0.4624430450456794,
    "latent": 0.3082379122722406,
    "lateral": 0.2023305203846514,
    "laterally": 0.12692907357565594,
    "latex": 0.23523058012036568,
    "lathe": 0.26429723473681604,
    "lather": 0.2425827330775053,
    "latitude": 0.1653006029619734,
    "latrine": 0.24488488418307652,
    "latrines": 0.4987374631676152,
    "latte": 0.21790547807025273,
    "lattice": 0.27229129363092386,
    "laud": 0.24518941454585236,
    "laudable": 0.4476362734869702,
    "laudation": 0.3490489564734798,
    "laudatory": 0.2831548710799057,
    "laugh": 0.8427456327861352,
    "laughable": 0.4313814822399997,
    "laughing": 0.7226007723669032,
    "laughingstock": 0.5458917688831211,
    "laughs": 0.758800102316576,
    "laughter": 0.8212761565092989,
    "launch": 0.6288229599225997,
    "launcher": 0.5724481460991815,
    "launches": 0.43949771060391696,
    "launder": 0.2655413536568145,
    "laundering": 0.1808137972318328,
    "laundry": 0.23111644248685592,
    "laureate": 0.38897543615439656,
    "laurel": 0.16225210604918214,
    "laurels": 0.273649176931042,
    "lava": 0.46623693959040863,
    "lavage": 0.3220137011972509,
    "lavatory": 0.22318845428073228,
    "lavender": 0.43238509453333507,
    "lavish": 0.6115467915233187,
    "law": 0.5195762367665925,
    "lawful": 0.3113238601434784,
    "lawless": 0.6260184530173222,
    "lawlessness": 0.7645235049491114,
    "lawman": 0.32433170922109006,
    "lawn": 0.22461677482236492,
    "lawnmower": 0.3318400805270554,
    "lawsuit": 0.6942170146697677,
    "lawyer": 0.3631532707949883,
    "lax": 0.2431374071015247,
    "laxative": 0.48264781406933893,
    "lay": 0.1722517280157466,
    "layaway": 0.32928455490028696,
    "layer": 0.06474415113224072,
    "layered": 0.17120453741485978,
    "layman": 0.17719697366981382,
    "layout": 0.30365465818348764,
    "layover": 0.1875871762446129,
    "laziness": 0.31913823342273295,
    "lazy": 0.1743006131065714,
    "lazyday": 0.26896127217341786,
    "lea": 0.17143867095655935,
    "lead": 0.5078134796093146,
    "leaded": 0.4176811664689339,
    "leader": 0.621535571053915,
    "leadership": 0.72632682596462,
    "leading": 0.676350493904493,
    "leads": 0.2843493618473665,
    "leaf": 0.08103978832627814,
    "leaflet": 0.06389521476996533,
    "leafy": 0.3972665753730126,
    "league": 0.2733630061055065,
    "leak": 0.6079831168363398,
    "leakage": 0.6846223804084917,
    "leaky": 0.6770753978983085,
    "lean": 0.3760380658331254,
    "leaned": 0.22146687747118854,
    "leaning": 0.23179108637691956,
    "leap": 0.5770369091483625,
    "learn": 0.6555124265083828,
    "learned": 0.400866197006299,
    "learner": 0.40255465582567534,
    "learning": 0.6247947000481101,
    "lease": 0.2760512896632152,
    "leash": 0.3050934369538819,
    "leather": 0.16073002779107348,
    "leathery": 0.3040451519988173,
    "leave": 0.22454719372210374,
    "leavemealone": 0.4715726615355474,
    "leaving": 0.6054253532473658,
    "lecherous": 0.7282834475658166,
    "lecture": 0.3040872338003434,
    "lecturer": 0.43121266637779493,
    "ledge": 0.14124763704371573,
    "ledger": 0.19195419777379188,
    "lee": 0.11556367559642049,
    "leech": 0.5510494125614642,
    "leeches": 0.7489616904595132,
    "leer": 0.2341850761434643,
    "leery": 0.4847210746241335,
    "lees": 0.4140364370961786,
    "leeway": 0.37930697851028833,
    "left": 0.28149858326149824,
    "leftout": 0.4313840014784047,
    "leftover": 0.27252017993446037,
    "leftovers": 0.4384885495143771,
    "lefty": 0.2281209152995965,
    "leg": 0.20099479165140435,
    "legacy": 0.5421110059300499,
    "legal": 0.29962148018658336,
    "legality": 0.4131636346526156,
    "legalize": 0.27252017993446037,
    "legalized": 0.4542094848099456,
    "legally": 0.49054373239344434,
    "legend": 0.5937173321096357,
    "legendary": 0.6288897570815608,
    "legibility": 0.48999707834041,
    "legible": 0.2593830837588956,
    "legion": 0.36546946899793054,
    "legislate": 0.3866315728840117,
    "legislation": 0.24135680447724245,
    "legislative": 0.2652835686671125,
    "legislator": 0.37121685845334756,
    "legislature": 0.2575898239280533,
    "legit": 0.4309908575203499,
    "legitimacy": 0.5277559377135935,
    "legitimate": 0.4595161525549597,
    "lego": 0.1862142549432798,
    "legs": 0.23031775943090563,
    "legume": 0.14428536934081615,
    "legwork": 0.39632424265786054,
    "leisure": 0.30729011999859385,
    "leisurely": 0.43767987309620776,
    "lemma": 0.13245869815729205,
    "lemon": 0.19858795573551347,
    "lemonade": 0.2485716235950774,
    "lend": 0.274411247935622,
    "lender": 0.3960978198842983,
    "lending": 0.37532987787087624,
    "length": 0.14939918346023434,
    "lengthen": 0.3352612590742918,
    "lengthened": 0.33809797119167184,
    "lengthening": 0.41450935312323356,
    "lengthwise": 0.2976639823709585,
    "lengthy": 0.19771055183323522,
    "leniency": 0.2534978622373699,
    "lenient": 0.2662118508471103,
    "lens": 0.13439185090242664,
    "leopard": 0.5188079667534611,
    "leotard": 0.24703025297442222,
    "leper": 0.7447208208449556,
    "leprechaun": 0.31158323538317767,
    "leprosy": 0.7151886733658697,
    "lesbian": 0.4688211973307747,
    "lesbianism": 0.5547544804708913,
    "lesion": 0.561476487265961,
    "less": 0.3279110933237227,
    "lessee": 0.30691908075119995,
    "lessen": 0.3884610124040427,
    "lessening": 0.2149681002088445,
    "lesser": 0.11309665428487681,
    "lesson": 0.47519987639253625,
    "lessor": 0.3058392890470276,
    "let": 0.22323469200792254,
    "lethal": 0.7620246449220724,
    "lethargic": 0.4057178313722183,
    "lethargy": 0.455264577453566,
    "letter": 0.21310898926545413,
    "lettered": 0.19861460528062316,
    "letterhead": 0.16635058947456124,
    "lettering": 0.056346899451227665,
    "letters": 0.2735957034311983,
    "lettuce": 0.09834528767502392,
    "leukemia": 0.7110672159145839,
    "levee": 0.16224706358511992,
    "level": 0.1973773882002703,
    "lever": 0.22034936378358866,
    "leverage": 0.31058375569187546,
    "levitate": 0.39588747878444913,
    "levy": 0.2539906361728667,
    "lewd": 0.6489492105909629,
    "lexicon": 0.2876396103275969,
    "ley": 0.25662084099295174,
    "liabilities": 0.4074470379022308,
    "liability": 0.3701263782537412,
    "liable": 0.3919726822651581,
    "liaison": 0.3215359300597292,
    "liar": 0.797550860472532,
    "libel": 0.7309800905934654,
    "libelous": 0.7578729557698746,
    "liberal": 0.37073795044754015,
    "liberalism": 0.4884019367369769,
    "liberate": 0.5671802967522439,
    "liberated": 0.5873326829688648,
    "liberating": 0.7462631204443131,
    "liberation": 0.5401227564018176,
    "liberty": 0.7578306287801648,
    "libido": 0.559177716241252,
    "librarian": 0.12739885302888992,
    "library": 0.35885112274836856,
    "libretto": 0.22046439548569227,
    "lice": 0.6245426601461608,
    "license": 0.21783863512152077,
    "lichen": 0.24025650383297925,
    "lick": 0.2933323928165801,
    "licorice": 0.2808449300862458,
    "lid": 0.04997403577089296,
    "lie": 0.7462333267135243,
    "liege": 0.2458774911284934,
    "lien": 0.4007032535366768,
    "lieu": 0.2517659241786626,
    "lieutenant": 0.42050359892464884,
    "life": 0.7477796366796292,
    "lifeblood": 0.528876569663636,
    "lifeboat": 0.4018141044284428,
    "lifeguard": 0.6808017833619718,
    "lifeisgood": 0.5919560591498675,
    "lifeless": 0.6957660483085824,
    "lifelike": 0.544871149408988,
    "lifeline": 0.49026904881962585,
    "lifelong": 0.49061635485428867,
    "lifer": 0.3373055807130699,
    "lifesaver": 0.8030010138046397,
    "lifestyle": 0.4594916133968103,
    "lifesucks": 0.6520905651632332,
    "lifetime": 0.5880183232800233,
    "lift": 0.4362736486053989,
    "lifted": 0.39936634258815623,
    "liftoff": 0.44490850673717364,
    "ligament": 0.23140932117862653,
    "ligation": 0.3261709098701872,
    "ligature": 0.24931790705546233,
    "light": 0.4116065389184386,
    "light year": 0.3958746667056949,
    "lightbulb": 0.13539675419665043,
    "lighten": 0.3686713631826972,
    "lightheaded": 0.46262640605431,
    "lighthouse": 0.17524492616081475,
    "lighting": 0.460517758936916,
    "lightness": 0.46102177914451037,
    "lightning": 0.46773261241817105,
    "lights": 0.4640317992441892,
    "lightweight": 0.2667559130276701,
    "likable": 0.6126498995892027,
    "like": 0.35656327083951644,
    "likelihood": 0.46991595414677656,
    "likely": 0.25932289443347123,
    "likeness": 0.35143058677281286,
    "likewise": 0.19962999537231227,
    "liking": 0.803526403466622,
    "lilac": 0.23665813374051736,
    "lily": 0.19977604042164585,
    "limb": 0.22072229245363217,
    "limber": 0.5686836416755523,
    "limbo": 0.19434204219098722,
    "lime": 0.1444744284445103,
    "limelight": 0.48700916335817424,
    "limestone": 0.20798419498817372,
    "limey": 0.18367666283720108,
    "limit": 0.28528780574161144,
    "limitation": 0.5150477563045877,
    "limited": 0.3930507331840511,
    "limitless": 0.4583340715498659,
    "limo": 0.41740966127489293,
    "limousine": 0.38611538899097514,
    "limp": 0.29626342893480123,
    "lin": 0.22202317740847466,
    "line": 0.056346899451227665,
    "lineage": 0.33447529427687717,
    "lineal": 0.03767391296231263,
    "linear": 0.2099376695276784,
    "linebacker": 0.43702957256083214,
    "lined": 0.21239163229266902,
    "linen": 0.26317449727085807,
    "liner": 0.22345551614980166,
    "lines": 0.1634658479060903,
    "lineup": 0.30936768671114145,
    "linger": 0.15163086462358794,
    "lingerie": 0.28115004714927594,
    "lingering": 0.46441702312027616,
    "lingo": 0.2051348501012292,
    "lingual": 0.2696932184082125,
    "linguini": 0.23957584955050823,
    "linguist": 0.19759025390885918,
    "linguistic": 0.26934725402221726,
    "linguistics": 0.22576377858814017,
    "lining": 0.21437000684356988,
    "link": 0.1418526998382025,
    "linoleum": 0.20510440940573424,
    "lint": 0.12649906426307306,
    "lion": 0.4860426219657451,
    "lip": 0.18782093730561333,
    "liposuction": 0.5524816097984202,
    "lipstick": 0.3272688123712543,
    "liquefaction": 0.41234094741356553,
    "liquefied": 0.28806227054277583,
    "liqueur": 0.46978840826769147,
    "liquid": 0.11224335016814778,
    "liquidate": 0.5025338600377756,
    "liquidation": 0.4258077446637535,
    "liquidator": 0.489831223369136,
    "liquidity": 0.4277363799733769,
    "liquor": 0.4957141644857665,
    "lira": 0.10916108992456781,
    "lisp": 0.298986183830792,
    "list": 0.11245234593268175,
    "listen": 0.42909608074161265,
    "listener": 0.3068772872608467,
    "listenting": 0.2800683766829698,
    "listing": 0.1403379477290927,
    "listless": 0.4384885495143771,
    "listneing": 0.2023305203846514,
    "litany": 0.19441973447875835,
    "liter": 0.10270989831834684,
    "literacy": 0.34828309796089,
    "literal": 0.20610847077603076,
    "literally": 0.2067190970902915,
    "literary": 0.3419701894941714,
    "literature": 0.2930204695174876,
    "lithe": 0.44725466899012223,
    "lithium": 0.19759025390885918,
    "lithograph": 0.17548171168595256,
    "lithography": 0.19551542349299297,
    "lithology": 0.20623740785164646,
    "lithosphere": 0.17121063714619006,
    "litigant": 0.5565103530412114,
    "litigate": 0.6748956336522683,
    "litigation": 0.5456939018936702,
    "litigator": 0.4250964035194804,
    "litigious": 0.5416925213365803,
    "litter": 0.5004550316456179,
    "little": 0.12415346530388265,
    "littlethings": 0.36430308050688737,
    "littoral": 0.22295511169024773,
    "liturgy": 0.1631946455407488,
    "live": 0.7290999218467779,
    "livelife": 0.5969969990344333,
    "livelihood": 0.40635763701421845,
    "lively": 0.7714867969617833,
    "liven": 0.5729887879665838,
    "liver": 0.152499578376652,
    "livery": 0.23716421342871138,
    "livestock": 0.40502623375572466,
    "livid": 0.5441400395554516,
    "living": 0.6755036344411358,
    "lizard": 0.26178626920349835,
    "llama": 0.379442938332404,
    "lml": 0.3292169176559228,
    "load": 0.2855160164297845,
    "loader": 0.22020007310473771,
    "loaf": 0.36103866610794066,
    "loafer": 0.43809804653904694,
    "loam": 0.20476610005895815,
    "loan": 0.2977913695054443,
    "loath": 0.7340179811406627,
    "loathe": 0.7922715787109366,
    "loathful": 0.8298736752682926,
    "loathing": 0.8424783034253868,
    "loathsome": 0.7406578749988095,
    "lobby": 0.3008075985848288,
    "lobbyist": 0.36682053890110206,
    "lobe": 0.20065416118564924,
    "lobotomy": 0.4893964871584861,
    "lobster": 0.2090113042454385,
    "local": 0.2326152712439058,
    "locale": 0.22295511169024773,
    "locality": 0.2012844163559581,
    "localization": 0.17833038118880337,
    "localize": 0.29081394909217306,
    "localized": 0.27252017993446037,
    "locate": 0.3428274906568917,
    "location": 0.25563055541319263,
    "locator": 0.24571978538287692,
    "loch": 0.10440185839468932,
    "lock": 0.505063330127871,
    "locker": 0.16010554759366455,
    "locket": 0.22260118463699535,
    "locksmith": 0.23716421342871138,
    "lockup": 0.5483003106602786,
    "loco": 0.6061767721800254,
    "locomotion": 0.38985801496313666,
    "locomotive": 0.4329982963436703,
    "locust": 0.23441172507037722,
    "lode": 0.3065887149119158,
    "lodge": 0.2831679121606151,
    "lodger": 0.2637523042364857,
    "lodging": 0.3158688030009283,
    "loft": 0.20510440940573424,
    "lofty": 0.3830795147021906,
    "log": 0.23367257205982234,
    "logarithm": 0.2563744565789332,
    "logarithmic": 0.273954722797798,
    "logic": 0.2072767141551734,
    "logical": 0.4939452357930586,
    "logistics": 0.3597006316859072,
    "logo": 0.14246309604539356,
    "logotype": 0.17286966933562015,
    "loin": 0.17194041791339454,
    "lollipop": 0.3434821931562829,
    "lone": 0.41827733786679655,
    "loneliness": 0.4952347017612276,
    "lonely": 0.34517367783229835,
    "loner": 0.17476834802506527,
    "lonesome": 0.2944230580400676,
    "long": 0.19182817155254403,
    "longboat": 0.27653892565765387,
    "longevity": 0.39731566294139226,
    "longing": 0.28966888417408654,
    "longitude": 0.15103036160273095,
    "longitudinal": 0.22834762242675222,
    "longitudinally": 0.2135147070842359,
    "longtime": 0.32244908450776827,
    "loo": 0.2430870185613844,
    "look": 0.39817291555979806,
    "looker": 0.21535989622433385,
    "lookout": 0.44338709657490083,
    "loom": 0.10155528250411097,
    "looming": 0.5485341097947425,
    "loon": 0.2367094662579619,
    "loony": 0.2964013490612312,
    "loop": 0.17708708717407548,
    "loophole": 0.5339496280723153,
    "loopy": 0.33354860596451447,
    "loose": 0.17707155630032914,
    "loosen": 0.17174688978407399,
    "loosening": 0.24000728139773542,
    "loot": 0.5032859697799075,
    "lop": 0.21437000684356985,
    "lopsided": 0.6354637765824679,
    "lord": 0.22546693902278328,
    "lords": 0.2090113042454385,
    "lordship": 0.36748998395589094,
    "lore": 0.3670666842612986,
    "lorry": 0.29095376044145466,
    "lose": 0.6666949348040184,
    "loser": 0.6981738918465821,
    "losing": 0.7913122156407064,
    "loss": 0.752423948997037,
    "lost": 0.6306418217381994,
    "lot": 0.0777168782944328,
    "lotion": 0.32029947685350957,
    "lots": 0.2770983665845465,
    "lottery": 0.6425636709753144,
    "lotto": 0.5690889160615078,
    "lotus": 0.24794135181084354,
    "loud": 0.44187938014767697,
    "loudly": 0.5186280801688684,
    "loudmouth": 0.46646165768398495,
    "loudness": 0.43247561080763547,
    "loudspeaker": 0.4987357840187772,
    "lounge": 0.14573612542071723,
    "lounging": 0.30408805889058854,
    "louse": 0.5269163018347176,
    "lousy": 0.6273491143930305,
    "lovable": 0.6808899845660128,
    "love": 0.820882104804446,
    "loved": 0.6888429808517162,
    "lovee": 0.7788377199749583,
    "loveee": 0.7488333801953696,
    "loveless": 0.6143159651709317,
    "lovelife": 0.6417722857200907,
    "loveliness": 0.7575123261189949,
    "lovelovelove": 0.7729532690520541,
    "lovely": 0.6759055307205287,
    "lovemaking": 0.9790121331740235,
    "lovemylife": 0.8201157993185559,
    "lover": 0.8124935337793131,
    "lovesick": 0.7407346468100463,
    "lovethis": 0.6494669546147211,
    "loving": 0.7866440785342655,
    "lovinglife": 0.7493085070723073,
    "lovinlife": 0.41070343674639476,
    "low": 0.2808799127182269,
    "lowdown": 0.37701433429521114,
    "lower": 0.26832461764255605,
    "lowering": 0.35546459692216126,
    "lowest": 0.2915218773337611,
    "lowlands": 0.2702034754389837,
    "lowlife": 0.4434148185512521,
    "lowly": 0.15617277559554843,
    "lox": 0.20099479165140435,
    "loyal": 0.5809508228176608,
    "loyalty": 0.6100241717882666,
    "lsd": 0.33244248696879025,
    "luau": 0.368064266049406,
    "lube": 0.3058392890470276,
    "lubricant": 0.414007150317402,
    "lubricate": 0.3058392890470276,
    "lubrication": 0.46309287679528716,
    "lucid": 0.49493963109041406,
    "luck": 0.6022415753602647,
    "luckiest": 0.784478028667464,
    "lucky": 0.8021137531363148,
    "luckygirl": 0.6401461665501821,
    "lucrative": 0.4632742450018784,
    "ludicrous": 0.6447132473301593,
    "lug": 0.3395258910423216,
    "luggage": 0.10493292640918717,
    "lukewarm": 0.1681574380185287,
    "lull": 0.09264751897786176,
    "lullaby": 0.3974440749146939,
    "lumbar": 0.3443959773397554,
    "lumber": 0.04755389414687269,
    "lumbering": 0.41409891005063176,
    "lumberjack": 0.4367802089986633,
    "luminescent": 0.5586482570429185,
    "luminous": 0.6535338132057575,
    "lump": 0.18910389142070086,
    "lumpy": 0.38232608940416474,
    "lunacy": 0.8171282113021208,
    "lunar": 0.15769033672271418,
    "lunatic": 0.7913363631313244,
    "lunch": 0.6043110328340845,
    "lunchbox": 0.28482665656667355,
    "luncheon": 0.48242467086243707,
    "lunchtime": 0.6231103131188498,
    "lung": 0.13444669519944047,
    "lunge": 0.5338099726514588,
    "lungs": 0.1877288368965344,
    "lurch": 0.4862226825905132,
    "lure": 0.3693047418901168,
    "lurid": 0.7521904363897713,
    "lurk": 0.6583695557442758,
    "lurking": 0.5493966858751826,
    "luscious": 0.6733520560634171,
    "lush": 0.6494799496847017,
    "lust": 0.6722113971713083,
    "luster": 0.6129381257309278,
    "lustful": 0.6407556959447559,
    "lustrous": 0.5627284605667406,
    "lusty": 0.6697474567086226,
    "lute": 0.23527023230976093,
    "luxuriant": 0.6413416269717523,
    "luxurious": 0.8004240349334882,
    "luxury": 0.7949740835494955,
    "lycra": 0.2645721387609371,
    "lye": 0.276390311171642,
    "lying": 0.6464190412429723,
    "lymph": 0.34565344209713056,
    "lymphatic": 0.35673004111154877,
    "lymphoma": 0.6097144349746891,
    "lynch": 0.8051958807878928,
    "lynching": 0.8602066568687592,
    "lynx": 0.379442938332404,
    "lyre": 0.35348037031335233,
    "lyric": 0.29303827604084026,
    "lyrical": 0.3985567288490513,
    "lyrics": 0.11545837778062497,
    "macadamia": 0.24449033702726472,
    "macarena": 0.5948678053604706,
    "macaroni": 0.5136088549989744,
    "mace": 0.24250023249912372,
    "mach": 0.2554649324050196,
    "machete": 0.585376961064051,
    "machine": 0.30541513308344814,
    "machinery": 0.4044411205612813,
    "machinist": 0.38602391787557455,
    "macho": 0.5083266610698814,
    "mackerel": 0.2669600721531311,
    "macro": 0.2889473583949842,
    "mad": 0.7481174199184623,
    "madam": 0.17921869273160143,
    "madame": 0.3392759363053214,
    "madden": 0.46341870360318943,
    "madder": 0.653696480602385,
    "mademoiselle": 0.454630431780742,
    "mademyday": 0.4631243973835816,
    "madhouse": 0.7227968678610186,
    "madman": 0.8346383721977658,
    "madness": 0.8224584026458532,
    "maestro": 0.5010485933144971,
    "mafia": 0.7576487559023585,
    "magazine": 0.22597579013566912,
    "mage": 0.26040756142064136,
    "magenta": 0.21075135929041755,
    "maggot": 0.49326783408992314,
    "magic": 0.7088836030013017,
    "magical": 0.7109731542332263,
    "magician": 0.5389361040644455,
    "magistrate": 0.36129726849931865,
    "magma": 0.4833265010024676,
    "magna": 0.332333651657761,
    "magnate": 0.5126553894630665,
    "magnesium": 0.16585347023055985,
    "magnet": 0.1801940739883796,
    "magnetic": 0.3663823123720111,
    "magnetism": 0.3787041135141397,
    "magnetite": 0.3000708463764944,
    "magnification": 0.7111074063725152,
    "magnificence": 0.7251936559984845,
    "magnificent": 0.8889005812869797,
    "magnifier": 0.07850788069696045,
    "magnify": 0.4896335003242975,
    "magnifying": 0.16097459844107836,
    "magnitude": 0.4285018347730011,
    "magnolia": 0.19156913972506337,
    "magpie": 0.2705163070318107,
    "mahi mahi": 0.23140932117862653,
    "mahjong": 0.24972898033191812,
    "mahogany": 0.14352363800596651,
    "maid": 0.201865046875046,
    "maiden": 0.4250020809766217,
    "mail": 0.16184967196065533,
    "mailbox": 0.11224180130618269,
    "mailing": 0.3020723676859405,
    "mailman": 0.3258380178149056,
    "maim": 0.7421345123434939,
    "main": 0.39532613812151285,
    "mainframe": 0.3000708463764944,
    "mainland": 0.34078190068474024,
    "mainstay": 0.3522199923050185,
    "mainstream": 0.3951296555405283,
    "maintain": 0.33970434440586295,
    "maintenance": 0.2634337521165653,
    "majestic": 0.8453315212592548,
    "majesty": 0.6203434202455155,
    "major": 0.4300465154375013,
    "majority": 0.44508725638544056,
    "make": 0.3531643100988671,
    "makeover": 0.5061010600253919,
    "maker": 0.44737211376340985,
    "makeshift": 0.3976356235824991,
    "makesmehappy": 0.7411683568407909,
    "makesmemad": 0.52034032257337,
    "makeup": 0.374389640476639,
    "makingdisciples": 0.3421272826606738,
    "malady": 0.6546187926693545,
    "malaise": 0.6523919331794338,
    "malaria": 0.712053176340139,
    "malarkey": 0.3392759363053214,
    "male": 0.36865710423139364,
    "malevolent": 0.8634810299843465,
    "malfeasance": 0.8400582053014886,
    "malformation": 0.7401474854615789,
    "malfunction": 0.6724066969807438,
    "malice": 0.8629140547207015,
    "malicious": 0.7176754116584338,
    "malign": 0.7582256001086375,
    "malignancy": 0.7782758464172781,
    "malignant": 0.7909620040107821,
    "maligned": 0.7573817567559328,
    "mall": 0.5521530408254617,
    "malleable": 0.3050860292229385,
    "mallet": 0.2945506299949831,
    "malnutrition": 0.8162706878558125,
    "malpractice": 0.7049522346641135,
    "malt": 0.4069860897498711,
    "mama": 0.5767394868736265,
    "mambo": 0.6140804750901816,
    "mamma": 0.23107228804900531,
    "mammal": 0.31104890872755114,
    "mammoth": 0.2826119748006688,
    "mammy": 0.3457351012202282,
    "man": 0.3618386390172695,
    "manage": 0.3408205261575433,
    "manageable": 0.40114187966770826,
    "management": 0.521541076942323,
    "manager": 0.3900634059155784,
    "managerial": 0.35451837787503904,
    "mandamus": 0.37896377217238075,
    "mandarin": 0.28039687300391586,
    "mandate": 0.45161522780572555,
    "mandatory": 0.5595079058450424,
    "mandible": 0.2486746524823132,
    "mandolin": 0.38776856962604345,
    "mandrel": 0.40392303785310485,
    "mane": 0.12414318302220141,
    "maneuver": 0.4711535055738305,
    "maneuvering": 0.4652773475084204,
    "mange": 0.4482863526692484,
    "manger": 0.2364053077569803,
    "mangle": 0.39734793709234706,
    "mango": 0.40612771618530263,
    "mangosteen": 0.31755300779756324,
    "mangy": 0.6363252756990317,
    "manhole": 0.3514749714758018,
    "manhood": 0.5325495799985916,
    "manhunt": 0.853322699904264,
    "mania": 0.5534971322852714,
    "maniac": 0.8314298049103556,
    "maniacal": 0.7485656091286595,
    "manic": 0.9318503177424989,
    "manicure": 0.31693901743269204,
    "manicurist": 0.2138702139280748,
    "manifest": 0.49285254743852613,
    "manifestation": 0.5257980888022024,
    "manifested": 0.4189817938675032,
    "manifestly": 0.3802008272249123,
    "manifesto": 0.383694275444811,
    "manifold": 0.27298557290260556,
    "manipulate": 0.5968371116679061,
    "manipulation": 0.7125049711469581,
    "manipulative": 0.6921888121305177,
    "mankind": 0.5515788085852669,
    "manly": 0.5081111880737319,
    "manna": 0.2994938329109433,
    "manned": 0.3847456713780396,
    "mannequin": 0.16963857317563136,
    "manner": 0.1765166654103043,
    "mannered": 0.35401548286683354,
    "manners": 0.46384176256942267,
    "manor": 0.27379440864223686,
    "manpower": 0.40640189154778134,
    "mansion": 0.5927970439315365,
    "mansions": 0.475984375576717,
    "manslaughter": 0.9079128779131672,
    "mantel": 0.11166020267734268,
    "mantis": 0.1875871762446129,
    "mantle": 0.11556367559642049,
    "mantra": 0.1605892665325374,
    "manual": 0.19363061880023544,
    "manufacture": 0.7312765310407221,
    "manufacturer": 0.43311696082613066,
    "manufacturing": 0.45746555725022536,
    "manure": 0.45892691880234254,
    "manuscript": 0.06553376160204623,
    "map": 0.10710902871145678,
    "maple": 0.22156499511293537,
    "mar": 0.38427927596180933,
    "marathon": 0.5775219254856746,
    "marble": 0.13799765295747682,
    "marbled": 0.25372082250369227,
    "marbles": 0.34602266365697115,
    "march": 0.06588790606580407,
    "mare": 0.16544017099749594,
    "margarine": 0.15828468980061008,
    "margarita": 0.44065981426724626,
    "margin": 0.07379812599182176,
    "marginal": 0.5800371050423128,
    "mariachi": 0.4690454949372012,
    "marijuana": 0.6055095706359699,
    "marinara": 0.3043775632009804,
    "marine": 0.3387687585336454,
    "mariner": 0.3688688056708002,
    "marital": 0.5040943005072989,
    "maritime": 0.3630371248599651,
    "mark": 0.08425154689283676,
    "marked": 0.22484894709098452,
    "marker": 0.16763022908202568,
    "market": 0.433969447705774,
    "marketable": 0.4978754470985201,
    "marketing": 0.5315495608546422,
    "marketplace": 0.36866851142667034,
    "marks": 0.3050860292229385,
    "marksman": 0.5791745408811657,
    "marksmanship": 0.346821487409577,
    "marl": 0.33477940762018166,
    "marmalade": 0.37816131318585233,
    "maroon": 0.19259372671691566,
    "marooned": 0.4894510596934747,
    "marquee": 0.18135451909913725,
    "marquis": 0.26062447933023236,
    "marred": 0.5928110921436056,
    "marriage": 0.6920649539159202,
    "married": 0.44322936273152375,
    "marrow": 0.27934118818630665,
    "marry": 0.7998699375302339,
    "marsh": 0.3329353814165485,
    "marshal": 0.39821251819419173,
    "marshmallow": 0.4300547232914977,
    "mart": 0.22833548129382542,
    "martial": 0.478861329240751,
    "martingale": 0.3164074530101379,
    "martini": 0.5724456513661135,
    "martyr": 0.578788578576075,
    "martyrdom": 0.5724481460991815,
    "marvel": 0.8744026543683706,
    "marvellous": 0.8049119620384733,
    "marvelous": 0.7984096528822344,
    "marvelously": 0.8595266054424846,
    "marzipan": 0.32894237367485524,
    "mascara": 0.2839669324353356,
    "mascot": 0.3898368569142086,
    "masculine": 0.40441128370910073,
    "masculinity": 0.4616851610361112,
    "mash": 0.20822540951866567,
    "mashed": 0.1755778114882413,
    "mask": 0.2971909577208751,
    "masked": 0.3900634059155784,
    "masks": 0.282388157719391,
    "masochism": 0.7523072006303992,
    "masochist": 0.7434539590701102,
    "mason": 0.26355461451472173,
    "masquerade": 0.4267945324854064,
    "mass": 0.106721670935753,
    "massacre": 0.9561274532632655,
    "massage": 0.34420961057079813,
    "masses": 0.2761008781403996,
    "masseur": 0.19003761655518528,
    "masseuse": 0.23734554977444136,
    "massive": 0.44852810499289625,
    "mast": 0.2219076601871234,
    "master": 0.4079846179676729,
    "masterful": 0.6117373636686818,
    "mastermind": 0.5975981777690511,
    "masterpiece": 0.7622933364438005,
    "mastery": 0.5722799805719938,
    "masturbate": 0.6605136989846306,
    "masturbation": 0.6875458380322577,
    "mat": 0.08756205613814014,
    "matador": 0.7485656091286595,
    "match": 0.3925350800201666,
    "matchbook": 0.23116560767837066,
    "matching": 0.5977848285780485,
    "matchmaker": 0.353280003031896,
    "mate": 0.5599512928484638,
    "material": 0.19431614030206354,
    "materialism": 0.45523563112206133,
    "materialist": 0.464495341931525,
    "materialistic": 0.33034981710897243,
    "materiality": 0.28832920648810273,
    "materialize": 0.4735663778905648,
    "materially": 0.26511951343291523,
    "materials": 0.26262790912922657,
    "materiel": 0.14085211424076433,
    "maternal": 0.5599512928484638,
    "maternity": 0.6126498995892027,
    "math": 0.2310893484028601,
    "mathematical": 0.35004064819421093,
    "mathematician": 0.24415042017233252,
    "mathematics": 0.26584809447478364,
    "matinee": 0.46653674118734517,
    "mating": 0.7023912051742247,
    "matriculation": 0.344092340364126,
    "matrimony": 0.6725545529022787,
    "matrix": 0.21579746951758016,
    "matron": 0.3219915646428788,
    "matted": 0.45251828499148006,
    "matter": 0.18487904875737213,
    "matting": 0.22868032048396914,
    "mattress": 0.17290847263186981,
    "maturation": 0.29919750314030075,
    "mature": 0.24555912217254908,
    "maturity": 0.5245431658563765,
    "maudlin": 0.3292075875567641,
    "mausoleum": 0.23914583939481449,
    "mauve": 0.17054008433129297,
    "maverick": 0.49963905298688854,
    "maxim": 0.6649404457194822,
    "maximize": 0.7176754116584338,
    "maximum": 0.5943184241424115,
    "may": 0.29760446540903357,
    "mayday": 0.4818013773981045,
    "mayflower": 0.38654981679619255,
    "mayhem": 0.7747756240455161,
    "mayonnaise": 0.15744400597037864,
    "mayor": 0.29272272860875576,
    "maze": 0.40428130731242523,
    "mead": 0.28407536882543144,
    "meadow": 0.12110153396276191,
    "meager": 0.561342588488801,
    "meal": 0.5602318166098524,
    "mean": 0.29041129034458385,
    "meander": 0.25965335065546935,
    "meandering": 0.43706198142076547,
    "meanie": 0.28533190225657973,
    "meaning": 0.3150892700217966,
    "meaningful": 0.499281262320784,
    "meaningless": 0.5160166038095025,
    "meanness": 0.7627685102870849,
    "means": 0.25422831846768745,
    "meantime": 0.10782948544167817,
    "measles": 0.7445855028078785,
    "measurable": 0.2719512852491962,
    "measure": 0.20263862015160305,
    "measured": 0.12235591361535383,
    "measurement": 0.2919200124235065,
    "measuring": 0.183830734154541,
    "measuring cup": 0.19104584512235653,
    "measuring tape": 0.24725537472736422,
    "meat": 0.28605834803620533,
    "meatball": 0.18803841011660893,
    "meathead": 0.43684256061913546,
    "meatloaf": 0.2741443406512374,
    "mechanic": 0.2686146326464262,
    "mechanical": 0.3631532707949883,
    "mechanics": 0.3108533316208093,
    "mechanism": 0.3882207192624208,
    "med": 0.30222904895777536,
    "medal": 0.6339962872788201,
    "medallion": 0.4814021919070336,
    "medallist": 0.7266541973972993,
    "meddle": 0.6062224024827603,
    "meddling": 0.5416946118185659,
    "media": 0.1651609632112309,
    "medial": 0.18180610850082682,
    "median": 0.08370903642737786,
    "mediate": 0.23067061881562367,
    "mediation": 0.2849928366934264,
    "mediator": 0.28457378891463264,
    "medic": 0.28203954776218665,
    "medical": 0.22958472174863276,
    "medicate": 0.2310893484028601,
    "medication": 0.30146580112645216,
    "medicinal": 0.3332937131864577,
    "medicine": 0.3245290295667049,
    "medieval": 0.24358573910071343,
    "mediocre": 0.5420274350863679,
    "mediocrity": 0.6690467158039597,
    "meditate": 0.4210201666141735,
    "meditating": 0.28337737904510957,
    "meditation": 0.37459741086740383,
    "meditative": 0.10561126400321222,
    "mediterranean": 0.353582730193852,
    "medium": 0.20223835968587994,
    "medley": 0.18405818999729853,
    "meek": 0.027135872607435992,
    "meet": 0.49304186342754325,
    "meeting": 0.5170067653146629,
    "mega": 0.4697907595991989,
    "meh": 0.20084822352586623,
    "melancholic": 0.47594889807013746,
    "melancholy": 0.4499496269762358,
    "melee": 0.4769135819947858,
    "mellow": 0.11972940649288959,
    "melodious": 0.7278288287783474,
    "melodrama": 0.6056137580255699,
    "melodramatic": 0.6109823257485785,
    "melody": 0.5672647698272857,
    "melon": 0.09422179709823919,
    "melt": 0.40692802974978226,
    "meltdown": 0.4745122790995094,
    "melting": 0.30898219584932685,
    "member": 0.31940955298466184,
    "membership": 0.36330616449780695,
    "membrane": 0.2798185326439212,
    "memento": 0.3463571742894557,
    "memo": 0.17595228825712236,
    "memoir": 0.3507554087991378,
    "memorabilia": 0.46577717552554726,
    "memorable": 0.7292843596588341,
    "memorandum": 0.336788506319222,
    "memorial": 0.19487759883193675,
    "memorials": 0.41712766408976065,
    "memories": 0.7547005253865936,
    "memoriesiwontforget": 0.391944817577193,
    "memorize": 0.2662118508471103,
    "memory": 0.4661298718059575,
    "menace": 0.8540321839665261,
    "menacing": 0.9390444260244243,
    "menagerie": 0.3064960338708472,
    "mend": 0.2590078964261798,
    "mending": 0.41455681616150974,
    "menial": 0.23963066435810013,
    "meningitis": 0.7173740771209057,
    "meniscus": 0.29188259786673443,
    "menopause": 0.5106188943176868,
    "menses": 0.6851082334789614,
    "menstrual": 0.3467766469972179,
    "mental": 0.2971909577208751,
    "mentalhealth": 0.35037963158563723,
    "mentality": 0.3807024183660528,
    "menthol": 0.13444669519944047,
    "mention": 0.21083250673890494,
    "mentor": 0.41337219827970856,
    "menu": 0.24434069831573663,
    "meow": 0.31363957130827774,
    "mercantile": 0.298196729812331,
    "mercenary": 0.70028152535526,
    "merchandise": 0.30256293610802326,
    "merchant": 0.39589557045530394,
    "merciful": 0.5421543540635235,
    "merciless": 0.9155566459489167,
    "mercurial": 0.3432495025062281,
    "mercury": 0.2649544737115935,
    "mercy": 0.30035488292105844,
    "mere": 0.14333928353275194,
    "merengue": 0.4210490640361336,
    "merge": 0.4760186878306062,
    "merger": 0.3243529392536536,
    "meridian": 0.16073002779107348,
    "meridional": 0.2196759789183784,
    "meringue": 0.4133923984354114,
    "merit": 0.6069577881524489,
    "meritorious": 0.5810882930610791,
    "mermaid": 0.5667804143420759,
    "merriment": 0.8401498176396088,
    "merry": 0.8853976613266428,
    "merrychristmas": 0.6578520808282543,
    "mesa": 0.12597500782938378,
    "mescaline": 0.37121685845334756,
    "mesh": 0.119537633098135,
    "meshes": 0.20822540951866567,
    "mesmerized": 0.3490779578559655,
    "mess": 0.8028386066326275,
    "message": 0.29918414233415724,
    "messedup": 0.46957498497547684,
    "messenger": 0.3727037334584829,
    "messiah": 0.5908877366371605,
    "messy": 0.5487249149307097,
    "metabolic": 0.3560977517616542,
    "metabolism": 0.42435220255256684,
    "metal": 0.2564902034217743,
    "metallic": 0.22462393675253292,
    "metallurgy": 0.3461244648723281,
    "metamorphosis": 0.36834686609800116,
    "metaphor": 0.14559505416480484,
    "metaphorical": 0.23265423034628985,
    "metaphysical": 0.41145286103140005,
    "metaphysics": 0.23460247050216085,
    "metastasis": 0.6455006364886868,
    "meteor": 0.5047436315218357,
    "meteoric": 0.5700805118615767,
    "meteorite": 0.5739408474711862,
    "meteorological": 0.4030255971267575,
    "meteorology": 0.2987187446325442,
    "meter": 0.16073002779107354,
    "meth": 0.416290479759284,
    "methadone": 0.5105837612513354,
    "methane": 0.4062407074083717,
    "methanol": 0.4289012356963347,
    "method": 0.21657123425744906,
    "methodical": 0.29329172097184864,
    "methodology": 0.27475972516498237,
    "meticulous": 0.29886585802857535,
    "metime": 0.22508197848255615,
    "metric": 0.10005004386809938,
    "metrical": 0.20412982250088427,
    "metrology": 0.2527593198339923,
    "metropolis": 0.4685084476261131,
    "metropolitan": 0.27743999287560356,
    "mettle": 0.4084801957941414,
    "mew": 0.3118270634226195,
    "mezzanine": 0.24669661758332523,
    "mica": 0.10554736261068084,
    "mick": 0.2741301003383208,
    "micro": 0.11577564579533407,
    "microbe": 0.44112767679877446,
    "microbiology": 0.22589834005790024,
    "microchip": 0.19993417733447966,
    "microcosm": 0.3050860292229385,
    "microfilm": 0.1877288368965344,
    "microgram": 0.14402585624157183,
    "micrometer": 0.21176953739832904,
    "micron": 0.2093128855999663,
    "microphone": 0.2580919338354385,
    "microscope": 0.16991325743774952,
    "microscopic": 0.2478801749205882,
    "microscopically": 0.25925250665967403,
    "microscopy": 0.17256876082361536,
    "microwave": 0.30841839304049884,
    "mid": 0.15281463385725666,
    "midair": 0.2978826947811547,
    "midday": 0.2251923046239378,
    "middle": 0.040100037362393454,
    "middleman": 0.22606952135750358,
    "middleweight": 0.1426589771990421,
    "midget": 0.19064022792087626,
    "midland": 0.22622432377868712,
    "midlife": 0.14707439151597718,
    "midline": 0.22592279992688236,
    "midnight": 0.2936305266769254,
    "midshipman": 0.4023070373939184,
    "midst": 0.2612044511755623,
    "midsummer": 0.5018727043095511,
    "midterm": 0.19583495171563445,
    "midtown": 0.25898565101337867,
    "midway": 0.16225210604918228,
    "midwife": 0.36546946899793054,
    "midwifery": 0.362990947065498,
    "mien": 0.18326891293039305,
    "miffed": 0.664587311543129,
    "mighty": 0.7969425083143852,
    "mignon": 0.2653045260640645,
    "migraine": 0.7746652972288987,
    "migrate": 0.39101691731125177,
    "migration": 0.495363608973888,
    "migratory": 0.3308311271428989,
    "mike": 0.20182219679849545,
    "mil": 0.2177675993892071,
    "mild": 0.16912771889160327,
    "mildew": 0.22261662543999391,
    "mildness": 0.4630762237047637,
    "mile": 0.23850620182777207,
    "mileage": 0.27087556319309597,
    "milestone": 0.3670666842612986,
    "militant": 0.4588933667045344,
    "militants": 0.5739373625047072,
    "military": 0.5024960354752976,
    "militia": 0.5175194431724396,
    "milk": 0.46073040975465074,
    "milkman": 0.4104518581425715,
    "milkshake": 0.5426372548255437,
    "milky": 0.12815085367431311,
    "mill": 0.21207595133256343,
    "millennium": 0.2424769346868326,
    "milligram": 0.1069947995264333,
    "millimeter": 0.08239527227125391,
    "million": 0.5935605668406021,
    "millionaire": 0.8195003228766594,
    "millionth": 0.3816575607496497,
    "millstone": 0.2503190683863902,
    "mime": 0.1006675171722892,
    "mimic": 0.3857218737573254,
    "mimicking": 0.36126540366081433,
    "mimicry": 0.20059790429255192,
    "mince": 0.34988999055893766,
    "mincemeat": 0.29041129034458385,
    "mind": 0.29722788028701597,
    "minded": 0.307204147154314,
    "mindful": 0.46581032402591405,
    "mindfulness": 0.5379675476201845,
    "mindless": 0.4815249141306292,
    "mine": 0.35630495093965764,
    "minefield": 0.7541701252692322,
    "miner": 0.4053757893505872,
    "mineral": 0.13182978323900246,
    "mineralogy": 0.23969721352647494,
    "mingle": 0.30118586251767265,
    "mingled": 0.21803912266095027,
    "mini": 0.1902420480701606,
    "miniature": 0.16079594450131118,
    "minibus": 0.22988598412901143,
[truncated: 317,381 more chars]
