# Supplementary material for: An effective emotion tendency perception model in empathic dialogue
Source: PLoS One. 2023 Mar 10;18(3):e0282926. doi: 10.1371/journal.pone.0282926 (PMC10004494; doi:10.1371/journal.pone.0282926)
Supplement: S1 File — (ZIP) [file pone.0282926.s001.zip › code/data/idf.log]

nohup: 忽略输入
[['this', 'is', 'sentence', 'one'], ['this', 'is', 'sentence', 'two'], ['this', 'is', 'sentence', 'three']]
/home/fzuirdata/anaconda3/envs/kemp_yz/lib/python3.7/site-packages/nltk/__init__.py
Saved vocab_idf.json file.
Saved vocab_idf.json file.
