# Supplementary material for: An effective emotion tendency perception model in empathic dialogue
Source: PLoS One. 2023 Mar 10;18(3):e0282926. doi: 10.1371/journal.pone.0282926 (PMC10004494; doi:10.1371/journal.pone.0282926)
Supplement: S1 File — (ZIP) [file pone.0282926.s001.zip › code/data/README.md]

#### This folder stores the data processing script and processed data.

```
.
└── data
    └── VAD.json  # this json file stores the NRC_VAD vectors
    └── EMO_INT.json  # this json file stores words and their emotion intensity values between 0 and 1, which are calculated from VAD.json. The higher the value, the stronger the emotion intensity.  
    └── ConceptNet.json  # this json file stores the ConceptNet commonsense tuples.
    └── kemp_dataset_preproc.json  # the processed data used for training our model KEMP.
    └── EmpatheticDialogue/dataset_preproc.json  # EmpatheticDialogue dataset saved in json format
```
