# Supplementary material for: An effective emotion tendency perception model in empathic dialogue
Source: PLoS One. 2023 Mar 10;18(3):e0282926. doi: 10.1371/journal.pone.0282926 (PMC10004494; doi:10.1371/journal.pone.0282926)
Supplement: S1 File — (ZIP) [file pone.0282926.s001.zip › code/data/relation.json]

[["RelatedTo", 107218], ["Synonym", 27212], ["ExternalURL", 14250], ["HasContext", 14182], ["IsA", 13055], ["AtLocation", 6854], ["DerivedFrom", 5795], ["FormOf", 5331], ["MannerOf", 4690], ["SimilarTo", 4198], ["UsedFor", 2983], ["Antonym", 2553], ["HasProperty", 1570], ["PartOf", 1437], ["Causes", 779], ["DistinctFrom", 769], ["HasSubevent", 714], ["CapableOf", 678], ["HasA", 668], ["HasPrerequisite", 658], ["Desires", 480], ["EtymologicallyDerivedFrom", 475], ["ReceivesAction", 389], ["NotDesires", 375], ["MotivatedByGoal", 333], ["CausesDesire", 227], ["MadeOf", 211], ["Entails", 186], ["CreatedBy", 104], ["HasLastSubevent", 89], ["NotHasProperty", 87], ["HasFirstSubevent", 72], ["NotCapableOf", 21], ["LocatedNear", 20], ["DefinedAs", 17], ["InstanceOf", 0], ["SymbolOf", 0]]
