# Supplementary material for: An effective emotion tendency perception model in empathic dialogue
Source: PLoS One. 2023 Mar 10;18(3):e0282926. doi: 10.1371/journal.pone.0282926 (PMC10004494; doi:10.1371/journal.pone.0282926)
Supplement: S1 File — (ZIP) [file pone.0282926.s001.zip › code/data/tf-idf.py]

from nltk.tokenize import word_tokenize
from nltk.text import TextCollection
import json
import nltk

#首先，构建语料库corpus
sents=['this is sentence is one','this is sentence two','this is sentence three']
sents=[word_tokenize(sent) for sent in sents] #对每个句子进行分词
print(sents)  #输出分词后的结果

print(nltk.__file__)
def computeTF_IDF(data, word_dict, idf_save_path="vocab_idf.json", tf_save_path="vocab_tf.json"):
    corpus=TextCollection(data)  #构建语料库
    print("Corpus length", len(corpus))
    print("Corpus threshold", 3. / len(corpus))
    #Corpus length 3569612
    #Corpus threshold 8.404274750308997e-07
    return
    #tf=corpus.tf('one',corpus)    # 1/12
    #计算语料库中"one"的idf值
    #idf=corpus.idf('one')      #log(3/1)
    #print(idf)
    #计算语料库中"one"的tf-idf值
    #tf_idf=corpus.tf_idf('one',corpus)
    idf_dict = {}
    tf_dict = {}
    for word in word_dict:
        idf_dict[word] = corpus.idf(word)
        tf_dict[word] = corpus.tf(word, corpus)
    saveTF_IDF(idf_save_path, tf_save_path, idf_dict, tf_dict)


def saveTF_IDF(idf_save_path, tf_save_path, idf_dict, tf_dict):
    if idf_save_path != None:
        with open(idf_save_path, "w") as f:
            json.dump(idf_dict, f)
            print("Saved "+ idf_save_path + " file.")

    if tf_save_path != None:
        with open(tf_save_path, "w") as f:
            json.dump(tf_dict, f)
            print("Saved "+ tf_save_path + " file.")
    
#computeTF_IDF(sents, {"one":1, "this":2, "tow": 3})

def loadDataset(load_path):
    with open(load_path, 'r') as f:
        [data_tra, data_val, data_tst, vocab] = json.load(f)
        return data_tra, data_val, data_tst, vocab

def mergeData(data_list):
    #valid_keys = ['context', 'target', 'emotion', 'situation', 'concepts', 'sample_concepts']
    valid_keys = ['target', 'situation']
    result_data = []
    for data_dict in data_list:
        for key in data_dict:
            if key in valid_keys:
                result_data.extend(data_dict[key])
        
            if key == "context":
                data = data_dict[key]
                for i in range(len(data)):
                    result_data.extend(data[i])
    
    return result_data

load_data_path = "kemp_dataset_preproc.json"
save_data_path = "vocab_idf.json"
def main():
    data_tra, data_val, data_tst, vocab = loadDataset(load_data_path)
    word2index, word2count, index2word, n_words = vocab
    data = [data_tra, data_val, data_tst]
    #data = [data_tst]
    merged_data = mergeData(data)
    computeTF_IDF(merged_data, word2index)

def filterByFreq(idf_load_path, tf_load_path, threshold=8.404274750308997e-07, idf_save_path="updataed_vocab_idf.json"):
    
    filtered_idf = []
    with open(idf_load_path, 'r') as f:
        idf_json = json.load(f)

    with open(tf_load_path, 'r') as f:
        tf_json = json.load(f)

    for word in tf_json:
        if tf_json[word] <= threshold:
            filtered_idf.append(word)
            del idf_json[word]
    deleted_num = len(filtered_idf)
    total_num = len(tf_json)
    print("Deleted word  number by threshold 3: " + str(deleted_num) + " " + str(deleted_num * 1.0 / total_num))
    avg_idf = sum(idf_json.values()) / len(idf_json)
    print("Average IDF number:" + str(avg_idf))
    for word in filtered_idf:
        idf_json[word] = avg_idf
    print("Reconstructed idf json length: ", str(len(idf_json)))
    # Update idf value
    for word in idf_json:
        idf = idf_json[word]
        idf_json[word] = idf * 0.1
    # Save idf value
    saveTF_IDF(idf_save_path, None, idf_json, None)

idf_load_path = "vocab_idf.json" 
tf_load_path = "vocab_tf.json"
updata_idf_path = "updataed_vocab_idf.json"
corpus_length = 3569612
threshold = 1.0 / corpus_length 
#main()
filterByFreq(idf_load_path, tf_load_path, threshold, updata_idf_path)
# Filterd information
#Deleted word  number by threshold 1: 5014 0.21143628236484777
#Average IDF number:10.019283906877426
#Reconstructed idf json length:  23714
#Saved updataed_vocab_idf.json file.

#computeTF_IDF(sents, {"one": 0, "is":1}, "tmp_idf.json", "tmp_tf.json")
#with open(save_data_path, 'r') as f:
#    print(len(json.load(f)))
