# Supplementary material for: An effective emotion tendency perception model in empathic dialogue
Source: PLoS One. 2023 Mar 10;18(3):e0282926. doi: 10.1371/journal.pone.0282926 (PMC10004494; doi:10.1371/journal.pone.0282926)
Supplement: S1 File — (ZIP) [file pone.0282926.s001.zip › code/data/updataed_vocab_idf.json]

{"i": 0.04724191364658723, "remember": 0.4875639270150951, "going": 0.3112513336046857, "to": 0.10853266786571827, "see": 0.3787668709452833, "the": 0.12650243215068221, "fireworks": 0.8568261710543722, "with": 0.2514938009849685, "my": 0.11177461892652484, "best": 0.41722705355194684, "friend": 0.3385916520248106, ".": 0.04710256308890842, "it": 0.1328418793258196, "was": 0.15461291890400342, "first": 0.3811443974946491, "time": 0.293499111762947, "we": 0.319275184816578, "ever": 0.4633010578996369, "spent": 0.5687659744243362, "alone": 0.47218444622135697, "together": 0.5115896042307168, "although": 0.7207285157408121, "there": 0.3353190092598952, "a": 0.10992348723152208, "lot": 0.3865737979299721, "of": 0.1850275653490697, "people": 0.3735159456509624, ",": 0.13615135679639373, "felt": 0.3827250301644218, "like": 0.29295512326312356, "only": 0.45406803644813043, "in": 0.19592831560189794, "world": 0.5229826650617883, "this": 0.2963379184542403, "you": 0.1605473886892216, "were": 0.3477737566763309, "love": 0.39533887490942454, "or": 0.3816829017577379, "just": 0.27234861676009886, "?": 0.1741906309774568, "miss": 0.475274960549642, "her": 0.31841107436460825, "where": 0.43927212596630927, "has": 0.38553588247527487, "she": 0.2988154597248742, "gone": 0.5508381617165979, "no": 0.32328894360446747, "longer": 0.6681192061511343, "talk": 0.5350386386009105, "feels": 0.5860211509441512, "hitting": 0.7381943841456508, "blank": 0.9484552442417877, "wall": 0.7603180814500136, "when": 0.24639150063790677, "darkness": 0.9312702185491217, "oh": 0.30178246844449585, "ya": 0.71331771852544, "do": 0.23963523666546457, "not": 0.19087434570504364, "really": 0.27184327349582776, "how": 0.31452960394305746, "dont": 0.5446998714542522, "feel": 0.3275585223885771, "so": 0.19520292033993036, "..": 0.4605545590800058, "its": 0.43650627434095396, "wonder": 0.6553358690001457, "actually": 0.5119068130613311, "hit": 0.5188969164269617, "walls": 0.8730780640041497, "times": 0.49234647689999744, "but": 0.25428185313974927, "get": 0.2789913035403105, "by": 0.392675959530824, "virtually": 1.005991658732144, "thought": 0.4545592185028512, "and": 0.14621064941382908, "used": 0.4639873351029311, "sweatings": 1.1563993984097714, "hi": 0.637381877616938, "are": 0.26402695863913134, "doing": 0.4549628970057318, "today": 0.3654320887273984, "good": 0.2889284354806492, "about": 0.288468194320504, "im": 0.47165196360005057, "trying": 0.482347462449149, "understand": 0.509087519052402, "someone": 0.39219495812244554, "can": 0.2820621852823745, "they": 0.28471305975529076, "have": 0.19462903067302856, "never": 0.38968357287785654, "cheated": 0.6202701818388289, "on": 0.239473605722276, "wife": 0.43854485003340127, "thats": 0.4485230908221895, "something": 0.40751410283642536, "should": 0.4155463417203087, "yea": 0.530920409604269, "n't": 0.4365436505327551, "been": 0.3046101037567202, "easy": 0.6091723310426239, "am": 0.19333984185407305, "proud": 0.5003670781973132, "job": 0.3667813375482222, "interviews": 0.7575009937533439, "always": 0.3714280226492843, "make": 0.39533887490942454, "me": 0.21957955275059496, "sweat": 0.8428499768168565, "bullets": 0.9692191807196121, "makes": 0.4640857603077273, "uncomfortable": 0.7662021314523069, "general": 0.7503550973551294, "be": 0.25604932967292104, "looked": 0.5716111165467755, "at": 0.256604270053788, "under": 0.6170366437745352, "microscope": 1.1563993984097714, "that": 0.14712506389147323, "nervous": 0.4634477213334063, "prepared": 0.5484060789002123, "getting": 0.4164901757933448, "then": 0.4322269598712482, "having": 0.4519524881799754, "curve": 0.9312702185491217, "ball": 0.7151195690757078, "thrown": 0.823178947392251, "throws": 0.8889845334671185, "off": 0.4004434488090013, "year": 0.393110847870258, "over": 0.39248328124385407, "300": 0.8385940153749767, "students": 0.730838127427949, "enginering": 1.0870846803537768, "school": 0.3827250301644218, "sounds": 0.4054658718081121, "great": 0.3500301349828197, "!": 0.1621429959579792, "what": 0.26279588875316723, "is": 0.15733200698826688, "your": 0.33431873057634026, "major": 0.6604651984389007, "computer": 0.6330215138687247, "science": 0.7503550973551294, "very": 0.32458616734797285, "happy": 0.3647368791948328, "achievement": 0.8214089896823108, "family": 0.3977697676944993, "lost": 0.46678053414870413, "last": 0.33179535631820456, "got": 0.29292844592536366, "angry": 0.5501372242673404, "sorry": 0.39605946443570433, "hear": 0.4042405331275356, "did": 0.23892807897646817, "happen": 0.5091647689596813, "out": 0.2725732301212061, "blue": 0.6958823798109622, "yes": 0.40260313243295043, "complete": 0.7351866386219229, "surprise": 0.5609452791094329, "during": 0.5490949449997309, "christmas": 0.5974874417761652, "few": 0.4384686014593679, "years": 0.3923630455674717, "ago": 0.4388504270473491, "any": 0.4418797849100542, "presents": 0.7724541671504402, "wow": 0.4027096854531543, "must": 0.42381864815019404, "terrible": 0.494592278023803, "imagine": 0.5592732144307251, "lvoe": 1.0870846803537768, "since": 0.46703376294950777, "day": 0.3242207589024086, "for": 0.19292032041022852, "as": 0.36865967977444264, "worst": 0.5614654363290402, "coworker": 0.5726263536931774, "allowed": 0.7746281658140809, "work": 0.3199485880347124, "remotely": 1.0177699622977823, "...": 0.43793648313803984, "wish": 0.4660748860593462, "could": 0.36888747030574204, "well": 0.3387180654133706, "too": 0.3484066213339438, "because": 0.3931350638771568, "our": 0.41658198911272476, "performer": 0.9549090963555449, "curious": 0.830589744607623, "went": 0.35465216367153607, "park": 0.5798802881312869, "set": 0.6288433604672292, "bench": 0.8130006779612566, "notice": 0.6755882954112932, "wallet": 0.6359987297020918, "man": 0.4603646254996405, "came": 0.44881851201193257, "from": 0.3349528823338528, "behind": 0.5991839951919948, "giving": 0.6470243783290951, "back": 0.35319586696988886, "sweet": 0.5429511930154807, "hope": 0.3662246465577569, "acknowledged": 1.0647703252223557, "his": 0.3855134383050538, "kind": 0.4351699515597372, "gesture": 0.7838300556861061, "grateful": 0.6346344520617131, "money": 0.4311940032244899, "rejected": 0.8179603720751939, "all": 0.2982981279968521, "an": 0.3448473102550944, "excuse": 0.8037633459481551, "let": 0.4722912838383569, "dissuade": 1.0870846803537768, "reaching": 0.9261408891103667, "goals": 0.7478017671546129, "happened": 0.45005178301188, "place": 0.487315170667915, "wanted": 0.45082498274021265, "once": 0.47101670471411317, "three": 0.5967425593748662, "had": 0.26589566933307135, "board": 0.7469649421875613, "entire": 0.604453506890614, "house": 0.3995614716261191, "hurricane": 0.6723751675930139, "coming": 0.4733659852084161, "damage": 0.7337160238829533, "luckily": 0.6324895977209648, "ok": 0.5414457882419236, "preschool": 0.8791405261857932, "pants": 0.6156822212637594, "fell": 0.5630423415408633, "down": 0.42557861388309565, "front": 0.5268727982658067, "whole": 0.5296793435556351, "class": 0.5361458466909791, "embarassed": 0.8179603720751939, "haha": 0.5437124799983528, "yeah": 0.40223108842156013, "would": 0.32679463413330123, "bad": 0.36642840693204315, "almost": 0.4948598367118468, "cried": 0.6881862756973494, "cause": 0.6735680246795412, "everyone": 0.4950609765718153, "laughing": 0.7315498742048354, "things": 0.41594105909934387, "go": 0.3276591386717479, "way": 0.4112461981209899, "beach": 0.5816194624024738, "changed": 0.6576968555640592, "track": 0.722018856224403, "straight": 0.7169544829425275, "us": 0.4865725929982301, "boyfriend": 0.535842663032767, "didnt": 0.5530907762298911, "want": 0.4232606293051963, "leave": 0.5285472559931869, "second": 0.6212135850621646, "vacation": 0.4913068314084592, "difference": 0.7939653051121348, "one": 0.3182964217494347, "evening": 0.7213716047738412, "home": 0.37564839418815205, "tree": 0.708099143208383, "broke": 0.5222753234742156, "through": 0.44735005684364054, "ceiling": 0.8593579518528012, "scary": 0.4902778834236182, "hurt": 0.5459200751682728, "though": 0.4301716075744986, "feet": 0.7010117092497172, "away": 0.4119452979680054, "daughter": 0.4506096046685857, "fine": 0.5719001340889988, "everything": 0.4503088525621901, "else": 0.5402786662402637, "fixed": 0.6801820049299957, "indeed": 0.6891165149635807, "five": 0.7280407422237084, "months": 0.4915009434072937, "while": 0.43290955637828815, "repairs": 0.8568261710543722, "being": 0.4320838471455699, "done": 0.4789198832371806, "now": 0.3482364348613673, "better": 0.42815765061624567, "than": 0.4616537338264024, "week": 0.3631093568329339, "watching": 0.5267805898683098, "cup": 0.6644013058269588, "lo": 0.9079087334309712, "behold": 0.8999044626636176, "croatia": 0.8325315531933333, "beat": 0.6727712077146235, "host": 0.96180838350424, "country": 0.5775564035381228, "russia": 0.9549090963555449, "saw": 0.4188424971942876, "game": 0.49730063584624534, "won": 0.5100964527177043, "penalty": 1.0870846803537768, "kicks": 0.9079087334309712, "both": 0.5621194608971013, "countries": 0.8543569097953351, "each": 0.569328563812553, "other": 0.360646658186694, "win": 0.532469327308515, "co": 0.8037633459481551, "asking": 0.6504568525832025, "questions": 0.7405110900738041, "use": 0.554661805520523, "mobile": 0.9423927820601442, "same": 0.4772772521371527, "frustrating": 0.6296135825034385, "answer": 0.7287327865081658, "thing": 0.45393449536440766, "older": 0.5984264158111491, "telling": 0.648258961911325, "cell": 0.7593702070545592, "phone": 0.5389166755687366, "using": 0.6739688268192952, "deleting": 1.1563993984097714, "contacts": 0.9859245891859288, "worked": 0.5334497273181771, "truck": 0.6168096289210813, "weekend": 0.4257462585158209, "$": 0.5399627102112268, "215": 1.1563993984097714, "parts": 0.7512209036294408, "special": 0.5904511768338092, "tool": 0.8823153960172512, "still": 0.4140127076920348, "fix": 0.6231275190832344, "engine": 0.8130006779612566, "problem": 0.614567382515498, "sometimes": 0.45572987572606727, "driving": 0.5357418057372786, "jerks": 0.9038265339789459, "barely": 0.6924422371392289, "power": 0.6608166926496453, "drives": 0.7565793282428515, "replaced": 0.7791233046003074, "many": 0.4665784117959107, "nothing": 0.5158765526066872, "long": 0.40565783676490946, "found": 0.4105519517687909, "myself": 0.43684316404756446, "divorced": 0.8325315531933333, "life": 0.4068729856578628, "living": 0.581779079355756, "sad": 0.448903078613167, "depressed": 0.7294296534397752, "due": 0.6191033074553911, "insecurities": 1.005991658732144, "society": 0.7926407824371328, "grew": 0.6905283031181592, "solitude": 0.9549090963555449, "accomplished": 0.7503550973551294, "dream": 0.6255726286696508, "absailing": 1.1158528875989548, "familiar": 0.7966681723509268, "abseiling": 1.1563993984097714, "glad": 0.46815565130998654, "building": 0.7036785339579334, "amazing": 0.488439479825333, "hello": 0.7273534542949323, "such": 0.4628623538082603, "mood": 0.7461350619060917, "new": 0.3346825388331643, "funny": 0.6154582570044089, "-": 0.5487499187805155, "built": 0.7538642293362564, "camping": 0.637381877616938, "kid": 0.4866342642921982, "ton": 0.6999645792629877, "backyard": 0.7337160238829533, "space": 0.7529753345945318, "plans": 0.5929204380928463, "fun": 0.4249441151773633, "wonderful": 0.5492102187877117, "fire": 0.6845495112802619, "planning": 0.6123743121661009, "turned": 0.5697525927164416, "blast": 0.7301314107056398, "moved": 0.5125442654190747, "already": 0.5511904815173296, "working": 0.49300178723983656, "decorating": 0.912164694872851, "appliances": 0.9484552442417877, "took": 0.4430299066499365, "drink": 0.6362738330392808, "before": 0.43381486764924126, "friends": 0.39005863192042334, "take": 0.4150023693907269, "why": 0.4117700642783049, "guilty": 0.6422330427595053, "taking": 0.5051505988247295, "moment": 0.6036550994557919, "wrong": 0.532469327308515, "later": 0.5806670742513482, "night": 0.3944269770315043, "started": 0.4874394714918746, "feeling": 0.42943772344895437, "big": 0.44932698768374363, "drinker": 1.0465381695429603, "unless": 0.7461350619060917, "promised": 0.676407972131711, "mum": 0.8495941048964095, "dad": 0.5008637092287048, "vomiting": 0.8823153960172512, "mess": 0.6517348252478424, "dress": 0.6743712418492677, "knew": 0.4962763865368837, "married": 0.5626457779015287, "4": 0.5742428473785129, "weeks": 0.49405929874746823, "learned": 0.6288433604672292, "husband": 0.44810256875589166, "affair": 0.851947154637429, "ongoing": 1.0177699622977823, "after": 0.40278967479217465, "wedding": 0.6112955530532013, "him": 0.34594415845387355, "sleeping": 0.6751809628725296, "close": 0.5311127173558431, "ashamed": 0.6224054942858857, "character": 0.786269200998522, "choose": 0.8098258081297987, "stay": 0.533351253651923, "told": 0.4770527851517704, "3": 0.5257718697149698, "parents": 0.4813477481542068, "picked": 0.6743712418492677, "up": 0.2955589912628091, "car": 0.37583156305996057, "surprised": 0.5541757778322978, "gon": 0.5840408882145333, "na": 0.5733578858508146, "buy": 0.5182177966691616, "own": 0.5228939732599654, "awesome": 0.4360588463014618, "them": 0.3486546834766514, "thankful": 0.5739469891745383, "nearing": 1.1563993984097714, "40": 0.7315498742048354, "find": 0.4429501618291236, "thinking": 0.5283598145137519, "teen": 0.823178947392251, "early": 0.5850261178588344, "twenties": 0.912164694872851, "scared": 0.444597777963238, "will": 0.3154608745315781, "regrets": 0.9166098711299343, "don": 0.8999044626636176, "'": 0.6351779316603089, "research": 0.7181967349423832, "article": 0.8924936654482455, "top": 0.6371037133207502, "journal": 1.0177699622977823, "accepted": 0.676407972131711, "publication": 1.0177699622977823, "topic": 0.9079087334309712, "medieval": 1.1563993984097714, "poet": 1.1158528875989548, "geoffrey": 1.1563993984097714, "chaucer": 1.1563993984097714, "he": 0.2783129690191198, "english": 0.7642020647816399, "century": 0.96180838350424, "irritating": 0.7575009937533439, "coworkers": 0.6362738330392808, "think": 0.3518405703294185, "does": 0.4324061392777244, "drive": 0.5612050195152015, "nuts": 0.7520942716263163, "janitor": 1.0465381695429603, "statuette": 1.0311231015602347, "offered": 0.6470243783290951, "grandmother": 0.5899298898149559, "sister": 0.49688967636375336, "important": 0.552254950468471, "object": 0.96180838350424, "replace": 0.710384957015988, "type": 0.6260689076038637, "grocery": 0.604453506890614, "store": 0.49419227749046835, "possible": 0.6780677612726147, "old": 0.3799697977647195, "given": 0.6566781710333598, "mother": 0.5338445945637187, "tolerate": 0.96180838350424, "waiters": 1.1158528875989548, "insensitivity": 1.1158528875989548, "poor": 0.6440030004694455, "service": 0.6629520050967022, "requested": 0.9366769406761494, "french": 0.830589744607623, "fries": 0.8098258081297987, "served": 0.830589744607623, "burger": 0.7226703243265223, "instead": 0.5967425593748662, "left": 0.4638890066780963, "filled": 0.710384957015988, "food": 0.47806687834937533, "disgust": 0.9261408891103667, "fridge": 0.7069755358816904, "completely": 0.6136843745706708, "empty": 0.6772344231167003, "guilth": 1.1563993984097714, "hard": 0.38553588247527487, "courage": 0.80086459226083, "thanks": 0.5858546230122451, "heat": 0.7603180814500136, "ate": 0.527149934701845, "flashbacks": 1.0311231015602347, "recently": 0.413953041819143, "frightened": 0.7672173685987087, "half": 0.6349058226488729, "death": 0.6776502241315667, "eating": 0.5701784272846994, "some": 0.3366179951876511, "chips": 0.851947154637429, "balcony": 0.8593579518528012, "dropped": 0.6283331552788397, "swarmed": 1.005991658732144, "seagulls": 1.005991658732144, "live": 0.4851037783420643, "near": 0.6198017969075862, "ocean": 0.7662021314523069, "ran": 0.5507209970869089, "quickly": 0.6523799887759913, "inside": 0.619335595597005, "know": 0.3343994625505852, "dangerous": 0.7366792036435905, "fall": 0.6052583402088968, "7": 0.6999645792629877, "stories": 0.7692792973189823, "younger": 0.5868579759112029, "pc": 0.8214089896823108, "play": 0.5084716587532813, "video": 0.5980497675316013, "games": 0.582099079628823, "girlfriend": 0.45429100198085726, "tries": 0.8286849251105537, "rough": 0.6265676617549677, "days": 0.4354653727494804, "lol": 0.475274960549642, "daughters": 0.6622351561488409, "guess": 0.5160419786162898, "mom": 0.46820694651500977, "passed": 0.4818169572261797, "torch": 1.1563993984097714, "stop": 0.5641075979524841, "internet": 0.6939021170813442, "future": 0.5880414216759031, "jobs": 0.6814723454135865, "opening": 0.7651970978669568, "online": 0.6003312353082185, "keep": 0.4788627893161322, "promise": 0.7826324365814346, "made": 0.40453867672824606, "suppose": 0.693413118551925, "help": 0.4542463690856732, "move": 0.5247732231949022, "apartment": 0.5860211509441512, "come": 0.4651748799842724, "seduced": 1.0647703252223557, "mine": 0.5155465193038214, "kids": 0.4196601118119019, "who": 0.42381864815019404, "remained": 0.9038265339789459, "committed": 0.8037633459481551, "cheat": 0.6836606165385373, "tutor": 0.9484552442417877, "chinese": 0.8249807979425188, "struggle": 0.7994461287616343, "extra": 0.6072992273720175, "along": 0.6396354941191793, "sure": 0.3727426692687749, "inspiring": 0.8286849251105537, "much": 0.37615802733685344, "seeing": 0.5493256256095224, "grasp": 0.9692191807196121, "concept": 0.9772234514869658, "finding": 0.6836606165385373, "effective": 1.005991658732144, "ways": 0.7294296534397752, "pet": 0.5669591149832862, "put": 0.4690830149885195, "heartbroken": 0.7163390963850896, "dog": 0.3811443974946491, "16": 0.7412954078199068, "heartbreaking": 0.8345118159229513, "helped": 0.5952692362235678, "matter": 0.6419410717491719, "happens": 0.5499046660229928, "memories": 0.5269650917656667, "true": 0.5604278135304311, "'ll": 0.4860192562036645, "forget": 0.6376608178256958, "those": 0.46779731972615823, "drove": 0.6647669369472698, "dairy": 0.8673622226201548, "queen": 0.8855943782995503, "closed": 0.7151195690757078, "ice": 0.6327552021267764, "cream": 0.6601149353837806, "their": 0.45000900226256446, "hours": 0.554661805520523, "flat": 0.7389606714202076, "tire": 0.7280407422237084, "able": 0.4395414086833678, "nail": 0.8146267300484347, "road": 0.5641075979524841, "houses": 0.7746281658140809, "'s": 0.35528047261682527, "birthday": 0.4665279449767725, "again": 0.4790341689639056, "babies": 0.6943935185615872, "awe": 0.7366792036435905, "bet": 0.4571438103423111, "sights": 1.005991658732144, "precious": 0.8067486422631233, "little": 0.4118868526127473, "child": 0.5339435554822354, "amusement": 0.7512209036294408, "rides": 0.7791233046003074, "brings": 0.7246505870561403, "decided": 0.5476083538721479, "iternational": 1.1158528875989548, "trip": 0.4803579293014285, "experience": 0.5529709439806804, "most": 0.5008637092287048, "memorable": 0.8791405261857932, "helpful": 0.7389606714202076, "enjoy": 0.5360446833034946, "booked": 0.8098258081297987, "planned": 0.5956355369994414, "person": 0.4909197341508971, "stayed": 0.6636740298940509, "also": 0.5130250355758851, "around": 0.4478929690145166, "auckland": 1.1563993984097714, "super": 0.5105655700752924, "local": 0.6168096289210813, "treat": 0.6953836256598582, "nice": 0.3748786921908625, "locals": 1.1158528875989548, "willing": 0.8037633459481551, "navigate": 1.0647703252223557, "recommendations": 1.005991658732144, "try": 0.4751648889920234, "onnce": 1.1563993984097714, "care": 0.4869431925576618, "cousin": 0.6301303795192827, "ailing": 1.0177699622977823, "stomach": 0.7194546131630691, "caused": 0.7329887479500454, "apparently": 0.7453120119924401, "slept": 0.7850421917393405, "immediately": 0.7405110900738041, "afraid": 0.5393337773204704, "two": 0.4871910241591085, "admitted": 0.8889845334671185, "hospital": 0.6258204602710976, "ill": 0.7092355190734145, "manager": 0.6258204602710976, "isnt": 0.7584312330195753, "position": 0.6324895977209648, "sales": 0.7994461287616343, "lies": 0.823178947392251, "takes": 0.6184096630557253, "bonus": 0.6708065079762439, "believe": 0.46041207508534693, "normally": 0.7207285157408121, "comfortable": 0.6929264995868077, "lending": 0.9954556071663613, "mustered": 1.1563993984097714, "trust": 0.5613351431509986, "loan": 0.710384957015988, "vehicle": 0.7469649421875613, "ouch": 0.742085925770618, "safe": 0.6290994425533967, "driver": 0.6570165808317839, "known": 0.7389606714202076, "seen": 0.5376757082471654, "crazy": 0.5478356266972482, "hoping": 0.5726263536931774, "goes": 0.5856883719348838, "shopping": 0.5932782202276348, "yesterday": 0.4291595591527667, "bought": 0.4745069918822192, "2000": 0.7939653051121348, "bag": 0.645200619574117, "kill": 0.7086657169619507, "check": 0.5952692362235678, "comes": 0.5997559700592736, "next": 0.4146713927082633, "spends": 0.912164694872851, "clothing": 0.8495941048964095, "accessories": 1.1563993984097714, "women": 0.7301314107056398, "pleasure": 0.8701793103168245, "hate": 0.4626679902874032, "tired": 0.6510937974117506, "crowded": 0.8619555004931274, "customers": 0.8286849251105537, "checkouts": 1.0647703252223557, "open": 0.6003312353082185, "more": 0.4092061905852591, "eople": 1.1563993984097714, "especially": 0.5675116025764833, "busy": 0.603456489658629, "twice": 0.7042205407048673, "amount": 0.6655022343777958, "usually": 0.5568786450710896, "sounded": 0.7724541671504402, "need": 0.45469359702251255, "whoever": 0.8593579518528012, "least": 0.5032387758889687, "correct": 0.7826324365814346, "maybe": 0.46026979381875466, "training": 0.6464127556273516, "hire": 0.7875114529983778, "if": 0.3836899499317871, "structure": 0.9366769406761494, "causing": 0.8130006779612566, "24": 0.8495941048964095, "hour": 0.6311720556051084, "10": 0.5772505929022407, "chance": 0.6205051995733242, "screwed": 0.8619555004931274, "gotten": 0.6168096289210813, "yet": 0.5397526261003457, "excited": 0.46146170304247563, "moving": 0.5672349772271942, "hometown": 0.786269200998522, "looking": 0.4456159093399918, "forward": 0.5050022308449903, "bumped": 0.8268157118093384, "into": 0.40960516518118606, "reversing": 1.0870846803537768, "wait": 0.4232606293051963, "owner": 0.7428827427355358, "deal": 0.5792552860967697, "part": 0.5542970634748187, "hold": 0.6692620757334965, "parked": 0.7682430186154275, "wandered": 1.0647703252223557, "somewhere": 0.6772344231167003, "spouse": 0.7436859599052621, "favorite": 0.4901500061683405, "whats": 0.7226703243265223, "rather": 0.6849969393197539, "anything": 0.45673124959211747, "asian": 0.9423927820601442, "sleep": 0.5485205608818057, "messing": 0.8543569097953351, "bed": 0.5780168801767975, "decent": 0.7226703243265223, "woke": 0.6081273894551897, "cartoons": 0.9079087334309712, "yard": 0.600523728149177, "dirty": 0.7246505870561403, "afterwards": 0.6929264995868077, "dirt": 0.8345118159229513, "grass": 0.7593702070545592, "itchy": 0.9859245891859288, "shower": 0.698928300559433, "afterward": 0.8823153960172512, "chocolate": 0.6793309359632049, "gosh": 0.6863513618305297, "upset": 0.4872530781480684, "chocolates": 0.9038265339789459, "right": 0.4096337243702992, "atleast": 0.8023034660060399, "brooklyn": 1.1563993984097714, "finally": 0.48425682833070693, "overcame": 1.0177699622977823, "fear": 0.6594180684521712, "water": 0.5863550410707027, "swim": 0.7381943841456508, "loving": 0.7503550973551294, "beautiful": 0.6079197050607058, "4.": 0.9166098711299343, "fearless": 1.1563993984097714, "compared": 0.8130006779612566, "son": 0.44047020793001485, "overcome": 0.7757331494327393, "concerned": 0.7486456540191995, "financial": 0.6827795535703218, "situation": 0.5694697070963939, "employer": 0.7724541671504402, "talking": 0.5594008468666856, "boss": 0.5499046660229928, "idea": 0.5388126713991952, "layout": 1.1158528875989548, "six": 0.7169544829425275, "month": 0.4857131647494966, "marks": 0.8472951530739398, "outside": 0.5282662253632613, "liz": 1.1158528875989548, "kissing": 0.8568261710543722, "couch": 0.6845495112802619, "breaking": 0.7194546131630691, "anyone": 0.5370609522127148, "mean": 0.5321770718642548, "heard": 0.5185567800446126, "noise": 0.6692620757334965, "wrecked": 0.8179603720751939, "club": 0.7584312330195753, "noticed": 0.6507748178749405, "taxi": 0.851947154637429, "throw": 0.6443010632832592, "late": 0.5356410500612485, "rode": 0.7791233046003074, "seat": 0.7703264273057118, "marriage": 0.7151195690757078, "give": 0.5067218993911851, "hopefulness": 1.1158528875989548, "exactly": 0.6052583402088968, "say": 0.49085536337300656, "may": 0.5901033503961767, "wao": 0.9261408891103667, "sound": 0.5798802881312869, "strong": 0.6823419161103419, "realtionship": 1.1158528875989548, "thank": 0.5524930458190452, "which": 0.5277065224095895, "daugther": 1.0647703252223557, "born": 0.6154582570044089, "change": 0.5683460997697013, "pure": 0.9212618726934235, "learn": 0.6191033074553911, "cleaning": 0.6437058234305297, "across": 0.6168096289210813, "keychain": 0.9954556071663613, "gave": 0.5100184800042021, "meant": 0.7026032547803072, "sign": 0.7315498742048354, "handyman": 1.0870846803537768, "keeps": 0.6221659732132903, "leaky": 1.0465381695429603, "sink": 0.7838300556861061, "shows": 0.6681192061511343, "says": 0.7213716047738412, "ugh": 0.6278255399756536, "seriously": 0.7280407422237084, "waiting": 0.5089331980341214, "wondering": 0.7913335742803975, "tried": 0.5185567800446126, "calling": 0.7266708577878922, "answering": 0.912164694872851, "machine": 0.7632168351373387, "every": 0.47577178740654297, "worker": 0.7512209036294408, "hes": 0.8098258081297987, "caught": 0.5850261178588344, "eventually": 0.6688796660896562, "doubtful": 1.0647703252223557, "gets": 0.5556410055109848, "100": 0.6491950061872814, "dollar": 0.72531948587122, "sitting": 0.6083355060755722, "stage": 0.7366792036435905, "hug": 0.8619555004931274, "auditorium": 1.0465381695429603, "event": 0.7036785339579334, "music": 0.6214508330975277, "hardest": 0.7802793868404151, "professionals": 1.0647703252223557, "satisfied": 0.7109646687844206, "travel": 0.6914806912692848, "familly": 1.005991658732144, "potty": 0.7603180814500136, "grow": 0.6514137976848176, "shes": 0.7994461287616343, "18": 0.7207285157408121, "develop": 0.8791405261857932, "clapped": 1.1158528875989548, "bathroom": 0.6248327979215064, "ha": 0.6849969393197539, "dinner": 0.5326646398706032, "trash": 0.6458048510197133, "starting": 0.5700362808499616, "full": 0.5883821375080646, "sentences": 1.0177699622977823, "drooling": 1.0465381695429603, "against": 0.6984141606093912, "sucks": 0.546255458378116, "supposed": 0.5784794870156759, "mount": 1.1158528875989548, "tv": 0.5851912706626816, "helping": 0.6498239390780378, "traveled": 0.8646223252013434, "realize": 0.6359987297020918, "involved": 0.7337160238829533, "ready": 0.4503946894773317, "traveling": 0.7280407422237084, "peru": 0.8999044626636176, "visit": 0.5439310593203509, "small": 0.6014917899202494, "circle": 0.9261408891103667, "ten": 0.7405110900738041, "borrow": 0.6854463782785379, "debit": 0.8162796602435558, "card": 0.5909751955001648, "stranger": 0.7020699201827709, "wouldve": 0.9772234514869658, "wiped": 0.96180838350424, "meeting": 0.5858546230122451, "turns": 0.6359987297020918, "shut": 0.7603180814500136, "omg": 0.6919603084956341, "ive": 0.6948873467256453, "similar": 0.7181967349423832, "sort": 0.6739688268192952, "upon": 0.7735352587608618, "lay": 0.7672173685987087, "offer": 0.6601149353837806, "packages": 0.9261408891103667, "bills": 0.6387844251523884, "cool": 0.4732579938372299, "tell": 0.49392649660311627, "wasnt": 0.6968874133963123, "expecting": 0.5739469891745383, "basically": 0.7453120119924401, "stats": 1.1158528875989548, "above": 0.7593702070545592, "marvel": 0.9212618726934235, "movie": 0.5258631522407057, "thanos": 1.0870846803537768, "pumped": 0.7444956809285241, "movies": 0.5861879566542209, "called": 0.5518988670061702, "infinity": 0.9954556071663613, "war": 0.8067486422631233, "neighbors": 0.5780168801767975, "snakes": 0.7746281658140809, "clean": 0.5587643074799779, "mice": 0.8619555004931274, "follow": 0.7389606714202076, "might": 0.531691869553802, "contact": 0.7157274736833461, "district": 0.8730780640041497, "34": 0.8543569097953351, "thursday": 0.7593702070545592, "hopefully": 0.5268727982658067, "bar": 0.6219270244735521, "hop": 0.8924936654482455, "gifts": 0.7139147352240903, "state": 0.6064778675182786, "bugs": 0.7259928890893543, "creep": 0.8823153960172512, "freaking": 0.8179603720751939, "disappointed": 0.6327552021267764, "probably": 0.5481775073721268, "promotion": 0.5429511930154807, "(": 0.544040528406269, ")": 0.5207886323401821, "seems": 0.5495568395853603, "forever": 0.6303897830369874, "sooner": 0.8114006438266126, "betrayed": 0.8889845334671185, "cant": 0.540489859560578, "pretty": 0.406374093270556, "accident": 0.5960031844723723, "litte": 1.1563993984097714, "ripped": 0.7556660798865242, "leggings": 1.1158528875989548, "dancing": 0.786269200998522, "bourbon": 1.0465381695429603, "street": 0.6083355060755722, "ahh": 0.8385940153749767, "embarrassing": 0.6543408359148289, "yep": 0.6958823798109622, "shirt": 0.7020699201827709, "enough": 0.5217480814795582, "cover": 0.6999645792629877, "plus": 0.7246505870561403, "died": 0.5095519161718471, "lights": 0.7351866386219229, "6": 0.6258204602710976, "dark": 0.6314341789530957, "'ve": 0.5676502027372708, "freaked": 0.7565793282428515, "even": 0.4130031979311283, "signal": 0.9423927820601442, "brother": 0.44983806204999954, "sell": 0.7004867736611029, "soon": 0.47978022694373634, "1": 0.6566781710333598, "whar": 1.0870846803537768, "finish": 0.6784870490986183, "annoyed": 0.6543408359148289, "making": 0.5484060789002123, "jokes": 0.8999044626636176, "shame": 0.6914806912692848, "bothering": 0.8130006779612566, "competent": 1.005991658732144, "spend": 0.58436822074903, "until": 0.5195806797747221, "calmed": 0.9312702185491217, "okay": 0.522539990589453, "couple": 0.5297742652523683, "scrapes": 1.1563993984097714, "dislike": 0.8345118159229513, "upsetting": 0.7768504794925519, "argue": 0.8345118159229513, "constantly": 0.7374339242071288, "apartments": 0.8999044626636176, "call": 0.5344398344164482, "police": 0.6238547950161424, "formal": 1.005991658732144, "complaint": 0.8924936654482455, "landlord": 0.7603180814500136, "friday": 0.6343638159019389, "guy": 0.506120393818209, "cuts": 0.8855943782995503, "traffic": 0.6168096289210813, "swerve": 0.9212618726934235, "onto": 0.7469649421875613, "shoulder": 0.8855943782995503, "upsets": 0.9692191807196121, "teenagers": 0.830589744607623, "phones": 0.7900432337968066, "boils": 0.9772234514869658, "blood": 0.6891165149635807, "neighborhood": 0.6306498612069932, "quietly": 0.96180838350424, "asked": 0.5472684102020015, "needed": 0.5421956578510357, "ride": 0.6085440567246744, "please": 0.7246505870561403, "friendly": 0.7887693312190637, "creepy": 0.7175736799673196, "risk": 0.7850421917393405, "declined": 0.8673622226201548, "lottery": 0.593099169150256, "winning": 0.6819061855734463, "pay": 0.5091647689596813, "debts": 0.896130429865333, "number": 0.6891165149635807, "pass": 0.58082517705108, "examen": 1.0870846803537768, "monday": 0.6402069242455232, "reviewed": 0.9954556071663613, "content": 0.6801820049299957, "course": 0.614567382515498, "studying": 0.6072992273720175, "real": 0.5822594645870205, "challenge": 0.8325315531933333, "exam": 0.540173236604773, "%": 0.6943935185615872, "raise": 0.6024693148107136, "ask": 0.571755520903999, "fo": 0.9954556071663613, "quite": 0.5163736538788892, "welcome": 0.7887693312190637, "supportive": 0.7486456540191995, "mortgage": 0.7900432337968066, "scares": 0.7802793868404151, "lose": 0.5986152732799359, "awful": 0.5586374843811784, "stuff": 0.5228053600507997, "avoid": 0.7233260643811382, "outcome": 0.8428499768168565, "odd": 0.7374339242071288, "ends": 0.7724541671504402, "pays": 0.7226703243265223, "recovering": 0.912164694872851, "exciting": 0.5418735963810314, "guys": 0.5595286424112347, "orleans": 0.96180838350424, "meet": 0.5781708447953569, "mary": 1.0177699622977823, "workout": 0.7768504794925519, "lied": 0.637381877616938, "town": 0.5385013063318672, "reschedule": 0.8450478674887338, "seem": 0.600909829014923, "lazy": 0.7351866386219229, "extreme": 0.8646223252013434, "accept": 0.7556660798865242, "honestly": 0.6747752828029681, "uneasy": 0.7826324365814346, "turn": 0.5856883719348838, "applied": 0.6104408469953554, "200+": 1.0647703252223557, "none": 0.7593702070545592, "bummer": 0.6823419161103419, "point": 0.6250788005055926, "stable": 0.8568261710543722, "kitchen": 0.6498239390780378, "cookies": 0.7015394149598015, "confronted": 0.8889845334671185, "morning": 0.500296331820114, "blamed": 0.7802793868404151, "max": 0.9484552442417877, "dogs": 0.5472684102020015, "wished": 0.8385940153749767, "spoke": 0.7682430186154275, "reason": 0.5721899893643999, "kinda": 0.6437058234305297, "cold": 0.6836606165385373, "lived": 0.6362738330392808, "5": 0.554054639113668, "o": 0.7662021314523069, "smaller": 0.8450478674887338, "location": 0.8286849251105537, "knowing": 0.6560047678152254, "congratulations": 0.5642415564453898, "lonely": 0.5835518896851141, "party": 0.4857131647494966, "invite": 0.7436859599052621, "neighbours": 0.9772234514869658, "decide": 0.7565793282428515, "cook": 0.6739688268192952, "snake": 0.6669892506257409, "disgusting": 0.6696459533642131, "eww": 0.8495941048964095, "running": 0.5973007003586857, "forest": 0.8760633603191178, "gump": 1.0870846803537768, "animal": 0.6443010632832592, "control": 0.6594180684521712, "copperhead": 1.0647703252223557, "posted": 0.8098258081297987, "sequel": 1.0311231015602347, "hot": 0.6156822212637594, "fuzz": 1.1563993984097714, "funding": 0.9692191807196121, "save": 0.637381877616938, "blind": 0.7713846382387655, "lady": 0.6265676617549677, "falling": 0.7389606714202076, "escalator": 1.0870846803537768, "rightfully": 1.1158528875989548, "sick": 0.5068728428160705, "paying": 0.6152347932242673, "proper": 0.8730780640041497, "employers": 0.9366769406761494, "value": 0.7779804350179452, "employees": 0.8162796602435558, "doesnt": 0.72531948587122, "mowing": 0.8646223252013434, "lawn": 0.7015394149598015, "rock": 0.7315498742048354, "flew": 0.7366792036435905, "neighbor": 0.5312090100931824, "window": 0.6296135825034385, "relaxed": 0.7453120119924401, "terribly": 0.7994461287616343, "expenses": 0.8286849251105537, "worn": 0.851947154637429, "bathing": 0.8791405261857932, "suit": 0.7850421917393405, "uears": 1.0870846803537768, "gained": 0.8037633459481551, "weight": 0.6136843745706708, "covers": 0.8701793103168245, "extras": 0.9772234514869658, "skin": 0.7814489908167341, "bunch": 0.5965572025099338, "ladies": 0.8543569097953351, "strutting": 1.1563993984097714, "suits": 1.0311231015602347, "iy": 1.0647703252223557, "boosted": 1.005991658732144, "confidence": 0.7086657169619507, "name": 0.6290994425533967, "allow": 0.8130006779612566, "unexpectedly": 0.8037633459481551, "november": 0.8249807979425188, "grandparent": 0.9366769406761494, "closest": 0.8791405261857932, "easier": 0.6832191147176255, "heal": 0.8345118159229513, "less": 0.637381877616938, "anyway": 0.6507748178749405, "higher": 0.7428827427355358, "paid": 0.563840218114044, "2": 0.5143185055091624, "mad": 0.47874869917255297, "rude": 0.6636740298940509, "either": 0.5888953978307166, "argument": 0.7412954078199068, "fence": 0.7547610963345325, "collapsing": 0.9954556071663613, "areas": 0.8179603720751939, "climbing": 0.8130006779612566, "expensive": 0.6159066882491419, "talked": 0.6573561397318977, "unfortunately": 0.6431141057277209, "relocate": 0.9772234514869658, "places": 0.6806102711091958, "york": 0.7239861327842734, "va": 1.1158528875989548, "fl": 0.9423927820601442, "decades": 0.8593579518528012, "brothers": 0.6849969393197539, "yours": 0.722018856224403, "ginally": 1.1563993984097714, "siblings": 0.7953076071453489, "wishing": 0.8037633459481551, "birthfay": 1.1563993984097714, "ex": 0.6066825758804512, "11": 0.7791233046003074, "optometrist": 1.0177699622977823, "prescription": 1.0177699622977823, "warned": 0.9366769406761494, "losing": 0.6611694267014421, "vision": 0.9079087334309712, "eyes": 0.6886503136529996, "staring": 0.7584312330195753, "bright": 0.7359301364706747, "white": 0.7478017671546129, "screen": 0.7724541671504402, "computers": 0.8855943782995503, "darker": 1.0465381695429603, "color": 0.7575009937533439, "smart": 0.6319604959575232, "warning": 0.7826324365814346, "program": 0.7381943841456508, "high": 0.49580197019468586, "sold": 0.7098085865443129, "complex": 0.80086459226083, "nostalgia": 0.8023034660060399, "another": 0.4914361975325813, "hs": 1.1158528875989548, "nearby": 0.7900432337968066, "consolidated": 1.0870846803537768, "thirty": 0.912164694872851, "minute": 0.6939021170813442, "bus": 0.6768203438500972, "aw": 0.6236117815308133, "showed": 0.6563409025854958, "brought": 0.5503703246059878, "cake": 0.5947222886431142, "goodbye": 0.8495941048964095, ":": 0.5026578011248366, "stroke": 0.8472951530739398, "middle": 0.6104408469953554, "july": 0.8052448545266693, "tonight": 0.5677889952647557, "amusment": 1.1158528875989548, "insane": 0.7529753345945318, "irma": 0.8345118159229513, "....": 0.6543408359148289, "news": 0.5647791921490278, "59.": 1.0870846803537768, "bachelor": 0.8286849251105537, "31.": 1.0870846803537768, "inspirational": 1.0465381695429603, "single": 0.6248327979215064, "nowadays": 0.7814489908167341, "breakup": 0.8924936654482455, "recent": 0.7662021314523069, "motorcycle": 0.7994461287616343, "pride": 0.7428827427355358, "issues": 0.6604651984389007, "sticking": 0.8889845334671185, "cop": 0.8428499768168565, "pulled": 0.6446000171680959, "said": 0.49648039884837813, "speeding": 0.7512209036294408, "aging": 0.9954556071663613, "somebody": 0.7246505870561403, "join": 0.7529753345945318, "gym": 0.6385023375182243, "yoga": 0.851947154637429, "afford": 0.6143458984825427, "unfortunatley": 0.9366769406761494, "exercising": 0.84069935629476, "baby": 0.5060454593823308, "turtle": 0.8098258081297987, "crossing": 0.8082753894762021, "hurry": 0.786269200998522, "creek": 0.9038265339789459, "darn": 0.8345118159229513, "pitiful": 1.0465381695429603, "heads": 0.8999044626636176, "arthritis": 0.9859245891859288, "neck": 0.8196698154111239, "pain": 0.6298716471627877, "physical": 0.7672173685987087, "therapy": 0.7622412176428023, "doctor": 0.5775564035381228, "recommended": 0.912164694872851, "exercise": 0.7662021314523069, "anymore": 0.5865224051265056, "impatient": 0.9166098711299343, "clock": 0.9079087334309712, "ahhh": 0.9261408891103667, "sent": 0.6330215138687247, "mr": 1.0870846803537768, "harris": 1.1563993984097714, "closeing": 1.1563993984097714, "client": 0.7612750265516286, "result": 0.7512209036294408, "signed": 0.7538642293362564, "celebrate": 0.708099143208383, "woods": 0.7315498742048354, "bite": 0.7814489908167341, "63": 1.0870846803537768, "coding": 1.0465381695429603, "etc": 0.7453120119924401, "code": 0.8924936654482455, "browser": 1.1563993984097714, "finished": 0.6188715576413548, "phlebotomy": 1.0465381695429603, "thankfully": 0.6700313102958121, "hiring": 0.8999044626636176, "whew": 0.9484552442417877, "anticipate": 0.9079087334309712, "dealing": 0.7838300556861061, "needles": 0.9312702185491217, "look": 0.5111156696943271, "painful": 0.7520942716263163, "interview": 0.517795677004799, "recruiter": 0.9366769406761494, "positive": 0.6161316602225434, "ticket": 0.6046541087633006, "luck": 0.5560106916991174, "chances": 0.7966681723509268, "lucky": 0.5473815964053699, "absorbed": 1.1563993984097714, "without": 0.5074029462914378, "30th": 0.8760633603191178, "threw": 0.5877018627757894, "held": 0.7682430186154275, "parent": 0.663312365847032, "vet": 0.6891165149635807, "cat": 0.482643408211169, "everyday": 0.6393509989059561, "plan": 0.6046541087633006, "hang": 0.6448998674677214, "spouses": 0.9859245891859288, "havent": 0.7622412176428023, "agree": 0.5697525927164416, "envious": 0.6245873990253497, "pool": 0.6553358690001457, "stressing": 0.8673622226201548, "pets": 0.6759972939364456, "interesting": 0.6130271980543474, "visiting": 0.6929264995868077, "learning": 0.6801820049299957, "culture": 0.8855943782995503, "interested": 0.7428827427355358, "market": 0.7486456540191995, "stressful": 0.6566781710333598, "sale": 0.7612750265516286, "rural": 0.8855943782995503, "area": 0.6207407709425701, "isolated": 0.7913335742803975, "transportation": 0.8593579518528012, "tomorrow": 0.4769967470443919, "clear": 0.7520942716263163, "headed": 0.7226703243265223, "japan": 0.8673622226201548, "start": 0.49439207775673566, "support": 0.6425258687374141, "considerate": 0.8325315531933333, "debt": 0.7157274736833461, "previous": 0.7875114529983778, "here": 0.4890064104776646, "families": 0.8146267300484347, "warm": 0.7412954078199068, "tough": 0.5622507806795972, "cart": 0.7913335742803975, "realized": 0.6062735773552986, "forgot": 0.5493256256095224, "purse": 0.7603180814500136, "handle": 0.6845495112802619, "visited": 0.7109646687844206, "hill": 0.8889845334671185, "run": 0.5809835302116445, "dilapidated": 1.0870846803537768, ".....": 0.8162796602435558, "walked": 0.5837146236510516, "sally": 1.0647703252223557, "intervention": 0.9772234514869658, "25.": 1.0311231015602347, "forgotten": 0.7994461287616343, "girls": 0.6224054942858857, "13": 0.742085925770618, "firned": 1.1563993984097714, "simple": 0.7512209036294408, "cute": 0.6143458984825427, "simpler": 0.8179603720751939, "smallest": 0.9954556071663613, "distance": 0.7053134477580864, "somehow": 0.7151195690757078, "misplaced": 0.9772234514869658, "drivers": 0.7163390963850896, "registration": 1.0870846803537768, "insurance": 0.642819554704745, "ruined": 0.6929264995868077, "bob": 1.0465381695429603, "ta": 0.7207285157408121, "pick": 0.6062735773552986, "test": 0.4822883782524523, "scored": 0.7703264273057118, "eyesight": 1.0870846803537768, "devastated": 0.6845495112802619, "gradually": 1.0465381695429603, "worse": 0.6123743121661009, "suddenly": 0.6968874133963123, "emergency": 0.7246505870561403, "'re": 0.6263179737351089, "memory": 0.6984141606093912, "reach": 0.7682430186154275, "these": 0.5347387883012849, "extremely": 0.6814723454135865, "snuck": 0.8495941048964095, "remake": 0.9954556071663613, "fist": 0.8999044626636176, "fury": 1.1158528875989548, "80s": 0.8889845334671185, "large": 0.6501398951070746, "mouse": 0.8162796602435558, "door": 0.5417664726428816, "towel": 0.912164694872851, "maintenence": 1.0177699622977823, "til": 0.7802793868404151, "laying": 0.7713846382387655, "package": 0.6727712077146235, "/": 0.7584312330195753, "rearrange": 1.1563993984097714, "garage": 0.7329887479500454, "cars": 0.6688796660896562, "past": 0.5228939732599654, "charity": 0.8037633459481551, "charities": 1.0177699622977823, "whatever": 0.6984141606093912, "pharmacy": 0.8791405261857932, "donate": 0.8385940153749767, "shop": 0.693413118551925, "adds": 0.9692191807196121, "litlle": 1.0465381695429603, "bit": 0.49695805243479346, "counts": 0.9038265339789459, "write": 0.7575009937533439, "id": 0.80086459226083, "issued": 0.9312702185491217, "cash": 0.7026032547803072, "cards": 0.7163390963850896, "concert": 0.6030604495370193, "yesssssss": 1.1158528875989548, "tickets": 0.6288433604672292, "woulda": 1.1158528875989548, "falcons": 0.8999044626636176, "championship": 0.8162796602435558, "storm": 0.6263179737351089, "15": 0.6543408359148289, "crap": 0.7779804350179452, "impressed": 0.6298716471627877, "tesla": 0.8023034660060399, "fast": 0.5719001340889988, "managed": 0.6868069434841158, "oil": 0.7584312330195753, "great.i": 1.1563993984097714, "taught": 0.7280407422237084, "dating": 0.6711963720178096, "breakfast": 0.7163390963850896, "choking": 1.0311231015602347, "panicked": 0.896130429865333, "notes": 0.84069935629476, "bring": 0.5963721885811177, "grandma": 0.6233693571696626, "age": 0.6265676617549677, "complications": 1.0465381695429603, "smoked": 0.9484552442417877, "nightlight": 0.8646223252013434, "cheeleading": 1.1563993984097714, "girl": 0.5070996860135333, "double": 0.7538642293362564, "backflip": 0.8924936654482455, "land": 0.7259928890893543, "harvard": 0.8568261710543722, "annoys": 0.8701793103168245, "stick": 0.7397328760295987, "hurts": 0.7575009937533439, "himself": 0.6751809628725296, "calls": 0.7672173685987087, "helicopter": 0.96180838350424, "laughs": 0.9549090963555449, "clowns": 0.9079087334309712, "clown": 0.8673622226201548, "hotel": 0.7584312330195753, "overlooking": 1.1563993984097714, "biloxi": 1.0647703252223557, "downside": 1.1158528875989548, "steal": 0.7127242449734585, "notcied": 1.0870846803537768, "note": 0.7207285157408121, "loved": 0.562777791122021, "twenty": 0.8791405261857932, "dollars": 0.6533556062705278, "icecream": 1.0311231015602347, "confess": 0.9212618726934235, "trouble": 0.6095933842962582, "members": 0.7603180814500136, "face": 0.6003312353082185, "fact": 0.7226703243265223, "ones": 0.6301303795192827, "dip": 0.896130429865333, "heated": 0.9212618726934235, "jumped": 0.6854463782785379, "hair": 0.6425258687374141, "extension": 0.9261408891103667, "ghosts": 0.8450478674887338, "mw": 1.1563993984097714, "llike": 1.1158528875989548, "ghost": 0.7344486278921607, "hurricanes": 0.8760633603191178, "texas": 0.7444956809285241, "worry": 0.6040535063572794, "huge": 0.55712802175893, "dumpster": 0.8543569097953351, "commplex": 1.1563993984097714, "smell": 0.6743712418492677, "raccoons": 1.0177699622977823, "split": 0.830589744607623, "annoying": 0.579567298830394, "talks": 0.8067486422631233, "awww": 0.7344486278921607, "halloween": 0.6958823798109622, "quick": 0.7287327865081658, "dressing": 0.8823153960172512, "candy": 0.6692620757334965, "lucy": 1.0870846803537768, "date": 0.5468169421665489, "polite": 0.8855943782995503, "site": 0.8450478674887338, "show": 0.5263208189434468, "charge": 0.7359301364706747, "graduated": 0.6121576273575919, "college": 0.47223785076201213, "accomplishment": 0.7301314107056398, "4.0": 0.912164694872851, "office": 0.6214508330975277, "definitely": 0.5542970634748187, "studied": 0.5870261845295014, "prepapred": 1.1563993984097714, "expect": 0.6268179747767795, "president": 0.7584312330195753, "huh": 0.7556660798865242, "america": 0.7826324365814346, "share": 0.6939021170813442, "joy": 0.72531948587122, "p": 0.8472951530739398, "lawnmower": 0.8646223252013434, "broken": 0.6410702389599935, ">": 0.8114006438266126, "quiet": 0.6385023375182243, "summer": 0.5224516903629651, "usual": 0.7926407824371328, "13.": 0.9261408891103667, "refused": 0.7791233046003074, "lie": 0.7121342727607396, "jack": 0.8673622226201548, "wants": 0.645200619574117, "liked": 0.6473315982327921, "enjoyed": 0.6666154184146802, "alot": 0.722018856224403, "buddy": 0.6739688268192952, "order": 0.6087530432166203, "ordered": 0.5971143070148793, "krystals": 1.0177699622977823, "cost": 0.6814723454135865, "catch": 0.6390673107724362, "criminal": 0.9484552442417877, "weapon": 0.9692191807196121, "knife": 0.8179603720751939, "lines": 0.8268157118093384, "embarrassed": 0.6340939102050224, "main": 0.8162796602435558, "stock": 0.7900432337968066, "sit": 0.6618786495323913, "risen": 1.0311231015602347, "worth": 0.6095933842962582, "keys": 0.7246505870561403, "search": 0.8619555004931274, "30": 0.6696459533642131, "minutes": 0.622886264442696, "hated": 0.7469649421875613, "stupid": 0.6780677612726147, "earn": 0.786269200998522, "10k": 0.8924936654482455, "finances": 0.8098258081297987, "photo": 0.691003363394019, "albums": 0.7520942716263163, "reminiscing": 0.830589744607623, "carefree": 0.8999044626636176, "relationship": 0.5954522188912753, "cheating": 0.6618786495323913, "wh": 1.0465381695429603, "insteading": 1.1563993984097714, "hurting": 0.7779804350179452, "partner": 0.6150118276915404, "watch": 0.5131858073146948, "thrones": 0.7900432337968066, "watched": 0.5764901329637188, "season": 0.5945406355504744, "ending": 0.7662021314523069, "enogh": 1.1563993984097714, "cmon": 1.1563993984097714, "autumn": 0.9261408891103667, "memphis": 0.9954556071663613, "b": 0.7632168351373387, "passing": 0.7226703243265223, "grade": 0.6032582735382299, "presentation": 0.6514137976848176, "present": 0.6914806912692848, "preperation": 1.1563993984097714, "step": 0.6891165149635807, "wanting": 0.6580387362389377, "cabin": 0.912164694872851, "awhile": 0.6677411338671436, "cozy": 0.9859245891859288, "romantic": 0.830589744607623, "foward": 1.0647703252223557, "met": 0.5830652707199968, "tinder": 0.786269200998522, "totally": 0.5784794870156759, "chemistry": 0.7953076071453489, "ghosted": 0.8646223252013434, "anybody": 0.8082753894762021, "whenever": 0.6640370066991088, "fb": 0.8673622226201548, "posting": 1.0465381695429603, "photos": 0.6601149353837806, "winter": 0.691003363394019, "snow": 0.8249807979425188, "paint": 0.7913335742803975, "bringing": 0.7746281658140809, "bottle": 0.7875114529983778, "likes": 0.7086657169619507, "actor": 0.9166098711299343, "prett": 1.0465381695429603, "slow": 0.6900554889985646, "speaking": 0.7344486278921607, "/did": 1.1563993984097714, "teacher": 0.6495089781877481, "spot": 0.6984141606093912, "practiced": 0.7757331494327393, "non": 0.8345118159229513, "trump": 0.6727712077146235, "election": 0.830589744607623, "dreaming": 0.9859245891859288, "ended": 0.5249540550705806, "settle": 0.8701793103168245, "applying": 0.7584312330195753, "alright": 0.6644013058269588, "lying": 0.7486456540191995, "annoy": 0.9038265339789459, "energy": 0.7529753345945318, "passion": 0.8673622226201548, "correlate": 1.1563993984097714, "weird": 0.599947357677502, "occurs": 1.0647703252223557, "suggest": 0.8701793103168245, "saying": 0.6644013058269588, "truth": 0.7980475045641603, "dwell": 1.0311231015602347, "everytime": 0.7486456540191995, "men": 0.7494967229859902, "valued": 0.9954556071663613, "random": 0.6994450975752773, "history": 0.7512209036294408, "buddies": 0.8568261710543722, "sometime": 0.7428827427355358, "sunday": 0.6651339098361662, "reconnecting": 1.0311231015602347, "restaurant": 0.5604278135304311, "conversation": 0.7381943841456508, "lives": 0.6413596747626299, "blew": 0.7662021314523069, "bowl": 0.7529753345945318, "sports": 0.7246505870561403, "fan": 0.6590714476545226, "football": 0.5851912706626816, "august": 0.8162796602435558, "apprehensive": 0.7612750265516286, "regret": 0.7381943841456508, "worried": 0.527149934701845, "daisy": 1.0870846803537768, "direction": 0.7838300556861061, "hungry": 0.6929264995868077, "animals": 0.6273204883970469, "killed": 0.6963836339933166, "highways": 0.9954556071663613, "returns": 0.8855943782995503, "safely": 0.8162796602435558, "chatting": 0.8196698154111239, "ideas": 0.8365320866547032, "pinterest": 1.1158528875989548, "perk": 0.9859245891859288, "19": 0.823178947392251, "beforehand": 0.8450478674887338, "awkward": 0.7047655011816238, "contrary": 0.9859245891859288, "die": 0.676407972131711, "occasionally": 0.896130429865333, "push": 0.7913335742803975, "mind": 0.5850261178588344, "hockey": 0.7547610963345325, "oilers": 1.1563993984097714, "team": 0.5577541978813275, "leafs": 1.0647703252223557, "iffy": 1.0465381695429603, "children": 0.5778631522449089, "oldest": 0.7175736799673196, "perfect": 0.6470243783290951, "becoming": 0.7980475045641603, "teenager": 0.7397328760295987, "couldnt": 0.6168096289210813, "curse": 0.8855943782995503, "hopes": 0.7926407824371328, "acted": 0.7966681723509268, "case": 0.642819554704745, "saving": 0.6692620757334965, "boarding": 0.9692191807196121, "hilarious": 0.8052448545266693, "ii": 0.9772234514869658, "transmission": 0.8760633603191178, "rebuilt": 1.0177699622977823, "500": 0.7520942716263163, "atransmission": 1.0870846803537768, "volvo": 1.0647703252223557, "progress": 0.7453120119924401, "tested": 0.8855943782995503, "works": 0.6163571394612523, "wonderfully": 1.0311231015602347, "90,000": 1.1158528875989548, "miles": 0.6900554889985646, "versus": 0.9859245891859288, "200,000.": 1.1158528875989548, "payment": 0.7547610963345325, "sense": 0.6727712077146235, "daycare": 0.7926407824371328, "hates": 0.8855943782995503, "babysit": 0.7926407824371328, "moves": 0.8823153960172512, "jk": 1.0177699622977823, "serious": 0.6601149353837806, "hellp": 0.9366769406761494, "syndrom": 1.0870846803537768, "9": 0.7436859599052621, "pregnant": 0.6072992273720175, "2nd": 0.8162796602435558, "worrying": 0.8037633459481551, "happening": 0.6768203438500972, "eclampsia": 1.1563993984097714, "progressed": 1.0465381695429603, "clot": 1.0870846803537768, "organs": 1.0177699622977823, "shutting": 1.0465381695429603, "brand": 0.637940538287802, "absolutely": 0.6354507831256293, "buying": 0.6684987132479894, "canada": 0.8428499768168565, "ambitious": 1.0311231015602347, "parking": 0.6440030004694455, "elementary": 0.7939653051121348, "remembered": 0.7280407422237084, "renovations": 0.9692191807196121, "playground": 0.9261408891103667, "buildings": 0.896130429865333, "law": 0.6100162179072104, "rarely": 0.8325315531933333, "gives": 0.7233260643811382, "ourselves": 0.8052448545266693, "miffed": 1.0177699622977823, "somewhat": 0.7642020647816399, "favoritism": 1.0870846803537768, "ridiculous": 0.7713846382387655, "refuses": 0.8999044626636176, "coach": 0.8286849251105537, "defensive": 1.0465381695429603, "american": 0.8082753894762021, "political": 0.8495941048964095, "activists": 1.1563993984097714, "groups": 0.8646223252013434, "grown": 0.7259928890893543, "grandkids": 0.9423927820601442, "stole": 0.5708922061895286, "cookie": 0.8646223252013434, "jar": 0.8855943782995503, "rid": 0.7461350619060917, "evidence": 0.8823153960172512, "poorly": 0.8568261710543722, "study": 0.6306498612069932, "classes": 0.6431141057277209, "semester": 0.6070932540757165, ";": 0.6597658948898038, "m": 0.7768504794925519, "nerve": 0.698928300559433, "wrecking": 0.8646223252013434, "court": 0.7315498742048354, "yikes": 0.7086657169619507, "warrant": 1.0870846803537768, "fat": 0.7381943841456508, "baseball": 0.6929264995868077, "playoffs": 0.9079087334309712, "taste": 0.7529753345945318, "yankees": 0.8760633603191178, "jury": 0.8593579518528012, "duty": 0.7994461287616343, "spring": 0.7239861327842734, "surprisingly": 0.8619555004931274, "inconvenience": 0.9954556071663613, "12": 0.6963836339933166, "rained": 0.7622412176428023, "weather": 0.6177207969562069, "dry": 0.8162796602435558, "rain": 0.6202701818388289, "storms": 0.7478017671546129, "flooded": 0.7966681723509268, "mud": 0.9549090963555449, "unbelievably": 1.0177699622977823, "scratched": 0.8098258081297987, "bumper": 0.9166098711299343, "furious": 0.6644013058269588, "bummed": 0.7098085865443129, "spoken": 0.8114006438266126, "end": 0.509629525799336, "irks": 1.005991658732144, "literally": 0.7233260643811382, "fake": 0.8146267300484347, "thailand": 0.9212618726934235, "disney": 0.6776502241315667, "passholders": 1.0647703252223557, "several": 0.6455022789280596, "throught": 1.0647703252223557, "playing": 0.5402786662402637, "ropes": 0.96180838350424, "wasted": 0.7703264273057118, "ingredients": 0.8130006779612566, "meal": 0.6583817897486166, "nephew": 0.6255726286696508, "pizza": 0.5637067958127302, "pepperoni": 0.912164694872851, "chain": 0.8495941048964095, "fair": 0.6437058234305297, "airplane": 0.786269200998522, "severe": 0.8023034660060399, "turbulence": 0.8619555004931274, "airplanes": 1.0311231015602347, "queasy": 1.1158528875989548, "cope": 0.8146267300484347, "panic": 0.7939653051121348, "attack": 0.7194546131630691, "missed": 0.6245873990253497, "15th": 1.0870846803537768, "attend": 0.7301314107056398, "enjoys": 0.8889845334671185, "cooking": 0.6715877619499233, "fresh": 0.7322667231526967, "ditch": 0.8730780640041497, "shaking": 0.8037633459481551, "played": 0.6236117815308133, "xbox": 0.84069935629476, "snacks": 0.7826324365814346, "ivy": 0.912164694872851, "league": 0.7453120119924401, "vey": 1.0465381695429603, "89k": 1.0177699622977823, "knows": 0.6553358690001457, "75k": 0.9772234514869658, "advance": 0.7682430186154275, "evil": 0.830589744607623, "price": 0.7565793282428515, "ungrateful": 1.1158528875989548, "milestone": 0.8855943782995503, "common": 0.7724541671504402, "finals": 0.786269200998522, "sophomore": 0.9079087334309712, "burden": 0.8760633603191178, "lifted": 0.9772234514869658, "fail": 0.7280407422237084, "joyed": 1.0870846803537768, "lately": 0.5646445119939899, "mountain": 0.7887693312190637, "fires": 0.9549090963555449, "disregarding": 1.1563993984097714, "dryness": 1.1563993984097714, "irritates": 0.9312702185491217, "acts": 0.8543569097953351, "superior": 0.96180838350424, "room": 0.5509554637828343, "strongest": 1.005991658732144, "lack": 0.8162796602435558, "self": 0.6662429785055819, "esteem": 0.912164694872851, "insecure": 0.8823153960172512, "faithful": 0.6797555650513499, "sadly": 0.7913335742803975, "rare": 0.7692792973189823, "dedication": 0.8365320866547032, "effort": 0.7015394149598015, "motivated": 0.8067486422631233, "chased": 0.7814489908167341, "pitbull": 0.9261408891103667, "nintendo": 0.6895848998948233, "switch": 0.6994450975752773, "zelda": 0.9692191807196121, "mario": 0.7926407824371328, "splatoon": 1.0870846803537768, "fortnite": 0.9312702185491217, "tons": 0.8130006779612566, "titles": 1.0870846803537768, "metroid": 1.1158528875989548, "prime": 0.9772234514869658, "neither": 0.7926407824371328, "far": 0.546255458378116, "smash": 0.6651339098361662, "pokemon": 0.7436859599052621, "fifa": 0.9079087334309712, "england": 0.8365320866547032, "slipped": 0.7337160238829533, "carrying": 0.8450478674887338, "tray": 1.005991658732144, "coffee": 0.6303897830369874, "17": 0.7887693312190637, "themselves": 0.7188236962437426, "laughed": 0.7486456540191995, "sat": 0.6587260241677139, "peed": 0.7453120119924401, "jerk": 0.7503550973551294, "hat": 0.851947154637429, "young": 0.5655911045928782, "grandparents": 0.7294296534397752, "side": 0.5995649480336617, "wolf": 0.9038265339789459, "coyote": 0.9261408891103667, "cats": 0.63992080101742, "beaver": 1.0465381695429603, "head": 0.6095933842962582, "invited": 0.6530293417070462, "engaged": 0.7703264273057118, "guests": 0.8760633603191178, "heavy": 0.7389606714202076, "problems": 0.6365496952831888, "familiy": 1.1563993984097714, "sober": 0.9312702185491217, "stopped": 0.6479488841435002, "drinking": 0.6943935185615872, "react": 0.7768504794925519, "samoa": 1.0465381695429603, "africa": 0.9261408891103667, "staying": 0.676407972131711, "vase": 0.7939653051121348, "hiding": 0.8325315531933333, "sentimental": 0.6968874133963123, "fairly": 0.7672173685987087, "relly": 1.0465381695429603, "replacement": 0.8760633603191178, "rat": 0.7703264273057118, "poison": 0.912164694872851, "truly": 0.6780677612726147, "horrific": 0.9312702185491217, "8": 0.6556697591266972, "puppy": 0.5909751955001648, "careful": 0.6999645792629877, "wouldnt": 0.7486456540191995, "symptoms": 0.896130429865333, "scholarship": 0.7273534542949323, "psat": 1.0177699622977823, "manage": 0.7461350619060917, "mainly": 0.8450478674887338, "based": 0.8052448545266693, "slim": 0.9549090963555449, "pickings": 1.1158528875989548, "sholarships": 1.1158528875989548, "cutoff": 1.1563993984097714, "jealous": 0.5932782202276348, "honest": 0.6755882954112932, "ou": 1.0311231015602347, "dropping": 0.8593579518528012, "pursue": 0.9772234514869658, "writing": 0.7724541671504402, "strapped": 0.9692191807196121, "freshman": 0.8146267300484347, "29": 0.96180838350424, "act": 0.7207285157408121, "31": 0.9859245891859288, "confident": 0.5777096602731006, "33": 0.9423927820601442, "50": 0.6999645792629877, "confessed": 0.9549090963555449, "depressing": 0.8037633459481551, "dentist": 0.7020699201827709, "tooth": 0.7703264273057118, "repaired": 0.8568261710543722, "anxiety": 0.6881862756973494, "log": 0.912164694872851, "square": 1.005991658732144, "wounder": 1.1158528875989548, "dude": 0.722018856224403, "lasting": 0.96180838350424, "nah": 0.8037633459481551, "shards": 1.1563993984097714, "glass": 0.7239861327842734, "showers": 0.9692191807196121, "isntead": 1.0870846803537768, "roomate": 0.8730780640041497, "projects": 0.8568261710543722, "ultimately": 0.9166098711299343, "taken": 0.625325409755112, "experts": 1.1563993984097714, "repair": 0.7538642293362564, "anger": 0.8385940153749767, "management": 0.7632168351373387, "dumb": 0.7287327865081658, "improved": 0.96180838350424, "stress": 0.6727712077146235, "october": 0.7900432337968066, "means": 0.6905283031181592, "loosen": 1.1158528875989548, "drugs": 0.7672173685987087, "alcohol": 0.7802793868404151, "happiness": 0.7575009937533439, "pit": 0.8130006779612566, "honor": 0.7575009937533439, "popular": 0.8365320866547032, "surprising": 0.8345118159229513, "yelled": 0.720089535930935, "discipline": 0.8701793103168245, "yelling": 0.7603180814500136, "feelings": 0.6759972939364456, "thrilled": 0.7478017671546129, "shocked": 0.5510729036084284, "damn": 0.7503550973551294, "occasion": 0.7692792973189823, "touchy": 1.0647703252223557, "feely": 1.1158528875989548, "flirting": 0.8472951530739398, "12x12": 1.0870846803537768, "hesitation": 1.0647703252223557, "impressive": 0.6566781710333598, "homeschool": 0.8924936654482455, "console": 0.851947154637429, "owned": 0.8098258081297987, "personally": 0.8082753894762021, "gamecube": 0.9079087334309712, "sonic": 0.9954556071663613, "adventures": 0.912164694872851, "hid": 0.8345118159229513, "terrific": 0.9366769406761494, "athlete": 0.96180838350424, "athletics": 1.0311231015602347, "participate": 0.8495941048964095, "runner": 1.0177699622977823, "marathon": 0.7538642293362564, "trained": 0.7713846382387655, "graduate": 0.6681192061511343, "2017": 1.0177699622977823, "randomly": 0.7280407422237084, "considering": 0.786269200998522, "irked": 0.823178947392251, "faking": 1.0647703252223557, "reconnected": 0.9484552442417877, "childhood": 0.5682065324058038, "golden": 0.84069935629476, "surreal": 0.8730780640041497, "tragic": 0.8495941048964095, "continues": 0.8286849251105537, "doubt": 0.7494967229859902, "2009": 1.0870846803537768, "degree": 0.6608166926496453, "enters": 1.0311231015602347, "bond": 0.7900432337968066, "france": 0.7826324365814346, "nerveracking": 1.1563993984097714, "begin": 0.7913335742803975, "65": 0.9366769406761494, "woman": 0.6314341789530957, "putting": 0.6806102711091958, "makeup": 0.8791405261857932, "light": 0.6704181579736042, "cv": 0.9549090963555449, "respond": 0.8114006438266126, "rejection": 0.9261408891103667, "efforts": 0.9038265339789459, "however": 0.6877243811117199, "greatest": 0.7850421917393405, "solutions": 1.0465381695429603, "wings": 0.8646223252013434, "hide": 0.7239861327842734, "fingers": 0.7157274736833461, "orange": 0.9038265339789459, "whoops": 1.005991658732144, "classmate": 0.896130429865333, "motication": 1.1563993984097714, "appreciate": 0.663312365847032, "florida": 0.6618786495323913, "right.florida": 1.1563993984097714, "odds": 0.8791405261857932, "cup.i": 1.1563993984097714, "tought": 0.9859245891859288, "easily": 0.7280407422237084, "millio": 1.0870846803537768, "warriors": 0.9166098711299343, "free": 0.5877018627757894, "realy": 0.9772234514869658, "retail": 0.8249807979425188, "deep": 0.7226703243265223, "breath": 0.8146267300484347, "shake": 0.8268157118093384, "flows": 1.1158528875989548, "fax": 1.0647703252223557, "depending": 0.9038265339789459, "ofc": 1.1563993984097714, "gentlemen": 1.1563993984097714, "saved": 0.6655022343777958, "repay": 0.8619555004931274, "chuffed": 1.0870846803537768, "breathing": 0.9038265339789459, "recorded": 1.005991658732144, "sibling": 0.8345118159229513, "fights": 0.8249807979425188, "shutup": 1.1158528875989548, "often": 0.5829035891973062, "firends": 1.005991658732144, "promoted": 0.6968874133963123, "firm": 0.8196698154111239, "gameboy": 0.96180838350424, "nostalgic": 0.6479488841435002, "emerald": 0.9692191807196121, "shape": 0.7651970978669568, "rear": 0.8130006779612566, "aggravating": 0.8325315531933333, "exact": 0.8098258081297987, "messed": 0.7301314107056398, "terrifified": 1.0870846803537768, "admit": 0.7757331494327393, "attitude": 0.7259928890893543, "impression": 0.8543569097953351, "growth": 0.8673622226201548, "certainly": 0.7069755358816904, "fascinated": 0.9484552442417877, "skiing": 0.9038265339789459, "lessons": 0.8037633459481551, "altogether": 0.9772234514869658, "sport": 0.7850421917393405, "madden": 0.7926407824371328, "portable": 0.9954556071663613, "chik-fil-a": 0.9954556071663613, "sundays": 0.8673622226201548, "core": 1.0311231015602347, "lake": 0.7086657169619507, "burst": 0.8345118159229513, "relax": 0.6553358690001457, "swimming": 0.6994450975752773, "mowed": 0.9312702185491217, "hard-working": 1.0870846803537768, "grabbed": 0.8098258081297987, "edge": 0.7966681723509268, "cut": 0.5882116344829561, "hand": 0.6768203438500972, "jurassic": 0.9312702185491217, "universal": 0.8543569097953351, "hyper": 1.005991658732144, "line": 0.642819554704745, "business": 0.6056631990614969, "admirable": 0.9423927820601442, "improve": 0.7980475045641603, "meetings": 0.8924936654482455, "agent": 0.8823153960172512, "cheap": 0.7004867736611029, "agents": 1.005991658732144, "complicated": 0.823178947392251, "sites": 0.9692191807196121, "consuming": 1.0465381695429603, "cruise": 0.6647669369472698, "deals": 0.8646223252013434, "eat": 0.5100964527177043, "others": 0.6119414110571424, "birthdays": 0.8924936654482455, "hiking": 0.7735352587608618, "stepped": 0.6669892506257409, "rattlesnake": 0.9954556071663613, "goodness": 0.6553358690001457, "alerted": 1.0465381695429603, "frightening": 0.8146267300484347, "figure": 0.6784870490986183, "hearing": 0.6953836256598582, "wear": 0.6780677612726147, "bikini": 1.0465381695429603, "celebrating": 0.8428499768168565, "heart": 0.5897567295985281, "chirurgical": 1.0647703252223557, "operation": 0.8730780640041497, "immigrants": 1.0177699622977823, "reunited": 0.9212618726934235, "devasting": 1.1563993984097714, "border": 0.9366769406761494, "student": 0.6914806912692848, "undergraduate": 1.1563993984097714, "co-worker": 0.6550030899908783, "eye": 0.7273534542949323, "it.i": 1.0647703252223557, "field": 0.7226703243265223, "banking": 0.9423927820601442, "chrstmas": 1.1563993984097714, "gifted": 0.8325315531933333, "hp": 1.0870846803537768, "laptop": 0.6979026505427142, "consistently": 0.9038265339789459, "gift": 0.5805092210220433, "uses": 0.851947154637429, "youtube": 0.7266708577878922, "freelance": 0.9423927820601442, "reddit": 1.0311231015602347, "lots": 0.6340939102050224, "fried": 0.8023034660060399, "spilled": 0.6677411338671436, "coke": 0.9692191807196121, "desk": 0.7145153376301115, "data": 0.9212618726934235, "part-time-job": 1.0870846803537768, "unemployed": 0.9038265339789459, "send": 0.7069755358816904, "vibes": 0.8760633603191178, "yourself": 0.5506039695720898, "career": 0.7026032547803072, "unrelated": 1.0647703252223557, "temporary": 0.9261408891103667, "racking": 0.896130429865333, "final": 0.582581008272418, "style": 0.7887693312190637, "boring": 0.7121342727607396, "roger": 1.0177699622977823, "federer": 0.9954556071663613, "wimbledon": 0.9366769406761494, "goat": 0.9484552442417877, "tennis": 0.7838300556861061, "winner": 0.9079087334309712, "player": 0.7887693312190637, "grand": 0.7768504794925519, "longest": 0.8791405261857932, "boy": 0.5894113061117193, "ahead": 0.6731688225525875, "gender": 0.8889845334671185, "clinic": 0.9423927820601442, "yen": 1.0177699622977823, "ultrasounds": 1.1158528875989548, "equal": 0.9692191807196121, "u.s.": 1.0177699622977823, "currency": 1.0177699622977823, "exchange": 0.8791405261857932, "rate": 0.8196698154111239, "110": 1.0870846803537768, "affordable": 0.9312702185491217, "healthcare": 0.9692191807196121, "system": 0.7047655011816238, "cheaply": 1.1563993984097714, "relieved": 0.7791233046003074, "rescue": 0.7280407422237084, "moms": 0.720089535930935, "financially": 0.7529753345945318, "porch": 0.7512209036294408, "steps": 0.7344486278921607, "wrist": 0.9166098711299343, "required": 0.84069935629476, "surgery": 0.6520568867178467, "tend": 0.7713846382387655, "low": 0.7086657169619507, "frequently": 0.8196698154111239, "&": 0.8037633459481551, "assignments": 0.8855943782995503, "europe": 0.7791233046003074, "western": 0.9484552442417877, "travelling": 0.7850421917393405, "vegas": 0.7603180814500136, "surely": 0.8543569097953351, "ths": 1.1563993984097714, "realistic": 0.9366769406761494, "riding": 0.6797555650513499, "sharp": 0.8543569097953351, "nearly": 0.7381943841456508, "possibly": 0.8325315531933333, "dreams": 0.7315498742048354, "confusing": 0.9954556071663613, "lifestyle": 0.8823153960172512, "stressed": 0.6939021170813442, "lunch": 0.5963721885811177, "box": 0.6443010632832592, "experienced": 0.7838300556861061, "anxious": 0.6152347932242673, "backfire": 1.0647703252223557, "intentions": 0.8999044626636176, "expense": 0.912164694872851, "report": 0.7157274736833461, "occurred": 0.9484552442417877, "whether": 0.7478017671546129, "blow": 0.8082753894762021, "whistle": 1.0870846803537768, "badly": 0.6943935185615872, "resulted": 0.9954556071663613, "chicago": 0.830589744607623, "master": 0.8214089896823108, "friendship": 0.7966681723509268, "bigger": 0.7556660798865242, "swallow": 0.912164694872851, "touch": 0.7115477608154999, "social": 0.676407972131711, "media": 0.7662021314523069, "fill": 0.8052448545266693, "void": 0.9772234514869658, "fiance": 0.7344486278921607, "grieve": 0.96180838350424, "loss": 0.6590714476545226, "perhaps": 0.7453120119924401, "closer": 0.7612750265516286, "exited": 0.8999044626636176, "final.it": 1.1563993984097714, "exiting": 1.1158528875989548, "soccer": 0.6731688225525875, "hype": 0.8568261710543722, "escape": 0.8619555004931274, "biggest": 0.7374339242071288, "competition": 0.6891165149635807, "olympics": 0.9366769406761494, "donald": 0.8162796602435558, "immigration": 1.0177699622977823, "policies": 0.9312702185491217, "stand": 0.6357243811075167, "rest": 0.6263179737351089, "illegal": 0.9261408891103667, "mexican": 0.8130006779612566, "form": 0.7953076071453489, "traitor": 1.1563993984097714, "google": 0.8472951530739398, "treats": 0.8114006438266126, "moments": 0.7157274736833461, "idiot": 0.823178947392251, "understanding": 0.7642020647816399, "earlier": 0.6243426008614857, "grades": 0.7139147352240903, "brain": 0.8179603720751939, "abandoned": 0.7980475045641603, "critical": 1.0177699622977823, "relationships": 0.7926407824371328, "difficult": 0.601881653961815, "50,000": 0.9772234514869658, "scratch": 0.6845495112802619, "holy": 0.7651970978669568, "smokes": 0.9954556071663613, "unbelievable": 0.8543569097953351, "gps": 0.9212618726934235, "specific": 0.7494967229859902, "peace": 0.6881862756973494, "hopeful": 0.6719806897639122, "human": 0.7246505870561403, "beings": 0.9312702185491217, "squabbles": 1.1563993984097714, "dawn": 1.005991658732144, "toward": 0.8023034660060399, "conflict": 0.9484552442417877, "spill": 0.9366769406761494, "nuclear": 1.0311231015602347, "footsteps": 0.9366769406761494, "voice": 0.830589744607623, "government": 0.8450478674887338, "surpassed": 1.0647703252223557, "supplies": 0.6789081023522527, "missing": 0.645200619574117, "bullied": 0.8855943782995503, "period": 0.7584312330195753, "distracting": 1.0647703252223557, "kept": 0.5757354124001804, "snowboarding": 0.9954556071663613, "winters": 0.9859245891859288, "beginner": 1.0311231015602347, "depends": 0.8345118159229513, "different": 0.58082517705108, "situations": 0.7547610963345325, "conventions": 1.0177699622977823, "opportunity": 0.7127242449734585, "prop": 1.0870846803537768, "aid": 0.8450478674887338, "kit": 0.851947154637429, "anticipating": 0.7713846382387655, "dallas": 0.8385940153749767, "helps": 0.6647669369472698, "air": 0.7075357614365574, "conditioning": 0.8823153960172512, "norm": 0.9859245891859288, "spending": 0.6810403792991349, "trapped": 0.8673622226201548, "indoor": 0.9549090963555449, "renters": 1.0465381695429603, "covered": 0.7337160238829533, "pocket": 0.8130006779612566, "reunion": 0.7453120119924401, "fond": 0.7838300556861061, "mistake": 0.6715877619499233, "image": 0.9038265339789459, "disgusted": 0.7058644133391833, "graphic": 0.9549090963555449, "sorting": 0.9772234514869658, "hey": 0.6309106175477013, "talent": 0.7494967229859902, "song": 0.7042205407048673, "lightning": 0.8450478674887338, "metallica": 1.0311231015602347, "technical": 0.9549090963555449, "among": 0.8999044626636176, "consider": 0.7682430186154275, "knowledgable": 1.0870846803537768, "fulfilling": 0.8701793103168245, "sorta": 0.9772234514869658, "specialist": 0.9312702185491217, "redo": 0.9366769406761494, "email": 0.7512209036294408, "info": 0.8365320866547032, "receiving": 0.8619555004931274, "award": 0.7280407422237084, "company": 0.5430595941101064, "deserving": 0.9692191807196121, "hr": 0.896130429865333, "paperwork": 0.830589744607623, "regarding": 0.9772234514869658, "boo": 0.9954556071663613, "piece": 0.6640370066991088, "oops": 0.8249807979425188, "fortunately": 0.823178947392251, "harm": 0.8196698154111239, "blackjack": 0.9549090963555449, "unfortunate": 0.6939021170813442, "decision": 0.6984141606093912, "toll": 0.912164694872851, "kidneys": 1.1563993984097714, "failing": 0.8146267300484347, "sirens": 1.0177699622977823, "assist": 0.9484552442417877, "carried": 0.8791405261857932, "seemed": 0.6510937974117506, "trusting": 0.72531948587122, "upcoming": 0.6877243811117199, "economic": 0.912164694872851, "crisis": 0.9166098711299343, "usa.it": 1.1563993984097714, "affect": 0.8146267300484347, "preparation": 0.851947154637429, "pinball": 1.0870846803537768, "homeless": 0.6823419161103419, "sweating": 0.8619555004931274, "sun": 0.6968874133963123, "empathetic": 1.0177699622977823, "plight": 1.1563993984097714, "blessings": 0.8924936654482455, "megan": 1.0870846803537768, "bail": 0.96180838350424, "third": 0.7294296534397752, "row": 0.7826324365814346, "attacked": 0.7826324365814346, "crashing": 0.9166098711299343, "totaling": 1.1563993984097714, "crushed": 0.7575009937533439, "capitals": 1.0870846803537768, "stanley": 1.0870846803537768, "wins": 0.8791405261857932, "streets": 0.8249807979425188, "dc": 0.9312702185491217, "granddaughter": 0.9692191807196121, "boys": 0.7802793868404151, "that.i": 1.0177699622977823, "liver": 0.9692191807196121, "cirrhosis": 1.1158528875989548, "distraught": 0.8162796602435558, "impress": 0.8730780640041497, "croatian": 1.1563993984097714, "team.they": 1.1563993984097714, "beyond": 0.7469649421875613, "disappointments": 1.0311231015602347, "defines": 1.0870846803537768, "fellowship": 1.005991658732144, "pan": 0.9772234514869658, "harder": 0.722018856224403, "phd": 0.9038265339789459, "tripped": 0.6768203438500972, "2.5": 0.9859245891859288, "accounting": 0.9166098711299343, "prep": 0.8791405261857932, "variables": 1.0647703252223557, "account": 0.7273534542949323, "--": 0.6919603084956341, "basis": 0.8823153960172512, "seeming": 1.0870846803537768, "hugged": 0.896130429865333, "aww": 0.6431141057277209, "rushed": 0.8450478674887338, "babysitting": 0.8760633603191178, "flip": 0.8162796602435558, "headfirst": 1.0870846803537768, "floor": 0.6580387362389377, "leg": 0.71331771852544, "inches": 0.9859245891859288, "tile": 1.0465381695429603, "bedroom": 0.7461350619060917, "horrified": 0.8543569097953351, "handling": 0.8385940153749767, "10th": 0.823178947392251, "teachers": 0.7875114529983778, "teach": 0.7042205407048673, "understood": 0.8286849251105537, "prefered": 1.1158528875989548, "project": 0.6042533066235467, "leading": 0.8450478674887338, "graduation": 0.6943935185615872, "hints": 0.9366769406761494, "refocused": 1.1158528875989548, "fortunate": 0.7713846382387655, "geb=nerous": 1.1563993984097714, "unexpected": 0.6543408359148289, "refrigerator": 0.8450478674887338, "1400": 1.0870846803537768, "bittersweet": 0.8385940153749767, "9th": 0.9484552442417877, "epic": 0.9549090963555449, "beers": 0.8999044626636176, "6am": 1.0647703252223557, "wake": 0.6943935185615872, "needless": 0.8619555004931274, "health": 0.6233693571696626, "corner": 0.7503550973551294, "assistant": 0.8924936654482455, "trainer": 0.8999044626636176, "yearly": 0.8823153960172512, "yup": 0.7593702070545592, "practice": 0.7226703243265223, "butt": 0.7900432337968066, "battle": 0.823178947392251, "swing": 0.9692191807196121, "starcraft": 1.1158528875989548, "competitive": 0.8760633603191178, "ladder": 0.9484552442417877, "speech": 0.6719806897639122, "vitro": 1.0870846803537768, "treatments": 0.9212618726934235, "success": 0.7556660798865242, "results": 0.6152347932242673, "sugar": 0.7703264273057118, "workforce": 0.9484552442417877, "terrifying": 0.6776502241315667, "spectrum": 1.0870846803537768, "sending": 0.80086459226083, "customer": 0.7213716047738412, "industry": 0.8365320866547032, "boat": 0.7239861327842734, "issue": 0.6919603084956341, "socially": 0.96180838350424, "disability": 0.9261408891103667, "horrible": 0.5513081978346311, "actions": 0.823178947392251, "activity": 0.8855943782995503, "shot": 0.7412954078199068, "injury": 0.8791405261857932, "statue": 0.9692191807196121, "kindness": 0.8730780640041497, "hearts": 1.0465381695429603, "affecting": 0.9954556071663613, "aimed": 1.1563993984097714, "negative": 0.7887693312190637, "dislikes": 1.0647703252223557, "completed": 0.7662021314523069, "seven": 0.9423927820601442, "radiation": 0.9692191807196121, "breast": 0.8268157118093384, "cancer": 0.6112955530532013, "doctors": 0.7226703243265223, "commenting": 1.0647703252223557, "facebook": 0.6984141606093912, "subject": 0.7436859599052621, "physics": 0.7503550973551294, "decade.i": 1.1563993984097714, "adolescent": 1.1563993984097714, "90s": 0.8146267300484347, "adult": 0.7194546131630691, "responsabilities": 1.1158528875989548, "peter": 0.9859245891859288, "sleepover": 0.9484552442417877, "decline": 0.912164694872851, "maternity": 0.9079087334309712, "yell": 0.8268157118093384, "midnight": 0.8196698154111239, "espn": 1.1563993984097714, "acquire": 1.1563993984097714, "cleveland": 0.9261408891103667, "lebron": 0.7151195690757078, "james": 0.8673622226201548, "'d": 0.6020771574453954, "miami": 0.830589744607623, "nfl": 0.8385940153749767, "steelers": 1.0870846803537768, "jacksonville": 1.0870846803537768, "wild": 0.7692792973189823, "robbed": 0.7287327865081658, "totaly": 0.9859245891859288, "damages": 0.9423927820601442, "stolen": 0.7233260643811382, "cops": 0.7724541671504402, "useless": 0.9261408891103667, "pictures": 0.6198017969075862, "fly": 0.6556697591266972, "intriguing": 1.005991658732144, "particular": 0.7239861327842734, "drowned": 0.912164694872851, "okcupid": 1.0870846803537768, "bombshell": 1.0870846803537768, "brad": 0.9954556071663613, "pitt": 0.9772234514869658, "chris": 0.9954556071663613, "pratt": 1.1563993984097714, "wan": 0.7926407824371328, "famous": 0.8646223252013434, "recording": 0.9692191807196121, "screaming": 0.7875114529983778, "rich": 0.7814489908167341, "snapping": 1.0311231015602347, "purchase": 0.7814489908167341, "item": 0.7939653051121348, "marked": 0.9166098711299343, "shady": 0.8249807979425188, "jordan": 1.0177699622977823, "utah": 0.9692191807196121, "jazz": 0.9366769406761494, "90": 0.8162796602435558, "disappointing": 0.7301314107056398, "regular": 0.7791233046003074, "specifically": 0.8385940153749767, "98": 0.9772234514869658, "bulls": 1.0647703252223557, "blessed": 0.7453120119924401, "comfort": 0.7850421917393405, "phil": 1.005991658732144, "characteristics": 1.1563993984097714, "father": 0.5835518896851141, "sucked": 0.7875114529983778, "numbers": 0.7966681723509268, "break": 0.5801942601317536, "female": 0.7814489908167341, "male": 0.8196698154111239, "score": 0.693413118551925, "reunions": 0.9772234514869658, "gald": 1.1563993984097714, "listened": 0.8196698154111239, "reminded": 0.6615234093719544, "bush": 1.0311231015602347, "eve": 0.8999044626636176, "360": 0.9692191807196121, "cod": 0.9859245891859288, "material": 0.8130006779612566, "batman": 0.9212618726934235, "british": 0.9212618726934235, "butler": 0.9954556071663613, "hero": 0.8472951530739398, "australia": 0.8823153960172512, "loyality": 1.1563993984097714, "destroy": 0.8114006438266126, "information": 0.7469649421875613, "technology": 0.8345118159229513, "chores": 0.8114006438266126, "listen": 0.6881862756973494, "receive": 0.7428827427355358, "iphone": 0.8568261710543722, "sooo": 0.8037633459481551, "elon": 1.0465381695429603, "musk": 1.0311231015602347, "net": 0.9692191807196121, "20.9": 1.1563993984097714, "billion": 1.005991658732144, "caring": 0.7151195690757078, "cared": 0.7838300556861061, "creature": 1.0177699622977823, "relate": 0.722018856224403, "dachshund": 1.0647703252223557, "18.": 0.9038265339789459, "post": 0.7672173685987087, "deadlifting": 1.0870846803537768, "335lbs": 1.0870846803537768, "attention": 0.6684987132479894, "record": 0.7768504794925519, "pressing": 1.1158528875989548, "350lbs": 1.0465381695429603, "fenway": 1.0647703252223557, "boston": 0.8791405261857932, "lowell": 1.1563993984097714, "ma": 0.8924936654482455, "4-5th": 1.1563993984097714, "mexico": 0.8098258081297987, "anywhere": 0.7069755358816904, "crime": 0.8037633459481551, "capital": 1.0647703252223557, "suprised": 0.8385940153749767, "achieve": 0.7850421917393405, "taks": 1.0870846803537768, "abilities": 0.7926407824371328, "successful": 0.7412954078199068, "example": 0.8249807979425188, "remodeling": 0.9366769406761494, "picking": 0.7486456540191995, "steel": 1.005991658732144, "cabinets": 1.005991658732144, "countertops": 1.1563993984097714, "developed": 0.8999044626636176, "syndrome": 0.9423927820601442, "birth": 0.7547610963345325, "streeful": 1.1563993984097714, "prior": 0.851947154637429, "firing": 0.9954556071663613, "choice": 0.6768203438500972, "severance": 0.9549090963555449, "that.": 1.1158528875989548, "emotions": 0.7603180814500136, "medical": 0.7115477608154999, "shy": 0.8162796602435558, "separation": 1.005991658732144, "soul": 0.8130006779612566, "taller": 1.005991658732144, "shorter": 0.896130429865333, "average": 0.8114006438266126, "foot": 0.7127242449734585, "epitome": 1.0647703252223557, "pretended": 0.8593579518528012, "stuffed": 0.7826324365814346, "valentines": 1.1563993984097714, "earthquake": 0.912164694872851, "understandable": 0.7713846382387655, "jonas": 1.0177699622977823, ".she": 1.1563993984097714, "marketing": 0.8924936654482455, "talented": 0.7746281658140809, "grossed": 0.7139147352240903, "restaurants": 0.8472951530739398, "department": 0.7662021314523069, "20": 0.6046541087633006, "gross": 0.5736520037098962, "plays": 0.8052448545266693, "mlb": 1.0177699622977823, "airport": 0.7322667231526967, "luggage": 0.912164694872851, "objects": 0.8823153960172512, "filed": 0.9366769406761494, "complain": 0.7273534542949323, "temper": 0.8543569097953351, "royal": 1.005991658732144, "filipino": 1.0177699622977823, "maharlika": 1.0465381695429603, "meaning": 0.8365320866547032, "chosen": 0.8889845334671185, "degraded": 1.1563993984097714, "centuries": 1.1563993984097714, "greedy": 0.9261408891103667, "colonizers": 1.1563993984097714, "repping": 1.0870846803537768, "kin": 1.0870846803537768, "diagnosed": 0.7301314107056398, "pancreatic": 0.9423927820601442, "advanced": 0.9079087334309712, "gadget": 1.0465381695429603, "blows": 0.8889845334671185, "gadgets.specially": 1.1563993984097714, "apple": 0.8023034660060399, "dinky": 1.1563993984097714, "halls": 1.0870846803537768, "60": 0.8365320866547032, "fps": 1.1563993984097714, "seek": 0.8543569097953351, "now.i": 1.0870846803537768, "flu": 0.7814489908167341, "weak": 0.9261408891103667, "tall": 0.8023034660060399, "height": 0.9484552442417877, "pray": 0.722018856224403, "salesman": 0.9366769406761494, "insisting": 1.1158528875989548, "unnecessary": 0.9038265339789459, "costs": 0.8673622226201548, "russian": 0.9772234514869658, "punching": 1.0177699622977823, "shreds": 0.9954556071663613, "tiny": 0.7538642293362564, "hands": 0.7151195690757078, "shaved": 0.9366769406761494, "pencil": 0.9772234514869658, "train": 0.6877243811117199, "lethal": 1.0647703252223557, "throughout": 0.8214089896823108, "viral": 1.0465381695429603, "meningitis": 1.0177699622977823, "bells": 1.0465381695429603, "palsy": 1.1158528875989548, "bacterial": 1.1158528875989548, "noticeable": 1.1563993984097714, "gf": 0.9859245891859288, "blocked": 0.8924936654482455, "inhale": 1.1563993984097714, "sandwich": 0.7329887479500454, "crumb": 1.1563993984097714, "joe": 0.9366769406761494, "sudden": 0.7381943841456508, "35": 0.8673622226201548, "overtime": 0.8823153960172512, "hillary": 0.9312702185491217, "clinton": 0.9212618726934235, "steals": 1.0465381695429603, "immune": 0.96180838350424, "diseases": 1.0177699622977823, "matches": 0.8889845334671185, "disease": 0.7953076071453489, "you.what": 1.1158528875989548, "title": 0.9079087334309712, "browns": 0.912164694872851, "city": 0.5794111707736989, "heights": 0.7405110900738041, "elevator": 0.8791405261857932, "tests": 0.7556660798865242, "unclear": 1.0465381695429603, "mammogram": 1.0177699622977823, "harrowing": 1.1563993984097714, "awe-struck": 1.1158528875989548, "adorable": 0.7735352587608618, "besides": 0.8114006438266126, "level": 0.7246505870561403, "elderly": 0.7672173685987087, "checkups": 1.1158528875989548, "parenting": 0.912164694872851, "103": 1.0647703252223557, "fever": 0.912164694872851, "uninvolved": 1.1158528875989548, "ex-gf": 1.1158528875989548, "hindsight": 1.0311231015602347, "letting": 0.7280407422237084, "injured": 0.7453120119924401, "ankle": 0.8428499768168565, "deid": 1.1563993984097714, "wet": 0.7512209036294408, "hurrying": 1.005991658732144, "patient": 0.7337160238829533, "diet": 0.6293561821039213, "pounds": 0.722018856224403, "cpa": 0.8889845334671185, "four": 0.6963836339933166, "victim": 0.9859245891859288, "purchased": 0.7453120119924401, "beach.its": 1.0870846803537768, "packed": 0.6845495112802619, "gulf": 0.9772234514869658, "east": 0.851947154637429, "coast": 0.8196698154111239, "influence": 0.9038265339789459, "growing": 0.6413596747626299, "grandpa": 0.80086459226083, "kicked": 0.7682430186154275, "streetfight": 1.1563993984097714, "beer": 0.7042205407048673, "bottles": 0.9166098711299343, "acting": 0.7246505870561403, "lmao": 0.9484552442417877, "happend": 0.8146267300484347, "reacted": 0.96180838350424, "soaked": 0.9079087334309712, "mail": 0.6390673107724362, "anonymous": 0.9859245891859288, "teddy": 0.96180838350424, "bear": 0.7887693312190637, "paycheck": 0.7366792036435905, "friends.i": 1.1563993984097714, "noble": 0.8823153960172512, "exams": 0.6797555650513499, "lasted": 0.9549090963555449, "decade": 0.8646223252013434, "horse": 0.7651970978669568, "determination": 0.8855943782995503, "ct": 1.1158528875989548, "scan": 0.9954556071663613, "xray": 1.0647703252223557, "bruised": 0.9954556071663613, "cast": 1.0177699622977823, "crutches": 1.1563993984097714, "recovered": 0.8543569097953351, "2014": 0.9692191807196121, "argentina": 0.9954556071663613, "netherlands": 1.1563993984097714, "semi-final": 1.1158528875989548, "youngest": 0.742085925770618, "stairs": 0.7593702070545592, "y'all": 0.851947154637429, "stitches": 0.9549090963555449, "necessary": 0.8249807979425188, "er": 0.8214089896823108, "slight": 0.9772234514869658, "concussion": 1.1158528875989548, "meds": 0.8428499768168565, "joyful": 0.7900432337968066, "ah": 0.6219270244735521, "judge": 0.80086459226083, "pedophiles": 1.1563993984097714, "boil": 0.9772234514869658, "story": 0.6814723454135865, "truely": 1.0177699622977823, "sympathetic": 1.1563993984097714, "nonstop": 0.9859245891859288, "north": 0.8385940153749767, "scene": 0.8619555004931274, "california": 0.7359301364706747, "flying": 0.6566781710333598, "mountains": 0.7913335742803975, "serene": 1.0647703252223557, "sierra": 1.1158528875989548, "blessing": 0.7814489908167341, "reached": 0.8543569097953351, "exaggerates": 1.0870846803537768, "communicate": 0.8889845334671185, "interpret": 1.0647703252223557, "checked": 0.6905283031181592, "addition": 0.8760633603191178, "suspended": 0.9423927820601442, "vindictive": 1.0647703252223557, "mature": 0.9079087334309712, "fired": 0.7064184313767448, "interviewer": 0.912164694872851, "adopted": 0.7412954078199068, "breed": 0.7703264273057118, "spunky": 1.1563993984097714, "soda": 0.7966681723509268, "pack": 0.7337160238829533, "belonged": 0.8924936654482455, "drunk": 0.6473315982327921, "normal": 0.7020699201827709, "license": 0.7098085865443129, "hungover": 0.9423927820601442, "mistakes": 0.7280407422237084, "sore": 0.9079087334309712, "burned": 0.7603180814500136, "outpour": 1.0870846803537768, "community": 0.7584312330195753, "humans": 0.8450478674887338, "defintely": 1.0647703252223557, "enjoyable": 0.9038265339789459, "band": 0.6666154184146802, "kinds": 0.7584312330195753, "bands": 0.84069935629476, "laid": 0.7453120119924401, "busting": 1.005991658732144, "copy": 0.8619555004931274, "answers": 0.7926407824371328, "bothers": 0.8052448545266693, "blame": 0.7181967349423832, "removed": 0.8646223252013434, "principles": 1.0647703252223557, "mall": 0.7058644133391833, "ace": 0.7453120119924401, "obviously": 0.7953076071453489, "milk": 0.7139147352240903, "sixth": 0.912164694872851, "poisoned": 1.0465381695429603, "angrily": 0.9859245891859288, "vomit": 0.8067486422631233, "mouth": 0.7301314107056398, "abused": 0.7672173685987087, "neddy": 1.0870846803537768, "soiled": 1.0647703252223557, "strategy": 0.9954556071663613, "nervousness": 1.0311231015602347, "itself": 0.7900432337968066, "accidentally": 0.6125914675174517, "resist": 0.8701793103168245, "return": 0.6573561397318977, "renewed": 0.9038265339789459, "dmv": 0.84069935629476, "dreadful": 0.9859245891859288, "1,000": 0.8593579518528012, "tank": 0.8760633603191178, "farm": 0.7913335742803975, "view": 0.8286849251105537, "chasing": 0.7939653051121348, "driveway": 0.7603180814500136, "tn": 1.0177699622977823, "throat": 0.8543569097953351, "dues": 1.0870846803537768, "conversations": 0.8823153960172512, "leadership": 0.8924936654482455, "rewarded": 0.8701793103168245, "existential": 1.0311231015602347, "avengers": 0.9366769406761494, "effect": 0.8924936654482455, "mortality": 1.0647703252223557, "dumbest": 0.9954556071663613, "shook": 0.9312702185491217, "crushing": 0.9423927820601442, "beloved": 0.9079087334309712, "autoimmune": 0.9261408891103667, "attacking": 0.8730780640041497, "red": 0.6461083413892287, "cells": 0.9692191807196121, "walking": 0.5341417716026344, "sidewalk": 0.7802793868404151, "approached": 0.8162796602435558, "homeschooling": 1.0465381695429603, "education": 0.7692792973189823, "ballet": 0.8701793103168245, "public": 0.6666154184146802, "8th": 0.8268157118093384, "force": 0.8196698154111239, "eric": 0.9692191807196121, "respect": 0.7642020647816399, "letter": 0.7444956809285241, "expected": 0.6479488841435002, "ws": 1.0870846803537768, "uhmmnnn": 1.1563993984097714, "emotional": 0.6958823798109622, "nobody": 0.7266708577878922, "teary-eyed": 1.0647703252223557, "realizing": 0.8593579518528012, "stroller": 1.0647703252223557, "mummies": 1.0465381695429603, "art": 0.7791233046003074, "museum": 0.8823153960172512, "roman": 1.1158528875989548, "era": 0.9549090963555449, "usage": 1.0465381695429603, "leftover": 0.9166098711299343, "forgave": 0.9366769406761494, "springs": 1.0311231015602347, "drop": 0.7181967349423832, "planet": 0.9166098711299343, "pulling": 0.8130006779612566, "underdogs": 0.9692191807196121, "february": 0.8268157118093384, "mother-in-law": 0.8855943782995503, "struggled": 0.8472951530739398, "uber": 0.8249807979425188, "crashed": 0.722018856224403, "ok.": 0.7381943841456508, "fault": 0.6924422371392289, "faults": 1.1563993984097714, "granted": 0.7757331494327393, "missouri": 0.9692191807196121, "snows": 1.0177699622977823, "brutal": 0.8701793103168245, "0f": 1.1563993984097714, "georgia": 0.9312702185491217, "snowed": 1.005991658732144, "stranded": 0.8999044626636176, "figures": 0.8823153960172512, "provide": 0.7939653051121348, "cali": 1.0647703252223557, "national": 0.8179603720751939, "parks": 0.84069935629476, "lab": 0.8325315531933333, "sons": 0.7642020647816399, "anarchy": 1.0177699622977823, "spoil": 0.8701793103168245, "netflix": 0.7556660798865242, "inept": 1.1158528875989548, "nauseous": 1.005991658732144, "nurses": 1.005991658732144, "divorces": 1.1158528875989548, "dr.": 0.9166098711299343, "bother": 0.7344486278921607, "tornado": 0.720089535930935, "hundred": 0.823178947392251, "apprehend": 1.1563993984097714, "secured": 1.0647703252223557, "supper": 0.9549090963555449, "guest": 0.8924936654482455, "ferrari": 0.8543569097953351, "prompt": 1.0465381695429603, "custom": 0.9954556071663613, "luxurious": 1.0465381695429603, "december": 0.7703264273057118, "traditions": 0.9423927820601442, "infertile": 1.1563993984097714, "accessory": 1.0647703252223557, "stair": 0.9954556071663613, "becuase": 0.9954556071663613, "slightly": 0.8428499768168565, "embarrasing": 0.9038265339789459, "table": 0.6793309359632049, "mutt": 0.9772234514869658, "lock": 0.80086459226083, "salvage": 1.0311231015602347, "camper": 0.9079087334309712, "university": 0.6886503136529996, "ecstatic": 0.830589744607623, "plane": 0.6999645792629877, "crash": 0.7075357614365574, "redlight": 1.1158528875989548, "ticked": 0.823178947392251, "express": 0.8450478674887338, "sizes": 0.9954556071663613, "life-changing": 1.0870846803537768, "commitment": 0.9166098711299343, "fallen": 0.8472951530739398, "sprinted": 1.1158528875989548, "landed": 0.7713846382387655, "eager": 0.823178947392251, "funeral": 0.7662021314523069, "embarrass": 0.9484552442417877, "elected": 1.005991658732144, "asleep": 0.6868069434841158, "environment": 0.8249807979425188, "gorgeous": 0.8098258081297987, "listening": 0.7266708577878922, "complaints": 0.9692191807196121, "bullying": 0.8999044626636176, "tells": 0.8450478674887338, "bachelorette": 0.9366769406761494, "parties": 0.8130006779612566, "stripper": 1.005991658732144, "chicks": 0.9549090963555449, "20s": 1.005991658732144, "tips": 0.8543569097953351, "became": 0.7121342727607396, "cry": 0.6984141606093912, "instantly": 0.8593579518528012, "melted": 0.9261408891103667, "daddy": 0.8472951530739398, "deer": 0.8052448545266693, "stuck": 0.6324895977209648, "bushes": 0.8924936654482455, "earth": 0.7642020647816399, "slightest": 1.0647703252223557, "clue": 0.8130006779612566, "following": 0.7169544829425275, "crying": 0.7145153376301115, "venus": 1.0311231015602347, "rescued": 0.8023034660060399, "unique": 0.8701793103168245, "drawn": 0.9484552442417877, "stars": 0.8823153960172512, "sky": 0.8082753894762021, "fitting": 0.96180838350424, "louie": 1.1563993984097714, "motor": 0.9484552442417877, "short": 0.6801820049299957, "congrats": 0.6024693148107136, "referring": 0.896130429865333, "2018": 0.8619555004931274, "asia": 0.9212618726934235, "leaving": 0.6209768985611381, "delayed": 0.8345118159229513, "timing": 0.8543569097953351, "delay": 0.9423927820601442, "11:30pm": 1.1563993984097714, "awake": 0.8268157118093384, "stays": 0.8365320866547032, "impossible": 0.830589744607623, "roommates": 0.786269200998522, "apart": 0.7301314107056398, "maker": 0.9954556071663613, "esl": 0.9954556071663613, "singing": 0.7913335742803975, "planets": 1.0465381695429603, "exploring": 0.9692191807196121, "colored": 0.9312702185491217, "warrants": 1.1563993984097714, "response": 0.7814489908167341, "handful": 0.8543569097953351, "jump": 0.7121342727607396, "scare": 0.6958823798109622, "flinched": 1.1563993984097714, "towards": 0.6877243811117199, "popped": 0.9079087334309712, "no.i": 1.1563993984097714, "suicidal": 1.0311231015602347, "normal.we": 1.1563993984097714, "swear": 0.7584312330195753, "2012": 1.0311231015602347, "2018.": 0.9954556071663613, "faster": 0.8268157118093384, "percentage": 1.0465381695429603, "within": 0.7259928890893543, "senior": 0.7584312330195753, "mostly": 0.71331771852544, "gas": 0.6443010632832592, "7/11": 0.9859245891859288, "confrontation": 0.9772234514869658, "gawking": 1.1563993984097714, "comments": 0.9484552442417877, "classier": 1.1563993984097714, "appreciating": 1.0647703252223557, "except": 0.7622412176428023, "wearing": 0.7151195690757078, "toast": 0.9423927820601442, "counter": 0.8196698154111239, "inferred": 1.1563993984097714, "eats": 0.851947154637429, "available": 0.7887693312190637, "believable": 1.005991658732144, "aloud": 1.0870846803537768, "mortified": 0.7478017671546129, "skirt": 0.9484552442417877, "disowned": 0.9954556071663613, "annual": 0.8098258081297987, "reconciliation": 1.0870846803537768, "emails": 0.9166098711299343, "likely": 0.7900432337968066, "disown": 1.0870846803537768, "sees": 0.9261408891103667, "chat": 0.7814489908167341, "opened": 0.6806102711091958, "imagined": 0.8999044626636176, "question": 0.7724541671504402, "careless": 0.8472951530739398, "naked": 0.8472951530739398, "appointment": 0.6849969393197539, "dental": 0.9423927820601442, "relief": 0.7344486278921607, "joking": 0.9261408891103667, "separated": 0.8999044626636176, "differently": 0.8673622226201548, "20/20": 1.0465381695429603, "minimizes": 1.1158528875989548, "disgrace": 0.9859245891859288, "overnight": 0.8385940153749767, "shifts": 0.8855943782995503, "risks": 1.0311231015602347, "greener": 0.9954556071663613, "characters": 0.8286849251105537, "prospects": 1.005991658732144, "lingered": 1.0870846803537768, "poverty": 1.0465381695429603, "joke": 0.8082753894762021, "option": 0.8495941048964095, "submitted": 0.8855943782995503, "application": 0.7875114529983778, "credit": 0.6402069242455232, "chase": 0.8162796602435558, "approved": 0.7226703243265223, "fifth": 1.0465381695429603, "bracket": 1.0465381695429603, "fearful": 0.8791405261857932, "turning": 0.708099143208383, "2013": 1.0465381695429603, "ncaa": 1.0177699622977823, "payout": 1.1563993984097714, "fantasy": 0.8730780640041497, "......": 0.9166098711299343, "dudes": 1.0311231015602347, "niece": 0.698928300559433, "reading": 0.7053134477580864, "books": 0.7181967349423832, "read": 0.6296135825034385, "rushing": 0.8791405261857932, "fondest": 1.1563993984097714, "planes": 0.9692191807196121, "headaches": 0.9038265339789459, "airports": 1.0870846803537768, "seats": 0.9212618726934235, "related": 0.7887693312190637, "prepare": 0.7026032547803072, "deadline": 0.8543569097953351, "calm.that": 1.1563993984097714, "filling": 0.9549090963555449, "calm": 0.7301314107056398, "cousins": 0.7926407824371328, "cooks": 0.8823153960172512, "drank": 0.730838127427949, "karma": 0.8855943782995503, "arrived": 0.7301314107056398, "sunglasses": 1.005991658732144, "arrive": 0.7538642293362564, "grandfather": 0.7031394490944458, "reflect": 0.8730780640041497, "current": 0.6708065079762439, "uncertain": 0.912164694872851, "path": 0.8037633459481551, "outback": 0.96180838350424, "delicious": 0.6939021170813442, "foods": 0.7768504794925519, "steak": 0.7953076071453489, "onion": 1.0311231015602347, "appetizer": 1.0465381695429603, "ago.i": 1.1563993984097714, "loneliness": 0.8162796602435558, "that.how": 1.1563993984097714, "gun": 0.7469649421875613, "locked": 0.7632168351373387, "walk": 0.5842044205486062, "alarm": 0.7826324365814346, "button": 0.9366769406761494, "between": 0.710384957015988, "van": 0.8999044626636176, "doubting": 1.0311231015602347, "destination": 0.8646223252013434, "betray": 0.9166098711299343, "loyal": 0.6948873467256453, "appreciated": 0.7436859599052621, "criticizing": 1.0870846803537768, "bugging": 0.912164694872851, "unbearable": 0.9549090963555449, "victor": 1.1563993984097714, "mentality": 1.0311231015602347, "knocked": 0.7098085865443129, "shattered": 0.8268157118093384, "fathom": 1.1158528875989548, "wondered": 0.9212618726934235, "creatures": 0.8855943782995503, "wreck": 0.7181967349423832, "frustrated": 0.7329887479500454, "breaks": 0.8052448545266693, "desperation": 1.1563993984097714, "you.i": 0.9954556071663613, "work-life": 1.1563993984097714, "balance": 0.8249807979425188, "yes.i": 1.1563993984097714, "interviewed": 0.7565793282428515, "doodles": 1.0870846803537768, "quit": 0.6789081023522527, "miserable": 0.7584312330195753, "struggles": 0.9166098711299343, "pep": 1.1563993984097714, "checking": 0.7469649421875613, "teaching": 0.7366792036435905, "base": 0.9312702185491217, "reply": 0.96180838350424, "toy": 0.7412954078199068, "figured": 0.7444956809285241, "directions": 0.8385940153749767, "anticipated": 0.9166098711299343, "dig": 0.9312702185491217, "instructions": 0.8646223252013434, "deeply": 0.8924936654482455, "much.she": 1.1158528875989548, "nights": 0.7246505870561403, "showing": 0.7724541671504402, "counting": 0.7887693312190637, "skills": 0.7109646687844206, "modern": 0.9484552442417877, "glitchy": 1.1563993984097714, "certain": 0.6759972939364456, "words": 0.6963836339933166, "correctly": 0.896130429865333, "holding": 0.7273534542949323, "shocking": 0.786269200998522, "failed": 0.6419410717491719, "calculus": 0.7735352587608618, "math": 0.6202701818388289, "retake": 0.8619555004931274, "occupation": 1.005991658732144, "relaxing": 0.642819554704745, "cuddling": 1.0465381695429603, "hung": 0.8345118159229513, "peaceful": 0.7453120119924401, "loves": 0.7010117092497172, "garden": 0.6984141606093912, "tutorial": 1.1563993984097714, "flashlight": 0.912164694872851, "wire": 0.9954556071663613, "boom": 0.9312702185491217, "belated": 0.9859245891859288, "rhymes": 1.1563993984097714, "gambling": 0.8701793103168245, "hits": 0.8428499768168565, "jackpot": 0.8855943782995503, "needs": 0.648258961911325, "lung": 0.8543569097953351, "transplant": 0.8889845334671185, "genetic": 0.9261408891103667, "copd": 1.0870846803537768, "deserve": 0.6739688268192952, "deserved": 0.7512209036294408, "scheduled": 0.8249807979425188, "list": 0.7151195690757078, "praying": 0.7724541671504402, "lungs": 0.9549090963555449, "asap": 0.8543569097953351, "meantime": 0.9484552442417877, "prayers": 0.9261408891103667, "disaapeared": 1.1563993984097714, "14": 0.7494967229859902, "disappear": 0.8855943782995503, "dying": 0.7838300556861061, "welding": 1.0465381695429603, "gig": 0.8701793103168245, "contractor": 0.9954556071663613, "ft": 1.0870846803537768, "benning": 1.0870846803537768, "ada": 1.0870846803537768, "railing": 1.0870846803537768, "th": 0.9772234514869658, "centers": 1.005991658732144, "hired": 0.7520942716263163, "errand": 0.9484552442417877, "eaten": 0.7412954078199068, "god": 0.5829035891973062, "baked": 0.7939653051121348, "performance": 0.7157274736833461, "perfromance": 1.1563993984097714, "ground": 0.6700313102958121, "witnessed": 0.8286849251105537, "returned": 0.6789081023522527, "communities": 1.0177699622977823, "appeared": 0.9079087334309712, "celebrated": 0.8023034660060399, "anniversary": 0.6708065079762439, "propose": 0.8495941048964095, "made-": 1.1158528875989548, "hardly": 0.7381943841456508, "anticipation": 0.8146267300484347, "antsy": 0.9038265339789459, "happily": 0.8889845334671185, "cowboys": 0.8428499768168565, "dez": 1.0647703252223557, "bryant": 1.0647703252223557, "misses": 0.9423927820601442, "troy": 1.1158528875989548, "aikman": 1.1158528875989548, "emmett": 1.1158528875989548, "smith": 1.1158528875989548, "quarterback": 1.0311231015602347, "rage": 0.8286849251105537, "carelessly": 1.1563993984097714, "swerved": 0.9772234514869658, "slam": 0.9079087334309712, "brakes": 0.8365320866547032, "add": 0.8646223252013434, "impulsive": 1.0870846803537768, "socializing": 0.9549090963555449, "yakking": 1.1158528875989548, "oblivious": 1.0870846803537768, "shared": 0.8268157118093384, "wayyy": 1.1563993984097714, "fight": 0.6479488841435002, "purgatory": 1.1563993984097714, "demise": 1.0465381695429603, "fully": 0.7436859599052621, "task": 0.7994461287616343, "pissed": 0.6900554889985646, "sentiments": 1.1158528875989548, "aunt": 0.6604651984389007, "ridiculously": 1.0311231015602347, "desert": 0.9423927820601442, "lemon": 0.9212618726934235, "bombed": 0.9166098711299343, "c": 0.830589744607623, "5th": 0.8593579518528012, "remote": 0.8823153960172512, "lowest": 1.0177699622977823, "a-": 1.0177699622977823, "crafting": 1.1563993984097714, "resume": 0.9079087334309712, "fit": 0.693413118551925, "description": 0.9484552442417877, "interviewing": 0.8543569097953351, "theres": 0.8495941048964095, "24/7": 0.9692191807196121, "cares": 0.8385940153749767, "sorts": 0.8114006438266126, "amused": 1.0870846803537768, "embrace": 0.96180838350424, "cuteness": 1.1563993984097714, "handed": 0.8325315531933333, "happier": 0.7651970978669568, "download": 0.9423927820601442, "mixed": 0.8286849251105537, "levels": 0.9549090963555449, "practicing": 0.7469649421875613, "symphony": 1.1158528875989548, "trumpet": 1.0647703252223557, "become": 0.6566781710333598, "clearwater": 1.1158528875989548, "moon": 0.8130006779612566, "calc": 0.9423927820601442, "courses": 0.8619555004931274, "engineering": 0.7875114529983778, "flash": 0.8999044626636176, "storage": 0.8130006779612566, "otherwise": 0.7703264273057118, "questionable": 0.9859245891859288, "announced": 0.8730780640041497, "writer": 0.9692191807196121, "newborn": 0.8495941048964095, "tweet": 1.0647703252223557, "smile": 0.7814489908167341, "incredible": 0.7428827427355358, "temperature": 0.9038265339789459, "humidity": 0.9692191807196121, "packing": 0.7622412176428023, "hectic": 0.84069935629476, "assigned": 0.9859245891859288, "supervisor": 0.7322667231526967, "praised": 0.9484552442417877, "addict": 0.8855943782995503, "candies": 0.9166098711299343, "amusing": 1.0177699622977823, "orlando": 0.8495941048964095, "attractions": 1.1158528875989548, "overdue": 0.9261408891103667, "battery": 0.8701793103168245, "ignore": 0.8543569097953351, "wrench": 1.0311231015602347, "cancel": 0.7026032547803072, "outright": 0.9772234514869658, "facility": 0.9366769406761494, "nicer": 0.8268157118093384, "dorms": 1.0177699622977823, "whereas": 1.1158528875989548, "mate": 0.8495941048964095, "unaware": 0.9484552442417877, "secluded": 1.0311231015602347, "proposed": 0.7802793868404151, "soooo": 0.8673622226201548, "elated": 0.851947154637429, "initially": 0.9366769406761494, "goofing": 1.0647703252223557, "diner": 0.9366769406761494, "messaging": 0.912164694872851, "sweethearts": 1.0465381695429603, "committing": 1.1563993984097714, "motivates": 1.0177699622977823, "toes": 0.9079087334309712, "apologizing": 0.96180838350424, "regards": 0.9954556071663613, "disrespectful": 0.896130429865333, "household": 0.8543569097953351, "income": 0.7746281658140809, "combined": 1.1158528875989548, "goal": 0.7374339242071288, "practices": 0.9859245891859288, "professional": 0.7703264273057118, "hearty": 1.0311231015602347, "conquer": 0.9212618726934235, "hunger": 0.9859245891859288, "ignored": 0.8130006779612566, "message": 0.8023034660060399, "agreed": 0.7850421917393405, "lend": 0.8450478674887338, "predicament": 0.9859245891859288, "lease": 0.8730780640041497, "deposit": 0.8146267300484347, "holiday": 0.7109646687844206, "cancelled": 0.7461350619060917, "awoke": 0.912164694872851, "growling": 0.96180838350424, "tent": 0.84069935629476, "examine": 1.0870846803537768, "carefully": 0.9261408891103667, "unzipped": 0.9166098711299343, "slowly": 0.7900432337968066, "shined": 1.1563993984097714, "stray": 0.7529753345945318, "closet": 0.7344486278921607, "sized": 0.9423927820601442, "clothes": 0.6231275190832344, "lane": 0.7366792036435905, "passes": 0.8791405261857932, "rum": 0.9859245891859288, "scolded": 0.9312702185491217, "stealing": 0.7175736799673196, "cleaned": 0.6905283031181592, "yesteday": 1.1563993984097714, "comprehension": 1.1563993984097714, "remembering": 0.7622412176428023, "facts": 0.9954556071663613, "highschool": 0.7926407824371328, "hanging": 0.7020699201827709, "reprimand": 1.1563993984097714, "behaviors": 0.96180838350424, "joined": 0.7875114529983778, "breathe": 0.912164694872851, "conditions": 0.9692191807196121, "swore": 0.9484552442417877, "convinced": 0.84069935629476, "robber": 0.9312702185491217, "mace": 1.0647703252223557, "tip-toed": 1.1158528875989548, "downstairs": 0.8249807979425188, "loud": 0.6255726286696508, "dealership": 0.8286849251105537, "trading": 0.8999044626636176, "setup": 0.9772234514869658, "reward": 0.8365320866547032, "interior": 1.0647703252223557, "swelled": 1.0647703252223557, "neutrality": 1.0465381695429603, "bomb": 0.8268157118093384, "memorized": 1.0177699622977823, "black": 0.6727712077146235, "accountable": 1.0870846803537768, "christians": 1.0870846803537768, "persecuted": 1.0870846803537768, "nigeria": 1.0311231015602347, "6,000": 1.0465381695429603, "massacred": 1.0870846803537768, "extremists": 1.1563993984097714, "spread": 0.9038265339789459, "encourage": 0.851947154637429, "uni": 0.8472951530739398, "excellence": 1.1158528875989548, "awaiting": 0.8249807979425188, "eagerly": 0.8472951530739398, "hahah": 0.8646223252013434, "wicked": 1.0465381695429603, "spank": 1.0311231015602347, "sincererity": 1.1563993984097714, "key": 0.7359301364706747, "frendship": 1.1563993984097714, "sincere": 0.9772234514869658, "figuring": 0.9692191807196121, "commodore": 1.0647703252223557, "load": 0.8701793103168245, "cautious": 0.9261408891103667, "proved": 0.9423927820601442, "greta": 1.0465381695429603, "technically": 0.9312702185491217, "25th": 0.9166098711299343, "kidnappers": 1.1563993984097714, "nabbed": 1.0870846803537768, "petrified": 0.9692191807196121, "tea": 0.8082753894762021, "delightful": 1.0177699622977823, "flavored": 1.0647703252223557, "green": 0.8130006779612566, "iced": 0.9549090963555449, "spare": 0.7926407824371328, "learnt": 0.9312702185491217, "dishes": 0.7315498742048354, "teri": 1.1563993984097714, "yaki": 1.1563993984097714, "chicken": 0.7069755358816904, "passenger": 0.9484552442417877, "alive": 0.6919603084956341, "pot": 0.80086459226083, "childish": 0.9079087334309712, "picture": 0.6854463782785379, "bitter": 0.896130429865333, "trials": 0.8889845334671185, "struggling": 0.7294296534397752, "compare": 0.8701793103168245, "comparison": 1.005991658732144, "hacked": 1.0465381695429603, "hacker": 1.0870846803537768, "insulting": 1.1563993984097714, "threatening": 0.9366769406761494, "compelled": 1.0311231015602347, "faith": 0.643409526917464, "remain": 0.8543569097953351, "assume": 0.7980475045641603, "destroyed": 0.7069755358816904, "treasured": 0.96180838350424, "count": 0.7086657169619507, "slugger": 1.1158528875989548, "skill": 0.7713846382387655, "insisted": 0.9166098711299343, "argued": 0.9772234514869658, "accompany": 1.1563993984097714, "stubborn": 0.8924936654482455, "mode": 0.9549090963555449, "rome": 0.9484552442417877, "theater": 0.8249807979425188, "edible": 1.1158528875989548, "entrance": 0.9423927820601442, "nephews": 0.8162796602435558, "awwww": 0.8924936654482455, "outstanding": 0.9423927820601442, "sketchy": 0.8472951530739398, "hesitant": 0.8385940153749767, "metal": 0.8701793103168245, "goth": 1.1158528875989548, "despite": 0.7512209036294408, "original": 0.8701793103168245, "thoughts": 0.7814489908167341, "entailed": 1.1563993984097714, "tedious": 1.1158528875989548, "memorizing": 1.1158528875989548, "avid": 1.0177699622977823, "fav": 0.9484552442417877, "loose": 0.7366792036435905, "stomped": 1.0870846803537768, "loudly": 0.8162796602435558, "brave": 0.8023034660060399, "swept": 0.9859245891859288, "scaring": 0.96180838350424, "owed": 0.912164694872851, "aaawwww": 1.1563993984097714, "credited": 1.1158528875989548, "touched": 0.84069935629476, "intense": 0.7913335742803975, "shapeshifter": 1.0870846803537768, "harry": 0.9423927820601442, "potter": 0.9423927820601442, "dumbledore": 1.1563993984097714, "equipment": 0.8543569097953351, "infuriating": 0.8701793103168245, "entitled": 0.9212618726934235, "decency": 1.0465381695429603, "whipped": 0.9484552442417877, "patiently": 0.9772234514869658, "considered": 0.7875114529983778, "dish": 0.7802793868404151, "getaway": 0.9692191807196121, "horror": 0.6968874133963123, "skydiving": 0.7366792036435905, "excitied": 0.9692191807196121, "prospect": 1.0177699622977823, "thrill": 0.8999044626636176, "fed": 0.7612750265516286, "healthy": 0.6498239390780378, "bath": 0.8593579518528012, "tucked": 0.8791405261857932, "jammies": 1.1563993984097714, "fussy": 1.0647703252223557, "gunshots": 0.8791405261857932, "wind": 0.8067486422631233, "cutting": 0.8179603720751939, "haircut": 0.7953076071453489, "bored": 0.7642020647816399, "introvert": 1.005991658732144, "flowers": 0.7246505870561403, "tending": 1.0465381695429603, "landscaper": 1.0311231015602347, "mower": 0.7779804350179452, "plant": 0.786269200998522, "south": 0.7315498742048354, "limit": 0.8249807979425188, "boomerangs": 1.0647703252223557, "reaction": 0.8082753894762021, "amazement": 1.0311231015602347, "draws": 1.1563993984097714, "crowd": 0.8052448545266693, "tourist": 1.0465381695429603, "madly": 1.0870846803537768, "raging": 0.9692191807196121, "smashed": 0.8325315531933333, "40oz": 1.0465381695429603, "scattering": 1.0870846803537768, "pieces": 0.8365320866547032, "wore": 0.7966681723509268, "shoes": 0.6470243783290951, "lesson": 0.7538642293362564, "silly": 0.7622412176428023, "911": 1.0311231015602347, "guarded": 1.0647703252223557, "pepper": 0.84069935629476, "spray": 0.7814489908167341, "scary/": 1.1563993984097714, "fled": 1.0177699622977823, "kicking": 0.8593579518528012, "brush": 0.8701793103168245, "appologize": 1.1563993984097714, "ooh": 0.7900432337968066, "locate": 1.0647703252223557, "prefer": 0.786269200998522, "punch": 0.8646223252013434, "woo": 0.9166098711299343, "suprise": 0.9038265339789459, "terrifies": 0.9859245891859288, "compete": 0.896130429865333, "unfaithful": 0.9079087334309712, "ferril": 1.0870846803537768, "neutered": 1.0177699622977823, "releasing": 1.005991658732144, "lover": 0.8646223252013434, "bout": 0.8568261710543722, "settling": 1.0465381695429603, "congratulation": 0.896130429865333, "yummy": 0.8760633603191178, "disturbing": 0.8646223252013434, "endless": 1.0870846803537768, "overseas": 0.7603180814500136, "giver": 1.0465381695429603, "opposite": 0.8082753894762021, "jail": 0.7713846382387655, "dates": 0.8593579518528012, "uncommon": 0.9692191807196121, "voices": 1.0311231015602347, "nap": 0.8146267300484347, "focus": 0.7344486278921607, "roommate": 0.642819554704745, "convenient": 0.9079087334309712, "campus": 0.8855943782995503, "heading": 0.7913335742803975, "ye": 1.0647703252223557, "peole": 1.0870846803537768, "greed": 1.0311231015602347, "scam": 0.9038265339789459, "elton": 1.0870846803537768, "john": 0.9484552442417877, "concerts": 0.9038265339789459, "mentor": 1.0465381695429603, "merit": 0.9692191807196121, "imagination": 0.9038265339789459, "uh": 0.7115477608154999, "erupted": 1.1563993984097714, "acceptance": 0.8646223252013434, "letters": 0.8325315531933333, "brilliant": 0.896130429865333, "schools": 0.7913335742803975, "crossed": 0.7486456540191995, "pasta": 0.8593579518528012, "sweets": 0.8646223252013434, "salad": 0.8196698154111239, "beans": 0.8472951530739398, "seemingly": 0.9366769406761494, "hahahaha": 0.9212618726934235, "pushing": 0.8673622226201548, "disturbed": 1.0311231015602347, "passionately": 1.0870846803537768, "announcement": 0.96180838350424, "fallout": 1.0465381695429603, "76": 1.0465381695429603, "rpg": 1.0311231015602347, "singleplayer": 1.1563993984097714, "multiplayer": 1.0647703252223557, "survival": 0.9772234514869658, "hoped": 0.8114006438266126, "analysis": 1.0870846803537768, "rug": 0.6669892506257409, "wash": 0.7913335742803975, "glasses": 0.8593579518528012, "bedside": 1.0465381695429603, "cabinet": 0.9366769406761494, "vomited": 0.7444956809285241, "shoe": 0.7779804350179452, "ruin": 0.7926407824371328, "22": 0.830589744607623, "28": 0.9423927820601442, "sandcastle": 1.0870846803537768, "parthenon": 1.0870846803537768, "patted": 1.1158528875989548, "4th": 0.823178947392251, "festival": 0.8023034660060399, "dressed": 0.8082753894762021, "leotard": 1.0870846803537768, "paraded": 1.0870846803537768, "behavior": 0.7494967229859902, "trashy": 1.1158528875989548, "druggies": 1.0870846803537768, "sickening": 1.0465381695429603, "competing": 0.8855943782995503, "hahaha": 0.710384957015988, "sabotage": 1.0465381695429603, "vengeance": 1.1563993984097714, "aggressive": 0.8365320866547032, "atimes": 1.005991658732144, "purpose": 0.7953076071453489, "ignoring": 0.912164694872851, "relatives": 0.80086459226083, "wooow": 1.1158528875989548, "overweight": 0.9261408891103667, "mindful": 1.1563993984097714, "calories": 1.005991658732144, "weed": 0.9166098711299343, "amsterdam": 0.9549090963555449, "bong": 1.0647703252223557, "bizarre": 0.9692191807196121, "littlle": 1.0870846803537768, "stresse": 1.1563993984097714, "responsibilities": 0.8114006438266126, "adoption": 0.8673622226201548, "nonetheless": 0.9859245891859288, "feud": 1.0647703252223557, "dispute": 0.9312702185491217, "aunts": 0.9549090963555449, "mailman": 0.8593579518528012, "deliver": 0.8286849251105537, "address": 0.851947154637429, "request": 0.8823153960172512, "cupcakes": 1.1563993984097714, "nose": 0.742085925770618, "finger": 0.84069935629476, "funny.i": 1.1563993984097714, "bacteria": 1.1563993984097714, "freaks": 0.9549090963555449, "poem": 0.9549090963555449, "enter": 0.84069935629476, "entered": 0.7461350619060917, "knowledge": 0.8791405261857932, "prepped": 1.0647703252223557, "go-": 1.0647703252223557, "stocked": 0.8701793103168245, "resourceful": 1.1158528875989548, "laidback": 1.1158528875989548, "curios": 1.1563993984097714, "undersand": 1.0870846803537768, "aware": 0.84069935629476, "tipsy": 1.0870846803537768, "dated": 0.8889845334671185, "carpet": 0.7121342727607396, "conjuring": 0.9038265339789459, "buff": 1.0177699622977823, "u": 0.7926407824371328, "k": 0.9079087334309712, "neices": 1.0311231015602347, "diploma": 0.9549090963555449, "finaly": 1.0177699622977823, "dreamed": 0.9484552442417877, "nes": 0.9312702185491217, "bandicoot": 1.0311231015602347, "remaster": 1.1158528875989548, "consumes": 1.1158528875989548, "implying": 1.1563993984097714, "politicians": 0.9312702185491217, "globe": 1.1563993984097714, "jealousy": 0.896130429865333, "root": 0.9261408891103667, "hatred": 0.9954556071663613, "spelling": 0.8037633459481551, "bee": 0.8037633459481551, "hunting": 0.8052448545266693, "currently": 0.7239861327842734, "icy": 1.0177699622977823, "pen": 0.8179603720751939, "reminds": 0.7020699201827709, "symbolise": 1.1563993984097714, "fundraising": 1.1563993984097714, "delighted": 0.8924936654482455, "group": 0.6440030004694455, "2011": 0.9954556071663613, "canceled": 0.7593702070545592, "standards": 0.9954556071663613, "khakis": 1.0647703252223557, "nikes": 0.9859245891859288, "condoms": 0.9772234514869658, "enlighten": 1.0465381695429603, "nanny": 0.9692191807196121, "decides": 0.9772234514869658, "tad": 0.9859245891859288, "remorseful": 0.9549090963555449, "delicate": 1.0311231015602347, "stronger": 0.8760633603191178, "looks": 0.6260689076038637, "curling": 1.0647703252223557, "lbs": 0.7642020647816399, "lift": 0.823178947392251, "curl": 1.0647703252223557, "gains": 0.9423927820601442, "songs": 0.7900432337968066, "intro": 1.005991658732144, "martin": 0.9954556071663613, "mystery": 0.8855943782995503, "aired": 1.1563993984097714, "gripped": 1.1563993984097714, "factor": 0.9954556071663613, "hood": 0.8730780640041497, "phobia": 0.9423927820601442, ".lol": 1.1563993984097714, "treasures": 1.005991658732144, "treasure": 0.8730780640041497, "refuse": 0.8701793103168245, "exist": 0.8823153960172512, "hostile": 1.0177699622977823, "happiest": 0.8365320866547032, "mischievous": 1.0647703252223557, "da": 1.0311231015602347, "vinci": 1.0647703252223557, "section": 0.8823153960172512, "genius": 0.9166098711299343, "inventive": 1.1158528875989548, "individual": 0.8791405261857932, "unknown": 0.8052448545266693, "semi-finalists": 1.1563993984097714, "1998": 1.0465381695429603, "players": 0.823178947392251, "prosinecki": 1.1563993984097714, "suker": 1.1563993984097714, "boksic": 1.1563993984097714, "savicevic": 1.1563993984097714, "boban": 1.1563993984097714, "whatsapp": 1.1563993984097714, "messages": 0.8999044626636176, "colleagues": 0.8428499768168565, "jamaica": 1.0870846803537768, "experiences": 0.80086459226083, "vulnerable": 0.9859245891859288, "testimony": 0.9423927820601442, "congress": 0.9692191807196121, "whose": 0.96180838350424, "sociopath": 1.0647703252223557, "psychopath": 1.1158528875989548, "meme": 0.9954556071663613, "reference": 1.0647703252223557, "#": 0.8889845334671185, "italy": 0.8450478674887338, "gold": 0.7672173685987087, "chains": 1.1563993984097714, "tunnel": 0.9954556071663613, "optimistic": 0.7098085865443129, "race": 0.7086657169619507, "sunlight": 1.005991658732144, "hmm": 0.8385940153749767, "zone": 0.8760633603191178, "crimes": 0.96180838350424, "concealed": 1.1563993984097714, "closing": 0.7826324365814346, "doors": 0.8196698154111239, "tony": 0.9212618726934235, "montana": 1.0870846803537768, "scarface": 1.0311231015602347, "hustling": 1.1158528875989548, "moreso": 1.1563993984097714, "rocky": 1.005991658732144, "fortune": 0.8646223252013434, "principle": 1.0870846803537768, "rely": 0.7724541671504402, "freakin": 0.9212618726934235, "vampires": 1.1563993984097714, "terrify": 1.0177699622977823, "strzok": 0.96180838350424, "vampire": 1.0311231015602347, "abhorrent": 1.1158528875989548, "arrogance": 1.1158528875989548, "ungodly": 1.0465381695429603, "surroundings": 0.9772234514869658, "independence": 0.9484552442417877, "size": 0.7887693312190637, "overboard": 0.9772234514869658, "boyfirend": 1.0465381695429603, "word": 0.6543408359148289, "squash": 1.0177699622977823, "woow": 1.0177699622977823, "generally": 0.8472951530739398, "difficulties": 0.8791405261857932, "layoff": 1.0465381695429603, "25": 0.7735352587608618, "onboarding": 1.0870846803537768, "stare": 0.9772234514869658, "seconds": 0.8619555004931274, "jesus": 0.9312702185491217, "disguise": 1.0647703252223557, "nerves": 0.7031394490944458, "names": 0.823178947392251, "pampering": 1.0647703252223557, "mines": 0.9166098711299343, "lovely": 0.708099143208383, "sweetheart": 0.8924936654482455, "tip": 0.7913335742803975, "yeserday": 1.1563993984097714, "hardworking": 1.0647703252223557, "cox": 0.9859245891859288, "automatically": 0.9859245891859288, "overlook": 1.1563993984097714, "camp": 0.7814489908167341, "quarters": 1.005991658732144, "magazine": 1.005991658732144, "charged": 0.7622412176428023, "subscription": 0.9423927820601442, "solving": 1.0465381695429603, "artificial": 0.9954556071663613, "garbage": 0.7374339242071288, "c-span": 1.0870846803537768, "dramatic": 1.0177699622977823, "spark": 1.0177699622977823, "masterchef": 1.0177699622977823, "junior": 0.7887693312190637, "gordon": 1.0870846803537768, "soft": 0.9038265339789459, "hell": 0.7779804350179452, "slapped": 0.8791405261857932, "dkscussing": 1.1563993984097714, "fiancee": 0.851947154637429, "couldn": 0.9772234514869658, "t": 0.7453120119924401, "loans": 0.7980475045641603, "fees": 0.8730780640041497, "1000": 0.7703264273057118, "reality": 0.8214089896823108, "disappointment": 1.005991658732144, "wen": 1.0465381695429603, ".did": 1.1563993984097714, "trait": 0.9954556071663613, "tasks": 0.8385940153749767, "contribute": 1.0647703252223557, "i.e.": 1.1563993984097714, "thinking/participatory": 1.1563993984097714, "contributions": 1.1158528875989548, "eveything": 1.1158528875989548, "congressional": 1.1563993984097714, "inquiry": 1.1563993984097714, "investigation": 1.0177699622977823, "conclusion": 1.0647703252223557, "guilt": 0.8365320866547032, "fulfil": 1.0311231015602347, "promises": 0.8760633603191178, "tendency": 1.005991658732144, "youth": 0.8450478674887338, "entertain": 1.0647703252223557, "turnes": 1.1158528875989548, "squirrels": 0.9484552442417877, "nasty": 0.691003363394019, "uncles": 0.9772234514869658, "ge": 1.0870846803537768, "kick": 0.7575009937533439, "finshed": 1.1563993984097714, "foodie": 1.0870846803537768, "skinny": 0.8543569097953351, "escargot": 1.005991658732144, "womans": 1.0177699622977823, "devastating": 0.8114006438266126, "terrified": 0.6488820168863887, "unreal": 0.9859245891859288, "'wow": 1.0870846803537768, "payments": 0.84069935629476, "200": 0.7651970978669568, "text": 0.7612750265516286, "received": 0.6343638159019389, "selected": 0.851947154637429, "colossal": 1.1563993984097714, "speak": 0.6881862756973494, "snack": 0.8646223252013434, "dead": 0.63992080101742, "attentive": 1.0647703252223557, "wnet": 1.0870846803537768, "docts": 1.1563993984097714, "inviting": 0.9772234514869658, "suck": 0.7926407824371328, "colleg": 1.1158528875989548, "dead-end": 1.1563993984097714, "labor": 0.7875114529983778, "gap": 0.9166098711299343, "gladly": 1.0647703252223557, "examination": 1.0870846803537768, "changes": 0.8052448545266693, "climate": 0.8286849251105537, "concern": 0.9366769406761494, "directly": 0.8543569097953351, "affected": 0.9038265339789459, "according": 1.0177699622977823, "underwater": 1.0311231015602347, "continue": 0.7486456540191995, "unsure": 0.7994461287616343, "everywhere": 0.6618786495323913, "nic": 1.1158528875989548, "bank": 0.6520568867178467, "countryside": 1.1158528875989548, "cities": 0.8593579518528012, "damaged": 0.7875114529983778, "destruction": 1.0870846803537768, "winds": 0.9692191807196121, "roofs": 1.1158528875989548, "mesh": 1.0870846803537768, "fails": 0.9212618726934235, "antics": 1.1158528875989548, "ar": 1.0177699622977823, "stubbed": 0.8098258081297987, "toe": 0.7556660798865242, "flashed": 1.005991658732144, "pains": 0.9423927820601442, "protected": 1.0870846803537768, "defintiely": 1.1563993984097714, "sandals": 1.0465381695429603, "discovered": 0.7575009937533439, "fragile": 0.9484552442417877, "tour": 0.8067486422631233, "trailor": 1.1563993984097714, "lizard": 0.9079087334309712, "instant": 0.9692191807196121, "yucky": 1.0177699622977823, "screamed": 0.7966681723509268, "reptiles": 1.0647703252223557, "las": 0.8249807979425188, "frien": 1.0647703252223557, "purhase": 1.1563993984097714, "remeber": 0.9549090963555449, "cents": 0.9366769406761494, "types": 0.8098258081297987, "tasted": 0.8082753894762021, "ammos": 1.0870846803537768, "essentials": 0.8855943782995503, "collapse": 1.1158528875989548, "entering": 0.8924936654482455, "bucket": 0.8999044626636176, "contest": 0.6919603084956341, "cereal": 0.84069935629476, "blinding": 1.0465381695429603, "flailing": 1.0870846803537768, "involve": 1.0465381695429603, "spilling": 0.912164694872851, "cheerios": 1.1158528875989548, "ave": 1.005991658732144, "providers": 1.0311231015602347, "lump": 0.9423927820601442, "fatty": 1.0647703252223557, "tissue": 1.005991658732144, "tumor": 0.9366769406761494, "intelligent": 0.896130429865333, "teaches": 0.96180838350424, "beginning": 0.7875114529983778, "potatoes": 0.8646223252013434, "aremy": 1.1563993984097714, "spaghetti": 0.8823153960172512, "tiring": 0.96180838350424, "18th": 1.0177699622977823, "surprises": 0.8791405261857932, "opinion": 0.8249807979425188, "hauling": 1.0870846803537768, "ole": 0.8214089896823108, "bin": 0.9366769406761494, "ours": 0.8760633603191178, "steep": 1.1158528875989548, "physically": 0.8196698154111239, "exhausting": 0.9772234514869658, "flies": 0.7397328760295987, "swarming": 1.0647703252223557, "plague": 1.0870846803537768, "excellent": 0.7662021314523069, "possessions": 0.9212618726934235, "matters": 0.8162796602435558, "confused": 0.8268157118093384, "bike": 0.6727712077146235, "defensively": 1.1158528875989548, "offense": 1.0177699622977823, "rent": 0.6877243811117199, "crappy": 0.823178947392251, "bashed": 1.0647703252223557, "floored": 0.9212618726934235, "shock": 0.7151195690757078, "silence": 0.9312702185491217, "guardian": 1.1563993984097714, "rewarding": 0.7939653051121348, "craving": 0.8472951530739398, "wine": 0.7802793868404151, "paintings": 1.0177699622977823, "dtap": 1.1563993984097714, "vaccine": 1.0177699622977823, "positively": 0.96180838350424, "suprissed": 1.0870846803537768, "realised": 0.912164694872851, "skilled": 0.9484552442417877, "weve": 1.0647703252223557, "naive": 0.9692191807196121, "interest": 0.7556660798865242, "unsettling": 0.9692191807196121, "starts": 0.6362738330392808, "justice": 0.9212618726934235, "switched": 0.9772234514869658, "bones": 0.9423927820601442, "nowhere": 0.7259928890893543, "side-street": 1.0870846803537768, "plate": 0.7682430186154275, "70": 0.9038265339789459, "residential": 1.0647703252223557, "ohh": 0.7405110900738041, "congratulate": 0.9484552442417877, "behalf": 0.9954556071663613, "dies": 0.9261408891103667, "kidding": 0.8472951530739398, "sausage": 0.9312702185491217, "peppers": 0.9859245891859288, "jalepenos": 1.1158528875989548, "whim": 0.9954556071663613, "250": 0.9366769406761494, "scratcher": 0.9954556071663613, "stoked": 0.7157274736833461, "financing": 0.9549090963555449, "waste": 0.7565793282428515, "electricty": 1.0465381695429603, "outage": 0.9692191807196121, "eigth": 1.1158528875989548, "lacrosse": 1.0870846803537768, "rules": 0.8472951530739398, "marry": 0.7900432337968066, "abroad": 0.786269200998522, "partying": 0.9038265339789459, "bestfriend": 1.0177699622977823, "mentioned": 0.8568261710543722, "chill": 0.8730780640041497, "shoved": 0.9772234514869658, "chose": 0.8114006438266126, "addicts": 1.0647703252223557, "decisions": 0.8082753894762021, "gently": 1.1563993984097714, "cooked": 0.7315498742048354, "degrees": 0.896130429865333, "meat": 0.7802793868404151, "schedule": 0.7494967229859902, "fron": 1.005991658732144, "apartent": 1.1563993984097714, "visitor": 1.0311231015602347, "overprotective": 1.1563993984097714, "outgoing": 1.0647703252223557, "nooooo": 1.1158528875989548, "breezy": 1.0177699622977823, "sunny": 0.7900432337968066, "dang": 0.6594180684521712, "45": 0.8543569097953351, "min": 0.9549090963555449, "padre": 1.0311231015602347, "island": 0.8791405261857932, "sand": 0.8999044626636176, "liquor": 0.9312702185491217, "alwas": 1.1563993984097714, "335": 1.1563993984097714, "350": 0.9692191807196121, "healthier": 0.8701793103168245, "taco": 0.7926407824371328, "playlist": 0.9212618726934235, "reaks": 1.1158528875989548, "reliable": 0.8543569097953351, "epidural": 1.1563993984097714, "finishing": 0.8162796602435558, "shyly": 1.0870846803537768, "boyfriends": 0.84069935629476, "salty": 1.0647703252223557, "funds": 0.8730780640041497, "private": 0.8196698154111239, "poop": 0.6759972939364456, "ewww": 0.8889845334671185, "videos": 0.7713846382387655, "falls": 0.9549090963555449, "groceries": 0.7020699201827709, "introduced": 0.8889845334671185, "philippines": 0.9859245891859288, "heritage": 1.0647703252223557, "burn": 0.8196698154111239, "cheese": 0.7547610963345325, "towels": 1.0311231015602347, "variety": 0.896130429865333, "vivid": 0.9549090963555449, "diamonds": 0.96180838350424, "unhappy": 0.7966681723509268, "budget": 0.7953076071453489, "stylish": 1.0177699622977823, "blog": 1.005991658732144, "bottled": 0.9954556071663613, "perishable": 1.0465381695429603, "grill": 0.8823153960172512, "messy": 0.8428499768168565, "pink": 0.823178947392251, "holidays": 0.7351866386219229, "fighting": 0.786269200998522, "arguing": 0.8924936654482455, "roller": 0.6810403792991349, "skating": 0.8098258081297987, "rink": 0.8924936654482455, "nightmare": 0.8052448545266693, "stairwell": 1.0870846803537768, "notices": 0.9954556071663613, "evicted": 0.8791405261857932, "womens": 1.0647703252223557, "wasking": 1.0870846803537768, "properly": 0.7939653051121348, "washing": 0.8325315531933333, "solution": 0.8791405261857932, "instrument": 0.9261408891103667, "whom": 0.8249807979425188, "bell": 0.7768504794925519, "drums": 0.9772234514869658, "guitar": 0.7757331494327393, "26": 0.9212618726934235, "squat": 0.9859245891859288, "deadlift": 0.9954556071663613, "300lbs": 1.0177699622977823, "overall": 0.7939653051121348, "member": 0.7547610963345325, "thousand": 0.823178947392251, "pound": 0.830589744607623, "nope": 0.7064184313767448, "stephen": 0.8924936654482455, "king": 0.8130006779612566, "hulu": 0.9366769406761494, "episode": 0.8823153960172512, "thik": 1.0870846803537768, "homemade": 0.8568261710543722, "maggots": 0.8701793103168245, "nature": 0.7603180814500136, "traumatized": 0.9549090963555449, "hopeless": 0.9549090963555449, "ups": 0.8325315531933333, "downs": 0.9954556071663613, "reasons": 0.7980475045641603, "ordering": 0.8249807979425188, "wrestled": 1.0465381695429603, "mix": 0.8146267300484347, "ruining": 0.9312702185491217, "lead": 0.7547610963345325, "townhome": 1.1563993984097714, "lenovo": 1.1158528875989548, "cracked": 0.8450478674887338, "greyhound": 1.0177699622977823, "embarassing": 0.8345118159229513, "wa": 0.9549090963555449, "supreme": 0.9859245891859288, "toddler": 0.7724541671504402, "'fries": 1.0870846803537768, "smelled": 0.7280407422237084, "process": 0.72531948587122, "identify": 1.0311231015602347, "1/2": 0.9079087334309712, "attitudes": 0.9772234514869658, "tude": 1.1563993984097714, "apply": 0.7662021314523069, "sheesh": 0.9484552442417877, "snap": 0.9079087334309712, "nieces": 0.8249807979425188, "s": 0.7826324365814346, "greats": 1.1563993984097714, "21": 0.8345118159229513, "ring": 0.7366792036435905, "landing": 0.9038265339789459, "dug": 0.9166098711299343, "punches": 1.0311231015602347, "forth": 0.8701793103168245, "retreating": 1.0870846803537768, "round": 0.8196698154111239, "plain": 0.9166098711299343, "magic": 0.8472951530739398, "gathering": 0.8791405261857932, "library": 0.8472951530739398, "pushed": 0.8023034660060399, "station": 0.7036785339579334, "repulsion": 1.0870846803537768, "expired": 0.8385940153749767, "wont": 0.7058644133391833, "mashed": 0.9549090963555449, "ward": 1.0647703252223557, "gravy": 1.0177699622977823, "dissapointed": 0.9859245891859288, "prank": 0.8214089896823108, "midterm": 0.8791405261857932, "professor": 0.830589744607623, "sisters": 0.6704181579736042, "guard": 0.7622412176428023, "surpirse": 1.1563993984097714, "suspected": 1.0177699622977823, "require": 0.9772234514869658, "schoo": 1.0311231015602347, "tax": 0.7980475045641603, "sing": 0.8082753894762021, "costly": 1.0311231015602347, "backwards": 0.8999044626636176, "pull": 0.7020699201827709, "buttons": 1.0177699622977823, "zippers": 1.1563993984097714, "followed": 0.7682430186154275, "biased": 1.0647703252223557, "complaining": 0.8646223252013434, "cardiologist": 1.0647703252223557, "illness": 0.7900432337968066, "shown": 0.9954556071663613, "improvement": 0.8823153960172512, "mistaken": 0.96180838350424, "heck": 0.7651970978669568, "certification": 0.7826324365814346, "ridden": 0.912164694872851, "center": 0.8162796602435558, "revise": 1.0647703252223557, "stood": 0.8701793103168245, "stated": 0.9954556071663613, "foreclosed": 1.0465381695429603, "contacted": 0.8345118159229513, "lender": 1.0870846803537768, "modification": 1.1563993984097714, "drained": 1.005991658732144, "n64": 0.9166098711299343, "attached": 0.8365320866547032, "cherish": 0.7900432337968066, "literature": 1.005991658732144, "hundreds": 0.8543569097953351, "toilet": 0.7020699201827709, "windows": 0.7900432337968066, "weatherman": 1.0870846803537768, "shuts": 1.0870846803537768, "golf": 0.7838300556861061, "pga": 1.0465381695429603, "golfers": 1.0870846803537768, "laugh": 0.7163390963850896, "ego": 0.8889845334671185, "dump": 0.8619555004931274, "freedom": 0.8345118159229513, "grid": 1.005991658732144, "strengths": 1.0465381695429603, "eachother": 0.8472951530739398, "sentimentally": 1.0465381695429603, "replacing": 0.9261408891103667, "began": 0.8082753894762021, "wipers": 1.1158528875989548, "draw": 0.8593579518528012, "permanent": 0.9312702185491217, "marker": 1.0870846803537768, "performances": 0.9692191807196121, "rooting": 0.8760633603191178, "brazil": 0.9692191807196121, "kindergarten": 0.7366792036435905, "legged": 1.0465381695429603, "weightlifting": 1.0647703252223557, "fulfilled": 0.9772234514869658, "protein": 0.8924936654482455, "bars": 0.8673622226201548, "transitioned": 1.1563993984097714, "mention": 0.8450478674887338, "co-workers": 0.7520942716263163, "neat": 0.7397328760295987, "chili": 0.9484552442417877, "whataburger": 0.9261408891103667, "regional": 0.9859245891859288, "handy": 0.8673622226201548, "tastiest": 1.1563993984097714, "burgers": 0.9366769406761494, "aces": 1.0870846803537768, "lunchbox": 0.9859245891859288, "curdle": 1.0465381695429603, "disheartened": 0.9859245891859288, "stinks": 0.6806102711091958, "frugal": 1.0311231015602347, "unable": 0.7768504794925519, "anguish": 1.0870846803537768, "despair": 0.9692191807196121, "pesky": 0.9954556071663613, "stall": 1.0311231015602347, "swell": 0.9484552442417877, "guts": 0.8760633603191178, "starbucks": 0.8286849251105537, "waited": 0.7175736799673196, "mob": 1.1158528875989548, "spoiled": 0.8385940153749767, "haunted": 0.7151195690757078, "strange": 0.6669892506257409, "noises": 0.7359301364706747, "supermarket": 0.8098258081297987, "enraged": 0.9079087334309712, "glance": 1.1563993984097714, "comedian": 1.0870846803537768, "venue": 1.005991658732144, "casinos": 1.0870846803537768, "dance": 0.7478017671546129, "magical": 0.9166098711299343, "dances": 0.9954556071663613, "adopt": 0.8052448545266693, "shelter": 0.710384957015988, "hound": 1.0465381695429603, "employee": 0.7593702070545592, "qualified": 0.7966681723509268, "i.": 0.8593579518528012, "tomorow": 1.0870846803537768, "egypt": 1.1563993984097714, "india": 0.9366769406761494, "perform": 0.8098258081297987, "trick": 0.7651970978669568, "yorkie": 1.0870846803537768, "hunt": 0.8924936654482455, "ordinary": 0.9692191807196121, "secretly": 0.8855943782995503, "organized": 0.786269200998522, "backed": 0.7692792973189823, "flood": 0.7768504794925519, "sea": 0.8385940153749767, "drainage": 1.0870846803537768, "fishing": 0.7163390963850896, "total": 0.7735352587608618, "rose": 0.96180838350424, "inch": 0.8701793103168245, "floors": 0.8999044626636176, "furniture": 0.7672173685987087, "renting": 0.912164694872851, "1st": 0.8760633603191178, "divise": 1.0870846803537768, "overeat": 0.9772234514869658, "book": 0.6314341789530957, "ourself": 1.0465381695429603, "binge": 0.8428499768168565, "dandelions": 1.0870846803537768, "devoured": 1.1158528875989548, "misspoke": 1.0870846803537768, "nailed": 0.8037633459481551, "mathematics": 1.0870846803537768, "pranks": 0.9423927820601442, "wacky": 1.1563993984097714, "sticky": 0.8646223252013434, "changing": 0.7826324365814346, "desktop": 1.1563993984097714, "county": 0.8114006438266126, "amazed": 0.6849969393197539, "graduating": 0.7547610963345325, "disneyland": 0.7994461287616343, "los": 0.9038265339789459, "angeles": 0.9366769406761494, "remaining": 0.9423927820601442, "theyre": 0.9166098711299343, "clearly": 0.84069935629476, "fatcats": 1.0870846803537768, "la": 0.8855943782995503, "hawaii": 0.7779804350179452, "intend": 0.9954556071663613, "85": 0.96180838350424, "55": 1.0870846803537768, "2400": 1.0870846803537768, "160": 1.0465381695429603, "euros": 1.1563993984097714, "apartament": 1.1158528875989548, "insanity": 1.1563993984097714, "tbh": 1.0870846803537768, "30c": 1.0870846803537768, "d": 0.7768504794925519, "porsche": 0.8673622226201548, "model": 0.8179603720751939, "/am": 1.1563993984097714, "secret": 0.6768203438500972, "source": 0.9038265339789459, "'friends": 1.1563993984097714, "reservations": 0.9038265339789459, "carolina": 0.896130429865333, "jewelry": 0.9312702185491217, "pawn": 1.005991658732144, "receipt": 0.9166098711299343, "slide": 0.8646223252013434, "bumping": 1.005991658732144, "scraping": 1.005991658732144, "knees": 0.9212618726934235, "body": 0.7109646687844206, "replay": 1.0465381695429603, "re-watch": 1.1563993984097714, "initial": 0.8855943782995503, "downloaded": 0.9954556071663613, "quest": 1.005991658732144, "glory": 1.0177699622977823, "adore": 1.0465381695429603, "dementia": 0.830589744607623, "hoo": 0.96180838350424, "yourse.f": 1.0870846803537768, "spanish": 0.84069935629476, "psych": 1.0647703252223557, "basic": 0.8428499768168565, "behaving": 0.96180838350424, "contained": 1.0465381695429603, "someway": 1.0870846803537768, "usps": 1.0311231015602347, "investigate": 0.9079087334309712, "startled": 0.851947154637429, "thoughtful": 0.7966681723509268, "ukelele": 0.9549090963555449, "herself": 0.6994450975752773, "'m": 0.9484552442417877, "honors": 0.8855943782995503, "criminology": 1.0647703252223557, "infront": 0.8646223252013434, "highg": 1.1563993984097714, "dresses": 0.912164694872851, "lovve": 1.1563993984097714, "halloweed": 1.1158528875989548, "accidently": 0.8999044626636176, "favorites": 0.8114006438266126, "cleans": 0.9772234514869658, "laziest": 1.1158528875989548, "setting": 0.8673622226201548, "mandatory": 0.9954556071663613, "btw": 1.005991658732144, "ohhh": 0.8568261710543722, "aged": 0.9079087334309712, "ny": 0.9692191807196121, "tennessee": 0.9859245891859288, "humid": 0.9484552442417877, "slice": 0.8760633603191178, "everyones": 1.0311231015602347, "lotto": 0.84069935629476, "million": 0.7565793282428515, "toddlers": 0.8760633603191178, "vaca": 1.0870846803537768, "home-cooked": 1.0647703252223557, "15.": 1.005991658732144, "joint": 0.8760633603191178, "29.": 1.1158528875989548, "app": 0.830589744607623, "weirdos": 1.0647703252223557, "apps": 0.9423927820601442, "clsoe": 1.0870846803537768, "energetic": 0.9484552442417877, "refund": 0.7593702070545592, "device": 1.0465381695429603, "concerns": 0.96180838350424, "husky": 0.851947154637429, "fenced": 0.9859245891859288, "squirrel": 0.9312702185491217, "ewwwwww": 1.1563993984097714, "independent": 0.8268157118093384, "transition": 0.9166098711299343, "meltdown": 1.0870846803537768, "ps4": 0.8619555004931274, "headphones": 0.8249807979425188, "busted": 0.8450478674887338, "tail": 0.8268157118093384, "boiling": 0.9423927820601442, "security": 0.7453120119924401, "camera": 0.8098258081297987, "cans": 0.896130429865333, "series": 0.7682430186154275, "episodes": 0.9079087334309712, "spraining": 1.1563993984097714, "belongings": 0.823178947392251, "journey": 0.8052448545266693, "laundry": 0.8052448545266693, "shots": 0.8162796602435558, "toppings": 0.896130429865333, "yum": 0.8345118159229513, "olives": 0.9261408891103667, "chool": 1.1563993984097714, "companion": 0.8568261710543722, "favor": 0.8472951530739398, "patch": 0.8673622226201548, "bullies": 0.9549090963555449, "protect": 0.8450478674887338, "action": 0.8450478674887338, "freeze": 0.9772234514869658, "delivered": 0.7575009937533439, "complained": 0.8543569097953351, "dose": 0.9261408891103667, "re-order": 1.1563993984097714, "wating": 1.1563993984097714, "gum": 0.8646223252013434, "spit": 0.8214089896823108, "100f": 1.1563993984097714, "humit": 1.1563993984097714, "daugher": 1.0870846803537768, "doesn": 1.1158528875989548, "whoa": 0.7603180814500136, "freak": 0.8196698154111239, "nighter": 1.1158528875989548, "fom": 1.0647703252223557, "mcdonalds": 0.7538642293362564, "distracted": 0.8472951530739398, "heartfelt": 0.96180838350424, "arms": 0.8385940153749767, "preparing": 0.7494967229859902, "ease": 0.823178947392251, "grandson": 0.8543569097953351, "devil": 0.912164694872851, "chihuahua": 0.8543569097953351, "bites": 0.9366769406761494, "flipping": 0.96180838350424, "clam": 1.0177699622977823, "represent": 0.9692191807196121, "theme": 0.8365320866547032, "hh": 1.1563993984097714, "absurd": 1.005991658732144, "impotrant": 1.1563993984097714, "tracking": 0.8999044626636176, "doubled": 0.9772234514869658, "thirsty": 1.005991658732144, "convenience": 0.96180838350424, "unlocked": 0.8730780640041497, "upstairs": 0.7713846382387655, "sex": 0.8450478674887338, "rush": 0.7374339242071288, "pajama": 0.9954556071663613, "posters": 0.8999044626636176, "restroom": 0.7494967229859902, "ac": 0.8082753894762021, "afternoon": 0.7612750265516286, "breakroom": 1.0177699622977823, "grab": 0.830589744607623, "caved": 1.0465381695429603, "prize": 0.7556660798865242, "sleek": 1.0465381695429603, "honda": 0.8730780640041497, "accord": 0.9859245891859288, "yay": 0.7980475045641603, "prompts": 1.1158528875989548, "ot": 0.9484552442417877, "reboot": 0.96180838350424, "circus": 0.8543569097953351, "colony": 1.0177699622977823, "awh": 0.9212618726934235, "assuming": 0.851947154637429, "dark.": 1.1563993984097714, "eagles": 0.7226703243265223, "bang": 0.8345118159229513, "shooting": 0.8023034660060399, "firecrackers": 1.1158528875989548, "hall": 0.8472951530739398, "confidently": 1.0311231015602347, "spider": 0.6958823798109622, "frighting": 1.1563993984097714, "giant": 0.7359301364706747, "summers": 0.8999044626636176, "trips": 0.7682430186154275, "feeling.": 1.1563993984097714, "glove": 1.0465381695429603, "presented": 0.851947154637429, "sametime": 1.1563993984097714, "danger": 0.9312702185491217, "foreclosure": 0.9859245891859288, "loaned": 0.7779804350179452, "admire": 0.8286849251105537, "emotionally": 0.9261408891103667, "tense": 0.9261408891103667, "written": 0.8472951530739398, "drug": 0.8114006438266126, "y": 0.912164694872851, "dumped": 0.7651970978669568, "prostitute": 1.0870846803537768, "adjust": 0.96180838350424, "arose": 1.0870846803537768, "bleach": 1.0465381695429603, "hamburger": 0.8791405261857932, "raw": 0.8673622226201548, "catalina": 1.0870846803537768, "contain": 0.9212618726934235, "excitement": 0.8472951530739398, "belong": 0.896130429865333, "remind": 0.7713846382387655, "vendor": 1.0647703252223557, "microchipped": 1.1158528875989548, "collide": 1.0870846803537768, "january": 0.8855943782995503, "bat": 0.7913335742803975, "highway": 0.7612750265516286, "led": 0.8472951530739398, "extended": 0.9038265339789459, "immediate": 1.0311231015602347, "carport": 1.0465381695429603, "suspicious": 0.8999044626636176, "advancement": 1.0870846803537768, "benefits": 0.830589744607623, "stepping": 0.8543569097953351, "ship": 0.8619555004931274, "sailed": 0.9954556071663613, "church": 0.6704181579736042, "meals": 0.8428499768168565, "conceiving": 1.0870846803537768, "recruiting": 1.0177699622977823, "nervewracking": 0.96180838350424, "pitcher": 1.0311231015602347, "crack": 0.8428499768168565, "significant": 0.8450478674887338, "20k": 0.9423927820601442, "imcompent": 1.1563993984097714, "nepotism": 1.1563993984097714, "understands": 0.8619555004931274, "miscarriage": 0.912164694872851, "peers": 0.9692191807196121, "workers": 0.7926407824371328, "nominated": 0.9692191807196121, "25mph": 1.1563993984097714, "speed": 0.7814489908167341, "lowered": 1.0311231015602347, "mph": 1.005991658732144, "woken": 0.8593579518528012, "squid": 0.8543569097953351, "korean": 0.8472951530739398, "friens": 1.0870846803537768, "homecoming": 1.1563993984097714, "document": 0.9166098711299343, "foolish": 0.9484552442417877, "explain": 0.7486456540191995, "thirteen": 1.0311231015602347, "playstation": 0.9549090963555449, "completes": 1.1563993984097714, "oooh": 0.8673622226201548, "buys": 0.9312702185491217, "returning": 0.8162796602435558, "items": 0.7031394490944458, "clerk": 1.0870846803537768, "bothered": 0.84069935629476, "extinguisher": 1.0465381695429603, "puzzle": 0.9261408891103667, "farted": 0.7486456540191995, "hoe": 1.0465381695429603, "paris": 0.9038265339789459, "innocent": 0.8385940153749767, "shark": 0.8673622226201548, "overwhelming": 0.8037633459481551, "lord": 0.7768504794925519, "unbreakable": 1.0311231015602347, "cellar": 1.1563993984097714, "emergencies": 0.9423927820601442, "thou": 0.9261408891103667, "branch": 0.8760633603191178, "roof": 0.7207285157408121, "candidate": 0.8924936654482455, "russell": 1.005991658732144, "rally": 0.9079087334309712, "leader": 0.8791405261857932, "boards": 0.9692191807196121, "starve": 1.0870846803537768, "wendy": 0.9484552442417877, "satisfying": 0.8889845334671185, "sits": 0.9166098711299343, "resources": 0.9166098711299343, "authentic": 0.9423927820601442, "peruvian": 1.0465381695429603, "lomo": 1.0870846803537768, "saltado": 1.1563993984097714, "spelled": 1.1158528875989548, "sauce": 0.8146267300484347, "cilantro": 1.1563993984097714, "strips": 1.1158528875989548, "onions": 0.8673622226201548, "tomatoes": 0.9038265339789459, "stir": 0.9954556071663613, "fry": 1.0311231015602347, "ahd": 1.0311231015602347, "belt": 0.8450478674887338, "hers": 0.8450478674887338, "racist": 0.9212618726934235, "notorious": 0.9954556071663613, "arts": 0.9423927820601442, "pre": 0.8999044626636176, "waters": 0.9772234514869658, "stalled": 0.9954556071663613, "cow": 0.7850421917393405, "kansas": 0.96180838350424, "witty": 1.1563993984097714, "spacy": 1.1563993984097714, "error": 0.896130429865333, "inning": 1.0870846803537768, "yourslef": 1.1563993984097714, "foodbank": 1.0870846803537768, "stamps": 1.0870846803537768, "jogging": 0.9079087334309712, "jog": 0.912164694872851, "homes": 0.8428499768168565, "affectionate": 1.005991658732144, "valid": 0.9166098711299343, "persisted": 1.0465381695429603, "continuing": 1.005991658732144, "splinter": 1.0870846803537768, "paw": 0.9312702185491217, "wood": 0.8855943782995503, "chewed": 0.8495941048964095, "named": 0.8365320866547032, "tragedy": 0.9038265339789459, "avoided": 0.8593579518528012, "roars": 1.1563993984097714, "basement": 0.6914806912692848, "safest": 1.0870846803537768, "thunder": 0.8760633603191178, "accused": 0.8345118159229513, "honking": 0.9549090963555449, "horn": 0.9366769406761494, "anoyone": 1.1563993984097714, "valedictorian": 0.896130429865333, "earned": 0.8495941048964095, "interstate": 0.8760633603191178, "coaster": 0.7139147352240903, "nerve-wracking": 0.8543569097953351, "adrenaline": 0.9484552442417877, "tight": 0.8037633459481551, "admissions": 1.0465381695429603, "150": 0.9312702185491217, "range": 0.8365320866547032, "lsats": 1.0870846803537768, "15-16": 1.1563993984097714, "156": 1.1563993984097714, "syracuse": 1.0647703252223557, "cavs": 0.8268157118093384, "togethers": 1.0647703252223557, "cherished": 0.9549090963555449, "lakers": 0.7486456540191995, "input": 1.0647703252223557, "preisdent": 1.0870846803537768, "campaign": 0.9549090963555449, "biology": 0.8450478674887338, "overwhelmed": 0.8249807979425188, "relative": 0.8268157118093384, "fishy": 1.1158528875989548, "disneyworld": 0.9166098711299343, "castle": 0.9772234514869658, "dreamt": 1.0647703252223557, "glimpse": 1.1563993984097714, "procrastinated": 0.9692191807196121, "paper": 0.6929264995868077, "counted": 1.0311231015602347, "treated": 0.7913335742803975, "stints": 1.0870846803537768, "owners": 0.8568261710543722, "star": 0.7826324365814346, "forgive": 0.7953076071453489, "bearded": 0.8385940153749767, "dragons": 0.9212618726934235, "enws": 1.1563993984097714, "lpay": 1.0870846803537768, "tag": 0.9166098711299343, "graveyard": 1.0465381695429603, "jetset": 1.1563993984097714, "ford": 0.8568261710543722, "gossip": 0.9549090963555449, "cruel": 0.8495941048964095, "strength": 0.84069935629476, "electriv": 1.1563993984097714, "bill": 0.6735680246795412, "vacations": 0.8082753894762021, "lower": 0.8345118159229513, "generational": 1.0465381695429603, "extent": 0.9772234514869658, "unavoidable": 1.1158528875989548, "cracking": 1.0311231015602347, "skull": 1.0177699622977823, "violent": 0.9549090963555449, "kindergarden": 1.1158528875989548, "recognize": 0.8593579518528012, "dads": 0.8214089896823108, "malicious": 1.0311231015602347, "stupidity": 1.0177699622977823, "sfraid": 1.1563993984097714, "ai": 0.9166098711299343, "spurs": 1.0465381695429603, "traded": 1.0177699622977823, "khawi": 1.0177699622977823, "leonard": 1.0177699622977823, "seal": 1.0311231015602347, "fate": 0.9549090963555449, "forced": 0.8673622226201548, "opener": 1.0311231015602347, "roseanne": 1.1563993984097714, "diary": 0.96180838350424, "wrote": 0.7547610963345325, "boon": 1.0465381695429603, "wishes": 0.896130429865333, "hole": 0.7703264273057118, "electrical": 0.8889845334671185, "panel": 1.0647703252223557, "terrifying.get": 1.1563993984097714, "bleeding": 0.9038265339789459, "skype": 0.9859245891859288, "n=on": 1.1563993984097714, "drinks": 0.7538642293362564, "pooped": 0.63992080101742, "hah": 0.851947154637429, "teenage": 0.8385940153749767, "language": 0.8037633459481551, "lined": 0.84069935629476, "matt": 1.005991658732144, "ryan": 1.0870846803537768, "highest": 0.823178947392251, "tuesday": 0.8130006779612566, "trusted": 0.667364485587596, "flyers": 0.96180838350424, "23": 0.8701793103168245, "encountered": 1.0177699622977823, "reunite": 1.1563993984097714, "advice": 0.7287327865081658, "grapes": 0.9859245891859288, "hows": 0.9772234514869658, "oreos": 0.9954556071663613, "foreign": 0.8760633603191178, "saver": 1.0465381695429603, "fund": 0.9261408891103667, "eek": 0.9954556071663613, "spiders": 0.7294296534397752, "inservice": 1.0870846803537768, "survived": 0.8286849251105537, "survive": 0.80086459226083, "weekends": 0.7575009937533439, "grad": 0.7529753345945318, "natural": 0.7802793868404151, "happen.were": 1.1563993984097714, "eaiser": 1.1563993984097714, "dwayne": 1.0647703252223557, "johnson": 1.0311231015602347, "kevin": 1.0647703252223557, "summertime": 0.9954556071663613, "leisure": 0.9484552442417877, "filming": 1.0177699622977823, "cable": 0.7735352587608618, "recital": 0.8345118159229513, "mirror": 0.8593579518528012, "chick": 0.9166098711299343, "philly": 1.0870846803537768, "cheesesteaks": 1.0870846803537768, "exhilarating": 0.9954556071663613, "bread": 0.7603180814500136, "originally": 0.8823153960172512, "potato": 0.9166098711299343, "bbq": 0.8568261710543722, "papers": 0.8268157118093384, "lasts": 0.9212618726934235, "offensive": 0.9859245891859288, "hospice": 0.8619555004931274, "personality": 0.8619555004931274, "direct": 0.8619555004931274, "personal": 0.7575009937533439, "construction": 0.896130429865333, "killer": 0.8889845334671185, "thanksgiving": 0.7322667231526967, "grip": 1.0311231015602347, "dominate": 1.005991658732144, "chef": 0.8495941048964095, "retired": 0.8472951530739398, "partial": 1.1563993984097714, "laziness": 1.0647703252223557, "traditional": 0.9692191807196121, "yardwork": 1.1563993984097714, "bird": 0.7239861327842734, "favors": 1.0177699622977823, "dependable": 1.0647703252223557, "sassy": 1.0465381695429603, "buses": 1.1158528875989548, "create": 0.8760633603191178, "rats": 0.8999044626636176, "cockroaches": 0.8999044626636176, "opportunityto": 1.1563993984097714, "shortly": 0.8760633603191178, "wandering": 0.9312702185491217, "trophy": 0.8889845334671185, "chess": 0.8924936654482455, "match": 0.7584312330195753, "release": 0.8325315531933333, "april": 0.8999044626636176, "2019": 0.9692191807196121, "grumpy": 0.9038265339789459, "unfair": 0.8023034660060399, "appearantly": 1.1563993984097714, "minor": 0.8472951530739398, "counselor": 0.9212618726934235, "choked": 0.896130429865333, "toys": 0.6827795535703218, "attic": 0.7287327865081658, "lego": 0.8924936654482455, "sets": 0.9312702185491217, "80": 0.8162796602435558, "filing": 1.0177699622977823, "behave": 0.8924936654482455, "weirdly": 1.0311231015602347, "nyc": 0.9484552442417877, "bithday": 1.0870846803537768, "nc": 1.0177699622977823, "sentiment": 1.0465381695429603, "supply": 0.9484552442417877, "3.": 0.9772234514869658, "cooler": 0.9312702185491217, "memorabilia": 0.9859245891859288, "central": 0.9859245891859288, "predicted": 1.0465381695429603, "flooding": 0.84069935629476, "rash": 0.9366769406761494, "neglected": 0.9549090963555449, "volenteering": 1.0870846803537768, "fellow": 0.9423927820601442, "alabama": 0.8999044626636176, "sec": 1.0465381695429603, "conference": 0.8568261710543722, "upgrades": 1.005991658732144, "snatched": 1.0465381695429603, "changer": 1.0465381695429603, "crush": 0.7175736799673196, "raised": 0.7584312330195753, "harvey": 0.9484552442417877, "weinstein": 1.0177699622977823, "raped": 1.0465381695429603, "volunteered": 0.8179603720751939, "skeptical": 0.9692191807196121, "mmy": 1.0870846803537768, "relocated": 1.1563993984097714, "1970": 1.0465381695429603, "plymouth": 1.1158528875989548, "duster": 1.1563993984097714, "baught": 1.005991658732144, "70s": 0.9692191807196121, "coasters": 0.7478017671546129, "london": 0.9261408891103667, "overwatch": 0.96180838350424, "basketball": 0.7565793282428515, "june": 0.9312702185491217, "extending": 1.0870846803537768, "curfew": 0.9692191807196121, "responsibly": 1.0177699622977823, "dialed": 1.0647703252223557, "economy": 0.8196698154111239, "fammilies": 1.1563993984097714, "affection": 0.9859245891859288, "endearing": 1.0647703252223557, "korea": 0.912164694872851, "lifting": 0.8286849251105537, "routine": 0.7926407824371328, "motivate": 0.9166098711299343, "unit": 0.8214089896823108, "cps": 1.0870846803537768, "cavity": 0.96180838350424, "canal": 0.96180838350424, "various": 0.9423927820601442, "fancy": 0.7662021314523069, "till": 0.7239861327842734, "tables": 0.9859245891859288, "relatively": 0.9772234514869658, "insomnia": 1.0311231015602347, "mission": 0.8385940153749767, "absence": 0.9859245891859288, "honored": 0.9859245891859288, "compassion": 0.9212618726934235, "bitten": 0.9212618726934235, "principal": 0.9423927820601442, "accuse": 1.0870846803537768, "useful": 0.8855943782995503, "indiana": 0.9859245891859288, "divorce": 0.7512209036294408, "re-watched": 1.1158528875989548, "lectures": 1.0647703252223557, "classroom": 0.8593579518528012, "saddest": 0.9366769406761494, "discouraging": 0.9772234514869658, "wasextremele": 1.1563993984097714, "398": 1.1563993984097714, "yessss": 1.1563993984097714, "carpool": 1.0177699622977823, "arduous": 1.1158528875989548, "happ": 1.0870846803537768, "smiling": 0.9038265339789459, "finishes": 0.9954556071663613, "gate": 0.7838300556861061, "piling": 1.0177699622977823, "obtain": 1.0870846803537768, "catfishing": 0.9954556071663613, "decreased": 1.1563993984097714, "determine": 0.9954556071663613, "dare": 0.8760633603191178, "celebrities": 1.0647703252223557, "slimed": 1.1563993984097714, "compassianate": 1.0870846803537768, "entrepreneur": 0.9954556071663613, "self-employed": 0.8268157118093384, "profit": 0.9261408891103667, "musician": 0.9038265339789459, "chair": 0.8114006438266126, "chopping": 1.0870846803537768, "banana": 0.8924936654482455, "knock": 0.7735352587608618, "thick": 0.8428499768168565, "posts": 1.0647703252223557, "bending": 1.0311231015602347, "butter": 0.8924936654482455, "particularly": 0.896130429865333, "recommend": 0.8428499768168565, "shallow": 0.9954556071663613, "filters": 0.9549090963555449, "hating": 0.9692191807196121, "rant": 1.1158528875989548, "catfish": 0.9954556071663613, "priorities": 0.9772234514869658, "ppl": 1.0870846803537768, "officer": 0.8082753894762021, "racing": 0.8646223252013434, "corrected": 0.9692191807196121, "stink": 0.9079087334309712, "scarry": 1.1563993984097714, "isolating": 0.9954556071663613, "teams": 0.8593579518528012, "peoples": 0.8999044626636176, "discussing": 0.9079087334309712, "booze": 1.005991658732144, "tab": 1.1158528875989548, "10,000": 0.9312702185491217, "investment": 0.8791405261857932, "tears": 0.8196698154111239, "leap": 0.9038265339789459, "genes": 1.0311231015602347, "version": 0.8325315531933333, "striving": 1.0465381695429603, "haters": 0.9484552442417877, "fans": 0.8823153960172512, "passionate": 0.8823153960172512, "attractive": 0.80086459226083, "headache": 0.8495941048964095, "clients": 0.896130429865333, "asheville": 0.9692191807196121, "breweries": 0.9692191807196121, "jello": 0.9261408891103667, "scouts": 1.0177699622977823, "whip": 1.005991658732144, "yellow": 0.9212618726934235, "internship": 0.8495941048964095, "diagnosis": 0.8855943782995503, "fighter": 1.0647703252223557, "misogenist": 1.1563993984097714, "seasoned": 1.005991658732144, "salt": 0.912164694872851, "deciding": 0.9549090963555449, "schooling": 0.9484552442417877, "hyped": 0.8385940153749767, "fess": 1.0465381695429603, "discouraged": 1.0465381695429603, "woah": 0.8673622226201548, "perfectly": 0.7612750265516286, "peep": 1.0311231015602347, "appear": 0.9366769406761494, "assignment": 0.8619555004931274, "erased": 1.0465381695429603, "pursuing": 0.96180838350424, "be.i": 1.1563993984097714, "cycle": 0.9484552442417877, "cycles": 1.1563993984097714, "muscle": 0.8495941048964095, "chapter": 0.9366769406761494, "incredibly": 0.7642020647816399, "ricky": 0.96180838350424, "eventualy": 1.1563993984097714, "homework": 0.80086459226083, "eith": 1.1158528875989548, "sue": 0.9312702185491217, "knee": 0.8114006438266126, "healed": 0.8924936654482455, "states": 0.8249807979425188, "daily": 0.7875114529983778, "benefit": 0.9079087334309712, "skipped": 0.8619555004931274, "skipping": 0.9423927820601442, "bucks": 0.7826324365814346, "allows": 0.9423927820601442, "movements": 1.1158528875989548, "mothers": 0.8067486422631233, "escaped": 0.8646223252013434, "pup": 0.830589744607623, "bridesmaid": 0.9954556071663613, "ceremony": 0.8730780640041497, "danced": 0.9859245891859288, "resolved": 0.8791405261857932, "groove": 1.0465381695429603, "attending": 0.8428499768168565, "pond": 1.0465381695429603, "all-star": 1.0870846803537768, "primarily": 1.1563993984097714, "catcher": 1.1563993984097714, "3rd": 0.8450478674887338, "frustration": 0.9366769406761494, "rigtht": 1.1563993984097714, "you0\\=i": 1.1563993984097714, "essential": 0.9954556071663613, "alwaus": 1.1563993984097714, "registers": 1.0647703252223557, "rolled": 0.8472951530739398, "bumps": 1.0870846803537768, "bruises": 1.0465381695429603, "grilled": 0.9312702185491217, "lousy": 0.9954556071663613, "achieved": 0.8673622226201548, "mattered": 1.0870846803537768, "toybox": 1.0870846803537768, "windstorm": 1.005991658732144, "intently": 1.1563993984097714, "flipped": 0.8428499768168565, "monsters": 0.8385940153749767, "hallway": 0.8999044626636176, "doubted": 1.0465381695429603, "periods": 0.912164694872851, "causes": 0.8428499768168565, "juicy": 0.9312702185491217, "40.": 1.0647703252223557, "pleased": 0.6759972939364456, "bare": 0.96180838350424, "squids": 1.0870846803537768, "crawling": 0.8249807979425188, "yakked": 1.1563993984097714, "sooooo": 0.9423927820601442, "maid": 1.0647703252223557, "biking": 0.9549090963555449, "bodies": 0.9366769406761494, "grows": 0.912164694872851, "trees": 0.84069935629476, "awwwww": 0.9954556071663613, "girfriend": 1.1158528875989548, "dining": 0.9261408891103667, "condolences": 0.8999044626636176, "cam": 0.8823153960172512, "chatroom": 0.9772234514869658, "undress": 1.1158528875989548, "fart": 0.7913335742803975, "throwing": 0.7315498742048354, "oven": 0.8385940153749767, "ramsey": 0.9954556071663613, "hm": 0.896130429865333, "lettuce": 1.0311231015602347, "raining": 0.7344486278921607, "virginia": 0.9212618726934235, "whisked": 1.0177699622977823, "selling": 0.7779804350179452, "requires": 0.9079087334309712, "daunting": 0.9212618726934235, "agi": 1.0647703252223557, "spotify": 1.0465381695429603, "radio": 0.7875114529983778, "artists": 0.9692191807196121, "newer": 0.9079087334309712, "pandora": 1.0870846803537768, "martha": 1.1563993984097714, "stewart": 1.1563993984097714, "recipe": 0.7642020647816399, "crafted": 1.1563993984097714, "cheesecake": 0.7939653051121348, "a+": 1.0177699622977823, "creativity": 1.1158528875989548, "promptly": 1.0870846803537768, "5,000": 1.005991658732144, "winnings": 0.8855943782995503, "appiled": 1.0870846803537768, "ghana": 1.1563993984097714, "block": 0.8268157118093384, "boost": 0.9038265339789459, "doggie": 0.8924936654482455, "shotgun": 0.9772234514869658, "michigan": 0.9859245891859288, "critters": 0.9549090963555449, "hunter": 1.0647703252223557, "bambi": 1.0465381695429603, "bags": 0.7746281658140809, "totinos": 1.0870846803537768, "rolls": 0.8472951530739398, "blob": 1.1158528875989548, "bless": 0.8855943782995503, "totino": 1.1158528875989548, "louder": 1.1158528875989548, "saturday": 0.7169544829425275, "geez": 0.8450478674887338, "consoles": 1.1563993984097714, "billet": 1.1158528875989548, "managing": 0.9954556071663613, "software": 0.8760633603191178, "developers": 1.0311231015602347, "unforgivable": 1.0647703252223557, "twinkie": 1.0465381695429603, "forbidden": 1.1563993984097714, "scarf": 1.0311231015602347, "bawled": 1.0870846803537768, "deported": 1.1563993984097714, "pastor": 0.9366769406761494, "hasnt": 0.8619555004931274, "beating": 0.8568261710543722, "mac": 0.8924936654482455, "thru": 0.8249807979425188, "heaven": 0.851947154637429, "pencils": 1.1563993984097714, "staples": 1.0870846803537768, "surround": 1.0311231015602347, "echo": 1.0870846803537768, "lighting": 1.0177699622977823, "diving": 0.8249807979425188, "massive": 0.8450478674887338, "nigerian": 1.1158528875989548, "prince": 1.005991658732144, "folks": 0.8495941048964095, "poodle": 1.0647703252223557, "cutest": 0.8760633603191178, "actualy": 1.0647703252223557, "secondary": 1.0465381695429603, "goin": 0.9212618726934235, "succeeding": 1.0647703252223557, "busines": 1.0647703252223557, "cross": 0.7850421917393405, "qualities": 0.9954556071663613, "interviewers": 1.0647703252223557, "walk-": 1.0870846803537768, "usa": 0.823178947392251, "lollipop": 1.0870846803537768, "remove": 0.8791405261857932, "mounth": 1.0870846803537768, "beside": 0.8472951530739398, "accommodations": 1.0465381695429603, "differentiate": 1.1563993984097714, "habits": 0.9038265339789459, "succeed": 0.8067486422631233, "psychology": 0.9038265339789459, "quitting": 0.8855943782995503, "nursed": 0.8924936654482455, "66-year-old": 1.0870846803537768, "5.": 0.9549090963555449, "patience": 0.8568261710543722, "experiencing": 0.9366769406761494, "deployment": 1.005991658732144, "inherited": 0.8999044626636176, "unfinished": 1.0177699622977823, "didn": 0.9166098711299343, "attempt": 0.9772234514869658, "rescuing": 1.1563993984097714, "enabling": 1.1563993984097714, "kings": 0.96180838350424, "actual": 0.8146267300484347, "12.": 0.9692191807196121, "grieving": 0.9423927820601442, "tuition": 0.830589744607623, "enormous": 0.9859245891859288, "stinky": 1.0465381695429603, "lawyer": 0.8593579518528012, "profession": 0.9366769406761494, "intimidating": 0.8924936654482455, "proudest": 1.0870846803537768, "dr": 0.8619555004931274, "redemption": 0.9212618726934235, "infested": 1.0177699622977823, "entirely": 0.896130429865333, "tracked": 1.005991658732144, "bay": 1.005991658732144, "packers": 1.1158528875989548, "defense": 0.9484552442417877, "crowds": 0.8823153960172512, "biscuit": 1.0311231015602347, "tomorroow": 1.0870846803537768, "doomed": 1.0311231015602347, "floating": 0.9423927820601442, "fears": 0.8791405261857932, "poisonous": 0.8730780640041497, "shouting": 0.96180838350424, "60s": 0.9549090963555449, "giddy": 0.9954556071663613, "holes": 0.9312702185491217, "diapers": 0.8037633459481551, "poops": 0.9423927820601442, "peacefully": 0.9954556071663613, "buzzing": 0.9366769406761494, "gnats": 1.0465381695429603, "additional": 0.9423927820601442, "expert": 0.96180838350424, "preseason": 0.8823153960172512, "toughest": 0.9859245891859288, "gut": 0.8646223252013434, "whoaa": 1.1563993984097714, "sister-in-law": 0.9166098711299343, "eggs": 0.7850421917393405, "brick": 0.9954556071663613, "disaster": 0.8196698154111239, "forgiving": 0.9859245891859288, "choosing": 0.9212618726934235, "dried": 0.8760633603191178, "dinners": 1.005991658732144, "tie": 0.8855943782995503, "lively": 1.1563993984097714, "payday": 0.8450478674887338, "standing": 0.7779804350179452, "hips": 1.1563993984097714, "brian": 1.005991658732144, "wwe": 1.1158528875989548, "wrestler": 1.1563993984097714, "supplement": 1.0870846803537768, "wonders": 0.9312702185491217, "overturned": 1.0870846803537768, "wrongly": 1.1563993984097714, "bind": 0.9772234514869658, "borrowing": 0.9166098711299343, "latter": 1.0870846803537768, "alternative": 0.8619555004931274, "reacts": 1.0870846803537768, "ex-girlfriend": 0.9079087334309712, "yearn": 0.9692191807196121, "dumps": 0.912164694872851, "nerd": 0.9954556071663613, "culprit": 0.912164694872851, "demand": 0.9261408891103667, "temp": 1.0311231015602347, "agency": 1.0177699622977823, "instill": 1.0311231015602347, "ethic": 0.9772234514869658, "presence": 0.9079087334309712, "67.": 1.1563993984097714, "condition": 0.8196698154111239, "ability": 0.7913335742803975, "rag": 0.9772234514869658, "exception": 0.9859245891859288, "cadillac": 0.9079087334309712, "gal": 0.8924936654482455, "jeans": 0.8214089896823108, "bent": 0.8855943782995503, "undies": 0.9692191807196121, "pretend": 0.8568261710543722, "tease": 1.0177699622977823, "friggin": 0.96180838350424, "enjoying": 0.7322667231526967, "bum": 0.9484552442417877, "wheel": 0.8730780640041497, "guilty/": 1.1563993984097714, "speeds": 0.9692191807196121, "thump": 1.0647703252223557, "tear": 0.8543569097953351, "pipes": 0.9772234514869658, "it-": 0.9423927820601442, "begged": 0.9366769406761494, "two-years-old": 1.0870846803537768, "ripping": 0.9484552442417877, "farts": 1.0177699622977823, "wap": 1.1563993984097714, "farting": 1.005991658732144, "territory": 1.1158528875989548, "cartoon": 0.9423927820601442, "dragon": 0.8146267300484347, "pirated": 1.0465381695429603, "supporting": 0.830589744607623, "appropriately": 1.005991658732144, "achieving": 0.9692191807196121, "maintain": 0.8924936654482455, "tends": 0.9312702185491217, "sweep": 1.0647703252223557, "dealt": 0.8760633603191178, "isp": 1.005991658732144, "attacks": 0.8823153960172512, "eternity": 0.9549090963555449, "meaningless": 1.0647703252223557, "flight": 0.6772344231167003, "knocking": 0.8646223252013434, "repeatedly": 0.8924936654482455, "aggressively": 0.9954556071663613, "multiple": 0.8067486422631233, "hint": 0.9038265339789459, "bound": 0.9079087334309712, "appalled": 0.8999044626636176, "abuse": 0.8037633459481551, "scenario": 0.9366769406761494, "maddening": 1.0647703252223557, "legs": 0.8146267300484347, "hotdogs": 1.0177699622977823, "sin": 0.9954556071663613, "gigantic": 0.96180838350424, "bogus": 1.0311231015602347, "including": 0.8385940153749767, "checks": 0.9166098711299343, "scams": 1.0870846803537768, "settlement": 1.0311231015602347, "lawsuit": 1.0177699622977823, "acomplish": 1.1563993984097714, "swam": 0.9772234514869658, "couldve": 1.0465381695429603, "lap": 0.8162796602435558, "aman": 1.1563993984097714, "devious": 1.0177699622977823, "mimi": 1.1563993984097714, "ants": 0.9212618726934235, "latest": 0.8730780640041497, "reviwed": 1.1563993984097714, "aced": 0.7926407824371328, "grind": 0.9859245891859288, "gears": 0.912164694872851, "remarks": 1.0311231015602347, "comeout": 1.1563993984097714, "uncle": 0.7139147352240903, "spewed": 1.1563993984097714, "escalated": 1.0647703252223557, "puddle": 0.8619555004931274, "aisle": 0.8673622226201548, "humiliated": 0.8082753894762021, "bruise": 1.0870846803537768, "recovery": 0.9079087334309712, "greeted": 0.9692191807196121, "sight": 0.80086459226083, "possum": 0.9038265339789459, "stank": 1.0870846803537768, "revolting": 0.9366769406761494, "relations": 1.005991658732144, "reay": 1.1563993984097714, "separate": 0.96180838350424, "grudge": 0.912164694872851, "nastiest": 1.1563993984097714, "confortable": 1.0647703252223557, "eh": 0.8760633603191178, "swiftly": 1.0647703252223557, "moly": 0.96180838350424, "stunned": 0.9212618726934235, "starving": 0.8472951530739398, "over-saturated": 1.1563993984097714, "orders": 0.912164694872851, "transaction": 1.0465381695429603, "starfish": 1.0465381695429603, "kiosk": 1.1158528875989548, "collecting": 0.9166098711299343, "cupholders": 1.1563993984097714, "yanked": 1.1158528875989548, "bowling": 0.7746281658140809, "alley": 0.8428499768168565, "ditched": 0.8179603720751939, "fraudulent": 1.0311231015602347, "smashing": 0.9692191807196121, "statistics": 0.896130429865333, "challenging": 0.8365320866547032, "ringer": 1.1563993984097714, "tribulations": 1.0870846803537768, "tournaments": 0.9366769406761494, "obama": 0.96180838350424, "placed": 0.8249807979425188, "bets": 1.0870846803537768, "screeching": 0.9549090963555449, "traumatizing": 0.96180838350424, "procrastinate": 0.9772234514869658, "habit": 0.8179603720751939, "funky": 0.9859245891859288, "socks": 0.8146267300484347, "punishment": 0.9549090963555449, "forcing": 1.0465381695429603, "september": 0.7838300556861061, "hotter": 1.0465381695429603, "maxima": 1.0465381695429603, "suv": 0.8646223252013434, "trade": 0.8791405261857932, "waterbugs": 1.0870846803537768, "waterbug": 1.1158528875989548, "crawled": 0.8760633603191178, "grandmas": 0.96180838350424, "naw": 1.0465381695429603, "lad": 0.9954556071663613, "rank": 0.9772234514869658, "triple": 0.9261408891103667, "stack": 1.0311231015602347, "cheeseburger": 1.1563993984097714, "n": 0.8791405261857932, "pop": 0.8130006779612566, "roadkill": 0.9212618726934235, "tires": 0.8543569097953351, "lsu": 1.1563993984097714, "humiliating": 0.8823153960172512, "perpendicular": 1.1563993984097714, "retire": 0.8619555004931274, "ro": 1.1563993984097714, "portions": 1.0311231015602347, "edm": 1.0311231015602347, "electronic": 1.1563993984097714, "millennials": 1.0870846803537768, "gather": 0.9166098711299343, "trippy": 1.1158528875989548, "aside": 0.8999044626636176, "caregiver": 0.9772234514869658, "nurse": 0.8098258081297987, "teeth": 0.7412954078199068, "disapointment": 1.1563993984097714, "cosmetic": 1.0311231015602347, "bouquet": 0.9423927820601442, "projectile": 1.0647703252223557, "rollercoaster": 0.8196698154111239, "haunts": 0.9954556071663613, "juice": 0.8619555004931274, "powerful": 0.8924936654482455, "miracle": 0.8999044626636176, "jeeps": 1.0311231015602347, "driven": 0.8646223252013434, "jeep": 0.9366769406761494, "gallon": 0.8760633603191178, "slap": 0.896130429865333, "boxing": 0.896130429865333, "backing": 0.8889845334671185, "hitting/shoving": 1.1563993984097714, "carts": 0.9166098711299343, "blocking": 0.9212618726934235, "grabbing": 1.0465381695429603, "couth": 1.0870846803537768, "me-": 1.0177699622977823, "touching": 0.8889845334671185, "ufc": 0.8325315531933333, "ppv": 1.0465381695429603, "excites": 1.005991658732144, "instinctual": 1.1563993984097714, "dna": 0.9954556071663613, "added": 0.8791405261857932, "stadium": 0.9166098711299343, "cheer": 0.7757331494327393, "jets": 1.005991658732144, "teammate": 0.9954556071663613, "gamer": 0.9166098711299343, "light-": 1.1563993984097714, "beeped": 1.1563993984097714, "up-": 1.1563993984097714, "derogatory": 1.0465381695429603, "beep": 1.0465381695429603, "wreckless": 1.0465381695429603, "braves": 0.7900432337968066, "atlanta": 0.9166098711299343, "pro": 0.8472951530739398, "bouquets": 1.0465381695429603, "retiring": 1.0647703252223557, "rinse": 1.005991658732144, "drew": 0.8855943782995503, "torn": 0.8114006438266126, "restart": 1.1158528875989548, "musical": 0.8673622226201548, "former": 0.8701793103168245, "'friend": 1.1563993984097714, "reported": 0.8924936654482455, "purple": 0.9772234514869658, "raffle": 0.8196698154111239, "75": 0.9549090963555449, "samsung": 1.0311231015602347, "michael": 0.9212618726934235, "jackson": 0.9859245891859288, "artist": 0.8543569097953351, "motivation": 0.823178947392251, "thoroughly": 0.9166098711299343, "potential": 0.8268157118093384, "stored": 0.96180838350424, "shelters": 0.9038265339789459, "mentally": 0.8428499768168565, "disabled": 0.9312702185491217, "smoke": 0.8268157118093384, "property": 0.7672173685987087, "buts": 1.0870846803537768, "evaluation": 0.8730780640041497, "feedback": 0.896130429865333, "litter": 0.8052448545266693, "trash-": 1.1158528875989548, "teens": 0.9312702185491217, "shoot": 0.8428499768168565, "paintball": 1.0177699622977823, "bosses": 0.851947154637429, "praise": 0.9772234514869658, "deserves": 0.8114006438266126, "cure": 0.8593579518528012, "glue": 0.9772234514869658, "toothpick": 1.1158528875989548, "screw": 0.912164694872851, "attempts": 1.005991658732144, "pleasant": 0.7926407824371328, "allergic": 0.8249807979425188, "resented": 0.9692191807196121, "got/can": 1.1563993984097714, "fodmaps": 1.1563993984097714, "ideal": 0.9312702185491217, "peak": 0.9312702185491217, "tanks": 1.0870846803537768, "generator": 0.96180838350424, "precautions": 0.9859245891859288, "ducks": 0.8855943782995503, "tehre": 0.9954556071663613, "angel": 0.9549090963555449, "toiletpaper": 1.0870846803537768, "packs": 0.9312702185491217, "queuing": 1.1158528875989548, "superbowl": 0.8162796602435558, "2004.": 1.0311231015602347, "patriots": 1.005991658732144, "curiously": 1.1158528875989548, "serve": 0.8179603720751939, "roll": 0.7486456540191995, "schedules": 0.9859245891859288, "neice": 0.8619555004931274, "whilst": 0.8472951530739398, "discover": 0.8673622226201548, "finance": 0.9261408891103667, "tape": 0.9212618726934235, "approve": 0.9166098711299343, "decorations": 0.9954556071663613, "tune": 0.9423927820601442, "hydroplaned": 1.005991658732144, "hydroplaning": 1.1563993984097714, "steer": 0.9859245891859288, "function": 0.9261408891103667, "unexcited": 1.1563993984097714, "majoring": 0.9772234514869658, "39": 1.0870846803537768, "visa": 1.0311231015602347, "obnoxious": 0.9261408891103667, "courtesy": 0.9954556071663613, "waive": 1.1563993984097714, "sheis": 1.0870846803537768, "colleague": 0.8365320866547032, "sane": 1.005991658732144, "treatment": 0.8214089896823108, "devestated": 0.8568261710543722, "tricks": 0.7994461287616343, "register": 0.8701793103168245, "squeeze": 0.9954556071663613, "truthfully": 1.1563993984097714, "registered": 0.9312702185491217, "skip": 0.8568261710543722, "stretch": 0.9549090963555449, "terms": 0.8543569097953351, "rings": 0.8999044626636176, "tournament": 0.7436859599052621, "cleats": 1.0870846803537768, "pair": 0.708099143208383, "trunk": 0.896130429865333, "mid": 0.912164694872851, "sub": 0.8823153960172512, "trolley": 1.0647703252223557, "bros": 0.691003363394019, "ultimate": 0.9954556071663613, "bors": 1.0870846803537768, "musicians": 0.9166098711299343, "violinist": 1.0465381695429603, "pianist": 1.0311231015602347, "7th": 0.896130429865333, "savings": 0.7939653051121348, "42": 1.0465381695429603, "ringers": 1.0870846803537768, "xmas": 1.0647703252223557, "beleive": 0.9692191807196121, "stinking": 0.9859245891859288, "respectful": 0.8701793103168245, "fixing": 0.8249807979425188, "thicker": 1.0311231015602347, "notified": 0.9212618726934235, "admiration": 1.0311231015602347, "frowned": 1.0647703252223557, "iam": 1.0311231015602347, "mee": 1.1158528875989548, "1970s": 1.1158528875989548, "bye": 1.0465381695429603, "tho": 0.7757331494327393, "advances": 0.9261408891103667, "ages": 0.7926407824371328, "arriving": 0.8646223252013434, "nuggets": 0.9366769406761494, "nerver": 1.1563993984097714, "pacing": 0.9423927820601442, "remains": 1.0647703252223557, "prayer": 0.9366769406761494, "tabby/calico": 1.0177699622977823, "callie": 0.9859245891859288, "outdoors": 0.8701793103168245, "tormenting": 1.0870846803537768, "bull": 0.8593579518528012, "doll": 0.912164694872851, "horrifying": 0.8472951530739398, "bury": 0.9549090963555449, "wander": 1.0465381695429603, "silver": 0.9549090963555449, "lining": 0.9954556071663613, "suffer": 0.851947154637429, "foster": 0.9166098711299343, "accidents": 0.8196698154111239, "indoors": 0.9484552442417877, "colors": 0.80086459226083, "kids-": 1.1158528875989548, "trivial": 1.0311231015602347, "kid-": 1.1158528875989548, "rooted": 1.1158528875989548, "scores": 0.9038265339789459, "scratch-off": 1.0177699622977823, "payoff": 1.0177699622977823, "starved": 0.8146267300484347, "simply": 0.8037633459481551, "plastic": 0.9484552442417877, "ultrasound": 0.9312702185491217, "young-": 1.1563993984097714, "before-": 1.1158528875989548, "borrowed": 0.7565793282428515, "rammed": 1.0177699622977823, "deductible": 1.005991658732144, "7pm": 1.005991658732144, "deff": 1.0647703252223557, "events": 0.8114006438266126, "weirdest": 1.1563993984097714, "persistence": 0.9859245891859288, "nursing": 0.7682430186154275, "outsider": 1.1563993984097714, "goats": 1.0465381695429603, "lucrative": 0.9859245891859288, "wallstreet": 1.1563993984097714, "pts": 1.1158528875989548, "dedicates": 1.1563993984097714, "generous": 0.8345118159229513, "saint": 1.005991658732144, "suffering": 0.830589744607623, "abusive": 0.8619555004931274, "overfull": 1.1563993984097714, "barking": 0.7622412176428023, "tied": 0.8791405261857932, "weather-": 1.1563993984097714, "filthy": 0.9079087334309712, "overbred": 1.0870846803537768, "despicable": 1.005991658732144, "rope": 0.9484552442417877, "threatened": 0.9859245891859288, "too-": 0.9954556071663613, "feeding": 0.912164694872851, "watering": 1.0177699622977823, "her-": 1.0870846803537768, "rec": 1.005991658732144, "announce": 0.9859245891859288, "volleyball": 0.9166098711299343, "gossiped": 1.1563993984097714, "gripe": 1.1563993984097714, "woohoo": 1.005991658732144, "sides": 0.8889845334671185, "palliative": 1.0870846803537768, "kittens": 0.8646223252013434, "seniors": 1.005991658732144, "bounce": 0.9692191807196121, "rapes": 0.9954556071663613, "corrupt": 0.896130429865333, "blight": 1.1158528875989548, "squad": 0.9859245891859288, "sarcasm": 1.0870846803537768, "5ft": 1.0647703252223557, "mic": 1.0177699622977823, "snooped": 1.0870846803537768, "commits": 1.1563993984097714, "responsible": 0.7746281658140809, "1.5": 0.9859245891859288, "upgrade": 0.9261408891103667, "bask": 1.1158528875989548, "loses": 1.005991658732144, "workplace": 0.8568261710543722, "40k": 0.9692191807196121, "soemthing": 1.1158528875989548, "diets": 0.9366769406761494, "steady": 0.9692191807196121, "grounded": 0.9312702185491217, "shoplifting": 1.0647703252223557, "puppies": 0.7887693312190637, "doorstep": 0.9038265339789459, "fostering": 1.0465381695429603, "rescues": 0.96180838350424, "adversity": 1.1563993984097714, "abuse-": 1.1563993984097714, "defenseless": 1.0465381695429603, "holds": 0.896130429865333, "depend": 0.8325315531933333, "exercises": 1.1158528875989548, "3.5": 0.9484552442417877, "belive": 0.9312702185491217, "streamed": 1.0870846803537768, "anime": 0.9423927820601442, "uhoh": 0.9261408891103667, "appropriate": 0.9166098711299343, "full-time": 0.8646223252013434, "roads": 0.912164694872851, "boundary": 1.1563993984097714, "britney": 1.005991658732144, "spears": 0.9954556071663613, "attract": 1.0311231015602347, "cactus": 0.9859245891859288, "wrinkly": 1.1158528875989548, "goodwill": 0.96180838350424, "donations": 1.0647703252223557, "macs": 0.8924936654482455, "gorditas": 1.0870846803537768, "gain": 0.8701793103168245, "panned": 1.1563993984097714, "copied": 1.1563993984097714, "buffet": 0.7994461287616343, "completing": 0.9423927820601442, "cuisine": 1.0177699622977823, "fare": 1.0870846803537768, "awfully": 0.9954556071663613, "idid": 1.1563993984097714, "rescheduled": 1.0870846803537768, "mortgages": 1.0870846803537768, "chip": 0.8823153960172512, "pee": 0.8214089896823108, "slamming": 1.0177699622977823, "kds": 1.1563993984097714, "totaled": 0.8385940153749767, "burnt": 0.8924936654482455, "functions": 1.0177699622977823, "lipstick": 0.9954556071663613, "glances": 1.1563993984097714, "squeaking": 1.1563993984097714, "traps": 0.9772234514869658, "nevermind": 1.005991658732144, "seasonal": 1.1158528875989548, "repetitive": 1.1563993984097714, "texted": 0.8823153960172512, "othe": 0.9859245891859288, "concrete": 0.9312702185491217, "model/make": 1.1563993984097714, "buick": 1.1563993984097714, "enclave": 1.1158528875989548, "hostel": 0.8730780640041497, "anyhow": 0.9366769406761494, "dread": 0.9038265339789459, "yeezys": 1.0647703252223557, "fleek": 1.1158528875989548, "kanye": 1.0647703252223557, "west": 0.8823153960172512, "hip": 0.8428499768168565, "lingo": 1.1158528875989548, "designed": 0.96180838350424, "wests": 1.1563993984097714, "barefooted": 1.1158528875989548, "cord": 0.8385940153749767, "oof": 0.8619555004931274, "citations": 1.0177699622977823, "penny": 0.9038265339789459, "redneck": 1.1158528875989548, "flex": 1.1158528875989548, "infomercials": 1.0177699622977823, "anytime": 0.7768504794925519, "mike": 1.0465381695429603, "tyson": 1.0465381695429603, "brutally": 1.0177699622977823, "manhandle": 1.1563993984097714, "opponents": 1.1563993984097714, "canvas": 1.1563993984097714, "vets": 0.9859245891859288, "sesame": 1.0870846803537768, "hong": 0.9079087334309712, "kong": 0.896130429865333, "picnics": 1.0647703252223557, "guessing": 0.8023034660060399, "triggers": 1.0870846803537768, "shouldnt": 0.7188236962437426, "traumatic": 0.8619555004931274, "role": 0.7757331494327393, "selfish": 0.8646223252013434, "oscar": 1.1563993984097714, "wilde": 1.1563993984097714, "novel": 0.9484552442417877, "timid": 0.9772234514869658, "em": 0.9261408891103667, "applauding": 1.1563993984097714, "rad": 0.9954556071663613, "barefoot": 0.9549090963555449, "stub": 0.96180838350424, "pile": 0.8114006438266126, "messenger": 1.0465381695429603, "ex-wife": 0.9423927820601442, "collects": 1.1563993984097714, "pamper": 1.0177699622977823, "punished": 0.9312702185491217, "waking": 0.8067486422631233, "gratitude": 1.0177699622977823, "panicking": 1.1563993984097714, "focused": 0.8593579518528012, "overnights": 1.1158528875989548, "voted": 0.896130429865333, "guarantee": 0.9079087334309712, "buzz": 0.9954556071663613, "discovering": 1.0465381695429603, "puts": 0.8385940153749767, "explore": 0.896130429865333, "zero": 0.8495941048964095, "connections/family": 1.1563993984097714, "jumpstart": 1.1563993984097714, "promising": 0.9038265339789459, "bully": 0.896130429865333, "tha": 1.005991658732144, "smarter": 0.9423927820601442, "sorry.do": 1.1563993984097714, "context": 0.9549090963555449, "tarp": 1.1158528875989548, "steve": 0.9692191807196121, "irwin": 1.0647703252223557, "depleted": 1.1563993984097714, "emotion": 0.8568261710543722, "that't": 1.1563993984097714, "scumbag": 1.0177699622977823, "crummy": 1.0177699622977823, "standard": 0.896130429865333, "buckets": 0.9954556071663613, "kfc": 0.96180838350424, "heigh": 1.1563993984097714, "e-cig": 1.0870846803537768, "liquid": 0.9954556071663613, "vape": 1.0870846803537768, "flavor": 0.8791405261857932, "berry": 1.1563993984097714, "watermelon": 0.9549090963555449, "poke": 1.0647703252223557, "boots": 0.9079087334309712, "boot": 0.912164694872851, "dispose": 1.005991658732144, "meanwhile": 0.9484552442417877, "aiming": 0.9859245891859288, "amateur": 1.0870846803537768, "earliest": 1.005991658732144, "mma": 0.8999044626636176, "rushes": 1.1158528875989548, "cups": 0.9212618726934235, "underpants": 1.0870846803537768, "bartender": 0.9859245891859288, "hurtful": 0.9423927820601442, "pitch": 0.9312702185491217, "distrust": 1.1158528875989548, "protective": 0.8673622226201548, "actively": 1.005991658732144, "maternal": 1.0870846803537768, "thing/instinct": 1.1563993984097714, "nissan": 1.0177699622977823, "she/he": 1.0647703252223557, "envy": 0.7575009937533439, "bloated": 1.0647703252223557, "concentrate": 0.9166098711299343, "revel": 1.1563993984097714, "victories": 1.0647703252223557, "forces": 0.9954556071663613, "120": 0.9692191807196121, "channel": 0.84069935629476, "rains": 0.8823153960172512, "sparring": 0.9312702185491217, "techniques": 1.0465381695429603, "dabbled": 1.1563993984097714, "jiu": 1.005991658732144, "jitsu": 0.9859245891859288, "sneaky": 0.8999044626636176, "sprayed": 0.9423927820601442, "solo": 0.851947154637429, "ceo": 0.9312702185491217, "flags": 0.7913335742803975, "runt": 1.0870846803537768, "self-checkout": 1.0647703252223557, "refreshing": 0.9166098711299343, "beneath": 1.0311231015602347, "sunshine": 0.9423927820601442, "bubble": 0.9423927820601442, "scrap": 1.0870846803537768, "@": 0.8673622226201548, "ut": 0.9692191807196121, "pig": 0.8673622226201548, "possibility": 0.8495941048964095, "fish": 0.7478017671546129, "expectations": 0.7875114529983778, "seafood": 0.8760633603191178, "zipper": 0.8791405261857932, "pickup": 0.9692191807196121, "term": 0.830589744607623, "barks": 0.9484552442417877, "smartphone": 0.9484552442417877, "rovers": 1.1563993984097714, "egging": 1.0465381695429603, "cameras": 0.8325315531933333, "smells": 0.8450478674887338, "bears": 0.8791405261857932, "rotting": 0.8730780640041497, "crows": 1.1158528875989548, "outsside": 1.1563993984097714, "healing": 0.8823153960172512, "recovers": 0.9859245891859288, "cafe": 0.8924936654482455, "contacting": 0.8999044626636176, "medium": 0.9484552442417877, "grovery": 1.1563993984097714, "64": 0.9261408891103667, "sounding": 0.9692191807196121, "nessy": 1.1563993984097714, "jeeze": 1.0647703252223557, "trashman": 1.1563993984097714, "do/say": 1.1563993984097714, "hoarder": 0.9423927820601442, "waiter": 0.8889845334671185, "unwind": 0.9549090963555449, "relaxes": 1.0311231015602347, "punched": 0.8999044626636176, "tradition": 0.9212618726934235, "abandon": 0.9261408891103667, "banging": 0.9079087334309712, "rooms": 0.8760633603191178, "comedy": 0.9261408891103667, "19th": 1.1158528875989548, "zombie": 0.9261408891103667, "drunks": 1.0311231015602347, "~15": 1.0647703252223557, "husbands": 0.8428499768168565, "knives": 1.005991658732144, "coat": 0.9261408891103667, "infection": 0.8924936654482455, "gradma": 1.0870846803537768, "recover": 0.7814489908167341, "appointments": 0.9954556071663613, "oversleep": 1.0870846803537768, "theirs": 0.8855943782995503, "gah": 1.1563993984097714, "rubbing": 0.9549090963555449, "sticks": 0.9166098711299343, "proceeds": 1.0465381695429603, "germs": 0.9859245891859288, "miserably": 1.0311231015602347, "vile": 0.9772234514869658, "lean": 0.9366769406761494, "unlucky": 0.9549090963555449, "costume": 0.8999044626636176, "retriever": 0.96180838350424, "juggle": 0.8889845334671185, "thinks": 0.8179603720751939, "intuitive": 1.0647703252223557, "flabbergasted": 1.0465381695429603, "watch/": 1.0870846803537768, "nemo": 1.1563993984097714, "spooked": 0.896130429865333, "router": 1.0465381695429603, "doa": 1.0870846803537768, "30-ish": 1.1563993984097714, "buffoon": 1.1563993984097714, "oddly": 0.9366769406761494, "600": 0.8855943782995503, "rsvped": 1.1158528875989548, "shipment": 0.9954556071663613, "softball": 0.8472951530739398, "8pm": 1.1563993984097714, "serial": 1.0311231015602347, "fbi": 1.0311231015602347, "locker": 0.9549090963555449, "answered": 0.8889845334671185, "influences": 1.0870846803537768, "deaths": 0.9954556071663613, "struck": 0.8543569097953351, "childs": 1.005991658732144, "charter": 1.0870846803537768, "ine": 1.1158528875989548, "tornadoes": 0.8543569097953351, "cleared": 0.9079087334309712, "tote": 0.9484552442417877, "worried-": 1.1563993984097714, "sweetie": 1.0465381695429603, "docile": 0.9692191807196121, "terrier": 0.9859245891859288, "pipe": 0.9859245891859288, "storming": 0.8196698154111239, "unpredictable": 1.005991658732144, "yearbook": 0.8791405261857932, "typically": 0.8472951530739398, "adults": 0.8052448545266693, "secrets": 0.7966681723509268, "nazis": 1.1563993984097714, "lol-": 0.9166098711299343, "time-": 1.1563993984097714, "butterflies": 0.8760633603191178, "doofus": 1.0870846803537768, "guinea": 0.9366769406761494, "redone": 0.9954556071663613, "fourth": 0.9366769406761494, "delivering": 0.9212618726934235, "flint": 1.1563993984097714, "nest": 0.8146267300484347, "hobby": 0.7939653051121348, "surfing": 0.9038265339789459, "jugsaw": 1.1563993984097714, "puzzles": 1.0647703252223557, "surf": 0.9484552442417877, "67": 1.0870846803537768, "painting": 0.8052448545266693, "fruits": 0.9549090963555449, "basket": 0.9549090963555449, "pears": 1.0465381695429603, "collect": 0.8924936654482455, "wealthy": 0.9549090963555449, "thud": 1.0870846803537768, "youtubers": 1.0465381695429603, "creative": 0.8673622226201548, "mommy": 0.8619555004931274, "researcher": 1.0870846803537768, "parkinson": 1.1563993984097714, "arkansas": 1.005991658732144, "relieve": 0.8999044626636176, "writes": 0.96180838350424, "*": 0.7351866386219229, "mailbox": 0.8162796602435558, "raccoon": 0.9312702185491217, "digging": 0.8999044626636176, "hu": 0.8855943782995503, "unplanned": 1.0311231015602347, "champ": 0.9859245891859288, "owe": 0.8568261710543722, "yards": 1.0311231015602347, "initiative": 1.0177699622977823, "proposal": 0.851947154637429, "profile": 1.0311231015602347, "lsat": 0.9859245891859288, "spirng": 1.1563993984097714, "roofer": 1.0177699622977823, "pulls": 0.9212618726934235, "busch": 0.9312702185491217, "gardens": 0.9261408891103667, "williamsburg": 1.1563993984097714, "feed": 0.7436859599052621, "visitng": 1.0870846803537768, "horrors": 1.1158528875989548, "irritated": 0.7036785339579334, "documentary": 0.9549090963555449, "killers": 1.1563993984097714, "tummy": 1.005991658732144, "ache": 0.9772234514869658, "custody": 1.005991658732144, "renovated": 1.005991658732144, "bug": 0.7887693312190637, "organic": 0.8619555004931274, "lip": 0.9312702185491217, "dog-sitting": 0.9484552442417877, "morose": 1.0870846803537768, "bust": 0.9312702185491217, "shit": 1.0311231015602347, "pun": 1.0465381695429603, "intended": 0.9549090963555449, "flip-flops": 1.1563993984097714, "expedition": 1.0311231015602347, "fairy": 1.0177699622977823, "keyboard": 0.8701793103168245, "clicking": 1.0311231015602347, "bathtub": 0.9549090963555449, "shall": 0.9772234514869658, "cashier": 0.7359301364706747, "incompetent": 0.9038265339789459, "batteries": 0.8999044626636176, "shouldve": 1.0311231015602347, "youll": 0.9859245891859288, "guide": 0.8730780640041497, "thai": 0.912164694872851, "dorm": 0.8673622226201548, "bred": 1.0870846803537768, "disgusts": 1.0870846803537768, "waterpark": 0.9366769406761494, "sunscreen": 0.9772234514869658, "waterproof": 1.0311231015602347, "belly": 0.9079087334309712, "jobless": 0.9261408891103667, "loyalty": 0.8760633603191178, "recognized": 0.851947154637429, "monitor": 0.9312702185491217, "toolkit": 1.0870846803537768, "computer-savy": 1.1563993984097714, "leaves": 0.786269200998522, "littered": 0.9954556071663613, "frame": 0.9312702185491217, "dumbfounded": 1.0177699622977823, "sickened": 0.9484552442417877, "gay": 0.96180838350424, "2,500": 1.0870846803537768, "illegally": 1.0647703252223557, "downtown": 0.8673622226201548, "ovens": 1.1563993984097714, "ugly": 0.8791405261857932, "italian": 0.896130429865333, "olive": 0.9079087334309712, "taxes": 0.8037633459481551, "thant": 1.1158528875989548, "turbo": 1.0177699622977823, "maybethey": 1.1563993984097714, "consequences": 0.896130429865333, "upgrading": 1.0465381695429603, "graphics": 1.0177699622977823, "dreading": 0.851947154637429, "manure": 0.9859245891859288, "gram": 1.0870846803537768, "fiber": 0.9954556071663613, "clueless": 0.96180838350424, "pinky": 1.1563993984097714, "spots": 0.9038265339789459, "paws": 1.0870846803537768, "slip": 0.8568261710543722, "elaborate": 0.9859245891859288, "appreciation": 0.9692191807196121, "menu": 0.9261408891103667, "glued": 1.005991658732144, "addicted": 0.896130429865333, "asks": 0.9166098711299343, "hones": 1.1563993984097714, "trailer": 0.8286849251105537, "ops": 0.9772234514869658, "preordered": 0.9692191807196121, "mw1": 1.1563993984097714, "mw2": 1.1563993984097714, "bo1": 1.1563993984097714, "wwii": 1.1158528875989548, "couples": 0.84069935629476, "bean": 0.9549090963555449, "teresa": 1.0870846803537768, "washer": 0.9692191807196121, "dryer": 0.9166098711299343, "picks": 0.9079087334309712, "smelly": 0.8855943782995503, "over-ate": 1.0870846803537768, "vegetables": 0.8791405261857932, "uninteresting": 1.0870846803537768, "blend": 1.1158528875989548, "smoothie": 1.005991658732144, "nutrition": 0.9772234514869658, "bounced": 0.9772234514869658, "windshield": 0.9261408891103667, "companies": 0.8130006779612566, "oooo": 1.0311231015602347, "gladiators": 1.1563993984097714, "fought": 0.9038265339789459, "spiderman": 0.9484552442417877, "venom": 0.9423927820601442, "tom": 0.8543569097953351, "hardy": 0.9692191807196121, "bane": 1.1563993984097714, "conditioner": 0.9166098711299343, "breeze": 0.8855943782995503, "flowing": 1.0177699622977823, "followers": 1.1563993984097714, "12th": 1.1563993984097714, "abnout": 1.1563993984097714, "cage": 0.8701793103168245, "prison": 0.8701793103168245, "wow.really": 1.1158528875989548, "ughh": 1.1563993984097714, "revisit": 1.0177699622977823, "dissappointed": 1.0647703252223557, "dud": 1.0465381695429603, "popcorn": 0.8924936654482455, "keeper": 0.9166098711299343, "signs": 0.8646223252013434, "32": 0.9261408891103667, "gunning": 1.1563993984097714, "si": 1.0177699622977823, "created": 0.8924936654482455, "reliving": 0.9079087334309712, "palying": 1.1563993984097714, "nab": 0.9772234514869658, "savory": 1.1563993984097714, "economics": 0.9772234514869658, "raising": 0.8495941048964095, "lecture": 0.9859245891859288, "peeved": 0.7953076071453489, "coins": 0.9772234514869658, "murder": 0.9549090963555449, "doozy": 1.005991658732144, "destructive": 0.9549090963555449, "bro": 0.8472951530739398, "med": 0.8999044626636176, "mayonnaise": 1.0870846803537768, "lasagna": 0.9079087334309712, "nike": 0.9484552442417877, "sweatshop": 1.0177699622977823, "tasty": 0.8345118159229513, "nascar": 1.005991658732144, "hillbillies": 0.9772234514869658, "neckbeards": 1.1563993984097714, "bleachers": 1.0870846803537768, "hillbilly": 1.0870846803537768, "describe": 0.9312702185491217, "qualify": 0.9312702185491217, "inspiration": 0.9038265339789459, "rotund": 1.1563993984097714, "disciplined": 0.9484552442417877, "diver": 1.005991658732144, "thunderstorm": 0.8701793103168245, "thunders": 1.0870846803537768, "17th": 1.1563993984097714, "rowdy": 0.9772234514869658, "6:30am": 1.1563993984097714, "aardvark": 1.0465381695429603, "arthur": 1.1158528875989548, "exotic": 0.9079087334309712, "forests": 1.225714116465766, "explains": 0.9859245891859288, "incident": 0.84069935629476, "litltle": 1.0870846803537768, "ipad": 0.8673622226201548, "dookey": 1.0465381695429603, "flush": 0.9261408891103667, "gazebo": 1.1158528875989548, "craftsmanship": 1.1563993984097714, "build": 0.7374339242071288, "snag": 0.9772234514869658, "priceless": 0.9212618726934235, "mega": 1.0465381695429603, "grandmothers": 0.912164694872851, "provider": 0.912164694872851, "muster": 0.9954556071663613, "bottoms": 0.9954556071663613, "grooming": 1.0311231015602347, "appreciative": 0.7651970978669568, "fee": 0.8450478674887338, "utility": 0.9954556071663613, "electr": 1.0870846803537768, "electricity": 0.8855943782995503, "smoking": 0.7900432337968066, "file": 0.8495941048964095, "part-time": 1.0177699622977823, "sox": 0.9366769406761494, "34.": 1.1563993984097714, "reeelction": 1.1563993984097714, "chunk": 0.9038265339789459, "nickname": 1.0465381695429603, "escalate": 1.1158528875989548, "further": 0.8924936654482455, "lightly": 1.0647703252223557, "bats": 0.9312702185491217, "cave": 0.8924936654482455, "spray-painted": 1.0870846803537768, "enemies": 1.0311231015602347, "unlock": 0.9549090963555449, "reset": 1.0177699622977823, "electronics": 0.9549090963555449, "closely": 0.9549090963555449, "advantage": 0.8052448545266693, "threats": 1.1158528875989548, "textbooks": 1.0177699622977823, "13th": 1.0647703252223557, "gates": 1.0177699622977823, "microsoft": 1.005991658732144, "s9": 1.0177699622977823, "700": 1.0311231015602347, "gt": 1.1563993984097714, "gatlinburg": 1.1158528875989548, "panama": 0.9484552442417877, "furry": 0.9954556071663613, "subway": 0.8450478674887338, "subways": 1.1563993984097714, "encouraging": 0.9772234514869658, "mug": 0.8760633603191178, "tripping": 0.9772234514869658, "moron": 1.0647703252223557, "diligent": 0.9312702185491217, "species": 1.0465381695429603, "perspective": 0.8646223252013434, "weekly": 0.9212618726934235, "per": 0.8365320866547032, "efficient": 0.9549090963555449, "algorithm": 1.0465381695429603, "tops": 1.1563993984097714, "double-dose": 1.1158528875989548, "sadness": 0.8855943782995503, "joining": 0.8495941048964095, "like-minded": 1.1158528875989548, "individuals": 0.9484552442417877, "fantastic": 0.7233260643811382, "yall": 0.8325315531933333, "mutual": 0.8646223252013434, "pops": 1.005991658732144, "surveys": 1.0311231015602347, "kitten": 0.7127242449734585, "bums": 1.1158528875989548, "wireless": 1.005991658732144, "zoomed": 1.0311231015602347, "speeder": 1.0870846803537768, "slowed": 1.0465381695429603, "ticketed": 1.0647703252223557, "lame": 0.912164694872851, "trap": 0.9212618726934235, "ski": 0.9079087334309712, "resort": 0.9484552442417877, "colorado": 0.80086459226083, "yankee": 1.1158528875989548, "malnourished": 0.9772234514869658, "anonymously": 1.0465381695429603, "puking": 0.9484552442417877, "china": 0.9212618726934235, "saddened": 0.8889845334671185, "louisiana": 0.9859245891859288, "ex-partner": 1.0465381695429603, "factors": 1.0870846803537768, "depression": 0.8146267300484347, "witness": 0.8999044626636176, "iraq": 0.9212618726934235, "palm": 1.0177699622977823, "glee": 1.1563993984097714, "mutts": 1.0870846803537768, "labs": 1.1158528875989548, "jacket": 0.823178947392251, "introduction": 1.0870846803537768, "introductory": 1.0647703252223557, "peanut": 0.9079087334309712, "al": 0.9366769406761494, "builds": 1.0311231015602347, "elections": 0.9692191807196121, "republicans": 0.96180838350424, "10am": 1.0177699622977823, "texts": 0.8619555004931274, "splitting": 1.0465381695429603, "pregnancy": 0.7826324365814346, "charm": 0.96180838350424, "false": 0.912164694872851, "disagreement": 1.0465381695429603, "sleepy": 0.896130429865333, "chug": 1.0647703252223557, "arent": 0.8146267300484347, "puked": 0.7926407824371328, "worms": 0.9484552442417877, "yuck": 0.7850421917393405, "slimy": 1.0465381695429603, "magician": 0.9423927820601442, "dissapear": 1.0465381695429603, "mark": 0.8162796602435558, "naturally": 0.8760633603191178, "babysitter": 0.8701793103168245, "clubs": 0.8889845334671185, "pillows": 1.005991658732144, "punish": 0.8495941048964095, "cakes": 0.8619555004931274, "humble": 0.9166098711299343, "disconnected": 0.9859245891859288, "bliss": 1.0647703252223557, "carry": 0.7575009937533439, "drawers": 0.96180838350424, "rewind": 1.0177699622977823, "flesh": 1.1563993984097714, "researched": 0.9366769406761494, "remorse": 0.9549090963555449, "successfully": 0.8619555004931274, "responses": 1.0311231015602347, "great1": 1.1563993984097714, "volcano": 1.0311231015602347, "mistreatment": 1.0870846803537768, "horrendous": 1.005991658732144, "unfamiliar": 0.8791405261857932, "switching": 0.8619555004931274, "channels": 0.9079087334309712, "repeating": 0.9312702185491217, "twelve": 1.0177699622977823, "catching": 0.8023034660060399, "gradating": 1.1563993984097714, "daft": 1.1158528875989548, "pie": 0.8268157118093384, "electionis": 1.1563993984097714, "union": 0.9772234514869658, "lunches": 0.8646223252013434, "slammed": 0.8325315531933333, "rentokill": 1.1563993984097714, "solve": 0.8673622226201548, "searches": 1.1563993984097714, "discounts": 1.1158528875989548, "zombies": 1.0465381695429603, "co-own": 1.0647703252223557, "spain": 0.8924936654482455, "access": 0.8568261710543722, "explained": 0.9692191807196121, "everybody": 0.7662021314523069, "despise": 1.005991658732144, "jordans": 0.9859245891859288, "strongly": 1.005991658732144, "bake": 0.830589744607623, "loads": 0.8823153960172512, "recipes": 0.8646223252013434, "tastes": 0.851947154637429, "dough": 1.005991658732144, "whos": 0.912164694872851, "de": 1.0465381695429603, "cycling": 1.1563993984097714, "intersting": 1.1158528875989548, "immature": 0.9954556071663613, "dodged": 1.0311231015602347, "bullet": 0.9166098711299343, "og": 1.0870846803537768, "owes": 0.9692191807196121, "kneecaps": 1.1563993984097714, "sleazy": 1.0465381695429603, "dear": 0.7584312330195753, "confirm": 0.9423927820601442, "noisy": 0.9423927820601442, "chaos": 0.9954556071663613, "irrational": 0.9484552442417877, "f": 0.8855943782995503, "exm": 1.0870846803537768, "jeesh": 1.0870846803537768, "overly": 0.9312702185491217, "bash": 0.9954556071663613, "bakery": 0.8385940153749767, "wage": 0.9549090963555449, "voting": 0.9859245891859288, "pointless": 0.9166098711299343, "film": 0.7469649421875613, "films": 0.9366769406761494, "nightmares": 0.8385940153749767, "birds": 0.7913335742803975, "adrenalin": 1.1158528875989548, "hbo": 1.1563993984097714, "oz": 1.0465381695429603, "extendable": 1.0870846803537768, "leads": 0.912164694872851, "sailing": 1.0647703252223557, "yachts": 1.1563993984097714, "favour": 1.0465381695429603, "brexit": 1.1563993984097714, "uk": 0.9261408891103667, "sever": 1.1563993984097714, "ties": 1.005991658732144, "recognition": 0.896130429865333, "accomplishing": 0.9859245891859288, "reserved": 0.9954556071663613, "burglar": 1.1158528875989548, "fondly": 0.896130429865333, "uhmnn": 1.1563993984097714, "overslept": 0.896130429865333, "tuna": 0.8855943782995503, "freezed": 1.1563993984097714, "spinned": 1.1563993984097714, "circuit": 1.0870846803537768, "identity": 0.9549090963555449, "units": 1.0311231015602347, "hustle": 0.9954556071663613, "repeat": 0.8450478674887338, "replied": 0.9954556071663613, "increasing": 0.8823153960172512, "products": 0.9366769406761494, "appears": 0.9954556071663613, "desired": 1.005991658732144, "unhappily": 1.1563993984097714, "minister": 0.96180838350424, "debate": 0.9484552442417877, "parliament": 1.1563993984097714, "pathetic": 0.9312702185491217, "acura": 1.1563993984097714, "customized": 1.0465381695429603, "vitamins": 0.9692191807196121, "allergies": 0.9212618726934235, "foobar": 1.1563993984097714, "seller": 1.0177699622977823, "responded": 0.96180838350424, "prouod": 1.1563993984097714, "meatloaf": 0.9692191807196121, "problem.have": 1.1563993984097714, "recall": 0.8760633603191178, "unfairly": 1.0870846803537768, "alzheimer": 0.9772234514869658, "that.is": 1.0465381695429603, "linen": 1.1563993984097714, "cleaner": 0.8701793103168245, "tidy": 1.1158528875989548, "deli": 0.9423927820601442, "cinema": 0.9166098711299343, "moody": 1.1563993984097714, "googled": 1.1563993984097714, "chipped": 1.0647703252223557, "scoring": 1.005991658732144, "technique": 1.005991658732144, "offering": 0.9484552442417877, "planner": 0.9954556071663613, "juggling": 0.9261408891103667, "balls": 0.9549090963555449, "humbled": 1.0311231015602347, "girlfriends": 0.8146267300484347, "forgetting": 0.8730780640041497, "bossom": 1.1563993984097714, "crafts": 1.0465381695429603, "incorrect": 0.9549090963555449, "representatives": 1.005991658732144, "explode": 0.8999044626636176, "believed": 0.7838300556861061, "victory": 0.9954556071663613, "oxymoronic": 1.1563993984097714, "combination": 0.9261408891103667, "cuz": 0.9212618726934235, "facing": 0.96180838350424, "torando": 1.1563993984097714, "youtubed": 1.1563993984097714, "repairing": 1.0647703252223557, "spar": 1.1563993984097714, "ore": 1.0870846803537768, "begging": 0.8495941048964095, "audi": 0.9312702185491217, "70k": 1.0870846803537768, "p/h": 1.1563993984097714, "whaaat": 1.1158528875989548, "legal": 0.8791405261857932, "installed": 0.8450478674887338, "4k": 1.0465381695429603, "contract": 0.8428499768168565, "pooping": 0.8791405261857932, "matress": 1.0870846803537768, "german": 0.912164694872851, "blown": 0.7900432337968066, "unpredictability": 1.1158528875989548, "maxed": 1.005991658732144, "deadbeat": 0.96180838350424, "increase": 0.8730780640041497, "95": 0.8924936654482455, "unquenchable": 1.0870846803537768, "lust": 1.0465381695429603, "compelling": 1.0870846803537768, "creatively": 1.0870846803537768, "coca": 1.0647703252223557, "cola": 1.0311231015602347, "ad": 0.8385940153749767, "wheeler": 1.0311231015602347, "lumber": 1.0647703252223557, "midwife": 1.1563993984097714, "collision": 1.0177699622977823, "wisdom": 0.9038265339789459, "spaces": 0.9772234514869658, "betterment": 1.0870846803537768, "forecast": 0.9549090963555449, "fertilizer": 1.0647703252223557, "spearmint": 1.0870846803537768, "walmart": 0.7381943841456508, "aol": 1.0311231015602347, "disc": 1.0870846803537768, "spam": 1.1563993984097714, "fleamarket": 1.0870846803537768, "faced": 0.9079087334309712, "400": 0.8214089896823108, "cranky": 0.896130429865333, "uhhh": 1.0647703252223557, "inconsiderate": 0.8067486422631233, "bmw": 0.8067486422631233, "cor": 1.0870846803537768, "factory": 0.9484552442417877, "cheaper": 0.8646223252013434, "livid": 0.80086459226083, "1990": 1.0311231015602347, "corolla": 1.0465381695429603, "impact": 0.8619555004931274, "aspriing": 1.1563993984097714, "homeowner": 1.0465381695429603, "hae": 1.0647703252223557, "rememeber": 1.1563993984097714, "therefore": 1.0870846803537768, "legendary": 1.0465381695429603, "status": 0.9484552442417877, "yr": 1.0870846803537768, "thaqt": 1.1563993984097714, "urinated": 1.0177699622977823, "documents": 0.9166098711299343, "typed": 1.1158528875989548, "shouted": 0.9549090963555449, "relive": 0.9038265339789459, "similiar": 1.0870846803537768, "tunnell": 1.1563993984097714, "aweful": 0.9212618726934235, "speaks": 0.96180838350424, "alcoholic": 0.9366769406761494, "smoothly": 0.8325315531933333, "raining.it": 1.0177699622977823, "willingly": 1.1158528875989548, "umbrella": 0.8730780640041497, "y0u": 1.1563993984097714, "wasyounger": 1.1563993984097714, "searching": 0.8619555004931274, "e-mail": 1.0177699622977823, "crew": 0.9261408891103667, "belize": 1.1158528875989548, "dec": 1.1563993984097714, "carribean": 1.1563993984097714, "coping": 0.9212618726934235, "freer": 1.1563993984097714, "reminisce": 0.8619555004931274, "audis": 1.0870846803537768, "r8": 1.0311231015602347, "secretarial": 1.1563993984097714, "50s": 1.0870846803537768, "rated": 1.0177699622977823, "trustworthy": 0.8098258081297987, "retirement": 0.786269200998522, "freeway": 0.8823153960172512, "swerving": 1.005991658732144, "prudent": 1.1158528875989548, "trooper": 1.1158528875989548, "dangerously": 1.0647703252223557, "wii": 0.9484552442417877, "embarresing": 1.1563993984097714, "corona": 1.0465381695429603, "brewski": 1.1563993984097714, "nervus": 1.1563993984097714, "cab": 0.8889845334671185, "outbid": 1.0870846803537768, "4500": 1.0465381695429603, "lightweight": 1.0465381695429603, "sip": 0.9772234514869658, "warrirors": 1.1563993984097714, "robin": 0.8924936654482455, "williams": 0.8999044626636176, "impacted": 1.0311231015602347, "minding": 1.005991658732144, "millenial": 1.0647703252223557, "generation": 0.8791405261857932, "susprised": 1.0177699622977823, "evidently": 1.1158528875989548, "lunar": 1.005991658732144, "eclipse": 1.005991658732144, "travelled": 0.9166098711299343, "self-assured": 1.1563993984097714, "capabilities": 1.0870846803537768, "majority": 0.9423927820601442, "prompted": 1.0177699622977823, "millenials": 1.1563993984097714, "artwork": 0.96180838350424, "feeling.i": 1.1563993984097714, "irresponsible": 0.8791405261857932, "losers": 1.1158528875989548, "chew": 0.9423927820601442, "bits": 1.0311231015602347, "coolest": 0.8619555004931274, "crass": 1.1563993984097714, "classless": 1.0870846803537768, "politically": 1.0870846803537768, "insults": 1.005991658732144, "malice": 1.1563993984097714, "deny": 0.9772234514869658, "responsibility": 0.8146267300484347, "carries": 1.0465381695429603, "belittled": 1.0870846803537768, "leaders": 1.005991658732144, "drafting": 1.0870846803537768, "performed": 0.8823153960172512, "ep": 0.9549090963555449, "itunes": 1.0870846803537768, "mid-september": 1.0870846803537768, "exposure": 1.005991658732144, "lyrics": 0.9772234514869658, "longing": 1.0465381695429603, "approach": 0.8855943782995503, "easiest": 0.9549090963555449, "objectified": 1.0870846803537768, "disapponted": 1.0465381695429603, "catholic": 1.1563993984097714, "choices": 0.823178947392251, "plenty": 0.7622412176428023, "miraculous": 1.1563993984097714, "philadelphia": 0.9859245891859288, "intrigue": 1.1563993984097714, "carson": 1.0177699622977823, "wentz": 0.9772234514869658, "comprehend": 1.0870846803537768, "wounds": 1.0177699622977823, "march": 0.9484552442417877, "majored": 1.0465381695429603, "loaded": 0.9692191807196121, "lime": 1.0465381695429603, "drowning": 0.9423927820601442, "eternally": 1.1563993984097714, "wherever": 0.9484552442417877, "appreciates": 0.9079087334309712, "obligation": 1.0870846803537768, "approachable": 1.0647703252223557, "desire": 0.912164694872851, "independently": 1.0647703252223557, "unexplainable": 1.0647703252223557, "enthusiastic": 0.9692191807196121, "apathetic": 1.0647703252223557, "embrasse": 1.1563993984097714, "clingy": 1.0647703252223557, ".i": 1.0465381695429603, "2.": 0.912164694872851, "beaming": 0.9549090963555449, "lock-down": 1.0870846803537768, "justify": 1.0311231015602347, "volunteer": 0.8082753894762021, "astonish": 1.0465381695429603, "astonishes": 1.1563993984097714, "10-years-old": 1.1158528875989548, "puke": 0.8999044626636176, "high-school": 0.9772234514869658, "great.did": 1.1563993984097714, "idk": 0.9261408891103667, "16.": 1.0311231015602347, "astonished": 0.8760633603191178, "russians": 1.0177699622977823, "weeks/": 1.1563993984097714, "faces": 0.912164694872851, "crate": 0.9772234514869658, "rising": 1.0177699622977823, "tide": 1.0647703252223557, "self-restraint": 1.1563993984097714, "epensive": 1.1563993984097714, "mercedes": 0.8701793103168245, "apologize": 0.7887693312190637, "diamond": 0.9212618726934235, "provided": 0.9859245891859288, "lifetime": 0.9366769406761494, "wishlist": 1.0465381695429603, "6th": 0.8179603720751939, "21st": 0.912164694872851, "wise": 0.8472951530739398, "workload": 0.9484552442417877, ".......": 1.0311231015602347, "yano": 1.1563993984097714, "eight": 0.9212618726934235, "junking": 1.0870846803537768, "trimming": 1.0177699622977823, "junk": 0.8365320866547032, "alternatives": 1.0177699622977823, "boxes": 0.7682430186154275, "hobbies": 0.9166098711299343, "orchestra": 1.005991658732144, "classical": 1.0647703252223557, "agitates": 1.1563993984097714, "merging": 1.0870846803537768, "furthest": 1.0647703252223557, "reckless": 0.9954556071663613, "importance": 1.0177699622977823, "signals": 1.0311231015602347, "duration": 1.1158528875989548, "lacking": 1.0465381695429603, "assistance": 1.0177699622977823, "greet": 0.9859245891859288, "releash": 1.0647703252223557, "adays": 1.1563993984097714, "laces": 1.1158528875989548, "infected": 0.9312702185491217, "hives": 1.0870846803537768, "interrupt": 1.1158528875989548, "intentional": 0.9549090963555449, "tahiti": 0.9954556071663613, "unwarranted": 1.1563993984097714, "suffered": 0.9312702185491217, "official": 0.9166098711299343, "petite": 1.1563993984097714, "roxxie": 1.0870846803537768, "auntie": 1.0870846803537768, "minds": 0.96180838350424, "memoru": 1.1563993984097714, "medal": 0.8855943782995503, "international": 0.8673622226201548, "engineer": 0.9549090963555449, "compliments": 0.9549090963555449, "trendy": 1.1563993984097714, "fits": 0.9312702185491217, "manners": 0.9079087334309712, "poilice": 1.1563993984097714, "noodle": 0.9772234514869658, "soup": 0.7520942716263163, "morale": 1.0647703252223557, "wrapping": 1.0870846803537768, "safety": 0.8428499768168565, "precaution": 1.0647703252223557, "adequately": 1.1563993984097714, "defend": 0.9484552442417877, "overdose": 0.9954556071663613, "combat": 1.0870846803537768, "double-tapping": 1.0870846803537768, "consist": 1.0870846803537768, "elephants": 0.9954556071663613, "stunts": 1.1563993984097714, "pics": 0.823178947392251, "excursions": 1.0647703252223557, "midwest": 0.912164694872851, "freezing": 0.96180838350424, "charging": 0.8791405261857932, "profusely": 0.9859245891859288, "numb": 1.0465381695429603, "3d": 1.1563993984097714, "guns": 0.9484552442417877, "procedure": 0.9261408891103667, "dragged": 0.96180838350424, "piano": 0.8345118159229513, "mental": 0.7953076071453489, "vocational": 1.1563993984097714, "invested": 0.8450478674887338, "heavily": 0.8593579518528012, "cryptocurrency": 0.9261408891103667, "anxiously": 0.9366769406761494, "risky": 0.96180838350424, "volatile": 1.1563993984097714, "invest": 0.8823153960172512, "windfall": 1.1563993984097714, "anyone.do": 1.1563993984097714, "sandwiches": 0.9423927820601442, "launch": 1.0465381695429603, "gat": 1.1158528875989548, "tere": 1.1563993984097714, "practically": 0.8568261710543722, "thanked": 0.9312702185491217, "ranch": 1.0465381695429603, "veggie": 1.1158528875989548, "fajitas": 1.1158528875989548, "atmosphere": 0.9772234514869658, "2500": 1.005991658732144, "roulette": 1.1563993984097714, "casino": 0.7802793868404151, "should.you": 1.1563993984097714, "described": 0.96180838350424, "overdraft": 0.9954556071663613, "charges": 0.9423927820601442, "reversed": 0.9954556071663613, "rob": 0.9212618726934235, "punk": 0.9038265339789459, "detail": 0.9079087334309712, "adn": 0.9312702185491217, "sso": 1.1563993984097714, "design": 0.8543569097953351, "prettiest": 0.9859245891859288, "nursery": 0.9366769406761494, "matching": 1.0870846803537768, "crib": 0.9772234514869658, "crafty": 1.1563993984097714, "someday": 0.7768504794925519, "invented": 1.0870846803537768, "nobel": 1.0870846803537768, "prevented": 0.9954556071663613, "gear": 0.8450478674887338, "jerseys": 1.0870846803537768, "batting": 1.1563993984097714, "gloves": 0.9954556071663613, "keeping": 0.7213716047738412, "smoker": 1.0177699622977823, "policy": 0.8924936654482455, "hailing": 0.9954556071663613, "ominous": 1.1563993984097714, "littlest": 1.0647703252223557, "mcdonald": 0.8286849251105537, "mass": 0.9079087334309712, "walks": 0.8593579518528012, "affluent": 1.1563993984097714, "fiscally": 1.1563993984097714, "psychologically": 1.1563993984097714, "spiritually": 1.1563993984097714, "nor": 0.8889845334671185, "lavish": 1.0177699622977823, "bud": 0.9954556071663613, "goig": 1.1158528875989548, "impressive.you": 1.1563993984097714, "microwave": 0.9692191807196121, "greater": 0.9954556071663613, "nonexistent": 1.0870846803537768, "lovin": 1.1158528875989548, "route": 0.8791405261857932, "evacuate": 0.9312702185491217, "canned": 0.9366769406761494, "aa": 0.9954556071663613, "anon": 1.1563993984097714, "underwear": 0.7966681723509268, "wisely": 0.9772234514869658, "twin": 0.9261408891103667, "carrefully": 1.1563993984097714, "dedicated": 0.8385940153749767, "cheater": 1.005991658732144, "tempted": 0.9484552442417877, "sync": 0.9954556071663613, "trumps": 1.1563993984097714, "kayaking": 0.84069935629476, "rapids": 0.9954556071663613, "kayak": 1.0647703252223557, "headlights": 0.9859245891859288, "mileage": 0.9859245891859288, "stopping": 0.96180838350424, "you.it": 1.1563993984097714, "counry": 1.1563993984097714, "declare": 1.1563993984097714, "bragging": 0.9366769406761494, "rights": 1.0177699622977823, "congrats.i": 1.0870846803537768, "poo": 0.8543569097953351, "grief": 0.9261408891103667, "93": 0.9859245891859288, "farming": 1.0870846803537768, "canning": 1.1563993984097714, "gandma": 1.1563993984097714, "spirit": 0.851947154637429, "politics": 0.912164694872851, "engage": 1.0177699622977823, "objective": 1.1563993984097714, "discussion": 0.9954556071663613, "infant": 0.9312702185491217, "day-care": 1.1563993984097714, "racial": 1.005991658732144, "tensions": 1.1158528875989548, "upper": 0.9484552442417877, "was.it": 1.1563993984097714, "ravage": 1.0870846803537768, "subtle": 1.0465381695429603, "climb": 0.8472951530739398, "attendee": 1.1563993984097714, "conscious": 0.9312702185491217, "day-": 1.1563993984097714, "shirts": 0.8999044626636176, "zip": 0.9038265339789459, "pant": 0.9366769406761494, "washroom": 0.9549090963555449, "executives": 1.0870846803537768, "man.tha": 1.1563993984097714, "mole": 0.9772234514869658, "safari": 0.9261408891103667, "underpay": 1.1158528875989548, "drawing": 0.8345118159229513, "colgate": 1.1158528875989548, "toothpaste": 0.9484552442417877, "distress": 1.0311231015602347, "blocks": 1.005991658732144, "cheats": 1.0311231015602347, "vp": 1.0465381695429603, "applications": 0.9484552442417877, "tantrum": 0.9692191807196121, "behaved": 0.8791405261857932, "unruly": 0.9859245891859288, "typical": 0.9423927820601442, "threenager": 1.1563993984097714, "3ds": 1.0647703252223557, "crystal": 0.9423927820601442, "luck.i": 1.1563993984097714, "occupied": 0.9079087334309712, "baking": 0.8214089896823108, "crypto": 1.1563993984097714, "1,500": 1.1563993984097714, "mailings": 1.1563993984097714, "outdoor": 0.8855943782995503, "soulmate": 0.9692191807196121, "36": 0.9772234514869658, "pressure": 0.8146267300484347, "c-section": 0.912164694872851, "chopped": 1.0465381695429603, "tick": 0.9312702185491217, "confront": 0.7768504794925519, "chop": 1.0870846803537768, "orientation": 0.9954556071663613, "rainbow": 1.0870846803537768, "wave": 0.8472951530739398, "oral": 0.9772234514869658, "blabbing": 1.1563993984097714, "ron": 1.1563993984097714, "dawned": 1.1563993984097714, "feat": 0.9261408891103667, "aspirin": 1.1563993984097714, "san": 0.8325315531933333, "diego": 0.9692191807196121, "r": 0.9692191807196121, "tonsilitis": 1.1563993984097714, "solid": 0.8543569097953351, "yogurt": 0.9772234514869658, "soups": 1.1563993984097714, "anciptation": 1.1563993984097714, "presentations": 1.0465381695429603, "prepping": 1.0311231015602347, "slashed": 1.005991658732144, "clicked": 1.0311231015602347, "mores": 1.1563993984097714, "overdrafted": 1.0870846803537768, "utilities": 1.0870846803537768, "ingrate": 1.1158528875989548, "cappuccino": 1.0870846803537768, "banned": 1.0311231015602347, "phase": 0.8646223252013434, "spell": 0.9166098711299343, "cafeteria": 1.0177699622977823, "downer": 1.0311231015602347, "perpetrator": 1.1563993984097714, "grounding": 1.0647703252223557, "destiny": 1.1158528875989548, "manifesting": 1.1563993984097714, "confiscate": 1.0870846803537768, "failure": 0.8385940153749767, "stared": 0.9366769406761494, "cough": 1.005991658732144, "go.did": 1.1563993984097714, "nerve-racking": 0.9859245891859288, "filth": 1.1563993984097714, "cradle": 1.1158528875989548, "budgets": 1.1563993984097714, "envelopes": 1.1563993984097714, "ceos": 1.0647703252223557, "patterns": 1.005991658732144, "rotten": 0.8472951530739398, "indigestion": 1.0177699622977823, "clouds": 1.0311231015602347, "forming": 1.0647703252223557, "alaska": 0.8889845334671185, "taurus": 1.1158528875989548, "malpractice": 1.0311231015602347, "egg": 0.896130429865333, "swallowing": 1.0647703252223557, "humor": 0.96180838350424, "rack": 0.9692191807196121, "blush": 1.0465381695429603, "crosswalk": 0.9366769406761494, "cursed": 0.9212618726934235, "regretted": 0.9366769406761494, "cursing": 1.0177699622977823, "recession": 0.9954556071663613, "horizon": 0.9484552442417877, "investments": 1.005991658732144, "dozen": 0.9484552442417877, "ostrich": 1.0870846803537768, "adventure": 0.8214089896823108, "ostriches": 1.1158528875989548, "yo": 0.8450478674887338, "activities": 0.8286849251105537, "aquarium": 0.96180838350424, "bonding": 0.96180838350424, "streaming": 0.9423927820601442, "popularity": 1.0465381695429603, "unneeded": 1.1158528875989548, "expenditures": 1.1563993984097714, "rewards": 0.9772234514869658, "boredom": 1.0177699622977823, "scorpion": 1.0177699622977823, "speeches": 0.9079087334309712, "medication": 0.8385940153749767, "jam": 0.912164694872851, "slowing": 0.9366769406761494, "lanes": 0.9692191807196121, "standstill": 1.1158528875989548, "situated": 1.0647703252223557, "pancreatitis": 0.9261408891103667, "destroying": 1.0177699622977823, "sappy": 1.0465381695429603, "drama": 0.7966681723509268, "cigarette": 0.9212618726934235, "session": 0.9166098711299343, "quality": 0.7520942716263163, "television": 0.8196698154111239, "aboout": 1.1158528875989548, "background": 0.9484552442417877, "jumping": 0.7913335742803975, "dealings": 1.1158528875989548, "review": 0.7662021314523069, "sylvestre": 1.1158528875989548, "16th": 0.9038265339789459, "convertible": 1.0465381695429603, "allergy": 0.9484552442417877, "relieving": 0.9692191807196121, "maximum": 1.0177699622977823, "strive": 0.9772234514869658, "sexually": 1.0870846803537768, "active": 0.851947154637429, "edgy": 1.0465381695429603, "belief": 0.8730780640041497, "somethings": 1.0647703252223557, "welldone": 1.0870846803537768, "tools": 0.8286849251105537, "crucial": 0.9549090963555449, "linings": 1.1158528875989548, "childbirth": 1.0647703252223557, "instinct": 0.9312702185491217, "rolex": 1.1158528875989548, "zoo": 0.7875114529983778, "diaper": 0.8067486422631233, "mie": 1.1563993984097714, "treating": 0.9312702185491217, "spa": 0.9692191807196121, "frankly": 0.9859245891859288, "tandem": 0.9549090963555449, "consisted": 1.1563993984097714, "9-15.": 1.1563993984097714, "adhd": 1.0647703252223557, "learne": 1.1563993984097714, "trauma": 0.9212618726934235, "perfume": 0.912164694872851, "manly": 1.0177699622977823, "jimmy": 1.1563993984097714, "encouragement": 1.0311231015602347, "involving": 1.0311231015602347, "preapproval": 1.0870846803537768, "keto": 0.8450478674887338, "cheetos": 1.0177699622977823, "fasting": 0.96180838350424, "know-": 1.0647703252223557, "theives": 1.1158528875989548, "muddy": 1.0177699622977823, "giraffe": 1.0870846803537768, "milestones": 1.1563993984097714, "wagon": 0.9859245891859288, "bipolar": 1.0311231015602347, "crutial": 1.1563993984097714, "enemy": 0.9484552442417877, "buzzed": 1.1158528875989548, "sour": 0.9366769406761494, "st": 0.9549090963555449, "jude": 1.0311231015602347, "involves": 0.9772234514869658, "killing": 0.7926407824371328, "cloves": 1.0311231015602347, "clove": 1.1563993984097714, "basil": 1.1563993984097714, "restarts": 1.0465381695429603, "fr": 1.1563993984097714, "het": 1.0870846803537768, "exterminator": 0.9423927820601442, "that-": 1.1158528875989548, "childrens": 0.9549090963555449, "shrink": 1.0465381695429603, "coupons": 0.9692191807196121, "testt": 1.1563993984097714, "washed": 0.8619555004931274, "place-": 1.1563993984097714, "nicked": 1.1563993984097714, "electric": 0.8495941048964095, "'fake": 1.1563993984097714, "overcoming": 1.1158528875989548, "wee": 0.9423927820601442, "thrift": 0.8673622226201548, "stores": 0.7913335742803975, "brands": 0.9692191807196121, "websites": 0.9954556071663613, "walkin": 1.0465381695429603, "mows": 1.0870846803537768, "3am": 0.8568261710543722, "suspense": 1.0177699622977823, "stares": 0.9423927820601442, "fixated": 1.1563993984097714, "arrested": 0.7980475045641603, "dwi": 1.1158528875989548, "rap": 0.9366769406761494, "pump": 0.8673622226201548, "alful": 1.1158528875989548, "belonging": 1.0311231015602347, "ghetto": 0.9772234514869658, "scream-": 1.1563993984097714, "in-": 1.0177699622977823, "him-": 1.1563993984097714, "haf": 1.1563993984097714, "intercom": 1.0870846803537768, "mens": 1.0870846803537768, "luther": 1.0177699622977823, "blasting": 1.0465381695429603, "gramma": 1.0177699622977823, "fas": 1.1563993984097714, "shamed": 1.1158528875989548, "prek": 1.0870846803537768, "necklace": 0.7612750265516286, "10-piano": 1.1563993984097714, "13-violin": 1.1563993984097714, "instruments": 0.9772234514869658, "again-": 1.1563993984097714, "wipes": 1.0311231015602347, "wipe": 0.8823153960172512, "leaks": 1.0647703252223557, "funnest": 1.1158528875989548, "80.": 1.1563993984097714, "nicest": 0.9212618726934235, "starter": 1.0465381695429603, "pbs": 1.0870846803537768, "vague": 1.0465381695429603, "daycares": 1.1158528875989548, "ensure": 0.9212618726934235, "thin": 0.8701793103168245, "fitness": 0.9366769406761494, "substitues": 1.1563993984097714, "xylitol": 1.1158528875989548, "tooth-": 1.1563993984097714, "pissing": 1.0870846803537768, "kitty": 0.8286849251105537, "yard-": 1.1563993984097714, "barrier-": 1.1563993984097714, "strangely": 0.9692191807196121, "painted": 0.8999044626636176, "wide": 0.8823153960172512, "cleanup": 1.1563993984097714, "pounding": 1.0647703252223557, "worrisome": 0.9484552442417877, "someones": 0.912164694872851, "laws": 0.9038265339789459, "warranty": 0.9484552442417877, "hubby": 0.8646223252013434, "mechanic": 0.8067486422631233, "leaking": 0.9261408891103667, "previously": 1.0465381695429603, "pantry": 1.0311231015602347, "brim": 1.1563993984097714, "ramen": 0.8345118159229513, "generic": 1.0465381695429603, "neighborgood": 1.1158528875989548, "tension": 0.9954556071663613, "incher": 1.0870846803537768, "poorer": 1.1158528875989548, "detention": 0.9954556071663613, "deed": 1.0177699622977823, "werent": 0.9038265339789459, "lightening": 0.9079087334309712, "xperia": 1.1563993984097714, "trillion": 1.0177699622977823, "claim": 0.9484552442417877, "tis": 1.0870846803537768, "groundbreaking": 1.0870846803537768, "features": 0.9484552442417877, "di": 0.9859245891859288, "mitochondria": 1.1158528875989548, "powerhouse": 1.1158528875989548, "detailed": 1.005991658732144, "bio": 1.1563993984097714, "memorization": 1.1563993984097714, "taped": 0.9954556071663613, "boot-": 1.1563993984097714, "out-": 1.1158528875989548, "makees": 1.1563993984097714, "donated": 0.9261408891103667, "uniforms": 1.0177699622977823, "e": 0.8701793103168245, "designated": 1.1158528875989548, "scooter": 0.9859245891859288, "locally": 0.9212618726934235, "insanely": 0.9079087334309712, "visits": 0.8855943782995503, "instincts": 0.9484552442417877, "selfless": 1.0465381695429603, "outlook": 0.9166098711299343, "1980": 1.0177699622977823, "sweden": 1.1563993984097714, "participating": 0.9954556071663613, "bees": 0.9166098711299343, "focusing": 0.9549090963555449, "rating": 0.96180838350424, "investigated": 1.1563993984097714, "generate": 1.1158528875989548, "180lbs": 1.0870846803537768, "reall": 1.0870846803537768, "con": 0.9423927820601442, "convicted": 1.1563993984097714, "ships": 1.0870846803537768, "sickness": 0.8999044626636176, "tapped": 1.0311231015602347, "dent": 0.6827795535703218, "notifying": 0.9692191807196121, "notify": 1.0870846803537768, "lobby": 0.9859245891859288, "violin": 1.005991658732144, "cashiers": 0.9484552442417877, "sriracha": 1.0177699622977823, "climbed": 0.9772234514869658, "commenced": 1.0870846803537768, "humming": 1.0647703252223557, "stalls": 1.0870846803537768, "comical": 1.0647703252223557, "wasp": 0.8162796602435558, "wasps": 0.9366769406761494, "jeez": 0.896130429865333, "noooo": 1.0177699622977823, "warmth": 1.0647703252223557, "tan": 1.0177699622977823, "spotless": 1.0647703252223557, "googling": 1.0870846803537768, "sweatshirt": 1.1158528875989548, "waist": 1.0177699622977823, "determined": 0.8249807979425188, "tobey": 1.0870846803537768, "mcguire": 1.0870846803537768, "flashback": 1.0647703252223557, "dvd": 0.9954556071663613, "bluray": 1.1563993984097714, "workday": 1.0647703252223557, "discount": 0.8823153960172512, "listens": 0.9484552442417877, "programming": 0.8760633603191178, "difficult/": 1.1563993984097714, "choir": 1.0647703252223557, "weights": 0.8924936654482455, "assurance": 1.005991658732144, "fibers": 1.0647703252223557, "food/water": 1.0870846803537768, "ritual": 1.0870846803537768, "shaken": 0.8855943782995503, "bathrooms": 0.9954556071663613, "notifications": 1.0465381695429603, "hulk": 0.9692191807196121, "felling": 0.9692191807196121, "shoulders": 0.8924936654482455, "reaally": 1.1158528875989548, "insurgency": 1.0647703252223557, "sandstorm": 1.0647703252223557, "steam": 0.8924936654482455, "congraz": 1.1563993984097714, "2015": 1.0647703252223557, "navy": 0.8730780640041497, "eligible": 0.9859245891859288, "creating": 0.9484552442417877, "kills": 1.005991658732144, "ambulance": 0.9312702185491217, "tougher": 0.9954556071663613, "honesty": 0.9366769406761494, "shriek": 1.0870846803537768, "smacked": 0.9212618726934235, "temptation": 0.96180838350424, "payed": 0.8568261710543722, "fungus": 1.0177699622977823, "fatal": 1.005991658732144, "injuries": 0.8791405261857932, "crosses": 1.0870846803537768, "wsa": 1.0177699622977823, "semi": 0.912164694872851, "offs": 0.9549090963555449, "upse": 1.0870846803537768, "points": 0.8701793103168245, "comforts": 1.0647703252223557, "letdown": 0.9859245891859288, "framed": 1.0465381695429603, "leagure": 1.1563993984097714, "crab": 0.9484552442417877, "crawfish": 1.1563993984097714, "temptations": 1.0177699622977823, "carbs": 0.8889845334671185, "accurately": 1.1563993984097714, "gamechanger": 1.1563993984097714, "27": 0.9859245891859288, "frequent": 0.9261408891103667, "singers": 0.9772234514869658, "sae": 1.1563993984097714, "singer": 0.8823153960172512, "busiest": 0.9549090963555449, "assured": 0.8543569097953351, "significantly": 1.005991658732144, "circumstances": 0.8889845334671185, "overcharged": 0.8924936654482455, "hassle": 0.8791405261857932, "tailgating": 1.0465381695429603, "prom": 0.8823153960172512, "regularly": 0.823178947392251, "senses": 1.0465381695429603, "invade": 1.1158528875989548, "backlash": 1.1563993984097714, "checkout": 0.8568261710543722, "lul": 1.0870846803537768, "apocalypse": 0.9859245891859288, "flashlights": 1.005991658732144, "weapons": 1.0311231015602347, "solar": 0.9772234514869658, "frequency": 1.1563993984097714, "inspired": 0.8593579518528012, "lowkey": 1.0177699622977823, "unachievable": 1.1563993984097714, "productive": 0.8428499768168565, "hidden": 0.8823153960172512, "shrimp": 0.9549090963555449, "curves": 1.1563993984097714, "frozen": 0.8823153960172512, "comfie": 1.1563993984097714, "beergut": 1.1563993984097714, "stumbled": 0.9166098711299343, "supervisory": 1.1158528875989548, "\u2019": 0.8098258081297987, "investing": 0.9261408891103667, "grease": 0.96180838350424, "sweetest": 0.8428499768168565, "merchandise": 1.0870846803537768, "tags": 1.1563993984097714, "product": 0.8701793103168245, "manually": 1.0647703252223557, "produced": 1.0647703252223557, "pilot": 0.9212618726934235, "skies": 1.1563993984097714, "flown": 0.8924936654482455, "freeing": 1.0177699622977823, "voicemail": 1.1158528875989548, "raves": 1.0465381695429603, "tody": 1.1563993984097714, "transferring": 1.0177699622977823, "lucks": 1.1158528875989548, "sa": 1.0311231015602347, "carton": 0.9772234514869658, "rip": 0.8179603720751939, "c'mon": 1.0465381695429603, "excused": 1.1563993984097714, "smores": 1.0177699622977823, "fishbowl": 1.0870846803537768, "beta": 0.9423927820601442, "froze": 0.9423927820601442, "neutral": 1.0177699622977823, "highly": 0.8428499768168565, "unlikely": 0.9692191807196121, "classic": 0.80086459226083, "brawl": 1.0870846803537768, "vote": 0.9772234514869658, "vegan": 0.8345118159229513, "moral": 0.9954556071663613, "ears": 0.8855943782995503, "locks": 0.96180838350424, "kiids": 1.1563993984097714, "registering": 1.0647703252223557, "spincah": 1.1563993984097714, "alfredo": 0.9772234514869658, "spinach": 1.0465381695429603, "willpower": 0.9859245891859288, "recreating": 1.1563993984097714, "likeable": 1.1563993984097714, "dyslexic": 1.1563993984097714, "undiagnosed": 1.1563993984097714, "mortifying": 1.0311231015602347, "begins": 0.9772234514869658, "judging": 0.9692191807196121, "headhunting": 1.0870846803537768, "weighing": 0.9692191807196121, "pros": 1.005991658732144, "cons": 1.0647703252223557, "weird/crazy": 1.1563993984097714, "deep/dark": 1.1563993984097714, "web": 0.9166098711299343, "hitmen": 1.0870846803537768, "supposedly": 1.0311231015602347, "convincing": 0.9954556071663613, "troubles": 0.8543569097953351, "ulcer": 1.1563993984097714, "girlfiend": 0.96180838350424, "portability": 1.1563993984097714, "gross.i": 1.1563993984097714, "tegether": 1.1563993984097714, "manages": 1.0177699622977823, "ben": 0.8889845334671185, "fulltime": 0.9859245891859288, "chow": 1.1158528875989548, "watered": 1.1563993984097714, "chipotle": 0.9038265339789459, "themself": 1.0177699622977823, "livable": 1.0647703252223557, "washington": 0.8568261710543722, "wing": 0.9423927820601442, "weddings": 0.9692191807196121, "irk": 1.1158528875989548, "quarter": 0.912164694872851, "pounders": 1.0870846803537768, "dice": 1.1563993984097714, "5k": 0.9166098711299343, "stocks": 0.9366769406761494, "1k": 1.0465381695429603, "bottom": 0.8052448545266693, "throwback": 0.9772234514869658, "restuarant": 1.0647703252223557, "instructor": 0.8450478674887338, "elses": 0.8924936654482455, "bump": 0.912164694872851, "bungee": 0.9079087334309712, "borthering": 1.0870846803537768, "prices": 0.8196698154111239, "troubling": 0.9859245891859288, "interveiws": 1.1563993984097714, "possibilities": 0.9954556071663613, "bahamas": 0.8472951530739398, "parasailing": 1.0465381695429603, "bewildered": 1.0870846803537768, "dessert": 0.8646223252013434, "kinky": 1.0870846803537768, "broadway": 0.9312702185491217, "becomes": 0.8646223252013434, "drag": 0.8823153960172512, "overheard": 0.912164694872851, "cystic": 1.0465381695429603, "fibrosis": 1.0465381695429603, "viewing": 1.0647703252223557, "superman": 1.0647703252223557, "grader": 1.0465381695429603, "studies": 0.8823153960172512, "communication": 0.8760633603191178, "pajamas": 0.912164694872851, "formula": 0.9484552442417877, "organizations": 1.0311231015602347, "savers": 1.0870846803537768, "charitable": 1.0465381695429603, "strep": 0.9772234514869658, "swab": 1.0465381695429603, "gag": 1.0311231015602347, "tug": 1.0647703252223557, "wahile": 1.1563993984097714, "whining": 1.0647703252223557, "beem": 1.0870846803537768, "streamlined": 1.1563993984097714, "frustated": 1.1158528875989548, "pm": 0.9549090963555449, "curtains": 0.9692191807196121, "delivery": 0.7366792036435905, "stove": 0.9423927820601442, "connect": 0.9366769406761494, "plug": 1.1158528875989548, "hammer": 0.9549090963555449, "petty": 0.9484552442417877, "tracks": 0.9772234514869658, "estranged": 1.005991658732144, "insulted": 0.9954556071663613, "ir": 1.005991658732144, "nearest": 0.9484552442417877, "collectors": 1.0465381695429603, "sobbing": 1.1563993984097714, "pre-order": 1.0647703252223557, "badge": 0.9954556071663613, "leftovers": 0.7913335742803975, "daring": 1.005991658732144, "denying": 0.9954556071663613, "author": 0.9423927820601442, "eternal": 1.0647703252223557, "cliff-hanger": 1.1563993984097714, "warms": 1.005991658732144, "exroommate": 1.1158528875989548, "threaten": 1.1158528875989548, "grey": 0.9692191807196121, "moth": 1.0311231015602347, "burritos": 0.9772234514869658, "statewide": 1.0465381695429603, "licensing": 0.9484552442417877, "rates": 0.8855943782995503, "spoils": 1.1563993984097714, "bowls": 0.9692191807196121, "pho": 0.9484552442417877, "mile": 0.7791233046003074, "candles": 0.9079087334309712, "crumbs": 1.1563993984097714, "9pm": 1.1158528875989548, "army": 0.8067486422631233, "popsicles": 0.9772234514869658, "bagel": 1.1563993984097714, "services": 0.8646223252013434, "stops": 0.8495941048964095, "clearance": 0.8701793103168245, "aisles": 0.9954556071663613, "gadgets": 1.1563993984097714, "slot": 0.9261408891103667, "machines": 0.9312702185491217, "enabler": 1.0647703252223557, "democrats": 0.9079087334309712, "resolution": 1.0177699622977823, "technicians": 1.0177699622977823, "shouldn": 1.1563993984097714, "aren": 1.0647703252223557, "providing": 0.9423927820601442, "succeeded": 1.005991658732144, "weigh": 0.96180838350424, "devoted": 0.9312702185491217, "approaching": 0.8568261710543722, "dreaded": 1.0177699622977823, "southeast": 1.0647703252223557, "testing": 0.8646223252013434, "prestigious": 0.8730780640041497, "foundation": 1.0647703252223557, "stages": 1.0647703252223557, "strawberry": 0.8889845334671185, "shortcake": 0.9366769406761494, "creamsicles": 1.0870846803537768, "wer": 1.1158528875989548, "cent": 1.0870846803537768, "possums": 0.9954556071663613, "handsome": 1.0465381695429603, "toned": 1.0465381695429603, "70lbs": 1.1563993984097714, "fool": 0.8067486422631233, "armed": 0.9859245891859288, "hmmm": 0.9212618726934235, "unpleasant": 0.8673622226201548, "2am": 0.96180838350424, "wracking": 0.8023034660060399, "targets": 1.0647703252223557, "stil": 0.9772234514869658, "pregnancies": 1.1158528875989548, "sweats": 1.0465381695429603, "neve": 1.1158528875989548, "earning": 0.9166098711299343, "valentine": 0.9692191807196121, "anyine": 1.1563993984097714, "drains": 1.1563993984097714, "river": 0.8889845334671185, "floods": 0.9772234514869658, "iron": 0.9549090963555449, "gluttony": 1.0870846803537768, "placement": 0.9772234514869658, "granny": 0.9692191807196121, "dafe": 1.1563993984097714, "raptors": 1.0870846803537768, "contentment": 1.0647703252223557, "commendable": 0.9954556071663613, "frantic": 1.0870846803537768, "hike": 0.8268157118093384, "trail": 0.8495941048964095, "mi": 1.1563993984097714, "confession": 1.0177699622977823, "overeating": 1.1158528875989548, "marginally": 1.1158528875989548, "submit": 0.9423927820601442, "exquisite": 1.1563993984097714, "fur": 0.9261408891103667, "etsy": 1.1563993984097714, "shove": 1.0647703252223557, "sworn": 1.0311231015602347, "primo": 1.1158528875989548, "facebooking": 1.1563993984097714, "recommendation": 1.005991658732144, "sweaty": 0.8924936654482455, "uncontrollably": 1.0870846803537768, "vows": 0.9954556071663613, "ove": 1.1563993984097714, "dramas": 0.9772234514869658, "cliffhanger": 1.0647703252223557, "addicting": 0.9859245891859288, "invention": 1.0870846803537768, "sitter": 0.96180838350424, "warmed": 1.0465381695429603, "loney": 1.1158528875989548, "murdered": 0.9859245891859288, "jeopardize": 1.0647703252223557, "diabetes": 0.8730780640041497, "mid-60": 1.0870846803537768, "veggies": 0.912164694872851, "sneaking": 0.9549090963555449, "desserts": 0.9549090963555449, "medications": 0.96180838350424, "development": 0.9484552442417877, "time-tested": 1.1563993984097714, "annoyances": 1.1563993984097714, "grilling": 0.9954556071663613, "gravel": 1.005991658732144, "geting": 1.0870846803537768, "adapting": 0.9954556071663613, "neigbors": 1.1563993984097714, "otems": 1.1563993984097714, "staff": 0.8472951530739398, "plants": 0.8249807979425188, "insidious": 0.9859245891859288, "scaredy": 1.005991658732144, "shift": 0.7994461287616343, "undersatnd": 1.1563993984097714, "smokey": 1.1563993984097714, "4runner": 1.0177699622977823, "curry": 1.0311231015602347, "ankles": 1.005991658732144, "faimly": 1.1563993984097714, "dan": 1.0647703252223557, "moneys": 1.0647703252223557, "absent": 1.0311231015602347, "blatant": 1.0465381695429603, "ait": 1.0465381695429603, "disabilities": 1.0870846803537768, "deceased": 0.9859245891859288, "pallbearer": 1.1563993984097714, "avoiding": 0.9261408891103667, "overthinking": 1.0870846803537768, "rises": 1.0870846803537768, "metabolism": 1.0465381695429603, "snuggle": 0.9166098711299343, "20th": 0.9549090963555449, "leery": 1.0311231015602347, "necessities": 0.96180838350424, "nba": 1.0311231015602347, "illinois": 1.1158528875989548, "showered": 1.0647703252223557, "ninja": 1.0465381695429603, "gabe": 1.0870846803537768, "canine": 1.1563993984097714, "well-built": 1.0870846803537768, "rambunctious": 1.0465381695429603, "distractions": 1.1158528875989548, "hippies": 1.1563993984097714, "presenting": 0.8568261710543722, "exhusband": 1.0465381695429603, "soldier": 1.0647703252223557, "unlike": 0.9423927820601442, "military": 0.8037633459481551, "wives": 1.0311231015602347, "trey": 1.1563993984097714, "fitty": 1.1563993984097714, "ew": 0.8543569097953351, "napkin": 1.0465381695429603, "imaginary": 1.0647703252223557, "derps": 1.1563993984097714, "kinder": 1.0870846803537768, "inflation": 1.1563993984097714, "overshares": 1.1563993984097714, "hugs": 0.8999044626636176, "stamp": 0.9212618726934235, "antique": 0.9166098711299343, "cap": 0.9954556071663613, "ooo": 0.9366769406761494, "partyyyyy": 1.1563993984097714, "mystic": 1.0647703252223557, "beaten": 0.8823153960172512, "brazilian": 1.1563993984097714, "slower": 0.9312702185491217, "weekdays": 1.0311231015602347, "noticing": 0.9954556071663613, "marrying": 0.9859245891859288, "long-term": 1.0647703252223557, "wich": 1.1563993984097714, "shining": 0.7791233046003074, "presidency": 0.96180838350424, "appetite": 0.8760633603191178, "attempting": 0.9772234514869658, "restrooms": 1.0311231015602347, "traverse": 1.1563993984097714, "rumors": 0.9692191807196121, "stone": 0.96180838350424, "deadly": 0.9079087334309712, "perks": 1.005991658732144, "experienec": 1.1563993984097714, "brighter": 0.96180838350424, "gluten": 0.8791405261857932, "um": 0.9954556071663613, "drain": 0.9484552442417877, "fierce": 0.9859245891859288, "responding": 0.9692191807196121, "nonsense": 1.1158528875989548, "funerals": 1.0311231015602347, "unbmilical": 1.1563993984097714, "stump": 1.0870846803537768, "ne": 1.0870846803537768, "w": 1.0311231015602347, "mcnuggets": 1.1158528875989548, "chart": 1.1158528875989548, "cheered": 1.005991658732144, "alarming": 1.005991658732144, "anti": 1.0647703252223557, "wowed": 1.0177699622977823, "fender": 0.9423927820601442, "bender": 0.9549090963555449, "needing": 0.8543569097953351, "print": 0.9366769406761494, "album": 0.7692792973189823, "claims": 0.96180838350424, "shrug": 1.1563993984097714, "classmates": 0.84069935629476, "leaf": 1.0177699622977823, "vowed": 1.0870846803537768, "unethical": 1.0870846803537768, "testify": 1.0311231015602347, "offence": 1.0647703252223557, "proof": 0.912164694872851, "instructed": 1.1158528875989548, "permission": 0.9212618726934235, "hardwork": 1.005991658732144, "broked": 1.0647703252223557, "everyonw": 1.0870846803537768, "macau": 1.1563993984097714, "religious": 0.896130429865333, "colleges": 0.9692191807196121, "exile": 1.0870846803537768, "kiddo": 0.9954556071663613, "d'oh": 1.1563993984097714, "celebration": 0.896130429865333, "fuel": 0.9261408891103667, "chevrolet": 0.9954556071663613, "suburban": 1.0465381695429603, "sharing": 0.8286849251105537, "barbie": 1.1563993984097714, "edition": 1.0311231015602347, "ear": 0.8130006779612566, "suitcase": 0.9692191807196121, "loop": 1.0647703252223557, "tricky": 0.9366769406761494, "procedures": 1.1158528875989548, "defended": 0.9772234514869658, "meself": 1.1563993984097714, "assumed": 0.9312702185491217, "pining": 1.0870846803537768, "convinved": 1.1563993984097714, "streak": 0.9692191807196121, "gracie": 1.0870846803537768, "qualifications": 0.9954556071663613, "qualification": 1.0465381695429603, "butterfly": 0.9859245891859288, "swimmer": 0.9549090963555449, "denies": 1.1158528875989548, "heirloom": 0.9423927820601442, "renew": 0.9212618726934235, "hamster": 0.830589744607623, "unfortunatly": 1.0647703252223557, "apprecite": 1.0647703252223557, "practical": 0.9692191807196121, "appealing": 1.0311231015602347, "freezer": 0.9261408891103667, "dota": 1.0870846803537768, "teammates": 0.9692191807196121, "obvious": 0.9549090963555449, "marijuana": 0.9549090963555449, "hambugger": 1.1563993984097714, "uncalled": 1.0311231015602347, "unprofessional": 0.9692191807196121, "milleage": 1.1563993984097714, "bouncing": 0.9423927820601442, "target": 0.8593579518528012, "bluetooth": 1.0647703252223557, "shipping": 0.896130429865333, "cloudy": 0.912164694872851, "mist": 1.1563993984097714, "opens": 0.8760633603191178, "decicated": 1.1563993984097714, "kudos": 0.9549090963555449, "values": 0.9166098711299343, "confide": 0.9312702185491217, "wednesday": 0.8495941048964095, "hump": 1.0647703252223557, "weeked": 1.0465381695429603, "burrito": 0.9079087334309712, "guacamole": 0.9954556071663613, "grossest": 0.9423927820601442, "amidst": 1.1158528875989548, "spate": 1.1563993984097714, "marital": 1.1563993984097714, "talents": 0.8889845334671185, "newly": 0.9484552442417877, "waves": 0.896130429865333, "demanded": 0.9312702185491217, "certify": 1.1563993984097714, "effortless": 1.1158528875989548, "pistol": 1.1158528875989548, "financials": 1.0177699622977823, "cloths": 0.9859245891859288, "buttercream": 1.1563993984097714, "slots": 1.1158528875989548, "behaviour": 1.0647703252223557, "religion": 0.9772234514869658, "desirable": 1.1158528875989548, "plot": 0.9484552442417877, "mechanics": 0.9484552442417877, "sake": 0.8791405261857932, "fainted": 0.9423927820601442, "lonesome": 0.8760633603191178, "covering": 0.9366769406761494, "paragliding": 1.0647703252223557, "cases": 0.9312702185491217, "scuffed": 1.0647703252223557, "preference": 0.9954556071663613, "fathers": 0.8823153960172512, "sats": 0.9423927820601442, "homless": 1.0870846803537768, "absoltuely": 1.1563993984097714, "disturb": 1.0870846803537768, "trends": 1.005991658732144, "texting": 0.7939653051121348, "hurrt": 1.1563993984097714, "sprain": 1.0177699622977823, "macan": 1.1158528875989548, "realizes": 1.005991658732144, "tech": 0.8179603720751939, "knowledgeable": 1.1563993984097714, "limitied": 1.1563993984097714, "models": 1.0311231015602347, "sophisticated": 1.1563993984097714, "visitied": 1.1563993984097714, "drunken": 0.8999044626636176, "outgrow": 1.1563993984097714, "realise": 0.96180838350424, "definitley": 1.0647703252223557, "skateboard": 0.8428499768168565, "stepfather": 1.0870846803537768, "hesitate": 1.0311231015602347, "completly": 0.9859245891859288, "1am": 1.0177699622977823, "effects": 0.8646223252013434, "pos": 1.1563993984097714, "shockingly": 1.1563993984097714, "kingdom": 1.0177699622977823, "dinosaur": 0.9859245891859288, "punks": 1.1158528875989548, "keyed": 0.9261408891103667, "performing": 0.9166098711299343, "bark": 0.8855943782995503, "alwayd": 1.1563993984097714, "blues": 1.1563993984097714, "pimple": 0.9484552442417877, "teasing": 1.0177699622977823, "maturity": 1.0647703252223557, "pestering": 1.1158528875989548, "are't": 1.1563993984097714, "gestures": 1.0870846803537768, "apologized": 0.8325315531933333, "dishonor": 1.1563993984097714, "fridaaay": 1.0870846803537768, "fridays": 0.9484552442417877, "sixteen": 1.0870846803537768, "tuesdays": 1.0465381695429603, "kangaroo": 1.0870846803537768, "agruement": 1.1563993984097714, "convince": 0.8889845334671185, "10hts": 1.1563993984097714, "appartment": 0.8730780640041497, "theyprobably": 1.1563993984097714, "certificate": 0.9859245891859288, "importante": 1.1563993984097714, "salary": 0.8568261710543722, "collegues": 1.1158528875989548, "puerto": 1.0647703252223557, "rico": 1.0647703252223557, "ferrero": 1.1563993984097714, "rocher": 1.1563993984097714, "worm": 0.9772234514869658, "fda": 1.1563993984097714, "smack": 0.8701793103168245, "borred": 1.0870846803537768, "whut": 1.1563993984097714, "gracious": 1.0465381695429603, "lent": 0.7900432337968066, "opportunities": 0.8495941048964095, "fantacy": 1.1563993984097714, "watches": 1.0465381695429603, "worries": 0.8543569097953351, "it/": 1.0311231015602347, "upside": 0.9079087334309712, "diy": 1.0177699622977823, "flower": 0.8889845334671185, "arrangements": 0.9859245891859288, "reception": 0.9166098711299343, "cd": 0.8999044626636176, "stereo": 0.96180838350424, "balloons": 0.9549090963555449, "polishing": 1.0177699622977823, "dealines": 1.1158528875989548, "deadlines": 1.1158528875989548, "satisfaction": 0.9484552442417877, "editor": 1.0647703252223557, "pages": 0.9859245891859288, "occasions": 0.9484552442417877, "hermit": 0.9549090963555449, "wyoming": 1.1563993984097714, "fixes": 1.0465381695429603, "parenthood": 1.0870846803537768, "properties": 0.9772234514869658, "clubhouse": 1.1158528875989548, "...................": 1.1563993984097714, "swimsuit": 0.9312702185491217, "toothache": 0.9366769406761494, "hrmmm": 1.1158528875989548, "rodent": 1.1563993984097714, "luxury": 1.005991658732144, "800": 0.8325315531933333, "comp": 1.0465381695429603, "programs": 1.0311231015602347, "ady": 1.1563993984097714, "afterall": 1.0311231015602347, "overspend": 1.0647703252223557, "ittle": 1.1563993984097714, "daycation": 1.1563993984097714, "relaxation": 0.9079087334309712, "seraching": 1.1563993984097714, "mesmerized": 1.0465381695429603, "sung": 1.1158528875989548, "website": 0.8345118159229513, "pairs": 0.9772234514869658, "televisions": 1.0870846803537768, "ahhhh": 0.9954556071663613, "skunk": 0.8760633603191178, "spotted": 0.96180838350424, "her/him": 1.1563993984097714, "scurry": 1.1563993984097714, "frighten": 1.005991658732144, "skunks": 1.1158528875989548, "deaf": 0.9859245891859288, "mrs": 1.0870846803537768, "fruit": 0.8646223252013434, "satellite": 1.005991658732144, "bold": 0.9549090963555449, "to/from": 1.1563993984097714, "embarrased": 0.896130429865333, "pre-k.": 1.1563993984097714, "redskin": 1.1563993984097714, "lifelong": 1.0177699622977823, "critter": 1.0311231015602347, "cardinals": 1.1563993984097714, "evaluated": 1.0465381695429603, "trashcan": 1.0870846803537768, "drum": 1.0177699622977823, "aback": 0.9549090963555449, "salon": 0.9692191807196121, "dog-": 1.1563993984097714, "waddle": 1.0870846803537768, "attended": 0.8730780640041497, "lonley": 0.9772234514869658, "retaliate": 1.0311231015602347, "neighbour": 0.9038265339789459, "exprerience": 1.1563993984097714, "clumsy": 0.9484552442417877, "whatsoever": 1.005991658732144, "constant": 0.9038265339789459, "nagging": 0.96180838350424, "cozumel": 0.9549090963555449, "miniature": 1.0647703252223557, "pinscher": 1.1158528875989548, "intervene": 1.0647703252223557, "hawaiian": 1.005991658732144, "ham": 0.9423927820601442, "pineapple": 0.8823153960172512, "patients": 0.84069935629476, "published": 0.8791405261857932, "counseling": 0.9079087334309712, "hounded": 1.0870846803537768, "pitching": 1.005991658732144, "unrealistic": 1.0870846803537768, "salespeople": 1.1158528875989548, "abc": 1.0465381695429603, "bugged": 1.0177699622977823, "tongue": 0.9038265339789459, "eerie": 0.9954556071663613, "algebra": 0.912164694872851, "gpa": 0.8472951530739398, "scuba": 0.9859245891859288, "sharks": 0.9038265339789459, "piss-of": 1.1563993984097714, "aspect": 0.9772234514869658, "mer": 1.1563993984097714, "days.on": 1.1563993984097714, "funk": 1.1563993984097714, "omar": 1.0870846803537768, "budgeting": 1.0465381695429603, "runs": 0.8385940153749767, "noon": 0.9859245891859288, "apprehension": 1.0311231015602347, "best.i": 1.1563993984097714, "accomplish": 0.8196698154111239, "you.you": 1.0647703252223557, "morals": 0.9859245891859288, "loterry": 1.1563993984097714, "trim": 0.96180838350424, "designer": 1.005991658732144, "loser": 0.912164694872851, "cries": 0.9312702185491217, "dunno": 1.0177699622977823, "in-laws": 0.8823153960172512, "backpacking": 0.9549090963555449, "interactions": 1.1158528875989548, "deftones": 1.1563993984097714, "48": 1.0647703252223557, "cockpit": 1.1563993984097714, "examiner": 1.0870846803537768, "excursion": 0.9772234514869658, "teary": 0.9484552442417877, "scarred": 0.9692191807196121, "defeating": 1.0870846803537768, "wars": 0.8179603720751939, "quad": 1.0870846803537768, "attach": 1.1563993984097714, "thingy": 1.1563993984097714, "argh": 0.9954556071663613, "fido": 1.1158528875989548, "plumber": 0.9079087334309712, "leak": 0.9312702185491217, "sticker": 0.9859245891859288, "mislead": 1.0177699622977823, "undermine": 0.96180838350424, "estime": 1.1563993984097714, "director": 0.9859245891859288, "attentve": 1.1563993984097714, "desolate": 1.0870846803537768, "defeated": 1.0465381695429603, "yahoo": 1.0870846803537768, "mre": 1.1563993984097714, "strays": 1.0870846803537768, "youre": 0.8646223252013434, "distant": 0.8760633603191178, "scammers": 1.1563993984097714, "graduations": 1.1158528875989548, "honeymoon": 0.9859245891859288, "tiger": 0.9484552442417877, "malfunctioning": 1.0647703252223557, "owl": 0.8791405261857932, "tuxedo": 1.0647703252223557, "pouring": 0.9772234514869658, "500,000": 1.1158528875989548, "soothing": 1.0870846803537768, "longsword": 1.0870846803537768, "adjacent": 1.0870846803537768, "wheat": 0.96180838350424, "dim": 0.9772234514869658, "sum": 0.8924936654482455, "coupon": 0.9954556071663613, "caramel": 0.9692191807196121, "gouvernment": 0.9692191807196121, "handled": 0.9312702185491217, "designing": 1.1158528875989548, "rests": 1.1563993984097714, "needy": 0.9484552442417877, "donuts": 0.8162796602435558, "swat": 1.0311231015602347, "canadian": 1.005991658732144, "6.": 1.1563993984097714, "sprint": 0.9549090963555449, "newest": 0.912164694872851, "overheating": 0.9692191807196121, "interrupted": 1.1158528875989548, "manipulate": 1.1158528875989548, "mend": 1.1563993984097714, "fences": 1.0465381695429603, "bo4": 1.1563993984097714, "global": 0.9366769406761494, "chest": 0.8146267300484347, "hangs": 1.1158528875989548, "weaknesses": 1.0647703252223557, "confrontational": 1.005991658732144, "grannys": 1.1158528875989548, "skilss": 1.1158528875989548, "ddi": 1.0647703252223557, "cuban": 1.0465381695429603, "medic": 1.1563993984097714, "fighters": 0.96180838350424, "halo": 0.9261408891103667, "heineken": 1.1563993984097714, "tonigh": 1.0870846803537768, "median": 1.1158528875989548, "expression": 1.1158528875989548, "flashing": 0.9772234514869658, "cruises": 0.9366769406761494, "hissing": 1.0870846803537768, "mcgregor": 1.0465381695429603, "hadnt": 0.9312702185491217, "az": 1.1158528875989548, "reluctant": 0.8889845334671185, "immensely": 1.0311231015602347, "utter": 1.1158528875989548, "shrieked": 1.005991658732144, "bolted": 1.1563993984097714, "conflicted": 1.0647703252223557, "disloyal": 1.1563993984097714, "catsh": 1.0870846803537768, "soap": 0.8999044626636176, "opera": 1.0870846803537768, "passions": 0.9954556071663613, "united": 0.9038265339789459, "actors": 0.9079087334309712, "cigarettes": 0.9166098711299343, "halfway": 0.8889845334671185, "pointed": 0.84069935629476, "bac": 1.1158528875989548, "burning": 0.8791405261857932, "self-protection": 1.1563993984097714, "steadily": 1.1158528875989548, "roam": 0.9954556071663613, "ol": 0.8889845334671185, "0": 1.0311231015602347, "chainsaws": 0.9859245891859288, "wifi": 0.9859245891859288, "password": 0.96180838350424, "yolk": 1.0870846803537768, "divng": 1.1563993984097714, "shore": 0.96180838350424, "ahappened": 1.0870846803537768, "beyblades": 1.0177699622977823, "noodles": 0.9423927820601442, "filet": 1.0465381695429603, "mignon": 1.0465381695429603, "steaks": 0.9312702185491217, "elevates": 1.1563993984097714, "honey": 0.9079087334309712, "buns": 0.9859245891859288, "bun": 1.1158528875989548, "naughty": 0.9312702185491217, "civic": 0.9366769406761494, "14.": 1.0647703252223557, "verbally": 1.0465381695429603, "harassing": 0.9954556071663613, "coincidentally": 1.0870846803537768, "peice": 1.0311231015602347, "seasons": 0.9261408891103667, "7.": 1.0465381695429603, "premier": 1.0311231015602347, "tempting": 1.005991658732144, "clarity": 1.0465381695429603, "self-reflect": 1.0870846803537768, "satisfy": 1.1158528875989548, "self-reflecting": 1.1563993984097714, "membership": 0.9772234514869658, "trophies": 0.9954556071663613, "outfits": 0.9692191807196121, "invites": 1.0177699622977823, "35.": 1.1563993984097714, "lit": 0.9166098711299343, "duh": 1.0647703252223557, "bible": 0.9366769406761494, "coverage": 0.8999044626636176, "mickey": 1.0177699622977823, "jumps": 0.96180838350424, "meows": 1.0177699622977823, "rainning": 1.0870846803537768, "rainy": 0.8646223252013434, "calming": 0.8999044626636176, "tow": 0.912164694872851, "seperated": 1.0177699622977823, "commercials": 0.8889845334671185, "finnaly": 1.0311231015602347, "moced": 1.1563993984097714, "suburbs": 1.0465381695429603, "backon": 1.1563993984097714, "encephalitis": 1.1563993984097714, "chillin": 1.0647703252223557, "bonuse": 1.1563993984097714, "nyu": 1.1563993984097714, "envelope": 1.0177699622977823, "collection": 0.8646223252013434, "rocks": 0.912164694872851, "tagged": 1.0465381695429603, "wheelchair": 1.0465381695429603, "extorting": 1.0177699622977823, "microwaveable": 1.1563993984097714, "unhealthy": 0.9366769406761494, "spider-man": 0.9954556071663613, "recip": 1.1563993984097714, "hooked": 0.9954556071663613, "comedown": 1.0870846803537768, "fraud": 0.9366769406761494, "guitars": 1.1563993984097714, "ust": 1.0465381695429603, "dosomething": 1.1563993984097714, "accelerate": 1.1563993984097714, "blowing": 0.8791405261857932, "lolol": 1.0870846803537768, "naeighbors": 1.1563993984097714, "baggage": 1.0870846803537768, "smothering": 1.1563993984097714, "spin": 0.8823153960172512, "pizzas": 0.8619555004931274, "compassionate": 0.912164694872851, "kangaroos": 1.1563993984097714, "picnic": 0.8823153960172512, "boundaries": 1.0647703252223557, "medicine": 0.7850421917393405, "swinging": 1.1158528875989548, "pic": 1.005991658732144, "welp": 1.0465381695429603, "rebuild": 1.0465381695429603, "lairs": 1.1563993984097714, "denial": 1.1563993984097714, "tenders": 1.1563993984097714, "towed": 0.9549090963555449, "gal-": 1.1563993984097714, "boxer": 0.9484552442417877, "mouthed": 1.0465381695429603, "resilient": 1.0311231015602347, "no-": 1.0311231015602347, "coop": 0.9772234514869658, "chickens": 0.8999044626636176, "duck": 0.851947154637429, "reds": 1.1158528875989548, "roosters": 1.0647703252223557, "3-4": 1.0177699622977823, "consistent": 0.9772234514869658, "drawer": 0.9038265339789459, "restaraunt": 0.9772234514869658, "rehabilitated": 1.1563993984097714, "horribly": 0.8365320866547032, "harassed": 1.0311231015602347, "expressway": 1.0870846803537768, "crazy/mental": 1.1158528875989548, "yells": 1.0870846803537768, "uneventful": 1.0647703252223557, "errands": 0.8365320866547032, "sure-": 1.1563993984097714, "moldable": 1.0647703252223557, "timer": 1.0177699622977823, "disagree": 0.896130429865333, "khaki": 1.0311231015602347, "shorts": 0.823178947392251, "poshmark": 1.1563993984097714, "mercari": 1.0870846803537768, "isle": 0.9549090963555449, "intolerant": 0.9484552442417877, "digestion": 1.1158528875989548, "e.g": 1.1563993984097714, "overindulge": 1.0177699622977823, "sensitive": 0.9079087334309712, "logged": 1.0870846803537768, "peron": 1.1158528875989548, "freight": 1.0177699622977823, "montreal": 0.9079087334309712, "renovation": 0.9692191807196121, "3.8": 1.0177699622977823, "entries": 1.0870846803537768, "sir": 1.1158528875989548, "telemarketers": 0.9954556071663613, "scammer": 1.0647703252223557, "boating": 1.0177699622977823, "fiction": 1.0177699622977823, "beef": 0.9166098711299343, "wellington": 0.9484552442417877, "gorcery": 1.0177699622977823, "mustard": 0.9366769406761494, "museums": 1.0465381695429603, "lttle": 1.0870846803537768, "costco": 0.8760633603191178, "upbeat": 1.0177699622977823, "kiddie": 1.0647703252223557, "shack": 1.1563993984097714, "revising": 1.0870846803537768, "fic": 1.0870846803537768, "everone": 1.0870846803537768, "writers": 1.1158528875989548, "reasonable": 0.9484552442417877, "barbeque": 1.0177699622977823, "drown": 1.0311231015602347, "venison": 0.9954556071663613, "backstrap": 1.0647703252223557, "wrapped": 0.9366769406761494, "neirbor": 1.0870846803537768, "deck": 0.8701793103168245, "nimble": 1.1563993984097714, "explanation": 1.0647703252223557, "inappropriate": 0.8999044626636176, "visting": 1.0465381695429603, "melt": 0.9692191807196121, "reviews": 0.8179603720751939, "lobsters": 1.1563993984097714, "fillet": 1.1563993984097714, "hottie": 1.0647703252223557, "bow": 0.96180838350424, "chown": 1.0870846803537768, "gardening": 0.8855943782995503, "genuinely": 1.0870846803537768, "rifle": 1.005991658732144, "hunted": 1.0870846803537768, "dave": 1.0647703252223557, "buster": 1.0870846803537768, "mushroom": 1.1158528875989548, "safer": 0.9692191807196121, "unsafe": 0.912164694872851, "idle": 1.1563993984097714, "volunteering": 0.912164694872851, "duties": 1.0177699622977823, "naps": 1.0647703252223557, "hairball": 0.9366769406761494, "coon": 1.1158528875989548, "sel": 1.0870846803537768, "sufficient": 1.0177699622977823, "37th": 1.1563993984097714, "self-sufficient": 1.1158528875989548, "b/c": 0.8286849251105537, "bobcat": 1.0647703252223557, "3-6": 1.1158528875989548, "outfit": 0.851947154637429, "oatmeal": 1.0311231015602347, "poured": 0.8889845334671185, "chunky": 1.0311231015602347, "contents": 0.9954556071663613, "occur": 1.0177699622977823, "nashville": 1.005991658732144, "cucumber": 0.9954556071663613, "copious": 1.1158528875989548, "amounts": 0.9954556071663613, "adderall": 1.0311231015602347, "herd": 0.9954556071663613, "blinks": 1.1563993984097714, "herds": 1.1563993984097714, "ravenous": 1.1563993984097714, "hobos": 1.0647703252223557, "shanked": 1.0647703252223557, "150,000": 1.0870846803537768, "damned": 1.0647703252223557, "initiate": 1.1563993984097714, "parallel": 1.005991658732144, "wasa": 1.1563993984097714, "19.": 1.1563993984097714, "longs": 1.0870846803537768, "sleeve": 1.0465381695429603, "yiiiiiiiiiiikes": 1.1563993984097714, "sleeves": 1.1563993984097714, "cringes": 1.1563993984097714, "sleeved": 1.1563993984097714, "polos": 1.1563993984097714, "snapchat": 1.0647703252223557, "overload": 1.0870846803537768, "congratulatios": 1.1563993984097714, "doctors/midwive": 1.1563993984097714, "specialized": 1.0870846803537768, "seeking": 1.0870846803537768, "wary": 0.9692191807196121, "bunny": 0.9079087334309712, "bunnies": 0.8924936654482455, "glimpses": 1.1563993984097714, "bunnies/rabbits": 1.1563993984097714, "monkey": 1.005991658732144, "grandchild": 0.9423927820601442, "riiiiiiight": 1.1563993984097714, "a.ww": 1.1563993984097714, "aggravated": 0.8823153960172512, "cubicle": 0.9423927820601442, "slammer": 1.0870846803537768, "remainder": 1.0870846803537768, "shawshank": 1.1563993984097714, "charleston": 1.0870846803537768, "carriage": 1.1563993984097714, "researching": 0.9366769406761494, "freely": 0.9772234514869658, "steroids": 1.0870846803537768, "100.": 1.1563993984097714, "bandaid": 1.1563993984097714, "listener": 1.0177699622977823, "neighboors": 1.0465381695429603, "flaked": 0.9954556071663613, "he/she": 0.8543569097953351, "monster": 0.8495941048964095, "lurking": 1.1158528875989548, "bigfoot": 0.9423927820601442, "roaming": 1.005991658732144, "northwest": 1.1563993984097714, "gunpoint": 1.0465381695429603, "10.": 1.0465381695429603, "waterboy": 1.0647703252223557, "parched": 1.1563993984097714, "puckered": 1.1563993984097714, "throats": 1.1563993984097714, "inadequate": 1.1158528875989548, "jolly": 1.1158528875989548, "chap": 1.1563993984097714, "shows/movies": 1.1563993984097714, "helpless": 0.8823153960172512, "reservation": 0.9692191807196121, "airline": 0.8924936654482455, "displeasure": 1.1158528875989548, "chills": 0.9549090963555449, "spine": 1.0465381695429603, "thatched": 1.1563993984097714, "ill.": 1.0311231015602347, "overdrawn": 1.0177699622977823, "irs": 0.9261408891103667, "lien": 1.0870846803537768, "4000": 0.96180838350424, "100,000": 0.9772234514869658, "wooded": 0.8889845334671185, "easter": 0.9549090963555449, "goodluck": 1.0177699622977823, "afghanistan": 1.0870846803537768, "springer": 1.0465381695429603, "spaniel": 1.0177699622977823, "resting": 0.9859245891859288, "gazing": 1.0870846803537768, "enviously": 1.1563993984097714, "span": 1.0870846803537768, "overreacting": 1.0311231015602347, "unheard": 1.1563993984097714, "nicu": 0.9859245891859288, "charlie": 1.1563993984097714, "rivalry": 1.0311231015602347, "outgrown": 1.0647703252223557, "gang": 0.9312702185491217, "compliment": 0.9423927820601442, "slinking": 1.1158528875989548, "vermin": 1.1158528875989548, "amok": 1.1563993984097714, "disance": 1.0870846803537768, "advantages": 1.0465381695429603, "resurfaced": 1.1563993984097714, "schocked": 1.0177699622977823, "scream": 0.8249807979425188, "whipping": 1.1563993984097714, "saddenned": 1.0870846803537768, "internal": 0.9772234514869658, "tomato": 0.8791405261857932, "serves": 1.0465381695429603, "hallmark": 1.1563993984097714, "sushi": 0.823178947392251, "released": 0.8082753894762021, "monumental": 1.1158528875989548, "hosting": 0.9549090963555449, "gatherings": 1.0311231015602347, "13-years-old": 1.0177699622977823, "motherly": 1.0177699622977823, "7-year-old": 1.0177699622977823, "performs": 1.0870846803537768, "frenetic": 1.0465381695429603, "stride": 1.1158528875989548, "respectfully": 1.0177699622977823, "mow": 0.8472951530739398, "mansion": 0.896130429865333, "delegated": 1.0870846803537768, "contributing": 0.96180838350424, "tornados": 1.0177699622977823, "terrifing": 1.1563993984097714, "pyramids": 1.1158528875989548, "coughed": 1.0870846803537768, "choke": 0.9484552442417877, "pesticides": 1.1563993984097714, "colon": 1.0177699622977823, "chemotherapy": 0.9859245891859288, "uplifting": 1.1158528875989548, "controller": 0.9549090963555449, "settled": 0.8568261710543722, "hurried": 1.0465381695429603, "interact": 0.9549090963555449, "broken-": 1.0870846803537768, "dishonest": 0.9859245891859288, "toxic": 1.1563993984097714, "hapy": 1.0870846803537768, "addictive": 1.0311231015602347, "stocking": 0.96180838350424, "stuffer": 1.1563993984097714, "caterer": 0.9549090963555449, "vacuum": 0.8052448545266693, "dust": 0.912164694872851, "pier": 0.9954556071663613, "scotland": 0.896130429865333, "distributor": 1.0177699622977823, "ketosis": 1.0647703252223557, "hist": 1.1563993984097714, "stuttered": 1.0647703252223557, "turkey": 0.8472951530739398, "clearances": 1.1563993984097714, "greatly": 0.9366769406761494, "wouldv": 1.0870846803537768, "ornament": 0.9692191807196121, "clay": 1.1158528875989548, "not/": 1.1158528875989548, "friendships": 0.9366769406761494, "luxuries": 1.1158528875989548, "extensive": 1.1158528875989548, "utilized": 1.1563993984097714, "budge": 1.1563993984097714, "commit": 0.8924936654482455, "necessity": 1.1158528875989548, "altercation": 1.0465381695429603, "misunderstanding": 1.0311231015602347, "verbal": 0.9859245891859288, "back-and-forth": 1.0870846803537768, "whiny": 1.1563993984097714, "brat": 0.9484552442417877, "pushover": 1.1158528875989548, "possom": 1.0870846803537768, "unwelcome": 1.0870846803537768, "harmless": 1.0647703252223557, "restore": 1.0177699622977823, "humanity": 0.8568261710543722, "justified": 1.1158528875989548, "snob": 1.1563993984097714, "dictator": 1.225714116465766, "acceptable": 1.005991658732144, "officers": 1.005991658732144, "hops": 1.0870846803537768, "pickle": 1.0465381695429603, "losses": 1.005991658732144, "personalities": 1.0311231015602347, "roach": 0.8268157118093384, "roaches": 0.8646223252013434, "essentially": 1.005991658732144, "biting": 0.9038265339789459, "sleeps": 0.9038265339789459, "plugs": 1.1158528875989548, "rolling": 0.9423927820601442, "yu": 1.0870846803537768, "yelp": 1.1563993984097714, "roomie": 0.9166098711299343, "yin": 1.1563993984097714, "yang": 1.1158528875989548, "welcomed": 0.9549090963555449, "hoover": 1.1563993984097714, "rigs": 1.1563993984097714, "fuhrman": 1.1563993984097714, "greger": 1.1158528875989548, "giggling": 0.9859245891859288, "short-sighted": 1.0870846803537768, "fella": 1.0465381695429603, "sorr": 1.1563993984097714, "breather": 1.0311231015602347, "momand": 1.1563993984097714, "fidh": 1.1563993984097714, "bronchitis": 1.0647703252223557, "contagious": 1.0177699622977823, "confuse": 1.0870846803537768, "avoidable": 1.1563993984097714, "empathy": 1.0177699622977823, "quantity": 1.0311231015602347, "allover": 1.0647703252223557, "shed": 0.8568261710543722, "irate": 0.9423927820601442, "ruins": 0.9549090963555449, "raises": 0.9038265339789459, "tenuous": 1.0647703252223557, "barged": 1.1158528875989548, "17-year-old": 1.0870846803537768, "whereabouts": 1.0870846803537768, "respecting": 1.0177699622977823, "landmarks": 1.1563993984097714, "unlimited": 0.9772234514869658, "psyched": 0.9261408891103667, "candle": 0.9212618726934235, "bingewatch": 1.0870846803537768, "firsthand": 1.0870846803537768, "cooperative": 1.0465381695429603, "two-year-old": 0.9423927820601442, "picky": 0.9312702185491217, "flaking": 1.0870846803537768, "repeated": 0.9859245891859288, "feces": 0.9549090963555449, "terribel": 1.1563993984097714, "exampler": 1.1563993984097714, "theses": 1.0647703252223557, "jogged": 1.0870846803537768, "slithered": 1.1563993984097714, "respectively": 1.0465381695429603, "self-conscious": 0.9859245891859288, "flute": 0.9692191807196121, "it.do": 1.1563993984097714, "raincheck": 1.1563993984097714, "git": 1.1563993984097714, "decorated": 0.9212618726934235, "privacy": 0.9261408891103667, "sells": 1.0177699622977823, "depot": 1.1563993984097714, "erratic": 1.0647703252223557, "recenlt": 1.1563993984097714, "reason.are": 1.1563993984097714, "camping.i": 1.1563993984097714, "piss": 1.0177699622977823, "defending": 1.0647703252223557, "inclined": 1.0311231015602347, "did.i": 1.1158528875989548, "civil": 0.9859245891859288, "derailed": 1.1563993984097714, "snuggles": 1.1158528875989548, "congratulations.you": 1.1158528875989548, "generations": 0.9549090963555449, "iran": 1.1563993984097714, "that.what": 1.1563993984097714, "trump.he": 1.0870846803537768, "liberal": 1.1158528875989548, "that.we": 1.1563993984097714, "somthing": 1.0870846803537768, "robot": 0.9859245891859288, "that.following": 1.1563993984097714, "stresffull": 1.1563993984097714, "informed": 0.8472951530739398, "parade": 0.9166098711299343, "interrupts": 0.9261408891103667, "softly": 1.1563993984097714, "well/": 1.1563993984097714, "delusional": 1.0647703252223557, ".you": 1.0870846803537768, "saves": 0.9549090963555449, "unacceptable": 0.9038265339789459, "included": 0.9212618726934235, "demoted": 1.0647703252223557, "day/": 1.1563993984097714, "today/": 1.1563993984097714, "desperate": 0.9166098711299343, "coddling": 1.1563993984097714, "legends": 0.9772234514869658, "centipede": 1.0870846803537768, "monthly": 0.8646223252013434, "rover": 0.96180838350424, "bridge": 0.9212618726934235, "together/": 1.1158528875989548, "fly-trap": 1.0870846803537768, "promote": 0.9859245891859288, "unnoticed": 1.0647703252223557, "snuggly": 1.1563993984097714, "competitor": 0.9954556071663613, "organization": 0.8495941048964095, "network": 0.9549090963555449, "baker": 1.0870846803537768, "suckks": 1.1158528875989548, "aslepp": 1.1563993984097714, "dragonfly": 1.0870846803537768, "powerlifting": 1.0647703252223557, "mayo": 1.0177699622977823, "elevated": 1.1563993984097714, "underappreciated": 1.1563993984097714, "auditioned": 1.0177699622977823, "corners": 1.0647703252223557, "adopting": 0.9366769406761494, "arrival": 0.8999044626636176, "invied": 1.0870846803537768, "parvo": 0.9859245891859288, "coughing": 0.9423927820601442, "really.did": 1.1563993984097714, "scratches": 0.9692191807196121, "narrow": 1.0870846803537768, "imagination.the": 1.1563993984097714, "baffled": 0.9366769406761494, "booming": 1.0311231015602347, "she.how": 1.1563993984097714, "production": 0.9549090963555449, "beauty": 0.851947154637429, "beast": 1.0177699622977823, "biological": 1.0311231015602347, "spared": 1.1158528875989548, "overjoyed": 0.9772234514869658, "unpack": 0.96180838350424, "unpacked": 0.9484552442417877, "fonder": 1.0465381695429603, "disntance": 1.1563993984097714, "borrower": 1.1563993984097714, "pretends": 1.1158528875989548, "anniversaries": 1.0870846803537768, "passings": 1.0870846803537768, "adjusting": 0.9261408891103667, "files": 0.9692191807196121, "backups": 1.0465381695429603, "lucked": 0.9859245891859288, "kiss": 0.7913335742803975, "ed": 0.9772234514869658, "eddy": 1.1158528875989548, "exhibition": 1.0465381695429603, "gathered": 0.9772234514869658, "reassure": 1.0177699622977823, "mummy": 1.0870846803537768, "unearthed": 1.0647703252223557, "comics": 0.8701793103168245, "abouts": 1.1158528875989548, "suspects": 1.1158528875989548, "millionth": 1.1563993984097714, "refine": 1.1158528875989548, "quiz": 0.8823153960172512, "planting": 0.9484552442417877, "herbs": 0.9549090963555449, "doe": 1.0177699622977823, "clorox": 1.1563993984097714, "advise": 0.9261408891103667, "esterday": 1.0870846803537768, "curled": 0.9859245891859288, "insulin": 1.0647703252223557, "outlaw": 1.1563993984097714, "josey": 1.1563993984097714, "wales": 1.1158528875989548, "wronged": 0.9954556071663613, "scolding": 1.0465381695429603, "motivating": 0.9954556071663613, "trampoline": 1.0647703252223557, "ooooh": 0.9692191807196121, "condescending": 1.0465381695429603, "abadoning": 1.1563993984097714, "firewood": 1.1563993984097714, "hahahahahaha": 1.1158528875989548, "cunning": 1.1563993984097714, "workshop": 1.0465381695429603, "trustful": 1.0311231015602347, "excusal": 1.1563993984097714, "photographs": 0.9166098711299343, "prayed": 0.912164694872851, "insult": 1.1158528875989548, "lash": 1.0465381695429603, "reflecting": 0.9772234514869658, "fuzzy": 0.9366769406761494, "resentful": 1.0647703252223557, "dealer": 0.9166098711299343, "shameful": 0.9212618726934235, "invitations": 1.1563993984097714, "embarasing": 1.0177699622977823, "excite": 1.1158528875989548, "trailers": 1.0465381695429603, "dell": 1.1563993984097714, "waitress": 0.8162796602435558, "probation": 1.0647703252223557, "miracles": 1.1563993984097714, "hoarders": 1.0311231015602347, "anyways": 0.851947154637429, "bid": 0.8646223252013434, "99": 0.96180838350424, "public.one": 1.0870846803537768, "mazda": 1.1158528875989548, "disclose": 1.0870846803537768, "outs": 1.0465381695429603, "dj": 1.0465381695429603, "tj": 1.1563993984097714, "elsewhere": 0.9261408891103667, "a/c": 0.8791405261857932, "scorcher": 1.1158528875989548, "burglaries": 1.0870846803537768, "robberies": 1.0647703252223557, "violence": 1.0177699622977823, "dillishaw": 1.0465381695429603, "corey": 1.0870846803537768, "~3": 1.1563993984097714, "3yo": 1.1563993984097714, "acid": 1.0870846803537768, "heeler": 1.1563993984097714, "beaches": 0.9366769406761494, "command": 0.9772234514869658, "inform": 0.9484552442417877, "bon": 1.1158528875989548, "jovi": 1.1563993984097714, "moods": 1.0647703252223557, "vacay": 1.0465381695429603, "grim": 1.0465381695429603, "goldfish": 0.8428499768168565, "burial": 1.0870846803537768, "hence": 1.0177699622977823, "locksmith": 0.9954556071663613, "unease": 1.0647703252223557, "non-stop": 0.9954556071663613, "prepartations": 1.1563993984097714, "sciatica": 1.1158528875989548, "cbd": 0.9423927820601442, "ass": 0.9692191807196121, "extract": 1.1563993984097714, "cannabis": 1.0870846803537768, "charlottes": 1.1158528875989548, "optimism": 1.0177699622977823, "criticism": 1.0311231015602347, "unmotivated": 1.1158528875989548, "honar": 1.1563993984097714, "wad": 1.1563993984097714, "speach": 1.0647703252223557, "raving": 1.0647703252223557, "pat": 1.005991658732144, "breastfeed": 1.1563993984097714, "reusable": 1.1563993984097714, "frustrates": 1.1158528875989548, "athletic": 0.8082753894762021, "traits": 1.005991658732144, "securing": 1.1563993984097714, "gentle": 0.9484552442417877, "rang": 0.9772234514869658, "waht": 1.0311231015602347, "pressed": 0.9954556071663613, "sentence": 0.9692191807196121, "holddddd": 1.1563993984097714, "pubic": 1.0870846803537768, "audience": 0.9366769406761494, "decrease": 1.1563993984097714, "accumulation": 1.0870846803537768, "ration": 1.1563993984097714, "stripped": 0.9859245891859288, "expectation": 1.0647703252223557, "comforter": 0.9954556071663613, "sheep": 0.9859245891859288, "declared": 1.0465381695429603, "anny": 1.1563993984097714, "aswell": 1.0465381695429603, "yugiyoh": 1.1563993984097714, "novelty": 1.1563993984097714, "healer": 1.1158528875989548, "nausea": 1.0647703252223557, "collected": 0.9692191807196121, "grandcanyon": 1.1563993984097714, "mementos": 1.1158528875989548, "shops": 0.9772234514869658, "knocks": 1.0465381695429603, "armadillo": 0.9166098711299343, "liar": 0.9692191807196121, "evertually": 1.1563993984097714, "dunk": 1.0465381695429603, "messaged": 0.9859245891859288, "socialize": 0.9079087334309712, "signing": 0.96180838350424, "auto": 0.9079087334309712, "refinance": 1.1563993984097714, "sacrifice": 0.9859245891859288, "retrieve": 1.1158528875989548, "indicators": 1.0177699622977823, "lick": 0.9954556071663613, "barriers": 1.1158528875989548, "problematic": 1.0870846803537768, "barbados": 0.9772234514869658, "caribbean": 0.8791405261857932, "lucia": 1.1563993984097714, "linear": 1.005991658732144, "visualize": 1.0870846803537768, "acing": 1.0870846803537768, "prevent": 0.9692191807196121, "sprays": 1.0647703252223557, "muhahah": 1.0870846803537768, "festive": 1.0177699622977823, "dia": 1.1563993984097714, "muertos": 1.1563993984097714, "gore": 1.0311231015602347, "fascinating": 0.9859245891859288, "4.1": 1.0870846803537768, "gdp": 1.0647703252223557, "revealed": 0.9772234514869658, "insects": 0.9859245891859288, "pest": 0.9954556071663613, "lingering": 1.1158528875989548, "alert": 0.9366769406761494, "valuable": 0.8593579518528012, "definetly": 1.005991658732144, "stance": 1.1158528875989548, "illnesses": 1.0870846803537768, "unusually": 0.9954556071663613, "creepiest": 1.0870846803537768, "pounded": 1.0870846803537768, "ambition": 1.0870846803537768, "rod": 1.0465381695429603, "mustangs": 1.1158528875989548, "timely": 1.1158528875989548, "worthy": 0.9484552442417877, "ccna": 1.0870846803537768, "plea": 1.1563993984097714, "bargain": 1.0311231015602347, "occurrence": 1.0311231015602347, "harsh": 0.8855943782995503, "drool": 1.0870846803537768, "snot": 1.0177699622977823, "\ud83d\ude0a": 1.0870846803537768, "notification": 1.0465381695429603, "hollywood": 1.0870846803537768, "mondays": 1.0177699622977823, "disconnecting": 1.005991658732144, "boosts": 1.0647703252223557, "consistency": 1.005991658732144, "strategies": 1.005991658732144, "ketogenic": 1.0465381695429603, "alps": 1.0870846803537768, "ireland": 1.0311231015602347, "crossfit": 1.0870846803537768, "competitions": 0.96180838350424, "suspect": 0.912164694872851, "re-shingled": 1.0465381695429603, "sad.do": 1.1158528875989548, "up.you": 1.1158528875989548, "times.keep": 1.1563993984097714, "chief": 1.0311231015602347, "rustic": 1.1563993984097714, "reason.it": 1.0870846803537768, "irrirtating": 1.1563993984097714, "rehab": 0.8855943782995503, "shinning": 1.1563993984097714, "to.i": 1.1563993984097714, "lunatic": 1.1158528875989548, "revisiting": 1.1563993984097714, "reflection": 0.9954556071663613, "storing": 1.0465381695429603, "goods": 0.9954556071663613, "opinon": 1.1158528875989548, "slack": 1.0177699622977823, "handicapped": 1.005991658732144, "limbs": 1.0465381695429603, "kat": 1.1158528875989548, "fluently": 1.0465381695429603, "disappearing": 1.0870846803537768, "that.have": 1.1563993984097714, "murdering": 1.1563993984097714, "victims": 1.0870846803537768, "scariest": 0.8543569097953351, "commonly": 1.1158528875989548, "hurricaines": 1.1158528875989548, "howling": 0.9366769406761494, "debris": 0.9484552442417877, "pelting": 1.1563993984097714, "hurricaine": 1.1563993984097714, "downed": 1.0870846803537768, "cellphones": 1.0647703252223557, "motivational": 0.9954556071663613, "speaker": 0.9038265339789459, "resonated": 1.0465381695429603, "sppech": 1.1563993984097714, "inspires": 0.9772234514869658, "theyve": 1.1563993984097714, "evolved": 1.1563993984097714, "biopsy": 0.9038265339789459, "stung": 0.9549090963555449, "squishy": 1.0870846803537768, "steaming": 1.0465381695429603, "foul": 0.9484552442417877, "limits": 0.96180838350424, "dietary": 1.1563993984097714, "vegetarian": 0.9212618726934235, "nine": 0.8791405261857932, "expressions": 1.1563993984097714, "newegg": 1.0311231015602347, "catering": 1.1158528875989548, "options": 0.830589744607623, "olympic": 0.9692191807196121, "graceful": 1.0311231015602347, "majestic": 1.1158528875989548, "fright": 1.0465381695429603, "charlotte": 1.0647703252223557, "benevolent": 1.1563993984097714, "vehicles": 0.96180838350424, "ipod": 0.9484552442417877, "headlight": 1.0870846803537768, "squeaky": 1.0870846803537768, "fixable": 1.0647703252223557, "attire": 1.0870846803537768, "cheapest": 0.9772234514869658, "seedlings": 1.1563993984097714, "seed": 0.9954556071663613, "hahahah": 1.0177699622977823, "ruthless": 1.1158528875989548, "blech": 1.1563993984097714, "venemous": 1.0870846803537768, "moccs": 1.1563993984097714, "mediocre": 1.0311231015602347, "chats": 0.9954556071663613, "licking": 1.0311231015602347, "speechless": 1.0647703252223557, "neurology": 1.1563993984097714, "demeanor": 1.0870846803537768, "indonesia": 1.0870846803537768, "casualties": 1.0647703252223557, "inspire": 0.9954556071663613, "preferred": 1.1158528875989548, "sneak": 0.9166098711299343, "battlefield": 0.9859245891859288, "ghostly": 1.0465381695429603, "smudge": 1.0465381695429603, "croissant": 1.1158528875989548, "inn": 1.1158528875989548, "clumsiness": 1.1158528875989548, "attracted": 1.0465381695429603, "gee": 0.9484552442417877, "hammering": 1.0647703252223557, "7am": 1.1563993984097714, "skate": 0.9366769406761494, "ugghhh": 1.0465381695429603, "similarly": 1.0870846803537768, "dropouts": 1.0870846803537768, "dirtbike": 0.9366769406761494, "bandage": 1.0647703252223557, "mangled": 1.0647703252223557, "ringing": 1.0870846803537768, "honk": 0.9212618726934235, "departmental": 1.0870846803537768, "candidates": 0.8619555004931274, "triplets": 1.0647703252223557, "accomplishments": 0.9423927820601442, "isn": 1.1158528875989548, "batch": 1.0311231015602347, "tryouts": 1.1158528875989548, "dreamy": 1.1158528875989548, "psychic": 1.0870846803537768, "postpone": 1.0465381695429603, "40th": 1.005991658732144, "academia": 1.1158528875989548, "illicit": 1.1563993984097714, "notebook": 0.9423927820601442, "27.": 1.1563993984097714, "flunk": 1.005991658732144, "ounce": 1.0870846803537768, "blanks": 1.1158528875989548, "enroll": 1.005991658732144, "righyt": 1.0870846803537768, "installing": 0.9423927820601442, "fixture": 1.0870846803537768, "shorted": 1.1563993984097714, "loosing": 0.9166098711299343, "greece": 0.9079087334309712, "definitly": 1.0465381695429603, "santorini": 1.0870846803537768, "winners": 1.1158528875989548, "94": 1.0177699622977823, "accuracy": 1.0465381695429603, "lamp": 0.9772234514869658, "preventative": 1.1563993984097714, "measures": 1.0311231015602347, "intersection": 0.9954556071663613, "submarine": 1.0870846803537768, "connected": 0.9549090963555449, "mosquitos": 0.8646223252013434, "poker": 0.8673622226201548, "pumpernickel": 1.1563993984097714, "outfield": 1.0870846803537768, "batter": 1.0465381695429603, "satan": 1.0870846803537768, "worshiper": 1.0870846803537768, "christian": 0.9038265339789459, "folds": 1.0870846803537768, "ms": 0.8673622226201548, "bux": 1.0647703252223557, "warnings": 0.9484552442417877, "tearful": 1.0647703252223557, "believer": 1.0177699622977823, "pyrex": 0.9261408891103667, "casserole": 0.9261408891103667, "40.00": 1.0870846803537768, "bunker": 0.9692191807196121, "babysat": 0.96180838350424, "gaming": 0.7939653051121348, "spice": 0.96180838350424, "tangy": 1.1158528875989548, "twisters": 1.1563993984097714, "include": 0.9692191807196121, "cloud": 0.8889845334671185, "ve": 1.0647703252223557, "re": 0.912164694872851, "overrated": 1.1158528875989548, "noone": 0.9312702185491217, "gullible": 0.9423927820601442, "petey": 1.0647703252223557, "mourn": 1.1563993984097714, "gratified": 1.1158528875989548, "crunch": 0.9954556071663613, "cockroach": 0.8619555004931274, "snoopy": 1.1563993984097714, "remodel": 1.1158528875989548, "fixtures": 1.1563993984097714, "180": 1.1158528875989548, "convocation": 1.1563993984097714, "vividly": 0.9772234514869658, "sweated": 1.1563993984097714, "bled": 1.0870846803537768, "claimed": 0.9166098711299343, "downsizing": 1.0465381695429603, "reactions": 1.1563993984097714, "faded": 1.1158528875989548, "slackers": 1.1158528875989548, "invious": 1.1563993984097714, "tower": 1.0177699622977823, "terror": 0.9692191807196121, "mgm": 1.1563993984097714, "drops": 0.96180838350424, "scenes": 1.0177699622977823, "otters": 1.0647703252223557, "lumps": 1.0177699622977823, "refusing": 0.9423927820601442, "blink": 1.0465381695429603, "rapidly": 1.1563993984097714, "bu": 1.1158528875989548, "fools": 1.1563993984097714, "baptism": 1.0870846803537768, "iguana": 0.8823153960172512, "iguanas": 1.0870846803537768, "horrinle": 1.0870846803537768, "blushing": 1.0465381695429603, "st.": 0.9954556071663613, "louis": 1.0870846803537768, "vincent": 1.1563993984097714, "snout": 1.1158528875989548, "1973": 1.1563993984097714, "vw": 1.0177699622977823, "coyotes": 1.005991658732144, "rv": 1.005991658732144, "laundermat": 1.1563993984097714, "arcade": 0.9166098711299343, "bickering": 1.1563993984097714, "invisible": 1.1158528875989548, "honked": 0.9692191807196121, "prevailed": 1.1563993984097714, "doingf": 1.1158528875989548, "mississippi": 1.0177699622977823, "logan": 1.0870846803537768, "limo": 1.0870846803537768, "superhero": 1.0177699622977823, "influenced": 0.9366769406761494, "alarm/bummer": 1.1563993984097714, "alpine": 1.0870846803537768, "skied": 1.1563993984097714, "heals": 0.9366769406761494, "thrilling": 0.9859245891859288, "checkup": 1.005991658732144, "challenges": 0.896130429865333, "exposed": 0.9772234514869658, "lice": 0.912164694872851, "politely": 0.9859245891859288, "snapped": 0.96180838350424, "pranked": 1.0647703252223557, "chevy": 0.9549090963555449, "trashed": 0.9484552442417877, "spooky": 0.8619555004931274, "2003": 1.1563993984097714, "succesful": 1.1563993984097714, "gymnastics": 0.9261408891103667, "gymnast": 1.1563993984097714, "litterally": 1.1563993984097714, "scientists": 1.0870846803537768, "extinct": 1.1563993984097714, "21.": 1.1158528875989548, "woot": 1.0870846803537768, "ventures": 1.1158528875989548, "resumes": 1.1158528875989548, "trucking": 1.1158528875989548, "hopping": 1.1158528875989548, "repain": 1.0870846803537768, "artistic": 0.9366769406761494, "stands": 0.9772234514869658, "pointing": 1.0465381695429603, "sole": 0.9423927820601442, "kickball": 1.0311231015602347, "preview": 1.1158528875989548, "resident": 0.9366769406761494, "stepdad": 0.9366769406761494, "recycling": 1.005991658732144, "stability": 0.9366769406761494, "parm": 1.0647703252223557, "garlic": 0.9484552442417877, "didi": 1.0647703252223557, "compsci": 1.0870846803537768, "strict": 0.9692191807196121, "leashes": 1.1563993984097714, "breakups": 1.0311231015602347, "ohhhh": 0.9261408891103667, "salads": 1.0465381695429603, "wraps": 1.005991658732144, "drifted": 1.0465381695429603, "leaned": 1.0465381695429603, "stormed": 0.9366769406761494, "lupus": 0.9079087334309712, "disheartening": 1.005991658732144, "chillier": 1.1563993984097714, "pumpkin": 0.8999044626636176, "harvest": 0.9954556071663613, "festivals": 1.0177699622977823, "lattes": 1.1563993984097714, "themes": 1.005991658732144, "approval": 0.9549090963555449, "angels": 0.9484552442417877, "officially": 0.8593579518528012, "wrap": 0.96180838350424, "usally": 1.0647703252223557, "dieting": 0.8760633603191178, "portion": 0.9366769406761494, "bacon": 0.9366769406761494, "scambled": 1.1563993984097714, "scrambled": 1.1158528875989548, "ornaments": 1.0647703252223557, "yeqar": 1.1563993984097714, "definintly": 1.1563993984097714, "contort": 1.1563993984097714, "suprising": 0.823178947392251, "3k": 1.0177699622977823, "japanese": 0.8823153960172512, "rave": 1.0311231015602347, "unannounced": 0.9772234514869658, "liek": 1.0177699622977823, "borrows": 1.0870846803537768, "eep": 1.1563993984097714, "loaning": 0.9859245891859288, "paralyzed": 1.0870846803537768, "blinked": 1.1563993984097714, "startinf": 1.1158528875989548, "cravings": 0.9212618726934235, "vice": 0.9366769406761494, "nutrient": 1.0311231015602347, "purposeful": 1.1563993984097714, "sweety": 1.1563993984097714, "gradution": 1.1563993984097714, "denied": 0.8855943782995503, "chilling": 0.9692191807196121, "nwo": 1.1563993984097714, "joing": 1.0647703252223557, "minimum": 0.9692191807196121, "elvis": 1.005991658732144, "powerpoint": 0.9954556071663613, "slides": 0.96180838350424, "deleted": 1.0465381695429603, "ahppy": 1.1563993984097714, "clubbin": 1.0870846803537768, "toplay": 1.0177699622977823, "bass": 0.9954556071663613, "jug": 1.1563993984097714, "soaring": 1.0870846803537768, "dive": 0.8889845334671185, "stomp": 1.0177699622977823, "alerts": 1.0870846803537768, "bone": 0.9366769406761494, "sleeper": 1.1158528875989548, "jumpy": 1.0177699622977823, "forms": 1.0177699622977823, "nerdy": 1.1158528875989548, "confessing": 1.0870846803537768, "tehy": 1.1563993984097714, "stash": 0.9772234514869658, "cancelling": 0.9692191807196121, "grace": 0.9312702185491217, "fines": 1.0311231015602347, "unthawed": 1.1158528875989548, "sodas": 1.0465381695429603, "sap": 1.0465381695429603, "doggos": 1.1158528875989548, "canceling": 1.0177699622977823, "anyone.": 1.0870846803537768, "icing": 1.0647703252223557, "landloard": 1.1563993984097714, "him/her": 0.9261408891103667, "whant": 1.1563993984097714, "disapointed": 1.1158528875989548, "messes": 0.9772234514869658, "congatulations": 1.1563993984097714, "allof": 1.1158528875989548, "captured": 1.0311231015602347, "fumbled": 1.0870846803537768, "mates": 0.9261408891103667, "abducted": 1.0311231015602347, "aliens": 0.8823153960172512, "probed": 1.1563993984097714, "afriad": 1.1158528875989548, "wih": 1.0870846803537768, "pigging": 1.1563993984097714, "germany": 0.9079087334309712, "harming": 1.0177699622977823, "anyones": 1.0870846803537768, "nerve-racking.you": 1.1563993984097714, "on-guard": 1.1563993984097714, "flake": 1.0177699622977823, "linked": 1.0647703252223557, "kris": 1.0870846803537768, "carr": 1.1563993984097714, "plant-based": 1.1563993984097714, "joel": 1.0870846803537768, "furhman": 1.0870846803537768, "out-of-town": 1.0870846803537768, "noseplug": 1.1563993984097714, "excargot": 1.1563993984097714, "snails": 1.1158528875989548, "brotherly": 1.1563993984097714, "arguments": 0.96180838350424, "devolves": 1.0870846803537768, "communicating": 1.0465381695429603, "introverted": 0.9484552442417877, "clogged": 0.8889845334671185, "overflowing": 1.1158528875989548, "optomistic": 0.9859245891859288, "wed": 0.9954556071663613, "splash": 1.1563993984097714, "front-door": 1.0870846803537768, "overreact": 1.0465381695429603, "him./": 1.1563993984097714, "flare": 0.9772234514869658, "rheumatoid": 1.1563993984097714, "chronic": 0.9549090963555449, "discrete": 1.1563993984097714, "cheesy": 0.9954556071663613, "scratching": 0.8889845334671185, "celebrity": 1.0647703252223557, "kardashians": 1.1158528875989548, "escorted": 1.1563993984097714, "misdiagnosed": 1.1563993984097714, "diagnose": 1.0311231015602347, "primary": 1.0311231015602347, "antibiotics": 1.005991658732144, "genetics": 1.005991658732144, "goodbyes": 1.0465381695429603, "cringed": 1.0870846803537768, "shrugged": 1.1158528875989548, "mama": 0.9166098711299343, "da-da": 1.0870846803537768, "meaningful": 0.8760633603191178, "youthful": 0.9859245891859288, "vigor": 1.0870846803537768, "90-year-old": 1.1563993984097714, "full-of-life": 1.1563993984097714, "utilize": 1.1563993984097714, "101": 1.0311231015602347, "wowza": 0.9859245891859288, "powerless": 1.0465381695429603, "persons": 0.9484552442417877, "statement": 0.9484552442417877, "nag": 1.1158528875989548, "insightful": 1.0647703252223557, "dazzled": 1.0870846803537768, "coordinated": 1.0465381695429603, "excess": 1.0870846803537768, "concede": 1.1563993984097714, "defeat": 1.0311231015602347, "resigned": 1.1563993984097714, "shores": 1.005991658732144, "avatar": 0.9859245891859288, "trilogy": 1.1563993984097714, "cameron": 1.1563993984097714, "scale": 0.912164694872851, "reruns": 1.0870846803537768, "mill": 1.0465381695429603, "mills": 1.0870846803537768, "kindly": 0.9692191807196121, "abusing": 0.9859245891859288, "owls": 1.1563993984097714, "capture": 1.005991658732144, "chewing": 0.9079087334309712, "chomping": 1.0177699622977823, "peeves": 1.0870846803537768, "maintenance": 0.9212618726934235, "prod": 1.0870846803537768, "cheeseburgers": 1.0870846803537768, "squedule": 1.1563993984097714, "dangit": 1.005991658732144, "exchanged": 1.005991658732144, "chit": 1.0177699622977823, "incomplete": 1.0870846803537768, "bonuses": 0.9954556071663613, "pillow": 0.9692191807196121, "eleven": 1.0647703252223557, "powers": 1.0465381695429603, "zip-lining": 1.0177699622977823, "makjing": 1.0465381695429603, "grandfathers": 0.8385940153749767, "dented": 0.9312702185491217, "ferret": 1.0177699622977823, "heart-broken": 1.1158528875989548, "bopped": 1.0870846803537768, "feeder": 1.0870846803537768, "coral": 1.0870846803537768, "inquiring": 1.1563993984097714, "roadtrip": 0.9692191807196121, "dab": 1.0870846803537768, "intuition": 0.8999044626636176, "tale": 1.0647703252223557, "wive": 1.1563993984097714, "pronounced": 1.1158528875989548, "regardless": 0.9312702185491217, "outfitted": 1.1563993984097714, "starte": 1.1563993984097714, "native": 0.9954556071663613, "spaker": 1.1563993984097714, "cs": 0.9549090963555449, "competed": 0.9772234514869658, "solved": 0.9038265339789459, "achievements": 0.96180838350424, "ashame": 1.0870846803537768, "brownie": 1.0870846803537768, "craigslist": 0.8855943782995503, "comic": 0.8568261710543722, "wab": 1.1563993984097714, "bursting": 1.1563993984097714, "all/": 1.1563993984097714, "procrastination": 1.0311231015602347, "^_^": 1.0870846803537768, "appendicitis": 1.1563993984097714, "bowels": 1.0177699622977823, "sis": 1.0465381695429603, "attachment": 0.9859245891859288, "him.i": 1.1563993984097714, "forgives": 1.1563993984097714, "lets": 0.8162796602435558, "castles": 1.0311231015602347, "kart": 0.9484552442417877, "'surprise": 1.1563993984097714, "occassions": 1.1563993984097714, "feasible": 1.0870846803537768, "pity": 0.8730780640041497, "eeeek": 1.1563993984097714, "rewatched": 1.1158528875989548, "numerous": 1.0647703252223557, "reserve": 0.9859245891859288, "personnel": 1.0311231015602347, "wallowed": 1.1563993984097714, "enrolling": 1.1563993984097714, "oregon": 1.0647703252223557, "transfer": 0.9312702185491217, "ceramic": 1.0647703252223557, "display": 0.8889845334671185, "mixing": 1.0311231015602347, "maya": 1.1563993984097714, "committee": 1.1158528875989548, "cutthroat": 1.1158528875989548, "indifferent": 1.1158528875989548, "ironically": 1.1158528875989548, "ploy": 1.1158528875989548, "bridges": 1.1563993984097714, "moldy": 0.8730780640041497, "quoted": 1.0311231015602347, "semi-truck": 1.0311231015602347, "merged": 1.0647703252223557, "outer-most": 1.1563993984097714, "adapt": 0.9423927820601442, "par": 1.0311231015602347, "sigh": 0.9484552442417877, "discuss": 0.9261408891103667, "silverfish": 1.005991658732144, "pace": 0.9038265339789459, "closes": 1.005991658732144, "enrolled": 0.9772234514869658, "zoom": 1.0311231015602347, "lion": 0.9212618726934235, "enclosure": 1.1563993984097714, "cheerleading": 0.9772234514869658, "650": 1.0647703252223557, "reps.": 1.1563993984097714, "houldl": 1.1563993984097714, "meets": 0.9954556071663613, "records": 1.0647703252223557, "froot": 1.1563993984097714, "loops": 1.0311231015602347, "cinnamon": 0.9692191807196121, "epires": 1.1563993984097714, "expiring": 1.0870846803537768, "shelf": 0.8760633603191178, "gamble": 0.96180838350424, "moderation": 1.005991658732144, "introduce": 0.9312702185491217, "punishing": 1.0870846803537768, "aldi": 0.9859245891859288, "mistreated": 1.1563993984097714, "macys": 1.0647703252223557, "that.are": 1.1563993984097714, "dolled": 1.1563993984097714, "over-protective": 1.1563993984097714, "uniform": 0.9261408891103667, "cosign": 0.9692191807196121, "gray": 0.9692191807196121, "woohooo": 1.0177699622977823, "baths": 1.0465381695429603, "uproot": 1.0647703252223557, "notice-": 1.1563993984097714, "goo": 1.0311231015602347, "secure": 0.8495941048964095, "flighty": 1.1158528875989548, "fatso": 1.1563993984097714, "anymoe": 1.1563993984097714, "screams": 1.0311231015602347, "meetups": 1.0870846803537768, "chalk": 1.1158528875989548, "paul": 1.0311231015602347, "everyonr": 1.1158528875989548, "recharge": 1.005991658732144, "trepidation": 0.9954556071663613, "chooses": 1.005991658732144, "ahold": 1.0177699622977823, "consequence": 1.0870846803537768, "rise": 0.9549090963555449, "tariffs": 1.0465381695429603, "tackle": 0.9312702185491217, "swings": 1.0311231015602347, "lading": 1.1563993984097714, "safley": 1.1563993984097714, "strike": 0.96180838350424, "hetting": 1.1563993984097714, "reafy": 1.0870846803537768, "univeristy": 1.1158528875989548, "junir": 1.1563993984097714, "uear": 1.1563993984097714, "romeo": 1.0870846803537768, "juliet": 1.0870846803537768, "tortoise": 1.0177699622977823, "attendance": 0.9772234514869658, "fuss": 1.0870846803537768, "euthanized": 1.0870846803537768, "terminal": 0.9772234514869658, "cajun": 1.1563993984097714, "roast": 1.0177699622977823, "shooter": 1.0870846803537768, "divorcing": 1.0870846803537768, "526": 1.1563993984097714, "moneywise": 1.1158528875989548, "spikes": 1.1563993984097714, "stoop": 0.9423927820601442, "doorbell": 1.1158528875989548, "nut": 1.0870846803537768, "accounts": 0.9484552442417877, "resetting": 1.0870846803537768, "congradulations": 0.9312702185491217, "legally": 0.9859245891859288, "ptsd": 1.0465381695429603, "babytv": 1.1158528875989548, "misunderstood": 0.9484552442417877, "opend": 1.1563993984097714, "repaid": 1.0870846803537768, "wetting": 1.0311231015602347, "bedtime": 1.0465381695429603, "outing": 1.005991658732144, "shakes": 0.9366769406761494, "hardwood": 1.1158528875989548, "pushy": 1.0311231015602347, "sur": 1.0870846803537768, "decorate": 1.005991658732144, "android": 1.1563993984097714, "galaxy": 0.9954556071663613, "fend": 0.9954556071663613, "draining": 1.0870846803537768, "excuses": 0.9549090963555449, "village": 0.9166098711299343, "twist": 1.0311231015602347, "slick": 0.9549090963555449, "seamless": 1.0870846803537768, "11th": 1.0465381695429603, "2001": 1.0177699622977823, "tacos": 0.9261408891103667, "inconvenient": 0.9261408891103667, "devasted": 0.9692191807196121, "operations": 1.1563993984097714, "tring": 1.1563993984097714, "fnd": 1.1158528875989548, "mba": 1.0177699622977823, "cordial": 1.1563993984097714, "slacker": 1.0311231015602347, "consultation": 1.1563993984097714, "repairman": 0.9692191807196121, "1-2": 1.1158528875989548, "mths": 1.1563993984097714, "scout": 0.96180838350424, "cringe": 0.96180838350424, "a.": 0.9772234514869658, "roses": 0.96180838350424, "c.": 1.0647703252223557, "professionally": 0.9366769406761494, "mighty": 0.96180838350424, "jousting": 1.0311231015602347, "conscience": 0.9423927820601442, "bora": 1.1563993984097714, "doggy": 0.8924936654482455, "pekingese": 1.0870846803537768, "chin": 1.0311231015602347, "minpin": 1.1158528875989548, "cousing": 1.0870846803537768, "estate": 0.8791405261857932, "vent": 0.9859245891859288, "distract": 0.9366769406761494, "earthworm": 1.0177699622977823, "curt": 1.0870846803537768, "albert": 1.0870846803537768, "einstein": 0.9772234514869658, "suggestions": 1.0647703252223557, "addiction": 0.8543569097953351, "sturgis": 1.0177699622977823, "vacationing": 0.9423927820601442, "bikes": 0.8924936654482455, "reputable": 1.0177699622977823, "advertised": 1.0465381695429603, "sizing": 1.0647703252223557, "nasa": 0.9549090963555449, "turtles": 0.96180838350424, "henry": 1.0870846803537768, "winkler": 1.0870846803537768, "fonz": 1.0870846803537768, "genuine": 0.9549090963555449, "accommodating": 1.0465381695429603, "buck": 0.9772234514869658, "ebay": 0.8701793103168245, "wound": 0.8619555004931274, "gushing": 1.0870846803537768, "unphased": 1.0647703252223557, "neurofeedback": 0.9692191807196121, "autism": 1.1563993984097714, "trauma-": 1.1563993984097714, "issues-": 1.1563993984097714, "electro": 1.1563993984097714, "retrain": 1.1563993984097714, "explaining": 0.9692191807196121, "layman": 1.1563993984097714, "wifes": 0.9261408891103667, "stream": 0.9692191807196121, "twitch": 0.9212618726934235, "11.": 0.9859245891859288, "adulting": 0.9423927820601442, "too.i": 1.1563993984097714, "apropos": 1.1563993984097714, "shunned": 1.0870846803537768, "container": 0.9772234514869658, "baltimore": 1.0647703252223557, "consolidating": 1.1563993984097714, "scandal": 1.1563993984097714, "arond": 1.1158528875989548, "refinish": 1.1158528875989548, "blossom": 0.9859245891859288, "rot": 1.0311231015602347, "ouija": 1.0870846803537768, "rollercoasters": 0.8730780640041497, "announcing": 1.1158528875989548, "embracing": 1.0870846803537768, "doubles": 1.0465381695429603, "undue": 1.1563993984097714, "negativity": 1.0647703252223557, "charming": 1.0311231015602347, "cramped": 1.1563993984097714, "trains": 0.96180838350424, "bait": 1.0465381695429603, "rows": 1.0647703252223557, "jet": 0.9261408891103667, "heater": 0.9366769406761494, "rodents": 1.0177699622977823, "aspca": 1.0177699622977823, "advocate": 0.9692191807196121, "tore": 0.8760633603191178, "nighttime": 1.0311231015602347, "restrictive": 1.1563993984097714, "eater": 0.9692191807196121, "readily": 1.1158528875989548, "motors": 1.1563993984097714, "adjustment": 1.0647703252223557, "suffice": 1.0870846803537768, "thieves": 0.9549090963555449, "are-": 1.1563993984097714, "marching": 1.0647703252223557, "vitamin": 1.0465381695429603, "elderberry": 1.1563993984097714, "\\": 0.9366769406761494, "bermuda": 1.1158528875989548, "cricket": 1.005991658732144, "crawl": 0.912164694872851, "finds": 0.8791405261857932, "mrs.": 1.0465381695429603, "doubtfire": 1.1563993984097714, "misery": 1.005991658732144, "wealth": 1.0870846803537768, "dizzy": 1.0870846803537768, "book/music": 1.1563993984097714, "resolve": 0.9423927820601442, "entry": 1.0647703252223557, "experienced.\\": 1.1563993984097714, "maintained": 1.1563993984097714, "connor": 1.0647703252223557, "preorder": 1.1563993984097714, "enchiladas": 1.0870846803537768, "excruciating": 1.0870846803537768, "improves": 1.0465381695429603, "fibro": 1.005991658732144, "have-to": 1.1563993984097714, "encounter": 0.9954556071663613, "morningt": 1.1563993984097714, "sneezed": 0.96180838350424, "buger": 1.0870846803537768, "fatigued": 1.0870846803537768, "fatigue": 1.1158528875989548, "niagara": 1.0870846803537768, "integrity": 1.0177699622977823, "folk": 0.9954556071663613, "vinegar": 1.005991658732144, "sundae": 1.0177699622977823, "5am": 0.9484552442417877, "becky": 0.9549090963555449, "dissertation": 1.0311231015602347, "sight-see": 1.1563993984097714, "short-term": 1.0870846803537768, "severence": 1.1563993984097714, "scenery": 0.9692191807196121, "partially": 0.9772234514869658, "bearings": 1.1563993984097714, "obliged": 1.0465381695429603, "incessantly": 1.0870846803537768, "tipped": 0.9312702185491217, "necessarily": 0.96180838350424, "insight": 1.0870846803537768, "layed": 1.1563993984097714, "lemons": 1.0465381695429603, "spurred": 1.1563993984097714, "matured": 1.0311231015602347, "perspectives": 1.0465381695429603, "smother": 1.1563993984097714, "airbnb": 0.9312702185491217, "5000": 0.9549090963555449, "bloomer": 1.0870846803537768, "abide": 1.1563993984097714, "restless": 1.1158528875989548, "motivator": 1.0465381695429603, "problems.i": 1.1563993984097714, "temperament": 1.1563993984097714, "trust-": 1.1563993984097714, "goldie": 1.005991658732144, "architecture": 1.0177699622977823, "lonliness": 1.0870846803537768, "hasty": 1.1158528875989548, "viewpoint": 1.1158528875989548, "tailgates": 1.1158528875989548, "rummaging": 1.0311231015602347, "sleepless": 1.0647703252223557, "sedan": 1.0465381695429603, "uhaul": 1.0465381695429603, "selfishness": 1.0647703252223557, "observe": 1.0870846803537768, "passive": 1.0870846803537768, "carnival": 0.8619555004931274, "languages": 0.9423927820601442, "interpreter": 1.0870846803537768, "embassy": 1.0870846803537768, "telephone": 1.0177699622977823, "revealing": 1.1158528875989548, "flips": 0.9954556071663613, "cartwheel": 1.0177699622977823, "mat": 0.9423927820601442, "twirling": 1.0647703252223557, "impack": 1.1563993984097714, "couldnte": 1.1563993984097714, "greek": 0.96180838350424, "gerbil": 1.0870846803537768, "gary": 1.1158528875989548, "wiht": 1.0177699622977823, "emu": 1.0465381695429603, "darling": 1.0465381695429603, "instance": 0.9549090963555449, "awesom": 1.1563993984097714, "pallets": 1.0870846803537768, "managers": 0.9484552442417877, "20.": 1.0311231015602347, "acne": 1.0465381695429603, "apr": 1.1563993984097714, "existed": 0.9954556071663613, "crapped": 0.9772234514869658, "imaginative": 1.1563993984097714, "deathnote": 1.1158528875989548, "copying": 1.0647703252223557, "doritos": 1.0311231015602347, "dew": 1.0465381695429603, "hides": 1.0177699622977823, "hinder": 1.1563993984097714, "spawn": 1.0870846803537768, "planted": 0.912164694872851, "smelling": 0.8619555004931274, "pollen": 1.0870846803537768, "tender": 1.0465381695429603, "pigeons": 0.9859245891859288, "stalking": 0.9954556071663613, "summon": 1.1158528875989548, "gazed": 1.1563993984097714, "impose": 1.0870846803537768, "stiff": 1.0647703252223557, "consumed": 1.1563993984097714, "cron": 1.1563993984097714, "corn": 0.8889845334671185, "pork": 1.0177699622977823, "panicky": 1.0177699622977823, "breathless": 1.0870846803537768, "forcefully": 1.1158528875989548, "displeased": 1.0870846803537768, "pardon": 1.1158528875989548, "morrow": 1.1158528875989548, "sheet": 0.9859245891859288, "clarinet": 1.0465381695429603, "ordeal": 0.9079087334309712, "hershey": 0.9692191807196121, "pennsylvania": 1.1158528875989548, "footlongs": 1.0870846803537768, "jerry": 0.9954556071663613, "navigation": 1.005991658732144, "refresh": 1.1563993984097714, "severely": 0.9772234514869658, "prized": 0.9423927820601442, "kentucky": 1.0465381695429603, "derby": 1.0870846803537768, "whys": 0.9954556071663613, "jaw": 1.0177699622977823, "admired": 0.9312702185491217, "frames": 1.0870846803537768, "balling": 0.9954556071663613, "paintballing": 1.1563993984097714, "essemtial": 1.1563993984097714, "dint": 1.005991658732144, "mysterious": 1.1158528875989548, "seagull": 1.0177699622977823, "swooped": 1.0647703252223557, "endings": 1.1158528875989548, "bride": 0.9484552442417877, "theon": 1.0870846803537768, "def": 0.9261408891103667, "policeman": 0.9692191807196121, "sucky": 1.1158528875989548, "council": 1.0870846803537768, "clerks": 1.1158528875989548, "freaky": 0.9859245891859288, "yourself/": 1.1563993984097714, "yearning": 1.1158528875989548, "accents": 1.0465381695429603, "amovie": 1.1158528875989548, "caption": 1.1563993984097714, "strokes": 1.0870846803537768, "foids": 1.0647703252223557, "offers": 0.9166098711299343, "tanning": 1.0465381695429603, "beds": 1.0311231015602347, "massages": 1.1563993984097714, "cardio": 0.9954556071663613, "brown": 0.8568261710543722, "giftcard": 1.0870846803537768, "pretzel": 1.0870846803537768, "digital": 0.9549090963555449, "rabbit": 0.8037633459481551, "shine": 0.9772234514869658, "owns": 0.9261408891103667, "backs": 0.9366769406761494, "wth": 1.1563993984097714, "modest": 1.1563993984097714, "irritable": 1.005991658732144, "whcih": 1.1563993984097714, "reimburse": 1.1158528875989548, "motorist": 1.005991658732144, "louisville": 1.1563993984097714, "eggplant": 0.8730780640041497, "suicide": 0.9484552442417877, "buds": 1.0311231015602347, "donut": 0.9772234514869658, "yes.my": 1.0647703252223557, "kisses": 0.9212618726934235, "romance": 0.9954556071663613, "entity": 1.1563993984097714, "i8": 1.0647703252223557, "presumably": 1.0647703252223557, "upgraded": 0.9692191807196121, "hardships": 1.0647703252223557, "newspaper": 0.9038265339789459, "goof": 0.9423927820601442, ".that": 1.1563993984097714, "austin": 1.005991658732144, "dime": 0.9772234514869658, "medics": 1.1563993984097714, "forgiveness": 1.0465381695429603, "existence": 1.0311231015602347, "cruelty": 0.9079087334309712, "haste": 1.1563993984097714, "gutter": 0.9772234514869658, "twinge": 1.0870846803537768, "sisiter": 1.1563993984097714, "costumes": 0.9549090963555449, "bloody": 0.96180838350424, "steers": 1.1563993984097714, "joyous": 1.005991658732144, "celebrations": 1.0647703252223557, "keel": 1.1563993984097714, "odour": 1.0465381695429603, "bs'ed": 1.1563993984097714, "\u00a3100": 1.0870846803537768, "recklessly": 1.0465381695429603, "truthful": 1.1158528875989548, "organised": 1.0177699622977823, "sting": 0.9692191807196121, "banks": 0.9423927820601442, "100k": 1.0177699622977823, "unwanted": 1.0465381695429603, "subordinate": 1.1563993984097714, "royale": 1.1563993984097714, "pharmacist": 1.0870846803537768, "ulterior": 1.1563993984097714, "covet": 1.1158528875989548, "pending": 1.0465381695429603, "cancellations": 1.1563993984097714, "interests": 0.8730780640041497, "expects": 1.0870846803537768, "ti": 1.0311231015602347, "thrice": 0.9954556071663613, "reconnect": 0.9423927820601442, "salaries": 1.0311231015602347, "increased": 0.9692191807196121, "damper": 1.0311231015602347, "rice": 0.8472951530739398, "sorrry": 1.1158528875989548, "sped": 1.0311231015602347, "demon": 1.0465381695429603, "lecturer": 1.0465381695429603, "shave": 0.9212618726934235, "shaggy": 1.0870846803537768, "beard": 0.8889845334671185, "contruction": 1.0870846803537768, "extorted": 1.0870846803537768, "mentioning": 1.1158528875989548, "reporting": 0.9772234514869658, "transparent": 1.0647703252223557, "apologies": 1.0870846803537768, "expand": 1.0465381695429603, "passport": 0.9212618726934235, "surbeys": 1.1158528875989548, "donating": 1.0465381695429603, "plasma": 1.005991658732144, "flushed": 1.0870846803537768, "rehearsed": 0.9772234514869658, "confidant": 1.0870846803537768, "cowardly": 1.1563993984097714, "worship": 1.0465381695429603, "shoulda": 1.1563993984097714, "goody": 1.1563993984097714, "deathly": 1.005991658732144, "lady-love": 1.1563993984097714, "stings": 1.0311231015602347, "ywell": 1.1563993984097714, "raptor": 1.0177699622977823, "blissfully": 1.0647703252223557, "unnerving": 0.9366769406761494, "takeout": 1.0177699622977823, "invoke": 1.1563993984097714, "previews": 1.005991658732144, "est": 1.1563993984097714, "squared": 1.005991658732144, "overcharge": 1.1158528875989548, "consultant": 1.0870846803537768, "firms": 1.0870846803537768, "attraction": 0.9954556071663613, "wonderland": 1.1158528875989548, "1968": 1.0647703252223557, "c10": 1.0870846803537768, "backfired": 1.1563993984097714, "materials": 0.8889845334671185, "ie": 1.0647703252223557, "swimmies": 1.0870846803537768, "inflatable": 1.1158528875989548, "removes": 1.1563993984097714, "systems": 0.9859245891859288, "harley": 1.1563993984097714, "shopvac": 1.0870846803537768, "judgemental": 1.0311231015602347, "bff": 1.0465381695429603, "servers": 1.0870846803537768, "sociable": 1.1563993984097714, "vodka": 1.0465381695429603, "gagged": 1.0647703252223557, "reconciled": 1.1563993984097714, "somemcdonalds": 1.1158528875989548, "leash": 0.8268157118093384, "prestty": 1.0870846803537768, "screensavers": 1.0870846803537768, "coud": 1.0647703252223557, "sofa": 0.9166098711299343, "leather": 0.9484552442417877, "imperfections": 1.0870846803537768, "tended": 1.005991658732144, "urgent": 1.005991658732144, "bleached": 1.0870846803537768, "paralysis": 1.0311231015602347, "incompetence": 1.1563993984097714, "depressive": 1.1563993984097714, "cooled": 1.0465381695429603, "stupidest": 1.1158528875989548, "barbecue": 0.9954556071663613, "ribs": 0.9859245891859288, "meats": 1.1158528875989548, "sauces": 0.9859245891859288, "odor": 0.9692191807196121, "spraying": 0.9954556071663613, "ts": 1.1563993984097714, "footage": 1.0870846803537768, "1600": 1.0311231015602347, "surviving": 1.0465381695429603, "strings": 1.005991658732144, "lumped": 1.0870846803537768, "anyplace": 1.1563993984097714, "unprepared": 0.8889845334671185, "bodybuilding": 0.9484552442417877, "2-3": 1.0647703252223557, "laof": 1.1563993984097714, "mold": 0.8450478674887338, "gagging": 1.0465381695429603, "straightened": 0.9423927820601442, "bullshit": 1.1158528875989548, "reconcile": 1.0311231015602347, "unbalanced": 1.1563993984097714, "sugary": 1.0870846803537768, "analyst": 1.005991658732144, "salvageable": 1.0647703252223557, "apolitical": 1.1563993984097714, "relied": 0.9859245891859288, "wobbly": 1.0870846803537768, "sega": 1.0465381695429603, "contra": 1.1158528875989548, "uau": 1.1158528875989548, "manipulative": 1.1563993984097714, "definite": 1.0311231015602347, "traidmill": 1.1563993984097714, "tomorrrow": 1.0870846803537768, "improving": 0.8889845334671185, "clocks": 1.0870846803537768, "stain": 0.8428499768168565, "congrats.you": 1.1563993984097714, "contests": 1.0177699622977823, "ticks": 0.9859245891859288, "interaction": 0.9772234514869658, "cochroach": 1.0647703252223557, "karaoke": 0.9423927820601442, "viewed": 1.1158528875989548, "exhibits": 1.1158528875989548, "keepsakes": 1.0465381695429603, "momentos": 1.0647703252223557, "112": 1.1563993984097714, "bestfriends": 1.1563993984097714, "blanket": 0.8472951530739398, "2008": 1.0465381695429603, "endeavor": 0.9954556071663613, "reffering": 1.1563993984097714, "mutilated": 1.0465381695429603, "carelessness": 0.9772234514869658, "ramp": 0.9692191807196121, "incidents": 1.0311231015602347, "bragged": 1.005991658732144, "sadder": 1.1563993984097714, "reasearching": 1.1563993984097714, "tiresome": 1.0870846803537768, "flag": 0.9166098711299343, "negatively": 0.9692191807196121, "infidelity": 0.9954556071663613, "faithfulness": 1.005991658732144, "universe": 0.9166098711299343, "soo": 0.8760633603191178, "ick": 1.0647703252223557, "instructors": 1.0465381695429603, "rapid": 1.0177699622977823, "hinders": 1.0311231015602347, "fretting": 1.1563993984097714, "brightest": 1.0465381695429603, "arch": 1.0311231015602347, "hecticness": 1.1563993984097714, "matthew": 1.0177699622977823, "voluntary": 1.1563993984097714, "evacuation": 1.1563993984097714, "fairs": 1.0311231015602347, "fashioned": 0.9859245891859288, "pleasing": 1.1158528875989548, "hovering": 1.1563993984097714, "armidillo": 1.0870846803537768, "purses": 1.0647703252223557, "shopper": 1.1563993984097714, "jon": 1.0465381695429603, "boats": 0.9859245891859288, "unloading": 1.0311231015602347, "dishwasher": 0.896130429865333, "blinker": 0.96180838350424, "processed": 1.005991658732144, "rental": 0.9166098711299343, "exhausted": 0.8823153960172512, "exploded": 1.005991658732144, "glassdoor": 1.1563993984097714, "califoria": 1.1563993984097714, "impromptu": 1.0311231015602347, "tricked": 1.0177699622977823, "2006": 1.0177699622977823, "saturdays": 0.9772234514869658, "incurable": 1.1158528875989548, "circles": 0.9954556071663613, "pill": 0.9954556071663613, "appoinment": 1.0870846803537768, "dentists": 1.0177699622977823, "hooligan": 1.0465381695429603, "embrassing": 1.0870846803537768, "14th": 0.9954556071663613, "rinsing": 1.1563993984097714, "unemployment": 0.8701793103168245, "eew": 1.1563993984097714, "furball": 1.1563993984097714, "mudder": 1.0465381695429603, "obstacle": 1.0177699622977823, "whistling": 1.0870846803537768, "ruxpin": 1.0647703252223557, "for/about": 1.1563993984097714, "wakeboarding": 1.0870846803537768, "flawless": 1.0647703252223557, "klutz": 1.1563993984097714, "organizing": 0.9261408891103667, "icky": 1.0870846803537768, "shadow": 0.8701793103168245, "lobster": 0.9549090963555449, "shellfish": 1.0647703252223557, "bookcases": 1.1158528875989548, "irritate": 1.0177699622977823, "shoplifted": 1.0465381695429603, "carrot": 1.0311231015602347, "practising": 1.1158528875989548, "costa": 1.0177699622977823, "rica": 1.0177699622977823, "incase": 1.0311231015602347, "unbrellas": 1.0870846803537768, "spontaneously": 1.0870846803537768, "umbrellas": 1.0870846803537768, "cornhole": 0.9261408891103667, "cancerous": 1.0177699622977823, "benign": 1.0177699622977823, "obstruct": 1.0870846803537768, "scold": 0.8701793103168245, "docs": 1.1563993984097714, "massage": 0.9166098711299343, "cirqe": 1.0870846803537768, "tourney": 1.0177699622977823, "coaching": 1.0177699622977823, "pitchers": 1.0311231015602347, "benefited": 1.1563993984097714, "brevity": 1.0870846803537768, "bladder": 1.0870846803537768, "stones": 0.9772234514869658, "immensaly": 1.1563993984097714, "jones": 0.9859245891859288, "releases": 1.1158528875989548, "hateful": 1.0647703252223557, "videogames": 0.9692191807196121, "cyclical": 1.1563993984097714, "advocates": 1.0870846803537768, "mistreat": 1.0870846803537768, "breeder": 1.0647703252223557, "oklahoma": 0.9859245891859288, "chargers": 0.8760633603191178, "plagued": 1.1563993984097714, "routines": 1.005991658732144, "region": 0.9954556071663613, "handkerchief": 1.0870846803537768, "stan": 1.0870846803537768, "mikita": 1.0870846803537768, "blackhawks": 1.1563993984097714, "doubts": 0.9954556071663613, "differences": 1.0177699622977823, "stew": 1.0465381695429603, "luckiest": 0.9772234514869658, "mule": 1.005991658732144, "canyon": 0.9366769406761494, "arizona": 1.0311231015602347, "sheer": 1.0647703252223557, "judgment": 0.96180838350424, "seinfeld": 1.0647703252223557, "dh": 1.1563993984097714, "smooth": 0.8543569097953351, "cherokee": 1.1563993984097714, "feast": 0.9549090963555449, "geniuses": 1.1158528875989548, "t.v": 1.1563993984097714, "arrives": 0.912164694872851, "warmer": 1.1563993984097714, "sweaters": 1.1158528875989548, "outrageous": 1.0870846803537768, "copies": 0.9859245891859288, "eles": 1.1563993984097714, "ong": 1.1158528875989548, "discs": 1.0870846803537768, "nite": 1.0647703252223557, "soak": 1.0311231015602347, "malls": 1.0465381695429603, "towns": 0.9549090963555449, "nba2k": 1.1563993984097714, "pusuing": 1.1563993984097714, "pursued": 1.1563993984097714, "certified": 0.9261408891103667, "redsox": 1.0870846803537768, "pottty": 1.1563993984097714, "pullups": 1.1158528875989548, "reverse": 0.9549090963555449, "housework": 0.896130429865333, "stinkswhen": 1.1563993984097714, "pleasantly": 0.8593579518528012, "touristy": 1.0870846803537768, "kidney": 0.896130429865333, "instances": 1.0177699622977823, "attempted": 0.9212618726934235, "abductions": 1.0465381695429603, "masters": 0.823178947392251, "liking": 0.8791405261857932, "quicker": 0.96180838350424, "youve": 1.0311231015602347, "homicides": 1.1563993984097714, "produce": 0.9423927820601442, "inland": 1.0465381695429603, "katrina": 1.0311231015602347, "pneumonia": 1.1563993984097714, "sprite": 1.1158528875989548, "u.s": 1.1158528875989548, "revolted": 1.0647703252223557, "theresa": 1.0870846803537768, "ohio": 1.0311231015602347, "buckeyes": 1.0647703252223557, "6-pack": 1.0870846803537768, "overwhelmingly": 1.0870846803537768, "regard": 1.0311231015602347, "turmoil": 0.9859245891859288, "vitriol": 1.1563993984097714, "trifecta": 1.1563993984097714, "phat": 1.0870846803537768, "caht": 1.1563993984097714, "eyed": 0.9366769406761494, "extactic": 1.0870846803537768, "farmer": 0.9692191807196121, "prove": 0.8760633603191178, "mistakenly": 0.9484552442417877, "ovation": 1.1563993984097714, "roasted": 1.1158528875989548, "plunge": 0.9772234514869658, "bedtimes": 1.0870846803537768, "educated": 1.005991658732144, "holder": 1.0311231015602347, "rustling": 0.9954556071663613, "getter": 1.1563993984097714, "buffets": 1.005991658732144, "dmvs": 1.1563993984097714, "frogs": 0.9954556071663613, "cornered": 1.0465381695429603, "frog": 0.9166098711299343, "technician": 0.9692191807196121, "tipping": 1.0870846803537768, "toss": 1.0177699622977823, "twins": 0.8286849251105537, "opposed": 1.005991658732144, "torture": 0.9423927820601442, "weirded": 1.0177699622977823, "nightgown": 0.9772234514869658, "t-shirt": 0.8760633603191178, "lingerie": 1.1563993984097714, "kkind": 1.1563993984097714, "macbook": 1.0647703252223557, "prone": 1.0311231015602347, "screwballs": 1.1158528875989548, "creamsicle": 1.1563993984097714, "underwhelming": 0.9772234514869658, "hut": 0.9312702185491217, "undercooks": 1.1158528875989548, "ht": 1.0870846803537768, "wheels": 0.8760633603191178, "hurl": 1.0870846803537768, "incorporate": 1.0870846803537768, "doorsteps": 1.1563993984097714, "normalized": 1.0870846803537768, "physician": 1.0870846803537768, "overthink": 1.0870846803537768, "subjects": 0.9692191807196121, "hime": 1.0311231015602347, "exes": 1.1158528875989548, "basking": 1.0870846803537768, "yale": 0.9954556071663613, "his/her": 1.005991658732144, "vino": 1.1563993984097714, "superstitious": 1.0311231015602347, "mushrooms": 1.1158528875989548, "nevus": 1.0870846803537768, "defying": 1.0870846803537768, "spanking": 1.0177699622977823, "spanked": 1.0311231015602347, "panther": 1.0177699622977823, "affects": 1.0647703252223557, "up.i": 1.1563993984097714, "re-living": 1.0647703252223557, "needle": 0.9692191807196121, "half-way": 1.1563993984097714, "waits": 1.005991658732144, "clunker": 1.1563993984097714, "someting": 1.0465381695429603, "warp": 1.1158528875989548, "monogomous": 1.1563993984097714, "juinor": 1.1563993984097714, "purposely": 0.9772234514869658, "rarer": 1.1563993984097714, "frend": 1.1563993984097714, "nachos": 0.9484552442417877, "devour": 1.1158528875989548, "creamery": 1.0311231015602347, "gaining": 0.96180838350424, "converse": 1.0311231015602347, "iirreplaceable": 1.1563993984097714, "innings": 1.0870846803537768, "division": 0.9772234514869658, "link": 0.96180838350424, "ads": 0.9859245891859288, "camaro": 1.0177699622977823, "regime": 1.0465381695429603, "revenge": 0.96180838350424, "ids": 1.1563993984097714, "scrapbook": 0.896130429865333, "cangratulations": 1.1563993984097714, "entitlement": 1.1158528875989548, "vaccuum": 1.0647703252223557, "vacuums": 1.0465381695429603, "12am": 1.1158528875989548, "skis": 1.0311231015602347, "thriving": 0.9954556071663613, "dog-watch": 1.0870846803537768, "slow-moving": 1.1563993984097714, "bluegrass": 1.0647703252223557, "nugget": 1.0177699622977823, "spur": 1.0177699622977823, "lifeless": 1.0465381695429603, "weakness": 1.0465381695429603, "balloon": 1.0647703252223557, "bf": 0.9954556071663613, "legos": 0.912164694872851, "prisoners": 1.0870846803537768, "cuss": 1.1158528875989548, "teared": 1.0311231015602347, "mornings": 0.8855943782995503, "traumas": 1.0870846803537768, "roblox": 1.0870846803537768, "verdict": 1.1563993984097714, "rattler": 1.0870846803537768, "antonio": 1.005991658732144, "shaky": 1.0177699622977823, "rub": 0.9549090963555449, "accessible": 1.0870846803537768, "achievnment": 1.1563993984097714, "copic": 1.1563993984097714, "markers": 1.0177699622977823, "mailed": 1.0311231015602347, "cracker": 1.0177699622977823, "jacks": 0.9859245891859288, "golfing": 1.0465381695429603, "pole": 0.8855943782995503, "dared": 0.9859245891859288, "[": 0.9366769406761494, "bleep": 1.225714116465766, "]": 0.9366769406761494, "sponge": 1.1158528875989548, "provides": 1.0870846803537768, "regretting": 1.0870846803537768, "curiousity": 1.1563993984097714, "bomber": 1.0870846803537768, "updated": 0.96180838350424, "clippers": 1.1158528875989548, "nails": 0.9038265339789459, "constructs": 1.1563993984097714, "appalling": 1.0647703252223557, "alcoholics": 1.1563993984097714, "reminding": 0.9954556071663613, "maroon": 1.005991658732144, "infamous": 1.1563993984097714, "anabolic": 1.0870846803537768, "premade": 1.0870846803537768, "bruh": 1.0647703252223557, "quotes": 1.0647703252223557, "cartilage": 1.0870846803537768, "pierced": 1.0311231015602347, "tattoo": 0.8450478674887338, "toyota": 0.9166098711299343, "tee": 1.0177699622977823, "kimchi": 0.9423927820601442, "comparing": 1.0177699622977823, "budweiser": 1.1158528875989548, "induldge": 1.1563993984097714, "takin": 1.0870846803537768, "shortest": 1.1563993984097714, "gioter": 1.1563993984097714, "minerals": 1.1563993984097714, "worrier": 1.1563993984097714, "correcting": 1.1158528875989548, "lackadaisical": 1.0311231015602347, "processor": 1.005991658732144, "teslas": 1.1563993984097714, "cosigned": 0.9954556071663613, "trolls": 0.9859245891859288, "onine": 1.0870846803537768, "laps": 1.0870846803537768, "gateway": 1.1563993984097714, "3000": 1.0465381695429603, "funnel": 0.9772234514869658, "hinted": 1.0870846803537768, "duke": 1.0177699622977823, "fermented": 1.1563993984097714, "napa": 1.1563993984097714, "cabbage": 1.1563993984097714, "narcissistic": 1.0647703252223557, "shredded": 0.9549090963555449, "8-pack": 1.1563993984097714, "lottory": 1.1563993984097714, "resturaunt": 1.0465381695429603, "syrup": 1.0647703252223557, "ensured": 1.0870846803537768, "obedience": 0.96180838350424, "distinction": 1.0870846803537768, "mans": 1.0177699622977823, "decadent": 1.1563993984097714, "pinnacle": 1.0870846803537768, "typing": 1.0465381695429603, "hte": 1.1158528875989548, "dumpsters": 1.0647703252223557, "overpopulation": 1.0870846803537768, "cuba": 1.0177699622977823, "palmetto": 1.0465381695429603, "raid": 1.0870846803537768, "possessed": 1.1563993984097714, "attracts": 1.0465381695429603, "shen": 1.1563993984097714, "swollen": 0.9484552442417877, "tub": 0.8999044626636176, "exercised": 1.0647703252223557, "visual": 1.0311231015602347, "middle-school": 1.0870846803537768, "positions": 0.9549090963555449, "good.i": 1.1158528875989548, "whoopeee": 1.1563993984097714, "lil": 0.9423927820601442, "freelancing": 1.1563993984097714, "whle": 1.1563993984097714, "maintaining": 1.0465381695429603, "conrats": 1.1563993984097714, "subaru": 0.9954556071663613, "wrx": 1.0647703252223557, "whiskey": 0.9692191807196121, "vibe": 1.0311231015602347, "hammock": 0.912164694872851, "auto-immune": 0.9954556071663613, "lifes": 1.005991658732144, "dui": 0.9954556071663613, "straw": 0.9692191807196121, "complicate": 1.1158528875989548, "chute": 1.0465381695429603, "compensate": 1.0465381695429603, "overbearing": 1.0465381695429603, "backfires": 1.1158528875989548, "self-respect": 1.0647703252223557, "desperately": 0.896130429865333, "scheme": 1.0465381695429603, "employed": 0.9079087334309712, "intimidated": 1.0465381695429603, "geta": 1.1563993984097714, "updates": 1.0647703252223557, "forehead": 1.0647703252223557, "crickets": 1.0311231015602347, "dubia": 1.1563993984097714, "bouts": 1.1158528875989548, "yaya": 1.1563993984097714, "trusts": 0.9954556071663613, "statistically": 1.1158528875989548, "positivity": 0.9859245891859288, "though-": 1.0870846803537768, "5pm": 1.0870846803537768, "wildlife": 0.9166098711299343, "waddled": 1.1158528875989548, "wold": 1.0311231015602347, "firebomb": 1.1158528875989548, "spoons": 1.1158528875989548, "booking": 1.0647703252223557, "drowns": 1.0870846803537768, "ordinance": 1.0870846803537768, "screens": 1.0465381695429603, "highs": 1.0870846803537768, "todays": 1.0311231015602347, "titled": 1.1563993984097714, "misbehave": 1.1563993984097714, "jelous": 1.005991658732144, "trial": 0.9423927820601442, "refunded": 0.9423927820601442, "arg": 1.0870846803537768, "rep": 0.9366769406761494, "refunding": 1.1158528875989548, "aug": 1.0177699622977823, "acct": 1.1563993984097714, "snotty": 1.0647703252223557, "disrupted": 1.0647703252223557, "reps": 1.0647703252223557, "disguised": 1.0870846803537768, "manner": 0.9212618726934235, "epilepsy": 1.0465381695429603, "mri": 0.9038265339789459, "atention": 1.1563993984097714, "dash": 1.005991658732144, "skys": 1.1563993984097714, "venture": 0.9859245891859288, "honour": 1.1563993984097714, "transport": 0.9772234514869658, "commute": 1.0177699622977823, "commuting": 0.9954556071663613, "punctuality": 1.1563993984097714, "slowpoke": 1.0870846803537768, "re-take": 1.1563993984097714, "guided": 1.0465381695429603, "-but": 1.1158528875989548, "setback": 1.0870846803537768, "specified": 1.1563993984097714, "fiances": 1.005991658732144, "puzzling": 1.0870846803537768, "surface": 0.9366769406761494, "inevitably": 1.0647703252223557, "phoenix": 1.0647703252223557, "waterslide": 1.005991658732144, "collge": 1.1563993984097714, "187": 1.1158528875989548, "lb": 1.005991658732144, "140": 1.0870846803537768, "maintence": 1.1563993984097714, "spoiling": 1.0177699622977823, "repaving": 1.1158528875989548, "becasue": 1.005991658732144, "unappreciative": 1.1563993984097714, "childcare": 1.0647703252223557, "sank": 1.0465381695429603, "activist": 1.0870846803537768, "protest": 1.0177699622977823, "ihave": 1.1563993984097714, "ebery": 1.1563993984097714, "heartwarming": 0.9772234514869658, "ther": 0.9954556071663613, "forwarded": 1.1563993984097714, "drought": 1.1158528875989548, "bargains": 1.1158528875989548, "therejection": 1.1563993984097714, "tyme": 1.1563993984097714, "pans": 1.0465381695429603, "labyrinth": 1.0870846803537768, "guillermo": 1.1563993984097714, "del": 1.1563993984097714, "toro": 1.1563993984097714, "injuring": 1.1563993984097714, "mobility": 1.1563993984097714, "30mins": 1.0465381695429603, "johnny": 1.0465381695429603, "oldie": 1.1158528875989548, "connection": 0.8701793103168245, "vietnam": 1.0647703252223557, "mountian": 1.0870846803537768, "wired": 1.005991658732144, "unplug": 1.1158528875989548, "modem": 1.1563993984097714, "88": 1.0177699622977823, "swet": 1.1563993984097714, "crashes": 1.0177699622977823, "everynight": 1.0465381695429603, "11pm": 1.0870846803537768, "grassy": 1.1158528875989548, "facorite": 1.1563993984097714, "29th": 1.0465381695429603, "shocker": 1.0311231015602347, "mandela": 1.0870846803537768, "paths": 1.1158528875989548, "craziest": 0.9079087334309712, "s.a.t": 1.0870846803537768, "trails": 1.0177699622977823, "deepest": 0.96180838350424, "darkest": 0.9859245891859288, "barista": 0.8924936654482455, "courageous": 1.0177699622977823, "thunderstorms": 0.9079087334309712, "oppurtunites": 1.1563993984097714, "freelancer": 1.0465381695429603, "coconut": 0.9772234514869658, "agre": 1.1563993984097714, "shepard": 1.0465381695429603, "destress": 1.0311231015602347, "capacities": 1.1563993984097714, "backup": 0.9484552442417877, "fivel": 1.0870846803537768, "paranoid": 0.8791405261857932, "default": 1.1158528875989548, "waterfall": 0.9954556071663613, "eliminated": 1.0870846803537768, "sporting": 1.0177699622977823, "x": 0.9772234514869658, "skateboarding": 0.9772234514869658, "bearable": 1.1563993984097714, "fleshed": 1.1563993984097714, "script": 1.0311231015602347, "images": 0.9859245891859288, "ca": 1.0647703252223557, "alligator": 0.9366769406761494, "315lbs": 1.1563993984097714, "companions": 0.9423927820601442, "budgie": 1.0870846803537768, "headstart": 1.0465381695429603, "peanuts": 1.0311231015602347, "9-5": 1.1158528875989548, "kaching": 1.0870846803537768, "kaaaching": 1.1563993984097714, "summing": 1.1563993984097714, "craft": 0.9312702185491217, "wheelies": 1.1563993984097714, "carbon": 1.0870846803537768, "rigid": 1.1158528875989548, "springy": 1.1563993984097714, "opting": 1.1563993984097714, "conventional": 1.1563993984097714, "preach": 1.1158528875989548, "pollution": 1.1158528875989548, "tenfold": 1.0870846803537768, "him/": 1.1563993984097714, "splashed": 1.0177699622977823, "automation": 1.1563993984097714, "sprang": 1.1158528875989548, "o+": 1.1563993984097714, "aught": 1.1563993984097714, "dep": 1.1563993984097714, "loner": 0.9692191807196121, "nirvana": 1.1563993984097714, "sounce": 1.1563993984097714, "bullseye": 1.0647703252223557, ".45": 1.0870846803537768, "magnum": 1.0465381695429603, "mags": 1.1563993984097714, "44": 1.1158528875989548, "17.": 1.0311231015602347, "scholarships": 0.9859245891859288, "footprints": 1.1158528875989548, "aviation": 1.1563993984097714, "/oh": 1.1563993984097714, "larger": 0.9484552442417877, "networking": 0.9772234514869658, "checkin": 1.1563993984097714, "phenomena": 1.1563993984097714, "disinterested": 1.1158528875989548, "seaweed": 1.1158528875989548, "salted": 1.0647703252223557, "crunchy": 1.1563993984097714, "hadly": 1.1563993984097714, "transported": 1.0870846803537768, "deja": 1.1563993984097714, "vu": 1.1563993984097714, "imagining": 1.0177699622977823, "oculus": 0.9366769406761494, "rift": 0.9366769406761494, "virtual": 0.9954556071663613, "parachuting": 1.0311231015602347, "parachute": 1.0311231015602347, "malfunction": 0.912164694872851, "antagonistic": 1.0870846803537768, "disrespects": 1.0465381695429603, "arm": 0.8146267300484347, "disrespected": 1.1563993984097714, "1995": 1.0311231015602347, "camry": 0.9954556071663613, "intimate": 0.9954556071663613, "stunk": 0.9859245891859288, "chained": 1.0311231015602347, "ink": 1.0647703252223557, "genre": 0.9484552442417877, "donkey": 1.0870846803537768, "pikachu": 1.1158528875989548, "1999.": 1.1158528875989548, "cancun": 1.1563993984097714, "creeps": 0.9079087334309712, "strained": 1.1563993984097714, "mustang": 0.912164694872851, "resent": 1.0870846803537768, "sewing": 0.9692191807196121, "exceptional": 1.0870846803537768, "retrace": 1.005991658732144, "meowing": 0.9772234514869658, "nooooooo": 1.1563993984097714, "mt": 0.9261408891103667, "dakota": 1.0311231015602347, "orderd": 1.1563993984097714, "tshirt": 0.9484552442417877, "limited": 0.9366769406761494, "granddad": 0.9859245891859288, "fished": 1.0870846803537768, "'first": 1.0465381695429603, "christmases": 0.9954556071663613, "reminder": 0.8701793103168245, "intensely": 1.0465381695429603, "pto": 1.0177699622977823, "sumer": 1.0647703252223557, "good.its": 1.1563993984097714, "habbits": 1.1563993984097714, "pretending": 1.005991658732144, "hourly": 1.1158528875989548, "intentionally": 0.9484552442417877, "nods": 1.1158528875989548, "engages": 1.1563993984097714, "busies": 1.1563993984097714, "proven": 1.1158528875989548, "portrait": 1.1563993984097714, "studio": 0.9859245891859288, "twos": 1.1563993984097714, "risking": 1.0870846803537768, "firts": 1.1563993984097714, "timeless": 1.0647703252223557, "odyssey": 1.1158528875989548, "wouls": 1.1563993984097714, "gre": 0.9261408891103667, "slacking": 0.9366769406761494, "afloat": 0.9954556071663613, "accordingly": 1.0647703252223557, "greatness": 1.1158528875989548, "freinds": 1.0870846803537768, "phew": 0.9261408891103667, "ridley": 1.0870846803537768, "stellar": 0.9954556071663613, "bhb": 1.0870846803537768, "salts": 1.0870846803537768, "intrigued": 0.9772234514869658, "worthless": 0.9484552442417877, "announcements": 1.0647703252223557, "gator": 1.1158528875989548, "seducing": 1.1563993984097714, "actress": 1.0870846803537768, "marinating": 1.1563993984097714, "predict": 0.9692191807196121, "ironing": 1.1563993984097714, "devils": 1.0870846803537768, "busier": 1.0647703252223557, "meg": 0.9212618726934235, "knox": 1.0311231015602347, "ilfe": 1.1563993984097714, "revolves": 1.0647703252223557, "reusing": 1.1563993984097714, "combinient": 1.1563993984097714, "mosquito": 0.9549090963555449, "preform": 1.0465381695429603, "odometer": 1.0870846803537768, "meatballs": 1.0870846803537768, "countywide": 1.1563993984097714, "sneaker": 1.1563993984097714, "dunking": 1.1563993984097714, "sneakers": 1.0870846803537768, "ob": 1.0177699622977823, "lanterns": 1.1158528875989548, "schoolers": 1.1563993984097714, "scalp": 1.1563993984097714, "feature": 0.9772234514869658, "nifty": 1.1158528875989548, "hardcopy": 1.1563993984097714, "oy": 1.1158528875989548, "pa": 1.0311231015602347, "tres": 1.0870846803537768, "leche": 1.0870846803537768, "80k": 1.0870846803537768, "flaky": 1.0311231015602347, "underwent": 1.0870846803537768, "tofu": 1.0647703252223557, "jittery": 1.005991658732144, "reason-": 1.1563993984097714, "perfection": 1.0177699622977823, "well.and": 1.1563993984097714, "peopel": 1.1563993984097714, "therapist": 0.8855943782995503, "domino": 1.0311231015602347, "plates": 0.8889845334671185, "glutton": 1.1563993984097714, "piles": 1.0870846803537768, "piled": 1.0465381695429603, "scamp": 1.0870846803537768, "freshly": 1.1158528875989548, "aching": 1.1158528875989548, "agony": 1.1158528875989548, "rugrats": 0.9772234514869658, "caregivers": 1.1563993984097714, "girlfirend": 1.0465381695429603, "disorder": 0.9859245891859288, "turkish": 1.0647703252223557, "tyke": 1.0465381695429603, "commands": 0.9166098711299343, "touches": 1.1158528875989548, "peeve": 0.9484552442417877, "litterbugs": 1.1563993984097714, "butts": 1.0177699622977823, "sneeze": 0.9954556071663613, "sling": 1.0647703252223557, "doorhandle": 1.0870846803537768, "sanitizing": 1.1563993984097714, "makeover": 0.9954556071663613, "makeovers": 1.1563993984097714, "peeing": 0.9079087334309712, "imo": 1.005991658732144, "somedays": 1.0870846803537768, "handstand": 1.0870846803537768, "burp": 1.0465381695429603, "silent": 0.9366769406761494, "celiac": 1.0870846803537768, "vegetable": 0.9312702185491217, "juices": 1.0177699622977823, "smoothies": 1.0465381695429603, "nutrients": 1.1563993984097714, "pear": 1.1563993984097714, "transferred": 0.896130429865333, "gripping": 1.1563993984097714, "restaruant": 1.0870846803537768, "barn": 0.9549090963555449, "rethink": 1.0177699622977823, "splint": 1.1158528875989548, "presention": 1.0870846803537768, "frineds": 1.1563993984097714, "slices": 0.9772234514869658, "hearted": 1.0870846803537768, "clocked": 1.0311231015602347, "arrest": 1.0465381695429603, "brag": 0.9692191807196121, "granola": 1.0647703252223557, "4am": 0.9423927820601442, "24.7": 1.0870846803537768, "creeped": 0.9692191807196121, "disappeared": 0.9549090963555449, "now-": 1.1158528875989548, "wrestle": 1.0177699622977823, "polar": 1.1563993984097714, "minte": 1.1563993984097714, "millionaire": 0.9484552442417877, "marathons": 1.0311231015602347, "sacrificed": 1.0465381695429603, "buried": 1.0311231015602347, "writting": 1.0870846803537768, "pre-k": 0.9692191807196121, "moviepass": 1.0177699622977823, "viable": 1.1563993984097714, "brink": 1.1158528875989548, "purchasing": 0.96180838350424, "ethiopian": 1.225714116465766, "rival": 1.1563993984097714, "bights": 1.1563993984097714, "reads": 1.1563993984097714, "calendar": 1.0465381695429603, "buyer": 0.9212618726934235, "pottery": 1.1563993984097714, "mini": 0.9423927820601442, "ares": 1.1158528875989548, "browse": 1.0465381695429603, "around.i": 1.1563993984097714, "shorthanded": 1.0647703252223557, "arnb": 1.0870846803537768, "interrupting": 1.005991658732144, "disappears": 1.0870846803537768, "aomething": 1.1563993984097714, "pantyhose": 1.1158528875989548, "parakeet": 1.0465381695429603, "polly": 1.0647703252223557, "strangers": 0.8673622226201548, "pressures": 1.1563993984097714, "adulthood": 1.0465381695429603, "doo": 1.0647703252223557, "irony": 1.0647703252223557, "friemd": 1.1563993984097714, "devistated": 1.0311231015602347, "outof": 1.1563993984097714, "firat": 1.1563993984097714, "rewatching": 1.0465381695429603, "downgrade": 1.1563993984097714, "striped": 1.0870846803537768, "jerker": 1.0647703252223557, "holocaust": 1.0870846803537768, "suppies": 1.1563993984097714, "roomful": 1.0870846803537768, "labeled": 1.0465381695429603, "dean": 1.0177699622977823, "sacrifices": 1.1563993984097714, "friend/co-worker": 1.0870846803537768, "splurge": 1.005991658732144, "shadows": 0.9484552442417877, "juse": 1.1563993984097714, "aftermath": 1.0870846803537768, "nick": 1.0311231015602347, "receiver": 1.0465381695429603, "recentyl": 1.0870846803537768, "aog": 1.1158528875989548, "tvs": 1.0311231015602347, "wathcing": 1.1563993984097714, "blackk": 1.1563993984097714, "david": 1.0647703252223557, "rc": 1.0311231015602347, "wits": 1.0647703252223557, "babysitters": 1.1158528875989548, "impulse": 1.1158528875989548, "cuddle": 0.9366769406761494, "hairs": 1.005991658732144, "campions": 1.1563993984097714, "santa": 0.9423927820601442, "fe": 1.0647703252223557, "obeying": 1.1563993984097714, "hapened": 1.1563993984097714, "shoveling": 1.1563993984097714, "shovel": 1.0177699622977823, "nig": 1.1563993984097714, "joys": 0.9366769406761494, "saddening": 1.0177699622977823, "pees": 1.0177699622977823, "passesd": 1.1563993984097714, "detroit": 1.0647703252223557, "crust": 1.0870846803537768, "teh": 0.9166098711299343, "ban": 0.9954556071663613, "agree.they": 1.1563993984097714, "calculated": 1.0870846803537768, "55.": 1.1158528875989548, "gassed": 1.0647703252223557, "tentacles": 1.1158528875989548, "wriggling": 1.0870846803537768, "scraped": 0.9366769406761494, "een": 1.0870846803537768, "pooed": 0.9954556071663613, "babe": 1.0870846803537768, "ruth": 1.0870846803537768, "tall1": 1.1563993984097714, "foreigner": 1.0177699622977823, "parklands": 1.1563993984097714, "cnn": 1.0465381695429603, "parcel": 0.8114006438266126, "otehr": 1.0311231015602347, "down-sizing": 1.0870846803537768, "the4": 1.1563993984097714, "briliant": 1.1563993984097714, "zealand": 0.9954556071663613, "postal": 1.0870846803537768, "rambling": 1.1563993984097714, "cues": 1.1158528875989548, "becah": 1.1563993984097714, "favourite": 0.8179603720751939, "229": 1.0870846803537768, "+": 1.005991658732144, "sammy": 1.0870846803537768, "packet": 0.96180838350424, "confusion": 1.1563993984097714, "paret": 1.1563993984097714, "administration": 0.9423927820601442, "hppened": 1.1563993984097714, "separately": 1.0465381695429603, "nicely": 0.9484552442417877, "mock": 1.005991658732144, "hose": 0.9366769406761494, "belgian": 1.0870846803537768, "thins": 1.1158528875989548, "veg": 0.9772234514869658, "categories": 1.0870846803537768, "legend": 1.0465381695429603, "emptied": 1.0177699622977823, "sock": 1.0177699622977823, "earns": 0.9954556071663613, "mugged": 0.9954556071663613, "seniority": 1.0647703252223557, "autopilot": 0.9079087334309712, "devotion": 1.1158528875989548, "no-one": 1.1563993984097714, "fisrt": 1.1563993984097714, "betraying": 0.9954556071663613, "thikn": 1.1563993984097714, "effortlessly": 1.1563993984097714, "shopkeeper": 1.0870846803537768, "meetup": 1.1563993984097714, "presenter": 0.9692191807196121, "yeah-": 1.1563993984097714, "46": 1.0870846803537768, "shootings": 0.9954556071663613, "bbc": 1.1563993984097714, "branches": 0.9692191807196121, "tapping": 0.9261408891103667, "cutlery": 1.0870846803537768, "korn": 1.0870846803537768, "toured": 1.0647703252223557, "swung": 1.1158528875989548, "whattttttt": 1.1563993984097714, "details": 0.8646223252013434, "sedans": 1.0647703252223557, "designs": 1.005991658732144, "somene": 1.0870846803537768, "behing": 1.1563993984097714, "experiment": 1.0311231015602347, "skyping": 1.1158528875989548, "funded": 1.1563993984097714, "encouraged": 0.9166098711299343, "convention": 0.896130429865333, "knots": 1.0647703252223557, "wasting": 0.9312702185491217, "dosnt": 0.9772234514869658, "float": 1.0311231015602347, "intruder": 0.8791405261857932, "charger": 0.9549090963555449, "grrrrr": 1.0870846803537768, "tardiness": 1.1563993984097714, "advised": 1.0465381695429603, "grain": 1.0311231015602347, "regimen": 1.1563993984097714, "wht": 1.1158528875989548, "quarterly": 0.9954556071663613, "stuttering": 1.0311231015602347, "vintage": 1.005991658732144, "tenant": 1.0647703252223557, "pupper": 0.9954556071663613, "acdc": 1.0177699622977823, "touring": 1.0311231015602347, "guitarist": 1.0311231015602347, "keet": 1.1563993984097714, "racoon": 0.9772234514869658, "protection": 1.0311231015602347, "rented": 0.8619555004931274, "thundering": 0.9954556071663613, "string": 1.0177699622977823, "ins": 1.0465381695429603, "whopper": 1.0465381695429603, "healty": 1.1563993984097714, "bracelet": 0.9212618726934235, "flung": 1.0870846803537768, "styudying": 1.1563993984097714, "invasion": 1.0465381695429603, "masked": 1.1563993984097714, "burglars": 1.0465381695429603, "ransacked": 0.9954556071663613, "remarried": 1.0465381695429603, "convert": 1.1563993984097714, "scrambling": 1.0465381695429603, "roomates": 1.0311231015602347, "earring": 1.0311231015602347, "fortunatley": 1.1563993984097714, "expressed": 1.005991658732144, "discontent": 1.1563993984097714, "chad": 1.1158528875989548, "hiv": 0.9312702185491217, "flirty": 0.9692191807196121, "lenses": 1.1158528875989548, "comment": 0.9079087334309712, "littering": 1.0647703252223557, "cockroachs": 0.9772234514869658, "diligiently": 1.0870846803537768, "proceeded": 0.9261408891103667, "backbone": 1.0647703252223557, "nuisance": 0.9954556071663613, "remebering": 1.0870846803537768, "liars": 1.0870846803537768, "dowdn": 1.1563993984097714, "unsual": 1.1563993984097714, "delvered": 1.1563993984097714, "deliverd": 1.1563993984097714, "restraunt": 1.0465381695429603, "shipped": 0.9859245891859288, "preferences": 1.005991658732144, "retook": 1.0870846803537768, "maths": 1.0177699622977823, "gangs": 1.0870846803537768, "situtation": 1.0465381695429603, "knifes": 1.0647703252223557, "verify": 0.96180838350424, "fiscal": 1.0870846803537768, "compensation": 1.0465381695429603, "mins": 0.9312702185491217, "chaperoning": 1.0870846803537768, "corvette": 0.9772234514869658, "unwashed": 1.0870846803537768, "ands": 1.1563993984097714, "memners": 1.1563993984097714, "communications": 1.0870846803537768, "redeem": 1.0870846803537768, "goofy": 1.0465381695429603, "gambled": 1.0177699622977823, "invincible": 1.1563993984097714, "wears": 0.9261408891103667, "crabby": 1.1563993984097714, "shucks": 1.0647703252223557, "grammar": 1.0647703252223557, "undone": 1.0465381695429603, "realtor": 1.0465381695429603, "car-less": 1.1563993984097714, "sword": 1.0311231015602347, "wuss": 1.1563993984097714, "supplements": 0.9549090963555449, "chlorella": 1.0311231015602347, "apricot": 1.0647703252223557, "absorb": 1.1563993984097714, "minimal": 1.0870846803537768, "entertained": 1.1563993984097714, "indian": 0.9692191807196121, "monks": 1.0870846803537768, "dragging": 1.0311231015602347, "testicles": 1.0870846803537768, "beats": 0.9366769406761494, "aaa": 0.96180838350424, "be-": 1.1563993984097714, "beatings": 1.0870846803537768, "faint": 1.0647703252223557, "saddens": 1.1158528875989548, "compromise": 1.0870846803537768, "cutie": 1.005991658732144, "thousands": 0.9423927820601442, "graduates": 1.0311231015602347, "warehouse": 0.96180838350424, "inspected": 0.9484552442417877, "tentative": 1.0465381695429603, "unconditional": 1.0465381695429603, "rotted": 1.0177699622977823, "corpse": 1.0647703252223557, "cleaners": 1.1158528875989548, "stomache": 1.1158528875989548, "dope": 1.005991658732144, "sucker": 0.9549090963555449, "cuit": 1.1563993984097714, "accepting": 0.96180838350424, "sorry-": 1.1563993984097714, "thrive": 0.9692191807196121, "intensive": 1.0647703252223557, "muggy": 1.0870846803537768, "directors": 1.0870846803537768, "catastrophes": 1.1563993984097714, "catalysts": 1.1563993984097714, "autonomy": 0.9423927820601442, "grate": 1.0870846803537768, "princess": 1.1158528875989548, "fullest": 0.9692191807196121, "bruce": 1.1158528875989548, "promotional": 1.0177699622977823, "doughter": 1.0177699622977823, "adjustments": 1.0870846803537768, "unhelpful": 1.1158528875989548, "recluse": 0.9954556071663613, "poisionous": 1.0870846803537768, "autographs": 1.1158528875989548, "aura": 1.0870846803537768, "figurine": 1.0177699622977823, "unscathed": 0.9954556071663613, "widow": 1.0465381695429603, "shivers": 1.0647703252223557, "incidence": 1.1563993984097714, "hoodlums": 1.0870846803537768, "dove": 0.9079087334309712, "uhmnnn": 1.0465381695429603, "dashcam": 1.1158528875989548, "statements": 1.0870846803537768, "blurted": 1.0177699622977823, "filter": 1.0647703252223557, "peeked": 1.1563993984097714, "awards": 1.0177699622977823, "exhaust": 1.1563993984097714, "bananas": 1.0311231015602347, "brushing": 1.0870846803537768, "multinational": 1.1563993984097714, "org": 1.1158528875989548, "cemetery": 1.0311231015602347, "pots": 0.9859245891859288, "autistic": 1.0870846803537768, "unkept": 1.0870846803537768, "unpresentable": 1.1563993984097714, "poses": 1.0870846803537768, "robo-calls": 1.1563993984097714, "egged": 1.0177699622977823, "muscles": 0.9692191807196121, "braclet": 0.9772234514869658, "alter": 1.0465381695429603, "midst": 1.0870846803537768, "rigorously": 1.1563993984097714, "indifference": 1.1563993984097714, "finale": 1.0870846803537768, "assisted": 0.9954556071663613, "brighten": 0.9859245891859288, "oxygen": 1.0870846803537768, "vying": 1.1563993984097714, "campers": 1.1563993984097714, "socialising": 1.1563993984097714, "maybee": 1.1563993984097714, "recycled": 1.0647703252223557, "scammed": 0.9692191807196121, "200,000": 1.0465381695429603, "reno": 1.0465381695429603, "radiator": 1.0647703252223557, "pourpuse": 1.1563993984097714, "witch": 1.0870846803537768, "lnog": 1.1563993984097714, "pies": 1.0465381695429603, "revolution": 1.1563993984097714, "motherboard": 1.005991658732144, "solder": 1.1563993984097714, "reassuring": 0.9692191807196121, "deliveries": 1.0870846803537768, "commercial": 0.9772234514869658, "burgled": 1.1158528875989548, "criminals": 1.005991658732144, "fateful": 1.0870846803537768, "harmed": 1.0870846803537768, ".im": 1.1563993984097714, "all-inclusive": 1.1563993984097714, "organize": 0.9484552442417877, "dumping": 1.0311231015602347, "propped": 1.0870846803537768, "chemicals": 0.9484552442417877, "thrillers": 1.1158528875989548, "equalizer": 1.0465381695429603, "\ud83d\ude12": 1.1563993984097714, "momentous": 1.1563993984097714, "liberating": 1.005991658732144, "pal": 1.0870846803537768, "days\\": 1.1563993984097714, "forthcoming": 1.0465381695429603, "treadmill": 1.0870846803537768, "treadmills": 1.1563993984097714, "sucess": 1.1563993984097714, "jilted": 1.0647703252223557, "toghether": 1.1563993984097714, "recite": 1.0177699622977823, "verbiage": 1.0177699622977823, "retained": 1.0647703252223557, "discovery": 0.9549090963555449, "heres": 1.005991658732144, "icu": 1.0311231015602347, "herer": 1.0870846803537768, "r/c": 1.0870846803537768, "accountant": 1.0647703252223557, "uncertainty": 0.912164694872851, "yippeee": 1.1563993984097714, "fifty": 1.0465381695429603, "judgmental": 1.005991658732144, "bothersome": 0.9954556071663613, "length": 0.9859245891859288, "ethics": 1.0647703252223557, "retain": 1.0647703252223557, "page": 0.9166098711299343, "reconnects": 1.1563993984097714, "hotels.com": 1.1563993984097714, "day/night": 1.1563993984097714, "saints": 1.0647703252223557, "overworking": 1.0177699622977823, "favored": 1.1563993984097714, "adventurous": 1.005991658732144, "sod": 1.0870846803537768, "proactive": 1.0870846803537768, "faculty": 1.0647703252223557, "gym-goer": 1.1563993984097714, "imparticular": 1.1563993984097714, "particulary": 1.1563993984097714, "sophmore": 1.0647703252223557, "1000yard": 1.0870846803537768, "cocky": 0.9423927820601442, "taunting": 1.0647703252223557, "tumors": 1.0311231015602347, "regain": 1.0647703252223557, "restored": 1.0870846803537768, "delays": 1.005991658732144, "prodigy": 1.0647703252223557, "high-end": 1.0870846803537768, "mouthwash": 1.0311231015602347, "reallt": 1.1158528875989548, "gory": 1.0311231015602347, "gloomy": 1.0177699622977823, "rekindle": 1.0870846803537768, "undivided": 1.0870846803537768, "unattached": 1.0870846803537768, "clings": 1.0870846803537768, "sideview": 1.0870846803537768, "alwys": 1.1563993984097714, "preason": 1.1563993984097714, "angles": 1.1158528875989548, "50th": 0.9772234514869658, "officials": 1.1563993984097714, "qb": 1.1563993984097714, "acl": 1.1563993984097714, "failures": 1.0465381695429603, "downhill": 0.9692191807196121, "receptive": 1.005991658732144, "betting": 1.0177699622977823, "wiz": 1.0647703252223557, "assaulted": 1.0465381695429603, "melee": 1.1563993984097714, "humbleness": 1.225714116465766, "patio": 0.8855943782995503, "arkansa": 1.1563993984097714, "alumnai": 1.1563993984097714, "razorback": 1.1563993984097714, "bailiff": 1.0870846803537768, "rodeo": 0.9954556071663613, "relevant": 1.1158528875989548, "sensor": 1.0870846803537768, "atm": 1.1158528875989548, "sparse": 1.0870846803537768, "commited": 1.1158528875989548, "hiss": 1.0647703252223557, "doormat": 1.1563993984097714, "mva": 1.1563993984097714, "maddens": 1.1563993984097714, "competitively": 1.0647703252223557, "undertaking": 1.1563993984097714, "clutter": 1.0177699622977823, "outlets": 1.0177699622977823, "lotion": 1.0465381695429603, "classy": 1.0311231015602347, "chefs": 0.9484552442417877, "avocado": 0.9859245891859288, "racks": 1.0465381695429603, "versa": 1.0311231015602347, "kazakhstan": 1.0870846803537768, "booting": 1.1563993984097714, "roomies": 0.9954556071663613, "eerily": 1.0465381695429603, "hawai": 1.0870846803537768, "stollen": 1.0177699622977823, "brownies": 0.8646223252013434, "laker": 1.0870846803537768, "acces": 1.1563993984097714, "briefly": 1.1158528875989548, "spicy": 0.9261408891103667, "mild": 0.9484552442417877, "cnt": 1.1563993984097714, "fromore": 1.1563993984097714, "textbook": 1.0465381695429603, "thermostat": 0.9772234514869658, "inaccurate": 1.1158528875989548, "tshirts": 1.0465381695429603, "duplex": 1.005991658732144, "annoyance": 1.0647703252223557, "yaaaaayyyy": 1.1158528875989548, "ubeen": 1.1563993984097714, "percent": 0.896130429865333, "gecko": 1.0311231015602347, "beg": 1.005991658732144, "oi": 1.0177699622977823, "partners": 0.9549090963555449, "vomitted": 1.0647703252223557, "gauge": 0.9954556071663613, "yeti": 1.1158528875989548, "believes": 1.0311231015602347, "untrustworthy": 1.0465381695429603, "betrayers": 1.0870846803537768, "detached": 1.1158528875989548, "abuctions": 1.1563993984097714, "cannoli": 1.1563993984097714, "chillax": 1.1158528875989548, "aim": 1.0177699622977823, "frazzled": 1.1158528875989548, "weekend/": 1.1563993984097714, "swarm": 1.0177699622977823, "handball": 1.0870846803537768, "ball.it": 1.1563993984097714, "savages": 1.1563993984097714, "geez-": 1.0465381695429603, "streaks": 1.1158528875989548, "howd": 1.1563993984097714, "fidel": 1.1563993984097714, "castro": 1.1563993984097714, "oopsie": 1.1563993984097714, "acknowleded": 1.1563993984097714, "ikea": 0.9166098711299343, "junkyard": 1.1563993984097714, "crocodile": 0.9954556071663613, "matched": 0.96180838350424, "flops": 0.9859245891859288, "laughter": 1.0465381695429603, "exorcist": 1.0465381695429603, "permit": 0.9423927820601442, "horns": 1.0647703252223557, "pecan": 1.0465381695429603, "rockies": 1.1158528875989548, "moderately": 1.1563993984097714, "mvp": 1.0465381695429603, "antarctica": 0.9954556071663613, "bribe": 1.0870846803537768, "potluck": 1.0311231015602347, "roaring": 1.0311231015602347, "mustve": 1.0311231015602347, "spite": 0.9549090963555449, "te": 1.1563993984097714, "check-up": 0.96180838350424, "arranged": 0.8646223252013434, "motives": 1.1158528875989548, "deception": 1.1563993984097714, "caution": 1.1158528875989548, "homw": 1.1563993984097714, "quilt": 0.9038265339789459, "stinker": 1.1158528875989548, "cruising": 1.0465381695429603, "pickles": 0.9954556071663613, "melatonin": 1.0647703252223557, "questioning": 1.0647703252223557, "horses": 0.8823153960172512, "parrot": 0.8823153960172512, "twinkies": 1.0647703252223557, "elephant": 1.0311231015602347, "dung": 1.0870846803537768, "pinto": 1.1563993984097714, "pooted": 1.0647703252223557, "ketchup": 0.8855943782995503, "game/": 1.1563993984097714, "lemur": 1.0465381695429603, "rascal": 1.0870846803537768, "dot": 1.0870846803537768, "reproduce": 1.0647703252223557, "ex-husband": 1.0465381695429603, "lor": 1.1563993984097714, "whine": 1.1563993984097714, "40s": 1.0177699622977823, "peasy": 1.1563993984097714, "downward": 1.1158528875989548, "spiral": 1.1158528875989548, "heavens": 1.0647703252223557, "horribe": 1.1563993984097714, "walkers": 1.1158528875989548, "hoard": 1.0870846803537768, "roto-virus": 1.0870846803537768, "admin": 1.0870846803537768, "conducting": 1.1563993984097714, "backpacks": 1.0311231015602347, "gordan": 1.0870846803537768, "ramsays": 1.0870846803537768, "alien": 0.9423927820601442, "themed": 1.005991658732144, "erases": 1.1563993984097714, "associate": 0.9549090963555449, "barack": 1.0870846803537768, "flirted": 1.0870846803537768, "denver": 1.0311231015602347, "amazingly": 0.9312702185491217, "bangs": 1.1563993984097714, "time.": 1.1158528875989548, "sweeter": 1.0870846803537768, "monstor": 1.1563993984097714, "contry": 1.1563993984097714, "taylor": 0.8889845334671185, "swift": 0.8855943782995503, "dork": 1.1158528875989548, "trigger": 1.005991658732144, "dissapeared": 1.1158528875989548, "ebd": 1.1563993984097714, "lexus": 0.9549090963555449, "cowbays": 1.1563993984097714, "alarms": 1.0311231015602347, "coudlnt": 1.1563993984097714, "doctorate": 0.9549090963555449, "chirp": 1.1158528875989548, "chirps": 1.1563993984097714, "pitched": 1.0311231015602347, "night.i": 1.1563993984097714, "happeneing": 1.1563993984097714, "karate": 0.9366769406761494, "threw-up": 1.1158528875989548, "pe": 0.9954556071663613, "clas": 1.1158528875989548, "metallicas": 1.0870846803537768, "keen": 1.0870846803537768, "wrecks": 1.0177699622977823, "teapot": 1.0870846803537768, "housing": 0.9692191807196121, "association": 0.9859245891859288, "pleases": 1.1158528875989548, ".so": 1.1158528875989548, "sad.make": 1.1563993984097714, "facetime": 0.9692191807196121, "ofmy": 1.1563993984097714, "salery": 1.1563993984097714, "supermarkets": 1.1158528875989548, "shout": 1.0647703252223557, "tenants": 1.0870846803537768, "absolute": 0.8365320866547032, "stains": 1.0870846803537768, "passage": 1.0870846803537768, "you/": 1.1563993984097714, "butterflied": 1.1563993984097714, "housemate": 1.0177699622977823, "frusterated": 0.9954556071663613, "begining": 1.1158528875989548, "tryign": 1.1563993984097714, "nwe": 1.1563993984097714, "investors": 0.96180838350424, "hairstyle": 0.9484552442417877, "scottish": 0.8924936654482455, "aet": 1.1563993984097714, "moring": 1.1563993984097714, "forwad": 1.1563993984097714, "rangers": 1.0465381695429603, "eibar": 1.1563993984097714, "cashed": 1.1158528875989548, "offerup": 1.1563993984097714, "sebastian": 0.9484552442417877, "nauseating": 1.1158528875989548, "tranquility": 1.1158528875989548, "fanciest": 1.0870846803537768, "fof": 1.1563993984097714, "fares": 1.0870846803537768, "vary": 1.1158528875989548, "abandoning": 1.0465381695429603, "centered": 1.1563993984097714, "ging": 1.1563993984097714, "coulnt": 1.1563993984097714, "somethign": 1.1158528875989548, "taht": 0.9772234514869658, "pleasures": 1.0465381695429603, "nver": 1.1563993984097714, "myy": 1.0870846803537768, "stickers": 1.1563993984097714, "satisified": 1.1563993984097714, "cane": 1.0177699622977823, "corso": 1.0870846803537768, "cookout": 0.9954556071663613, "blanked": 1.0647703252223557, "bailed": 0.9423927820601442, "dod": 1.0870846803537768, "carret": 1.1563993984097714, "possiblity": 1.1158528875989548, "fastfood": 1.0870846803537768, "cologne": 1.005991658732144, "airprot": 1.1563993984097714, "wracking~": 1.1563993984097714, "gala": 1.0870846803537768, "stagnant": 1.1563993984097714, "whil": 1.1563993984097714, "carzy": 1.1563993984097714, "perch": 1.1563993984097714, "nervously": 1.1158528875989548, "tongiht": 1.0870846803537768, "motnh": 1.1158528875989548, "weke": 1.1563993984097714, "pleasntly": 1.1563993984097714, "coffe": 1.1158528875989548, "answerd": 1.1563993984097714, "presnetation": 1.0870846803537768, "flustered": 1.0311231015602347, "perharps": 1.1563993984097714, "convey": 1.1563993984097714, "that.every": 1.1563993984097714, "oldies": 1.1563993984097714, "majors": 1.0465381695429603, "go9d": 1.1563993984097714, "creates": 1.0465381695429603, "federal": 0.9366769406761494, "misplace": 1.1563993984097714, "vanished": 1.1563993984097714, "overdone": 1.1563993984097714, "obligated": 1.0870846803537768, "dissapoints": 1.1563993984097714, "press": 0.9038265339789459, "continued": 0.9261408891103667, "repetitively": 1.1158528875989548, "lockheed": 1.0870846803537768, "betrayer": 1.1563993984097714, "caffeine": 0.9859245891859288, "flow": 0.9549090963555449, "condo": 0.8760633603191178, "hamlet": 1.0647703252223557, "beautifully": 0.9772234514869658, "bundle": 1.0647703252223557, "grrrr": 1.1563993984097714, "shirtless": 1.0870846803537768, "herbal/food": 1.1563993984097714, "restarant": 1.1563993984097714, "looming": 1.0465381695429603, "printer": 0.8179603720751939, "overgrown": 1.0870846803537768, "debating": 1.0647703252223557, "bali": 1.005991658732144, "rollercoaste": 1.1563993984097714, "ronce": 1.1563993984097714, "studios": 0.912164694872851, "hottest": 1.0177699622977823, "florida-": 1.1563993984097714, "upfront": 1.0311231015602347, "lira": 1.0647703252223557, "plummeting": 1.0647703252223557, "european": 1.0870846803537768, "markets": 1.005991658732144, "kow": 1.1563993984097714, "usd": 1.0465381695429603, "thus": 0.9692191807196121, "feb": 0.9166098711299343, "specially": 0.9261408891103667, "holidays.": 1.1563993984097714, "extracurricular": 1.0870846803537768, "breezes": 1.0870846803537768, "refrigerate": 1.1563993984097714, "leftoves": 1.1563993984097714, "stale": 1.1563993984097714, "concentrating": 1.0647703252223557, "clever": 0.9954556071663613, "reprint": 1.0870846803537768, "sorted": 0.9312702185491217, "olden": 1.1563993984097714, "cosby": 1.0870846803537768, "obituary": 1.0870846803537768, "dolphins": 0.9954556071663613, "finalist": 0.9772234514869658, "developing": 0.96180838350424, "self-aware": 1.0177699622977823, "smelt": 0.9859245891859288, "repulsive": 0.9772234514869658, "lone": 1.0177699622977823, "outta": 0.9859245891859288, "off-guard": 1.0870846803537768, "locket": 1.0870846803537768, "junker": 1.0177699622977823, "footrace": 1.0870846803537768, "nightlife": 1.1563993984097714, "bicycle": 0.8450478674887338, "chilled": 0.9954556071663613, "panting": 1.0647703252223557, "isgoing": 1.1563993984097714, "behavioral": 1.1158528875989548, "twisted": 1.005991658732144, "developer": 1.0870846803537768, "borns": 1.1563993984097714, "wre": 1.1563993984097714, "dominos": 0.9859245891859288, "gong": 1.0647703252223557, "gallery": 1.0647703252223557, "poptart": 1.0870846803537768, "poptarts": 1.0647703252223557, "kicker": 1.1158528875989548, "irreplaceable": 1.0177699622977823, "grandchildren": 0.9366769406761494, "excelled": 1.1563993984097714, "instruction": 1.1563993984097714, "compose": 1.1158528875989548, "fabulous": 0.9692191807196121, "spares": 1.1563993984097714, "earbuds": 1.005991658732144, "anthony": 0.912164694872851, "alabam": 1.1563993984097714, "aall": 1.1563993984097714, "ast": 1.1563993984097714, "neglect": 1.0465381695429603, "sandwhich": 0.9954556071663613, "jasons": 1.1563993984097714, "thanksgivings": 1.1158528875989548, "crusts": 1.1563993984097714, "umake": 1.1563993984097714, "cherry": 1.1563993984097714, "hamburgers": 0.9772234514869658, "quirks": 1.1563993984097714, "unclaimed": 1.0870846803537768, "confirmed": 1.005991658732144, "validity": 1.0870846803537768, "substantial": 0.9772234514869658, "representative": 1.005991658732144, "repo": 1.1158528875989548, "jet-skis": 1.0311231015602347, "entertaining": 1.0177699622977823, "hairy": 1.0311231015602347, "ape": 1.1158528875989548, "30s": 1.0870846803537768, "forewarned": 1.1563993984097714, "ashes": 1.005991658732144, "chump": 1.1563993984097714, "lifters": 1.1563993984097714, "bodybuilders": 1.1563993984097714, "delinquent": 1.1563993984097714, "flicked": 1.0465381695429603, "smyrna": 1.1563993984097714, "cds": 1.0870846803537768, "doom": 1.0177699622977823, "theatres": 0.96180838350424, "s.": 1.005991658732144, "nd": 1.0647703252223557, "lapse": 1.0177699622977823, "rampant": 1.0870846803537768, "truer": 1.1563993984097714, "diasaster": 1.1563993984097714, "mitt": 1.0870846803537768, "insolated": 1.0870846803537768, "compressor": 0.9954556071663613, "airing": 1.0647703252223557, "airs": 1.1563993984097714, "jumper": 1.1563993984097714, "cables": 1.0465381695429603, "journalism": 1.1563993984097714, "unbeliveably": 1.0870846803537768, "definately": 1.0311231015602347, "walt": 1.0870846803537768, "mouintian": 1.1563993984097714, "enacted": 1.1563993984097714, "midway": 1.0465381695429603, "mechanical": 1.005991658732144, "luch": 0.9859245891859288, "night.": 1.1158528875989548, "comfy": 0.9549090963555449, "pessimistic": 1.0647703252223557, "belligerent": 0.9772234514869658, "heuer": 1.0870846803537768, "mechanisms": 1.1158528875989548, "sn1": 1.1158528875989548, "sn2": 1.1158528875989548, "horseback": 1.0647703252223557, "vancouver": 1.1158528875989548, "bruins": 1.0465381695429603, "puck": 1.0647703252223557, "crisp": 1.0465381695429603, "chara": 1.1563993984097714, "replacable": 1.1563993984097714, "wires": 1.0465381695429603, "mankind": 1.1158528875989548, "plums": 1.0870846803537768, "plum": 1.0870846803537768, "ripen": 1.0870846803537768, "riley": 0.9692191807196121, "congestive": 0.9859245891859288, "fluffy": 0.9261408891103667, "expanse": 1.1158528875989548, "napped": 1.0870846803537768, "terrorize": 1.1563993984097714, "unsuspecting": 1.1563993984097714, "suction": 1.0647703252223557, "partnered": 1.0647703252223557, "coin": 0.9772234514869658, "organisation": 1.1158528875989548, "firearms": 1.0311231015602347, "tablet": 0.9312702185491217, "heating": 1.0311231015602347, "earrings": 0.9549090963555449, "equipped": 0.9423927820601442, "slurs": 1.0465381695429603, "injustice": 1.1563993984097714, "jumpscares": 0.9261408891103667, "lous": 1.1158528875989548, "inthe": 1.0647703252223557, "cought": 1.1158528875989548, "friday-sunday": 1.0870846803537768, "vulgar": 1.1563993984097714, "vicious": 1.1158528875989548, "downtime": 1.0465381695429603, "chilly": 1.0311231015602347, "loudest": 1.0465381695429603, "comedies": 1.1563993984097714, "darth": 1.0647703252223557, "vader": 1.0647703252223557, "wham": 1.0870846803537768, "'ol": 1.0870846803537768, "yuk": 1.0647703252223557, "quieter": 1.005991658732144, "inevitable": 0.9859245891859288, "differnt": 1.1563993984097714, "upseting": 1.0870846803537768, "werewolves": 1.0647703252223557, "interned": 1.0870846803537768, "graders": 0.9859245891859288, "chaps": 1.1563993984097714, "hamilton": 0.896130429865333, "tundra": 1.0465381695429603, "tacoma": 1.0870846803537768, "bulgaria": 1.0311231015602347, "slows": 1.1158528875989548, "ronnie": 1.1563993984097714, "dresser": 0.9423927820601442, "kiddos": 0.9038265339789459, "induced": 0.9954556071663613, "41": 1.0647703252223557, "nauseated": 1.0177699622977823, "complimentary": 1.0870846803537768, "ravioli": 1.005991658732144, "embaressed": 1.1158528875989548, "off-": 1.1158528875989548, "copperfield": 1.0870846803537768, "illusions": 1.1563993984097714, "brushed": 1.005991658732144, "screws": 1.1158528875989548, "uti": 1.1158528875989548, "digestive": 0.9859245891859288, "want/need": 1.1563993984097714, "fabric": 1.1158528875989548, "cushions": 0.9859245891859288, "teriyaki": 1.0870846803537768, "vasectomy": 1.0870846803537768, "curb": 0.9166098711299343, "unpacking": 0.9772234514869658, "expereince": 1.0647703252223557, "dealers": 1.1158528875989548, "creeping": 1.0311231015602347, "bedhead": 1.0870846803537768, "pluck": 1.1563993984097714, "dealerships": 1.1563993984097714, "supports": 1.0311231015602347, "kneves": 1.1563993984097714, "difficulty": 1.005991658732144, "disgraceful": 1.0177699622977823, "thinner": 1.0177699622977823, "nigh": 1.0870846803537768, "seashell": 1.1563993984097714, "ravens": 1.1158528875989548, "treament": 1.1563993984097714, "unicycle": 1.005991658732144, "triathlon": 0.9772234514869658, "legit": 0.9692191807196121, "goosebumps": 1.0647703252223557, "gash": 0.9954556071663613, "pictured": 1.1563993984097714, "nevada": 1.1158528875989548, "attribute": 1.1563993984097714, "salsa": 1.0647703252223557, "toold": 1.1563993984097714, "staffed": 1.0647703252223557, "mowers": 1.0870846803537768, "73": 1.1563993984097714, "brace": 1.0647703252223557, "limping": 1.1563993984097714, "badminton": 1.0647703252223557, "8.": 0.9954556071663613, "familys": 1.0870846803537768, "aholes": 1.1563993984097714, "........": 1.1563993984097714, "playoff": 1.0465381695429603, "ren": 1.1158528875989548, "pouting": 1.1563993984097714, "understatement": 1.1158528875989548, "headset": 0.9954556071663613, "reallly": 1.1158528875989548, "roster": 1.005991658732144, "flick": 1.1563993984097714, "boogers": 1.0177699622977823, "lands": 1.0870846803537768, "lessens": 1.0870846803537768, "sittiing": 1.1563993984097714, "violated": 1.0647703252223557, "booths": 1.0465381695429603, "wirh": 1.0647703252223557, "minimize": 1.0647703252223557, "savannah": 1.1158528875989548, "contend": 1.0870846803537768, "programmer": 1.0647703252223557, "9/10": 1.0870846803537768, "peachy": 1.1158528875989548, "characteristic": 1.1563993984097714, "andspend": 1.1563993984097714, "infiltrate": 1.1158528875989548, "fort": 1.0870846803537768, "gutted": 1.0465381695429603, "cooperate": 1.0870846803537768, "jay-z": 1.0870846803537768, "beyonce": 0.9261408891103667, "admirer": 1.1158528875989548, "stationed": 0.9312702185491217, "cheering": 1.0177699622977823, "scientific": 0.9954556071663613, "journals": 1.0647703252223557, "bend": 1.1158528875989548, "oo": 1.1158528875989548, "calisthenics": 1.1563993984097714, "capable": 0.8646223252013434, "dips": 1.1563993984097714, "curls": 1.0465381695429603, "elastic": 1.0647703252223557, "911.": 1.1563993984097714, "dusty": 1.0870846803537768, "hook": 0.9549090963555449, "moneyback": 1.1563993984097714, "benched": 1.0870846803537768, "225": 1.0870846803537768, "weighed": 0.9954556071663613, "folding": 1.0870846803537768, "chopper": 1.0647703252223557, "blades": 1.1158528875989548, "1.00": 1.1563993984097714, "ablur": 1.0870846803537768, "carrier": 1.0311231015602347, "banker": 1.0311231015602347, "luckk": 1.1563993984097714, "menus": 1.1158528875989548, "uninformed": 1.0870846803537768, "dragonball": 1.1158528875989548, "1.": 1.0311231015602347, "vs": 1.0177699622977823, "cassettes": 1.1563993984097714, "touchdowns": 1.1563993984097714, "unforuntately": 1.1563993984097714, "soon.you": 1.1563993984097714, "dived": 1.0177699622977823, "reflexes": 1.1158528875989548, "curiouse": 1.0870846803537768, "nother": 1.1563993984097714, "rocked": 1.0465381695429603, "yi": 1.1563993984097714, "wsop": 1.0870846803537768, "disbelief": 1.0870846803537768, "hacky": 1.0870846803537768, "sack": 1.0465381695429603, "refill": 1.0647703252223557, "weeknd": 1.0177699622977823, "comet": 1.0870846803537768, "trolleys": 1.1158528875989548, "daylight": 1.0177699622977823, "usuallty": 1.1158528875989548, "0600": 1.1158528875989548, "kilter": 1.0647703252223557, "videogame": 0.96180838350424, "assemble": 0.9859245891859288, "angioplasty": 1.1563993984097714, "scumbags": 1.1563993984097714, "nappies": 1.1563993984097714, "pigs": 0.8179603720751939, "cookery": 1.0647703252223557, "delicacy": 1.1158528875989548, "insect": 0.9423927820601442, "unthinkable": 1.0870846803537768, "athletes": 1.0465381695429603, "expressing": 1.1158528875989548, "overflowed": 0.9772234514869658, "2016": 0.9772234514869658, "blankets": 0.9166098711299343, "yearbooks": 0.896130429865333, "chubby": 0.9366769406761494, "arrgg": 1.1563993984097714, "risque": 1.0870846803537768, "thsi": 1.0465381695429603, "morbid": 1.0870846803537768, "guessed": 1.0870846803537768, "beautful": 1.1563993984097714, "spectacular": 1.0465381695429603, "speakers": 0.9772234514869658, "poisoning": 0.9079087334309712, "academics": 1.0870846803537768, "rubbish": 1.0311231015602347, "mugger": 1.1563993984097714, "\u00a3250": 1.0870846803537768, "hardcore": 1.0870846803537768, "tottenham": 1.1563993984097714, "hitch": 1.005991658732144, "welcoming": 0.9772234514869658, "registry": 1.0870846803537768, "misspelled": 1.1158528875989548, "pills": 1.0311231015602347, "investor": 1.1158528875989548, "notecards": 1.0870846803537768, "memorize": 1.0870846803537768, "dat": 1.0870846803537768, "mumbling": 1.1563993984097714, "gotteeem": 1.1563993984097714, "outbacks": 1.1563993984097714, "unfun": 1.1563993984097714, "ree": 1.1563993984097714, "fills": 1.0465381695429603, "15days": 1.1563993984097714, "tilts": 1.1563993984097714, "publicly": 1.0647703252223557, "layer": 0.9772234514869658, "looolll": 1.1158528875989548, "firend": 1.0870846803537768, "cools": 1.1158528875989548, "rollecoaster": 1.1563993984097714, "runnning": 1.1563993984097714, "pockets": 0.9772234514869658, "jsut": 0.9859245891859288, "heart-": 1.1563993984097714, "molestors": 1.1563993984097714, "hooray": 1.0870846803537768, "croud": 1.0870846803537768, "ribbon": 1.1563993984097714, "slid": 0.9423927820601442, "utterly": 1.0177699622977823, "wasn": 1.0870846803537768, "vietnamese": 1.1158528875989548, "detailing": 1.1563993984097714, "dancer": 0.9261408891103667, "tenagers": 1.0870846803537768, "threating": 1.0647703252223557, "to-do": 1.0870846803537768, "hbu": 1.0870846803537768, "check-ups": 1.1563993984097714, "shell": 1.0465381695429603, "fade": 0.9692191807196121, "honeys": 1.1563993984097714, "haircuts": 1.1563993984097714, "heh": 0.9772234514869658, "self-discipline": 1.0311231015602347, "hen": 1.1563993984097714, "wardrobe": 0.9312702185491217, "clubbing": 1.1158528875989548, "caveman": 1.0465381695429603, "aha": 1.0311231015602347, "cc": 1.1158528875989548, "motherhood": 1.0870846803537768, "badgering": 1.1563993984097714, "squeaked": 1.1563993984097714, "couildnt": 1.1563993984097714, "fossils": 1.0465381695429603, "fluid": 1.0870846803537768, "pale": 1.1158528875989548, "envisioned": 1.1563993984097714, "flirt": 0.912164694872851, "baack": 1.1563993984097714, "h": 0.9859245891859288, "moniter": 1.1563993984097714, "obsessive": 1.0311231015602347, "pups": 1.0870846803537768, "better-": 1.1563993984097714, "prepared-": 1.1563993984097714, "bad-": 1.0647703252223557, "not-": 1.1563993984097714, "food-": 1.1563993984097714, "sympathy": 1.0177699622977823, "handout": 1.0870846803537768, "rougher": 1.1158528875989548, "puppys": 1.1563993984097714, "momma": 0.8889845334671185, "highschoolers": 1.1563993984097714, "trace": 1.0177699622977823, "steadfast": 1.0870846803537768, "pomegranate": 0.9859245891859288, "snacking": 1.0870846803537768, "sunflower": 0.9954556071663613, "seeds": 1.0177699622977823, "raspberry": 1.0647703252223557, "umm": 1.0870846803537768, "watermelons": 1.1563993984097714, "complexion": 1.1563993984097714, "verge": 1.0647703252223557, "evelope": 1.1563993984097714, "george": 0.9484552442417877, "lucas": 1.0311231015602347, "phantom": 1.0870846803537768, "menace": 1.0870846803537768, "lotta": 1.0870846803537768, "nextdoor": 1.0870846803537768, "external": 1.0465381695429603, "disk": 1.0311231015602347, "kernels": 1.0647703252223557, "|": 1.1563993984097714, "pumps": 1.0311231015602347, "jew": 1.0870846803537768, "leaps": 1.0465381695429603, "cedar": 1.0647703252223557, "thumb": 1.1158528875989548, "hrmm": 1.1563993984097714, "brunch": 1.005991658732144, "40lbs": 1.0870846803537768, "jinx": 1.1158528875989548, "calender": 1.1563993984097714, "grant": 1.0870846803537768, "dissect": 1.0177699622977823, "lept": 1.0870846803537768, "hotdog": 0.9692191807196121, "moisturizer": 1.0647703252223557, "instinctive": 1.1563993984097714, "britches": 1.1563993984097714, "pancake": 1.0177699622977823, "baptist": 1.1563993984097714, "well.3": 1.1563993984097714, "acknowledge": 0.9312702185491217, "historically": 1.1563993984097714, "caramel-fudge": 1.1563993984097714, "reaaally": 1.1563993984097714, "jalapeno": 1.0647703252223557, "jelly": 1.0311231015602347, "biscuits": 1.1563993984097714, "fustrating": 1.0647703252223557, "tailgate": 0.9954556071663613, "blatenly": 1.0465381695429603, "attactive": 1.1158528875989548, "sorrowful": 1.1158528875989548, "turbulance": 1.0177699622977823, "{": 1.0465381695429603, "pricey": 0.9366769406761494, "supprissed": 1.1563993984097714, "alpha": 1.0870846803537768, "kidnapped": 1.0647703252223557, "time_": 1.1563993984097714, "thurs": 1.1563993984097714, "tackled": 1.0870846803537768, "pokay": 1.1563993984097714, "cigar": 0.9859245891859288, "embarsing": 1.1563993984097714, "stuffing": 1.1158528875989548, "campground": 1.0647703252223557, "father-daddy": 1.0870846803537768, "totalled": 1.0465381695429603, "chrch": 1.1563993984097714, "ddoor": 1.0870846803537768, "iwas": 0.9954556071663613, "combustion": 1.0870846803537768, "ignorant": 1.0311231015602347, "unwisely": 1.1158528875989548, "finslly": 1.1158528875989548, "31st": 1.1563993984097714, "ronald": 1.1158528875989548, "macdonald": 1.1158528875989548, "rite": 1.005991658732144, "drawings": 0.9772234514869658, "scribbles": 1.0647703252223557, "apples": 0.9079087334309712, "crane": 1.0870846803537768, "flames": 1.0465381695429603, "toothbrush": 1.1158528875989548, "astray": 1.0870846803537768, "daghter": 1.0465381695429603, "reapply": 1.0647703252223557, "flop": 1.0870846803537768, "bauer": 1.1158528875989548, "skates": 1.0465381695429603, "clocking": 1.1563993984097714, "seriousness": 1.1563993984097714, "measure": 1.1158528875989548, "articulate": 1.1158528875989548, "hearthstone": 1.0870846803537768, "experimenting": 1.1158528875989548, "table-tennis": 1.0870846803537768, "forgets": 1.0870846803537768, "2000s": 1.0311231015602347, "geometry": 1.005991658732144, "exceptionally": 1.0870846803537768, "productivity": 1.0870846803537768, "whey": 1.0870846803537768, "powder": 1.0647703252223557, "divided": 1.0177699622977823, "maine": 1.0647703252223557, "pearl": 1.1563993984097714, "soooooo": 1.0465381695429603, "permanently": 1.0311231015602347, "buttered": 1.1158528875989548, "huskies": 1.0311231015602347, "derpy": 1.1158528875989548, "hamsters": 1.0465381695429603, "topped": 1.0870846803537768, "inlaws": 1.005991658732144, "fickle": 1.0311231015602347, "back-up": 1.1563993984097714, "heaviest": 1.1563993984097714, "tossing": 1.1158528875989548, "inconsolable": 1.0647703252223557, "spo": 1.1563993984097714, "dpg": 1.1563993984097714, "devices": 1.0465381695429603, "settings": 1.0177699622977823, "tabs": 1.0647703252223557, "anchovies": 1.1158528875989548, "trry": 1.1563993984097714, "righht": 1.1563993984097714, "foiund": 1.1563993984097714, "eachothers": 1.1563993984097714, "clipped": 1.0647703252223557, "nce": 1.1158528875989548, "transitioning": 1.0870846803537768, "cryptocurrencies": 1.0870846803537768, "females": 1.005991658732144, "discourse": 1.0177699622977823, "unfolding": 1.0870846803537768, "professionalism": 1.0647703252223557, "relievers": 1.1563993984097714, "themselfes": 1.1563993984097714, "peel": 0.9423927820601442, "alwasy": 1.0177699622977823, "occasional": 1.0647703252223557, "paradise": 1.0177699622977823, "sed": 1.1158528875989548, "nolstalgia": 1.1563993984097714, "sci": 1.0870846803537768, "fi": 1.0870846803537768, "gop": 1.0870846803537768, "deficit": 1.0465381695429603, "ballooning": 1.1563993984097714, "lowers": 1.1563993984097714, "criticized": 1.0647703252223557, "csn": 1.1563993984097714, "judy": 1.0870846803537768, "wat": 1.0870846803537768, "deteriorating": 1.0465381695429603, "daughtes": 1.1563993984097714, "alas": 1.1158528875989548, "8,400": 1.0177699622977823, "cupboard": 1.0311231015602347, "movement": 1.0465381695429603, "chillaxing": 1.1563993984097714, "'round": 1.1563993984097714, "thrash": 1.1563993984097714, "agonizing": 1.0311231015602347, "supercopa": 0.9423927820601442, "snes": 0.9859245891859288, "gems": 1.1158528875989548, "corgi": 1.1563993984097714, "possess": 1.0870846803537768, "get-together": 1.0311231015602347, "questipn": 1.1563993984097714, "nigth": 1.1563993984097714, "bourdain": 0.9692191807196121, "tangiers": 1.1158528875989548, "barcelona": 0.9772234514869658, "v": 1.0177699622977823, "sevilla": 1.1563993984097714, "tweets": 1.1563993984097714, "manchester": 1.0465381695429603, "defender": 1.0870846803537768, "champion": 1.0177699622977823, "creation": 1.0465381695429603, "scorers": 1.0465381695429603, "sunk": 1.0647703252223557, "cheeses": 1.0647703252223557, "mmmm": 1.0311231015602347, "looing": 1.1563993984097714, "jeopardy": 0.9859245891859288, "bald": 1.0311231015602347, "broccoli": 1.1158528875989548, "licorice": 1.0870846803537768, "mason": 1.0465381695429603, "lovely-": 1.1158528875989548, "allweek": 1.1563993984097714, "quiche": 1.0870846803537768, "urban": 1.1563993984097714, "ful": 1.1158528875989548, "lunchtime": 0.9954556071663613, "strayed": 0.9772234514869658, "suspicions": 1.0647703252223557, "windy": 0.96180838350424, "visibility": 1.1158528875989548, "milkshake": 0.96180838350424, "motel": 1.1563993984097714, "place/": 1.1563993984097714, "drenched": 1.0870846803537768, "rezlly": 1.1563993984097714, "brake": 1.0465381695429603, "anniversity": 1.1563993984097714, "astounded": 1.0311231015602347, "escort": 1.0870846803537768, "entertainment": 0.9692191807196121, "fashionable": 1.0465381695429603, "defence": 1.1563993984097714, "males": 1.0311231015602347, "awaken": 1.1563993984097714, "emt": 1.1563993984097714, "piggy": 0.9423927820601442, "mail-": 1.1563993984097714, "sends": 1.0870846803537768, "dominated": 1.0870846803537768, "underdog": 1.0177699622977823, "bnb": 1.0870846803537768, "sang": 0.912164694872851, "chorus": 1.0465381695429603, "sings": 0.9859245891859288, "deployed": 0.9549090963555449, "christma": 1.1563993984097714, "stunning": 0.9772234514869658, "flatpack": 1.1563993984097714, "100m": 1.1563993984097714, "geice": 1.1563993984097714, "bascially": 1.1158528875989548, "evenly": 1.1563993984097714, "divide": 1.0870846803537768, "pa.": 1.1563993984097714, "excatly": 1.1563993984097714, "worlds": 1.0311231015602347, "hiking/camping": 1.1563993984097714, "licease": 1.1563993984097714, "programme": 1.0465381695429603, "succesfully": 1.1563993984097714, "honeslty": 1.0870846803537768, "2020": 1.0311231015602347, "thesis": 0.912164694872851, "litke": 1.1563993984097714, "energency": 1.0870846803537768, "elbow": 1.0311231015602347, "tweaked": 1.0311231015602347, "submitting": 1.0870846803537768, "manuscript": 1.0465381695429603, "publish": 1.0647703252223557, "races-": 1.1563993984097714, "races": 0.9484552442417877, "unawares": 1.0870846803537768, "befor": 1.1563993984097714, "adage": 1.1563993984097714, "lions": 1.1563993984097714, "335.": 1.0870846803537768, "tap": 0.9549090963555449, "withhold": 1.0311231015602347, "costing": 1.005991658732144, "wasteful": 1.1158528875989548, "confued": 1.1563993984097714, "agressive": 1.0870846803537768, "stench": 0.9954556071663613, "hula": 1.0465381695429603, "hoop": 1.005991658732144, "hooping": 1.1563993984097714, "pay-stub": 1.1563993984097714, "barman": 1.0647703252223557, "mosquitoes": 0.9079087334309712, "ninth": 1.0870846803537768, "surgeon": 0.8593579518528012, "professors": 0.9859245891859288, "augustine": 1.0870846803537768, "pancakes": 0.9312702185491217, "mermaid": 1.1158528875989548, "cross-country": 1.0465381695429603, "sky-diving": 1.0870846803537768, "depicting": 1.1563993984097714, "syrian": 1.0870846803537768, "syria": 1.1563993984097714, "cougar": 0.9859245891859288, "frusterating": 0.9692191807196121, "countless": 1.0870846803537768, "frusteration": 1.0177699622977823, "tone": 0.9954556071663613, "nonchalant": 1.0647703252223557, "discplinary": 1.1563993984097714, "supervising": 1.1563993984097714, "misbehaving": 1.1563993984097714, "established": 0.9859245891859288, "needful": 1.1563993984097714, "disagreements": 1.0870846803537768, "nervwrecking": 1.0870846803537768, "greeting": 1.0177699622977823, "interupt": 1.1158528875989548, "clerical": 1.1158528875989548, "10years": 1.1563993984097714, "appetizers": 1.1563993984097714, "offline": 1.1563993984097714, "braver": 1.0311231015602347, "conditional": 1.1158528875989548, "recieved": 0.9549090963555449, "clears": 1.1158528875989548, "sparked": 1.1563993984097714, "contenting": 1.1563993984097714, "brisket": 1.0311231015602347, "creepier": 1.0647703252223557, "snuggled": 0.9954556071663613, "year1": 1.1563993984097714, "dolphin": 1.0311231015602347, "contractors": 1.0647703252223557, "managment": 1.0870846803537768, "teething": 0.9079087334309712, "tylenol": 1.0647703252223557, "snuggling": 0.96180838350424, "trucks": 1.005991658732144, "combine": 1.0465381695429603, "intention": 1.1158528875989548, "margin": 1.1563993984097714, "gucci": 1.0870846803537768, "rodney": 1.0870846803537768, "dangerfield": 1.0870846803537768, "phrase": 1.0311231015602347, "dirtier": 1.0870846803537768, "flys": 1.1563993984097714, "hmmmm": 1.1158528875989548, "colllege": 1.0870846803537768, "agreat": 1.1563993984097714, "seasick": 1.0870846803537768, "knitted": 1.1158528875989548, "ignores": 1.005991658732144, "gulible": 1.0465381695429603, "scorching": 1.0465381695429603, "self-published": 1.1563993984097714, "diablo": 1.1563993984097714, "onm": 1.0870846803537768, "goings": 1.0870846803537768, "ons": 1.1158528875989548, "betta": 1.0311231015602347, "presant": 1.1563993984097714, "backseat": 1.0465381695429603, "weary": 1.0465381695429603, "highlight": 1.1563993984097714, "tampa": 1.0870846803537768, "funniest": 1.0870846803537768, "vigilant": 1.0465381695429603, "comforting": 0.9312702185491217, "doughnuts": 0.9212618726934235, "them.maybe": 1.1563993984097714, "handles": 0.9859245891859288, "mute": 1.0465381695429603, "steakhouse": 1.0465381695429603, "boarded": 1.005991658732144, "infuriated": 1.0647703252223557, "hostess": 1.0870846803537768, "supised": 1.1563993984097714, "dissapointing": 1.0870846803537768, "responsibilites": 1.0647703252223557, "tooo": 1.1158528875989548, "warrents": 1.0870846803537768, "unloaded": 1.0465381695429603, "stange": 1.1563993984097714, "dono't": 1.1563993984097714, "krispy": 1.0870846803537768, "kreme": 1.0870846803537768, "rainstorm": 1.005991658732144, "hyperthyroid": 1.1563993984097714, "euphoric": 1.1563993984097714, "receptionist": 1.005991658732144, "evacuated": 1.0177699622977823, "1969": 1.1563993984097714, "memorial": 1.1563993984097714, "collage": 1.0311231015602347, "twilight": 1.0870846803537768, "tamales": 1.1563993984097714, "aluminum": 1.0311231015602347, "prints": 1.1158528875989548, "bock": 1.1158528875989548, "inspirining": 1.1563993984097714, "janitors": 1.1563993984097714, "scummy": 1.1158528875989548, "refinished": 1.0465381695429603, "slab": 1.0465381695429603, "erecting": 1.0465381695429603, "screened": 1.0465381695429603, "lanai": 0.9312702185491217, "lanais": 1.1158528875989548, "update": 1.0311231015602347, "strawberries": 0.9484552442417877, "4-wheeler": 1.0870846803537768, "acres": 1.1158528875989548, "monitoring": 1.0177699622977823, "schedle": 1.1563993984097714, "awarded": 1.0311231015602347, "alumni": 1.1158528875989548, "minivan": 1.1563993984097714, "gene": 1.0311231015602347, "godmother": 1.0647703252223557, "ubereats": 1.0465381695429603, "neglecting": 1.0177699622977823, "define": 1.0870846803537768, "pub": 0.9692191807196121, "arcades": 1.0177699622977823, "pride1": 1.1563993984097714, "gossiping": 1.005991658732144, "nothings": 1.1158528875989548, "fastest": 1.0465381695429603, "anew": 1.0870846803537768, "uggh": 1.1563993984097714, "buzzkill": 1.1563993984097714, "tracie": 1.1563993984097714, "up/renovate": 1.1563993984097714, "discarded": 1.0311231015602347, "battling": 1.005991658732144, "miss-judged": 1.0870846803537768, "rims": 1.0870846803537768, "aaalmost": 1.1563993984097714, "parmesan": 1.1563993984097714, "quarantined": 1.0311231015602347, "rallyed": 1.1158528875989548, "pigeon": 1.0647703252223557, "courtroom": 1.1563993984097714, "yrs": 1.005991658732144, "scoop": 1.1563993984097714, "flatten": 1.1563993984097714, "lounging": 1.1563993984097714, "rabbits": 0.9423927820601442, "halt": 1.0647703252223557, "brother-in-law": 1.1158528875989548, "timed": 1.0647703252223557, "allay": 1.0870846803537768, "citronella": 1.0870846803537768, "cinematic": 1.0870846803537768, "originals": 1.1563993984097714, "outdone": 1.1158528875989548, "hyping": 1.1563993984097714, "continental": 1.1158528875989548, "functional": 1.1158528875989548, "insulate": 1.1563993984097714, "peripheral": 1.1563993984097714, "scrape": 0.9692191807196121, "catches": 1.0177699622977823, "sprouting": 1.1563993984097714, "colorectal": 1.1563993984097714, "hears": 1.005991658732144, "bogeyman": 1.0870846803537768, "listed": 1.0177699622977823, "dissected": 1.0870846803537768, "surgeries": 0.9484552442417877, "tangled": 1.0311231015602347, "warming": 0.9038265339789459, "shoeas": 1.1563993984097714, "oysters": 1.0311231015602347, "oyster": 1.0177699622977823, "inside-out": 1.0870846803537768, "ajob": 1.1563993984097714, "weaned": 1.1158528875989548, "spayed": 1.005991658732144, "induces": 1.1563993984097714, "reduced": 1.1158528875989548, "af": 1.1563993984097714, "pople": 1.1563993984097714, "automated": 1.1563993984097714, "haul": 0.9859245891859288, "maneuver": 1.1158528875989548, "spontaneous": 1.1158528875989548, "broly": 1.0870846803537768, "wizard": 0.9772234514869658, "scruffy": 1.1563993984097714, "deodorant": 1.0870846803537768, "ged": 1.005991658732144, "magazines": 1.1563993984097714, "stamina": 1.0311231015602347, "elements": 0.9549090963555449, "periodic": 1.0465381695429603, "furnace": 1.1563993984097714, "owning": 0.9212618726934235, "multi": 1.0647703252223557, "josef": 1.1563993984097714, "stalin": 1.1563993984097714, "understandably": 1.0311231015602347, "impressions": 1.0870846803537768, "catastrophe": 1.0870846803537768, "candied": 1.0870846803537768, "robbery": 1.005991658732144, "chainsaw": 0.9366769406761494, "chore": 1.005991658732144, "sickly": 1.0465381695429603, "exists": 1.0465381695429603, "sated": 1.1158528875989548, "obtaining": 1.0465381695429603, "condensor": 1.0465381695429603, "thief": 1.0177699622977823, "traveler": 1.1158528875989548, "retro": 0.9954556071663613, "i-phone": 1.1563993984097714, "scholar": 1.1563993984097714, "classified": 1.1563993984097714, "democracy": 1.1563993984097714, "backpack": 0.9212618726934235, "spices": 1.1158528875989548, "principals": 1.1563993984097714, "holdig": 1.1563993984097714, "nastiness": 1.0870846803537768, "tossed": 1.1158528875989548, "niiice": 1.1563993984097714, "unseen": 1.0647703252223557, "withdraw": 1.0870846803537768, "perseverance": 1.0465381695429603, "admittedly": 1.0465381695429603, "well-rounded": 1.1563993984097714, "corporate": 1.0311231015602347, "redoing": 1.0465381695429603, "rumor": 1.0870846803537768, "unscrewed": 1.0870846803537768, "marriages": 1.0177699622977823, "graudated": 0.9772234514869658, "time.but": 1.1563993984097714, "leaning": 1.0647703252223557, "tropical": 0.9772234514869658, "furkids": 1.1563993984097714, "seawater": 1.1158528875989548, "triggered": 1.0465381695429603, "scents": 1.0465381695429603, "50-60": 1.0870846803537768, "haaate": 1.1563993984097714, "collector": 1.005991658732144, "undergoing": 1.0870846803537768, "y'know": 1.1158528875989548, "panera": 0.9859245891859288, "slippery": 0.9954556071663613, "gorrible": 1.1563993984097714, "ping": 1.1563993984097714, "pong": 1.1563993984097714, "flour": 1.0311231015602347, "tortilla": 1.1158528875989548, "squeal": 1.1158528875989548, "babygirl": 1.1158528875989548, "aweee": 1.1563993984097714, "neurotic": 1.0465381695429603, "booger": 1.0465381695429603, "shampoo": 1.0647703252223557, ".............": 1.1563993984097714, "bagging": 1.1158528875989548, "weekday": 1.1563993984097714, "heavier": 1.0647703252223557, "tdoay": 1.1563993984097714, "locations": 0.9772234514869658, "understaffed": 1.1563993984097714, "beggars": 1.0870846803537768, "shattering": 0.9954556071663613, "wax": 1.0647703252223557, "jobl": 1.1563993984097714, "freetime": 1.1563993984097714, "po-po": 1.0870846803537768, "promotions": 0.9954556071663613, "cashback": 1.0870846803537768, "lifesavers": 1.1158528875989548, "mask": 0.9423927820601442, "werewolf": 1.0465381695429603, "clicks": 1.1563993984097714, "tasked": 1.0311231015602347, "exceed": 1.0465381695429603, "deligence": 1.1563993984097714, "careers": 1.0465381695429603, "bobby": 1.1563993984097714, "flay": 1.1563993984097714, "anyting": 1.1158528875989548, "vending": 1.005991658732144, "obamacare": 1.1563993984097714, "bronze": 1.1563993984097714, "amont": 1.1563993984097714, "flirts": 1.0647703252223557, "dater": 1.1563993984097714, "fashion": 1.005991658732144, "everythng": 1.0870846803537768, "powerlifter": 1.0647703252223557, "inquire": 1.1563993984097714, "prospective": 1.0870846803537768, "warcraft": 0.8791405261857932, "expansion": 0.8760633603191178, "antisocial": 1.1563993984097714, "long-lasting": 1.0870846803537768, "tock": 1.1563993984097714, "boxers": 1.1158528875989548, "food/southern": 1.1563993984097714, "ralph": 1.1563993984097714, "hills": 0.9484552442417877, "torrential": 1.0870846803537768, "caked": 0.9859245891859288, "gunk": 1.0870846803537768, "skinned": 1.0870846803537768, "fazes": 1.1563993984097714, "prevents": 1.0647703252223557, "jist": 1.1563993984097714, "nhl": 1.005991658732144, "sensual": 1.0465381695429603, "sto": 1.1563993984097714, "ridulous": 1.1563993984097714, "guaranteed": 0.9366769406761494, "3-hour": 1.0870846803537768, "chooe": 1.1563993984097714, "guarantees": 1.1563993984097714, "selection": 0.9954556071663613, "learner": 1.0465381695429603, "parralel": 1.1563993984097714, "43": 1.1158528875989548, "taps": 1.1563993984097714, "startles": 1.0870846803537768, "silouette": 1.1158528875989548, "chemical": 1.0870846803537768, "hahahahaha": 1.0870846803537768, "wildfire": 1.0177699622977823, "wildfires": 1.1158528875989548, "reasonably": 1.0647703252223557, "outer": 1.1158528875989548, "wakes": 0.9692191807196121, "functioning": 1.0647703252223557, "participated": 0.9079087334309712, "fryer": 1.0177699622977823, "friar": 1.1563993984097714, "frying": 1.1158528875989548, "invitro": 1.0647703252223557, "limb": 0.9423927820601442, "persuade": 1.0177699622977823, "4ft": 1.0870846803537768, "tallest": 1.0311231015602347, "creams": 1.0870846803537768, "requirement": 1.0870846803537768, "visibly": 1.0311231015602347, "suite": 1.005991658732144, "long-distance": 1.0870846803537768, "logic": 1.0647703252223557, "aspiring": 1.0870846803537768, "roles": 1.0647703252223557, "needed/wanted": 1.0870846803537768, "thunderstorming": 1.0465381695429603, "fairness": 1.0870846803537768, "gyms": 1.0870846803537768, "improvise": 1.1563993984097714, "puppers": 1.1563993984097714, "academic": 0.9859245891859288, "accidentaly": 1.1563993984097714, "replaceable": 1.0870846803537768, "excepting": 1.0870846803537768, "alliance": 1.1563993984097714, "pointer": 1.0177699622977823, "physique": 1.0870846803537768, "doable": 1.1563993984097714, "seperate": 1.1563993984097714, "ocd": 1.1158528875989548, "yo-yo": 1.0311231015602347, "yoyo": 1.0647703252223557, "laundromat": 1.0870846803537768, "gourmet": 1.0177699622977823, "klei": 1.1563993984097714, "powering": 1.1158528875989548, "launched": 1.0465381695429603, "otheres": 1.0870846803537768, "educations": 1.1158528875989548, "riff": 1.1563993984097714, "raff": 1.1563993984097714, "heels": 0.9484552442417877, "lieutenant": 1.0870846803537768, "stretcher": 1.1158528875989548, "via": 0.9692191807196121, "phone/tablet": 1.1563993984097714, "jennifer": 1.1158528875989548, "lawrence": 1.1563993984097714, "j": 1.0311231015602347, "brittany": 1.1563993984097714, "attleast": 1.1158528875989548, "doggo": 1.0311231015602347, "175": 1.1563993984097714, "strikes": 1.0177699622977823, "bigs": 1.1563993984097714, "vids": 1.1158528875989548, "reminisced": 1.0870846803537768, "ding": 1.1563993984097714, "monkeyed": 1.0870846803537768, "poising": 1.1563993984097714, "element": 1.0647703252223557, "hdtv": 1.0870846803537768, "glitched": 1.0870846803537768, "dooe": 1.1563993984097714, "rusty": 0.9859245891859288, "whas": 1.0647703252223557, "australian": 1.0465381695429603, "shepheard": 1.1563993984097714, "printed": 0.9312702185491217, "collages": 1.1158528875989548, "scanning": 1.1563993984097714, "bizzare": 1.1158528875989548, "messiest": 1.0870846803537768, "fatten": 1.1563993984097714, "lathe": 1.005991658732144, "wooden": 0.9549090963555449, "rounded": 1.0870846803537768, "shapes": 1.0647703252223557, "rotates": 1.1563993984097714, "carve": 1.1563993984097714, "ect": 1.0870846803537768, "diehard": 1.1158528875989548, "crackhead": 1.1158528875989548, "sermons": 1.1563993984097714, "unnerved": 1.0647703252223557, "casually": 1.0177699622977823, "stake": 1.0465381695429603, "views": 0.96180838350424, "disconnect": 0.9772234514869658, "accomplishements": 1.1563993984097714, "agreement": 1.1158528875989548, "aggravates": 1.0465381695429603, "shouildnt": 1.0870846803537768, "appraisal": 1.0177699622977823, "scalpers": 1.1563993984097714, "osmosis": 1.0870846803537768, "matty": 1.0465381695429603, "massacre": 1.0870846803537768, "watned": 1.1563993984097714, "somebodies": 1.0870846803537768, "linger": 1.0870846803537768, "processing": 1.0647703252223557, "thm": 1.1158528875989548, "gojng": 1.1563993984097714, "gums": 1.0870846803537768, "sew": 1.0177699622977823, "orthodontist": 1.0647703252223557, "attaching": 1.0870846803537768, "braces": 0.9954556071663613, "tobacco": 0.9772234514869658, "skoal": 1.1563993984097714, "amps": 1.1563993984097714, "shade": 0.9423927820601442, "discontinued": 1.0870846803537768, "expedia": 1.1563993984097714, "xpac": 1.0870846803537768, "privilege": 1.0465381695429603, "401k": 1.0647703252223557, "pooper": 1.0870846803537768, "scooper": 1.0647703252223557, "3lbs": 1.1563993984097714, "rule": 1.0311231015602347, "nelly": 1.1563993984097714, "1.3": 1.0311231015602347, "kelly": 1.0311231015602347, "eddie": 1.1563993984097714, "itching": 1.0870846803537768, "eastern": 1.1158528875989548, "opossum": 1.0870846803537768, "companionship": 1.01776996229
[truncated: 334,804 more chars]
