# Supplementary material for: An effective emotion tendency perception model in empathic dialogue
Source: PLoS One. 2023 Mar 10;18(3):e0282926. doi: 10.1371/journal.pone.0282926 (PMC10004494; doi:10.1371/journal.pone.0282926)
Supplement: S1 File — (ZIP) [file pone.0282926.s001.zip › code/data/VAD.json]

{
    "aaaaaaah": [
        0.479,
        0.606,
        0.29100000000000004
    ],
    "aaaah": [
        0.52,
        0.636,
        0.282
    ],
    "aardvark": [
        0.42700000000000005,
        0.49,
        0.43700000000000006
    ],
    "aback": [
        0.385,
        0.40700000000000003,
        0.28800000000000003
    ],
    "abacus": [
        0.51,
        0.276,
        0.485
    ],
    "abalone": [
        0.5,
        0.48,
        0.41200000000000003
    ],
    "abandon": [
        0.052000000000000005,
        0.519,
        0.245
    ],
    "abandoned": [
        0.046,
        0.48100000000000004,
        0.13
    ],
    "abandonment": [
        0.128,
        0.43,
        0.20199999999999999
    ],
    "abashed": [
        0.177,
        0.644,
        0.307
    ],
    "abate": [
        0.255,
        0.696,
        0.604
    ],
    "abatement": [
        0.38799999999999996,
        0.33799999999999997,
        0.336
    ],
    "abba": [
        0.562,
        0.5,
        0.48
    ],
    "abbey": [
        0.58,
        0.36700000000000005,
        0.444
    ],
    "abbot": [
        0.42700000000000005,
        0.321,
        0.483
    ],
    "abbreviate": [
        0.531,
        0.375,
        0.33
    ],
    "abbreviation": [
        0.469,
        0.306,
        0.345
    ],
    "abdomen": [
        0.469,
        0.462,
        0.47100000000000003
    ],
    "abdominal": [
        0.49,
        0.456,
        0.445
    ],
    "abduct": [
        0.17300000000000001,
        0.72,
        0.615
    ],
    "abduction": [
        0.062,
        0.99,
        0.6729999999999999
    ],
    "aberrant": [
        0.146,
        0.765,
        0.431
    ],
    "aberration": [
        0.125,
        0.816,
        0.41700000000000004
    ],
    "abeyance": [
        0.33,
        0.51,
        0.292
    ],
    "abhor": [
        0.125,
        0.602,
        0.349
    ],
    "abhorrence": [
        0.16699999999999998,
        0.684,
        0.42
    ],
    "abhorrent": [
        0.22899999999999998,
        0.75,
        0.474
    ],
    "abide": [
        0.635,
        0.354,
        0.705
    ],
    "abiding": [
        0.7959999999999999,
        0.327,
        0.75
    ],
    "ability": [
        0.875,
        0.51,
        0.816
    ],
    "abject": [
        0.354,
        0.59,
        0.41700000000000004
    ],
    "ablation": [
        0.418,
        0.5,
        0.5
    ],
    "ablaze": [
        0.24,
        0.847,
        0.525
    ],
    "able": [
        0.7859999999999999,
        0.5,
        0.81
    ],
    "abnormal": [
        0.13699999999999998,
        0.604,
        0.309
    ],
    "abnormality": [
        0.092,
        0.655,
        0.38299999999999995
    ],
    "aboard": [
        0.698,
        0.284,
        0.48100000000000004
    ],
    "abode": [
        0.62,
        0.302,
        0.5
    ],
    "abolish": [
        0.44799999999999995,
        0.615,
        0.529
    ],
    "abolition": [
        0.32299999999999995,
        0.69,
        0.529
    ],
    "abominable": [
        0.12,
        0.731,
        0.48200000000000004
    ],
    "abominate": [
        0.198,
        0.7879999999999999,
        0.366
    ],
    "abomination": [
        0.078,
        0.755,
        0.518
    ],
    "aboriginal": [
        0.44799999999999995,
        0.42700000000000005,
        0.542
    ],
    "abort": [
        0.153,
        0.6859999999999999,
        0.429
    ],
    "abortion": [
        0.08199999999999999,
        0.77,
        0.28300000000000003
    ],
    "abortive": [
        0.09,
        0.7759999999999999,
        0.28
    ],
    "abound": [
        0.7040000000000001,
        0.49,
        0.6809999999999999
    ],
    "abovementioned": [
        0.541,
        0.298,
        0.509
    ],
    "abracadabra": [
        0.6729999999999999,
        0.632,
        0.434
    ],
    "abrasion": [
        0.406,
        0.5920000000000001,
        0.441
    ],
    "abrasive": [
        0.392,
        0.61,
        0.593
    ],
    "abreast": [
        0.635,
        0.38,
        0.519
    ],
    "abroad": [
        0.677,
        0.596,
        0.561
    ],
    "abrogate": [
        0.327,
        0.51,
        0.594
    ],
    "abrupt": [
        0.271,
        0.8190000000000001,
        0.545
    ],
    "abruptly": [
        0.25,
        0.8079999999999999,
        0.556
    ],
    "abscess": [
        0.154,
        0.451,
        0.349
    ],
    "absence": [
        0.153,
        0.235,
        0.266
    ],
    "absent": [
        0.177,
        0.221,
        0.11599999999999999
    ],
    "absentee": [
        0.235,
        0.33,
        0.27899999999999997
    ],
    "absenteeism": [
        0.40399999999999997,
        0.273,
        0.35700000000000004
    ],
    "absinthe": [
        0.48100000000000004,
        0.51,
        0.462
    ],
    "absolute": [
        0.526,
        0.51,
        0.8270000000000001
    ],
    "absolution": [
        0.715,
        0.5,
        0.664
    ],
    "absolve": [
        0.684,
        0.449,
        0.66
    ],
    "absorb": [
        0.469,
        0.5579999999999999,
        0.67
    ],
    "absorbed": [
        0.49,
        0.47100000000000003,
        0.519
    ],
    "absorbent": [
        0.552,
        0.39399999999999996,
        0.718
    ],
    "absorbing": [
        0.49,
        0.49,
        0.578
    ],
    "absorption": [
        0.609,
        0.42200000000000004,
        0.446
    ],
    "abstain": [
        0.385,
        0.385,
        0.42700000000000005
    ],
    "abstention": [
        0.271,
        0.264,
        0.509
    ],
    "abstinence": [
        0.26,
        0.392,
        0.429
    ],
    "abstract": [
        0.43799999999999994,
        0.292,
        0.444
    ],
    "abstraction": [
        0.469,
        0.439,
        0.525
    ],
    "absurd": [
        0.188,
        0.6559999999999999,
        0.284
    ],
    "absurdity": [
        0.115,
        0.528,
        0.22699999999999998
    ],
    "abundance": [
        0.812,
        0.69,
        0.852
    ],
    "abundant": [
        0.958,
        0.59,
        0.76
    ],
    "abuse": [
        0.071,
        0.873,
        0.469
    ],
    "abused": [
        0.021,
        0.8740000000000001,
        0.235
    ],
    "abusive": [
        0.125,
        0.903,
        0.5670000000000001
    ],
    "abutment": [
        0.5,
        0.265,
        0.616
    ],
    "aby": [
        0.385,
        0.452,
        0.368
    ],
    "abysmal": [
        0.25,
        0.71,
        0.598
    ],
    "abyss": [
        0.353,
        0.725,
        0.29600000000000004
    ],
    "academic": [
        0.7809999999999999,
        0.42,
        0.812
    ],
    "academy": [
        0.7040000000000001,
        0.473,
        0.792
    ],
    "accede": [
        0.698,
        0.51,
        0.537
    ],
    "accelerant": [
        0.643,
        0.8440000000000001,
        0.802
    ],
    "accelerate": [
        0.615,
        0.902,
        0.759
    ],
    "accelerated": [
        0.61,
        0.812,
        0.682
    ],
    "acceleration": [
        0.7040000000000001,
        0.905,
        0.843
    ],
    "accelerator": [
        0.593,
        0.83,
        0.812
    ],
    "accent": [
        0.598,
        0.35700000000000004,
        0.509
    ],
    "accentuate": [
        0.6729999999999999,
        0.556,
        0.667
    ],
    "accept": [
        0.847,
        0.28600000000000003,
        0.565
    ],
    "acceptable": [
        0.812,
        0.28600000000000003,
        0.583
    ],
    "acceptance": [
        0.833,
        0.287,
        0.755
    ],
    "acceptances": [
        0.847,
        0.413,
        0.648
    ],
    "access": [
        0.7140000000000001,
        0.47200000000000003,
        0.5670000000000001
    ],
    "accessible": [
        0.7959999999999999,
        0.41,
        0.645
    ],
    "accession": [
        0.612,
        0.38299999999999995,
        0.636
    ],
    "accessory": [
        0.562,
        0.292,
        0.445
    ],
    "accident": [
        0.125,
        0.9079999999999999,
        0.336
    ],
    "accidental": [
        0.319,
        0.784,
        0.307
    ],
    "accidentally": [
        0.33299999999999996,
        0.741,
        0.33299999999999996
    ],
    "acclaim": [
        0.562,
        0.809,
        0.718
    ],
    "accolade": [
        0.688,
        0.591,
        0.775
    ],
    "accommodate": [
        0.8440000000000001,
        0.375,
        0.5660000000000001
    ],
    "accommodation": [
        0.8170000000000001,
        0.415,
        0.5870000000000001
    ],
    "accompaniment": [
        0.74,
        0.479,
        0.695
    ],
    "accompany": [
        0.833,
        0.406,
        0.585
    ],
    "accompanying": [
        0.787,
        0.46,
        0.5820000000000001
    ],
    "accomplice": [
        0.408,
        0.58,
        0.51
    ],
    "accomplish": [
        0.929,
        0.6729999999999999,
        0.816
    ],
    "accomplished": [
        0.87,
        0.52,
        0.7979999999999999
    ],
    "accomplishment": [
        0.917,
        0.6940000000000001,
        0.888
    ],
    "accord": [
        0.898,
        0.264,
        0.382
    ],
    "accordance": [
        0.659,
        0.349,
        0.6
    ],
    "accordion": [
        0.604,
        0.49,
        0.361
    ],
    "account": [
        0.531,
        0.34700000000000003,
        0.47200000000000003
    ],
    "accountability": [
        0.755,
        0.537,
        0.833
    ],
    "accountable": [
        0.7090000000000001,
        0.282,
        0.777
    ],
    "accountant": [
        0.625,
        0.45,
        0.639
    ],
    "accounting": [
        0.552,
        0.39,
        0.677
    ],
    "accounts": [
        0.5920000000000001,
        0.34,
        0.47100000000000003
    ],
    "accredited": [
        0.669,
        0.479,
        0.768
    ],
    "accretion": [
        0.44799999999999995,
        0.519,
        0.672
    ],
    "accrue": [
        0.52,
        0.48100000000000004,
        0.602
    ],
    "accueil": [
        0.45,
        0.451,
        0.47
    ],
    "accumulate": [
        0.573,
        0.536,
        0.607
    ],
    "accumulation": [
        0.479,
        0.527,
        0.6
    ],
    "accuracy": [
        0.604,
        0.48100000000000004,
        0.802
    ],
    "accurate": [
        0.743,
        0.36,
        0.737
    ],
    "accursed": [
        0.135,
        0.745,
        0.345
    ],
    "accusation": [
        0.073,
        0.718,
        0.564
    ],
    "accusative": [
        0.198,
        0.755,
        0.48200000000000004
    ],
    "accuse": [
        0.133,
        0.752,
        0.5
    ],
    "accused": [
        0.13,
        0.67,
        0.42
    ],
    "accuser": [
        0.122,
        0.779,
        0.615
    ],
    "accusing": [
        0.156,
        0.745,
        0.324
    ],
    "accustomed": [
        0.542,
        0.365,
        0.441
    ],
    "ace": [
        0.643,
        0.48100000000000004,
        0.546
    ],
    "acetic": [
        0.33299999999999996,
        0.42,
        0.519
    ],
    "acetylene": [
        0.306,
        0.469,
        0.509
    ],
    "ache": [
        0.146,
        0.76,
        0.312
    ],
    "achieve": [
        0.816,
        0.545,
        0.843
    ],
    "achieved": [
        0.8959999999999999,
        0.519,
        0.775
    ],
    "achievement": [
        0.8959999999999999,
        0.8079999999999999,
        0.759
    ],
    "aching": [
        0.053,
        0.88,
        0.348
    ],
    "achy": [
        0.16699999999999998,
        0.84,
        0.373
    ],
    "acid": [
        0.265,
        0.642,
        0.5660000000000001
    ],
    "acidity": [
        0.156,
        0.6629999999999999,
        0.36
    ],
    "acknowledge": [
        0.7859999999999999,
        0.37,
        0.6609999999999999
    ],
    "acknowledged": [
        0.7140000000000001,
        0.44299999999999995,
        0.765
    ],
    "acknowledgement": [
        0.8190000000000001,
        0.539,
        0.83
    ],
    "acknowledgment": [
        0.7959999999999999,
        0.528,
        0.777
    ],
    "acme": [
        0.408,
        0.435,
        0.375
    ],
    "acne": [
        0.16699999999999998,
        0.474,
        0.308
    ],
    "acorn": [
        0.44799999999999995,
        0.198,
        0.192
    ],
    "acoustic": [
        0.542,
        0.462,
        0.536
    ],
    "acoustics": [
        0.611,
        0.33,
        0.509
    ],
    "acquaint": [
        0.6459999999999999,
        0.491,
        0.639
    ],
    "acquaintance": [
        0.6559999999999999,
        0.29,
        0.67
    ],
    "acquainted": [
        0.9059999999999999,
        0.358,
        0.632
    ],
    "acquiescence": [
        0.542,
        0.48,
        0.5539999999999999
    ],
    "acquire": [
        0.833,
        0.46799999999999997,
        0.7
    ],
    "acquiring": [
        0.735,
        0.51,
        0.8170000000000001
    ],
    "acquisition": [
        0.698,
        0.509,
        0.736
    ],
    "acquisitions": [
        0.773,
        0.66,
        0.79
    ],
    "acquit": [
        0.583,
        0.5710000000000001,
        0.611
    ],
    "acquittal": [
        0.76,
        0.49700000000000005,
        0.7
    ],
    "acre": [
        0.583,
        0.387,
        0.423
    ],
    "acreage": [
        0.741,
        0.45,
        0.528
    ],
    "acres": [
        0.51,
        0.363,
        0.5
    ],
    "acrobat": [
        0.708,
        0.828,
        0.602
    ],
    "acrylic": [
        0.5820000000000001,
        0.27899999999999997,
        0.42
    ],
    "act": [
        0.6559999999999999,
        0.7040000000000001,
        0.735
    ],
    "acting": [
        0.698,
        0.643,
        0.5
    ],
    "action": [
        0.76,
        0.898,
        0.802
    ],
    "action figure": [
        0.615,
        0.774,
        0.611
    ],
    "actionable": [
        0.6729999999999999,
        0.7020000000000001,
        0.613
    ],
    "activate": [
        0.764,
        0.65,
        0.8059999999999999
    ],
    "activation": [
        0.7809999999999999,
        0.8,
        0.754
    ],
    "active": [
        0.847,
        0.73,
        0.731
    ],
    "activist": [
        0.531,
        0.653,
        0.877
    ],
    "activity": [
        0.701,
        0.66,
        0.807
    ],
    "actor": [
        0.653,
        0.561,
        0.629
    ],
    "actress": [
        0.633,
        0.556,
        0.596
    ],
    "actual": [
        0.7290000000000001,
        0.4,
        0.716
    ],
    "actuality": [
        0.75,
        0.46399999999999997,
        0.6
    ],
    "actuary": [
        0.51,
        0.40399999999999997,
        0.491
    ],
    "acuity": [
        0.469,
        0.37799999999999995,
        0.741
    ],
    "acumen": [
        0.564,
        0.66,
        0.679
    ],
    "acupuncture": [
        0.531,
        0.324,
        0.5489999999999999
    ],
    "acute": [
        0.42700000000000005,
        0.652,
        0.534
    ],
    "acutely": [
        0.41700000000000004,
        0.5429999999999999,
        0.491
    ],
    "ad": [
        0.521,
        0.705,
        0.5579999999999999
    ],
    "adage": [
        0.517,
        0.415,
        0.5660000000000001
    ],
    "adamant": [
        0.344,
        0.529,
        0.575
    ],
    "adapt": [
        0.74,
        0.355,
        0.551
    ],
    "adaptable": [
        0.735,
        0.423,
        0.6409999999999999
    ],
    "adaptation": [
        0.6629999999999999,
        0.365,
        0.609
    ],
    "add": [
        0.728,
        0.49,
        0.5539999999999999
    ],
    "added": [
        0.562,
        0.405,
        0.509
    ],
    "addendum": [
        0.392,
        0.37,
        0.418
    ],
    "adder": [
        0.38799999999999996,
        0.461,
        0.588
    ],
    "addict": [
        0.075,
        0.696,
        0.327
    ],
    "addicted": [
        0.156,
        0.7120000000000001,
        0.483
    ],
    "addiction": [
        0.18,
        0.8059999999999999,
        0.42
    ],
    "addictive": [
        0.302,
        0.6829999999999999,
        0.47200000000000003
    ],
    "addition": [
        0.562,
        0.373,
        0.47100000000000003
    ],
    "additional": [
        0.6729999999999999,
        0.462,
        0.526
    ],
    "additive": [
        0.561,
        0.633,
        0.691
    ],
    "address": [
        0.65,
        0.327,
        0.5670000000000001
    ],
    "addressee": [
        0.622,
        0.382,
        0.5379999999999999
    ],
    "addresses": [
        0.51,
        0.354,
        0.45
    ],
    "adept": [
        0.594,
        0.539,
        0.789
    ],
    "adequacy": [
        0.615,
        0.435,
        0.7020000000000001
    ],
    "adequate": [
        0.8540000000000001,
        0.264,
        0.705
    ],
    "adhere": [
        0.633,
        0.33899999999999997,
        0.5539999999999999
    ],
    "adherence": [
        0.76,
        0.307,
        0.63
    ],
    "adherent": [
        0.561,
        0.385,
        0.555
    ],
    "adhering": [
        0.612,
        0.561,
        0.537
    ],
    "adhesion": [
        0.521,
        0.445,
        0.586
    ],
    "adhesive": [
        0.604,
        0.35,
        0.413
    ],
    "adieu": [
        0.25,
        0.47100000000000003,
        0.342
    ],
    "adipose": [
        0.33299999999999996,
        0.35,
        0.391
    ],
    "adjacency": [
        0.365,
        0.41700000000000004,
        0.375
    ],
    "adjacent": [
        0.645,
        0.276,
        0.536
    ],
    "adjective": [
        0.57,
        0.316,
        0.569
    ],
    "adjoining": [
        0.52,
        0.4,
        0.39299999999999996
    ],
    "adjourn": [
        0.385,
        0.456,
        0.475
    ],
    "adjournment": [
        0.43799999999999994,
        0.51,
        0.37
    ],
    "adjudicate": [
        0.5589999999999999,
        0.52,
        0.6829999999999999
    ],
    "adjudication": [
        0.551,
        0.462,
        0.691
    ],
    "adjunct": [
        0.45899999999999996,
        0.44,
        0.426
    ],
    "adjust": [
        0.647,
        0.327,
        0.638
    ],
    "adjuster": [
        0.51,
        0.54,
        0.76
    ],
    "adjustment": [
        0.59,
        0.52,
        0.6609999999999999
    ],
    "adjuvant": [
        0.51,
        0.5,
        0.456
    ],
    "admin": [
        0.688,
        0.42,
        0.8540000000000001
    ],
    "administer": [
        0.635,
        0.425,
        0.86
    ],
    "administration": [
        0.625,
        0.40399999999999997,
        0.7859999999999999
    ],
    "administrative": [
        0.542,
        0.415,
        0.579
    ],
    "administrator": [
        0.5379999999999999,
        0.48,
        0.902
    ],
    "admirable": [
        0.929,
        0.6,
        0.87
    ],
    "admiral": [
        0.8440000000000001,
        0.49,
        0.847
    ],
    "admiralty": [
        0.594,
        0.547,
        0.733
    ],
    "admiration": [
        0.9690000000000001,
        0.583,
        0.726
    ],
    "admire": [
        0.867,
        0.6920000000000001,
        0.7040000000000001
    ],
    "admired": [
        0.917,
        0.56,
        0.815
    ],
    "admirer": [
        0.7959999999999999,
        0.72,
        0.65
    ],
    "admiring": [
        0.867,
        0.578,
        0.629
    ],
    "admissibility": [
        0.802,
        0.58,
        0.602
    ],
    "admissible": [
        0.78,
        0.528,
        0.642
    ],
    "admission": [
        0.802,
        0.415,
        0.732
    ],
    "admit": [
        0.5379999999999999,
        0.423,
        0.667
    ],
    "admittance": [
        0.69,
        0.451,
        0.598
    ],
    "admitted": [
        0.72,
        0.49,
        0.767
    ],
    "admitting": [
        0.62,
        0.5,
        0.546
    ],
    "admixture": [
        0.45,
        0.375,
        0.43799999999999994
    ],
    "admonition": [
        0.35700000000000004,
        0.606,
        0.455
    ],
    "ado": [
        0.52,
        0.423,
        0.385
    ],
    "adobe": [
        0.5,
        0.319,
        0.32799999999999996
    ],
    "adolescence": [
        0.48700000000000004,
        0.6940000000000001,
        0.444
    ],
    "adolescent": [
        0.7809999999999999,
        0.68,
        0.509
    ],
    "adopt": [
        0.6940000000000001,
        0.612,
        0.701
    ],
    "adoption": [
        0.625,
        0.5660000000000001,
        0.589
    ],
    "adoptive": [
        0.531,
        0.469,
        0.52
    ],
    "adorable": [
        0.9690000000000001,
        0.519,
        0.457
    ],
    "adoration": [
        0.885,
        0.6990000000000001,
        0.708
    ],
    "adore": [
        0.8540000000000001,
        0.43799999999999994,
        0.657
    ],
    "adoring": [
        0.885,
        0.62,
        0.7170000000000001
    ],
    "adorn": [
        0.91,
        0.424,
        0.48200000000000004
    ],
    "adornment": [
        0.9179999999999999,
        0.373,
        0.377
    ],
    "adrenalin": [
        0.865,
        0.92,
        0.7859999999999999
    ],
    "adrenaline": [
        0.765,
        0.965,
        0.825
    ],
    "adrift": [
        0.39799999999999996,
        0.486,
        0.23
    ],
    "adult": [
        0.815,
        0.491,
        0.787
    ],
    "adulterated": [
        0.188,
        0.865,
        0.37
    ],
    "adulterer": [
        0.22899999999999998,
        0.8140000000000001,
        0.40700000000000003
    ],
    "adultery": [
        0.12,
        0.922,
        0.51
    ],
    "adulthood": [
        0.541,
        0.45399999999999996,
        0.652
    ],
    "advance": [
        0.6729999999999999,
        0.47200000000000003,
        0.858
    ],
    "advanced": [
        0.8440000000000001,
        0.623,
        0.797
    ],
    "advancement": [
        0.7759999999999999,
        0.65,
        0.8390000000000001
    ],
    "advancing": [
        0.929,
        0.608,
        0.812
    ],
    "advantage": [
        0.917,
        0.5479999999999999,
        0.8590000000000001
    ],
    "advantageous": [
        0.8370000000000001,
        0.64,
        0.789
    ],
    "advent": [
        0.665,
        0.56,
        0.627
    ],
    "adventure": [
        0.917,
        0.857,
        0.71
    ],
    "adventurer": [
        0.7809999999999999,
        0.8390000000000001,
        0.868
    ],
    "adventures": [
        0.812,
        0.764,
        0.7490000000000001
    ],
    "adventurous": [
        0.9690000000000001,
        0.898,
        0.722
    ],
    "adversary": [
        0.349,
        0.777,
        0.457
    ],
    "adverse": [
        0.32299999999999995,
        0.61,
        0.385
    ],
    "adversity": [
        0.276,
        0.76,
        0.5379999999999999
    ],
    "advertise": [
        0.5,
        0.529,
        0.58
    ],
    "advertisement": [
        0.6,
        0.5660000000000001,
        0.539
    ],
    "advertising": [
        0.622,
        0.608,
        0.632
    ],
    "adverts": [
        0.551,
        0.5,
        0.595
    ],
    "advice": [
        0.698,
        0.408,
        0.688
    ],
    "advisable": [
        0.867,
        0.48,
        0.51
    ],
    "advise": [
        0.76,
        0.39299999999999996,
        0.705
    ],
    "advised": [
        0.823,
        0.33,
        0.509
    ],
    "advisement": [
        0.698,
        0.235,
        0.655
    ],
    "adviser": [
        0.745,
        0.36200000000000004,
        0.705
    ],
    "advisor": [
        0.6459999999999999,
        0.35,
        0.6890000000000001
    ],
    "advisory": [
        0.6559999999999999,
        0.429,
        0.633
    ],
    "advocacy": [
        0.5,
        0.6459999999999999,
        0.731
    ],
    "advocate": [
        0.551,
        0.53,
        0.818
    ],
    "aegis": [
        0.49,
        0.439,
        0.462
    ],
    "aeration": [
        0.55,
        0.5,
        0.433
    ],
    "aerial": [
        0.615,
        0.461,
        0.46299999999999997
    ],
    "aerobics": [
        0.708,
        0.7709999999999999,
        0.627
    ],
    "aerodrome": [
        0.541,
        0.74,
        0.6779999999999999
    ],
    "aerodynamic": [
        0.561,
        0.7240000000000001,
        0.728
    ],
    "aerodynamics": [
        0.59,
        0.6629999999999999,
        0.722
    ],
    "aeronautics": [
        0.551,
        0.633,
        0.688
    ],
    "aeroplane": [
        0.7140000000000001,
        0.642,
        0.644
    ],
    "aerospace": [
        0.643,
        0.52,
        0.779
    ],
    "aesthetic": [
        0.708,
        0.442,
        0.526
    ],
    "aesthetics": [
        0.847,
        0.327,
        0.5489999999999999
    ],
    "aetiology": [
        0.48,
        0.39799999999999996,
        0.615
    ],
    "afar": [
        0.396,
        0.373,
        0.358
    ],
    "affable": [
        0.7040000000000001,
        0.38,
        0.452
    ],
    "affair": [
        0.52,
        0.45899999999999996,
        0.657
    ],
    "affect": [
        0.45799999999999996,
        0.569,
        0.578
    ],
    "affecting": [
        0.35,
        0.574,
        0.39399999999999996
    ],
    "affection": [
        0.898,
        0.5589999999999999,
        0.696
    ],
    "affectionate": [
        0.9490000000000001,
        0.42200000000000004,
        0.55
    ],
    "affections": [
        0.76,
        0.547,
        0.655
    ],
    "affiche": [
        0.479,
        0.265,
        0.402
    ],
    "affidavit": [
        0.469,
        0.584,
        0.526
    ],
    "affiliated": [
        0.6729999999999999,
        0.519,
        0.535
    ],
    "affiliation": [
        0.615,
        0.594,
        0.5
    ],
    "affinity": [
        0.8,
        0.5,
        0.537
    ],
    "affirm": [
        0.745,
        0.509,
        0.731
    ],
    "affirmation": [
        0.75,
        0.5,
        0.6890000000000001
    ],
    "affirmative": [
        0.8540000000000001,
        0.589,
        0.816
    ],
    "affirmatively": [
        0.9079999999999999,
        0.5,
        0.8109999999999999
    ],
    "affix": [
        0.43799999999999994,
        0.335,
        0.41100000000000003
    ],
    "afflict": [
        0.302,
        0.555,
        0.293
    ],
    "afflicted": [
        0.271,
        0.5,
        0.16699999999999998
    ],
    "affliction": [
        0.294,
        0.635,
        0.392
    ],
    "affluence": [
        0.6629999999999999,
        0.618,
        0.722
    ],
    "affluent": [
        0.7559999999999999,
        0.38799999999999996,
        0.47700000000000004
    ],
    "afford": [
        0.5710000000000001,
        0.58,
        0.575
    ],
    "affordable": [
        0.84,
        0.39799999999999996,
        0.493
    ],
    "affront": [
        0.327,
        0.74,
        0.547
    ],
    "affronted": [
        0.385,
        0.75,
        0.527
    ],
    "afield": [
        0.594,
        0.37,
        0.373
    ],
    "afire": [
        0.36700000000000005,
        0.904,
        0.675
    ],
    "afloat": [
        0.602,
        0.42700000000000005,
        0.444
    ],
    "afore": [
        0.5,
        0.337,
        0.382
    ],
    "aforementioned": [
        0.49,
        0.316,
        0.408
    ],
    "aforesaid": [
        0.531,
        0.358,
        0.478
    ],
    "afraid": [
        0.01,
        0.775,
        0.245
    ],
    "afresh": [
        0.643,
        0.521,
        0.48
    ],
    "african": [
        0.49,
        0.423,
        0.555
    ],
    "aft": [
        0.48,
        0.41700000000000004,
        0.518
    ],
    "afterlife": [
        0.5710000000000001,
        0.5670000000000001,
        0.568
    ],
    "aftermath": [
        0.312,
        0.449,
        0.444
    ],
    "afternoon": [
        0.5329999999999999,
        0.38799999999999996,
        0.33899999999999997
    ],
    "aftershave": [
        0.406,
        0.384,
        0.415
    ],
    "aftertaste": [
        0.354,
        0.36200000000000004,
        0.455
    ],
    "afterthought": [
        0.396,
        0.392,
        0.349
    ],
    "aga": [
        0.542,
        0.327,
        0.39799999999999996
    ],
    "agape": [
        0.612,
        0.529,
        0.46399999999999997
    ],
    "agate": [
        0.54,
        0.377,
        0.483
    ],
    "age": [
        0.561,
        0.226,
        0.498
    ],
    "aged": [
        0.135,
        0.365,
        0.23600000000000002
    ],
    "agency": [
        0.46,
        0.29600000000000004,
        0.583
    ],
    "agenda": [
        0.531,
        0.29600000000000004,
        0.5529999999999999
    ],
    "agent": [
        0.48,
        0.439,
        0.755
    ],
    "agglomeration": [
        0.45,
        0.765,
        0.509
    ],
    "aggravate": [
        0.22399999999999998,
        0.77,
        0.46399999999999997
    ],
    "aggravated": [
        0.079,
        0.76,
        0.43
    ],
    "aggravates": [
        0.10800000000000001,
        0.778,
        0.35700000000000004
    ],
    "aggravating": [
        0.257,
        0.794,
        0.64
    ],
    "aggravation": [
        0.071,
        0.784,
        0.613
    ],
    "aggregate": [
        0.73,
        0.37799999999999995,
        0.556
    ],
    "aggregation": [
        0.583,
        0.517,
        0.6940000000000001
    ],
    "aggresive": [
        0.059000000000000004,
        0.971,
        0.639
    ],
    "aggression": [
        0.094,
        0.929,
        0.5329999999999999
    ],
    "aggressive": [
        0.125,
        0.9490000000000001,
        0.648
    ],
    "aggressively": [
        0.25,
        0.9259999999999999,
        0.688
    ],
    "aggressiveness": [
        0.077,
        0.9129999999999999,
        0.648
    ],
    "aggressor": [
        0.146,
        0.948,
        0.823
    ],
    "agh": [
        0.26,
        0.5,
        0.4
    ],
    "aghast": [
        0.133,
        0.865,
        0.46399999999999997
    ],
    "aghhh": [
        0.281,
        0.635,
        0.243
    ],
    "agile": [
        0.8,
        0.657,
        0.775
    ],
    "agility": [
        0.72,
        0.7020000000000001,
        0.815
    ],
    "aging": [
        0.214,
        0.255,
        0.284
    ],
    "agitate": [
        0.3,
        0.7959999999999999,
        0.593
    ],
    "agitated": [
        0.444,
        0.882,
        0.491
    ],
    "agitation": [
        0.24,
        0.9309999999999999,
        0.447
    ],
    "aglow": [
        0.78,
        0.51,
        0.797
    ],
    "agnostic": [
        0.306,
        0.396,
        0.574
    ],
    "ago": [
        0.317,
        0.28,
        0.40399999999999997
    ],
    "agonizing": [
        0.083,
        0.8,
        0.34
    ],
    "agony": [
        0.083,
        0.775,
        0.39299999999999996
    ],
    "agoraphobia": [
        0.127,
        0.7120000000000001,
        0.43799999999999994
    ],
    "agree": [
        0.9059999999999999,
        0.26,
        0.545
    ],
    "agreeable": [
        0.9059999999999999,
        0.5,
        0.696
    ],
    "agreed": [
        0.797,
        0.449,
        0.574
    ],
    "agreeing": [
        0.8540000000000001,
        0.48,
        0.557
    ],
    "agreement": [
        0.76,
        0.44,
        0.736
    ],
    "agressive": [
        0.083,
        0.9179999999999999,
        0.7509999999999999
    ],
    "agricultural": [
        0.6859999999999999,
        0.321,
        0.473
    ],
    "agriculture": [
        0.64,
        0.35700000000000004,
        0.465
    ],
    "aground": [
        0.33299999999999996,
        0.34,
        0.445
    ],
    "agua": [
        0.598,
        0.18,
        0.436
    ],
    "ahead": [
        0.708,
        0.52,
        0.6729999999999999
    ],
    "ahhh": [
        0.562,
        0.517,
        0.24100000000000002
    ],
    "ahhhhhhhh": [
        0.552,
        0.649,
        0.28800000000000003
    ],
    "ahoy": [
        0.5,
        0.49700000000000005,
        0.38
    ],
    "aid": [
        0.7959999999999999,
        0.491,
        0.541
    ],
    "aide": [
        0.7240000000000001,
        0.342,
        0.434
    ],
    "aiding": [
        0.643,
        0.5329999999999999,
        0.569
    ],
    "aids": [
        0.561,
        0.48,
        0.5
    ],
    "ail": [
        0.375,
        0.434,
        0.385
    ],
    "ailing": [
        0.094,
        0.518,
        0.153
    ],
    "ailment": [
        0.146,
        0.7340000000000001,
        0.27699999999999997
    ],
    "aim": [
        0.48100000000000004,
        0.569,
        0.5670000000000001
    ],
    "aimless": [
        0.15,
        0.267,
        0.183
    ],
    "air": [
        0.708,
        0.163,
        0.42700000000000005
    ],
    "airbag": [
        0.51,
        0.402,
        0.433
    ],
    "airborne": [
        0.542,
        0.519,
        0.385
    ],
    "aircraft": [
        0.6459999999999999,
        0.644,
        0.691
    ],
    "aircraft carrier": [
        0.49,
        0.74,
        0.727
    ],
    "airfield": [
        0.601,
        0.65,
        0.645
    ],
    "airhead": [
        0.271,
        0.48100000000000004,
        0.276
    ],
    "airlift": [
        0.573,
        0.622,
        0.642
    ],
    "airline": [
        0.65,
        0.48200000000000004,
        0.688
    ],
    "airliner": [
        0.667,
        0.777,
        0.647
    ],
    "airlock": [
        0.39799999999999996,
        0.52,
        0.447
    ],
    "airman": [
        0.5870000000000001,
        0.716,
        0.721
    ],
    "airplane": [
        0.7190000000000001,
        0.7020000000000001,
        0.708
    ],
    "airport": [
        0.7290000000000001,
        0.684,
        0.682
    ],
    "airs": [
        0.583,
        0.196,
        0.37
    ],
    "airship": [
        0.542,
        0.47200000000000003,
        0.529
    ],
    "airspace": [
        0.562,
        0.51,
        0.64
    ],
    "airspeed": [
        0.583,
        0.78,
        0.544
    ],
    "airstrip": [
        0.55,
        0.69,
        0.649
    ],
    "airtight": [
        0.479,
        0.381,
        0.57
    ],
    "airway": [
        0.638,
        0.585,
        0.48200000000000004
    ],
    "aisle": [
        0.43799999999999994,
        0.222,
        0.28300000000000003
    ],
    "ait": [
        0.385,
        0.39,
        0.402
    ],
    "ajar": [
        0.46,
        0.413,
        0.446
    ],
    "aka": [
        0.45899999999999996,
        0.358,
        0.35100000000000003
    ],
    "akin": [
        0.639,
        0.34299999999999997,
        0.523
    ],
    "alabaster": [
        0.542,
        0.40399999999999997,
        0.445
    ],
    "alarm": [
        0.24100000000000002,
        0.882,
        0.698
    ],
    "alarm clock": [
        0.542,
        0.727,
        0.642
    ],
    "alarmed": [
        0.188,
        0.8220000000000001,
        0.49200000000000005
    ],
    "alarming": [
        0.204,
        0.89,
        0.585
    ],
    "alas": [
        0.5710000000000001,
        0.31,
        0.27899999999999997
    ],
    "alb": [
        0.521,
        0.38,
        0.42700000000000005
    ],
    "albatross": [
        0.5,
        0.445,
        0.527
    ],
    "albino": [
        0.5,
        0.24,
        0.358
    ],
    "album": [
        0.635,
        0.349,
        0.45299999999999996
    ],
    "alchemy": [
        0.541,
        0.583,
        0.693
    ],
    "alcohol": [
        0.32299999999999995,
        0.667,
        0.377
    ],
    "alcoholic": [
        0.153,
        0.688,
        0.361
    ],
    "alcoholism": [
        0.061,
        0.779,
        0.40700000000000003
    ],
    "alcove": [
        0.49,
        0.34,
        0.35600000000000004
    ],
    "alderman": [
        0.55,
        0.45899999999999996,
        0.691
    ],
    "ale": [
        0.53,
        0.45,
        0.358
    ],
    "alert": [
        0.479,
        0.82,
        0.648
    ],
    "alertness": [
        0.375,
        0.875,
        0.75
    ],
    "alerts": [
        0.337,
        0.804,
        0.6729999999999999
    ],
    "alfalfa": [
        0.546,
        0.25,
        0.311
    ],
    "algebra": [
        0.44,
        0.34,
        0.565
    ],
    "algebraic": [
        0.531,
        0.41200000000000003,
        0.441
    ],
    "algorithm": [
        0.44799999999999995,
        0.39399999999999996,
        0.5589999999999999
    ],
    "alias": [
        0.541,
        0.353,
        0.33299999999999996
    ],
    "alibi": [
        0.396,
        0.528,
        0.556
    ],
    "alien": [
        0.41,
        0.615,
        0.491
    ],
    "alienate": [
        0.247,
        0.5,
        0.523
    ],
    "alienated": [
        0.41,
        0.423,
        0.5589999999999999
    ],
    "alienation": [
        0.37799999999999995,
        0.53,
        0.462
    ],
    "alight": [
        0.667,
        0.657,
        0.605
    ],
    "align": [
        0.6559999999999999,
        0.364,
        0.627
    ],
    "aligned": [
        0.583,
        0.275,
        0.5529999999999999
    ],
    "alignment": [
        0.643,
        0.41200000000000003,
        0.6829999999999999
    ],
    "alike": [
        0.653,
        0.17300000000000001,
        0.444
    ],
    "alimentation": [
        0.7809999999999999,
        0.551,
        0.602
    ],
    "alimony": [
        0.612,
        0.47700000000000004,
        0.46399999999999997
    ],
    "aliquot": [
        0.44,
        0.31,
        0.40399999999999997
    ],
    "alive": [
        0.816,
        0.637,
        0.731
    ],
    "alkali": [
        0.49,
        0.35,
        0.408
    ],
    "alkaloids": [
        0.433,
        0.562,
        0.402
    ],
    "allay": [
        0.41700000000000004,
        0.406,
        0.39799999999999996
    ],
    "allegation": [
        0.578,
        0.578,
        0.608
    ],
    "allege": [
        0.418,
        0.48200000000000004,
        0.5870000000000001
    ],
    "alleged": [
        0.365,
        0.522,
        0.52
    ],
    "allegiance": [
        0.917,
        0.39799999999999996,
        0.75
    ],
    "allegorical": [
        0.517,
        0.5579999999999999,
        0.598
    ],
    "allegory": [
        0.615,
        0.58,
        0.509
    ],
    "allegro": [
        0.635,
        0.627,
        0.45299999999999996
    ],
    "allergic": [
        0.135,
        0.5489999999999999,
        0.273
    ],
    "allergy": [
        0.29600000000000004,
        0.606,
        0.389
    ],
    "alleviate": [
        0.8690000000000001,
        0.27,
        0.528
    ],
    "alleviation": [
        0.735,
        0.2,
        0.491
    ],
    "alley": [
        0.34700000000000003,
        0.5,
        0.355
    ],
    "alleyway": [
        0.35700000000000004,
        0.47100000000000003,
        0.382
    ],
    "alliance": [
        0.696,
        0.473,
        0.769
    ],
    "allied": [
        0.7140000000000001,
        0.245,
        0.642
    ],
    "alligator": [
        0.354,
        0.7040000000000001,
        0.645
    ],
    "allocate": [
        0.6729999999999999,
        0.462,
        0.672
    ],
    "allocation": [
        0.604,
        0.38799999999999996,
        0.679
    ],
    "allot": [
        0.622,
        0.48100000000000004,
        0.616
    ],
    "allotment": [
        0.6,
        0.39,
        0.64
    ],
    "allow": [
        0.698,
        0.429,
        0.5379999999999999
    ],
    "allowable": [
        0.698,
        0.5,
        0.561
    ],
    "allowance": [
        0.6729999999999999,
        0.382,
        0.591
    ],
    "allowed": [
        0.73,
        0.36,
        0.655
    ],
    "alloy": [
        0.583,
        0.44299999999999995,
        0.593
    ],
    "allsmiles": [
        0.7859999999999999,
        0.528,
        0.43
    ],
    "allure": [
        0.804,
        0.585,
        0.6859999999999999
    ],
    "alluring": [
        0.8370000000000001,
        0.745,
        0.843
    ],
    "allusion": [
        0.44,
        0.308,
        0.462
    ],
    "alluvial": [
        0.32299999999999995,
        0.49,
        0.491
    ],
    "ally": [
        0.792,
        0.32,
        0.688
    ],
    "almanac": [
        0.688,
        0.19,
        0.41200000000000003
    ],
    "almighty": [
        0.938,
        0.8740000000000001,
        0.958
    ],
    "almond": [
        0.698,
        0.183,
        0.314
    ],
    "aloft": [
        0.7709999999999999,
        0.373,
        0.7
    ],
    "aloha": [
        0.698,
        0.44,
        0.441
    ],
    "alone": [
        0.33299999999999996,
        0.16699999999999998,
        0.21600000000000003
    ],
    "alongside": [
        0.45799999999999996,
        0.33299999999999996,
        0.34700000000000003
    ],
    "aloof": [
        0.18899999999999997,
        0.423,
        0.302
    ],
    "aloud": [
        0.45799999999999996,
        0.713,
        0.75
    ],
    "alpha": [
        0.708,
        0.34,
        0.755
    ],
    "alphabet": [
        0.562,
        0.204,
        0.672
    ],
    "alphabetical": [
        0.537,
        0.29600000000000004,
        0.535
    ],
    "alpine": [
        0.594,
        0.337,
        0.474
    ],
    "alreadyyyyy": [
        0.5920000000000001,
        0.7170000000000001,
        0.35100000000000003
    ],
    "altar": [
        0.7240000000000001,
        0.387,
        0.635
    ],
    "altar boy": [
        0.434,
        0.20600000000000002,
        0.35
    ],
    "alter": [
        0.33299999999999996,
        0.6940000000000001,
        0.654
    ],
    "alteration": [
        0.16699999999999998,
        0.7979999999999999,
        0.609
    ],
    "altercation": [
        0.17,
        0.8059999999999999,
        0.5
    ],
    "altered": [
        0.255,
        0.765,
        0.5
    ],
    "alternate": [
        0.625,
        0.363,
        0.589
    ],
    "alternating": [
        0.48,
        0.494,
        0.542
    ],
    "alternative": [
        0.628,
        0.373,
        0.631
    ],
    "altimeter": [
        0.615,
        0.51,
        0.58
    ],
    "altitude": [
        0.708,
        0.48200000000000004,
        0.736
    ],
    "alto": [
        0.6559999999999999,
        0.40399999999999997,
        0.73
    ],
    "altogether": [
        0.833,
        0.324,
        0.644
    ],
    "aluminum": [
        0.449,
        0.28,
        0.434
    ],
    "alumnus": [
        0.633,
        0.368,
        0.42200000000000004
    ],
    "alveolar": [
        0.469,
        0.48100000000000004,
        0.36700000000000005
    ],
    "alzheimers": [
        0.19399999999999998,
        0.518,
        0.319
    ],
    "amalgam": [
        0.43799999999999994,
        0.33299999999999996,
        0.51
    ],
    "amalgamation": [
        0.406,
        0.47,
        0.531
    ],
    "amaretto": [
        0.5429999999999999,
        0.551,
        0.375
    ],
    "amass": [
        0.552,
        0.465,
        0.465
    ],
    "amateur": [
        0.469,
        0.5,
        0.409
    ],
    "amaze": [
        0.8959999999999999,
        0.843,
        0.7829999999999999
    ],
    "amazed": [
        0.7959999999999999,
        0.779,
        0.5329999999999999
    ],
    "amazedness": [
        0.8270000000000001,
        0.872,
        0.51
    ],
    "amazement": [
        0.75,
        0.8,
        0.639
    ],
    "amazing": [
        0.9059999999999999,
        0.8370000000000001,
        0.8490000000000001
    ],
    "amazingly": [
        0.9179999999999999,
        0.765,
        0.92
    ],
    "ambassador": [
        0.6509999999999999,
        0.529,
        0.917
    ],
    "amber": [
        0.635,
        0.308,
        0.369
    ],
    "ambience": [
        0.735,
        0.35600000000000004,
        0.426
    ],
    "ambient": [
        0.625,
        0.36,
        0.5820000000000001
    ],
    "ambiguity": [
        0.16399999999999998,
        0.46,
        0.37
    ],
    "ambiguous": [
        0.265,
        0.462,
        0.358
    ],
    "ambit": [
        0.479,
        0.38,
        0.386
    ],
    "ambition": [
        0.51,
        0.804,
        0.6609999999999999
    ],
    "ambitious": [
        0.484,
        0.821,
        0.7170000000000001
    ],
    "ambivalent": [
        0.51,
        0.40399999999999997,
        0.48200000000000004
    ],
    "ambrosia": [
        0.5710000000000001,
        0.452,
        0.48
    ],
    "ambulance": [
        0.5,
        0.75,
        0.609
    ],
    "ambush": [
        0.281,
        0.83,
        0.5
    ],
    "ameliorate": [
        0.77,
        0.5479999999999999,
        0.747
    ],
    "amen": [
        0.7809999999999999,
        0.182,
        0.542
    ],
    "amenable": [
        0.44799999999999995,
        0.41,
        0.406
    ],
    "amend": [
        0.688,
        0.406,
        0.6579999999999999
    ],
    "amendment": [
        0.531,
        0.45899999999999996,
        0.606
    ],
    "amends": [
        0.64,
        0.366,
        0.517
    ],
    "amenity": [
        0.75,
        0.327,
        0.574
    ],
    "amethyst": [
        0.622,
        0.406,
        0.517
    ],
    "amiable": [
        0.847,
        0.29,
        0.483
    ],
    "amicable": [
        0.875,
        0.33,
        0.507
    ],
    "amid": [
        0.51,
        0.34,
        0.256
    ],
    "amidst": [
        0.48,
        0.33,
        0.316
    ],
    "amino": [
        0.551,
        0.402,
        0.433
    ],
    "ammo": [
        0.32299999999999995,
        0.765,
        0.621
    ],
    "ammonia": [
        0.292,
        0.5870000000000001,
        0.409
    ],
    "ammonium": [
        0.354,
        0.396,
        0.368
    ],
    "ammunition": [
        0.33799999999999997,
        0.635,
        0.667
    ],
    "amnesia": [
        0.29600000000000004,
        0.33,
        0.308
    ],
    "amnesty": [
        0.551,
        0.451,
        0.8140000000000001
    ],
    "amorous": [
        0.8440000000000001,
        0.67,
        0.636
    ],
    "amorphous": [
        0.327,
        0.402,
        0.349
    ],
    "amortization": [
        0.5920000000000001,
        0.491,
        0.522
    ],
    "amount": [
        0.562,
        0.42200000000000004,
        0.649
    ],
    "amour": [
        0.865,
        0.48,
        0.652
    ],
    "amp": [
        0.439,
        0.39299999999999996,
        0.375
    ],
    "ampersand": [
        0.48,
        0.44799999999999995,
        0.483
    ],
    "amphetamines": [
        0.133,
        0.667,
        0.526
    ],
    "amphibian": [
        0.42700000000000005,
        0.35700000000000004,
        0.474
    ],
    "amphibious": [
        0.479,
        0.34600000000000003,
        0.445
    ],
    "amphitheater": [
        0.653,
        0.48,
        0.545
    ],
    "ample": [
        0.7440000000000001,
        0.349,
        0.7190000000000001
    ],
    "amplification": [
        0.69,
        0.677,
        0.81
    ],
    "amplify": [
        0.677,
        0.735,
        0.8270000000000001
    ],
    "amplitude": [
        0.6940000000000001,
        0.439,
        0.6920000000000001
    ],
    "amply": [
        0.7809999999999999,
        0.431,
        0.7659999999999999
    ],
    "amputate": [
        0.092,
        0.66,
        0.509
    ],
    "amputation": [
        0.1,
        0.755,
        0.483
    ],
    "amuck": [
        0.385,
        0.602,
        0.321
    ],
    "amulet": [
        0.7809999999999999,
        0.26,
        0.63
    ],
    "amuse": [
        0.812,
        0.684,
        0.664
    ],
    "amused": [
        0.9420000000000001,
        0.847,
        0.596
    ],
    "amusement": [
        0.929,
        0.8370000000000001,
        0.8029999999999999
    ],
    "amusing": [
        0.96,
        0.8290000000000001,
        0.632
    ],
    "ana": [
        0.541,
        0.3,
        0.314
    ],
    "anaconda": [
        0.146,
        0.83,
        0.54
    ],
    "anaesthesia": [
        0.35,
        0.217,
        0.473
    ],
    "anaesthetic": [
        0.449,
        0.268,
        0.509
    ],
    "anagram": [
        0.552,
        0.327,
        0.449
    ],
    "anal": [
        0.33299999999999996,
        0.7979999999999999,
        0.33399999999999996
    ],
    "analgesic": [
        0.41700000000000004,
        0.321,
        0.441
    ],
    "analogous": [
        0.531,
        0.27,
        0.5
    ],
    "analogue": [
        0.57,
        0.32,
        0.446
    ],
    "analogy": [
        0.51,
        0.36700000000000005,
        0.509
    ],
    "analysis": [
        0.7290000000000001,
        0.44799999999999995,
        0.705
    ],
    "analyst": [
        0.604,
        0.415,
        0.755
    ],
    "analytic": [
        0.665,
        0.521,
        0.634
    ],
    "analytical": [
        0.625,
        0.324,
        0.8
    ],
    "analyze": [
        0.667,
        0.462,
        0.71
    ],
    "analyzer": [
        0.625,
        0.556,
        0.8540000000000001
    ],
    "anaphylactic": [
        0.37799999999999995,
        0.588,
        0.5
    ],
    "anarchism": [
        0.125,
        0.804,
        0.623
    ],
    "anarchist": [
        0.204,
        0.7,
        0.759
    ],
    "anarchy": [
        0.146,
        0.755,
        0.62
    ],
    "anastomosis": [
        0.375,
        0.47,
        0.49
    ],
    "anathema": [
        0.28600000000000003,
        0.49,
        0.519
    ],
    "anatomic": [
        0.562,
        0.442,
        0.546
    ],
    "anatomy": [
        0.562,
        0.39,
        0.5710000000000001
    ],
    "ancestor": [
        0.5920000000000001,
        0.38799999999999996,
        0.594
    ],
    "ancestral": [
        0.64,
        0.48100000000000004,
        0.75
    ],
    "ancestry": [
        0.708,
        0.519,
        0.7170000000000001
    ],
    "anchor": [
        0.52,
        0.284,
        0.564
    ],
    "anchorage": [
        0.5,
        0.325,
        0.639
    ],
    "ancient": [
        0.42,
        0.217,
        0.439
    ],
    "ancillary": [
        0.449,
        0.442,
        0.278
    ],
    "androgen": [
        0.255,
        0.523,
        0.527
    ],
    "android": [
        0.6629999999999999,
        0.436,
        0.5
    ],
    "anecdote": [
        0.583,
        0.529,
        0.5
    ],
    "anemia": [
        0.188,
        0.327,
        0.31
    ],
    "anemic": [
        0.16699999999999998,
        0.27899999999999997,
        0.155
    ],
    "anemone": [
        0.552,
        0.5379999999999999,
        0.327
    ],
    "anesthesia": [
        0.365,
        0.21600000000000003,
        0.39399999999999996
    ],
    "anesthesiologist": [
        0.419,
        0.22399999999999998,
        0.526
    ],
    "anesthetic": [
        0.35,
        0.264,
        0.48200000000000004
    ],
    "aneurysm": [
        0.115,
        0.69,
        0.536
    ],
    "anew": [
        0.7709999999999999,
        0.358,
        0.385
    ],
    "angel": [
        0.9059999999999999,
        0.158,
        0.7040000000000001
    ],
    "angelic": [
        0.927,
        0.298,
        0.6679999999999999
    ],
    "anger": [
        0.16699999999999998,
        0.865,
        0.657
    ],
    "angered": [
        0.01,
        0.86,
        0.547
    ],
    "angermanagement": [
        0.26,
        0.632,
        0.48200000000000004
    ],
    "angina": [
        0.23,
        0.63,
        0.46399999999999997
    ],
    "angiogram": [
        0.34700000000000003,
        0.52,
        0.465
    ],
    "angiography": [
        0.37799999999999995,
        0.536,
        0.52
    ],
    "angle": [
        0.541,
        0.33,
        0.455
    ],
    "angling": [
        0.625,
        0.408,
        0.5
    ],
    "angora": [
        0.529,
        0.425,
        0.405
    ],
    "angriest": [
        0.094,
        0.892,
        0.43
    ],
    "angry": [
        0.122,
        0.83,
        0.604
    ],
    "angrytweet": [
        0.265,
        0.644,
        0.47100000000000003
    ],
    "angst": [
        0.16699999999999998,
        0.888,
        0.33299999999999996
    ],
    "anguish": [
        0.153,
        0.792,
        0.265
    ],
    "anguished": [
        0.135,
        0.72,
        0.307
    ],
    "angular": [
        0.449,
        0.281,
        0.444
    ],
    "anhydrous": [
        0.456,
        0.365,
        0.355
    ],
    "animal": [
        0.521,
        0.51,
        0.513
    ],
    "animate": [
        0.8270000000000001,
        0.755,
        0.635
    ],
    "animated": [
        0.823,
        0.6759999999999999,
        0.5379999999999999
    ],
    "animation": [
        0.888,
        0.75,
        0.5489999999999999
    ],
    "animosity": [
        0.51,
        0.7240000000000001,
        0.545
    ],
    "animus": [
        0.698,
        0.6759999999999999,
        0.466
    ],
    "ankle": [
        0.5,
        0.27399999999999997,
        0.23399999999999999
    ],
    "anklet": [
        0.41,
        0.276,
        0.302
    ],
    "annals": [
        0.42700000000000005,
        0.61,
        0.424
    ],
    "annex": [
        0.594,
        0.35,
        0.45799999999999996
    ],
    "annexation": [
        0.342,
        0.5,
        0.555
    ],
    "annexe": [
        0.584,
        0.35,
        0.392
    ],
    "annihilate": [
        0.115,
        0.9179999999999999,
        0.6809999999999999
    ],
    "annihilated": [
        0.08,
        0.76,
        0.324
    ],
    "annihilation": [
        0.040999999999999995,
        0.8,
        0.591
    ],
    "anniversary": [
        0.88,
        0.77,
        0.723
    ],
    "annotate": [
        0.5920000000000001,
        0.469,
        0.441
    ],
    "annotation": [
        0.604,
        0.47,
        0.619
    ],
    "announce": [
        0.6940000000000001,
        0.618,
        0.611
    ],
    "announcement": [
        0.7290000000000001,
        0.491,
        0.48200000000000004
    ],
    "announcer": [
        0.602,
        0.57,
        0.732
    ],
    "annoy": [
        0.094,
        0.765,
        0.28600000000000003
    ],
    "annoyance": [
        0.16699999999999998,
        0.718,
        0.342
    ],
    "annoyed": [
        0.10400000000000001,
        0.7829999999999999,
        0.345
    ],
    "annoyin": [
        0.26,
        0.573,
        0.35200000000000004
    ],
    "annoying": [
        0.08199999999999999,
        0.853,
        0.348
    ],
    "annoys": [
        0.146,
        0.778,
        0.435
    ],
    "annual": [
        0.552,
        0.23600000000000002,
        0.5
    ],
    "annuity": [
        0.521,
        0.304,
        0.527
    ],
    "annul": [
        0.25,
        0.44799999999999995,
        0.364
    ],
    "annular": [
        0.31,
        0.385,
        0.41200000000000003
    ],
    "annulment": [
        0.153,
        0.375,
        0.447
    ],
    "annulus": [
        0.45799999999999996,
        0.38,
        0.376
    ],
    "anointed": [
        0.5,
        0.368,
        0.579
    ],
    "anointing": [
        0.653,
        0.35,
        0.547
    ],
    "anomalous": [
        0.281,
        0.48,
        0.423
    ],
    "anomaly": [
        0.188,
        0.5379999999999999,
        0.40399999999999997
    ],
    "anon": [
        0.479,
        0.354,
        0.298
    ],
    "anonymity": [
        0.469,
        0.255,
        0.43
    ],
    "anonymous": [
        0.396,
        0.29100000000000004,
        0.431
    ],
    "anorexic": [
        0.16,
        0.618,
        0.245
    ],
    "answer": [
        0.537,
        0.373,
        0.6609999999999999
    ],
    "answerable": [
        0.708,
        0.48100000000000004,
        0.75
    ],
    "answering": [
        0.684,
        0.5,
        0.607
    ],
    "ant": [
        0.44799999999999995,
        0.21600000000000003,
        0.21600000000000003
    ],
    "antagonism": [
        0.22399999999999998,
        0.618,
        0.524
    ],
    "antagonist": [
        0.24,
        0.615,
        0.7
    ],
    "antagonistic": [
        0.29600000000000004,
        0.604,
        0.565
    ],
    "antagonize": [
        0.14300000000000002,
        0.6629999999999999,
        0.629
    ],
    "ante": [
        0.44799999999999995,
        0.32,
        0.41700000000000004
    ],
    "antecedent": [
        0.42700000000000005,
        0.551,
        0.5660000000000001
    ],
    "antelope": [
        0.542,
        0.51,
        0.5
    ],
    "antenna": [
        0.521,
        0.327,
        0.358
    ],
    "anterior": [
        0.51,
        0.245,
        0.36200000000000004
    ],
    "anthem": [
        0.78,
        0.34299999999999997,
        0.7290000000000001
    ],
    "anthill": [
        0.327,
        0.578,
        0.377
    ],
    "anthology": [
        0.33799999999999997,
        0.406,
        0.537
    ],
    "anthrax": [
        0.188,
        0.73,
        0.5
    ],
    "anthropological": [
        0.36700000000000005,
        0.39,
        0.49
    ],
    "anthropologist": [
        0.551,
        0.385,
        0.725
    ],
    "anthropology": [
        0.49,
        0.36700000000000005,
        0.5820000000000001
    ],
    "anti": [
        0.365,
        0.41200000000000003,
        0.384
    ],
    "antiaircraft": [
        0.33,
        0.622,
        0.629
    ],
    "antibiotic": [
        0.51,
        0.373,
        0.6579999999999999
    ],
    "antibiotics": [
        0.44799999999999995,
        0.406,
        0.557
    ],
    "antichrist": [
        0.08199999999999999,
        0.8370000000000001,
        0.544
    ],
    "anticipate": [
        0.622,
        0.469,
        0.667
    ],
    "anticipation": [
        0.698,
        0.539,
        0.711
    ],
    "anticipatory": [
        0.653,
        0.551,
        0.682
    ],
    "antics": [
        0.44799999999999995,
        0.74,
        0.23600000000000002
    ],
    "antidote": [
        0.541,
        0.49,
        0.629
    ],
    "antifungal": [
        0.408,
        0.41200000000000003,
        0.441
    ],
    "antigravity": [
        0.43,
        0.7140000000000001,
        0.6579999999999999
    ],
    "antimony": [
        0.37799999999999995,
        0.39799999999999996,
        0.49
    ],
    "antipathy": [
        0.198,
        0.5489999999999999,
        0.39299999999999996
    ],
    "antiquarian": [
        0.5,
        0.233,
        0.426
    ],
    "antiquated": [
        0.42,
        0.392,
        0.23600000000000002
    ],
    "antique": [
        0.634,
        0.29,
        0.518
    ],
    "antiques": [
        0.54,
        0.37,
        0.595
    ],
    "antiquity": [
        0.385,
        0.33299999999999996,
        0.556
    ],
    "antiseptic": [
        0.43799999999999994,
        0.37,
        0.623
    ],
    "antisocial": [
        0.146,
        0.6859999999999999,
        0.391
    ],
    "antithesis": [
        0.396,
        0.41200000000000003,
        0.536
    ],
    "antithetical": [
        0.271,
        0.509,
        0.358
    ],
    "antiviral": [
        0.45899999999999996,
        0.47,
        0.5489999999999999
    ],
    "antler": [
        0.44799999999999995,
        0.47,
        0.5
    ],
    "antsy": [
        0.449,
        0.5579999999999999,
        0.41700000000000004
    ],
    "anus": [
        0.34700000000000003,
        0.644,
        0.35
    ],
    "anvil": [
        0.38,
        0.51,
        0.604
    ],
    "anxiety": [
        0.146,
        0.865,
        0.342
    ],
    "anxietyattack": [
        0.15,
        0.925,
        0.446
    ],
    "anxious": [
        0.281,
        0.875,
        0.434
    ],
    "anxiousness": [
        0.235,
        0.8140000000000001,
        0.282
    ],
    "anytime": [
        0.625,
        0.461,
        0.436
    ],
    "aorta": [
        0.44799999999999995,
        0.51,
        0.542
    ],
    "aortic": [
        0.436,
        0.54,
        0.43799999999999994
    ],
    "apace": [
        0.536,
        0.5,
        0.536
    ],
    "apache": [
        0.687,
        0.469,
        0.5
    ],
    "apartment": [
        0.7190000000000001,
        0.39299999999999996,
        0.58
    ],
    "apartments": [
        0.7040000000000001,
        0.337,
        0.44299999999999995
    ],
    "apathetic": [
        0.188,
        0.292,
        0.33299999999999996
    ],
    "apathy": [
        0.184,
        0.212,
        0.204
    ],
    "ape": [
        0.5479999999999999,
        0.389,
        0.336
    ],
    "aperture": [
        0.612,
        0.45,
        0.667
    ],
    "apex": [
        0.57,
        0.433,
        0.418
    ],
    "aphid": [
        0.38799999999999996,
        0.473,
        0.40700000000000003
    ],
    "aphrodisiac": [
        0.75,
        0.846,
        0.667
    ],
    "apiece": [
        0.439,
        0.259,
        0.38299999999999995
    ],
    "aplomb": [
        0.5,
        0.509,
        0.5820000000000001
    ],
    "apocalypse": [
        0.05,
        0.867,
        0.736
    ],
    "apocalyptic": [
        0.17300000000000001,
        0.88,
        0.75
    ],
    "apologetic": [
        0.479,
        0.461,
        0.5710000000000001
    ],
    "apologist": [
        0.406,
        0.429,
        0.526
    ],
    "apologize": [
        0.551,
        0.37799999999999995,
        0.389
    ],
    "apology": [
        0.5710000000000001,
        0.34600000000000003,
        0.402
    ],
    "apostasy": [
        0.38799999999999996,
        0.52,
        0.517
    ],
    "apostate": [
        0.342,
        0.5,
        0.528
    ],
    "apostle": [
        0.6459999999999999,
        0.34700000000000003,
        0.732
    ],
    "apostolic": [
        0.5920000000000001,
        0.3,
        0.7170000000000001
    ],
    "apostrophe": [
        0.469,
        0.368,
        0.537
    ],
    "apothecary": [
        0.561,
        0.32799999999999996,
        0.529
    ],
    "appalled": [
        0.19399999999999998,
        0.792,
        0.562
    ],
    "appalling": [
        0.16,
        0.8270000000000001,
        0.415
    ],
    "apparatus": [
        0.375,
        0.353,
        0.377
    ],
    "apparel": [
        0.698,
        0.435,
        0.45299999999999996
    ],
    "apparent": [
        0.473,
        0.38299999999999995,
        0.39799999999999996
    ],
    "apparently": [
        0.531,
        0.41,
        0.426
    ],
    "apparition": [
        0.406,
        0.573,
        0.636
    ],
    "appeal": [
        0.6629999999999999,
        0.598,
        0.5579999999999999
    ],
    "appear": [
        0.735,
        0.506,
        0.5670000000000001
    ],
    "appearance": [
        0.669,
        0.49,
        0.534
    ],
    "appease": [
        0.633,
        0.278,
        0.434
    ],
    "appellant": [
        0.327,
        0.588,
        0.568
    ],
    "append": [
        0.573,
        0.46399999999999997,
        0.45299999999999996
    ],
    "appendage": [
        0.22899999999999998,
        0.382,
        0.43799999999999994
    ],
    "appendectomy": [
        0.177,
        0.67,
        0.5539999999999999
    ],
    "appendicitis": [
        0.031,
        0.64,
        0.34700000000000003
    ],
    "appendix": [
        0.365,
        0.387,
        0.425
    ],
    "appetite": [
        0.7040000000000001,
        0.637,
        0.581
    ],
    "appetizer": [
        0.755,
        0.56,
        0.406
    ],
    "appetizing": [
        0.8059999999999999,
        0.657,
        0.688
    ],
    "applaud": [
        0.865,
        0.8240000000000001,
        0.46399999999999997
    ],
    "applause": [
        0.953,
        0.857,
        0.621
    ],
    "apple": [
        0.8109999999999999,
        0.3,
        0.264
    ],
    "apple juice": [
        0.765,
        0.204,
        0.294
    ],
    "applejack": [
        0.604,
        0.431,
        0.473
    ],
    "applesauce": [
        0.75,
        0.16699999999999998,
        0.29100000000000004
    ],
    "appliance": [
        0.5820000000000001,
        0.45299999999999996,
        0.5379999999999999
    ],
    "appliances": [
        0.594,
        0.39399999999999996,
        0.5670000000000001
    ],
    "applicability": [
        0.677,
        0.49,
        0.741
    ],
    "applicable": [
        0.469,
        0.43,
        0.667
    ],
    "applicant": [
        0.612,
        0.5579999999999999,
        0.688
    ],
    "application": [
        0.6459999999999999,
        0.445,
        0.726
    ],
    "apply": [
        0.612,
        0.321,
        0.667
    ],
    "appoint": [
        0.565,
        0.33,
        0.509
    ],
    "appointment": [
        0.688,
        0.594,
        0.547
    ],
    "appointments": [
        0.745,
        0.677,
        0.625
    ],
    "apportion": [
        0.677,
        0.49,
        0.638
    ],
    "apportionment": [
        0.552,
        0.48100000000000004,
        0.45299999999999996
    ],
    "appraisal": [
        0.41700000000000004,
        0.667,
        0.682
    ],
    "appraise": [
        0.677,
        0.49,
        0.696
    ],
    "appreciable": [
        0.873,
        0.491,
        0.778
    ],
    "appreciate": [
        0.885,
        0.42200000000000004,
        0.741
    ],
    "appreciated": [
        0.91,
        0.434,
        0.779
    ],
    "appreciates": [
        0.765,
        0.5,
        0.6559999999999999
    ],
    "appreciation": [
        0.917,
        0.529,
        0.588
    ],
    "appreciative": [
        0.857,
        0.38,
        0.654
    ],
    "apprehend": [
        0.521,
        0.624,
        0.696
    ],
    "apprehension": [
        0.385,
        0.72,
        0.45399999999999996
    ],
    "apprehensive": [
        0.406,
        0.5920000000000001,
        0.431
    ],
    "apprentice": [
        0.615,
        0.413,
        0.452
    ],
    "apprenticeship": [
        0.812,
        0.48200000000000004,
        0.643
    ],
    "approach": [
        0.612,
        0.392,
        0.61
    ],
    "approaching": [
        0.74,
        0.557,
        0.491
    ],
    "approbate": [
        0.6459999999999999,
        0.59,
        0.86
    ],
    "approbation": [
        0.792,
        0.529,
        0.774
    ],
    "appropriate": [
        0.833,
        0.368,
        0.759
    ],
    "appropriation": [
        0.51,
        0.632,
        0.7170000000000001
    ],
    "approval": [
        0.8540000000000001,
        0.46,
        0.889
    ],
    "approve": [
        0.875,
        0.5479999999999999,
        0.741
    ],
    "approved": [
        0.833,
        0.349,
        0.698
    ],
    "approvement": [
        0.88,
        0.625,
        0.78
    ],
    "approving": [
        0.917,
        0.583,
        0.773
    ],
    "approximate": [
        0.551,
        0.56,
        0.52
    ],
    "approximately": [
        0.622,
        0.396,
        0.5379999999999999
    ],
    "approximating": [
        0.583,
        0.615,
        0.47100000000000003
    ],
    "approximation": [
        0.5820000000000001,
        0.402,
        0.593
    ],
    "appurtenances": [
        0.573,
        0.41200000000000003,
        0.547
    ],
    "apricot": [
        0.708,
        0.32,
        0.278
    ],
    "apron": [
        0.5820000000000001,
        0.20800000000000002,
        0.245
    ],
    "apt": [
        0.5820000000000001,
        0.418,
        0.382
    ],
    "aptitude": [
        0.75,
        0.47100000000000003,
        0.746
    ],
    "aqua": [
        0.6559999999999999,
        0.292,
        0.359
    ],
    "aquamarine": [
        0.7290000000000001,
        0.306,
        0.413
    ],
    "aquarium": [
        0.6629999999999999,
        0.327,
        0.39299999999999996
    ],
    "aquatic": [
        0.677,
        0.51,
        0.46299999999999997
    ],
    "aqueduct": [
        0.551,
        0.41100000000000003,
        0.534
    ],
    "aqueous": [
        0.429,
        0.27,
        0.31
    ],
    "arable": [
        0.51,
        0.35,
        0.465
    ],
    "arbiter": [
        0.561,
        0.537,
        0.8140000000000001
    ],
    "arbitrary": [
        0.281,
        0.7020000000000001,
        0.6859999999999999
    ],
    "arbitrate": [
        0.47,
        0.62,
        0.682
    ],
    "arbitration": [
        0.5870000000000001,
        0.602,
        0.67
    ],
    "arbitrator": [
        0.385,
        0.44799999999999995,
        0.795
    ],
    "arbor": [
        0.583,
        0.49,
        0.591
    ],
    "arc": [
        0.552,
        0.38799999999999996,
        0.396
    ],
    "arcade": [
        0.6759999999999999,
        0.521,
        0.502
    ],
    "arcane": [
        0.5,
        0.49,
        0.637
    ],
    "arch": [
        0.5,
        0.354,
        0.46799999999999997
    ],
    "archaeological": [
        0.74,
        0.441,
        0.66
    ],
    "archaeologist": [
        0.552,
        0.451,
        0.706
    ],
    "archaeology": [
        0.596,
        0.358,
        0.691
    ],
    "archaic": [
        0.271,
        0.327,
        0.332
    ],
    "archangel": [
        0.8370000000000001,
        0.5,
        0.708
    ],
    "archbishop": [
        0.622,
        0.28,
        0.7759999999999999
    ],
    "archdiocese": [
        0.4,
        0.321,
        0.7040000000000001
    ],
    "archduke": [
        0.45799999999999996,
        0.413,
        0.634
    ],
    "arched": [
        0.5820000000000001,
        0.40299999999999997,
        0.39799999999999996
    ],
    "archer": [
        0.573,
        0.622,
        0.6609999999999999
    ],
    "archery": [
        0.594,
        0.604,
        0.589
    ],
    "archetype": [
        0.44799999999999995,
        0.52,
        0.569
    ],
    "archipelago": [
        0.745,
        0.37,
        0.5920000000000001
    ],
    "architect": [
        0.7759999999999999,
        0.442,
        0.836
    ],
    "architectural": [
        0.7290000000000001,
        0.39,
        0.67
    ],
    "architecture": [
        0.82,
        0.39,
        0.6940000000000001
    ],
    "archive": [
        0.43799999999999994,
        0.294,
        0.527
    ],
    "arctic": [
        0.615,
        0.35200000000000004,
        0.546
    ],
    "ardent": [
        0.6940000000000001,
        0.873,
        0.722
    ],
    "ardor": [
        0.5,
        0.78,
        0.5379999999999999
    ],
    "arduous": [
        0.344,
        0.7829999999999999,
        0.605
    ],
    "area": [
        0.49,
        0.306,
        0.46399999999999997
    ],
    "arena": [
        0.51,
        0.235,
        0.40399999999999997
    ],
    "areola": [
        0.41700000000000004,
        0.396,
        0.381
    ],
    "areyoukidding": [
        0.429,
        0.633,
        0.4
    ],
    "areyoukiddingme": [
        0.365,
        0.635,
        0.375
    ],
    "argent": [
        0.594,
        0.418,
        0.47200000000000003
    ],
    "argh": [
        0.26,
        0.5379999999999999,
        0.32799999999999996
    ],
    "arghh": [
        0.292,
        0.536,
        0.397
    ],
    "arghhhh": [
        0.25,
        0.618,
        0.324
    ],
    "argue": [
        0.09300000000000001,
        0.7979999999999999,
        0.525
    ],
    "argument": [
        0.51,
        0.46399999999999997,
        0.698
    ],
    "argumentation": [
        0.479,
        0.5489999999999999,
        0.76
    ],
    "argumentative": [
        0.45,
        0.531,
        0.679
    ],
    "arguments": [
        0.541,
        0.602,
        0.657
    ],
    "arid": [
        0.32299999999999995,
        0.33299999999999996,
        0.379
    ],
    "arise": [
        0.75,
        0.5820000000000001,
        0.725
    ],
    "aristocracy": [
        0.688,
        0.5489999999999999,
        0.8420000000000001
    ],
    "aristocrat": [
        0.583,
        0.413,
        0.8109999999999999
    ],
    "aristocratic": [
        0.449,
        0.519,
        0.6759999999999999
    ],
    "arithmetic": [
        0.45299999999999996,
        0.46,
        0.634
    ],
    "ark": [
        0.396,
        0.42700000000000005,
        0.5429999999999999
    ],
    "arm": [
        0.552,
        0.285,
        0.469
    ],
    "armada": [
        0.408,
        0.74,
        0.868
    ],
    "armament": [
        0.198,
        0.764,
        0.81
    ],
    "armaments": [
        0.192,
        0.8390000000000001,
        0.83
    ],
    "armature": [
        0.51,
        0.5579999999999999,
        0.755
    ],
    "armchair": [
        0.6459999999999999,
        0.16399999999999998,
        0.33899999999999997
    ],
    "armed": [
        0.188,
        0.75,
        0.8079999999999999
    ],
    "armor": [
        0.469,
        0.625,
        0.784
    ],
    "armored": [
        0.469,
        0.509,
        0.861
    ],
    "armory": [
        0.44799999999999995,
        0.6629999999999999,
        0.8
    ],
    "armpit": [
        0.28300000000000003,
        0.439,
        0.25
    ],
    "arms": [
        0.46399999999999997,
        0.395,
        0.483
    ],
    "army": [
        0.41700000000000004,
        0.759,
        0.902
    ],
    "aroma": [
        0.823,
        0.235,
        0.442
    ],
    "aromatherapy": [
        0.847,
        0.22,
        0.473
    ],
    "arousal": [
        0.7909999999999999,
        0.943,
        0.731
    ],
    "arouse": [
        0.74,
        0.491,
        0.58
    ],
    "aroused": [
        0.708,
        0.9520000000000001,
        0.667
    ],
    "arraignment": [
        0.406,
        0.8370000000000001,
        0.534
    ],
    "arrange": [
        0.74,
        0.49,
        0.5710000000000001
    ],
    "arranged": [
        0.698,
        0.531,
        0.728
    ],
    "arrangement": [
        0.625,
        0.382,
        0.6829999999999999
    ],
    "array": [
        0.521,
        0.396,
        0.568
    ],
    "arrears": [
        0.28600000000000003,
        0.485,
        0.302
    ],
    "arrest": [
        0.146,
        0.951,
        0.5
    ],
    "arrhythmia": [
        0.265,
        0.706,
        0.35600000000000004
    ],
    "arrival": [
        0.6779999999999999,
        0.51,
        0.474
    ],
    "arrive": [
        0.8370000000000001,
        0.406,
        0.585
    ],
    "arrogance": [
        0.14300000000000002,
        0.75,
        0.62
    ],
    "arrogant": [
        0.115,
        0.755,
        0.58
    ],
    "arrow": [
        0.439,
        0.39,
        0.45399999999999996
    ],
    "arsehole": [
        0.276,
        0.598,
        0.433
    ],
    "arseholes": [
        0.188,
        0.545,
        0.35100000000000003
    ],
    "arsenal": [
        0.365,
        0.741,
        0.752
    ],
    "arsenic": [
        0.281,
        0.47200000000000003,
        0.447
    ],
    "arson": [
        0.133,
        0.904,
        0.5670000000000001
    ],
    "arsonist": [
        0.348,
        0.84,
        0.5
    ],
    "art": [
        0.812,
        0.36,
        0.603
    ],
    "arterial": [
        0.396,
        0.51,
        0.583
    ],
    "artery": [
        0.396,
        0.58,
        0.537
    ],
    "artful": [
        0.7709999999999999,
        0.608,
        0.778
    ],
    "arthritis": [
        0.11,
        0.518,
        0.345
    ],
    "arthropod": [
        0.344,
        0.46399999999999997,
        0.434
    ],
    "artichoke": [
        0.583,
        0.218,
        0.287
    ],
    "article": [
        0.594,
        0.28,
        0.48100000000000004
    ],
    "articles": [
        0.552,
        0.324,
        0.565
    ],
    "articulate": [
        0.677,
        0.462,
        0.618
    ],
    "articulation": [
        0.479,
        0.48,
        0.591
    ],
    "artifact": [
        0.51,
        0.5,
        0.5660000000000001
    ],
    "artifice": [
        0.316,
        0.696,
        0.48200000000000004
    ],
    "artificial": [
        0.306,
        0.385,
        0.35100000000000003
    ],
    "artillery": [
        0.35,
        0.912,
        0.794
    ],
    "artisan": [
        0.7809999999999999,
        0.33,
        0.41100000000000003
    ],
    "artist": [
        0.802,
        0.442,
        0.732
    ],
    "artiste": [
        0.8440000000000001,
        0.512,
        0.565
    ],
    "artistic": [
        0.802,
        0.6459999999999999,
        0.632
    ],
    "artistry": [
        0.823,
        0.34600000000000003,
        0.769
    ],
    "artists": [
        0.7959999999999999,
        0.667,
        0.741
    ],
    "artwork": [
        0.8959999999999999,
        0.368,
        0.679
    ],
    "arty": [
        0.49,
        0.42200000000000004,
        0.38799999999999996
    ],
    "asap": [
        0.5710000000000001,
        0.5,
        0.552
    ],
    "asbestos": [
        0.35700000000000004,
        0.48100000000000004,
        0.46399999999999997
    ],
    "ascend": [
        0.83,
        0.62,
        0.812
    ],
    "ascendancy": [
        0.7240000000000001,
        0.625,
        0.7
    ],
    "ascendant": [
        0.6559999999999999,
        0.6729999999999999,
        0.821
    ],
    "ascending": [
        0.826,
        0.644,
        0.777
    ],
    "ascension": [
        0.765,
        0.72,
        0.7140000000000001
    ],
    "ascent": [
        0.755,
        0.627,
        0.833
    ],
    "ascertain": [
        0.56,
        0.53,
        0.625
    ],
    "ascertained": [
        0.531,
        0.529,
        0.616
    ],
    "ascetic": [
        0.43799999999999994,
        0.375,
        0.47200000000000003
    ],
    "ash": [
        0.26,
        0.21,
        0.207
    ],
    "ashamed": [
        0.156,
        0.588,
        0.228
    ],
    "ashes": [
        0.327,
        0.27899999999999997,
        0.142
    ],
    "ashtray": [
        0.406,
        0.382,
        0.265
    ],
    "asinine": [
        0.429,
        0.47200000000000003,
        0.433
    ],
    "ask": [
        0.531,
        0.44,
        0.45899999999999996
    ],
    "asleeep": [
        0.49,
        0.21,
        0.322
    ],
    "asleep": [
        0.604,
        0.1,
        0.27
    ],
    "asp": [
        0.43799999999999994,
        0.489,
        0.375
    ],
    "asparagus": [
        0.469,
        0.317,
        0.264
    ],
    "aspartame": [
        0.469,
        0.48,
        0.322
    ],
    "aspect": [
        0.479,
        0.469,
        0.588
    ],
    "aspects": [
        0.439,
        0.48,
        0.565
    ],
    "aspen": [
        0.479,
        0.28,
        0.395
    ],
    "asphalt": [
        0.479,
        0.264,
        0.439
    ],
    "asphyxia": [
        0.198,
        0.7040000000000001,
        0.311
    ],
    "asphyxiation": [
        0.059000000000000004,
        0.745,
        0.41200000000000003
    ],
    "aspiration": [
        0.7040000000000001,
        0.7240000000000001,
        0.675
    ],
    "aspire": [
        0.812,
        0.469,
        0.722
    ],
    "aspirin": [
        0.479,
        0.271,
        0.42200000000000004
    ],
    "aspiring": [
        0.8440000000000001,
        0.5820000000000001,
        0.604
    ],
    "ass": [
        0.32299999999999995,
        0.75,
        0.345
    ],
    "assail": [
        0.37799999999999995,
        0.51,
        0.5
    ],
    "assailant": [
        0.184,
        0.868,
        0.602
    ],
    "assassin": [
        0.073,
        0.9329999999999999,
        0.632
    ],
    "assassinate": [
        0.051,
        0.9690000000000001,
        0.722
    ],
    "assassination": [
        0.083,
        0.941,
        0.525
    ],
    "assault": [
        0.16699999999999998,
        0.848,
        0.55
    ],
    "assay": [
        0.633,
        0.5589999999999999,
        0.594
    ],
    "assemblage": [
        0.429,
        0.452,
        0.6
    ],
    "assemble": [
        0.542,
        0.57,
        0.75
    ],
    "assembled": [
        0.6629999999999999,
        0.45,
        0.644
    ],
    "assembly": [
        0.698,
        0.5,
        0.64
    ],
    "assemblyman": [
        0.43,
        0.5379999999999999,
        0.76
    ],
    "assent": [
        0.615,
        0.515,
        0.7190000000000001
    ],
    "assert": [
        0.75,
        0.619,
        0.809
    ],
    "asserting": [
        0.6940000000000001,
        0.531,
        0.736
    ],
    "assertion": [
        0.74,
        0.442,
        0.75
    ],
    "assertive": [
        0.7190000000000001,
        0.41200000000000003,
        0.77
    ],
    "assess": [
        0.698,
        0.5,
        0.623
    ],
    "assessment": [
        0.75,
        0.623,
        0.6579999999999999
    ],
    "assessor": [
        0.551,
        0.5379999999999999,
        0.764
    ],
    "asset": [
        0.797,
        0.765,
        0.7879999999999999
    ],
    "assets": [
        0.667,
        0.613,
        0.765
    ],
    "asshole": [
        0.133,
        0.5820000000000001,
        0.263
    ],
    "assign": [
        0.622,
        0.41700000000000004,
        0.7090000000000001
    ],
    "assignee": [
        0.51,
        0.462,
        0.51
    ],
    "assignment": [
        0.483,
        0.39799999999999996,
        0.745
    ],
    "assimilate": [
        0.5589999999999999,
        0.391,
        0.6829999999999999
    ],
    "assimilation": [
        0.429,
        0.37799999999999995,
        0.46299999999999997
    ],
    "assist": [
        0.833,
        0.435,
        0.629
    ],
    "assistance": [
        0.6559999999999999,
        0.519,
        0.633
    ],
    "assistant": [
        0.625,
        0.39,
        0.536
    ],
    "associate": [
        0.812,
        0.409,
        0.625
    ],
    "association": [
        0.745,
        0.5,
        0.8170000000000001
    ],
    "assorted": [
        0.602,
        0.46,
        0.47200000000000003
    ],
    "assortment": [
        0.6940000000000001,
        0.36,
        0.526
    ],
    "assuage": [
        0.745,
        0.255,
        0.5
    ],
    "assume": [
        0.698,
        0.401,
        0.46399999999999997
    ],
    "assumed": [
        0.612,
        0.247,
        0.45399999999999996
    ],
    "assuming": [
        0.74,
        0.39,
        0.526
    ],
    "assumption": [
        0.479,
        0.431,
        0.41700000000000004
    ],
    "assurance": [
        0.675,
        0.442,
        0.7040000000000001
    ],
    "assure": [
        0.91,
        0.46,
        0.8390000000000001
    ],
    "assured": [
        0.878,
        0.327,
        0.754
    ],
    "assuredly": [
        0.7859999999999999,
        0.396,
        0.833
    ],
    "asterisk": [
        0.541,
        0.28800000000000003,
        0.273
    ],
    "asteroid": [
        0.43,
        0.721,
        0.623
    ],
    "asteroids": [
        0.361,
        0.6940000000000001,
        0.7120000000000001
    ],
    "asthma": [
        0.198,
        0.5489999999999999,
        0.22699999999999998
    ],
    "asthmatic": [
        0.22899999999999998,
        0.706,
        0.294
    ],
    "astigmatism": [
        0.214,
        0.49,
        0.429
    ],
    "astonish": [
        0.7859999999999999,
        0.845,
        0.6579999999999999
    ],
    "astonished": [
        0.51,
        0.775,
        0.574
    ],
    "astonishing": [
        0.8440000000000001,
        0.802,
        0.821
    ],
    "astonishingly": [
        0.8270000000000001,
        0.898,
        0.773
    ],
    "astonishment": [
        0.68,
        0.718,
        0.519
    ],
    "astound": [
        0.7290000000000001,
        0.675,
        0.474
    ],
    "astral": [
        0.604,
        0.41700000000000004,
        0.5670000000000001
    ],
    "astray": [
        0.098,
        0.6759999999999999,
        0.308
    ],
    "astringent": [
        0.316,
        0.5,
        0.474
    ],
    "astrologer": [
        0.594,
        0.519,
        0.6729999999999999
    ],
    "astrology": [
        0.635,
        0.34,
        0.5
    ],
    "astronaut": [
        0.792,
        0.601,
        0.7609999999999999
    ],
    "astronomer": [
        0.75,
        0.509,
        0.735
    ],
    "astronomical": [
        0.6,
        0.632,
        0.726
    ],
    "astronomy": [
        0.613,
        0.474,
        0.722
    ],
    "astute": [
        0.7759999999999999,
        0.6579999999999999,
        0.8270000000000001
    ],
    "asunder": [
        0.20800000000000002,
        0.442,
        0.259
    ],
    "asylum": [
        0.40700000000000003,
        0.33,
        0.445
    ],
    "asymmetric": [
        0.58,
        0.34299999999999997,
        0.465
    ],
    "asymmetry": [
        0.47600000000000003,
        0.373,
        0.527
    ],
    "asymptotic": [
        0.479,
        0.451,
        0.47200000000000003
    ],
    "atelier": [
        0.49,
        0.33,
        0.705
    ],
    "atheism": [
        0.276,
        0.46,
        0.48100000000000004
    ],
    "atheist": [
        0.225,
        0.447,
        0.377
    ],
    "atheistic": [
        0.373,
        0.48100000000000004,
        0.466
    ],
    "atherosclerosis": [
        0.25,
        0.48,
        0.34299999999999997
    ],
    "athlete": [
        0.7809999999999999,
        0.718,
        0.6859999999999999
    ],
    "athletic": [
        0.857,
        0.7979999999999999,
        0.708
    ],
    "athleticism": [
        0.75,
        0.863,
        0.778
    ],
    "athletics": [
        0.831,
        0.691,
        0.74
    ],
    "atlas": [
        0.531,
        0.306,
        0.5539999999999999
    ],
    "atmosphere": [
        0.604,
        0.3,
        0.56
    ],
    "atmospheric": [
        0.531,
        0.42,
        0.594
    ],
    "atoll": [
        0.48,
        0.408,
        0.47200000000000003
    ],
    "atom": [
        0.51,
        0.5,
        0.433
    ],
    "atomic": [
        0.327,
        0.8170000000000001,
        0.713
    ],
    "atone": [
        0.418,
        0.6729999999999999,
        0.41100000000000003
    ],
    "atonement": [
        0.55,
        0.602,
        0.6829999999999999
    ],
    "atpeace": [
        0.7240000000000001,
        0.298,
        0.519
    ],
    "atrium": [
        0.469,
        0.365,
        0.473
    ],
    "atrocious": [
        0.073,
        0.8109999999999999,
        0.445
    ],
    "atrocity": [
        0.115,
        0.8440000000000001,
        0.593
    ],
    "atrophy": [
        0.177,
        0.54,
        0.20800000000000002
    ],
    "attach": [
        0.52,
        0.363,
        0.5589999999999999
    ],
    "attached": [
        0.562,
        0.35,
        0.439
    ],
    "attachment": [
        0.57,
        0.34299999999999997,
        0.5
    ],
    "attack": [
        0.28600000000000003,
        0.948,
        0.67
    ],
    "attacker": [
        0.185,
        0.9620000000000001,
        0.629
    ],
    "attacking": [
        0.276,
        0.8370000000000001,
        0.642
    ],
    "attain": [
        0.8059999999999999,
        0.51,
        0.7190000000000001
    ],
    "attainable": [
        0.76,
        0.5,
        0.759
    ],
    "attainment": [
        0.83,
        0.52,
        0.94
    ],
    "attempt": [
        0.625,
        0.491,
        0.431
    ],
    "attempted": [
        0.594,
        0.58,
        0.5670000000000001
    ],
    "attend": [
        0.65,
        0.42,
        0.625
    ],
    "attendance": [
        0.812,
        0.5,
        0.5920000000000001
    ],
    "attendant": [
        0.58,
        0.365,
        0.519
    ],
    "attention": [
        0.74,
        0.599,
        0.774
    ],
    "attentionseeker": [
        0.36700000000000005,
        0.745,
        0.457
    ],
    "attentionseekers": [
        0.531,
        0.6729999999999999,
        0.5
    ],
    "attentive": [
        0.812,
        0.52,
        0.7240000000000001
    ],
    "attenuate": [
        0.408,
        0.302,
        0.429
    ],
    "attenuated": [
        0.449,
        0.28,
        0.298
    ],
    "attenuation": [
        0.45799999999999996,
        0.363,
        0.46399999999999997
    ],
    "attest": [
        0.439,
        0.71,
        0.685
    ],
    "attestation": [
        0.23399999999999999,
        0.635,
        0.5
    ],
    "attic": [
        0.521,
        0.259,
        0.377
    ],
    "attire": [
        0.742,
        0.38799999999999996,
        0.483
    ],
    "attitude": [
        0.76,
        0.644,
        0.861
    ],
    "attorney": [
        0.6,
        0.594,
        0.754
    ],
    "attract": [
        0.7959999999999999,
        0.6629999999999999,
        0.769
    ],
    "attraction": [
        0.9059999999999999,
        0.774,
        0.7120000000000001
    ],
    "attractive": [
        0.9059999999999999,
        0.63,
        0.769
    ],
    "attractiveness": [
        0.938,
        0.667,
        0.755
    ],
    "attributable": [
        0.7040000000000001,
        0.43,
        0.527
    ],
    "attribute": [
        0.7809999999999999,
        0.439,
        0.795
    ],
    "attribution": [
        0.6459999999999999,
        0.467,
        0.6579999999999999
    ],
    "attrition": [
        0.22899999999999998,
        0.54,
        0.259
    ],
    "auburn": [
        0.51,
        0.24,
        0.41100000000000003
    ],
    "auction": [
        0.594,
        0.7020000000000001,
        0.519
    ],
    "auctioneer": [
        0.542,
        0.732,
        0.716
    ],
    "audacious": [
        0.74,
        0.875,
        0.825
    ],
    "audacity": [
        0.76,
        0.755,
        0.9159999999999999
    ],
    "audible": [
        0.6729999999999999,
        0.37,
        0.462
    ],
    "audience": [
        0.698,
        0.61,
        0.613
    ],
    "audio": [
        0.7090000000000001,
        0.425,
        0.37
    ],
    "audit": [
        0.375,
        0.562,
        0.735
    ],
    "audition": [
        0.75,
        0.685,
        0.615
    ],
    "auditions": [
        0.74,
        0.765,
        0.596
    ],
    "auditor": [
        0.5820000000000001,
        0.5710000000000001,
        0.726
    ],
    "auditorium": [
        0.529,
        0.49,
        0.5379999999999999
    ],
    "auditory": [
        0.531,
        0.48100000000000004,
        0.57
    ],
    "aught": [
        0.418,
        0.135,
        0.217
    ],
    "augment": [
        0.65,
        0.6829999999999999,
        0.645
    ],
    "augmentation": [
        0.7140000000000001,
        0.613,
        0.85
    ],
    "august": [
        0.652,
        0.292,
        0.462
    ],
    "aunt": [
        0.667,
        0.29100000000000004,
        0.42
    ],
    "auntie": [
        0.643,
        0.275,
        0.447
    ],
    "aura": [
        0.76,
        0.33299999999999996,
        0.5
    ],
    "aurora": [
        0.8170000000000001,
        0.306,
        0.537
    ],
    "auspices": [
        0.542,
        0.5,
        0.634
    ],
    "auspicious": [
        0.562,
        0.635,
        0.669
    ],
    "austere": [
        0.5,
        0.39,
        0.42200000000000004
    ],
    "austerity": [
        0.43799999999999994,
        0.406,
        0.534
    ],
    "authentic": [
        0.885,
        0.51,
        0.782
    ],
    "authenticate": [
        0.833,
        0.48,
        0.789
    ],
    "authentication": [
        0.7240000000000001,
        0.491,
        0.75
    ],
    "authenticity": [
        0.67,
        0.5479999999999999,
        0.845
    ],
    "author": [
        0.775,
        0.34299999999999997,
        0.7490000000000001
    ],
    "authoritative": [
        0.636,
        0.52,
        0.89
    ],
    "authority": [
        0.5920000000000001,
        0.5920000000000001,
        0.934
    ],
    "authorization": [
        0.521,
        0.5670000000000001,
        0.8170000000000001
    ],
    "authorize": [
        0.772,
        0.596,
        0.821
    ],
    "authorized": [
        0.76,
        0.45799999999999996,
        0.815
    ],
    "authorship": [
        0.667,
        0.635,
        0.773
    ],
    "autism": [
        0.235,
        0.5,
        0.447
    ],
    "autistic": [
        0.36700000000000005,
        0.337,
        0.40399999999999997
    ],
    "auto": [
        0.5710000000000001,
        0.569,
        0.5
    ],
    "autobiographical": [
        0.909,
        0.462,
        0.5820000000000001
    ],
    "autobiography": [
        0.735,
        0.284,
        0.629
    ],
    "autocorrect": [
        0.551,
        0.439,
        0.616
    ],
    "autocratic": [
        0.542,
        0.5770000000000001,
        0.727
    ],
    "autograph": [
        0.735,
        0.565,
        0.473
    ],
    "autographed": [
        0.7809999999999999,
        0.62,
        0.625
    ],
    "automated": [
        0.578,
        0.402,
        0.632
    ],
    "automatic": [
        0.562,
        0.433,
        0.664
    ],
    "automobile": [
        0.753,
        0.625,
        0.534
    ],
    "automotive": [
        0.6559999999999999,
        0.52,
        0.5770000000000001
    ],
    "autonomy": [
        0.7809999999999999,
        0.349,
        0.8909999999999999
    ],
    "autopilot": [
        0.594,
        0.462,
        0.632
    ],
    "autopsy": [
        0.252,
        0.65,
        0.5379999999999999
    ],
    "autumn": [
        0.765,
        0.204,
        0.45
    ],
    "auxiliary": [
        0.622,
        0.47100000000000003,
        0.509
    ],
    "avail": [
        0.8,
        0.43,
        0.603
    ],
    "availability": [
        0.7959999999999999,
        0.544,
        0.6
    ],
    "available": [
        0.8440000000000001,
        0.35600000000000004,
        0.623
    ],
    "avalanche": [
        0.265,
        0.915,
        0.6829999999999999
    ],
    "avarice": [
        0.198,
        0.726,
        0.35200000000000004
    ],
    "avatar": [
        0.633,
        0.41,
        0.5670000000000001
    ],
    "avenge": [
        0.073,
        0.867,
        0.5589999999999999
    ],
    "avenger": [
        0.337,
        0.865,
        0.67
    ],
    "avenging": [
        0.14300000000000002,
        0.88,
        0.7170000000000001
    ],
    "avenue": [
        0.677,
        0.36,
        0.377
    ],
    "aver": [
        0.49200000000000005,
        0.45,
        0.39299999999999996
    ],
    "average": [
        0.684,
        0.28,
        0.455
    ],
    "aversation": [
        0.5820000000000001,
        0.442,
        0.43200000000000005
    ],
    "averse": [
        0.253,
        0.569,
        0.49200000000000005
    ],
    "averseness": [
        0.29600000000000004,
        0.606,
        0.528
    ],
    "aversion": [
        0.07400000000000001,
        0.6629999999999999,
        0.525
    ],
    "avert": [
        0.51,
        0.38799999999999996,
        0.465
    ],
    "aviary": [
        0.5,
        0.36,
        0.467
    ],
    "aviation": [
        0.708,
        0.6459999999999999,
        0.741
    ],
    "aviator": [
        0.615,
        0.7,
        0.644
    ],
    "avid": [
        0.5820000000000001,
        0.45899999999999996,
        0.593
    ],
    "avocado": [
        0.677,
        0.255,
        0.287
    ],
    "avoid": [
        0.42700000000000005,
        0.442,
        0.415
    ],
    "avoidance": [
        0.47,
        0.48100000000000004,
        0.466
    ],
    "avoiding": [
        0.457,
        0.433,
        0.309
    ],
    "await": [
        0.44799999999999995,
        0.264,
        0.276
    ],
    "awake": [
        0.667,
        0.469,
        0.741
    ],
    "awaken": [
        0.7290000000000001,
        0.41200000000000003,
        0.611
    ],
    "awakening": [
        0.745,
        0.5,
        0.618
    ],
    "award": [
        0.865,
        0.745,
        0.66
    ],
    "awards": [
        0.958,
        0.736,
        0.652
    ],
    "aware": [
        0.6559999999999999,
        0.34,
        0.77
    ],
    "awareness": [
        0.684,
        0.42200000000000004,
        0.81
    ],
    "awe": [
        0.469,
        0.74,
        0.3
    ],
    "awed": [
        0.364,
        0.774,
        0.361
    ],
    "awesome": [
        0.98,
        0.897,
        0.8909999999999999
    ],
    "awesomeness": [
        0.917,
        0.647,
        0.927
    ],
    "awestruck": [
        0.615,
        0.767,
        0.68
    ],
    "awful": [
        0.061,
        0.7859999999999999,
        0.45
    ],
    "awkward": [
        0.29600000000000004,
        0.65,
        0.358
    ],
    "awkwardness": [
        0.16699999999999998,
        0.45399999999999996,
        0.14800000000000002
    ],
    "awning": [
        0.5,
        0.18600000000000003,
        0.318
    ],
    "awry": [
        0.156,
        0.54,
        0.275
    ],
    "axe": [
        0.29600000000000004,
        0.69,
        0.536
    ],
    "axial": [
        0.45799999999999996,
        0.278,
        0.491
    ],
    "axiom": [
        0.439,
        0.441,
        0.583
    ],
    "axiomatic": [
        0.45799999999999996,
        0.392,
        0.627
    ],
    "axis": [
        0.209,
        0.25,
        0.35600000000000004
    ],
    "axle": [
        0.45899999999999996,
        0.294,
        0.473
    ],
    "ay": [
        0.5,
        0.557,
        0.255
    ],
    "aye": [
        0.562,
        0.42,
        0.392
    ],
    "azimuth": [
        0.385,
        0.461,
        0.42100000000000004
    ],
    "azure": [
        0.62,
        0.256,
        0.33899999999999997
    ],
    "babble": [
        0.552,
        0.441,
        0.204
    ],
    "babbling": [
        0.396,
        0.418,
        0.24100000000000002
    ],
    "babe": [
        0.86,
        0.536,
        0.424
    ],
    "baboon": [
        0.35700000000000004,
        0.41,
        0.429
    ],
    "baby": [
        0.8370000000000001,
        0.365,
        0.455
    ],
    "babysit": [
        0.7190000000000001,
        0.5870000000000001,
        0.39799999999999996
    ],
    "babysitter": [
        0.6559999999999999,
        0.415,
        0.408
    ],
    "baccalaureate": [
        0.7290000000000001,
        0.51,
        0.48
    ],
    "baccarat": [
        0.583,
        0.49700000000000005,
        0.436
    ],
    "bachelor": [
        0.667,
        0.406,
        0.6
    ],
    "bachelorette": [
        0.735,
        0.78,
        0.465
    ],
    "back": [
        0.43799999999999994,
        0.353,
        0.336
    ],
    "backboard": [
        0.48,
        0.259,
        0.436
    ],
    "backbone": [
        0.5379999999999999,
        0.46399999999999997,
        0.62
    ],
    "backdoor": [
        0.344,
        0.41,
        0.33299999999999996
    ],
    "backdrop": [
        0.32,
        0.309,
        0.444
    ],
    "backer": [
        0.6459999999999999,
        0.375,
        0.537
    ],
    "backfire": [
        0.265,
        0.612,
        0.491
    ],
    "backgammon": [
        0.58,
        0.41,
        0.39
    ],
    "background": [
        0.39899999999999997,
        0.35700000000000004,
        0.498
    ],
    "backhand": [
        0.42700000000000005,
        0.449,
        0.39
    ],
    "backhoe": [
        0.39799999999999996,
        0.5539999999999999,
        0.562
    ],
    "backoff": [
        0.10400000000000001,
        0.396,
        0.24
    ],
    "backpack": [
        0.7290000000000001,
        0.278,
        0.33299999999999996
    ],
    "backpacker": [
        0.51,
        0.73,
        0.46
    ],
    "backroom": [
        0.406,
        0.5,
        0.387
    ],
    "backseat": [
        0.38799999999999996,
        0.33,
        0.237
    ],
    "backside": [
        0.182,
        0.41700000000000004,
        0.342
    ],
    "backtrack": [
        0.312,
        0.525,
        0.278
    ],
    "backup": [
        0.52,
        0.51,
        0.5529999999999999
    ],
    "backward": [
        0.309,
        0.36700000000000005,
        0.25
    ],
    "backwardness": [
        0.24,
        0.5,
        0.136
    ],
    "backwards": [
        0.302,
        0.37200000000000005,
        0.33
    ],
    "backwater": [
        0.312,
        0.41,
        0.161
    ],
    "backwoods": [
        0.541,
        0.35,
        0.48200000000000004
    ],
    "backyard": [
        0.552,
        0.28,
        0.302
    ],
    "bacon": [
        0.698,
        0.406,
        0.295
    ],
    "bacteria": [
        0.177,
        0.5529999999999999,
        0.57
    ],
    "bacterial": [
        0.156,
        0.5,
        0.473
    ],
    "bacterium": [
        0.19399999999999998,
        0.545,
        0.345
    ],
    "bad": [
        0.125,
        0.625,
        0.373
    ],
    "badass": [
        0.255,
        0.775,
        0.745
    ],
    "badday": [
        0.327,
        0.449,
        0.373
    ],
    "badfeeling": [
        0.25,
        0.5589999999999999,
        0.365
    ],
    "badge": [
        0.5670000000000001,
        0.488,
        0.691
    ],
    "badger": [
        0.344,
        0.429,
        0.35700000000000004
    ],
    "badhabit": [
        0.184,
        0.594,
        0.311
    ],
    "badly": [
        0.073,
        0.509,
        0.28600000000000003
    ],
    "badness": [
        0.094,
        0.823,
        0.46299999999999997
    ],
    "baffle": [
        0.344,
        0.442,
        0.48200000000000004
    ],
    "baffled": [
        0.151,
        0.6,
        0.33899999999999997
    ],
    "bag": [
        0.5,
        0.25,
        0.314
    ],
    "bagel": [
        0.531,
        0.363,
        0.34
    ],
    "baggage": [
        0.61,
        0.363,
        0.42700000000000005
    ],
    "baggie": [
        0.36700000000000005,
        0.42700000000000005,
        0.366
    ],
    "baggy": [
        0.521,
        0.278,
        0.452
    ],
    "bagman": [
        0.506,
        0.5,
        0.39399999999999996
    ],
    "bagpipes": [
        0.541,
        0.556,
        0.41200000000000003
    ],
    "bail": [
        0.373,
        0.52,
        0.561
    ],
    "bailiff": [
        0.34700000000000003,
        0.519,
        0.759
    ],
    "bait": [
        0.276,
        0.327,
        0.29600000000000004
    ],
    "bake": [
        0.867,
        0.418,
        0.519
    ],
    "bakery": [
        0.802,
        0.5,
        0.38
    ],
    "baking": [
        0.5489999999999999,
        0.455,
        0.451
    ],
    "bal": [
        0.49,
        0.41200000000000003,
        0.43200000000000005
    ],
    "balance": [
        0.684,
        0.265,
        0.735
    ],
    "balanced": [
        0.8059999999999999,
        0.255,
        0.745
    ],
    "balcony": [
        0.562,
        0.392,
        0.38
    ],
    "bald": [
        0.306,
        0.184,
        0.268
    ],
    "balding": [
        0.302,
        0.363,
        0.368
    ],
    "baldy": [
        0.39799999999999996,
        0.385,
        0.396
    ],
    "bale": [
        0.43700000000000006,
        0.363,
        0.41200000000000003
    ],
    "balk": [
        0.22899999999999998,
        0.451,
        0.415
    ],
    "ball": [
        0.74,
        0.42700000000000005,
        0.317
    ],
    "ballad": [
        0.792,
        0.284,
        0.424
    ],
    "ballast": [
        0.354,
        0.423,
        0.287
    ],
    "ballerina": [
        0.802,
        0.66,
        0.475
    ],
    "ballet": [
        0.6559999999999999,
        0.48,
        0.358
    ],
    "ballgame": [
        0.7809999999999999,
        0.79,
        0.40700000000000003
    ],
    "ballistic": [
        0.26,
        0.8059999999999999,
        0.685
    ],
    "ballistics": [
        0.271,
        0.787,
        0.61
    ],
    "balloon": [
        0.7290000000000001,
        0.245,
        0.315
    ],
    "ballot": [
        0.521,
        0.361,
        0.358
    ],
    "ballpark": [
        0.7240000000000001,
        0.6940000000000001,
        0.529
    ],
    "ballplayer": [
        0.7190000000000001,
        0.764,
        0.5660000000000001
    ],
    "ballpoint": [
        0.596,
        0.337,
        0.318
    ],
    "ballroom": [
        0.847,
        0.635,
        0.44799999999999995
    ],
    "ballsy": [
        0.531,
        0.491,
        0.414
    ],
    "balm": [
        0.625,
        0.275,
        0.414
    ],
    "balmy": [
        0.684,
        0.327,
        0.545
    ],
    "balsam": [
        0.6629999999999999,
        0.25,
        0.385
    ],
    "balsamic": [
        0.5820000000000001,
        0.28300000000000003,
        0.447
    ],
    "bam": [
        0.42700000000000005,
        0.47200000000000003,
        0.39
    ],
    "bamboo": [
        0.6459999999999999,
        0.222,
        0.35600000000000004
    ],
    "ban": [
        0.146,
        0.6890000000000001,
        0.5870000000000001
    ],
    "banana": [
        0.612,
        0.23,
        0.24100000000000002
    ],
    "band": [
        0.648,
        0.552,
        0.525
    ],
    "bandage": [
        0.22,
        0.327,
        0.28600000000000003
    ],
    "bandanna": [
        0.562,
        0.276,
        0.27699999999999997
    ],
    "bandit": [
        0.094,
        0.7959999999999999,
        0.5670000000000001
    ],
    "bandstand": [
        0.735,
        0.536,
        0.52
    ],
    "bandwagon": [
        0.625,
        0.6509999999999999,
        0.509
    ],
    "bandwidth": [
        0.7140000000000001,
        0.337,
        0.5479999999999999
    ],
    "bane": [
        0.265,
        0.6940000000000001,
        0.366
    ],
    "bang": [
        0.265,
        0.951,
        0.74
    ],
    "banger": [
        0.37799999999999995,
        0.54,
        0.5379999999999999
    ],
    "banish": [
        0.163,
        0.677,
        0.5429999999999999
    ],
    "banished": [
        0.052000000000000005,
        0.713,
        0.37
    ],
    "banishment": [
        0.16,
        0.775,
        0.298
    ],
    "banister": [
        0.418,
        0.41,
        0.332
    ],
    "banjo": [
        0.469,
        0.4,
        0.37
    ],
    "bank": [
        0.562,
        0.327,
        0.675
    ],
    "banker": [
        0.586,
        0.588,
        0.792
    ],
    "banking": [
        0.51,
        0.327,
        0.5
    ],
    "bankroll": [
        0.469,
        0.57,
        0.509
    ],
    "bankrupt": [
        0.163,
        0.6729999999999999,
        0.337
    ],
    "bankruptcy": [
        0.01,
        0.696,
        0.209
    ],
    "banner": [
        0.521,
        0.408,
        0.474
    ],
    "banquet": [
        0.765,
        0.5710000000000001,
        0.6
    ],
    "banshee": [
        0.408,
        0.565,
        0.48100000000000004
    ],
    "banter": [
        0.594,
        0.677,
        0.46399999999999997
    ],
    "banzai": [
        0.55,
        0.51,
        0.44299999999999995
    ],
    "baptism": [
        0.8440000000000001,
        0.384,
        0.5660000000000001
    ],
    "baptismal": [
        0.6459999999999999,
        0.34299999999999997,
        0.625
    ],
    "baptize": [
        0.7390000000000001,
        0.426,
        0.594
    ],
    "bar": [
        0.5,
        0.531,
        0.48100000000000004
    ],
    "barb": [
        0.44799999999999995,
        0.365,
        0.41700000000000004
    ],
    "barbarian": [
        0.32299999999999995,
        0.8959999999999999,
        0.713
    ],
    "barbaric": [
        0.235,
        0.7979999999999999,
        0.738
    ],
    "barbarism": [
        0.19,
        0.815,
        0.614
    ],
    "barbecue": [
        0.792,
        0.643,
        0.456
    ],
    "barbed": [
        0.177,
        0.594,
        0.455
    ],
    "barber": [
        0.5429999999999999,
        0.45899999999999996,
        0.35600000000000004
    ],
    "barbershop": [
        0.597,
        0.441,
        0.382
    ],
    "barbie doll": [
        0.7290000000000001,
        0.37,
        0.33
    ],
    "bard": [
        0.47,
        0.41,
        0.439
    ],
    "bare": [
        0.33299999999999996,
        0.7170000000000001,
        0.29600000000000004
    ],
    "bareback": [
        0.5,
        0.35600000000000004,
        0.373
    ],
    "barefoot": [
        0.445,
        0.373,
        0.24100000000000002
    ],
    "barely": [
        0.44799999999999995,
        0.183,
        0.268
    ],
    "barf": [
        0.34,
        0.491,
        0.39399999999999996
    ],
    "bargain": [
        0.653,
        0.5329999999999999,
        0.67
    ],
    "bargaining": [
        0.622,
        0.64,
        0.642
    ],
    "barge": [
        0.469,
        0.38799999999999996,
        0.465
    ],
    "baritone": [
        0.5920000000000001,
        0.529,
        0.5
    ],
    "barium": [
        0.406,
        0.353,
        0.377
    ],
    "bark": [
        0.36,
        0.602,
        0.395
    ],
    "barkeep": [
        0.48,
        0.5,
        0.45399999999999996
    ],
    "barks": [
        0.42700000000000005,
        0.6940000000000001,
        0.325
    ],
    "barley": [
        0.614,
        0.212,
        0.29600000000000004
    ],
    "barmaid": [
        0.521,
        0.47200000000000003,
        0.44
    ],
    "barman": [
        0.594,
        0.61,
        0.4
    ],
    "barn": [
        0.51,
        0.452,
        0.425
    ],
    "barnacle": [
        0.408,
        0.337,
        0.457
    ],
    "barney": [
        0.451,
        0.37799999999999995,
        0.44
    ],
    "barnyard": [
        0.51,
        0.353,
        0.336
    ],
    "barometer": [
        0.38799999999999996,
        0.273,
        0.545
    ],
    "baron": [
        0.52,
        0.358,
        0.7090000000000001
    ],
    "baroness": [
        0.625,
        0.45299999999999996,
        0.755
    ],
    "baroque": [
        0.49,
        0.35700000000000004,
        0.418
    ],
    "barrack": [
        0.37799999999999995,
        0.5,
        0.455
    ],
    "barracuda": [
        0.33299999999999996,
        0.713,
        0.51
    ],
    "barrage": [
        0.38799999999999996,
        0.871,
        0.627
    ],
    "barred": [
        0.14300000000000002,
        0.741,
        0.535
    ],
    "barrel": [
        0.429,
        0.298,
        0.474
    ],
    "barren": [
        0.17300000000000001,
        0.373,
        0.221
    ],
    "barricade": [
        0.32299999999999995,
        0.667,
        0.6729999999999999
    ],
    "barrier": [
        0.33299999999999996,
        0.48,
        0.562
    ],
    "barring": [
        0.292,
        0.67,
        0.42
    ],
    "barrister": [
        0.469,
        0.57,
        0.792
    ],
    "barroom": [
        0.6859999999999999,
        0.619,
        0.47
    ],
    "barrow": [
        0.479,
        0.363,
        0.36200000000000004
    ],
    "bartender": [
        0.573,
        0.698,
        0.585
    ],
    "barter": [
        0.465,
        0.5589999999999999,
        0.596
    ],
    "base": [
        0.635,
        0.298,
        0.5529999999999999
    ],
    "baseball": [
        0.66,
        0.76,
        0.563
    ],
    "baseball bat": [
        0.667,
        0.5670000000000001,
        0.509
    ],
    "baseboard": [
        0.396,
        0.198,
        0.405
    ],
    "baseless": [
        0.292,
        0.382,
        0.375
    ],
    "baseline": [
        0.483,
        0.36700000000000005,
        0.509
    ],
    "baseman": [
        0.604,
        0.449,
        0.462
    ],
    "basement": [
        0.38799999999999996,
        0.5,
        0.268
    ],
    "bases": [
        0.569,
        0.23600000000000002,
        0.591
    ],
    "bash": [
        0.385,
        0.546,
        0.46299999999999997
    ],
    "bashful": [
        0.4,
        0.406,
        0.217
    ],
    "basic": [
        0.643,
        0.102,
        0.395
    ],
    "basics": [
        0.688,
        0.311,
        0.491
    ],
    "basil": [
        0.534,
        0.27399999999999997,
        0.309
    ],
    "basilica": [
        0.612,
        0.302,
        0.639
    ],
    "basin": [
        0.552,
        0.231,
        0.39799999999999996
    ],
    "basis": [
        0.602,
        0.26,
        0.426
    ],
    "bask": [
        0.76,
        0.33,
        0.381
    ],
    "basket": [
        0.45799999999999996,
        0.22699999999999998,
        0.336
    ],
    "basketball": [
        0.8140000000000001,
        0.764,
        0.435
    ],
    "bass": [
        0.42700000000000005,
        0.20600000000000002,
        0.268
    ],
    "bass guitar": [
        0.738,
        0.37,
        0.294
    ],
    "basso": [
        0.41700000000000004,
        0.42,
        0.439
    ],
    "bassoon": [
        0.5,
        0.433,
        0.31
    ],
    "bastard": [
        0.094,
        0.6920000000000001,
        0.289
    ],
    "bastarding": [
        0.10400000000000001,
        0.608,
        0.26899999999999996
    ],
    "bastards": [
        0.08199999999999999,
        0.68,
        0.42200000000000004
    ],
    "bastion": [
        0.531,
        0.5,
        0.596
    ],
    "bat": [
        0.324,
        0.409,
        0.48
    ],
    "batch": [
        0.56,
        0.35700000000000004,
        0.35700000000000004
    ],
    "batching": [
        0.484,
        0.42,
        0.518
    ],
    "bate": [
        0.429,
        0.525,
        0.46399999999999997
    ],
    "bath": [
        0.725,
        0.26,
        0.263
    ],
    "bathe": [
        0.677,
        0.294,
        0.371
    ],
    "bathhouse": [
        0.602,
        0.38,
        0.45899999999999996
    ],
    "bathing": [
        0.74,
        0.276,
        0.361
    ],
    "bathrobe": [
        0.531,
        0.442,
        0.39399999999999996
    ],
    "bathroom": [
        0.561,
        0.28300000000000003,
        0.345
    ],
    "bathtub": [
        0.625,
        0.24,
        0.318
    ],
    "bathymetry": [
        0.43200000000000005,
        0.48,
        0.509
    ],
    "baton": [
        0.272,
        0.235,
        0.519
    ],
    "battalion": [
        0.33299999999999996,
        0.818,
        0.795
    ],
    "batter": [
        0.561,
        0.245,
        0.373
    ],
    "battered": [
        0.08,
        0.79,
        0.306
    ],
    "battering": [
        0.21,
        0.7979999999999999,
        0.49
    ],
    "battery": [
        0.48,
        0.425,
        0.442
    ],
    "battle": [
        0.365,
        0.945,
        0.868
    ],
    "battled": [
        0.292,
        0.794,
        0.575
    ],
    "battlefield": [
        0.133,
        0.9179999999999999,
        0.7809999999999999
    ],
    "battleground": [
        0.156,
        0.958,
        0.812
    ],
    "battlements": [
        0.276,
        0.441,
        0.53
    ],
    "battleship": [
        0.479,
        0.75,
        0.726
    ],
    "batty": [
        0.375,
        0.619,
        0.27399999999999997
    ],
    "bauble": [
        0.698,
        0.429,
        0.255
    ],
    "bawdy": [
        0.184,
        0.823,
        0.508
    ],
    "bawl": [
        0.385,
        0.88,
        0.561
    ],
    "bay": [
        0.7190000000000001,
        0.365,
        0.569
    ],
    "bayonet": [
        0.263,
        0.775,
        0.561
    ],
    "bayou": [
        0.469,
        0.431,
        0.324
    ],
    "bazaar": [
        0.604,
        0.34,
        0.5
    ],
    "bazooka": [
        0.302,
        0.8240000000000001,
        0.634
    ],
    "bday": [
        0.7290000000000001,
        0.6,
        0.415
    ],
    "be": [
        0.67,
        0.24,
        0.5539999999999999
    ],
    "beach": [
        0.885,
        0.529,
        0.455
    ],
    "beaches": [
        0.865,
        0.5,
        0.5379999999999999
    ],
    "beacon": [
        0.58,
        0.40700000000000003,
        0.537
    ],
    "bead": [
        0.5920000000000001,
        0.38799999999999996,
        0.381
    ],
    "beading": [
        0.542,
        0.32,
        0.39799999999999996
    ],
    "beads": [
        0.6729999999999999,
        0.38799999999999996,
        0.552
    ],
    "beady": [
        0.44799999999999995,
        0.41700000000000004,
        0.44299999999999995
    ],
    "beagle": [
        0.649,
        0.47,
        0.395
    ],
    "beak": [
        0.375,
        0.363,
        0.41100000000000003
    ],
    "beaker": [
        0.42,
        0.41,
        0.391
    ],
    "beam": [
        0.584,
        0.349,
        0.382
    ],
    "beaming": [
        0.892,
        0.654,
        0.5870000000000001
    ],
    "bean": [
        0.667,
        0.26899999999999996,
        0.264
    ],
    "beanbag": [
        0.45,
        0.38,
        0.34
    ],
    "beanie": [
        0.5,
        0.23,
        0.263
    ],
    "bear": [
        0.44799999999999995,
        0.57,
        0.475
    ],
    "bearable": [
        0.542,
        0.375,
        0.605
    ],
    "beard": [
        0.49,
        0.261,
        0.371
    ],
    "bearded": [
        0.439,
        0.337,
        0.391
    ],
    "bearer": [
        0.5710000000000001,
        0.547,
        0.6759999999999999
    ],
    "bearing": [
        0.5710000000000001,
        0.36700000000000005,
        0.474
    ],
    "bearings": [
        0.418,
        0.49,
        0.426
    ],
    "bearish": [
        0.521,
        0.5489999999999999,
        0.324
    ],
    "bearskin": [
        0.33299999999999996,
        0.39799999999999996,
        0.46399999999999997
    ],
    "beast": [
        0.214,
        0.78,
        0.732
    ],
    "beastly": [
        0.146,
        0.8740000000000001,
        0.843
    ],
    "beat": [
        0.27899999999999997,
        0.647,
        0.49200000000000005
    ],
    "beaten": [
        0.083,
        0.846,
        0.265
    ],
    "beater": [
        0.43799999999999994,
        0.545,
        0.48200000000000004
    ],
    "beating": [
        0.153,
        0.833,
        0.48100000000000004
    ],
    "beatnik": [
        0.429,
        0.51,
        0.382
    ],
    "beau": [
        0.612,
        0.44,
        0.43200000000000005
    ],
    "beautification": [
        0.885,
        0.575,
        0.725
    ],
    "beautiful": [
        0.875,
        0.614,
        0.648
    ],
    "beautify": [
        0.898,
        0.5920000000000001,
        0.736
    ],
    "beauty": [
        0.8420000000000001,
        0.6,
        0.644
    ],
    "beaver": [
        0.49,
        0.344,
        0.39299999999999996
    ],
    "bebop": [
        0.48200000000000004,
        0.49,
        0.358
    ],
    "beck": [
        0.58,
        0.375,
        0.418
    ],
    "beckon": [
        0.6629999999999999,
        0.455,
        0.452
    ],
    "become": [
        0.6409999999999999,
        0.583,
        0.643
    ],
    "bed": [
        0.604,
        0.17300000000000001,
        0.327
    ],
    "bedding": [
        0.7040000000000001,
        0.276,
        0.377
    ],
    "bedpan": [
        0.51,
        0.4,
        0.36200000000000004
    ],
    "bedrock": [
        0.561,
        0.34,
        0.598
    ],
    "bedroom": [
        0.7440000000000001,
        0.29600000000000004,
        0.491
    ],
    "bedside": [
        0.604,
        0.16699999999999998,
        0.375
    ],
    "bedspread": [
        0.551,
        0.139,
        0.292
    ],
    "bedtime": [
        0.6729999999999999,
        0.314,
        0.373
    ],
    "bee": [
        0.52,
        0.509,
        0.309
    ],
    "beef": [
        0.5820000000000001,
        0.312,
        0.49200000000000005
    ],
    "beefsteak": [
        0.594,
        0.391,
        0.455
    ],
    "beehive": [
        0.541,
        0.7,
        0.42200000000000004
    ],
    "beep": [
        0.595,
        0.541,
        0.304
    ],
    "beeper": [
        0.43799999999999994,
        0.72,
        0.441
    ],
    "beer": [
        0.5920000000000001,
        0.654,
        0.5
    ],
    "bees": [
        0.562,
        0.635,
        0.41200000000000003
    ],
    "beeswax": [
        0.583,
        0.402,
        0.375
    ],
    "beetle": [
        0.32299999999999995,
        0.35600000000000004,
        0.295
    ],
    "befall": [
        0.52,
        0.6629999999999999,
        0.585
    ],
    "befitting": [
        0.708,
        0.33299999999999996,
        0.39399999999999996
    ],
    "befriend": [
        0.93,
        0.624,
        0.47100000000000003
    ],
    "befuddled": [
        0.156,
        0.7140000000000001,
        0.26899999999999996
    ],
    "beg": [
        0.292,
        0.608,
        0.32799999999999996
    ],
    "beggar": [
        0.24,
        0.402,
        0.11599999999999999
    ],
    "begging": [
        0.292,
        0.461,
        0.20199999999999999
    ],
    "begin": [
        0.677,
        0.569,
        0.763
    ],
    "beginner": [
        0.49,
        0.48,
        0.387
    ],
    "beginning": [
        0.816,
        0.528,
        0.5579999999999999
    ],
    "beginnings": [
        0.8370000000000001,
        0.527,
        0.6
    ],
    "begrudge": [
        0.177,
        0.731,
        0.377
    ],
    "begun": [
        0.677,
        0.5,
        0.40399999999999997
    ],
    "behappy": [
        0.875,
        0.557,
        0.562
    ],
    "behave": [
        0.677,
        0.363,
        0.747
    ],
    "behavior": [
        0.594,
        0.442,
        0.813
    ],
    "behavioral": [
        0.612,
        0.44,
        0.708
    ],
    "behemoth": [
        0.583,
        0.7809999999999999,
        0.853
    ],
    "behest": [
        0.602,
        0.35,
        0.72
    ],
    "behold": [
        0.61,
        0.284,
        0.449
    ],
    "beholden": [
        0.29600000000000004,
        0.555,
        0.212
    ],
    "beholder": [
        0.7140000000000001,
        0.491,
        0.52
    ],
    "beige": [
        0.49,
        0.222,
        0.22399999999999998
    ],
    "belated": [
        0.24,
        0.4,
        0.214
    ],
    "belay": [
        0.5,
        0.47200000000000003,
        0.7020000000000001
    ],
    "belch": [
        0.19399999999999998,
        0.562,
        0.24
    ],
    "belief": [
        0.8959999999999999,
        0.375,
        0.6559999999999999
    ],
    "believable": [
        0.866,
        0.39,
        0.6759999999999999
    ],
    "believe": [
        0.7809999999999999,
        0.37,
        0.682
    ],
    "believed": [
        0.5,
        0.562,
        0.547
    ],
    "believer": [
        0.725,
        0.445,
        0.564
    ],
    "believing": [
        0.87,
        0.418,
        0.833
    ],
    "belittle": [
        0.122,
        0.41700000000000004,
        0.25
    ],
    "belittled": [
        0.177,
        0.392,
        0.226
    ],
    "bell": [
        0.552,
        0.51,
        0.505
    ],
    "bellboy": [
        0.542,
        0.363,
        0.302
    ],
    "bellhop": [
        0.5,
        0.287,
        0.318
    ],
    "belligerent": [
        0.344,
        0.68,
        0.594
    ],
    "bellman": [
        0.54,
        0.25,
        0.371
    ],
    "bellow": [
        0.248,
        0.337,
        0.212
    ],
    "bellows": [
        0.45799999999999996,
        0.515,
        0.429
    ],
    "belly": [
        0.51,
        0.38799999999999996,
        0.387
    ],
    "bellybutton": [
        0.531,
        0.28300000000000003,
        0.36
    ],
    "bellyful": [
        0.34700000000000003,
        0.8059999999999999,
        0.519
    ],
    "belong": [
        0.643,
        0.405,
        0.569
    ],
    "belongings": [
        0.5920000000000001,
        0.38,
        0.75
    ],
    "beloved": [
        0.9690000000000001,
        0.613,
        0.708
    ],
    "belt": [
        0.541,
        0.322,
        0.445
    ],
    "beluga": [
        0.51,
        0.33299999999999996,
        0.48200000000000004
    ],
    "bemused": [
        0.281,
        0.49,
        0.278
    ],
    "bench": [
        0.5710000000000001,
        0.289,
        0.544
    ],
    "bend": [
        0.5710000000000001,
        0.324,
        0.368
    ],
    "bender": [
        0.49,
        0.51,
        0.466
    ],
    "bending": [
        0.44799999999999995,
        0.565,
        0.455
    ],
    "beneath": [
        0.354,
        0.17300000000000001,
        0.233
    ],
    "benedictory": [
        0.677,
        0.43799999999999994,
        0.48100000000000004
    ],
    "benefactor": [
        0.833,
        0.578,
        0.755
    ],
    "beneficial": [
        0.82,
        0.579,
        0.703
    ],
    "beneficiary": [
        0.7759999999999999,
        0.39899999999999997,
        0.616
    ],
    "benefit": [
        0.9059999999999999,
        0.42200000000000004,
        0.8059999999999999
    ],
    "benevolence": [
        0.7859999999999999,
        0.34,
        0.7170000000000001
    ],
    "benevolent": [
        0.7859999999999999,
        0.40700000000000003,
        0.6509999999999999
    ],
    "benign": [
        0.6940000000000001,
        0.44,
        0.509
    ],
    "bent": [
        0.375,
        0.45299999999999996,
        0.298
    ],
    "benzene": [
        0.439,
        0.45899999999999996,
        0.40299999999999997
    ],
    "bequeath": [
        0.743,
        0.5,
        0.741
    ],
    "bequest": [
        0.6609999999999999,
        0.39799999999999996,
        0.882
    ],
    "bereaved": [
        0.10400000000000001,
        0.479,
        0.221
    ],
    "bereavement": [
        0.265,
        0.677,
        0.5
    ],
    "bereft": [
        0.22899999999999998,
        0.49,
        0.336
    ],
    "beret": [
        0.542,
        0.24,
        0.327
    ],
    "bergamot": [
        0.51,
        0.365,
        0.33899999999999997
    ],
    "berlin": [
        0.5920000000000001,
        0.423,
        0.5710000000000001
    ],
    "berserk": [
        0.39799999999999996,
        0.556,
        0.48
    ],
    "berth": [
        0.295,
        0.337,
        0.596
    ],
    "beryllium": [
        0.41700000000000004,
        0.41200000000000003,
        0.425
    ],
    "beseech": [
        0.33,
        0.441,
        0.6
    ],
    "beset": [
        0.385,
        0.7170000000000001,
        0.317
    ],
    "bestdayever": [
        0.76,
        0.6459999999999999,
        0.593
    ],
    "bestfeeling": [
        0.8059999999999999,
        0.509,
        0.625
    ],
    "bestfriends": [
        0.934,
        0.662,
        0.647
    ],
    "bestial": [
        0.26,
        0.7609999999999999,
        0.674
    ],
    "besties": [
        0.888,
        0.509,
        0.614
    ],
    "bestow": [
        0.6559999999999999,
        0.56,
        0.642
    ],
    "bestseller": [
        0.7709999999999999,
        0.643,
        0.7
    ],
    "bet": [
        0.385,
        0.698,
        0.43200000000000005
    ],
    "beta": [
        0.71,
        0.37,
        0.439
    ],
    "betray": [
        0.042,
        0.87,
        0.536
    ],
    "betrayal": [
        0.083,
        0.7190000000000001,
        0.418
    ],
    "betrayed": [
        0.122,
        0.769,
        0.308
    ],
    "betrothed": [
        0.833,
        0.63,
        0.667
    ],
    "betterment": [
        0.898,
        0.536,
        0.769
    ],
    "betting": [
        0.237,
        0.804,
        0.41100000000000003
    ],
    "betty": [
        0.542,
        0.358,
        0.381
    ],
    "bevel": [
        0.757,
        0.406,
        0.45399999999999996
    ],
    "beverage": [
        0.635,
        0.49,
        0.389
    ],
    "bevy": [
        0.429,
        0.46,
        0.541
    ],
    "beware": [
        0.151,
        0.596,
        0.518
    ],
    "bewilder": [
        0.306,
        0.5710000000000001,
        0.289
    ],
    "bewildered": [
        0.23,
        0.63,
        0.3
    ],
    "bewilderment": [
        0.312,
        0.716,
        0.21600000000000003
    ],
    "bias": [
        0.4,
        0.37,
        0.541
    ],
    "biased": [
        0.271,
        0.302,
        0.368
    ],
    "bib": [
        0.385,
        0.396,
        0.33899999999999997
    ],
    "bible": [
        0.7190000000000001,
        0.225,
        0.726
    ],
    "biblical": [
        0.635,
        0.304,
        0.7120000000000001
    ],
    "bibliography": [
        0.622,
        0.204,
        0.528
    ],
    "bicarbonate": [
        0.479,
        0.337,
        0.43799999999999994
    ],
    "bicentennial": [
        0.541,
        0.423,
        0.507
    ],
    "biceps": [
        0.5920000000000001,
        0.588,
        0.602
    ],
    "bicker": [
        0.14300000000000002,
        0.643,
        0.552
    ],
    "bickering": [
        0.122,
        0.8,
        0.536
    ],
    "bicolor": [
        0.58,
        0.327,
        0.40399999999999997
    ],
    "bicycle": [
        0.708,
        0.519,
        0.425
    ],
    "bid": [
        0.76,
        0.53,
        0.655
    ],
    "bidder": [
        0.465,
        0.474,
        0.433
    ],
    "bidding": [
        0.586,
        0.644,
        0.509
    ],
    "bide": [
        0.368,
        0.40700000000000003,
        0.282
    ],
    "biennial": [
        0.531,
        0.309,
        0.353
    ],
    "bier": [
        0.49700000000000005,
        0.44799999999999995,
        0.40700000000000003
    ],
    "bifurcation": [
        0.385,
        0.625,
        0.35200000000000004
    ],
    "big": [
        0.802,
        0.588,
        0.812
    ],
    "bigamy": [
        0.327,
        0.696,
        0.48200000000000004
    ],
    "bigday": [
        0.7959999999999999,
        0.6890000000000001,
        0.596
    ],
    "biggestfear": [
        0.062,
        0.73,
        0.48
    ],
    "biggie": [
        0.531,
        0.48100000000000004,
        0.5
    ],
    "bighorn": [
        0.48,
        0.547,
        0.58
    ],
    "bigmouth": [
        0.41700000000000004,
        0.5770000000000001,
        0.43
    ],
    "bigot": [
        0.479,
        0.745,
        0.517
    ],
    "bigoted": [
        0.153,
        0.76,
        0.462
    ],
    "bigotry": [
        0.35600000000000004,
        0.737,
        0.48100000000000004
    ],
    "bike": [
        0.708,
        0.5,
        0.33299999999999996
    ],
    "biker": [
        0.604,
        0.71,
        0.5670000000000001
    ],
    "bikini": [
        0.73,
        0.639,
        0.353
    ],
    "bilateral": [
        0.633,
        0.34299999999999997,
        0.491
    ],
    "bilayer": [
        0.43799999999999994,
        0.39799999999999996,
        0.38799999999999996
    ],
    "bile": [
        0.157,
        0.461,
        0.324
    ],
    "bilge": [
        0.316,
        0.392,
        0.41200000000000003
    ],
    "bilingual": [
        0.735,
        0.49,
        0.606
    ],
    "bill": [
        0.396,
        0.402,
        0.535
    ],
    "billboard": [
        0.594,
        0.317,
        0.48100000000000004
    ],
    "billet": [
        0.479,
        0.583,
        0.5
    ],
    "billiard": [
        0.7190000000000001,
        0.616,
        0.5429999999999999
    ],
    "billiards": [
        0.643,
        0.5589999999999999,
        0.387
    ],
    "billing": [
        0.406,
        0.48100000000000004,
        0.67
    ],
    "billion": [
        0.7190000000000001,
        0.564,
        0.782
    ],
    "billionaire": [
        0.8059999999999999,
        0.667,
        0.9229999999999999
    ],
    "billy": [
        0.49,
        0.397,
        0.375
    ],
    "bimbo": [
        0.396,
        0.37,
        0.3
    ],
    "bimonthly": [
        0.408,
        0.298,
        0.47100000000000003
    ],
    "bin": [
        0.42200000000000004,
        0.304,
        0.327
    ],
    "binary": [
        0.49,
        0.35600000000000004,
        0.42
    ],
    "bind": [
        0.39799999999999996,
        0.462,
        0.44799999999999995
    ],
    "binder": [
        0.43799999999999994,
        0.25,
        0.308
    ],
    "bindery": [
        0.5479999999999999,
        0.38799999999999996,
        0.48200000000000004
    ],
    "binding": [
        0.43799999999999994,
        0.425,
        0.64
    ],
    "bing": [
        0.573,
        0.45299999999999996,
        0.415
    ],
    "binge": [
        0.304,
        0.65,
        0.5
    ],
    "bingo": [
        0.735,
        0.667,
        0.429
    ],
    "binocular": [
        0.531,
        0.344,
        0.426
    ],
    "binoculars": [
        0.49,
        0.309,
        0.41100000000000003
    ],
    "binomial": [
        0.6,
        0.406,
        0.426
    ],
    "bio": [
        0.612,
        0.225,
        0.49
    ],
    "biochemical": [
        0.36700000000000005,
        0.48100000000000004,
        0.618
    ],
    "biochemist": [
        0.47100000000000003,
        0.449,
        0.7170000000000001
    ],
    "biochemistry": [
        0.552,
        0.531,
        0.596
    ],
    "biogenesis": [
        0.594,
        0.442,
        0.6970000000000001
    ],
    "biographer": [
        0.708,
        0.42700000000000005,
        0.617
    ],
    "biography": [
        0.698,
        0.22899999999999998,
        0.718
    ],
    "biological": [
        0.59,
        0.41,
        0.615
    ],
    "biologist": [
        0.625,
        0.45299999999999996,
        0.693
    ],
    "biology": [
        0.479,
        0.27399999999999997,
        0.546
    ],
    "bionic": [
        0.5710000000000001,
        0.57,
        0.7879999999999999
    ],
    "biopsy": [
        0.32299999999999995,
        0.657,
        0.48100000000000004
    ],
    "biosphere": [
        0.684,
        0.35100000000000003,
        0.579
    ],
    "bipartite": [
        0.365,
        0.48,
        0.46399999999999997
    ],
    "bipolar": [
        0.20800000000000002,
        0.685,
        0.426
    ],
    "birch": [
        0.562,
        0.34600000000000003,
        0.382
    ],
    "bird": [
        0.7290000000000001,
        0.35700000000000004,
        0.364
    ],
    "birdcage": [
        0.48,
        0.39799999999999996,
        0.318
    ],
    "birdie": [
        0.594,
        0.39399999999999996,
        0.40700000000000003
    ],
    "birdman": [
        0.49,
        0.5670000000000001,
        0.604
    ],
    "birth": [
        0.8959999999999999,
        0.655,
        0.536
    ],
    "birthday": [
        0.9690000000000001,
        0.8440000000000001,
        0.575
    ],
    "birthing": [
        0.7959999999999999,
        0.877,
        0.519
    ],
    "birthmark": [
        0.63,
        0.461,
        0.5
    ],
    "birthplace": [
        0.7809999999999999,
        0.29,
        0.491
    ],
    "birthright": [
        0.684,
        0.41700000000000004,
        0.7140000000000001
    ],
    "bis": [
        0.44,
        0.42,
        0.345
    ],
    "biscuit": [
        0.888,
        0.26,
        0.231
    ],
    "bisexual": [
        0.43799999999999994,
        0.765,
        0.45899999999999996
    ],
    "bishop": [
        0.594,
        0.184,
        0.725
    ],
    "bison": [
        0.573,
        0.433,
        0.557
    ],
    "bisque": [
        0.693,
        0.44299999999999995,
        0.312
    ],
    "bistro": [
        0.594,
        0.47200000000000003,
        0.396
    ],
    "bit": [
        0.42700000000000005,
        0.31,
        0.225
    ],
    "bitch": [
        0.276,
        0.74,
        0.34299999999999997
    ],
    "bitchy": [
        0.188,
        0.7,
        0.373
    ],
    "bite": [
        0.21899999999999997,
        0.7959999999999999,
        0.51
    ],
    "biter": [
        0.26,
        0.598,
        0.5
    ],
    "bitsy": [
        0.51,
        0.38799999999999996,
        0.382
    ],
    "bitter": [
        0.218,
        0.627,
        0.41100000000000003
    ],
    "bitterly": [
        0.19399999999999998,
        0.685,
        0.36200000000000004
    ],
    "bitterness": [
        0.115,
        0.633,
        0.27
    ],
    "bittersweet": [
        0.469,
        0.569,
        0.474
    ],
    "bitty": [
        0.469,
        0.271,
        0.257
    ],
    "bitumen": [
        0.375,
        0.235,
        0.307
    ],
    "biweekly": [
        0.581,
        0.337,
        0.455
    ],
    "biz": [
        0.5,
        0.473,
        0.473
    ],
    "bizarre": [
        0.379,
        0.62,
        0.392
    ],
    "blab": [
        0.43799999999999994,
        0.425,
        0.353
    ],
    "blabbermouth": [
        0.32299999999999995,
        0.64,
        0.42200000000000004
    ],
    "black": [
        0.326,
        0.33899999999999997,
        0.39
    ],
    "black snake": [
        0.10400000000000001,
        0.86,
        0.612
    ],
    "blackberry": [
        0.667,
        0.413,
        0.45299999999999996
    ],
    "blackbird": [
        0.52,
        0.34,
        0.405
    ],
    "blackboard": [
        0.469,
        0.255,
        0.287
    ],
    "blacken": [
        0.20800000000000002,
        0.5,
        0.228
    ],
    "blackface": [
        0.302,
        0.49,
        0.441
    ],
    "blackjack": [
        0.419,
        0.679,
        0.452
    ],
    "blacklist": [
        0.133,
        0.75,
        0.396
    ],
    "blackmail": [
        0.094,
        0.802,
        0.48200000000000004
    ],
    "blackmailer": [
        0.092,
        0.78,
        0.47200000000000003
    ],
    "blackness": [
        0.26,
        0.48,
        0.406
    ],
    "blackout": [
        0.126,
        0.53,
        0.349
    ],
    "blacksmith": [
        0.48,
        0.531,
        0.7020000000000001
    ],
    "bladder": [
        0.406,
        0.41200000000000003,
        0.33
    ],
    "blade": [
        0.37799999999999995,
        0.602,
        0.594
    ],
    "blame": [
        0.115,
        0.64,
        0.309
    ],
    "blameless": [
        0.759,
        0.196,
        0.34299999999999997
    ],
    "bland": [
        0.3,
        0.226,
        0.157
    ],
    "blank": [
        0.531,
        0.22899999999999998,
        0.25
    ],
    "blanket": [
        0.74,
        0.132,
        0.391
    ],
    "blare": [
        0.439,
        0.561,
        0.519
    ],
    "blase": [
        0.42,
        0.31,
        0.41200000000000003
    ],
    "blasphemous": [
        0.21,
        0.755,
        0.491
    ],
    "blasphemy": [
        0.146,
        0.794,
        0.406
    ],
    "blast": [
        0.16699999999999998,
        0.929,
        0.777
    ],
    "blaster": [
        0.45899999999999996,
        0.5379999999999999,
        0.5539999999999999
    ],
    "blastoff": [
        0.35700000000000004,
        0.865,
        0.736
    ],
    "blatant": [
        0.327,
        0.677,
        0.675
    ],
    "blather": [
        0.344,
        0.48100000000000004,
        0.382
    ],
    "blaze": [
        0.698,
        0.467,
        0.6579999999999999
    ],
    "blazer": [
        0.635,
        0.385,
        0.41700000000000004
    ],
    "blazing": [
        0.594,
        0.8959999999999999,
        0.735
    ],
    "bleach": [
        0.336,
        0.282,
        0.337
    ],
    "bleak": [
        0.204,
        0.42700000000000005,
        0.272
    ],
    "bleed": [
        0.040999999999999995,
        0.843,
        0.34600000000000003
    ],
    "bleeder": [
        0.26,
        0.852,
        0.35600000000000004
    ],
    "bleeding": [
        0.135,
        0.8170000000000001,
        0.408
    ],
    "bleep": [
        0.479,
        0.667,
        0.345
    ],
    "blemish": [
        0.21899999999999997,
        0.5579999999999999,
        0.272
    ],
    "blemished": [
        0.17300000000000001,
        0.469,
        0.37
    ],
    "blend": [
        0.469,
        0.452,
        0.46299999999999997
    ],
    "blender": [
        0.602,
        0.534,
        0.35100000000000003
    ],
    "blending": [
        0.56,
        0.418,
        0.637
    ],
    "bless": [
        0.929,
        0.26899999999999996,
        0.588
    ],
    "blessed": [
        0.91,
        0.27899999999999997,
        0.696
    ],
    "blessing": [
        0.929,
        0.264,
        0.8
    ],
    "blessings": [
        0.929,
        0.361,
        0.623
    ],
    "bleu": [
        0.46,
        0.354,
        0.379
    ],
    "blight": [
        0.271,
        0.7709999999999999,
        0.429
    ],
    "blighted": [
        0.146,
        0.615,
        0.29600000000000004
    ],
    "blimp": [
        0.6,
        0.41,
        0.532
    ],
    "blind": [
        0.156,
        0.36,
        0.184
    ],
    "blinded": [
        0.245,
        0.47100000000000003,
        0.231
    ],
    "blindfold": [
        0.44799999999999995,
        0.684,
        0.337
    ],
    "blindfolded": [
        0.20800000000000002,
        0.564,
        0.209
    ],
    "blinding": [
        0.304,
        0.596,
        0.406
    ],
    "blindly": [
        0.439,
        0.598,
        0.278
    ],
    "blindness": [
        0.245,
        0.48,
        0.196
    ],
    "blink": [
        0.552,
        0.316,
        0.324
    ],
    "blip": [
        0.529,
        0.461,
        0.418
    ],
    "bliss": [
        0.816,
        0.5,
        0.782
    ],
    "blissful": [
        0.885,
        0.639,
        0.6759999999999999
    ],
    "blister": [
        0.40700000000000003,
        0.5379999999999999,
        0.402
    ],
    "blistering": [
        0.344,
        0.569,
        0.39
    ],
    "blitz": [
        0.41700000000000004,
        0.722,
        0.789
    ],
    "blizzard": [
        0.375,
        0.726,
        0.41700000000000004
    ],
    "bloat": [
        0.22899999999999998,
        0.6940000000000001,
        0.298
    ],
    "bloated": [
        0.16699999999999998,
        0.593,
        0.424
    ],
    "blob": [
        0.5,
        0.376,
        0.298
    ],
    "block": [
        0.28600000000000003,
        0.35,
        0.402
    ],
    "blockade": [
        0.38,
        0.519,
        0.51
    ],
    "blockage": [
        0.25,
        0.608,
        0.444
    ],
    "blockbuster": [
        0.73,
        0.6759999999999999,
        0.883
    ],
    "blockhead": [
        0.163,
        0.33299999999999996,
        0.14800000000000002
    ],
    "blog": [
        0.639,
        0.39,
        0.43200000000000005
    ],
    "bloke": [
        0.45,
        0.479,
        0.545
    ],
    "blond": [
        0.59,
        0.49,
        0.49
    ],
    "blonde": [
        0.698,
        0.545,
        0.41200000000000003
    ],
    "blood": [
        0.21899999999999997,
        0.684,
        0.585
    ],
    "bloodbath": [
        0.06,
        0.971,
        0.475
    ],
    "bloodhound": [
        0.327,
        0.462,
        0.5379999999999999
    ],
    "bloodless": [
        0.292,
        0.39,
        0.212
    ],
    "bloodline": [
        0.51,
        0.657,
        0.604
    ],
    "bloodshed": [
        0.048,
        0.9420000000000001,
        0.525
    ],
    "bloodshot": [
        0.188,
        0.81,
        0.48200000000000004
    ],
    "bloodstream": [
        0.552,
        0.53,
        0.528
    ],
    "bloodthirsty": [
        0.052000000000000005,
        0.804,
        0.644
    ],
    "bloody": [
        0.031,
        0.91,
        0.518
    ],
    "bloom": [
        0.816,
        0.45299999999999996,
        0.5870000000000001
    ],
    "bloomers": [
        0.521,
        0.5870000000000001,
        0.395
    ],
    "blooming": [
        0.86,
        0.452,
        0.593
    ],
    "blossom": [
        0.792,
        0.275,
        0.309
    ],
    "blot": [
        0.365,
        0.304,
        0.223
    ],
    "blotched": [
        0.133,
        0.562,
        0.264
    ],
    "blotter": [
        0.36,
        0.298,
        0.28
    ],
    "blouse": [
        0.58,
        0.19,
        0.302
    ],
    "blow": [
        0.316,
        0.75,
        0.57
    ],
    "blower": [
        0.564,
        0.55,
        0.536
    ],
    "blowfish": [
        0.344,
        0.42,
        0.389
    ],
    "blowing": [
        0.521,
        0.47200000000000003,
        0.434
    ],
    "blowjob": [
        0.46,
        0.784,
        0.387
    ],
    "blown": [
        0.33299999999999996,
        0.5479999999999999,
        0.41200000000000003
    ],
    "blowout": [
        0.39799999999999996,
        0.792,
        0.616
    ],
    "blowtorch": [
        0.52,
        0.73,
        0.51
    ],
    "blubber": [
        0.38799999999999996,
        0.26,
        0.36
    ],
    "bluddy": [
        0.312,
        0.528,
        0.442
    ],
    "blue": [
        0.6459999999999999,
        0.13699999999999998,
        0.29100000000000004
    ],
    "blue spruce": [
        0.5589999999999999,
        0.335,
        0.364
    ],
    "blueberry": [
        0.6559999999999999,
        0.185,
        0.365
    ],
    "bluebird": [
        0.573,
        0.35,
        0.45
    ],
    "bluegrass": [
        0.573,
        0.441,
        0.395
    ],
    "bluejay": [
        0.635,
        0.52,
        0.31
    ],
    "blueprint": [
        0.49,
        0.17300000000000001,
        0.425
    ],
    "blues": [
        0.469,
        0.22,
        0.287
    ],
    "bluff": [
        0.418,
        0.28600000000000003,
        0.377
    ],
    "bluish": [
        0.604,
        0.245,
        0.382
    ],
    "blunder": [
        0.135,
        0.635,
        0.145
    ],
    "blunt": [
        0.551,
        0.68,
        0.925
    ],
    "blur": [
        0.268,
        0.47100000000000003,
        0.205
    ],
    "blurred": [
        0.32,
        0.36700000000000005,
        0.231
    ],
    "blurry": [
        0.059000000000000004,
        0.385,
        0.218
    ],
    "blurt": [
        0.408,
        0.439,
        0.441
    ],
    "blush": [
        0.698,
        0.61,
        0.445
    ],
    "blushing": [
        0.51,
        0.789,
        0.28800000000000003
    ],
    "boa": [
        0.255,
        0.569,
        0.542
    ],
    "boa constrictor": [
        0.198,
        0.784,
        0.609
    ],
    "boar": [
        0.406,
        0.5,
        0.35100000000000003
    ],
    "board": [
        0.5920000000000001,
        0.255,
        0.385
    ],
    "board game": [
        0.711,
        0.49,
        0.349
    ],
    "boarder": [
        0.604,
        0.44,
        0.475
    ],
    "boarding": [
        0.531,
        0.402,
        0.534
    ],
    "boardroom": [
        0.555,
        0.5660000000000001,
        0.6609999999999999
    ],
    "boards": [
        0.469,
        0.27,
        0.524
    ],
    "boardwalk": [
        0.643,
        0.48100000000000004,
        0.5489999999999999
    ],
    "boast": [
        0.52,
        0.586,
        0.569
    ],
    "boastful": [
        0.49,
        0.8059999999999999,
        0.695
    ],
    "boasting": [
        0.41700000000000004,
        0.62,
        0.602
    ],
    "boat": [
        0.516,
        0.42,
        0.5539999999999999
    ],
    "boathouse": [
        0.5920000000000001,
        0.38,
        0.40399999999999997
    ],
    "boating": [
        0.638,
        0.613,
        0.557
    ],
    "boatload": [
        0.365,
        0.415,
        0.485
    ],
    "boatman": [
        0.5920000000000001,
        0.573,
        0.562
    ],
    "bobbin": [
        0.429,
        0.47200000000000003,
        0.353
    ],
    "bobcat": [
        0.562,
        0.49,
        0.529
    ],
    "bobsled": [
        0.667,
        0.613,
        0.325
    ],
    "bode": [
        0.344,
        0.406,
        0.41100000000000003
    ],
    "bodega": [
        0.573,
        0.307,
        0.39799999999999996
    ],
    "bodice": [
        0.39,
        0.47100000000000003,
        0.386
    ],
    "bodily": [
        0.594,
        0.48100000000000004,
        0.557
    ],
    "body": [
        0.6940000000000001,
        0.461,
        0.5710000000000001
    ],
    "bodyguard": [
        0.51,
        0.71,
        0.754
    ],
    "bog": [
        0.302,
        0.361,
        0.365
    ],
    "bogey": [
        0.38,
        0.519,
        0.368
    ],
    "bogeyman": [
        0.38799999999999996,
        0.708,
        0.517
    ],
    "bogus": [
        0.21899999999999997,
        0.353,
        0.14400000000000002
    ],
    "bohemian": [
        0.622,
        0.5,
        0.40700000000000003
    ],
    "boil": [
        0.41700000000000004,
        0.684,
        0.433
    ],
    "boiler": [
        0.561,
        0.59,
        0.509
    ],
    "boilerplate": [
        0.39799999999999996,
        0.519,
        0.387
    ],
    "boiling": [
        0.302,
        0.69,
        0.526
    ],
    "boisterous": [
        0.385,
        0.8059999999999999,
        0.565
    ],
    "bold": [
        0.49,
        0.271,
        0.483
    ],
    "boldness": [
        0.8059999999999999,
        0.684,
        0.8140000000000001
    ],
    "bollocks": [
        0.44799999999999995,
        0.47100000000000003,
        0.327
    ],
    "bolster": [
        0.708,
        0.47100000000000003,
        0.569
    ],
    "bolt": [
        0.354,
        0.363,
        0.426
    ],
    "bolus": [
        0.426,
        0.491,
        0.35200000000000004
    ],
    "bomb": [
        0.16699999999999998,
        0.912,
        0.75
    ],
    "bombard": [
        0.156,
        0.961,
        0.777
    ],
    "bombardier": [
        0.24,
        0.863,
        0.787
    ],
    "bombardment": [
        0.146,
        0.9590000000000001,
        0.742
    ],
    "bombed": [
        0.051,
        0.851,
        0.627
    ],
    "bomber": [
        0.125,
        0.8370000000000001,
        0.81
    ],
    "bombers": [
        0.17300000000000001,
        0.92,
        0.787
    ],
    "bombing": [
        0.16699999999999998,
        0.963,
        0.732
    ],
    "bombshell": [
        0.327,
        0.868,
        0.693
    ],
    "bonanza": [
        0.875,
        0.41,
        0.6829999999999999
    ],
    "bonbon": [
        0.865,
        0.551,
        0.446
    ],
    "bond": [
        0.667,
        0.519,
        0.63
    ],
    "bondage": [
        0.146,
        0.705,
        0.355
    ],
    "bonding": [
        0.594,
        0.442,
        0.509
    ],
    "bonds": [
        0.74,
        0.47200000000000003,
        0.583
    ],
    "bondsman": [
        0.469,
        0.49700000000000005,
        0.675
    ],
    "bone": [
        0.337,
        0.37,
        0.413
    ],
    "bonehead": [
        0.337,
        0.521,
        0.518
    ],
    "boner": [
        0.344,
        0.612,
        0.39299999999999996
    ],
    "bones": [
        0.281,
        0.34299999999999997,
        0.358
    ],
    "bonfire": [
        0.48,
        0.7190000000000001,
        0.473
    ],
    "bong": [
        0.33299999999999996,
        0.5660000000000001,
        0.375
    ],
    "bonkers": [
        0.306,
        0.847,
        0.278
    ],
    "bonne": [
        0.44799999999999995,
        0.395,
        0.36200000000000004
    ],
    "bonnet": [
        0.406,
        0.509,
        0.473
    ],
    "bonny": [
        0.561,
        0.40399999999999997,
        0.444
    ],
    "bonsai": [
        0.7140000000000001,
        0.235,
        0.375
    ],
    "bonus": [
        0.857,
        0.62,
        0.682
    ],
    "bony": [
        0.445,
        0.462,
        0.33
    ],
    "boo": [
        0.153,
        0.6759999999999999,
        0.309
    ],
    "boob": [
        0.6940000000000001,
        0.6,
        0.392
    ],
    "booby": [
        0.396,
        0.423,
        0.185
    ],
    "booger": [
        0.39899999999999997,
        0.537,
        0.42700000000000005
    ],
    "boogeyman": [
        0.292,
        0.5589999999999999,
        0.5670000000000001
    ],
    "boogie": [
        0.59,
        0.5429999999999999,
        0.4
    ],
    "book": [
        0.802,
        0.21,
        0.606
    ],
    "bookcase": [
        0.5529999999999999,
        0.221,
        0.49
    ],
    "bookie": [
        0.344,
        0.633,
        0.618
    ],
    "booking": [
        0.708,
        0.503,
        0.583
    ],
    "bookish": [
        0.604,
        0.23600000000000002,
        0.43
    ],
    "bookkeeper": [
        0.48,
        0.363,
        0.46799999999999997
    ],
    "bookkeeping": [
        0.52,
        0.214,
        0.5920000000000001
    ],
    "booklet": [
        0.51,
        0.27,
        0.35100000000000003
    ],
    "bookmaker": [
        0.583,
        0.804,
        0.633
    ],
    "bookmark": [
        0.5429999999999999,
        0.441,
        0.415
    ],
    "books": [
        0.7290000000000001,
        0.115,
        0.43
    ],
    "bookseller": [
        0.583,
        0.317,
        0.456
    ],
    "bookshop": [
        0.688,
        0.29100000000000004,
        0.389
    ],
    "bookstore": [
        0.7709999999999999,
        0.18,
        0.503
    ],
    "bookworm": [
        0.563,
        0.337,
        0.316
    ],
    "boom": [
        0.604,
        0.655,
        0.731
    ],
    "boomer": [
        0.48,
        0.539,
        0.441
    ],
    "boomerang": [
        0.531,
        0.625,
        0.5
    ],
    "booming": [
        0.688,
        0.5539999999999999,
        0.6609999999999999
    ],
    "boon": [
        0.878,
        0.294,
        0.642
    ],
    "boooo": [
        0.271,
        0.5489999999999999,
        0.255
    ],
    "boost": [
        0.865,
        0.73,
        0.75
    ],
    "booster": [
        0.755,
        0.6,
        0.8
    ],
    "boot": [
        0.43799999999999994,
        0.65,
        0.625
    ],
    "booth": [
        0.531,
        0.4,
        0.31
    ],
    "bootleg": [
        0.35700000000000004,
        0.519,
        0.466
    ],
    "bootlegger": [
        0.354,
        0.649,
        0.541
    ],
    "boots": [
        0.602,
        0.255,
        0.35
    ],
    "booty": [
        0.6629999999999999,
        0.5870000000000001,
        0.784
    ],
    "booze": [
        0.265,
        0.745,
        0.431
    ],
    "bop": [
        0.429,
        0.49,
        0.426
    ],
    "bopper": [
        0.39799999999999996,
        0.53,
        0.385
    ],
    "border": [
        0.406,
        0.382,
        0.424
    ],
    "bordering": [
        0.643,
        0.382,
        0.43799999999999994
    ],
    "borderline": [
        0.449,
        0.52,
        0.49
    ],
    "bore": [
        0.41700000000000004,
        0.44,
        0.455
    ],
    "boreal": [
        0.5820000000000001,
        0.348,
        0.4
    ],
    "bored": [
        0.153,
        0.16699999999999998,
        0.196
    ],
    "boredom": [
        0.16699999999999998,
        0.139,
        0.255
    ],
    "borer": [
        0.302,
        0.5489999999999999,
        0.578
    ],
    "boring": [
        0.19399999999999998,
        0.217,
        0.125
    ],
    "born": [
        0.865,
        0.509,
        0.591
    ],
    "boron": [
        0.441,
        0.37,
        0.375
    ],
    "borough": [
        0.429,
        0.34299999999999997,
        0.38
    ],
    "borrow": [
        0.39799999999999996,
        0.573,
        0.282
    ],
    "borrower": [
        0.439,
        0.423,
        0.763
    ],
    "bosom": [
        0.612,
        0.588,
        0.40399999999999997
    ],
    "boss": [
        0.31,
        0.627,
        0.9540000000000001
    ],
    "bossy": [
        0.24,
        0.8240000000000001,
        0.75
    ],
    "boston": [
        0.643,
        0.38,
        0.58
    ],
    "botanical": [
        0.66,
        0.259,
        0.491
    ],
    "botanist": [
        0.6509999999999999,
        0.24,
        0.456
    ],
    "botany": [
        0.604,
        0.201,
        0.5
    ],
    "bother": [
        0.20800000000000002,
        0.78,
        0.37
    ],
    "bothering": [
        0.20800000000000002,
        0.764,
        0.449
    ],
    "bottle": [
        0.469,
        0.23600000000000002,
        0.336
    ],
    "bottleneck": [
        0.284,
        0.47100000000000003,
        0.287
    ],
    "bottling": [
        0.365,
        0.33299999999999996,
        0.37
    ],
    "bottom": [
        0.41700000000000004,
        0.37,
        0.29100000000000004
    ],
    "bottomless": [
        0.31,
        0.47,
        0.368
    ],
    "botulism": [
        0.292,
        0.575,
        0.386
    ],
    "boulder": [
        0.461,
        0.309,
        0.531
    ],
    "bounce": [
        0.375,
        0.633,
        0.386
    ],
    "bouncer": [
        0.49,
        0.653,
        0.655
    ],
    "bouncy": [
        0.562,
        0.565,
        0.429
    ],
    "bound": [
        0.41700000000000004,
        0.667,
        0.31
    ],
    "boundary": [
        0.561,
        0.42700000000000005,
        0.518
    ],
    "boundless": [
        0.684,
        0.642,
        0.652
    ],
    "bounds": [
        0.37799999999999995,
        0.426,
        0.604
    ],
    "bountiful": [
        0.8540000000000001,
        0.596,
        0.759
    ],
    "bounty": [
        0.76,
        0.755,
        0.833
    ],
    "bouquet": [
        0.7240000000000001,
        0.35200000000000004,
        0.306
    ],
    "bourbon": [
        0.602,
        0.49,
        0.517
    ],
    "bourgeois": [
        0.439,
        0.593,
        0.682
    ],
    "bourgeoisie": [
        0.35700000000000004,
        0.41700000000000004,
        0.767
    ],
    "bourse": [
        0.53,
        0.23,
        0.336
    ],
    "bout": [
        0.20800000000000002,
        0.8079999999999999,
        0.679
    ],
    "boutique": [
        0.745,
        0.49,
        0.441
    ],
    "bouttime": [
        0.588,
        0.373,
        0.41
    ],
    "bovine": [
        0.449,
        0.255,
        0.353
    ],
    "bow": [
        0.53,
        0.306,
        0.408
    ],
    "bowed": [
        0.41,
        0.418,
        0.368
    ],
    "bowel": [
        0.306,
        0.41700000000000004,
        0.391
    ],
    "bowels": [
        0.19399999999999998,
        0.44799999999999995,
        0.36200000000000004
    ],
    "bowl": [
        0.625,
        0.377,
        0.358
    ],
    "bowler": [
        0.552,
        0.633,
        0.48100000000000004
    ],
    "bowling": [
        0.6559999999999999,
        0.431,
        0.309
    ],
    "bowls": [
        0.551,
        0.28,
        0.27699999999999997
    ],
    "box": [
        0.5,
        0.179,
        0.312
    ],
    "boxcar": [
        0.42,
        0.469,
        0.42100000000000004
    ],
    "boxer": [
        0.49,
        0.81,
        0.802
    ],
    "boxers": [
        0.375,
        0.88,
        0.654
    ],
    "boxing": [
        0.42700000000000005,
        0.8540000000000001,
        0.645
    ],
    "boy": [
        0.6459999999999999,
        0.392,
        0.445
    ],
    "boycott": [
        0.11199999999999999,
        0.69,
        0.505
    ],
    "boyfriend": [
        0.7809999999999999,
        0.604,
        0.547
    ],
    "boyhood": [
        0.7290000000000001,
        0.745,
        0.5
    ],
    "boyish": [
        0.698,
        0.562,
        0.462
    ],
    "boysenberry": [
        0.6459999999999999,
        0.409,
        0.475
    ],
    "bozo": [
        0.38799999999999996,
        0.364,
        0.298
    ],
    "bra": [
        0.672,
        0.529,
        0.509
    ],
    "brace": [
        0.61,
        0.385,
        0.364
    ],
    "bracelet": [
        0.7759999999999999,
        0.34,
        0.322
    ],
    "braces": [
        0.5,
        0.337,
        0.568
    ],
    "brachial": [
        0.38799999999999996,
        0.363,
        0.46399999999999997
    ],
    "bracket": [
        0.49,
        0.35,
        0.682
    ],
    "brackets": [
        0.573,
        0.281,
        0.435
    ],
    "brackish": [
        0.469,
        0.368,
        0.42100000000000004
    ],
    "brad": [
        0.49,
        0.385,
        0.402
    ],
    "brag": [
        0.34700000000000003,
        0.545,
        0.578
    ],
    "braid": [
        0.42700000000000005,
        0.222,
        0.21600000000000003
    ],
    "brain": [
        0.667,
        0.441,
        0.823
    ],
    "brainless": [
        0.138,
        0.31,
        0.22399999999999998
    ],
    "brains": [
        0.6629999999999999,
        0.557,
        0.722
    ],
    "brainstorm": [
        0.794,
        0.784,
        0.636
    ],
    "brainwash": [
        0.198,
        0.647,
        0.48100000000000004
    ],
    "brainy": [
        0.708,
        0.52,
        0.648
    ],
    "brake": [
        0.312,
        0.48100000000000004,
        0.31
    ],
    "bran": [
        0.688,
        0.433,
        0.483
    ],
    "branch": [
        0.5379999999999999,
        0.20600000000000002,
        0.25
    ],
    "branching": [
        0.52,
        0.42200000000000004,
        0.47200000000000003
    ],
    "brand": [
        0.562,
        0.284,
        0.547
    ],
    "brandy": [
        0.6,
        0.59,
        0.48700000000000004
    ],
    "brash": [
        0.36,
        0.8140000000000001,
        0.552
    ],
    "brass": [
        0.5,
        0.32,
        0.49
    ],
    "brass knuckle": [
        0.406,
        0.449,
        0.518
    ],
    "brassiere": [
        0.51,
        0.469,
        0.336
    ],
    "brat": [
        0.312,
        0.44,
        0.231
    ],
    "bratwurst": [
        0.51,
        0.49,
        0.46399999999999997
    ],
    "bravado": [
        0.479,
        0.51,
        0.527
    ],
    "brave": [
        0.8370000000000001,
        0.75,
        0.917
    ],
    "bravery": [
        0.898,
        0.745,
        0.868
    ],
    "brawl": [
        0.10400000000000001,
        0.938,
        0.603
    ],
    "brawn": [
        0.43799999999999994,
        0.402,
        0.544
    ],
    "brazen": [
        0.292,
        0.64,
        0.518
    ],
    "breach": [
        0.177,
        0.745,
        0.423
    ],
    "bread": [
        0.66,
        0.314,
        0.342
    ],
    "breadth": [
        0.667,
        0.49,
        0.644
    ],
    "break": [
        0.61,
        0.265,
        0.37
    ],
    "breakable": [
        0.19399999999999998,
        0.667,
        0.408
    ],
    "breakaway": [
        0.479,
        0.802,
        0.519
    ],
    "breakdown": [
        0.365,
        0.423,
        0.361
    ],
    "breaker": [
        0.32299999999999995,
        0.527,
        0.52
    ],
    "breakers": [
        0.469,
        0.588,
        0.439
    ],
    "breakfast": [
        0.885,
        0.33,
        0.429
    ],
    "breaking and entering": [
        0.418,
        0.7290000000000001,
        0.5
    ],
    "breakingnews": [
        0.5,
        0.552,
        0.607
    ],
    "breakneck": [
        0.254,
        0.833,
        0.604
    ],
    "breakthrough": [
        0.68,
        0.525,
        0.718
    ],
    "breakup": [
        0.25,
        0.72,
        0.35700000000000004
    ],
    "breast": [
        0.753,
        0.429,
        0.5
    ],
    "breath": [
        0.684,
        0.392,
        0.451
    ],
    "breathe": [
        0.833,
        0.373,
        0.518
    ],
    "breather": [
        0.624,
        0.47100000000000003,
        0.38799999999999996
    ],
    "breathless": [
        0.32299999999999995,
        0.49,
        0.222
    ],
    "breathtaking": [
        0.9359999999999999,
        0.792,
        0.9209999999999999
    ],
    "breech": [
        0.5,
        0.637,
        0.42200000000000004
    ],
    "breeches": [
        0.365,
        0.457,
        0.33299999999999996
    ],
    "breed": [
        0.49,
        0.441,
        0.578
    ],
    "breeder": [
        0.645,
        0.48100000000000004,
        0.605
    ],
    "breeding": [
        0.667,
        0.48100000000000004,
        0.61
    ],
    "breeze": [
        0.8370000000000001,
        0.284,
        0.37
    ],
    "breezy": [
        0.531,
        0.47200000000000003,
        0.48200000000000004
    ],
    "brethren": [
        0.917,
        0.38,
        0.6409999999999999
    ],
    "breve": [
        0.535,
        0.365,
        0.191
    ],
    "brevity": [
        0.45899999999999996,
        0.434,
        0.375
    ],
    "brew": [
        0.74,
        0.5379999999999999,
        0.758
    ],
    "brewery": [
        0.71,
        0.622,
        0.51
    ],
    "brewing": [
        0.74,
        0.593,
        0.609
    ],
    "briar": [
        0.493,
        0.375,
        0.40700000000000003
    ],
    "bribe": [
        0.11199999999999999,
        0.69,
        0.47200000000000003
    ],
    "bribery": [
        0.135,
        0.775,
        0.585
    ],
    "brick": [
        0.217,
        0.418,
        0.368
    ],
    "bridal": [
        0.823,
        0.655,
        0.596
    ],
    "bride": [
        0.84,
        0.708,
        0.579
    ],
    "bridegroom": [
        0.809,
        0.736,
        0.527
    ],
    "bridesmaid": [
        0.748,
        0.519,
        0.618
    ],
    "bridge": [
        0.625,
        0.324,
        0.519
    ],
    "bridle": [
        0.42700000000000005,
        0.36700000000000005,
        0.386
    ],
    "brief": [
        0.469,
        0.3,
        0.27899999999999997
    ],
    "briefcase": [
        0.542,
        0.20600000000000002,
        0.442
    ],
    "briefing": [
        0.612,
        0.33299999999999996,
        0.7020000000000001
    ],
    "briefly": [
        0.6859999999999999,
        0.314,
        0.33
    ],
    "brig": [
        0.573,
        0.539,
        0.5
    ],
    "brigade": [
        0.604,
        0.71,
        0.828
    ],
    "bright": [
        0.89,
        0.527,
        0.812
    ],
    "brighten": [
        0.76,
        0.547,
        0.649
    ],
    "brightens": [
        0.7709999999999999,
        0.611,
        0.613
    ],
    "brighter": [
        0.9179999999999999,
        0.698,
        0.833
    ],
    "brightness": [
        0.938,
        0.623,
        0.66
    ],
    "brilliance": [
        0.99,
        0.6729999999999999,
        0.83
    ],
    "brilliant": [
        0.9390000000000001,
        0.575,
        0.9229999999999999
    ],
    "brim": [
        0.469,
        0.33299999999999996,
        0.33
    ],
    "brimming": [
        0.6559999999999999,
        0.69,
        0.758
    ],
    "brimstone": [
        0.35700000000000004,
        0.52,
        0.44
    ],
    "brine": [
        0.33299999999999996,
        0.48100000000000004,
        0.361
    ],
    "bring": [
        0.635,
        0.46,
        0.462
    ],
    "brink": [
        0.375,
        0.413,
        0.35600000000000004
    ],
    "brisk": [
        0.7190000000000001,
        0.745,
        0.742
    ],
    "brisket": [
        0.552,
        0.37799999999999995,
        0.222
    ],
    "bristle": [
        0.375,
        0.375,
        0.326
    ],
    "brittle": [
        0.276,
        0.49,
        0.272
    ],
    "bro": [
        0.794,
        0.349,
        0.684
    ],
    "broach": [
        0.43799999999999994,
        0.439,
        0.675
    ],
    "broad": [
        0.762,
        0.365,
        0.637
    ],
    "broadcast": [
        0.615,
        0.5870000000000001,
        0.355
    ],
    "broadcasting": [
        0.542,
        0.7,
        0.706
    ],
    "broaden": [
        0.6779999999999999,
        0.602,
        0.61
    ],
    "broadside": [
        0.45899999999999996,
        0.316,
        0.462
    ],
    "broadsword": [
        0.469,
        0.573,
        0.615
    ],
    "brocade": [
        0.5,
        0.327,
        0.46399999999999997
    ],
    "broccoli": [
        0.469,
        0.2,
        0.28300000000000003
    ],
    "brochure": [
        0.552,
        0.226,
        0.391
    ],
    "broil": [
        0.51,
        0.40399999999999997,
        0.33
    ],
    "broke": [
        0.245,
        0.59,
        0.37
    ],
    "broken": [
        0.062,
        0.5,
        0.293
    ],
    "brokenheart": [
        0.115,
        0.5770000000000001,
        0.34299999999999997
    ],
    "brokenhearted": [
        0.13,
        0.598,
        0.22699999999999998
    ],
    "broker": [
        0.5820000000000001,
        0.462,
        0.6
    ],
    "brokerage": [
        0.479,
        0.5,
        0.5
    ],
    "bromide": [
        0.34700000000000003,
        0.425,
        0.41100000000000003
    ],
    "bronco": [
        0.5,
        0.51,
        0.473
    ],
    "bronze": [
        0.622,
        0.33299999999999996,
        0.526
    ],
    "brooch": [
        0.531,
        0.26,
        0.38
    ],
    "brood": [
        0.633,
        0.519,
        0.434
    ],
    "brooding": [
        0.327,
        0.36700000000000005,
        0.33299999999999996
    ],
    "brook": [
        0.594,
        0.34700000000000003,
        0.41200000000000003
    ],
    "broom": [
        0.385,
        0.154,
        0.302
    ],
    "broomstick": [
        0.41,
        0.265,
        0.22699999999999998
    ],
    "broth": [
        0.5,
        0.245,
        0.168
    ],
    "brothel": [
        0.255,
        0.8859999999999999,
        0.418
    ],
    "brother": [
        0.823,
        0.361,
        0.546
    ],
    "brotherhood": [
        0.99,
        0.47100000000000003,
        0.76
    ],
    "brotherly": [
        0.865,
        0.306,
        0.596
    ],
    "brow": [
        0.562,
        0.311,
        0.48100000000000004
    ],
    "brown": [
        0.396,
        0.20199999999999999,
        0.293
    ],
    "brownstone": [
        0.5589999999999999,
        0.423,
        0.439
    ],
    "browse": [
        0.635,
        0.75,
        0.5920000000000001
    ],
    "brrr": [
        0.373,
        0.54,
        0.282
    ],
    "bruise": [
        0.133,
        0.64,
        0.474
    ],
    "bruising": [
        0.084,
        0.52,
        0.42200000000000004
    ],
    "brunch": [
        0.406,
        0.363,
        0.34299999999999997
    ],
    "brunette": [
        0.802,
        0.528,
        0.529
    ],
    "brunt": [
        0.204,
        0.75,
        0.349
    ],
    "brush": [
        0.49,
        0.265,
        0.18600000000000003
    ],
    "brutal": [
        0.122,
        0.882,
        0.643
    ],
    "brutality": [
        0.122,
        0.8320000000000001,
        0.5710000000000001
    ],
    "brute": [
        0.115,
        0.547,
        0.379
    ],
    "brutish": [
        0.27,
        0.8370000000000001,
        0.588
    ],
    "bubble": [
        0.774,
        0.213,
        0.364
    ],
    "bubbling": [
        0.5,
        0.43799999999999994,
        0.384
    ],
    "bubbly": [
        0.698,
        0.608,
        0.462
    ],
    "bubonic": [
        0.28,
        0.53,
        0.39399999999999996
    ],
    "buck": [
        0.677,
        0.5770000000000001,
        0.72
    ],
    "buckaroo": [
        0.44799999999999995,
        0.469,
        0.479
    ],
    "bucket": [
        0.408,
        0.16699999999999998,
        0.336
    ],
    "buckle": [
        0.41600000000000004,
        0.373,
        0.361
    ],
    "buckled": [
        0.42700000000000005,
        0.358,
        0.439
    ],
    "bucko": [
        0.439,
        0.455,
        0.465
    ],
    "buckshot": [
        0.255,
        0.74,
        0.322
    ],
    "buckwheat": [
        0.49,
        0.47100000000000003,
        0.434
    ],
    "bud": [
        0.46,
        0.402,
        0.33299999999999996
    ],
    "buddha": [
        0.69,
        0.198,
        0.604
    ],
    "buddhism": [
        0.51,
        0.115,
        0.6729999999999999
    ],
    "buddhist": [
        0.57,
        0.182,
        0.48100000000000004
    ],
    "budding": [
        0.49,
        0.5,
        0.355
    ],
    "buddy": [
        0.884,
        0.585,
        0.655
    ],
    "budge": [
        0.7190000000000001,
        0.755,
        0.5429999999999999
    ],
    "budget": [
        0.643,
        0.396,
        0.731
    ],
    "buff": [
        0.561,
        0.425,
        0.361
    ],
    "buffalo": [
        0.469,
        0.528,
        0.527
    ],
    "buffer": [
        0.52,
        0.474,
        0.35
    ],
    "buffering": [
        0.479,
        0.46799999999999997,
        0.381
    ],
    "buffet": [
        0.6559999999999999,
        0.546,
        0.519
    ],
    "buffoon": [
        0.344,
        0.6509999999999999,
        0.29
    ],
    "bug": [
        0.28600000000000003,
        0.5,
        0.24600000000000002
    ],
    "bugaboo": [
        0.439,
        0.491,
        0.441
    ],
    "bugged": [
        0.561,
        0.439,
        0.5
    ],
    "bugger": [
        0.312,
        0.627,
        0.474
    ],
    "buggy": [
        0.5,
        0.509,
        0.327
    ],
    "bugle": [
        0.479,
        0.588,
        0.391
    ],
    "bugler": [
        0.542,
        0.54,
        0.39299999999999996
    ],
    "build": [
        0.7709999999999999,
        0.546,
        0.8059999999999999
    ],
    "builder": [
        0.66,
        0.642,
        0.701
    ],
    "building": [
        0.705,
        0.28800000000000003,
        0.6729999999999999
    ],
    "buildings": [
        0.5820000000000001,
        0.38,
        0.552
    ],
    "buildup": [
        0.49,
        0.509,
        0.623
    ],
    "bulb": [
        0.562,
        0.20800000000000002,
        0.3
    ],
    "bulbous": [
        0.39,
        0.442,
        0.43
    ],
    "bulge": [
        0.26,
        0.48700000000000004,
        0.4
    ],
    "bulimic": [
        0.092,
        0.57,
        0.373
    ],
    "bulk": [
        0.469,
        0.413,
        0.509
    ],
    "bulkhead": [
        0.312,
        0.425,
        0.402
    ],
    "bulky": [
        0.42700000000000005,
        0.591,
        0.75
    ],
    "bull": [
        0.521,
        0.64,
        0.644
    ],
    "bulldog": [
        0.494,
        0.65,
        0.53
    ],
    "bulldozer": [
        0.45899999999999996,
        0.5489999999999999,
        0.643
    ],
    "bullet": [
        0.408,
        0.794,
        0.634
    ],
    "bulletin": [
        0.573,
        0.294,
        0.361
    ],
    "bulletproof": [
        0.75,
        0.721,
        0.779
    ],
    "bullfighter": [
        0.44799999999999995,
        0.794,
        0.664
    ],
    "bullfrog": [
        0.344,
        0.48100000000000004,
        0.42200000000000004
    ],
    "bullheaded": [
        0.22899999999999998,
        0.74,
        0.516
    ],
    "bullhorn": [
        0.51,
        0.653,
        0.736
    ],
    "bullion": [
        0.693,
        0.5579999999999999,
        0.7290000000000001
    ],
    "bullock": [
        0.281,
        0.402,
        0.375
    ],
    "bullpen": [
        0.48,
        0.5489999999999999,
        0.5
    ],
    "bullshit": [
        0.042,
        0.6759999999999999,
        0.183
    ],
    "bully": [
        0.257,
        0.755,
        0.564
    ],
    "bulwark": [
        0.551,
        0.552,
        0.675
    ],
    "bum": [
        0.281,
        0.451,
        0.155
    ],
    "bumblebee": [
        0.469,
        0.493,
        0.321
    ],
    "bummed": [
        0.29600000000000004,
        0.43,
        0.22699999999999998
    ],
    "bummer": [
        0.163,
        0.5,
        0.267
    ],
    "bump": [
        0.28600000000000003,
        0.45799999999999996,
        0.368
    ],
    "bumper": [
        0.385,
        0.573,
        0.518
    ],
    "bumpy": [
        0.306,
        0.6829999999999999,
        0.419
    ],
    "bun": [
        0.424,
        0.306,
        0.268
    ],
    "bunch": [
        0.552,
        0.358,
        0.473
    ],
    "bundle": [
        0.51,
        0.34299999999999997,
        0.434
    ],
    "bungalow": [
        0.562,
        0.35200000000000004,
        0.406
    ],
    "bungee": [
        0.637,
        0.545,
        0.327
    ],
    "bunghole": [
        0.28600000000000003,
        0.426,
        0.396
    ],
    "bunion": [
        0.276,
        0.34,
        0.29
    ],
    "bunk": [
        0.43799999999999994,
        0.332,
        0.33899999999999997
    ],
    "bunker": [
        0.375,
        0.6729999999999999,
        0.773
    ],
    "bunkhouse": [
        0.47,
        0.414,
        0.40700000000000003
    ],
    "bunny": [
        0.74,
        0.325,
        0.19399999999999998
    ],
    "bunt": [
        0.41700000000000004,
        0.42200000000000004,
        0.349
    ],
    "buoy": [
        0.562,
        0.28,
        0.284
    ],
    "buoyancy": [
        0.625,
        0.373,
        0.5379999999999999
    ],
    "buoyant": [
        0.625,
        0.441,
        0.49700000000000005
    ],
    "bur": [
        0.385,
        0.353,
        0.314
    ],
    "burden": [
        0.36700000000000005,
        0.583,
        0.6970000000000001
    ],
    "burdened": [
        0.429,
        0.519,
        0.565
    ],
    "burdensome": [
        0.22899999999999998,
        0.696,
        0.419
    ],
    "bureau": [
        0.562,
        0.373,
        0.618
    ],
    "bureaucracy": [
        0.38,
        0.578,
        0.74
    ],
    "bureaucrat": [
        0.20800000000000002,
        0.519,
        0.598
    ],
    "bureaucratic": [
        0.28,
        0.63,
        0.573
    ],
    "burger": [
        0.688,
        0.568,
        0.39799999999999996
    ],
    "burglar": [
        0.05,
        0.769,
        0.40399999999999997
    ],
    "burglary": [
        0.146,
        0.9179999999999999,
        0.5429999999999999
    ],
    "burial": [
        0.203,
        0.5770000000000001,
        0.33299999999999996
    ],
    "buried": [
        0.133,
        0.53,
        0.37
    ],
    "burke": [
        0.466,
        0.441,
        0.451
    ],
    "burlap": [
        0.429,
        0.462,
        0.41100000000000003
    ],
    "burlesque": [
        0.327,
        0.615,
        0.34299999999999997
    ],
    "burly": [
        0.562,
        0.65,
        0.75
    ],
    "burn": [
        0.21899999999999997,
        0.7829999999999999,
        0.509
    ],
    "burned": [
        0.163,
        0.603,
        0.34700000000000003
    ],
    "burner": [
        0.29600000000000004,
        0.816,
        0.446
    ],
    "burning": [
        0.22899999999999998,
        0.76,
        0.41200000000000003
    ],
    "burnished": [
        0.52,
        0.58,
        0.46399999999999997
    ],
    "burnout": [
        0.21899999999999997,
        0.445,
        0.24
    ],
    "burnt": [
        0.08199999999999999,
        0.713,
        0.35600000000000004
    ],
    "burp": [
        0.21899999999999997,
        0.594,
        0.43200000000000005
    ],
    "burr": [
        0.39,
        0.426,
        0.308
    ],
    "burrito": [
        0.688,
        0.294,
        0.166
    ],
    "burro": [
        0.4,
        0.35600000000000004,
        0.318
    ],
    "burrow": [
        0.43799999999999994,
        0.28,
        0.355
    ],
    "bursary": [
        0.7290000000000001,
        0.462,
        0.5710000000000001
    ],
    "burst": [
        0.156,
        0.894,
        0.845
    ],
    "bury": [
        0.077,
        0.5710000000000001,
        0.34600000000000003
    ],
    "bus": [
        0.40700000000000003,
        0.41100000000000003,
        0.4
    ],
    "busboy": [
        0.51,
        0.45299999999999996,
        0.441
    ],
    "bush": [
        0.413,
        0.22,
        0.315
    ],
    "bushel": [
        0.41700000000000004,
        0.387,
        0.368
    ],
    "bushy": [
        0.562,
        0.321,
        0.42700000000000005
    ],
    "business": [
        0.688,
        0.569,
        0.755
    ],
    "business man": [
        0.53,
        0.598,
        0.9329999999999999
    ],
    "businessman": [
        0.653,
        0.51,
        0.802
    ],
    "businesswoman": [
        0.7190000000000001,
        0.5,
        0.764
    ],
    "busload": [
        0.561,
        0.48100000000000004,
        0.49200000000000005
    ],
    "buss": [
        0.469,
        0.5,
        0.391
    ],
    "bust": [
        0.52,
        0.5,
        0.42
    ],
    "busted": [
        0.204,
        0.6759999999999999,
        0.345
    ],
    "buster": [
        0.469,
        0.491,
        0.483
    ],
    "bustle": [
        0.34700000000000003,
        0.8140000000000001,
        0.445
    ],
    "bustling": [
        0.49,
        0.85,
        0.528
    ],
    "busy": [
        0.402,
        0.5,
        0.474
    ],
    "busybody": [
        0.255,
        0.634,
        0.47200000000000003
    ],
    "butane": [
        0.442,
        0.483,
        0.38
    ],
    "butcher": [
        0.5,
        0.575,
        0.608
    ],
    "butler": [
        0.469,
        0.225,
        0.43799999999999994
    ],
    "butt": [
        0.34700000000000003,
        0.725,
        0.336
    ],
    "butter": [
        0.65,
        0.292,
        0.20199999999999999
    ],
    "buttercup": [
        0.562,
        0.48200000000000004,
        0.42200000000000004
    ],
    "butterfly": [
        0.892,
        0.327,
        0.314
    ],
    "buttermilk": [
        0.633,
        0.311,
        0.304
    ],
    "butterscotch": [
        0.708,
        0.51,
        0.35600000000000004
    ],
    "buttery": [
        0.625,
        0.318,
        0.303
    ],
    "buttock": [
        0.429,
        0.6,
        0.28800000000000003
    ],
    "buttocks": [
        0.45799999999999996,
        0.677,
        0.365
    ],
    "button": [
        0.52,
        0.22,
        0.34299999999999997
    ],
    "buttress": [
        0.43799999999999994,
        0.684,
        0.721
    ],
    "buxom": [
        0.562,
        0.7190000000000001,
        0.547
    ],
    "buy": [
        0.7709999999999999,
        0.769,
        0.612
    ],
    "buyer": [
        0.613,
        0.519,
        0.649
    ],
    "buying": [
        0.665,
        0.784,
        0.589
    ],
    "buzz": [
        0.33299999999999996,
        0.6859999999999999,
        0.375
    ],
    "buzzard": [
        0.35,
        0.5,
        0.225
    ],
    "buzzed": [
        0.583,
        0.5489999999999999,
        0.44799999999999995
    ],
    "buzzer": [
        0.5489999999999999,
        0.716,
        0.48
    ],
    "buzzing": [
        0.43,
        0.588,
        0.37
    ],
    "bye": [
        0.375,
        0.39799999999999996,
        0.321
    ],
    "bygone": [
        0.22899999999999998,
        0.31,
        0.315
    ],
    "bylaw": [
        0.469,
        0.373,
        0.725
    ],
    "byline": [
        0.469,
        0.45,
        0.435
    ],
    "bypass": [
        0.429,
        0.418,
        0.353
    ],
    "bystander": [
        0.48,
        0.462,
        0.491
    ],
    "byte": [
        0.49,
        0.38,
        0.40700000000000003
    ],
    "byzantine": [
        0.546,
        0.44299999999999995,
        0.49200000000000005
    ],
    "cab": [
        0.43799999999999994,
        0.49,
        0.42100000000000004
    ],
    "cabal": [
        0.5,
        0.406,
        0.573
    ],
    "cabana": [
        0.698,
        0.29600000000000004,
        0.40700000000000003
    ],
    "cabaret": [
        0.677,
        0.6559999999999999,
        0.48200000000000004
    ],
    "cabbage": [
        0.39799999999999996,
        0.225,
        0.264
    ],
    "cabbie": [
        0.521,
        0.41700000000000004,
        0.429
    ],
    "cabernet": [
        0.5429999999999999,
        0.42,
        0.48
    ],
    "cabin": [
        0.643,
        0.292,
        0.43
    ],
    "cabinet": [
        0.552,
        0.306,
        0.465
    ],
    "cable": [
        0.583,
        0.245,
        0.434
    ],
    "caboodle": [
        0.529,
        0.521,
        0.325
    ],
    "caboose": [
        0.44,
        0.45299999999999996,
        0.43799999999999994
    ],
    "cabriolet": [
        0.667,
        0.525,
        0.47200000000000003
    ],
    "cache": [
        0.552,
        0.348,
        0.389
    ],
    "cacophony": [
        0.408,
        0.562,
        0.44
    ],
    "cactus": [
        0.439,
        0.41200000000000003,
        0.284
    ],
    "cad": [
        0.447,
        0.406,
        0.40399999999999997
    ],
    "cadaver": [
        0.03,
        0.69,
        0.26
    ],
    "caddie": [
        0.521,
        0.435,
        0.259
    ],
    "caddy": [
        0.58,
        0.47,
        0.38
    ],
    "cadence": [
        0.42700000000000005,
        0.473,
        0.355
    ],
    "cadet": [
        0.504,
        0.39299999999999996,
        0.664
    ],
    "cafe": [
        0.7809999999999999,
        0.392,
        0.358
    ],
    "cafeteria": [
        0.757,
        0.4,
        0.382
    ],
    "caffeine": [
        0.562,
        0.759,
        0.5
    ],
    "cage": [
        0.316,
        0.33299999999999996,
        0.35200000000000004
    ],
    "cagey": [
        0.542,
        0.363,
        0.5820000000000001
    ],
    "cahoots": [
        0.312,
        0.696,
        0.474
    ],
    "cairn": [
        0.26,
        0.435,
        0.254
    ],
    "cake": [
        0.81,
        0.375,
        0.287
    ],
    "cakewalk": [
        0.7190000000000001,
        0.51,
        0.447
    ],
    "calamari": [
        0.521,
        0.312,
        0.406
    ],
    "calamitous": [
        0.21899999999999997,
        0.685,
        0.5
    ],
    "calamity": [
        0.122,
        0.795,
        0.34299999999999997
    ],
    "calcareous": [
        0.49,
        0.368,
        0.462
    ],
    "calcium": [
        0.6,
        0.34600000000000003,
        0.479
    ],
    "calculate": [
        0.49,
        0.452,
        0.44
    ],
    "calculated": [
        0.633,
        0.425,
        0.6829999999999999
    ],
    "calculating": [
        0.45799999999999996,
        0.43,
        0.625
    ],
    "calculation": [
        0.6459999999999999,
        0.45299999999999996,
        0.606
    ],
    "calculator": [
        0.513,
        0.28300000000000003,
        0.588
    ],
    "calculus": [
        0.36,
        0.36,
        0.562
    ],
    "calendar": [
        0.48,
        0.212,
        0.473
    ],
    "calender": [
        0.531,
        0.275,
        0.451
    ],
    "calf": [
        0.531,
        0.366,
        0.336
    ],
    "caliber": [
        0.429,
        0.551,
        0.606
    ],
    "calibrate": [
        0.552,
        0.46,
        0.623
    ],
    "calico": [
        0.406,
        0.33799999999999997,
        0.491
    ],
    "calipers": [
        0.48,
        0.51,
        0.48100000000000004
    ],
    "calisthenics": [
        0.562,
        0.6629999999999999,
        0.545
    ],
    "call": [
        0.594,
        0.627,
        0.5579999999999999
    ],
    "callback": [
        0.524,
        0.529,
        0.434
    ],
    "caller": [
        0.6459999999999999,
        0.615,
        0.47200000000000003
    ],
    "calligraphy": [
        0.62,
        0.21600000000000003,
        0.5
    ],
    "calling": [
        0.6459999999999999,
        0.59,
        0.483
    ],
    "callous": [
        0.245,
        0.5,
        0.386
    ],
    "calls": [
        0.608,
        0.431,
        0.551
    ],
    "calm": [
        0.875,
        0.1,
        0.282
    ],
    "calming": [
        0.885,
        0.105,
        0.36
    ],
    "calmness": [
        0.934,
        0.105,
        0.39399999999999996
    ],
    "caloric": [
        0.327,
        0.483,
        0.44799999999999995
    ],
    "calorie": [
        0.33299999999999996,
        0.54,
        0.42700000000000005
    ],
    "calorimeter": [
        0.406,
        0.56,
        0.414
    ],
    "cam": [
        0.44799999999999995,
        0.363,
        0.355
    ],
    "camaraderie": [
        0.833,
        0.51,
        0.648
    ],
    "camber": [
        0.43,
        0.382,
        0.439
    ],
    "camcorder": [
        0.556,
        0.42200000000000004,
        0.45399999999999996
    ],
    "camel": [
        0.54,
        0.282,
        0.314
    ],
    "cameo": [
        0.573,
        0.457,
        0.509
    ],
    "camera": [
        0.64,
        0.28800000000000003,
        0.379
    ],
    "cameraman": [
        0.542,
        0.452,
        0.542
    ],
    "camisole": [
        0.49700000000000005,
        0.25,
        0.375
    ],
    "camouflage": [
        0.43799999999999994,
        0.585,
        0.45
    ],
    "camouflaged": [
        0.35,
        0.42200000000000004,
        0.562
    ],
    "camp": [
        0.622,
        0.617,
        0.594
    ],
    "campaign": [
        0.602,
        0.73,
        0.823
    ],
    "campaigner": [
        0.5920000000000001,
        0.698,
        0.821
    ],
    "campaigning": [
        0.531,
        0.6629999999999999,
        0.741
    ],
    "camper": [
        0.573,
        0.529,
        0.48200000000000004
    ],
    "campfire": [
        0.677,
        0.509,
        0.436
    ],
    "camping": [
        0.653,
        0.529,
        0.48
    ],
    "campsite": [
        0.68,
        0.49,
        0.547
    ],
    "campus": [
        0.604,
        0.38799999999999996,
        0.519
    ],
    "can": [
        0.662,
        0.36,
        0.45399999999999996
    ],
    "can opener": [
        0.444,
        0.491,
        0.308
    ],
    "canal": [
        0.6729999999999999,
        0.259,
        0.321
    ],
    "canary": [
        0.5820000000000001,
        0.276,
        0.265
    ],
    "cancel": [
        0.214,
        0.306,
        0.368
    ],
    "canceling": [
        0.22899999999999998,
        0.47,
        0.349
    ],
    "cancellation": [
        0.22399999999999998,
        0.431,
        0.389
    ],
    "cancer": [
        0.052000000000000005,
        0.6940000000000001,
        0.529
    ],
    "candid": [
        0.667,
        0.349,
        0.45799999999999996
    ],
    "candidacy": [
        0.49,
        0.657,
        0.696
    ],
    "candidate": [
        0.596,
        0.49,
        0.804
    ],
    "candied": [
        0.713,
        0.33,
        0.36
    ],
    "candle": [
        0.602,
        0.221,
        0.344
    ],
    "candlelight": [
        0.789,
        0.294,
        0.41700000000000004
    ],
    "candles": [
        0.615,
        0.20600000000000002,
        0.268
    ],
    "candlestick": [
        0.44799999999999995,
        0.531,
        0.534
    ],
    "candor": [
        0.74,
        0.389,
        0.607
    ],
    "candy": [
        0.93,
        0.425,
        0.384
    ],
    "cane": [
        0.45899999999999996,
        0.298,
        0.39799999999999996
    ],
    "canine": [
        0.573,
        0.569,
        0.425
    ],
    "canister": [
        0.5529999999999999,
        0.271,
        0.40299999999999997
    ],
    "canker": [
        0.262,
        0.469,
        0.42700000000000005
    ],
    "cannabis": [
        0.271,
        0.5,
        0.564
    ],
    "canned": [
        0.39799999999999996,
        0.35700000000000004,
        0.298
    ],
    "cannibal": [
        0.122,
        0.8240000000000001,
        0.48
    ],
    "cannibalism": [
        0.094,
        0.89,
        0.583
    ],
    "canning": [
        0.49,
        0.392,
        0.259
    ],
    "cannon": [
        0.529,
        0.6759999999999999,
        0.8109999999999999
    ],
    "cannonball": [
        0.344,
        0.84,
        0.759
    ],
    "canoe": [
        0.542,
        0.3,
        0.418
    ],
    "canon": [
        0.385,
        0.519,
        0.541
    ],
    "canonical": [
        0.542,
        0.41,
        0.62
    ],
    "canons": [
        0.385,
        0.588,
        0.593
    ],
    "canopy": [
        0.615,
        0.264,
        0.39799999999999996
    ],
    "cantaloupe": [
        0.5920000000000001,
        0.212,
        0.276
    ],
    "cantbreathe": [
        0.284,
        0.667,
        0.375
    ],
    "canteen": [
        0.688,
        0.6,
        0.514
    ],
    "canterbury": [
        0.5820000000000001,
        0.43799999999999994,
        0.51
    ],
    "canthandleit": [
        0.354,
        0.613,
        0.354
    ],
    "cantilever": [
        0.35700000000000004,
        0.618,
        0.42100000000000004
    ],
    "cantina": [
        0.6459999999999999,
        0.612,
        0.38
    ],
    "canto": [
        0.7759999999999999,
        0.461,
        0.5539999999999999
    ],
    "canton": [
        0.542,
        0.47200000000000003,
        0.536
    ],
    "cantstandit": [
        0.418,
        0.546,
        0.34299999999999997
    ],
    "cantwin": [
        0.26,
        0.509,
        0.298
    ],
    "canvas": [
        0.7190000000000001,
        0.09,
        0.364
    ],
    "canvass": [
        0.675,
        0.35600000000000004,
        0.397
    ],
    "canyon": [
        0.46799999999999997,
        0.731,
        0.634
    ],
    "cap": [
        0.612,
        0.24,
        0.375
    ],
    "capability": [
        0.833,
        0.5710000000000001,
        0.73
    ],
    "capable": [
        0.765,
        0.5870000000000001,
        0.547
    ],
    "capacity": [
        0.7190000000000001,
        0.41100000000000003,
        0.8059999999999999
    ],
    "cape": [
        0.531,
        0.235,
        0.35700000000000004
    ],
    "caper": [
        0.51,
        0.37,
        0.326
    ],
    "capillary": [
        0.469,
        0.365,
        0.395
    ],
    "capital": [
        0.52,
        0.5,
        0.7979999999999999
    ],
    "capitalism": [
        0.44799999999999995,
        0.6859999999999999,
        0.848
    ],
    "capitalist": [
        0.35200000000000004,
        0.5770000000000001,
        0.821
    ],
    "capitalize": [
        0.7709999999999999,
        0.601,
        0.885
    ],
    "capitals": [
        0.755,
        0.5,
        0.655
    ],
    "capitation": [
        0.479,
        0.529,
        0.589
    ],
    "capitol": [
        0.535,
        0.375,
        0.705
    ],
    "capitulation": [
        0.375,
        0.546,
        0.615
    ],
    "cappuccino": [
        0.792,
        0.27899999999999997,
        0.384
    ],
    "caprice": [
        0.33299999999999996,
        0.64,
        0.43
    ],
    "capricious": [
        0.221,
        0.65,
        0.5
    ],
    "caps": [
        0.51,
        0.221,
        0.368
    ],
    "capslock": [
        0.33,
        0.39399999999999996,
        0.39799999999999996
    ],
    "capsule": [
        0.583,
        0.29,
        0.57
    ],
    "captain": [
        0.552,
        0.653,
        0.966
    ],
    "caption": [
        0.8140000000000001,
        0.292,
        0.379
    ],
    "captivate": [
        0.698,
        0.604,
        0.723
    ],
    "captivating": [
        0.895,
        0.594,
        0.816
    ],
    "captive": [
        0.235,
        0.5579999999999999,
        0.41100000000000003
    ],
    "captivity": [
        0.225,
        0.493,
        0.387
    ],
    "captor": [
        0.34700000000000003,
        0.625,
        0.612
    ],
    "capture": [
        0.35700000000000004,
        0.65,
        0.537
    ],
    "car": [
        0.7759999999999999,
        0.54,
        0.5
    ],
    "caramel": [
        0.9009999999999999,
        0.363,
        0.4
    ],
    "carat": [
        0.823,
        0.604,
        0.6759999999999999
    ],
    "caravan": [
        0.635,
        0.5589999999999999,
        0.455
    ],
    "carbon": [
        0.604,
        0.36,
        0.35
    ],
    "carburetor": [
        0.469,
        0.612,
        0.555
    ],
    "carcass": [
        0.115,
        0.529,
        0.309
    ],
    "carcinoma": [
        0.153,
        0.6920000000000001,
        0.44
    ],
    "card": [
        0.531,
        0.26899999999999996,
        0.436
    ],
    "cardboard": [
        0.5,
        0.17300000000000001,
        0.309
    ],
    "cardiac": [
        0.344,
        0.765,
        0.615
    ],
    "cardigan": [
        0.599,
        0.324,
        0.264
    ],
    "cardinal": [
        0.583,
        0.358,
        0.7120000000000001
    ],
    "cardiologist": [
        0.45799999999999996,
        0.63,
        0.8140000000000001
    ],
    "cardiology": [
        0.203,
        0.545,
        0.605
    ],
    "cardiomyopathy": [
        0.177,
        0.645,
        0.537
    ],
    "cards": [
        0.568,
        0.317,
        0.32
    ],
    "care": [
        0.7290000000000001,
        0.37,
        0.5
    ],
    "career": [
        0.74,
        0.7120000000000001,
        0.606
    ],
    "carefree": [
        0.755,
        0.22,
        0.5
    ],
    "careful": [
        0.625,
        0.5379999999999999,
        0.53
    ],
    "carefully": [
        0.698,
        0.33,
        0.544
    ],
    "careless": [
        0.255,
        0.431,
        0.125
    ],
    "carelessness": [
        0.245,
        0.48200000000000004,
        0.33
    ],
    "caress": [
        0.833,
        0.418,
        0.509
    ],
    "caret": [
        0.6559999999999999,
        0.402,
        0.527
    ],
    "caretaker": [
        0.7140000000000001,
        0.531,
        0.759
    ],
    "cargo": [
        0.408,
        0.444,
        0.455
    ],
    "caribou": [
        0.562,
        0.452,
        0.342
    ],
    "caricature": [
        0.604,
        0.373,
        0.38299999999999995
    ],
    "caries": [
        0.115,
        0.569,
        0.28300000000000003
    ],
    "caring": [
        0.635,
        0.469,
        0.5
    ],
    "carjack": [
        0.43799999999999994,
        0.682,
        0.439
    ],
    "carnage": [
        0.406,
        0.6,
        0.5579999999999999
    ],
    "carnal": [
        0.41700000000000004,
        0.679,
        0.42100000000000004
    ],
    "carnation": [
        0.653,
        0.35700000000000004,
        0.431
    ],
    "carnival": [
        0.927,
        0.888,
        0.555
    ],
    "carnivorous": [
        0.22399999999999998,
        0.613,
        0.6509999999999999
    ],
    "carol": [
        0.6729999999999999,
        0.41200000000000003,
        0.436
    ],
    "carols": [
        0.847,
        0.42,
        0.491
    ],
    "carousel": [
        0.7040000000000001,
        0.5,
        0.41200000000000003
    ],
    "carp": [
        0.531,
        0.324,
        0.375
    ],
    "carpal": [
        0.449,
        0.327,
        0.42
    ],
    "carpenter": [
        0.521,
        0.55,
        0.519
    ],
    "carpentry": [
        0.561,
        0.45899999999999996,
        0.518
    ],
    "carpet": [
        0.52,
        0.17,
        0.33899999999999997
    ],
    "carpeting": [
        0.542,
        0.312,
        0.444
    ],
    "carpool": [
        0.625,
        0.509,
        0.5
    ],
    "carriage": [
        0.65,
        0.5379999999999999,
        0.491
    ],
    "carried": [
        0.49,
        0.382,
        0.534
    ],
    "carrier": [
        0.5329999999999999,
        0.588,
        0.638
    ],
    "carrot": [
        0.5,
        0.235,
        0.27899999999999997
    ],
    "carry": [
        0.635,
        0.38,
        0.5
    ],
    "carrying": [
        0.6559999999999999,
        0.557,
        0.44299999999999995
    ],
    "carsick": [
        0.22399999999999998,
        0.574,
        0.255
    ],
    "cart": [
        0.52,
        0.344,
        0.38799999999999996
    ],
    "carte": [
        0.5920000000000001,
        0.32,
        0.27399999999999997
    ],
    "cartel": [
        0.43799999999999994,
        0.39399999999999996,
        0.602
    ],
    "carter": [
        0.312,
        0.48,
        0.431
    ],
    "cartilage": [
        0.43799999999999994,
        0.37,
        0.40700000000000003
    ],
    "cartographic": [
        0.49,
        0.348,
        0.424
    ],
    "cartography": [
        0.52,
        0.3,
        0.579
    ],
    "carton": [
        0.28600000000000003,
        0.18600000000000003,
        0.24100000000000002
    ],
    "cartoon": [
        0.867,
        0.47100000000000003,
        0.387
    ],
    "cartouche": [
        0.42700000000000005,
        0.45799999999999996,
        0.45
    ],
    "cartridge": [
        0.45799999999999996,
        0.5,
        0.40700000000000003
    ],
    "carve": [
        0.469,
        0.44299999999999995,
        0.598
    ],
    "carver": [
        0.418,
        0.5,
        0.5
    ],
    "carving": [
        0.541,
        0.444,
        0.368
    ],
    "cascade": [
        0.735,
        0.509,
        0.395
    ],
    "case": [
        0.42700000000000005,
        0.275,
        0.441
    ],
    "casein": [
        0.47,
        0.436,
        0.415
    ],
    "cash": [
        0.867,
        0.552,
        0.7140000000000001
    ],
    "cashier": [
        0.615,
        0.413,
        0.484
    ],
    "cashmere": [
        0.653,
        0.452,
        0.439
    ],
    "casing": [
        0.45799999999999996,
        0.327,
        0.32799999999999996
    ],
    "casino": [
        0.542,
        0.684,
        0.568
    ],
    "cask": [
        0.49,
        0.39799999999999996,
        0.444
    ],
    "casket": [
        0.125,
        0.49,
        0.34600000000000003
    ],
    "casserole": [
        0.57,
        0.36,
        0.32799999999999996
    ],
    "cassette": [
        0.49,
        0.33399999999999996,
        0.355
    ],
    "cast": [
        0.5579999999999999,
        0.62,
        0.517
    ],
    "castaway": [
        0.20800000000000002,
        0.6459999999999999,
        0.42200000000000004
    ],
    "caste": [
        0.51,
        0.33299999999999996,
        0.374
    ],
    "caster": [
        0.604,
        0.67,
        0.647
    ],
    "castle": [
        0.68,
        0.396,
        0.718
    ],
    "castor": [
        0.583,
        0.337,
        0.368
    ],
    "castrate": [
        0.177,
        0.485,
        0.519
    ],
    "castration": [
        0.198,
        0.735,
        0.381
    ],
    "casual": [
        0.643,
        0.22399999999999998,
        0.385
    ],
    "casually": [
        0.6579999999999999,
        0.29,
        0.33299999999999996
    ],
    "casualty": [
        0.235,
        0.27399999999999997,
        0.132
    ],
    "cat": [
        0.667,
        0.26,
        0.37
    ],
    "catabolism": [
        0.265,
        0.573,
        0.605
    ],
    "catalog": [
        0.561,
        0.221,
        0.573
    ],
    "catalogue": [
        0.647,
        0.327,
        0.5329999999999999
    ],
    "catalysis": [
        0.385,
        0.5589999999999999,
        0.531
    ],
    "catalyst": [
        0.604,
        0.509,
        0.585
    ],
    "catalytic": [
        0.562,
        0.519,
        0.563
    ],
    "catamaran": [
        0.5710000000000001,
        0.5660000000000001,
        0.526
    ],
    "catapult": [
        0.48,
        0.83,
        0.649
    ],
    "cataract": [
        0.406,
        0.545,
        0.5489999999999999
    ],
    "catastrophe": [
        0.146,
        0.9520000000000001,
        0.67
    ],
    "catastrophic": [
        0.071,
        0.934,
        0.598
    ],
    "catatonic": [
        0.255,
        0.5,
        0.509
    ],
    "catch": [
        0.531,
        0.43700000000000006,
        0.552
    ],
    "catcher": [
        0.653,
        0.413,
        0.54
    ],
    "catching": [
        0.49,
        0.7879999999999999,
        0.644
    ],
    "catchphrase": [
        0.698,
        0.423,
        0.433
    ],
    "catchy": [
        0.677,
        0.441,
        0.462
    ],
    "catechism": [
        0.6559999999999999,
        0.23600000000000002,
        0.613
    ],
    "categorical": [
        0.615,
        0.442,
        0.76
    ],
    "category": [
        0.5710000000000001,
        0.264,
        0.521
    ],
    "cater": [
        0.802,
        0.5,
        0.509
    ],
    "caterer": [
        0.55,
        0.557,
        0.644
    ],
    "caterpillar": [
        0.461,
        0.28600000000000003,
        0.33
    ],
    "cates": [
        0.37,
        0.39399999999999996,
        0.40700000000000003
    ],
    "catfish": [
        0.45799999999999996,
        0.337,
        0.29600000000000004
    ],
    "cathartic": [
        0.45,
        0.51,
        0.604
    ],
    "cathedral": [
        0.598,
        0.33,
        0.643
    ],
    "catheter": [
        0.336,
        0.491,
        0.373
    ],
    "catholic": [
        0.6459999999999999,
        0.24,
        0.575
    ],
    "cathouse": [
        0.327,
        0.375,
        0.363
    ],
    "catnip": [
        0.439,
        0.381,
        0.29600000000000004
    ],
    "cattle": [
        0.622,
        0.34,
        0.445
    ],
    "catwalk": [
        0.698,
        0.436,
        0.46399999999999997
    ],
    "caucus": [
        0.418,
        0.311,
        0.491
    ],
    "caudal": [
        0.5,
        0.425,
        0.583
    ],
    "cauldron": [
        0.51,
        0.486,
        0.418
    ],
    "cauliflower": [
        0.44799999999999995,
        0.255,
        0.231
    ],
    "caulk": [
        0.36700000000000005,
        0.5,
        0.418
    ],
    "causal": [
        0.562,
        0.36700000000000005,
        0.491
    ],
    "causality": [
        0.5,
        0.37799999999999995,
        0.336
    ],
    "causation": [
        0.562,
        0.48,
        0.5670000000000001
    ],
    "cause": [
        0.469,
        0.373,
        0.486
    ],
    "caused": [
        0.344,
        0.52,
        0.382
    ],
    "causeway": [
        0.45299999999999996,
        0.382,
        0.42200000000000004
    ],
    "caution": [
        0.552,
        0.7120000000000001,
        0.547
    ],
    "cautionary": [
        0.51,
        0.541,
        0.519
    ],
    "cautious": [
        0.47,
        0.445,
        0.517
    ],
    "cautiously": [
        0.51,
        0.38799999999999996,
        0.525
    ],
    "cavalier": [
        0.735,
        0.462,
        0.713
    ],
    "cavalry": [
        0.667,
        0.727,
        0.794
    ],
    "cave": [
        0.45899999999999996,
        0.33299999999999996,
        0.38
    ],
    "caveat": [
        0.344,
        0.629,
        0.484
    ],
    "caveman": [
        0.235,
        0.644,
        0.48200000000000004
    ],
    "cavern": [
        0.32299999999999995,
        0.36,
        0.365
    ],
    "cavernous": [
        0.354,
        0.5479999999999999,
        0.462
    ],
    "caviar": [
        0.9059999999999999,
        0.39399999999999996,
        0.48100000000000004
    ],
    "caving": [
        0.37799999999999995,
        0.491,
        0.551
    ],
    "cavity": [
        0.466,
        0.385,
        0.379
    ],
    "cayenne": [
        0.615,
        0.306,
        0.355
    ],
    "cease": [
        0.38799999999999996,
        0.25,
        0.42
    ],
    "ceasefire": [
        0.542,
        0.594,
        0.5670000000000001
    ],
    "ceaseless": [
        0.37799999999999995,
        0.7040000000000001,
        0.6579999999999999
    ],
    "cedar": [
        0.56,
        0.267,
        0.5770000000000001
    ],
    "cede": [
        0.275,
        0.327,
        0.402
    ],
    "ceiling": [
        0.52,
        0.22399999999999998,
        0.366
    ],
    "celebrant": [
        0.865,
        0.6559999999999999,
        0.643
    ],
    "celebrate": [
        0.917,
        0.857,
        0.8590000000000001
    ],
    "celebrated": [
        0.875,
        0.69,
        0.763
    ],
    "celebrating": [
        0.927,
        0.86,
        0.773
    ],
    "celebration": [
        0.9390000000000001,
        0.8240000000000001,
        0.88
    ],
    "celebrations": [
        0.958,
        0.794,
        0.7140000000000001
    ],
    "celebratory": [
        0.857,
        0.653,
        0.845
    ],
    "celebrity": [
        0.76,
        0.619,
        0.855
    ],
    "celery": [
        0.396,
        0.147,
        0.223
    ],
    "celestial": [
        0.8170000000000001,
        0.36,
        0.731
    ],
    "celibacy": [
        0.302,
        0.276,
        0.509
    ],
    "celibate": [
        0.419,
        0.387,
        0.391
    ],
    "cell": [
        0.541,
        0.375,
        0.465
    ],
    "cellar": [
        0.51,
        0.27699999999999997,
        0.406
    ],
    "cellblock": [
        0.18600000000000003,
        0.57,
        0.5
    ],
    "cellist": [
        0.667,
        0.5,
        0.486
    ],
    "cellmate": [
        0.16699999999999998,
        0.684,
        0.349
    ],
    "cello": [
        0.635,
        0.324,
        0.528
    ],
    "cellophane": [
        0.648,
        0.282,
        0.289
    ],
    "cellular": [
        0.643,
        0.39799999999999996,
        0.517
    ],
    "cellulite": [
        0.2,
        0.384,
        0.256
    ],
    "celluloid": [
        0.469,
        0.44,
        0.425
    ],
    "cement": [
        0.544,
        0.265,
        0.527
    ],
    "cemented": [
        0.429,
        0.382,
        0.537
    ],
    "cemetery": [
        0.051,
        0.63,
        0.41700000000000004
    ],
    "censor": [
        0.344,
        0.276,
        0.5379999999999999
    ],
    "censorship": [
        0.21899999999999997,
        0.698,
        0.42100000000000004
    ],
    "censure": [
        0.21899999999999997,
        0.653,
        0.41700000000000004
    ],
    "census": [
        0.449,
        0.289,
        0.5529999999999999
    ],
    "cent": [
        0.439,
        0.36700000000000005,
        0.402
    ],
    "centenary": [
        0.604,
        0.44,
        0.642
    ],
    "centennial": [
        0.583,
        0.39399999999999996,
        0.7
    ],
    "center": [
        0.643,
        0.231,
        0.431
    ],
    "centerfold": [
        0.5710000000000001,
        0.40700000000000003,
        0.485
    ],
    "centerpiece": [
        0.594,
        0.20800000000000002,
        0.52
    ],
    "centimeter": [
        0.42700000000000005,
        0.28,
        0.38
    ],
    "centipede": [
        0.29600000000000004,
        0.39899999999999997,
        0.361
    ],
    "central": [
        0.64,
        0.35600000000000004,
        0.621
    ],
    "centrality": [
        0.5710000000000001,
        0.312,
        0.7090000000000001
    ],
    "centralization": [
        0.521,
        0.44,
        0.7020000000000001
    ],
    "centralize": [
        0.684,
        0.42700000000000005,
        0.802
    ],
    "centrally": [
        0.7290000000000001,
        0.28,
        0.7
    ],
    "centrifugal": [
        0.306,
        0.6509999999999999,
        0.48
    ],
    "centrifuge": [
        0.495,
        0.622,
        0.527
    ],
    "centurion": [
        0.59,
        0.447,
        0.696
    ],
    "century": [
        0.40700000000000003,
        0.34700000000000003,
        0.735
    ],
    "ceramic": [
        0.521,
        0.255,
        0.371
    ],
    "ceramics": [
        0.573,
        0.25,
        0.373
    ],
    "cereal": [
        0.612,
        0.20600000000000002,
        0.316
    ],
    "cereals": [
        0.7190000000000001,
        0.22399999999999998,
        0.311
    ],
    "cerebral": [
        0.408,
        0.509,
        0.627
    ],
    "ceremonial": [
        0.7709999999999999,
        0.54,
        0.691
    ],
    "ceremony": [
        0.76,
        0.5589999999999999,
        0.7609999999999999
    ],
    "certain": [
        0.76,
        0.358,
        0.6729999999999999
    ],
    "certainty": [
        0.7809999999999999,
        0.4,
        0.769
    ],
    "certifiable": [
        0.7140000000000001,
        0.42700000000000005,
        0.662
    ],
    "certificate": [
        0.7859999999999999,
        0.377,
        0.746
    ],
    "certified": [
        0.7809999999999999,
        0.42200000000000004,
        0.8059999999999999
    ],
    "certify": [
        0.866,
        0.4,
        0.746
    ],
    "cervical": [
        0.375,
        0.413,
        0.445
    ],
    "cervix": [
        0.429,
        0.36,
        0.34
    ],
    "cess": [
        0.42700000000000005,
        0.375,
        0.406
    ],
    "cessation": [
        0.414,
        0.385,
        0.358
    ],
    "cesspool": [
        0.16699999999999998,
        0.46,
        0.409
    ],
    "cha cha": [
        0.7140000000000001,
        0.546,
        0.324
    ],
    "chaff": [
        0.33299999999999996,
        0.327,
        0.188
    ],
    "chafing": [
        0.43,
        0.415,
        0.368
    ],
    "chagrin": [
        0.10400000000000001,
        0.7040000000000001,
        0.47200000000000003
    ],
    "chagrined": [
        0.11199999999999999,
        0.745,
        0.361
    ],
    "chai": [
        0.5,
        0.375,
        0.363
    ],
    "chain": [
        0.37799999999999995,
        0.5,
        0.547
    ],
    "chainsaw": [
        0.36700000000000005,
        0.804,
        0.636
    ],
    "chair": [
        0.562,
        0.08199999999999999,
        0.276
    ],
    "chairman": [
        0.6559999999999999,
        0.5670000000000001,
        0.9329999999999999
    ],
    "chairperson": [
        0.73,
        0.657,
        0.966
    ],
    "chairwoman": [
        0.7190000000000001,
        0.664,
        0.953
    ],
    "chaise": [
        0.406,
        0.349,
        0.327
    ],
    "chalet": [
        0.653,
        0.349,
        0.278
    ],
    "chalice": [
        0.633,
        0.28600000000000003,
        0.529
    ],
    "chalk": [
        0.385,
        0.185,
        0.121
    ],
    "challenge": [
        0.469,
        0.922,
        0.713
    ],
    "challenger": [
        0.41700000000000004,
        0.755,
        0.652
    ],
    "chamber": [
        0.583,
        0.373,
        0.455
    ],
    "chambermaid": [
        0.594,
        0.375,
        0.336
    ],
    "chambers": [
        0.542,
        0.442,
        0.38799999999999996
    ],
    "chameleon": [
        0.49,
        0.58,
        0.345
    ],
    "champ": [
        0.8540000000000001,
        0.754,
        0.8959999999999999
    ],
    "champagne": [
        0.76,
        0.6,
        0.45399999999999996
    ],
    "champion": [
        0.89,
        0.88,
        0.945
    ],
    "championship": [
        0.833,
        0.8,
        0.88
    ],
    "chance": [
        0.833,
        0.551,
        0.525
    ],
    "chancellor": [
        0.6459999999999999,
        0.5,
        0.887
    ],
    "chandelier": [
        0.615,
        0.542,
        0.366
    ],
    "chandler": [
        0.51,
        0.452,
        0.45399999999999996
    ],
    "change": [
        0.625,
        0.575,
        0.606
    ],
    "changeable": [
        0.49,
        0.48,
        0.528
    ],
    "changed": [
        0.594,
        0.375,
        0.491
    ],
    "changer": [
        0.583,
        0.519,
        0.5670000000000001
    ],
    "changing": [
        0.5710000000000001,
        0.569,
        0.461
    ],
    "channel": [
        0.49,
        0.287,
        0.405
    ],
    "chant": [
        0.7709999999999999,
        0.698,
        0.65
    ],
    "chaos": [
        0.016,
        0.9229999999999999,
        0.373
    ],
    "chaotic": [
        0.115,
        0.847,
        0.442
    ],
    "chap": [
        0.55,
        0.41,
        0.345
    ],
    "chapel": [
        0.573,
        0.24,
        0.44
    ],
    "chaperon": [
        0.5,
        0.52,
        0.40399999999999997
    ],
    "chaplain": [
        0.5820000000000001,
        0.37,
        0.5770000000000001
    ],
    "chapman": [
        0.562,
        0.529,
        0.465
    ],
    "chaps": [
        0.35,
        0.462,
        0.35
    ],
    "chapter": [
        0.58,
        0.308,
        0.461
    ],
    "char": [
        0.5539999999999999,
        0.361,
        0.40399999999999997
    ],
    "character": [
        0.667,
        0.373,
        0.6859999999999999
    ],
    "characteristic": [
        0.583,
        0.32799999999999996,
        0.5379999999999999
    ],
    "characterize": [
        0.7290000000000001,
        0.47100000000000003,
        0.735
    ],
    "charade": [
        0.45799999999999996,
        0.55,
        0.34600000000000003
    ],
    "charcoal": [
        0.302,
        0.18600000000000003,
        0.342
    ],
    "chardonnay": [
        0.677,
        0.5670000000000001,
        0.49200000000000005
    ],
    "charge": [
        0.51,
        0.633,
        0.785
    ],
    "chargeable": [
        0.551,
        0.55,
        0.45299999999999996
    ],
    "charger": [
        0.531,
        0.418,
        0.545
    ],
    "chariot": [
        0.684,
        0.55,
        0.491
    ],
    "charisma": [
        0.938,
        0.591,
        0.759
    ],
    "charismatic": [
        0.938,
        0.684,
        0.8490000000000001
    ],
    "charitable": [
        0.865,
        0.38,
        0.593
    ],
    "charity": [
        0.92,
        0.284,
        0.551
    ],
    "charlatan": [
        0.2,
        0.64,
        0.35200000000000004
    ],
    "charm": [
        0.833,
        0.363,
        0.649
    ],
    "charmed": [
        0.938,
        0.57,
        0.769
    ],
    "charmer": [
        0.882,
        0.6829999999999999,
        0.782
    ],
    "charming": [
        0.917,
        0.66,
        0.764
    ],
    "charred": [
        0.20800000000000002,
        0.6759999999999999,
        0.373
    ],
    "chart": [
        0.469,
        0.317,
        0.33
    ],
    "charter": [
        0.677,
        0.382,
        0.518
    ],
    "chartered": [
        0.569,
        0.46,
        0.49
    ],
    "chase": [
        0.396,
        0.878,
        0.623
    ],
    "chased": [
        0.188,
        0.83,
        0.287
    ],
    "chaser": [
        0.375,
        0.83,
        0.645
    ],
    "chasm": [
        0.265,
        0.579,
        0.5
    ],
    "chassis": [
        0.406,
        0.342,
        0.444
    ],
    "chaste": [
        0.408,
        0.248,
        0.45299999999999996
    ],
    "chastened": [
        0.156,
        0.58,
        0.345
    ],
    "chastisement": [
        0.156,
        0.852,
        0.462
    ],
    "chastity": [
        0.469,
        0.392,
        0.509
    ],
    "chat": [
        0.7290000000000001,
        0.4,
        0.34600000000000003
    ],
    "chateau": [
        0.615,
        0.46399999999999997,
        0.7020000000000001
    ],
    "chatter": [
        0.56,
        0.45,
        0.34700000000000003
    ],
    "chatterbox": [
        0.45899999999999996,
        0.5479999999999999,
        0.48200000000000004
    ],
    "chattering": [
        0.46,
        0.6629999999999999,
        0.304
    ],
    "chatty": [
        0.594,
        0.5479999999999999,
        0.345
    ],
    "chauffeur": [
        0.5,
        0.353,
        0.47100000000000003
    ],
    "chauvinist": [
        0.31,
        0.539,
        0.527
    ],
    "cheap": [
        0.612,
        0.47100000000000003,
        0.272
    ],
    "cheapened": [
        0.47100000000000003,
        0.611,
        0.282
    ],
    "cheapskate": [
        0.14800000000000002,
        0.48200000000000004,
        0.327
    ],
    "cheat": [
        0.125,
        0.7759999999999999,
        0.4
    ],
    "cheater": [
        0.10400000000000001,
        0.92,
        0.33299999999999996
    ],
    "check": [
        0.523,
        0.552,
        0.602
    ],
    "checkbook": [
        0.552,
        0.284,
        0.364
    ],
    "checker": [
        0.33,
        0.41700000000000004,
        0.5529999999999999
    ],
    "checkered": [
        0.45899999999999996,
        0.316,
        0.336
    ],
    "checkers": [
        0.6759999999999999,
        0.451,
        0.43700000000000006
    ],
    "checklist": [
        0.561,
        0.521,
        0.552
    ],
    "checkmate": [
        0.667,
        0.708,
        0.75
    ],
    "checkout": [
        0.597,
        0.51,
        0.67
    ],
    "checkpoint": [
        0.5710000000000001,
        0.32299999999999995,
        0.812
    ],
    "checkup": [
        0.5,
        0.435,
        0.491
    ],
    "cheek": [
        0.67,
        0.314,
        0.42100000000000004
    ],
    "cheeks": [
        0.708,
        0.324,
        0.282
    ],
    "cheeky": [
        0.434,
        0.679,
        0.41
    ],
    "cheep": [
        0.36700000000000005,
        0.38,
        0.373
    ],
    "cheer": [
        0.938,
        0.784,
        0.845
    ],
    "cheered": [
        0.875,
        0.648,
        0.79
    ],
    "cheerful": [
        0.99,
        0.72,
        0.696
    ],
    "cheerfulness": [
        0.9690000000000001,
        0.802,
        0.675
    ],
    "cheering": [
        0.815,
        0.8240000000000001,
        0.642
    ],
    "cheerleader": [
        0.9229999999999999,
        0.746,
        0.657
    ],
    "cheerleading": [
        0.698,
        0.769,
        0.40399999999999997
    ],
    "cheerless": [
        0.204,
        0.373,
        0.16699999999999998
    ],
    "cheers": [
        0.948,
        0.77,
        0.7020000000000001
    ],
    "cheery": [
        0.9490000000000001,
        0.657,
        0.486
    ],
    "cheese": [
        0.74,
        0.28,
        0.281
    ],
    "cheeseburger": [
        0.802,
        0.529,
        0.336
    ],
    "cheesecake": [
        0.86,
        0.276,
        0.23800000000000002
    ],
    "cheesy": [
        0.47,
        0.47100000000000003,
        0.179
    ],
    "cheetah": [
        0.469,
        0.77,
        0.667
    ],
    "chef": [
        0.8540000000000001,
        0.41100000000000003,
        0.57
    ],
    "chemical": [
        0.337,
        0.56,
        0.508
    ],
    "chemise": [
        0.53,
        0.275,
        0.364
    ],
    "chemist": [
        0.408,
        0.575,
        0.61
    ],
    "chemistry": [
        0.625,
        0.52,
        0.6940000000000001
    ],
    "chemo": [
        0.214,
        0.6859999999999999,
        0.444
    ],
    "chemotherapy": [
        0.163,
        0.6890000000000001,
        0.517
    ],
    "cheque": [
        0.698,
        0.529,
        0.66
    ],
    "cherish": [
        0.8959999999999999,
        0.491,
        0.652
    ],
    "cherishing": [
        0.836,
        0.38,
        0.625
    ],
    "cherry": [
        0.688,
        0.18600000000000003,
        0.25
    ],
    "cherub": [
        0.6629999999999999,
        0.34,
        0.455
    ],
    "chess": [
        0.6559999999999999,
        0.363,
        0.518
    ],
    "chest": [
        0.52,
        0.429,
        0.48100000000000004
    ],
    "chestnut": [
        0.7140000000000001,
        0.21,
        0.294
    ],
    "chevron": [
        0.469,
        0.469,
        0.598
    ],
    "chew": [
        0.52,
        0.49,
        0.40399999999999997
    ],
    "chewy": [
        0.625,
        0.418,
        0.39
    ],
    "chic": [
        0.87,
        0.624,
        0.38
    ],
    "chicane": [
        0.35700000000000004,
        0.46,
        0.48100000000000004
    ],
    "chick": [
        0.7709999999999999,
        0.602,
        0.387
    ],
    "chicken": [
        0.594,
        0.306,
        0.39399999999999996
    ],
    "chicken pox": [
        0.19399999999999998,
        0.51,
        0.415
    ],
    "chickenpox": [
        0.17300000000000001,
        0.562,
        0.35700000000000004
    ],
    "chief": [
        0.52,
        0.544,
        0.8690000000000001
    ],
    "chiefly": [
        0.6,
        0.5870000000000001,
        0.764
    ],
    "chieftain": [
        0.34299999999999997,
        0.529,
        0.86
    ],
    "chiffon": [
        0.406,
        0.23,
        0.25
    ],
    "child": [
        0.912,
        0.46,
        0.413
    ],
    "childbirth": [
        0.604,
        0.861,
        0.6729999999999999
    ],
    "childhood": [
        0.865,
        0.413,
        0.307
    ],
    "childish": [
        0.573,
        0.442,
        0.23
    ],
    "childless": [
        0.31,
        0.4,
        0.396
    ],
    "childlike": [
        0.6559999999999999,
        0.37200000000000005,
        0.293
    ],
    "childloss": [
        0.24,
        0.5710000000000001,
        0.42100000000000004
    ],
    "children": [
        0.857,
        0.5379999999999999,
        0.435
    ],
    "chili": [
        0.5920000000000001,
        0.5660000000000001,
        0.433
    ],
    "chill": [
        0.8370000000000001,
        0.20600000000000002,
        0.48200000000000004
    ],
    "chilled": [
        0.521,
        0.34,
        0.48200000000000004
    ],
    "chilling": [
        0.20800000000000002,
        0.85,
        0.358
    ],
    "chilly": [
        0.32899999999999996,
        0.45899999999999996,
        0.408
    ],
    "chime": [
        0.573,
        0.541,
        0.46399999999999997
    ],
    "chimera": [
        0.292,
        0.5820000000000001,
        0.37200000000000005
    ],
    "chimes": [
        0.625,
        0.49,
        0.402
    ],
    "chimney": [
        0.583,
        0.28600000000000003,
        0.225
    ],
    "chimp": [
        0.39399999999999996,
        0.588,
        0.345
    ],
    "chimpanzee": [
        0.5,
        0.633,
        0.387
    ],
    "chin": [
        0.5710000000000001,
        0.31,
        0.26899999999999996
    ],
    "china": [
        0.561,
        0.44299999999999995,
        0.556
    ],
    "chinchilla": [
        0.48,
        0.45,
        0.28600000000000003
    ],
    "chine": [
        0.561,
        0.36,
        0.35200000000000004
    ],
    "chinook": [
        0.408,
        0.49700000000000005,
        0.491
    ],
    "chip": [
        0.479,
        0.382,
        0.452
    ],
    "chipmunk": [
        0.573,
        0.562,
        0.409
    ],
    "chipper": [
        0.418,
        0.588,
        0.5
    ],
    "chipping": [
        0.354,
        0.452,
        0.353
    ],
    "chiropractor": [
        0.42,
        0.5489999999999999,
        0.6509999999999999
    ],
    "chirp": [
        0.469,
        0.602,
        0.365
    ],
    "chirping": [
        0.5,
        0.46299999999999997,
        0.36
    ],
    "chisel": [
        0.469,
        0.40399999999999997,
        0.452
    ],
    "chiseler": [
        0.429,
        0.606,
        0.46399999999999997
    ],
    "chit": [
        0.49,
        0.35200000000000004,
        0.321
    ],
    "chitchat": [
        0.6729999999999999,
        0.455,
        0.40299999999999997
    ],
    "chivalry": [
        0.857,
        0.38,
        0.848
    ],
    "chloride": [
        0.265,
        0.387,
        0.474
    ],
    "chlorine": [
        0.306,
        0.327,
        0.332
    ],
    "chloroform": [
        0.281,
        0.37,
        0.39299999999999996
    ],
    "chocolate": [
        0.885,
        0.48,
        0.418
    ],
    "choice": [
        0.745,
        0.52,
        0.664
    ],
    "choir": [
        0.7040000000000001,
        0.298,
        0.473
    ],
    "choke": [
        0.16699999999999998,
        0.7879999999999999,
        0.6759999999999999
    ],
    "cholera": [
        0.02,
        0.867,
        0.507
    ],
    "cholesterol": [
        0.198,
        0.583,
        0.39799999999999996
    ],
    "choose": [
        0.615,
        0.542,
        0.648
    ],
    "choosing": [
        0.7190000000000001,
        0.529,
        0.6890000000000001
    ],
    "choosy": [
        0.28,
        0.76,
        0.7120000000000001
    ],
    "chop": [
        0.25,
        0.655,
        0.467
    ],
    "chopper": [
        0.594,
        0.56,
        0.509
    ],
    "choppers": [
        0.469,
        0.745,
        0.691
    ],
    "chopping": [
        0.56,
        0.625,
        0.36200000000000004
    ],
    "chops": [
        0.612,
        0.42,
        0.26899999999999996
    ],
    "choral": [
        0.852,
        0.29,
        0.42100000000000004
    ],
    "chord": [
        0.7290000000000001,
        0.39399999999999996,
        0.539
    ],
    "chords": [
        0.639,
        0.406,
        0.38799999999999996
    ],
    "chore": [
        0.406,
        0.462,
        0.5
    ],
    "choreographer": [
        0.6459999999999999,
        0.639,
        0.625
    ],
    "choreography": [
        0.812,
        0.75,
        0.547
    ],
    "chorus": [
        0.62,
        0.41700000000000004,
        0.5
    ],
    "chosen": [
        0.865,
        0.449,
        0.833
    ],
    "chow": [
        0.573,
        0.49,
        0.39
    ],
    "chowder": [
        0.51,
        0.324,
        0.24100000000000002
    ],
    "christ": [
        0.7809999999999999,
        0.51,
        0.75
    ],
    "christen": [
        0.6729999999999999,
        0.35600000000000004,
        0.588
    ],
    "christening": [
        0.725,
        0.382,
        0.65
    ],
    "christian": [
        0.76,
        0.24100000000000002,
        0.591
    ],
    "christmas": [
        0.9590000000000001,
        0.52,
        0.741
    ],
    "christmasbreak": [
        0.8420000000000001,
        0.64,
        0.5479999999999999
    ],
    "christmaseve": [
        0.812,
        0.491,
        0.46299999999999997
    ],
    "christmasspirit": [
        0.867,
        0.602,
        0.575
    ],
    "christmassy": [
        0.875,
        0.698,
        0.602
    ],
    "christmastime": [
        0.8370000000000001,
        0.588,
        0.515
    ],
    "chromatic": [
        0.40700000000000003,
        0.413,
        0.435
    ],
    "chromatography": [
        0.48,
        0.537,
        0.535
    ],
    "chrome": [
        0.5820000000000001,
        0.373,
        0.42100000000000004
    ],
    "chromium": [
        0.45799999999999996,
        0.40399999999999997,
        0.447
    ],
    "chromosome": [
        0.5,
        0.29600000000000004,
        0.5479999999999999
    ],
    "chronic": [
        0.255,
        0.615,
        0.46399999999999997
    ],
    "chronicle": [
        0.42700000000000005,
        0.5710000000000001,
        0.586
    ],
    "chronograph": [
        0.5,
        0.392,
        0.529
    ],
    "chronological": [
        0.594,
        0.445,
        0.6
    ],
    "chubby": [
        0.531,
        0.42700000000000005,
        0.304
    ],
    "chuck": [
        0.542,
        0.509,
        0.413
    ],
    "chuckle": [
        0.8440000000000001,
        0.736,
        0.48100000000000004
    ],
    "chug": [
        0.401,
        0.413,
        0.358
    ],
    "chum": [
        0.9109999999999999,
        0.34700000000000003,
        0.518
    ],
    "chummy": [
        0.76,
        0.42,
        0.61
    ],
    "chump": [
        0.375,
        0.451,
        0.304
    ],
    "chunk": [
        0.365,
        0.287,
        0.214
    ],
    "chunky": [
        0.52,
        0.517,
        0.509
    ],
    "church": [
        0.708,
        0.198,
        0.61
    ],
    "churchyard": [
        0.29600000000000004,
        0.444,
        0.34700000000000003
    ],
    "churn": [
        0.316,
        0.491,
        0.40700000000000003
    ],
    "chute": [
        0.58,
        0.745,
        0.455
    ],
    "chutney": [
        0.45899999999999996,
        0.37,
        0.4
    ],
    "ciao": [
        0.542,
        0.426,
        0.409
    ],
    "cider": [
        0.53,
        0.34600000000000003,
        0.39799999999999996
    ],
    "cigar": [
        0.306,
        0.46299999999999997,
        0.34600000000000003
    ],
    "cigarette": [
        0.21899999999999997,
        0.528,
        0.304
    ],
    "cilantro": [
        0.469,
        0.26,
        0.20800000000000002
    ],
    "cinch": [
        0.45,
        0.49,
        0.387
    ],
    "cinder": [
        0.35,
        0.26,
        0.157
    ],
    "cinema": [
        0.698,
        0.5379999999999999,
        0.5
    ],
    "cinematic": [
        0.6629999999999999,
        0.49,
        0.6
    ],
    "cinematographer": [
        0.792,
        0.455,
        0.711
    ],
    "cinematography": [
        0.7809999999999999,
        0.5710000000000001,
        0.625
    ],
    "cinnamon": [
        0.6,
        0.25,
        0.292
    ],
    "cipher": [
        0.49,
        0.414,
        0.5
    ],
    "circle": [
        0.48,
        0.29,
        0.34299999999999997
    ],
    "circling": [
        0.51,
        0.654,
        0.336
    ],
    "circuit": [
        0.586,
        0.461,
        0.7070000000000001
    ],
    "circuitry": [
        0.596,
        0.615,
        0.536
    ],
    "circular": [
        0.562,
        0.342,
        0.41700000000000004
    ],
    "circulate": [
        0.612,
        0.38799999999999996,
        0.32
    ],
    "circulation": [
        0.735,
        0.52,
        0.657
    ],
    "circulatory": [
        0.5920000000000001,
        0.575,
        0.545
    ],
    "circumcision": [
        0.327,
        0.657,
        0.528
    ],
    "circumference": [
        0.45799999999999996,
        0.255,
        0.488
    ],
    "circumferential": [
        0.551,
        0.42200000000000004,
        0.509
    ],
    "circumscribed": [
        0.365,
        0.539,
        0.569
    ],
    "circumstance": [
        0.52,
        0.565,
        0.596
    ],
    "circumstances": [
        0.562,
        0.527,
        0.46399999999999997
    ],
    "circumstantial": [
        0.5,
        0.5379999999999999,
        0.519
    ],
    "circumvent": [
        0.316,
        0.642,
        0.38299999999999995
    ],
    "circumvention": [
        0.531,
        0.5710000000000001,
        0.473
    ],
    "circus": [
        0.7240000000000001,
        0.637,
        0.43200000000000005
    ],
    "cirque": [
        0.604,
        0.647,
        0.467
    ],
    "cirrhosis": [
        0.079,
        0.602,
        0.37
    ],
    "cirrus": [
        0.47,
        0.451,
        0.348
    ],
    "cistern": [
        0.541,
        0.413,
        0.43200000000000005
    ],
    "citadel": [
        0.585,
        0.46399999999999997,
        0.602
    ],
    "citation": [
        0.57,
        0.5489999999999999,
        0.508
    ],
    "cite": [
        0.625,
        0.45399999999999996,
        0.532
    ],
    "citizen": [
        0.631,
        0.25,
        0.586
    ],
    "citizenship": [
        0.7859999999999999,
        0.40399999999999997,
        0.723
    ],
    "citrine": [
        0.375,
        0.4,
        0.42
    ],
    "citrus": [
        0.469,
        0.368,
        0.375
    ],
    "city": [
        0.847,
        0.531,
        0.508
    ],
    "citywide": [
        0.5920000000000001,
        0.509,
        0.7070000000000001
    ],
    "civic": [
        0.653,
        0.24,
        0.573
    ],
    "civics": [
        0.7,
        0.27899999999999997,
        0.72
    ],
    "civil": [
        0.521,
        0.281,
        0.517
    ],
    "civilian": [
        0.7,
        0.22899999999999998,
        0.598
    ],
    "civilians": [
        0.49,
        0.44799999999999995,
        0.525
    ],
    "civility": [
        0.76,
        0.306,
        0.679
    ],
    "civilization": [
        0.823,
        0.452,
        0.8390000000000001
    ],
    "civilized": [
        0.792,
        0.231,
        0.7959999999999999
    ],
    "clad": [
        0.583,
        0.373,
        0.48100000000000004
    ],
    "claim": [
        0.255,
        0.76,
        0.473
    ],
    "claimant": [
        0.271,
        0.69,
        0.779
    ],
    "clairvoyant": [
        0.765,
        0.531,
        0.897
    ],
    "clam": [
        0.442,
        0.302,
        0.272
    ],
    "clambake": [
        0.542,
        0.54,
        0.429
    ],
    "clammy": [
        0.354,
        0.44,
        0.23600000000000002
    ],
    "clamor": [
        0.43799999999999994,
        0.643,
        0.36
    ],
    "clamp": [
        0.541,
        0.38799999999999996,
        0.45399999999999996
    ],
    "clan": [
        0.562,
        0.491,
        0.6859999999999999
    ],
    "clandestine": [
        0.425,
        0.677,
        0.469
    ],
    "clang": [
        0.45899999999999996,
        0.52,
        0.51
    ],
    "clap": [
        0.779,
        0.731,
        0.529
    ],
    "clapper": [
        0.5,
        0.22899999999999998,
        0.42
    ],
    "clapping": [
        0.823,
        0.894,
        0.6859999999999999
    ],
    "clarification": [
        0.802,
        0.461,
        0.613
    ],
    "clarify": [
        0.652,
        0.535,
        0.625
    ],
    "clarinet": [
        0.5920000000000001,
        0.45299999999999996,
        0.41100000000000003
    ],
    "clarion": [
        0.5,
        0.44299999999999995,
        0.42200000000000004
    ],
    "clarity": [
        0.7959999999999999,
        0.31,
        0.631
    ],
    "clash": [
        0.293,
        0.9179999999999999,
        0.45299999999999996
    ],
    "clashing": [
        0.177,
        0.764,
        0.575
    ],
    "clasp": [
        0.44799999999999995,
        0.375,
        0.24100000000000002
    ],
    "class": [
        0.6559999999999999,
        0.314,
        0.522
    ],
    "classic": [
        0.69,
        0.26,
        0.611
    ],
    "classic rock": [
        0.7290000000000001,
        0.5710000000000001,
        0.588
    ],
    "classical": [
        0.643,
        0.198,
        0.536
    ],
    "classics": [
        0.75,
        0.33299999999999996,
        0.51
    ],
    "classification": [
        0.583,
        0.423,
        0.613
    ],
    "classified": [
        0.5710000000000001,
        0.46,
        0.6629999999999999
    ],
    "classify": [
        0.6459999999999999,
        0.41100000000000003,
        0.72
    ],
    "classmate": [
        0.7809999999999999,
        0.4,
        0.593
    ],
    "classroom": [
        0.539,
        0.292,
        0.363
    ],
    "classy": [
        0.917,
        0.41,
        0.649
    ],
    "clatter": [
        0.418,
        0.82,
        0.387
    ],
    "clause": [
        0.48,
        0.409,
        0.528
    ],
    "clauses": [
        0.449,
        0.429,
        0.545
    ],
    "claustrophobia": [
        0.125,
        0.84,
        0.33299999999999996
    ],
    "claustrophobic": [
        0.092,
        0.755,
        0.4
    ],
    "clavicle": [
        0.39799999999999996,
        0.4,
        0.452
    ],
    "claw": [
        0.26,
        0.6,
        0.598
    ],
    "claws": [
        0.281,
        0.698,
        0.562
    ],
    "clay": [
        0.542,
        0.25,
        0.267
    ],
    "clean": [
        0.8270000000000001,
        0.17,
        0.5
    ],
    "cleaner": [
        0.604,
        0.556,
        0.375
    ],
    "cleaning": [
        0.595,
        0.396,
        0.42700000000000005
    ],
    "cleanliness": [
        0.816,
        0.363,
        0.609
    ],
    "cleanly": [
        0.823,
        0.35200000000000004,
        0.583
    ],
    "cleanse": [
        0.625,
        0.31,
        0.66
    ],
    "cleanser": [
        0.604,
        0.353,
        0.433
    ],
    "cleansing": [
        0.7290000000000001,
        0.298,
        0.47200000000000003
    ],
    "cleanup": [
        0.7290000000000001,
        0.314,
        0.451
    ],
    "clear": [
        0.857,
        0.327,
        0.573
    ],
    "clearance": [
        0.542,
        0.45899999999999996,
        0.473
    ],
    "clearing": [
        0.68,
        0.33299999999999996,
        0.509
    ],
    "clearness": [
        0.875,
        0.316,
        0.6890000000000001
    ],
    "cleat": [
        0.486,
        0.26,
        0.361
    ],
    "cleavage": [
        0.542,
        0.602,
        0.45399999999999996
    ],
    "cleave": [
        0.29600000000000004,
        0.545,
        0.389
    ],
    "cleaver": [
        0.24,
        0.627,
        0.434
    ],
    "clef": [
        0.615,
        0.36,
        0.595
    ],
    "cleft": [
        0.306,
        0.442,
        0.36
    ],
    "clemency": [
        0.594,
        0.41700000000000004,
        0.397
    ],
    "clench": [
        0.43799999999999994,
        0.618,
        0.58
    ],
    "clergy": [
        0.531,
        0.312,
        0.575
    ],
    "clergyman": [
        0.594,
        0.33,
        0.556
    ],
    "cleric": [
        0.521,
        0.324,
        0.589
    ],
    "clerical": [
        0.52,
        0.396,
        0.491
    ],
    "clerk": [
        0.5,
        0.579,
        0.509
    ],
    "clerkship": [
        0.5820000000000001,
        0.38,
        0.596
    ],
    "clever": [
        0.8959999999999999,
        0.353,
        0.7290000000000001
    ],
    "cleverness": [
        0.878,
        0.509,
        0.9209999999999999
    ],
    "click": [
        0.536,
        0.365,
        0.268
    ],
    "clicker": [
        0.418,
        0.49,
        0.46299999999999997
    ],
    "client": [
        0.583,
        0.45,
        0.618
    ],
    "clientele": [
        0.625,
        0.5770000000000001,
        0.508
    ],
    "cliff": [
        0.361,
        0.62,
        0.509
    ],
    "climate": [
        0.635,
        0.24,
        0.483
    ],
    "climatology": [
        0.531,
        0.36700000000000005,
        0.541
    ],
    "climax": [
        0.735,
        0.853,
        0.667
    ],
    "climb": [
        0.615,
        0.66,
        0.604
    ],
    "climber": [
        0.573,
        0.716,
        0.735
    ],
    "clinch": [
        0.469,
        0.5379999999999999,
        0.43
    ],
    "cling": [
        0.41700000000000004,
        0.62,
        0.588
    ],
    "clingy": [
        0.22399999999999998,
        0.46,
        0.37
    ],
    "clinic": [
        0.469,
        0.439,
        0.6
    ],
    "clinical": [
        0.337,
        0.41200000000000003,
        0.64
    ],
    "clink": [
        0.45799999999999996,
        0.462,
        0.319
    ],
    "clip": [
        0.43799999999999994,
        0.31,
        0.381
    ],
    "clipboard": [
        0.594,
        0.255,
        0.423
    ],
    "clipper": [
        0.293,
        0.42200000000000004,
        0.38299999999999995
    ],
    "clipping": [
        0.46,
        0.5,
        0.405
    ],
    "clique": [
        0.42700000000000005,
        0.43,
        0.391
    ],
    "clitoris": [
        0.625,
        0.8440000000000001,
        0.46399999999999997
    ],
    "cloak": [
        0.469,
        0.188,
        0.33299999999999996
    ],
    "cloaking": [
        0.521,
        0.595,
        0.389
    ],
    "cloakroom": [
        0.69,
        0.254,
        0.397
    ],
    "clobber": [
        0.396,
        0.578,
        0.46399999999999997
    ],
    "clock": [
        0.677,
        0.17300000000000001,
        0.40700000000000003
    ],
    "clockwork": [
        0.49,
        0.373,
        0.528
    ],
    "clod": [
        0.375,
        0.40399999999999997,
        0.365
    ],
    "clog": [
        0.10400000000000001,
        0.618,
        0.45399999999999996
    ],
    "cloister": [
        0.43799999999999994,
        0.413,
        0.475
    ],
    "clone": [
        0.406,
        0.47100000000000003,
        0.524
    ],
    "cloning": [
        0.21600000000000003,
        0.696,
        0.679
    ],
    "close": [
        0.292,
        0.26,
        0.263
    ],
    "closed": [
        0.24,
        0.16399999999999998,
        0.318
    ],
    "closeness": [
        0.7959999999999999,
        0.237,
        0.45
    ],
    "closet": [
        0.531,
        0.204,
        0.33
    ],
    "closure": [
        0.22899999999999998,
        0.22,
        0.41200000000000003
    ],
    "clot": [
        0.15,
        0.5579999999999999,
        0.275
    ],
    "cloth": [
        0.51,
        0.19,
        0.287
    ],
    "clothe": [
        0.797,
        0.33,
        0.48100000000000004
    ],
    "clothes": [
        0.833,
        0.27,
        0.414
    ],
    "clothesline": [
        0.5820000000000001,
        0.324,
        0.366
    ],
    "clothing": [
        0.75,
        0.34299999999999997,
        0.40700000000000003
    ],
    "cloud": [
        0.74,
        0.133,
        0.342
    ],
    "clouded": [
        0.24,
        0.213,
        0.302
    ],
    "cloudiness": [
        0.469,
        0.25,
        0.34299999999999997
    ],
    "clouds": [
        0.735,
        0.195,
        0.324
    ],
    "cloudy": [
        0.281,
        0.28,
        0.20199999999999999
    ],
    "clout": [
        0.584,
        0.636,
        0.7040000000000001
    ],
    "clove": [
        0.439,
        0.29600000000000004,
        0.315
    ],
    "clover": [
        0.605,
        0.34,
        0.364
    ],
    "cloves": [
        0.42700000000000005,
        0.218,
        0.396
    ],
    "clown": [
        0.65,
        0.598,
        0.3
    ],
    "clowns": [
        0.6,
        0.6729999999999999,
        0.391
    ],
    "club": [
        0.6459999999999999,
        0.618,
        0.39299999999999996
    ],
    "clubhouse": [
        0.6940000000000001,
        0.5710000000000001,
        0.493
    ],
    "clubs": [
        0.723,
        0.53,
        0.591
    ],
    "cluck": [
        0.39,
        0.49,
        0.353
    ],
    "clue": [
        0.653,
        0.38,
        0.41200000000000003
    ],
    "clueless": [
        0.35,
        0.33299999999999996,
        0.161
    ],
    "clump": [
        0.551,
        0.48,
        0.5820000000000001
    ],
    "clumsy": [
        0.125,
        0.42,
        0.14400000000000002
    ],
    "clunk": [
        0.44799999999999995,
        0.47200000000000003,
        0.40700000000000003
    ],
    "cluster": [
        0.49,
        0.45799999999999996,
        0.446
    ],
    "clutch": [
        0.38299999999999995,
        0.5,
        0.491
    ],
    "clutches": [
        0.542,
        0.373,
        0.528
    ],
    "clutter": [
        0.135,
        0.598,
        0.4
    ],
    "coach": [
        0.633,
        0.823,
        0.735
    ],
    "coachman": [
        0.479,
        0.39399999999999996,
        0.509
    ],
    "coagulation": [
        0.381,
        0.5579999999999999,
        0.436
    ],
    "coal": [
        0.36,
        0.24100000000000002,
        0.34
    ],
    "coalesce": [
        0.479,
        0.434,
        0.529
    ],
    "coalition": [
        0.49,
        0.73,
        0.6729999999999999
    ],
    "coarse": [
        0.33299999999999996,
        0.48100000000000004,
        0.48100000000000004
    ],
    "coast": [
        0.7190000000000001,
        0.396,
        0.45799999999999996
    ],
    "coastal": [
        0.604,
        0.37,
        0.51
    ],
    "coaster": [
        0.612,
        0.7879999999999999,
        0.627
    ],
    "coastline": [
        0.745,
        0.282,
        0.441
    ],
    "coat": [
        0.677,
        0.256,
        0.46399999999999997
    ],
    "coating": [
        0.62,
        0.44,
        0.596
    ],
    "coax": [
        0.36700000000000005,
        0.4,
        0.447
    ],
    "cobalt": [
        0.408,
        0.325,
        0.441
    ],
    "cobble": [
        0.44799999999999995,
        0.385,
        0.368
    ],
    "cobbler": [
        0.51,
        0.415,
        0.318
    ],
    "cobra": [
        0.312,
        0.7120000000000001,
        0.6
    ],
    "cocaine": [
        0.156,
        0.84,
        0.373
    ],
    "cock": [
        0.418,
        0.562,
        0.392
    ],
    "cockamamie": [
        0.45,
        0.5,
        0.382
    ],
    "cockeyed": [
        0.45899999999999996,
        0.46,
        0.423
    ],
    "cockpit": [
        0.52,
        0.424,
        0.34299999999999997
    ],
    "cockroach": [
        0.188,
        0.667,
        0.196
    ],
    "cocksucker": [
        0.083,
        0.764,
        0.33899999999999997
    ],
    "cocktail": [
        0.74,
        0.48,
        0.381
    ],
    "cocky": [
        0.26,
        0.784,
        0.519
    ],
    "cocoa": [
        0.7759999999999999,
        0.255,
        0.322
    ],
    "coconut": [
        0.622,
        0.265,
        0.22699999999999998
    ],
    "cocoon": [
        0.47,
        0.28,
        0.29
    ],
    "cod": [
        0.51,
        0.321,
        0.304
    ],
    "code": [
        0.583,
        0.308,
        0.491
    ],
    "codeine": [
        0.375,
        0.5820000000000001,
        0.436
    ],
    "codex": [
        0.531,
        0.488,
        0.524
    ],
    "codfish": [
        0.49,
        0.245,
        0.3
    ],
    "codification": [
        0.44799999999999995,
        0.4,
        0.698
    ],
    "codify": [
        0.44799999999999995,
        0.41,
        0.679
    ],
    "coding": [
        0.442,
        0.344,
        0.667
    ],
    "coed": [
        0.469,
        0.531,
        0.48100000000000004
    ],
    "coefficient": [
        0.677,
        0.415,
        0.7020000000000001
    ],
    "coerce": [
        0.26,
        0.741,
        0.517
    ],
    "coercion": [
        0.33,
        0.708,
        0.5770000000000001
    ],
    "coercive": [
        0.479,
        0.67,
        0.506
    ],
    "coexist": [
        0.708,
        0.46,
        0.536
    ],
    "coexistence": [
        0.588,
        0.47200000000000003,
        0.638
    ],
    "coexisting": [
        0.551,
        0.349,
        0.648
    ],
    "coffee": [
        0.823,
        0.418,
        0.309
    ],
    "coffee table": [
        0.72,
        0.33899999999999997,
        0.295
    ],
    "coffeehouse": [
        0.6940000000000001,
        0.35700000000000004,
        0.307
    ],
    "coffeepot": [
        0.76,
        0.33299999999999996,
        0.312
    ],
    "coffin": [
        0.073,
        0.43200000000000005,
        0.34299999999999997
    ],
    "cog": [
        0.42700000000000005,
        0.34299999999999997,
        0.363
    ],
    "cogent": [
        0.765,
        0.479,
        0.836
    ],
    "cognac": [
        0.615,
        0.51,
        0.43
    ],
    "cognate": [
        0.615,
        0.35,
        0.39799999999999996
    ],
    "cognition": [
        0.635,
        0.344,
        0.706
    ],
    "cognitive": [
        0.513,
        0.401,
        0.634
    ],
    "cohabitation": [
        0.6459999999999999,
        0.526,
        0.598
    ],
    "coherence": [
        0.72,
        0.406,
        0.7879999999999999
    ],
    "coherent": [
        0.698,
        0.281,
        0.5
    ],
    "cohesion": [
        0.604,
        0.536,
        0.555
    ],
    "cohesive": [
        0.531,
        0.47,
        0.603
    ],
    "cohort": [
        0.45899999999999996,
        0.551,
        0.5660000000000001
    ],
    "coil": [
        0.44799999999999995,
        0.34299999999999997,
        0.298
    ],
    "coiled": [
        0.37799999999999995,
        0.518,
        0.389
    ],
    "coin": [
        0.677,
        0.574,
        0.445
    ],
    "coinage": [
        0.5,
        0.4,
        0.545
    ],
    "coincide": [
        0.635,
        0.49,
        0.593
    ],
    "coincidence": [
        0.612,
        0.45,
        0.518
    ],
    "coincident": [
        0.562,
        0.385,
        0.602
    ],
    "coincidental": [
        0.6459999999999999,
        0.48100000000000004,
        0.337
    ],
    "coinciding": [
        0.6729999999999999,
        0.373,
        0.623
    ],
    "coke": [
        0.40399999999999997,
        0.461,
        0.397
    ],
    "cola": [
        0.469,
        0.325,
        0.24
    ],
    "cold": [
        0.39799999999999996,
        0.5379999999999999,
        0.348
    ],
    "coldly": [
        0.365,
        0.358,
        0.40700000000000003
    ],
    "coldness": [
        0.09300000000000001,
        0.47,
        0.42700000000000005
    ],
    "coldsweat": [
        0.42700000000000005,
        0.491,
        0.327
    ],
    "coleslaw": [
        0.7070000000000001,
        0.312,
        0.336
    ],
    "colic": [
        0.135,
        0.736,
        0.361
    ],
    "coliseum": [
        0.612,
        0.6629999999999999,
        0.7040000000000001
    ],
    "collaborate": [
        0.816,
        0.449,
        0.5589999999999999
    ],
    "collaboration": [
        0.885,
        0.628,
        0.741
    ],
    "collaborator": [
        0.7290000000000001,
        0.32,
        0.769
    ],
    "collage": [
        0.68,
        0.321,
        0.375
    ],
    "collagen": [
        0.541,
        0.245,
        0.45
    ],
    "collapse": [
        0.20800000000000002,
        0.6890000000000001,
        0.342
    ],
    "collar": [
        0.6559999999999999,
        0.442,
        0.446
    ],
    "collarbone": [
        0.42,
        0.42700000000000005,
        0.306
    ],
    "collate": [
        0.43799999999999994,
        0.44799999999999995,
        0.58
    ],
    "collateral": [
        0.531,
        0.42200000000000004,
        0.7170000000000001
    ],
    "collation": [
        0.52,
        0.33299999999999996,
        0.508
    ],
    "colleague": [
        0.74,
        0.413,
        0.6
    ],
    "collect": [
        0.635,
        0.48100000000000004,
        0.491
    ],
    "collected": [
        0.57,
        0.402,
        0.588
    ],
    "collection": [
        0.725,
        0.311,
        0.588
    ],
    "collective": [
        0.583,
        0.45799999999999996,
        0.698
    ],
    "collectively": [
        0.8170000000000001,
        0.573,
        0.5329999999999999
    ],
    "collector": [
        0.552,
        0.48100000000000004,
        0.648
    ],
    "college": [
        0.7,
        0.467,
        0.746
    ],
    "collegiate": [
        0.5920000000000001,
        0.461,
        0.6779999999999999
    ],
    "collide": [
        0.271,
        0.892,
        0.557
    ],
    "collie": [
        0.562,
        0.308,
        0.32799999999999996
    ],
    "collision": [
        0.245,
        0.848,
        0.585
    ],
    "collocation": [
        0.637,
        0.36,
        0.594
    ],
    "colloquial": [
        0.604,
        0.363,
        0.368
    ],
    "collusion": [
        0.365,
        0.51,
        0.4
    ],
    "cologne": [
        0.677,
        0.413,
        0.552
    ],
    "colon": [
        0.449,
        0.39399999999999996,
        0.384
    ],
    "colonel": [
        0.45899999999999996,
        0.5920000000000001,
        0.89
    ],
    "colonial": [
        0.5529999999999999,
        0.327,
        0.613
    ],
    "colonic": [
        0.33299999999999996,
        0.42,
        0.43
    ],
    "colonoscopy": [
        0.20800000000000002,
        0.524,
        0.466
    ],
    "colony": [
        0.716,
        0.353,
        0.593
    ],
    "colophon": [
        0.5,
        0.408,
        0.385
    ],
    "color": [
        0.7859999999999999,
        0.28,
        0.402
    ],
    "coloration": [
        0.541,
        0.52,
        0.44299999999999995
    ],
    "colored": [
        0.8059999999999999,
        0.317,
        0.275
    ],
    "colorful": [
        0.85,
        0.52,
        0.519
    ],
    "coloring": [
        0.7809999999999999,
        0.469,
        0.353
    ],
    "colorless": [
        0.354,
        0.34,
        0.25
    ],
    "colors": [
        0.875,
        0.349,
        0.34
    ],
    "colossal": [
        0.698,
        0.6920000000000001,
        0.9
    ],
    "colt": [
        0.561,
        0.5870000000000001,
        0.5429999999999999
    ],
    "columbine": [
        0.52,
        0.521,
        0.40700000000000003
    ],
    "column": [
        0.48,
        0.25,
        0.67
    ],
    "columnar": [
        0.44799999999999995,
        0.34,
        0.491
    ],
    "columnist": [
        0.6459999999999999,
        0.365,
        0.648
    ],
    "com": [
        0.396,
        0.382,
        0.382
    ],
    "coma": [
        0.21899999999999997,
        0.255,
        0.302
    ],
    "comatose": [
        0.14300000000000002,
        0.43799999999999994,
        0.433
    ],
    "comb": [
        0.49,
        0.12300000000000001,
        0.268
    ],
    "combat": [
        0.302,
        0.846,
        0.833
    ],
    "combatant": [
        0.531,
        0.853,
        0.78
    ],
    "combative": [
        0.381,
        0.69,
        0.816
    ],
    "combination": [
        0.708,
        0.48,
        0.726
    ],
    "combinatorial": [
        0.561,
        0.436,
        0.428
    ],
    "combine": [
        0.6629999999999999,
        0.442,
        0.5329999999999999
    ],
    "combined": [
        0.622,
        0.37,
        0.5
    ],
    "combo": [
        0.698,
        0.439,
        0.45299999999999996
    ],
    "combustible": [
        0.386,
        0.65,
        0.75
    ],
    "combustion": [
        0.457,
        0.807,
        0.591
    ],
    "come": [
        0.529,
        0.26899999999999996,
        0.5579999999999999
    ],
    "comeback": [
        0.58,
        0.409,
        0.555
    ],
    "comedian": [
        0.812,
        0.735,
        0.598
    ],
    "comedy": [
        0.9179999999999999,
        0.555,
        0.49
    ],
    "comet": [
        0.7040000000000001,
        0.679,
        0.47100000000000003
    ],
    "comfort": [
        0.863,
        0.231,
        0.67
    ],
    "comfortable": [
        0.927,
        0.163,
        0.473
    ],
    "comforter": [
        0.618,
        0.275,
        0.302
    ],
    "comforting": [
        0.9059999999999999,
        0.337,
        0.62
    ],
    "comfy": [
        0.93,
        0.24100000000000002,
        0.625
    ],
    "comic": [
        0.917,
        0.45899999999999996,
        0.387
    ],
    "comical": [
        0.8440000000000001,
        0.737,
        0.327
    ],
    "comics": [
        0.69,
        0.556,
        0.384
    ],
    "coming": [
        0.653,
        0.41700000000000004,
        0.5
    ],
    "comma": [
        0.344,
        0.26899999999999996,
        0.242
    ],
    "command": [
        0.42700000000000005,
        0.79,
        0.8490000000000001
    ],
    "commandant": [
        0.622,
        0.7,
        0.943
    ],
    "commandeer": [
        0.552,
        0.639,
        0.9309999999999999
    ],
    "commander": [
        0.531,
        0.615,
        0.9059999999999999
    ],
    "commanding": [
        0.562,
        0.664,
        0.925
    ],
    "commandment": [
        0.6559999999999999,
        0.49,
        0.8759999999999999
    ],
    "commando": [
        0.32299999999999995,
        0.71,
        0.8170000000000001
    ],
    "commemorate": [
        0.812,
        0.602,
        0.636
    ],
    "commemoration": [
        0.7190000000000001,
        0.615,
        0.754
    ],
    "commemorative": [
        0.75,
        0.43799999999999994,
        0.754
    ],
    "commence": [
        0.76,
        0.585,
        0.741
    ],
    "commend": [
        0.9059999999999999,
        0.6940000000000001,
        0.711
    ],
    "commendable": [
        0.7859999999999999,
        0.57,
        0.555
    ],
    "commendation": [
        0.9109999999999999,
        0.5,
        0.639
    ],
    "commensurate": [
        0.61,
        0.304,
        0.55
    ],
    "comment": [
        0.667,
        0.41700000000000004,
        0.379
    ],
    "commentary": [
        0.602,
        0.402,
        0.446
    ],
    "commentator": [
        0.49200000000000005,
        0.51,
        0.607
    ],
    "commerce": [
        0.6459999999999999,
        0.5,
        0.7879999999999999
    ],
    "commercial": [
        0.8059999999999999,
        0.49,
        0.528
    ],
    "commie": [
        0.385,
        0.519,
        0.45399999999999996
    ],
    "commissary": [
        0.385,
        0.5,
        0.7879999999999999
    ],
    "commission": [
        0.677,
        0.48,
        0.5710000000000001
    ],
    "commissioner": [
        0.602,
        0.449,
        0.9490000000000001
    ],
    "commit": [
        0.365,
        0.529,
        0.491
    ],
    "commitment": [
        0.7140000000000001,
        0.71,
        0.843
    ],
    "committal": [
        0.47200000000000003,
        0.519,
        0.5820000000000001
    ],
    "committed": [
        0.71,
        0.542,
        0.7120000000000001
    ],
    "committee": [
        0.5920000000000001,
        0.392,
        0.721
    ],
    "commodity": [
        0.615,
        0.39399999999999996,
        0.537
    ],
    "commodore": [
        0.42700000000000005,
        0.53,
        0.636
    ],
    "common": [
        0.6,
        0.127,
        0.318
    ],
    "commoner": [
        0.44799999999999995,
        0.365,
        0.327
    ],
    "commonly": [
        0.604,
        0.17,
        0.574
    ],
    "commonplace": [
        0.52,
        0.337,
        0.442
    ],
    "commons": [
        0.633,
        0.396,
        0.623
    ],
    "commonwealth": [
        0.63,
        0.406,
        0.7020000000000001
    ],
    "commotion": [
        0.49,
        0.7,
        0.6459999999999999
    ],
    "communal": [
        0.5920000000000001,
        0.321,
        0.556
    ],
    "commune": [
        0.5,
        0.488,
        0.655
    ],
    "communicable": [
        0.7959999999999999,
        0.491,
        0.623
    ],
    "communicate": [
        0.823,
        0.41,
        0.696
    ],
    "communication": [
        0.8370000000000001,
        0.4,
        0.649
    ],
    "communicative": [
        0.847,
        0.56,
        0.637
    ],
    "communicator": [
        0.573,
        0.509,
        0.7959999999999999
    ],
    "communion": [
        0.765,
        0.35700000000000004,
        0.607
    ],
    "communism": [
        0.264,
        0.57,
        0.623
    ],
    "communist": [
        0.265,
        0.7020000000000001,
        0.632
    ],
    "community": [
        0.75,
        0.35,
        0.659
    ],
    "commutation": [
        0.469,
        0.431,
        0.652
    ],
    "commutative": [
        0.667,
        0.442,
        0.569
    ],
    "commute": [
        0.622,
        0.5820000000000001,
        0.565
    ],
    "commuter": [
        0.6459999999999999,
        0.52,
        0.512
    ],
    "comp": [
        0.573,
        0.45,
        0.371
    ],
    "compact": [
        0.45799999999999996,
        0.41700000000000004,
        0.6729999999999999
    ],
    "compaction": [
        0.531,
        0.47100000000000003,
        0.5820000000000001
    ],
    "compactness": [
        0.5820000000000001,
        0.35200000000000004,
        0.45399999999999996
    ],
    "companion": [
        0.77,
        0.377,
        0.618
    ],
    "companionless": [
        0.271,
        0.259,
        0.2
    ],
    "companionship": [
        0.833,
        0.43799999999999994,
        0.792
    ],
    "company": [
        0.9059999999999999,
        0.425,
        0.7979999999999999
    ],
    "comparable": [
        0.562,
        0.44299999999999995,
        0.45799999999999996
    ],
    "comparative": [
        0.47,
        0.273,
        0.562
    ],
    "comparatively": [
        0.604,
        0.391,
        0.5379999999999999
    ],
    "compare": [
        0.552,
        0.408,
        0.524
    ],
    "comparison": [
        0.583,
        0.456,
        0.49200000000000005
    ],
    "compartment": [
        0.5,
        0.389,
        0.607
    ],
    "compass": [
        0.541,
        0.307,
        0.529
    ],
    "compassion": [
        0.735,
        0.258,
        0.509
    ],
    "compassionate": [
        0.857,
        0.40399999999999997,
        0.41100000000000003
    ],
    "compatibility": [
        0.816,
        0.45,
        0.6729999999999999
    ],
    "compatible": [
        0.892,
        0.387,
        0.638
    ],
    "compel": [
        0.2,
        0.847,
        0.625
    ],
    "compelled": [
        0.33299999999999996,
        0.654,
        0.34700000000000003
    ],
    "compelling": [
        0.698,
        0.57,
        0.87
    ],
    "compendium": [
        0.61,
        0.461,
        0.537
    ],
    "compensate": [
        0.612,
        0.429,
        0.762
    ],
    "compensation": [
        0.775,
        0.469,
        0.598
    ],
    "compensatory": [
        0.589,
        0.49,
        0.7
    ],
    "compete": [
        0.573,
        0.745,
        0.7859999999999999
    ],
    "competence": [
        0.615,
        0.802,
        0.823
    ],
    "competency": [
        0.768,
        0.775,
        0.764
    ],
    "competent": [
        0.865,
        0.56,
        0.904
    ],
    "competition": [
        0.58,
        0.79,
        0.7979999999999999
    ],
    "competitive": [
        0.447,
        0.718,
        0.9079999999999999
    ],
    "competitor": [
        0.612,
        0.9590000000000001,
        0.861
    ],
    "compilation": [
        0.53,
        0.512,
        0.606
    ],
    "compile": [
        0.6,
        0.413,
        0.519
    ],
    "complacency": [
        0.604,
        0.503,
        0.519
    ],
    "complacent": [
        0.625,
        0.452,
        0.518
    ],
    "complain": [
        0.14300000000000002,
        0.682,
        0.36
    ],
    "complaint": [
        0.14300000000000002,
        0.606,
        0.281
    ],
    "complement": [
        0.76,
        0.27699999999999997,
        0.6
    ],
    "complementary": [
        0.7140000000000001,
        0.32,
        0.586
    ],
    "complete": [
        0.75,
        0.414,
        0.809
    ],
    "completed": [
        0.823,
        0.35700000000000004,
        0.777
    ],
    "completely": [
        0.73,
        0.37,
        0.69
    ],
    "completeness": [
        0.823,
        0.433,
        0.769
    ],
    "completing": [
        0.614,
        0.5,
        0.769
    ],
    "completion": [
        0.6559999999999999,
        0.47,
        0.525
    ],
    "complex": [
        0.38799999999999996,
        0.608,
        0.55
    ],
    "complexed": [
        0.312,
        0.5770000000000001,
        0.612
    ],
    "complexion": [
        0.521,
        0.52,
        0.38
    ],
    "complexity": [
        0.479,
        0.62,
        0.595
    ],
    "compliance": [
        0.75,
        0.462,
        0.75
    ],
    "compliant": [
        0.677,
        0.31,
        0.519
    ],
    "complicate": [
        0.21,
        0.657,
        0.40399999999999997
    ],
    "complicated": [
        0.21100000000000002,
        0.66,
        0.455
    ],
    "complication": [
        0.365,
        0.726,
        0.33
    ],
    "complicity": [
        0.32299999999999995,
        0.684,
        0.67
    ],
    "compliment": [
        0.82,
        0.49,
        0.6509999999999999
    ],
    "complimentary": [
        0.823,
        0.413,
        0.435
    ],
    "comply": [
        0.8059999999999999,
        0.37,
        0.638
    ],
    "complying": [
        0.7290000000000001,
        0.423,
        0.59
    ],
    "compo": [
        0.5,
        0.34600000000000003,
        0.39
    ],
    "component": [
        0.531,
        0.382,
        0.525
    ],
    "compose": [
        0.639,
        0.43200000000000005,
        0.6940000000000001
    ],
    "composed": [
        0.684,
        0.385,
        0.682
    ],
    "composer": [
        0.8220000000000001,
        0.588,
        0.691
    ],
    "composite": [
        0.591,
        0.45899999999999996,
        0.62
    ],
    "composition": [
        0.765,
        0.408,
        0.652
    ],
    "compost": [
        0.48,
        0.40399999999999997,
        0.441
    ],
    "composure": [
        0.802,
        0.354,
        0.7170000000000001
    ],
    "compound": [
        0.635,
        0.385,
        0.735
    ],
    "comprehend": [
        0.875,
        0.365,
        0.6890000000000001
    ],
    "comprehension": [
        0.9079999999999999,
        0.387,
        0.688
    ],
    "comprehensive": [
        0.7959999999999999,
        0.385,
        0.644
    ],
    "compress": [
        0.406,
        0.41200000000000003,
        0.46
    ],
    "compressed": [
        0.32299999999999995,
        0.396,
        0.38799999999999996
    ],
    "compressible": [
        0.622,
        0.392,
        0.585
    ],
    "compression": [
        0.6459999999999999,
        0.521,
        0.579
    ],
    "compressor": [
        0.418,
        0.48100000000000004,
        0.63
    ],
    "comprise": [
        0.8390000000000001,
        0.373,
        0.669
    ],
    "compromise": [
        0.677,
        0.52,
        0.805
    ],
    "comptroller": [
        0.402,
        0.48100000000000004,
        0.866
    ],
    "compulsion": [
        0.11800000000000001,
        0.76,
        0.604
    ],
    "compulsive": [
        0.34700000000000003,
        0.871,
        0.573
    ],
    "compulsory": [
        0.34299999999999997,
        0.541,
        0.7909999999999999
    ],
    "computable": [
        0.57,
        0.402,
        0.545
    ],
    "computation": [
        0.583,
        0.429,
        0.6970000000000001
    ],
    "compute": [
        0.531,
        0.408,
        0.564
    ],
    "computer": [
        0.802,
        0.35600000000000004,
        0.639
    ],
    "computerized": [
        0.677,
        0.45,
        0.657
    ],
    "computing": [
        0.745,
        0.39799999999999996,
        0.695
    ],
    "comrade": [
        0.7809999999999999,
        0.41200000000000003,
        0.804
    ],
    "con": [
        0.255,
        0.736,
        0.42700000000000005
    ],
    "concatenation": [
        0.48,
        0.593,
        0.539
    ],
    "concave": [
        0.441,
        0.349,
        0.349
    ],
    "conceal": [
        0.312,
        0.436,
        0.306
    ],
    "concealed": [
        0.344,
        0.363,
        0.35200000000000004
    ],
    "concealment": [
        0.302,
        0.57,
        0.39
    ],
    "concede": [
        0.67,
        0.324,
        0.473
    ],
    "conceit": [
        0.354,
        0.625,
        0.309
    ],
    "conceited": [
        0.19399999999999998,
        0.667,
        0.473
    ],
    "conceivable": [
        0.73,
        0.35,
        0.613
    ],
    "conceive": [
        0.708,
        0.5379999999999999,
        0.7
    ],
    "concentrate": [
        0.75,
        0.439,
        0.743
    ],
    "concentration": [
        0.735,
        0.5,
        0.722
    ],
    "concentric": [
        0.73,
        0.479,
        0.635
    ],
    "concept": [
        0.573,
        0.265,
        0.632
    ],
    "conception": [
        0.6940000000000001,
        0.49,
        0.614
    ],
    "concern": [
        0.25,
        0.7340000000000001,
        0.46299999999999997
    ],
    "concerned": [
        0.292,
        0.698,
        0.35
    ],
    "concert": [
        0.938,
        0.867,
        0.718
    ],
    "concerto": [
        0.613,
        0.759,
        0.679
    ],
    "concession": [
        0.588,
        0.423,
        0.615
    ],
    "concessional": [
        0.77,
        0.493,
        0.657
    ],
    "conch": [
        0.583,
        0.306,
        0.33899999999999997
    ],
    "concierge": [
        0.48,
        0.34299999999999997,
        0.34299999999999997
    ],
    "conciliation": [
        0.792,
        0.475,
        0.726
    ],
    "concise": [
        0.583,
        0.298,
        0.62
    ],
    "conclave": [
        0.573,
        0.44,
        0.611
    ],
    "conclude": [
        0.53,
        0.267,
        0.679
    ],
    "concluding": [
        0.531,
        0.382,
        0.603
    ],
    "conclusion": [
        0.615,
        0.377,
        0.659
    ],
    "conclusive": [
        0.5,
        0.42700000000000005,
        0.745
    ],
    "concoction": [
        0.44799999999999995,
        0.45899999999999996,
        0.41700000000000004
    ],
    "concomitant": [
        0.42700000000000005,
        0.48200000000000004,
        0.727
    ],
    "concord": [
        0.677,
        0.32,
        0.586
    ],
    "concordance": [
        0.625,
        0.358,
        0.608
    ],
    "concours": [
        0.5,
        0.53,
        0.495
    ],
    "concourse": [
        0.74,
        0.657,
        0.528
    ],
    "concrete": [
        0.633,
        0.42,
        0.547
    ],
    "concubine": [
        0.38799999999999996,
        0.594,
        0.47600000000000003
    ],
    "concur": [
        0.45899999999999996,
        0.39399999999999996,
        0.429
    ],
    "concurrence": [
        0.764,
        0.627,
        0.613
    ],
    "concurrent": [
        0.573,
        0.547,
        0.741
    ],
    "concurring": [
        0.573,
        0.6,
        0.6809999999999999
    ],
    "concussion": [
        0.07200000000000001,
        0.708,
        0.48200000000000004
    ],
    "condemn": [
        0.102,
        0.7929999999999999,
        0.625
    ],
    "condemnation": [
        0.133,
        0.725,
        0.449
    ],
    "condensation": [
        0.51,
        0.316,
        0.5379999999999999
    ],
    "condensed": [
        0.598,
        0.415,
        0.623
    ],
    "condescending": [
        0.583,
        0.363,
        0.593
    ],
    "condescension": [
        0.521,
        0.377,
        0.565
    ],
    "condiment": [
        0.52,
        0.33299999999999996,
        0.433
    ],
    "condition": [
        0.5,
        0.469,
        0.519
    ],
    "conditional": [
        0.521,
        0.34299999999999997,
        0.556
    ],
    "conditionally": [
        0.396,
        0.419,
        0.617
    ],
    "conditioned": [
        0.49,
        0.41700000000000004,
        0.616
    ],
    "conditioner": [
        0.7809999999999999,
        0.36,
        0.5379999999999999
    ],
    "conditioning": [
        0.44,
        0.46799999999999997,
        0.617
    ],
    "conditions": [
        0.551,
        0.441,
        0.593
    ],
    "condo": [
        0.439,
        0.28800000000000003,
        0.607
    ],
    "condolence": [
        0.26,
        0.44299999999999995,
        0.40399999999999997
    ],
    "condolences": [
        0.198,
        0.48,
        0.28800000000000003
    ],
    "condom": [
        0.406,
        0.637,
        0.5
    ],
    "condone": [
        0.5710000000000001,
        0.441,
        0.619
    ],
    "condor": [
        0.573,
        0.38799999999999996,
        0.519
    ],
    "conducive": [
        0.775,
        0.479,
        0.679
    ],
    "conduct": [
        0.45299999999999996,
        0.51,
        0.75
    ],
    "conduction": [
        0.53,
        0.557,
        0.7170000000000001
    ],
    "conductivity": [
        0.583,
        0.575,
        0.642
    ],
    "conductor": [
        0.677,
        0.6629999999999999,
        0.621
    ],
    "conduit": [
        0.47,
        0.302,
        0.413
    ],
    "cone": [
        0.41700000000000004,
        0.20800000000000002,
        0.34299999999999997
    ],
    "confederacy": [
        0.59,
        0.541,
        0.736
    ],
    "confederate": [
        0.551,
        0.546,
        0.792
    ],
    "confederation": [
        0.6629999999999999,
        0.40399999999999997,
        0.83
    ],
    "confer": [
        0.573,
        0.48200000000000004,
        0.583
    ],
    "conference": [
        0.688,
        0.615,
        0.606
    ],
    "confess": [
        0.36,
        0.7120000000000001,
        0.431
    ],
    "confession": [
        0.469,
        0.642,
        0.46
    ],
    "confessional": [
        0.45799999999999996,
        0.392,
        0.629
    ],
    "confessions": [
        0.325,
        0.5379999999999999,
        0.6579999999999999
    ],
    "confetti": [
        0.7809999999999999,
        0.573,
        0.25
    ],
    "confidant": [
        0.8370000000000001,
        0.633,
        0.631
    ],
    "confide": [
        0.669,
        0.47200000000000003,
        0.595
    ],
    "confidence": [
        0.9590000000000001,
        0.276,
        0.943
    ],
    "confident": [
        0.765,
        0.324,
        0.723
    ],
    "confidential": [
        0.643,
        0.47100000000000003,
        0.7609999999999999
    ],
    "confidentiality": [
        0.667,
        0.431,
        0.718
    ],
    "confidentially": [
        0.633,
        0.469,
        0.5579999999999999
    ],
    "configuration": [
        0.54,
        0.44299999999999995,
        0.591
    ],
    "confine": [
        0.327,
        0.551,
        0.5379999999999999
    ],
    "confined": [
        0.28600000000000003,
        0.47200000000000003,
        0.444
    ],
    "confinement": [
        0.33299999999999996,
        0.6559999999999999,
        0.52
    ],
    "confines": [
        0.396,
        0.386,
        0.542
    ],
    "confirm": [
        0.802,
        0.439,
        0.8059999999999999
    ],
    "confirmation": [
        0.812,
        0.48,
        0.6920000000000001
    ],
    "confirmatory": [
        0.6559999999999999,
        0.5,
        0.6829999999999999
    ],
    "confirmed": [
        0.76,
        0.49,
        0.764
    ],
    "confiscate": [
        0.25,
        0.625,
        0.48200000000000004
    ],
    "confiscation": [
        0.20800000000000002,
        0.706,
        0.586
    ],
    "conflagration": [
        0.344,
        0.721,
        0.594
    ],
    "conflict": [
        0.335,
        0.9059999999999999,
        0.47100000000000003
    ],
    "conflicting": [
        0.17300000000000001,
        0.738,
        0.5529999999999999
    ],
    "confluence": [
        0.677,
        0.598,
        0.565
    ],
    "conform": [
        0.479,
        0.38,
        0.375
    ],
    "conformance": [
        0.608,
        0.278,
        0.254
    ],
    "conformation": [
        0.622,
        0.435,
        0.711
    ],
    "conformity": [
        0.645,
        0.363,
        0.579
    ],
    "confound": [
        0.34700000000000003,
        0.529,
        0.33299999999999996
    ],
    "confounded": [
        0.33299999999999996,
        0.528,
        0.264
    ],
    "confront": [
        0.281,
        0.76,
        0.746
    ],
    "confrontation": [
        0.177,
        0.87,
        0.6579999999999999
    ],
    "confuse": [
        0.1,
        0.58,
        0.27
    ],
    "confused": [
        0.22,
        0.65,
        0.179
    ],
    "confusing": [
        0.22899999999999998,
        0.69,
        0.222
    ],
    "confusion": [
        0.255,
        0.667,
        0.27699999999999997
    ],
    "conga": [
        0.469,
        0.529,
        0.44
    ],
    "congenial": [
        0.82,
        0.41200000000000003,
        0.62
    ],
    "congenital": [
        0.44799999999999995,
        0.434,
        0.42700000000000005
    ],
    "congestion": [
        0.271,
        0.654,
        0.491
    ],
    "conglomerate": [
        0.5,
        0.5,
        0.838
    ],
    "conglomeration": [
        0.541,
        0.72,
        0.67
    ],
    "congrats": [
        0.93,
        0.726,
        0.775
    ],
    "congratulate": [
        0.927,
        0.7240000000000001,
        0.784
    ],
    "congratulation": [
        0.948,
        0.78,
        0.7170000000000001
    ],
    "congratulations": [
        0.96,
        0.755,
        0.7190000000000001
    ],
    "congratulatory": [
        0.9590000000000001,
        0.616,
        0.6890000000000001
    ],
    "congregate": [
        0.653,
        0.53,
        0.733
    ],
    "congregation": [
        0.561,
        0.49,
        0.7
    ],
    "congress": [
        0.449,
        0.444,
        0.857
    ],
    "congressional": [
        0.552,
        0.491,
        0.848
    ],
    "congressman": [
        0.43799999999999994,
        0.47100000000000003,
        0.877
    ],
    "congruence": [
        0.6559999999999999,
        0.47200000000000003,
        0.5770000000000001
    ],
    "conic": [
        0.51,
        0.368,
        0.379
    ],
    "conical": [
        0.49,
        0.42200000000000004,
        0.47100000000000003
    ],
    "conjecture": [
        0.396,
        0.39799999999999996,
        0.534
    ],
    "conjugal": [
        0.698,
        0.51,
        0.688
    ],
    "conjugate": [
        0.583,
        0.42,
        0.467
    ],
    "conjugation": [
        0.479,
        0.429,
        0.5820000000000001
    ],
    "conjunction": [
        0.52,
        0.47200000000000003,
        0.509
    ],
    "conjunctive": [
        0.48700000000000004,
        0.444,
        0.639
    ],
    "conjure": [
        0.385,
        0.679,
        0.645
    ],
    "conjuring": [
        0.22399999999999998,
        0.653,
        0.6940000000000001
    ],
    "conk": [
        0.34,
        0.469,
        0.40399999999999997
    ],
    "connect": [
        0.7240000000000001,
        0.299,
        0.536
    ],
    "connected": [
        0.816,
        0.55,
        0.612
    ],
    "connection": [
        0.7290000000000001,
        0.56,
        0.655
    ],
    "connective": [
        0.7190000000000001,
        0.491,
        0.764
    ],
    "connoisseur": [
        0.76,
        0.461,
        0.769
    ],
    "conquer": [
        0.6940000000000001,
        0.873,
        0.971
    ],
    "conquering": [
        0.76,
        0.873,
        0.9359999999999999
    ],
    "conqueror": [
        0.604,
        0.809,
        0.93
    ],
    "conquest": [
        0.71,
        0.7020000000000001,
        0.833
    ],
    "conscience": [
        0.6629999999999999,
        0.375,
        0.721
    ],
    "conscientious": [
        0.688,
        0.40399999999999997,
        0.688
    ],
    "conscious": [
        0.74,
        0.33299999999999996,
        0.705
    ],
    "consciousness": [
        0.84,
        0.483,
        0.755
    ],
    "conscription": [
        0.396,
        0.775,
        0.642
    ],
    "consecrated": [
        0.6629999999999999,
        0.5,
        0.8
    ],
    "consecration": [
        0.7709999999999999,
        0.418,
        0.804
    ],
    "consecutive": [
        0.6629999999999999,
        0.418,
        0.643
    ],
    "consensual": [
        0.6629999999999999,
        0.41700000000000004,
        0.655
    ],
    "consensus": [
        0.627,
        0.358,
        0.625
    ],
    "consent": [
        0.75,
        0.5,
        0.62
    ],
    "consenting": [
        0.727,
        0.406,
        0.693
    ],
    "consequence": [
        0.24,
        0.721,
        0.593
    ],
    "consequent": [
        0.6629999999999999,
        0.47100000000000003,
        0.625
    ],
    "conservation": [
        0.8320000000000001,
        0.401,
        0.606
    ],
    "conservatism": [
        0.406,
        0.369,
        0.633
    ],
    "conservative": [
        0.615,
        0.316,
        0.7879999999999999
    ],
    "conservatory": [
        0.635,
        0.24,
        0.7290000000000001
    ],
    "conserve": [
        0.69,
        0.34700000000000003,
        0.573
    ],
    "consider": [
        0.677,
        0.368,
        0.579
    ],
    "considerable": [
        0.653,
        0.314,
        0.6829999999999999
    ],
    "considerate": [
        0.7809999999999999,
        0.38,
        0.633
    ],
    "consideration": [
        0.589,
        0.38,
        0.687
    ],
    "consignee": [
        0.635,
        0.385,
        0.602
    ],
    "consignment": [
        0.49,
        0.44,
        0.5
    ],
    "consist": [
        0.823,
        0.386,
        0.58
    ],
    "consistency": [
        0.7140000000000001,
        0.5,
        0.887
    ],
    "consistent": [
        0.7859999999999999,
        0.431,
        0.726
    ],
    "consolation": [
        0.408,
        0.25,
        0.304
    ],
    "console": [
        0.625,
        0.39799999999999996,
        0.415
    ],
    "consoled": [
        0.7,
        0.34299999999999997,
        0.452
    ],
    "consolidate": [
        0.88,
        0.44,
        0.87
    ],
    "consolidated": [
        0.7,
        0.366,
        0.784
    ],
    "consolidation": [
        0.604,
        0.445,
        0.7759999999999999
    ],
    "consonant": [
        0.5,
        0.34700000000000003,
        0.41700000000000004
    ],
    "consort": [
        0.632,
        0.509,
        0.63
    ],
    "conspicuous": [
        0.479,
        0.52,
        0.596
    ],
    "conspiracy": [
        0.125,
        0.787,
        0.652
    ],
    "conspirator": [
        0.271,
        0.7859999999999999,
        0.7070000000000001
    ],
    "conspire": [
        0.20600000000000002,
        0.74,
        0.52
    ],
    "constable": [
        0.573,
        0.667,
        0.764
    ],
    "constancy": [
        0.7859999999999999,
        0.44299999999999995,
        0.763
    ],
    "constant": [
        0.74,
        0.29600000000000004,
        0.6859999999999999
    ],
    "constantly": [
        0.6629999999999999,
        0.561,
        0.7
    ],
    "constellation": [
        0.7190000000000001,
        0.5329999999999999,
        0.775
    ],
    "consternation": [
        0.16699999999999998,
        0.68,
        0.469
    ],
    "constipation": [
        0.079,
        0.612,
        0.231
    ],
    "constituency": [
        0.5,
        0.48,
        0.696
    ],
    "constituent": [
        0.573,
        0.5,
        0.8270000000000001
    ],
    "constituents": [
        0.573,
        0.414,
        0.833
    ],
    "constitute": [
        0.812,
        0.349,
        0.9059999999999999
    ],
    "constitution": [
        0.59,
        0.38,
        0.889
    ],
    "constitutional": [
        0.633,
        0.418,
        0.8270000000000001
    ],
    "constitutionality": [
        0.612,
        0.439,
        0.853
    ],
    "constrain": [
        0.261,
        0.5,
        0.5
    ],
    "constrained": [
        0.135,
        0.537,
        0.35700000000000004
    ],
    "constraint": [
        0.32299999999999995,
        0.55,
        0.48100000000000004
    ],
    "construct": [
        0.75,
        0.648,
        0.792
    ],
    "construction": [
        0.848,
        0.612,
        0.759
    ],
    "constructive": [
        0.86,
        0.57,
        0.812
    ],
    "construe": [
        0.602,
        0.519,
        0.5529999999999999
    ],
    "consul": [
        0.573,
        0.354,
        0.688
    ],
    "consulate": [
        0.561,
        0.45299999999999996,
        0.6940000000000001
    ],
    "consult": [
        0.755,
        0.37,
        0.441
    ],
    "consultant": [
        0.77,
        0.344,
        0.8079999999999999
    ],
    "consultation": [
        0.66,
        0.46299999999999997,
        0.625
    ],
    "consume": [
        0.42700000000000005,
        0.62,
        0.509
    ],
    "consumer": [
        0.507,
        0.551,
        0.677
    ],
    "consuming": [
        0.573,
        0.541,
        0.536
    ],
    "consummate": [
        0.551,
        0.54,
        0.5579999999999999
    ],
    "consummation": [
        0.583,
        0.6759999999999999,
        0.6609999999999999
    ],
    "consumption": [
        0.39,
        0.531,
        0.5379999999999999
    ],
    "contact": [
        0.7190000000000001,
        0.424,
        0.526
    ],
    "contagion": [
        0.20800000000000002,
        0.63,
        0.535
    ],
    "contagious": [
        0.184,
        0.725,
        0.4
    ],
    "contain": [
        0.542,
        0.49,
        0.6579999999999999
    ],
    "container": [
        0.551,
        0.396,
        0.561
    ],
    "containment": [
        0.41100000000000003,
        0.491,
        0.618
    ],
    "contaminate": [
        0.14,
        0.611,
        0.426
    ],
    "contaminated": [
        0.04,
        0.5,
        0.368
    ],
    "contamination": [
        0.125,
        0.61,
        0.375
    ],
    "contemplate": [
        0.74,
        0.34700000000000003,
        0.642
    ],
    "contemplation": [
        0.552,
        0.324,
        0.627
    ],
    "contemplative": [
        0.7290000000000001,
        0.308,
        0.7390000000000001
    ],
    "contemporaneous": [
        0.64,
        0.373,
        0.591
    ],
    "contemporary": [
        0.72,
        0.365,
        0.569
    ],
    "contempt": [
        0.20600000000000002,
        0.635,
        0.396
    ],
    "contemptible": [
        0.146,
        0.657,
        0.47100000000000003
    ],
    "contemptuous": [
        0.204,
        0.5,
        0.375
    ],
    "contend": [
        0.51,
        0.657,
        0.731
    ],
    "contender": [
        0.48,
        0.79,
        0.6809999999999999
    ],
    "contending": [
        0.49,
        0.698,
        0.716
    ],
    "content": [
        0.764,
        0.29600000000000004,
        0.5589999999999999
    ],
    "contented": [
        0.857,
        0.612,
        0.746
    ],
    "contention": [
        0.375,
        0.51,
        0.738
    ],
    "contentious": [
        0.42200000000000004,
        0.573,
        0.637
    ],
    "contentment": [
        0.875,
        0.61,
        0.782
    ],
    "contents": [
        0.6559999999999999,
        0.375,
        0.55
    ],
    "contest": [
        0.667,
        0.698,
        0.7170000000000001
    ],
    "contestant": [
        0.76,
        0.53,
        0.602
    ],
    "context": [
        0.531,
        0.3,
        0.5529999999999999
    ],
    "contiguous": [
        0.375,
        0.45,
        0.5
    ],
    "continence": [
        0.45,
        0.396,
        0.469
    ],
    "continent": [
        0.551,
        0.373,
        0.833
    ],
    "continental": [
        0.486,
        0.35,
        0.755
    ],
    "contingency": [
        0.396,
        0.5,
        0.67
    ],
    "contingent": [
        0.47,
        0.531,
        0.659
    ],
    "continual": [
        0.5,
        0.423,
        0.685
    ],
    "continually": [
        0.6459999999999999,
        0.43799999999999994,
        0.698
    ],
    "continuance": [
        0.7290000000000001,
        0.51,
        0.652
    ],
    "continuation": [
        0.615,
        0.47,
        0.5660000000000001
    ],
    "continue": [
        0.63,
        0.42700000000000005,
        0.612
    ],
    "continued": [
        0.635,
        0.44,
        0.5
    ],
    "continuing": [
        0.667,
        0.5,
        0.52
    ],
    "continuity": [
        0.7809999999999999,
        0.439,
        0.684
    ],
    "continuous": [
        0.625,
        0.509,
        0.58
    ],
    "continuously": [
        0.7190000000000001,
        0.41700000000000004,
        0.7020000000000001
    ],
    "continuum": [
        0.677,
        0.39,
        0.491
    ],
    "contour": [
        0.589,
        0.265,
        0.414
    ],
    "contraband": [
        0.177,
        0.875,
        0.67
    ],
    "contraception": [
        0.29600000000000004,
        0.518,
        0.525
    ],
    "contract": [
        0.594,
        0.41200000000000003,
        0.636
    ],
    "contracted": [
        0.344,
        0.557,
        0.449
    ],
    "contractile": [
        0.48,
        0.586,
        0.569
    ],
    "contracting": [
        0.594,
        0.49,
        0.769
    ],
    "contraction": [
        0.292,
        0.755,
        0.603
    ],
    "contractor": [
        0.5920000000000001,
        0.479,
        0.727
    ],
    "contradict": [
        0.16,
        0.598,
        0.48200000000000004
    ],
    "contradiction": [
        0.25,
        0.66,
        0.377
    ],
    "contradictory": [
        0.365,
        0.6509999999999999,
        0.42100000000000004
    ],
    "contraption": [
        0.44799999999999995,
        0.59,
        0.491
    ],
    "contrary": [
        0.327,
        0.449,
        0.33799999999999997
    ],
    "contrast": [
        0.48,
        0.406,
        0.52
    ],
    "contrasted": [
        0.521,
        0.5379999999999999,
        0.491
    ],
    "contravene": [
        0.35700000000000004,
        0.618,
        0.47200000000000003
    ],
    "contravention": [
        0.344,
        0.627,
        0.593
    ],
    "contribute": [
        0.8059999999999999,
        0.35,
        0.795
    ],
    "contribution": [
        0.8540000000000001,
        0.452,
        0.76
    ],
    "contributor": [
        0.8440000000000001,
        0.51,
        0.76
    ],
    "contrite": [
        0.34700000000000003,
        0.363,
        0.473
    ],
    "contrition": [
        0.34700000000000003,
        0.583,
        0.46299999999999997
    ],
    "contrived": [
        0.408,
        0.53,
        0.45799999999999996
    ],
    "control": [
        0.7290000000000001,
        0.35200000000000004,
        0.8079999999999999
    ],
    "controller": [
        0.469,
        0.7120000000000001,
        0.868
    ],
    "controlling": [
        0.49,
        0.441,
        0.885
    ],
    "controversial": [
        0.271,
        0.858,
        0.5379999999999999
    ],
    "controversy": [
        0.25,
        0.8190000000000001,
        0.6
    ],
    "contusion": [
        0.16699999999999998,
        0.565,
        0.509
    ],
    "conundrum": [
        0.354,
        0.524,
        0.408
    ],
    "convalescent": [
        0.45799999999999996,
        0.48,
        0.26899999999999996
    ],
    "convection": [
        0.521,
        0.494,
        0.526
    ],
    "convene": [
        0.583,
        0.6759999999999999,
        0.636
    ],
    "convenience": [
        0.7809999999999999,
        0.44799999999999995,
        0.613
    ],
    "conveniences": [
        0.802,
        0.41200000000000003,
        0.693
    ],
    "convenient": [
        0.846,
        0.491,
        0.574
    ],
    "convent": [
        0.48,
        0.217,
        0.594
    ],
    "convention": [
        0.622,
        0.622,
        0.7040000000000001
    ],
    "conventional": [
        0.594,
        0.292,
        0.634
    ],
    "converge": [
        0.635,
        0.47100000000000003,
        0.539
    ],
    "convergence": [
        0.551,
        0.491,
        0.625
    ],
    "convergent": [
        0.7809999999999999,
        0.49,
        0.696
    ],
    "conversant": [
        0.7240000000000001,
        0.36,
        0.542
    ],
    "conversation": [
        0.75,
        0.51,
        0.609
    ],
    "conversational": [
        0.7190000000000001,
        0.431,
        0.596
    ],
    "conversationalist": [
        0.7190000000000001,
        0.467,
        0.667
    ],
    "converse": [
        0.594,
        0.406,
        0.598
    ],
    "conversing": [
        0.755,
        0.409,
        0.442
    ],
    "conversion": [
        0.48,
        0.605,
        0.736
    ],
    "convert": [
        0.551,
        0.5379999999999999,
        0.7040000000000001
    ],
    "converted": [
        0.6629999999999999,
        0.418,
        0.6859999999999999
    ],
    "convertible": [
        0.542,
        0.529,
        0.7170000000000001
    ],
    "convex": [
        0.43799999999999994,
        0.42700000000000005,
        0.445
    ],
    "convexity": [
        0.449,
        0.354,
        0.484
    ],
    "convey": [
        0.7190000000000001,
        0.633,
        0.708
    ],
    "conveyance": [
        0.615,
        0.52,
        0.455
    ],
    "conveyancing": [
        0.375,
        0.479,
        0.6629999999999999
    ],
    "convict": [
        0.177,
        0.84,
        0.47700000000000004
    ],
    "conviction": [
        0.615,
        0.7040000000000001,
        0.826
    ],
    "convince": [
        0.708,
        0.539,
        0.763
    ],
    "convinced": [
        0.75,
        0.5,
        0.63
    ],
    "convincing": [
        0.76,
        0.527,
        0.9
    ],
    "convocation": [
        0.5379999999999999,
        0.611,
        0.6629999999999999
    ],
    "convoluted": [
        0.32299999999999995,
        0.614,
        0.433
    ],
    "convolution": [
        0.41700000000000004,
        0.5589999999999999,
        0.527
    ],
    "convoy": [
        0.5,
        0.6709999999999999,
        0.639
    ],
    "coo": [
        0.49,
        0.439,
        0.5
    ],
    "cook": [
        0.847,
        0.5,
        0.41200000000000003
    ],
    "cookbook": [
        0.602,
        0.34600000000000003,
        0.39799999999999996
    ],
    "cooker": [
        0.5920000000000001,
        0.373,
        0.40700000000000003
    ],
    "cookery": [
        0.633,
        0.368,
        0.345
    ],
    "cookie": [
        0.792,
        0.306,
        0.25
    ],
    "cookies": [
        0.823,
        0.451,
        0.316
    ],
    "cooking": [
        0.6940000000000001,
        0.51,
        0.434
    ],
    "cookout": [
        0.68,
        0.406,
        0.48200000000000004
    ],
    "cool": [
        0.885,
        0.54,
        0.7809999999999999
    ],
    "coolant": [
        0.72,
        0.41200000000000003,
        0.456
    ],
    "cooler": [
        0.664,
        0.375,
        0.46
    ],
    "cooling": [
        0.469,
        0.324,
        0.392
    ],
    "coolness": [
        0.49,
        0.307,
        0.5479999999999999
    ],
    "coon": [
        0.49,
        0.46,
        0.4
    ],
    "coop": [
        0.612,
        0.445,
        0.65
    ],
    "cooperate": [
        0.898,
        0.451,
        0.5820000000000001
    ],
    "cooperating": [
        0.76,
        0.39,
        0.693
    ],
    "cooperation": [
        0.847,
        0.473,
        0.6859999999999999
    ],
    "cooperative": [
        0.816,
        0.461,
        0.67
    ],
    "coordinate": [
        0.698,
        0.429,
        0.6940000000000001
    ],
    "coordination": [
        0.677,
        0.45399999999999996,
        0.789
    ],
    "coordinator": [
        0.75,
        0.51,
        0.85
    ],
    "cop": [
        0.327,
        0.77,
        0.836
    ],
    "copacetic": [
        0.51,
        0.47100000000000003,
        0.45299999999999996
    ],
    "cope": [
        0.5920000000000001,
        0.647,
        0.7090000000000001
    ],
    "copier": [
        0.45899999999999996,
        0.345,
        0.39
    ],
    "copilot": [
        0.64,
        0.5379999999999999,
        0.573
    ],
    "coping": [
        0.562,
        0.63,
        0.613
    ],
    "copious": [
        0.42700000000000005,
        0.462,
        0.527
    ],
    "copper": [
        0.58,
        0.26,
        0.5
    ],
    "copter": [
        0.5710000000000001,
        0.7040000000000001,
        0.569
    ],
    "copy": [
        0.46,
        0.24,
        0.263
    ],
    "copycat": [
        0.449,
        0.58,
        0.44299999999999995
    ],
    "copying": [
        0.44799999999999995,
        0.315,
        0.40399999999999997
    ],
    "copyright": [
        0.45799999999999996,
        0.402,
        0.6629999999999999
    ],
    "coral": [
        0.802,
        0.231,
        0.425
    ],
    "coral snake": [
        0.276,
        0.7120000000000001,
        0.607
    ],
    "cord": [
        0.38799999999999996,
        0.37799999999999995,
        0.358
    ],
    "cordial": [
        0.823,
        0.312,
        0.48200000000000004
    ],
    "cordless": [
        0.667,
        0.441,
        0.528
    ],
    "cordon": [
        0.469,
        0.317,
        0.38
    ],
    "corduroy": [
        0.57,
        0.324,
        0.35700000000000004
    ],
    "core": [
        0.721,
        0.37799999999999995,
        0.54
    ],
    "cork": [
        0.34700000000000003,
        0.25,
        0.281
    ],
    "corkscrew": [
        0.42700000000000005,
        0.44299999999999995,
        0.445
    ],
    "corn": [
        0.594,
        0.196,
        0.292
    ],
    "cornball": [
        0.479,
        0.37799999999999995,
        0.325
    ],
    "cornbread": [
        0.643,
        0.304,
        0.302
    ],
    "cornea": [
        0.521,
        0.34600000000000003,
        0.44299999999999995
    ],
    "corned": [
        0.45899999999999996,
        0.441,
        0.425
    ],
    "corner": [
        0.4,
        0.29600000000000004,
        0.366
    ],
    "cornerstone": [
        0.55,
        0.38799999999999996,
        0.596
    ],
    "cornet": [
        0.507,
        0.52,
        0.415
    ],
    "cornfield": [
        0.7190000000000001,
        0.31,
        0.349
    ],
    "cornflakes": [
        0.7290000000000001,
        0.34600000000000003,
        0.355
    ],
    "cornice": [
        0.45799999999999996,
        0.441,
        0.295
    ],
    "cornstarch": [
        0.643,
        0.299,
        0.337
    ],
    "corny": [
        0.44799999999999995,
        0.37,
        0.221
    ],
    "corollary": [
        0.45799999999999996,
        0.469,
        0.366
    ],
    "corona": [
        0.818,
        0.439,
        0.745
    ],
    "coronary": [
        0.5670000000000001,
        0.613,
        0.509
    ],
    "coronation": [
        0.792,
        0.5920000000000001,
        0.836
    ],
    "coroner": [
        0.32299999999999995,
        0.5579999999999999,
        0.526
    ],
    "corporal": [
        0.5820000000000001,
        0.49,
        0.596
    ],
    "corporate": [
        0.5920000000000001,
        0.45399999999999996,
        0.745
    ],
    "corporation": [
        0.429,
        0.332,
        0.873
    ],
    "corporeal": [
        0.52,
        0.35,
        0.461
    ],
    "corps": [
        0.551,
        0.45299999999999996,
        0.483
    ],
    "corpse": [
        0.094,
        0.657,
        0.23199999999999998
    ],
    "corpsman": [
        0.439,
        0.469,
        0.6509999999999999
    ],
    "corpus": [
        0.5429999999999999,
        0.34,
        0.49
    ],
    "corral": [
        0.606,
        0.662,
        0.42200000000000004
    ],
    "correct": [
        0.857,
        0.306,
        0.723
    ],
    "correction": [
        0.44799999999999995,
        0.485,
        0.5579999999999999
    ],
    "correctional": [
        0.292,
        0.713,
        0.602
    ],
    "corrective": [
        0.44799999999999995,
        0.528,
        0.613
    ],
    "correctness": [
        0.7959999999999999,
        0.45,
        0.649
    ],
    "correlation": [
        0.596,
        0.462,
        0.5710000000000001
    ],
    "correlative": [
        0.51,
        0.402,
        0.5710000000000001
    ],
    "correspond": [
        0.71,
        0.452,
        0.545
    ],
    "correspondence": [
        0.6629999999999999,
        0.423,
        0.491
    ],
    "correspondent": [
        0.573,
        0.565,
        0.7120000000000001
    ],
    "corresponding": [
        0.74,
        0.423,
        0.618
    ],
    "corridor": [
        0.604,
        0.589,
        0.5920000000000001
    ],
    "corroborate": [
        0.6709999999999999,
        0.47100000000000003,
        0.616
    ],
    "corroboration": [
        0.625,
        0.431,
        0.733
    ],
    "corrosion": [
        0.156,
        0.61,
        0.348
    ],
    "corrosive": [
        0.14,
        0.618,
        0.57
    ],
    "corrupt": [
        0.02,
        0.8059999999999999,
        0.5
    ],
    "corrupting": [
        0.062,
        0.804,
        0.38
    ],
    "corruption": [
        0.052000000000000005,
        0.83,
        0.5489999999999999
    ],
    "corsage": [
        0.51,
        0.294,
        0.397
    ],
    "corse": [
        0.44799999999999995,
        0.451,
        0.382
    ],
    "corset": [
        0.49,
        0.52,
        0.381
    ],
    "cortex": [
        0.594,
        0.439,
        0.529
    ],
    "cortical": [
        0.38,
        0.423,
        0.536
    ],
    "cortisone": [
        0.42700000000000005,
        0.395,
        0.456
    ],
    "corvette": [
        0.551,
        0.52,
        0.598
    ],
    "cosmetic": [
        0.625,
        0.304,
        0.308
    ],
    "cosmetics": [
        0.765,
        0.46399999999999997,
        0.47200000000000003
    ],
    "cosmic": [
        0.6629999999999999,
        0.5379999999999999,
        0.6920000000000001
    ],
    "cosmology": [
        0.6509999999999999,
        0.43799999999999994,
        0.637
    ],
    "cosmopolitan": [
        0.823,
        0.51,
        0.76
    ],
    "cosmos": [
        0.86,
        0.478,
        0.664
    ],
    "cost": [
        0.365,
        0.42,
        0.439
    ],
    "costly": [
        0.316,
        0.65,
        0.642
    ],
    "costume": [
        0.5479999999999999,
        0.51,
        0.374
    ],
    "cosy": [
        0.847,
        0.255,
        0.518
    ],
    "cot": [
        0.625,
        0.23,
        0.278
    ],
    "cote": [
        0.439,
        0.344,
        0.324
    ],
    "cottage": [
        0.6,
        0.27899999999999997,
        0.361
    ],
    "cotton": [
        0.639,
        0.071,
        0.24
    ],
    "couch": [
        0.594,
        0.08199999999999999,
        0.198
    ],
    "cougar": [
        0.43799999999999994,
        0.588,
        0.5379999999999999
    ],
    "cough": [
        0.255,
        0.627,
        0.24100000000000002
    ],
    "council": [
        0.875,
        0.27899999999999997,
        0.635
    ],
    "councilman": [
        0.531,
        0.36700000000000005,
        0.7929999999999999
    ],
    "counsel": [
        0.594,
        0.519,
        0.73
    ],
    "counseling": [
        0.667,
        0.48,
        0.7040000000000001
    ],
    "counsellor": [
        0.823,
        0.327,
        0.74
    ],
    "counselor": [
        0.873,
        0.365,
        0.706
    ],
    "count": [
        0.594,
        0.389,
        0.49200000000000005
    ],
    "countdown": [
        0.43799999999999994,
        0.6920000000000001,
        0.49
    ],
    "countenance": [
        0.635,
        0.44,
        0.69
    ],
    "counter": [
        0.439,
        0.478,
        0.75
    ],
    "counteract": [
        0.37799999999999995,
        0.542,
        0.688
    ],
    "counterattack": [
        0.281,
        0.951,
        0.764
    ],
    "counterbalance": [
        0.52,
        0.48,
        0.627
    ],
    "counterclaim": [
        0.39799999999999996,
        0.76,
        0.6509999999999999
    ],
    "counterfeit": [
        0.094,
        0.6940000000000001,
        0.451
    ],
    "counterpart": [
        0.44799999999999995,
        0.608,
        0.5770000000000001
    ],
    "counterpoint": [
        0.43799999999999994,
        0.509,
        0.5379999999999999
    ],
    "countess": [
        0.562,
        0.44,
        0.67
    ],
    "countless": [
        0.52,
        0.5660000000000001,
        0.534
    ],
    "country": [
        0.698,
        0.39399999999999996,
        0.693
    ],
    "countryman": [
        0.6729999999999999,
        0.441,
        0.789
    ],
    "countrymusic": [
        0.795,
        0.451,
        0.43799999999999994
    ],
    "countryside": [
        0.732,
        0.28800000000000003,
        0.327
    ],
    "counts": [
        0.34299999999999997,
        0.373,
        0.5
    ],
    "county": [
        0.479,
        0.368,
        0.545
    ],
    "coup": [
        0.275,
        0.815,
        0.607
    ],
    "coupe": [
        0.479,
        0.46,
        0.48200000000000004
    ],
    "couple": [
        0.8059999999999999,
        0.605,
        0.607
    ],
    "coupled": [
        0.612,
        0.28600000000000003,
        0.65
    ],
    "coupling": [
        0.594,
        0.479,
        0.555
    ],
    "coupon": [
        0.7040000000000001,
        0.3,
        0.42100000000000004
    ],
    "courage": [
        0.83,
        0.728,
        0.8490000000000001
    ],
    "courageous": [
        0.9179999999999999,
        0.5870000000000001,
        0.879
    ],
    "courier": [
        0.551,
        0.38299999999999995,
        0.441
    ],
    "courses": [
        0.735,
        0.41200000000000003,
        0.534
    ],
    "coursing": [
        0.542,
        0.47200000000000003,
        0.546
    ],
    "court": [
        0.479,
        0.769,
        0.8270000000000001
    ],
    "courteous": [
        0.937,
        0.396,
        0.529
    ],
    "courtesy": [
        0.927,
        0.287,
        0.431
    ],
    "courthouse": [
        0.5710000000000001,
        0.503,
        0.818
    ],
    "courtroom": [
        0.385,
        0.67,
        0.887
    ],
    "courts": [
        0.36700000000000005,
        0.71,
        0.816
    ],
    "courtship": [
        0.667,
        0.49,
        0.654
    ],
    "courtside": [
        0.5920000000000001,
        0.391,
        0.434
    ],
    "courtyard": [
        0.503,
        0.365,
        0.355
    ],
    "cousin": [
        0.675,
        0.39399999999999996,
        0.42700000000000005
    ],
    "cousins": [
        0.76,
        0.409,
        0.46399999999999997
    ],
    "cove": [
        0.5,
        0.304,
        0.37
    ],
    "coven": [
        0.45799999999999996,
        0.578,
        0.591
    ],
    "covenant": [
        0.594,
        0.462,
        0.667
    ],
    "cover": [
        0.365,
        0.24,
        0.47100000000000003
    ],
    "coverage": [
        0.767,
        0.413,
        0.629
    ],
    "covered": [
        0.562,
        0.34,
        0.644
    ],
    "covering": [
        0.615,
        0.382,
        0.583
    ],
    "covert": [
        0.5,
        0.57,
        0.508
    ],
    "covet": [
        0.302,
        0.779,
        0.524
    ],
    "coveted": [
        0.6609999999999999,
        0.73,
        0.625
    ],
    "cow": [
        0.449,
        0.23,
        0.3
    ],
    "coward": [
        0.102,
        0.49,
        0.149
    ],
    "cowardice": [
        0.133,
        0.621,
        0.16699999999999998
    ],
    "cowardly": [
        0.102,
        0.385,
        0.127
    ],
    "cowboy": [
        0.594,
        0.625,
        0.695
    ],
    "cowgirl": [
        0.541,
        0.5660000000000001,
        0.5539999999999999
    ],
    "cowhand": [
        0.43799999999999994,
        0.48,
        0.596
    ],
    "cowhide": [
        0.45799999999999996,
        0.324,
        0.33299999999999996
    ],
    "cowl": [
        0.42700000000000005,
        0.45,
        0.23199999999999998
    ],
    "coworker": [
        0.667,
        0.49,
        0.625
    ],
    "coy": [
        0.34700000000000003,
        0.33,
        0.213
    ],
    "coyote": [
        0.45899999999999996,
        0.47100000000000003,
        0.387
    ],
    "cozy": [
        0.91,
        0.35600000000000004,
        0.545
    ],
    "crab": [
        0.42100000000000004,
        0.396,
        0.33
    ],
    "crabby": [
        0.198,
        0.812,
        0.37
    ],
    "crack": [
        0.302,
        0.625,
        0.4
    ],
    "cracked": [
        0.22399999999999998,
        0.52,
        0.228
    ],
    "cracker": [
        0.604,
        0.34299999999999997,
        0.34600000000000003
    ],
    "crackerjack": [
        0.5670000000000001,
        0.509,
        0.426
    ],
    "cracking": [
        0.327,
        0.557,
        0.28600000000000003
    ],
    "crackle": [
        0.327,
        0.643,
        0.48100000000000004
    ],
    "crackpot": [
        0.26,
        0.602,
        0.245
    ],
    "cradle": [
        0.7759999999999999,
        0.19399999999999998,
        0.33299999999999996
    ],
    "craft": [
        0.76,
        0.321,
        0.539
    ],
    "crafts": [
        0.667,
        0.38,
        0.391
    ],
    "craftsman": [
        0.7190000000000001,
        0.31,
        0.583
    ],
    "craftsmanship": [
        0.823,
        0.373,
        0.5710000000000001
    ],
    "crafty": [
        0.589,
        0.679,
        0.7829999999999999
    ],
    "craig": [
        0.44799999999999995,
        0.449,
        0.49
    ],
    "cram": [
        0.354,
        0.73,
        0.598
    ],
    "crammed": [
        0.406,
        0.74,
        0.466
    ],
    "cramp": [
        0.19399999999999998,
        0.7959999999999999,
        0.34
    ],
    "cramped": [
        0.24,
        0.5670000000000001,
        0.36
    ],
    "cranberry": [
        0.7929999999999999,
        0.33,
        0.363
    ],
    "cranberry juice": [
        0.622,
        0.321,
        0.281
    ],
    "crane": [
        0.396,
        0.41700000000000004,
        0.589
    ],
    "cranial": [
        0.354,
        0.51,
        0.583
    ],
    "cranium": [
        0.439,
        0.491,
        0.725
    ],
    "crank": [
        0.44799999999999995,
        0.275,
        0.41700000000000004
    ],
    "cranky": [
        0.19399999999999998,
        0.7759999999999999,
        0.396
    ],
    "cranny": [
        0.19399999999999998,
        0.47100000000000003,
        0.25
    ],
    "crap": [
        0.083,
        0.644,
        0.16699999999999998
    ],
    "crappy": [
        0.039,
        0.5820000000000001,
        0.20800000000000002
    ],
    "craps": [
        0.375,
        0.42,
        0.273
    ],
    "crash": [
        0.19399999999999998,
        0.9059999999999999,
        0.355
    ],
    "crass": [
        0.223,
        0.49,
        0.466
    ],
    "crate": [
        0.42700000000000005,
        0.17300000000000001,
        0.27399999999999997
    ],
    "crater": [
        0.45,
        0.647,
        0.529
    ],
    "crave": [
        0.625,
        0.51,
        0.731
    ],
    "craving": [
        0.51,
        0.755,
        0.636
    ],
    "crawfish": [
        0.51,
        0.42700000000000005,
        0.342
    ],
    "crawl": [
        0.479,
        0.519,
        0.467
    ],
    "crayon": [
        0.604,
        0.26,
        0.185
    ],
    "crayons": [
        0.684,
        0.366,
        0.405
    ],
    "craze": [
        0.255,
        0.657,
        0.435
    ],
    "crazed": [
        0.153,
        0.877,
        0.41700000000000004
    ],
    "craziness": [
        0.23800000000000002,
        0.9079999999999999,
        0.255
    ],
    "crazy": [
        0.156,
        0.843,
        0.321
    ],
    "creak": [
        0.344,
        0.67,
        0.41100000000000003
    ],
    "creaking": [
        0.302,
        0.743,
        0.415
    ],
    "cream": [
        0.688,
        0.259,
        0.22
    ],
    "creamed": [
        0.723,
        0.273,
        0.28800000000000003
    ],
    "creamer": [
        0.594,
        0.192,
        0.26899999999999996
    ],
    "creamy": [
        0.823,
        0.337,
        0.345
    ],
    "crease": [
        0.44,
        0.28600000000000003,
        0.3
    ],
    "create": [
        0.7859999999999999,
        0.588,
        0.789
    ],
    "creation": [
        0.927,
        0.575,
        0.868
    ],
    "creative": [
        0.917,
        0.518,
        0.7879999999999999
    ],
    "creativity": [
        0.938,
        0.684,
        0.815
    ],
    "creator": [
        0.865,
        0.5920000000000001,
        0.856
    ],
    "creature": [
        0.669,
        0.625,
        0.62
    ],
    "credence": [
        0.76,
        0.46,
        0.737
    ],
    "credential": [
        0.735,
        0.337,
        0.597
    ],
    "credentials": [
        0.708,
        0.373,
        0.675
    ],
    "credibility": [
        0.875,
        0.42700000000000005,
        0.809
    ],
    "credible": [
        0.917,
        0.441,
        0.75
    ],
    "credit": [
        0.6729999999999999,
        0.5489999999999999,
        0.648
    ],
    "credit card": [
        0.67,
        0.55,
        0.64
    ],
    "creditable": [
        0.802,
        0.51,
        0.742
    ],
    "credited": [
        0.7809999999999999,
        0.39,
        0.691
    ],
    "crediting": [
        0.6729999999999999,
        0.55,
        0.741
    ],
    "creditor": [
        0.479,
        0.594,
        0.6890000000000001
    ],
    "creed": [
        0.573,
        0.245,
        0.544
    ],
    "creek": [
        0.552,
        0.392,
        0.33
    ],
    "creep": [
        0.354,
        0.647,
        0.361
    ],
    "creeper": [
        0.429,
        0.5579999999999999,
        0.366
    ],
    "creeping": [
        0.292,
        0.613,
        0.282
    ],
    "creepy": [
        0.125,
        0.861,
        0.373
    ],
    "cremation": [
        0.084,
        0.62,
        0.42
    ],
    "creole": [
        0.667,
        0.35700000000000004,
        0.523
    ],
    "crepe": [
        0.562,
        0.22399999999999998,
        0.349
    ],
    "crescendo": [
        0.76,
        0.575,
        0.594
    ],
    "crescent": [
        0.698,
        0.382,
        0.40700000000000003
    ],
    "crest": [
        0.45799999999999996,
        0.33299999999999996,
        0.33299999999999996
    ],
    "crestfallen": [
        0.235,
        0.34600000000000003,
        0.175
    ],
    "cretin": [
        0.265,
        0.583,
        0.312
    ],
    "cretins": [
        0.094,
        0.741,
        0.32799999999999996
    ],
    "crevice": [
        0.361,
        0.47100000000000003,
        0.275
    ],
    "crew": [
        0.604,
        0.598,
        0.735
    ],
    "crewman": [
        0.602,
        0.58,
        0.5479999999999999
    ],
    "crib": [
        0.653,
        0.24,
        0.40700000000000003
    ],
    "cricket": [
        0.423,
        0.539,
        0.37
    ],
    "cried": [
        0.16699999999999998,
        0.612,
        0.254
    ],
    "crime": [
        0.071,
        0.943,
        0.63
    ],
    "criminal": [
        0.021,
        0.83,
        0.529
    ],
    "criminality": [
        0.122,
        0.863,
        0.58
    ],
    "crimp": [
        0.26,
        0.557,
        0.396
    ],
    "crimson": [
        0.667,
        0.385,
        0.37
    ],
    "cringe": [
        0.245,
        0.84,
        0.377
    ],
    "cripple": [
        0.094,
        0.392,
        0.161
    ],
    "crippled": [
        0.035,
        0.358,
        0.23600000000000002
    ],
    "crippling": [
        0.156,
        0.598,
        0.391
    ],
    "crisis": [
        0.20800000000000002,
        0.8109999999999999,
        0.431
    ],
    "crisp": [
        0.7759999999999999,
        0.6920000000000001,
        0.508
    ],
    "crispy": [
        0.6559999999999999,
        0.55,
        0.509
    ],
    "criterion": [
        0.396,
        0.41,
        0.736
    ],
    "critic": [
        0.264,
        0.604,
        0.6859999999999999
    ],
    "critical": [
        0.312,
        0.802,
        0.545
    ],
    "criticise": [
        0.073,
        0.7,
        0.452
    ],
    "criticism": [
        0.115,
        0.563,
        0.505
    ],
    "criticize": [
        0.14300000000000002,
        0.708,
        0.473
    ],
    "criticized": [
        0.24,
        0.6,
        0.311
    ],
    "critique": [
        0.302,
        0.76,
        0.537
    ],
    "critter": [
        0.542,
        0.539,
        0.48200000000000004
    ],
    "croak": [
        0.337,
        0.34600000000000003,
        0.298
    ],
    "croc": [
        0.327,
        0.452,
        0.451
    ],
    "crock": [
        0.385,
        0.41200000000000003,
        0.42100000000000004
    ],
    "crockery": [
        0.552,
        0.21600000000000003,
        0.327
    ],
    "crocodile": [
        0.344,
        0.708,
        0.61
    ],
    "croft": [
        0.531,
        0.429,
        0.42100000000000004
    ],
    "croissant": [
        0.745,
        0.33,
        0.43
    ],
    "crook": [
        0.171,
        0.765,
        0.55
    ],
    "crooked": [
        0.146,
        0.594,
        0.305
    ],
    "crop": [
        0.615,
        0.26,
        0.5
    ],
    "croquet": [
        0.551,
        0.519,
        0.40700000000000003
    ],
    "cross": [
        0.44799999999999995,
        0.321,
        0.569
    ],
    "cross country": [
        0.531,
        0.441,
        0.529
    ],
    "crossbow": [
        0.344,
        0.598,
        0.56
    ],
    "crossed": [
        0.431,
        0.49,
        0.508
    ],
    "crossfire": [
        0.316,
        0.8959999999999999,
        0.722
    ],
    "crossing": [
        0.5489999999999999,
        0.349,
        0.451
    ],
    "crossover": [
        0.5589999999999999,
        0.55,
        0.5
    ],
    "crosswalk": [
        0.557,
        0.441,
        0.38
    ],
    "crossword": [
        0.611,
        0.423,
        0.455
    ],
    "crotch": [
        0.521,
        0.637,
        0.447
    ],
    "crouch": [
        0.281,
        0.606,
        0.312
    ],
    "crouched": [
        0.33299999999999996,
        0.363,
        0.27899999999999997
    ],
    "crouching": [
        0.261,
        0.429,
        0.345
    ],
    "croupier": [
        0.531,
        0.519,
        0.40399999999999997
    ],
    "crow": [
        0.22399999999999998,
        0.439,
        0.363
    ],
    "crowbar": [
        0.406,
        0.531,
        0.386
    ],
    "crowd": [
        0.35,
        0.8270000000000001,
        0.731
    ],
    "crowded": [
        0.6940000000000001,
        0.28600000000000003,
        0.585
    ],
    "crowds": [
        0.469,
        0.723,
        0.8059999999999999
    ],
    "crown": [
        0.708,
        0.5720000000000001,
        0.737
    ],
    "crowning": [
        0.773,
        0.594,
        0.831
    ],
    "crucial": [
        0.541,
        0.657,
        0.777
    ],
    "cruciate": [
        0.429,
        0.435,
        0.585
    ],
    "crucifix": [
        0.469,
        0.48,
        0.51
    ],
    "crucifixion": [
        0.135,
        0.857,
        0.541
    ],
    "crucify": [
        0.146,
        0.878,
        0.573
    ],
    "crud": [
        0.312,
        0.33,
        0.444
    ],
    "crude": [
        0.198,
        0.402,
        0.35700000000000004
    ],
    "cruel": [
        0.122,
        0.866,
        0.391
    ],
    "cruelly": [
        0.146,
        0.79,
        0.47100000000000003
    ],
    "cruelty": [
        0.092,
        0.836,
        0.536
    ],
    "cruise": [
        0.74,
        0.442,
        0.6829999999999999
    ],
    "cruise ship": [
        0.878,
        0.65,
        0.5
    ],
    "cruiser": [
        0.737,
        0.49,
        0.608
    ],
    "cruising": [
        0.8859999999999999,
        0.58,
        0.56
    ],
    "crumb": [
        0.41700000000000004,
        0.255,
        0.21600000000000003
    ],
    "crumble": [
        0.33299999999999996,
        0.48,
        0.423
    ],
    "crumbling": [
        0.16699999999999998,
        0.696,
        0.308
    ],
    "crummy": [
        0.125,
        0.531,
        0.22399999999999998
    ],
    "crunch": [
        0.292,
        0.63,
        0.406
    ],
    "crunchy": [
        0.625,
        0.56,
        0.539
    ],
    "crusade": [
        0.5920000000000001,
        0.72,
        0.7090000000000001
    ],
    "crusader": [
        0.439,
        0.588,
        0.5479999999999999
    ],
    "crush": [
        0.271,
        0.6759999999999999,
        0.5820000000000001
    ],
    "crushed": [
        0.16699999999999998,
        0.647,
        0.3
    ],
    "crusher": [
        0.271,
        0.7090000000000001,
        0.598
    ],
    "crushing": [
        0.21899999999999997,
        0.755,
        0.41100000000000003
    ],
    "crust": [
        0.542,
        0.337,
        0.456
    ],
    "crusty": [
        0.625,
        0.531,
        0.473
    ],
    "crutch": [
        0.302,
        0.294,
        0.302
    ],
    "crux": [
        0.469,
        0.5579999999999999,
        0.519
    ],
    "cry": [
        0.133,
        0.627,
        0.255
    ],
    "crybaby": [
        0.375,
        0.7020000000000001,
        0.311
    ],
    "crying": [
        0.153,
        0.7040000000000001,
        0.20800000000000002
    ],
    "crypt": [
        0.156,
        0.431,
        0.386
    ],
    "cryptic": [
        0.29600000000000004,
        0.516,
        0.474
    ],
    "cryptography": [
        0.49,
        0.415,
        0.65
    ],
    "crystal": [
        0.618,
        0.27,
        0.508
    ],
    "crystalline": [
        0.765,
        0.235,
        0.534
    ],
    "crystallization": [
        0.6,
        0.449,
        0.565
    ],
    "cub": [
        0.6459999999999999,
        0.382,
        0.284
    ],
    "cubby": [
        0.354,
        0.385,
        0.36
    ],
    "cube": [
        0.469,
        0.226,
        0.27399999999999997
    ],
    "cubic": [
        0.45799999999999996,
        0.306,
        0.40700000000000003
    ],
    "cubicle": [
        0.479,
        0.34299999999999997,
        0.41700000000000004
    ],
    "cuckold": [
        0.21,
        0.573,
        0.23
    ],
    "cuckoo": [
        0.42,
        0.45899999999999996,
        0.284
    ],
    "cucumber": [
        0.49,
        0.235,
        0.237
    ],
    "cuddle": [
        0.885,
        0.5589999999999999,
        0.475
    ],
    "cuddled": [
        0.9059999999999999,
        0.547,
        0.5670000000000001
    ],
    "cuddles": [
        0.847,
        0.382,
        0.5
    ],
    "cuddling": [
        0.917,
        0.562,
        0.433
    ],
    "cue": [
        0.521,
        0.433,
        0.484
    ],
    "cuff": [
        0.469,
        0.45299999999999996,
        0.387
    ],
    "cuisine": [
        0.7140000000000001,
        0.365,
        0.39
    ],
    "culinary": [
        0.654,
        0.44299999999999995,
        0.519
    ],
    "cull": [
        0.365,
        0.7020000000000001,
        0.46399999999999997
    ],
    "culminate": [
        0.667,
        0.55,
        0.602
    ],
    "culmination": [
        0.6559999999999999,
        0.586,
        0.695
    ],
    "culpability": [
        0.11199999999999999,
        0.745,
        0.368
    ],
    "culpable": [
        0.14,
        0.7,
        0.319
    ],
    "culprit": [
        0.062,
        0.6759999999999999,
        0.33299999999999996
    ],
    "cult": [
        0.44799999999999995,
        0.535,
        0.648
    ],
    "cultivate": [
        0.708,
        0.41,
        0.598
    ],
    "cultivated": [
        0.8370000000000001,
        0.34299999999999997,
        0.564
    ],
    "cultivation": [
        0.625,
        0.324,
        0.462
    ],
    "cultural": [
        0.802,
        0.39,
        0.623
    ],
    "culture": [
        0.753,
        0.304,
        0.675
    ],
    "cultured": [
        0.635,
        0.429,
        0.625
    ],
    "culvert": [
        0.337,
        0.324,
        0.34299999999999997
    ],
    "cumbersome": [
        0.259,
        0.623,
        0.292
    ],
    "cumulus": [
        0.57,
        0.433,
        0.43200000000000005
    ],
    "cunning": [
        0.604,
        0.685,
        0.6829999999999999
    ],
    "cunt": [
        0.135,
        0.6729999999999999,
        0.377
    ],
    "cup": [
        0.615,
        0.16699999999999998,
        0.231
    ],
    "cupboard": [
        0.5529999999999999,
        0.2,
        0.304
    ],
    "cupcake": [
        0.6559999999999999,
        0.33299999999999996,
        0.344
    ],
    "cupping": [
        0.49,
        0.61,
        0.402
    ],
    "cur": [
        0.44,
        0.519,
        0.46
    ],
    "curable": [
        0.823,
        0.292,
        0.574
    ],
    "curate": [
        0.726,
        0.418,
        0.526
    ],
    "curative": [
        0.667,
        0.318,
        0.613
    ],
    "curator": [
        0.688,
        0.389,
        0.688
    ],
    "curb": [
        0.47200000000000003,
        0.371,
        0.402
    ],
    "curd": [
        0.542,
        0.442,
        0.278
    ],
    "cure": [
        0.7190000000000001,
        0.377,
        0.623
    ],
    "curfew": [
        0.21899999999999997,
        0.618,
        0.623
    ],
    "curiosity": [
        0.75,
        0.755,
        0.46299999999999997
    ],
    "curious": [
        0.635,
        0.6,
        0.483
    ],
    "curl": [
        0.385,
        0.452,
        0.35100000000000003
    ],
    "curling": [
        0.583,
        0.5920000000000001,
        0.4
    ],
    "currency": [
        0.583,
        0.418,
        0.5920000000000001
    ],
    "current": [
        0.625,
        0.312,
        0.612
    ],
    "curriculum": [
        0.708,
        0.306,
        0.62
    ],
    "curry": [
        0.633,
        0.345,
        0.302
    ],
    "curse": [
        0.033,
        0.72,
        0.375
    ],
    "cursed": [
        0.083,
        0.7829999999999999,
        0.39299999999999996
    ],
    "cursing": [
        0.11199999999999999,
        0.86,
        0.446
    ],
    "cursory": [
        0.423,
        0.451,
        0.431
    ],
    "curt": [
        0.245,
        0.61,
        0.452
    ],
    "curtail": [
        0.306,
        0.439,
        0.49700000000000005
    ],
    "curtailment": [
        0.23,
        0.578,
        0.431
    ],
    "curtain": [
        0.698,
        0.278,
        0.304
    ],
    "curtains": [
        0.615,
        0.12300000000000001,
        0.342
    ],
    "curtsy": [
        0.635,
        0.41200000000000003,
        0.598
    ],
    "curvature": [
        0.41700000000000004,
        0.36700000000000005,
        0.447
    ],
    "curve": [
        0.48,
        0.375,
        0.307
    ],
    "curved": [
        0.542,
        0.40700000000000003,
        0.337
    ],
    "curvilinear": [
        0.48,
        0.575,
        0.41100000000000003
    ],
    "cushion": [
        0.653,
        0.221,
        0.292
    ],
    "cushy": [
        0.823,
        0.28300000000000003,
        0.395
    ],
    "cusp": [
        0.667,
        0.71,
        0.7
    ],
    "cuss": [
        0.354,
        0.5379999999999999,
        0.44299999999999995
    ],
    "cussed": [
        0.156,
        0.625,
        0.45399999999999996
    ],
    "custard": [
        0.618,
        0.26,
        0.293
    ],
    "custodial": [
        0.418,
        0.462,
        0.718
    ],
    "custodian": [
        0.594,
        0.625,
        0.528
    ],
    "custody": [
        0.494,
        0.47200000000000003,
        0.675
    ],
    "custom": [
        0.552,
        0.382,
        0.688
    ],
    "customary": [
        0.7,
        0.253,
        0.561
    ],
    "customer": [
        0.562,
        0.43,
        0.6729999999999999
    ],
    "customized": [
        0.625,
        0.504,
        0.59
    ],
    "cut": [
        0.49,
        0.49,
        0.39299999999999996
    ],
    "cutaneous": [
        0.365,
        0.37,
        0.32799999999999996
    ],
    "cute": [
        0.92,
        0.528,
        0.579
    ],
    "cuticle": [
        0.34,
        0.32,
        0.377
    ],
    "cutie": [
        0.638,
        0.528,
        0.46399999999999997
    ],
    "cutlass": [
        0.17300000000000001,
        0.648,
        0.528
    ],
    "cutlery": [
        0.552,
        0.3,
        0.345
    ],
    "cutoff": [
        0.43200000000000005,
        0.51,
        0.518
    ],
    "cutter": [
        0.42700000000000005,
        0.731,
        0.583
    ],
    "cutters": [
        0.19699999999999998,
        0.653,
        0.491
    ],
    "cutthroat": [
        0.11,
        0.823,
        0.6629999999999999
    ],
    "cutting": [
        0.44799999999999995,
        0.375,
        0.536
    ],
    "cutting board": [
        0.337,
        0.54,
        0.342
    ],
    "cuttings": [
        0.479,
        0.392,
        0.433
    ],
    "cwt": [
        0.5,
        0.41,
        0.384
    ],
    "cyanide": [
        0.22899999999999998,
        0.667,
        0.545
    ],
    "cyberspace": [
        0.677,
        0.594,
        0.611
    ],
    "cycle": [
        0.635,
        0.4,
        0.5329999999999999
    ],
    "cyclical": [
        0.38,
        0.45,
        0.5539999999999999
    ],
    "cyclist": [
        0.684,
        0.5820000000000001,
        0.5760000000000001
    ],
    "cyclone": [
        0.41600000000000004,
        0.7959999999999999,
        0.6729999999999999
    ],
    "cylinder": [
        0.45899999999999996,
        0.324,
        0.447
    ],
    "cylindrical": [
        0.45799999999999996,
        0.294,
        0.414
    ],
    "cymbal": [
        0.542,
        0.363,
        0.36200000000000004
    ],
    "cynic": [
        0.135,
        0.632,
        0.473
    ],
    "cynical": [
        0.156,
        0.76,
        0.474
    ],
    "cynicism": [
        0.10400000000000001,
        0.78,
        0.45399999999999996
    ],
    "cyst": [
        0.17300000000000001,
        0.578,
        0.312
    ],
    "cystic": [
        0.314,
        0.48100000000000004,
        0.4
    ],
    "cytomegalovirus": [
        0.18600000000000003,
        0.657,
        0.44299999999999995
    ],
    "cytoplasm": [
        0.37799999999999995,
        0.442,
        0.474
    ],
    "czar": [
        0.48,
        0.348,
        0.643
    ],
    "dab": [
        0.51,
        0.337,
        0.34
    ],
    "dabble": [
        0.55,
        0.53,
        0.491
    ],
    "dabbling": [
        0.562,
        0.726,
        0.6759999999999999
    ],
    "dad": [
        0.857,
        0.41200000000000003,
        0.7859999999999999
    ],
    "daddy": [
        0.795,
        0.4,
        0.736
    ],
    "dado": [
        0.51,
        0.24,
        0.364
    ],
    "daemon": [
        0.33299999999999996,
        0.49,
        0.5
    ],
    "daft": [
        0.255,
        0.436,
        0.157
    ],
    "dagger": [
        0.22399999999999998,
        0.797,
        0.613
    ],
    "daily": [
        0.653,
        0.34700000000000003,
        0.473
    ],
    "dainty": [
        0.604,
        0.284,
        0.424
    ],
    "daiquiri": [
        0.67,
        0.519,
        0.4
    ],
    "dairy": [
        0.633,
        0.255,
        0.462
    ],
    "daisy": [
        0.562,
        0.36700000000000005,
        0.33299999999999996
    ],
    "dak": [
        0.51,
        0.41700000000000004,
        0.424
    ],
    "dale": [
        0.622,
        0.27,
        0.365
    ],
    "dam": [
        0.25,
        0.5529999999999999,
        0.39399999999999996
    ],
    "damage": [
        0.059000000000000004,
        0.726,
        0.40299999999999997
    ],
    "damaged": [
        0.10400000000000001,
        0.635,
        0.182
    ],
    "damages": [
        0.08199999999999999,
        0.76,
        0.31
    ],
    "dame": [
        0.6940000000000001,
        0.48,
        0.5
    ],
    "damn": [
        0.073,
        0.784,
        0.431
    ],
    "damnation": [
        0.135,
        0.75,
        0.41600000000000004
    ],
    "damned": [
        0.1,
        0.76,
        0.465
    ],
    "damp": [
        0.36,
        0.27899999999999997,
        0.21
    ],
    "dampened": [
        0.271,
        0.42200000000000004,
        0.336
    ],
    "damper": [
        0.45899999999999996,
        0.37799999999999995,
        0.473
    ],
    "damsel": [
        0.7190000000000001,
        0.475,
        0.4
    ],
    "dance": [
        0.894,
        0.84,
        0.551
    ],
    "dancer": [
        0.74,
        0.768,
        0.545
    ],
    "dancing": [
        0.885,
        0.868,
        0.444
    ],
    "dandruff": [
        0.39799999999999996,
        0.298,
        0.293
    ],
    "dandy": [
        0.6729999999999999,
        0.52,
        0.63
    ],
    "danger": [
        0.115,
        0.9229999999999999,
        0.6729999999999999
    ],
    "dangerous": [
        0.02,
        0.941,
        0.6579999999999999
    ],
    "dangerously": [
        0.08199999999999999,
        0.93,
        0.564
    ],
    "dangit": [
        0.396,
        0.606,
        0.358
    ],
    "dangle": [
        0.36200000000000004,
        0.469,
        0.375
    ],
    "dank": [
        0.39,
        0.381,
        0.38299999999999995
    ],
    "dapper": [
        0.77,
        0.56,
        0.698
    ],
    "dare": [
        0.677,
        0.7879999999999999,
        0.684
    ],
    "daredevil": [
        0.429,
        0.7140000000000001,
        0.653
    ],
    "daresay": [
        0.54,
        0.451,
        0.49
    ],
    "daring": [
        0.583,
        0.84,
        0.711
    ],
    "dark": [
        0.198,
        0.39799999999999996,
        0.426
    ],
    "darken": [
        0.25,
        0.47100000000000003,
        0.382
    ],
    "darkened": [
        0.135,
        0.44,
        0.452
    ],
    "darkly": [
        0.21899999999999997,
        0.5479999999999999,
        0.44299999999999995
    ],
    "darkness": [
        0.102,
        0.602,
        0.418
    ],
    "darkroom": [
        0.188,
        0.627,
        0.423
    ],
    "darkside": [
        0.102,
        0.69,
        0.365
    ],
    "darling": [
        0.885,
        0.37,
        0.608
    ],
    "darn": [
        0.115,
        0.765,
        0.418
    ],
    "dart": [
        0.41700000000000004,
        0.608,
        0.5
    ],
    "dash": [
        0.574,
        0.312,
        0.324
    ],
    "dashboard": [
        0.51,
        0.371,
        0.595
    ],
    "dashed": [
        0.276,
        0.39299999999999996,
        0.33799999999999997
    ],
    "dashing": [
        0.612,
        0.627,
        0.799
    ],
    "dastardly": [
        0.20800000000000002,
        0.688,
        0.27
    ],
    "data": [
        0.5,
        0.25,
        0.426
    ],
    "database": [
        0.604,
        0.28600000000000003,
        0.644
    ],
    "date": [
        0.604,
        0.231,
        0.4
    ],
    "datenight": [
        0.708,
        0.637,
        0.518
    ],
    "daughter": [
        0.9079999999999999,
        0.415,
        0.455
    ],
    "dawdle": [
        0.479,
        0.46399999999999997,
        0.35700000000000004
    ],
    "dawn": [
        0.8270000000000001,
        0.235,
        0.519
    ],
    "dawned": [
        0.6940000000000001,
        0.47100000000000003,
        0.473
    ],
    "day": [
        0.7190000000000001,
        0.26899999999999996,
        0.389
    ],
    "daybreak": [
        0.802,
        0.358,
        0.474
    ],
    "daycare": [
        0.7759999999999999,
        0.48100000000000004,
        0.36
    ],
    "daydream": [
        0.75,
        0.337,
        0.456
    ],
    "daydreaming": [
        0.7759999999999999,
        0.36,
        0.479
    ],
    "daylight": [
        0.865,
        0.42,
        0.545
    ],
    "daymade": [
        0.6459999999999999,
        0.45,
        0.41700000000000004
    ],
    "dayoff": [
        0.76,
        0.368,
        0.377
    ],
    "daytime": [
        0.75,
        0.324,
        0.45399999999999996
    ],
    "daze": [
        0.245,
        0.735,
        0.32899999999999996
    ],
    "dazed": [
        0.3,
        0.6970000000000001,
        0.27699999999999997
    ],
    "dazzle": [
        0.73,
        0.782,
        0.6829999999999999
    ],
    "dazzling": [
        0.8540000000000001,
        0.88,
        0.767
    ],
    "deacon": [
        0.531,
        0.43,
        0.736
    ],
    "deactivate": [
        0.235,
        0.447,
        0.392
    ],
    "dead": [
        0.052000000000000005,
        0.45399999999999996,
        0.19399999999999998
    ],
    "deadbeat": [
        0.22899999999999998,
        0.45299999999999996,
        0.368
    ],
    "deadline": [
        0.214,
        0.615,
        0.46
    ],
    "deadlines": [
        0.406,
        0.769,
        0.41100000000000003
    ],
    "deadlock": [
        0.17,
        0.418,
        0.32299999999999995
    ],
    "deadly": [
        0.14300000000000002,
        0.8490000000000001,
        0.5539999999999999
    ],
    "deaf": [
        0.18600000000000003,
        0.324,
        0.161
    ],
    "deafening": [
        0.281,
        0.835,
        0.48200000000000004
    ],
    "deafness": [
        0.125,
        0.413,
        0.21899999999999997
    ],
    "deal": [
        0.7190000000000001,
        0.599,
        0.5429999999999999
    ],
    "dealer": [
        0.799,
        0.615,
        0.6829999999999999
    ],
    "dealership": [
        0.541,
        0.43,
        0.629
    ],
    "dealing": [
        0.7240000000000001,
        0.415,
        0.598
    ],
    "dealings": [
        0.6,
        0.491,
        0.48
    ],
    "dean": [
        0.612,
        0.469,
        0.723
    ],
    "dear": [
        0.88,
        0.434,
        0.629
    ],
    "dearest": [
        0.902,
        0.42700000000000005,
        0.508
    ],
    "dearth": [
        0.156,
        0.539,
        0.255
    ],
    "death": [
        0.031,
        0.72,
        0.47200000000000003
    ],
    "deathbed": [
        0.051,
        0.652,
        0.311
    ],
    "deathly": [
        0.073,
        0.7709999999999999,
        0.682
    ],
    "debacle": [
        0.156,
        0.606,
        0.266
    ],
    "debased": [
        0.21899999999999997,
        0.529,
        0.17
    ],
    "debatable": [
        0.18100000000000002,
        0.61,
        0.474
    ],
    "debate": [
        0.408,
        0.691,
        0.6829999999999999
    ],
    "debauchery": [
        0.354,
        0.9009999999999999,
        0.5
    ],
    "debenture": [
        0.41700000000000004,
        0.5,
        0.466
    ],
    "debilitating": [
        0.125,
        0.49,
        0.308
    ],
    "debit": [
        0.33299999999999996,
        0.4,
        0.474
    ],
    "debrief": [
        0.247,
        0.34299999999999997,
        0.5489999999999999
    ],
    "debriefing": [
        0.42700000000000005,
        0.58,
        0.456
    ],
    "debris": [
        0.135,
        0.396,
        0.327
    ],
    "debt": [
        0.204,
        0.598,
        0.336
    ],
    "debtor": [
        0.21899999999999997,
        0.546,
        0.16
    ],
    "debut": [
        0.8059999999999999,
        0.606,
        0.629
    ],
    "debutante": [
        0.7709999999999999,
        0.627,
        0.45399999999999996
    ],
    "decade": [
        0.531,
        0.402,
        0.665
    ],
    "decadence": [
        0.237,
        0.455,
        0.29100000000000004
    ],
    "decadent": [
        0.29,
        0.5589999999999999,
        0.324
    ],
    "decaf": [
        0.48,
        0.324,
        0.353
    ],
    "decanter": [
        0.43799999999999994,
        0.5670000000000001,
        0.51
    ],
    "decathlon": [
        0.573,
        0.753,
        0.62
    ],
    "decay": [
        0.14300000000000002,
        0.312,
        0.17
    ],
    "decayed": [
        0.017,
        0.375,
        0.16899999999999998
    ],
    "decaying": [
        0.073,
        0.51,
        0.214
    ],
    "deceased": [
        0.021,
        0.5379999999999999,
        0.188
    ],
    "decedent": [
        0.423,
        0.48100000000000004,
        0.415
    ],
    "deceit": [
        0.02,
        0.696,
        0.34299999999999997
    ],
    "deceitful": [
        0.071,
        0.7879999999999999,
        0.371
    ],
    "deceive": [
        0.094,
        0.775,
        0.414
    ],
    "deceived": [
        0.059000000000000004,
        0.6729999999999999,
        0.302
    ],
    "deceiving": [
        0.099,
        0.636,
        0.426
    ],
    "december": [
        0.74,
        0.54,
        0.46399999999999997
    ],
    "decency": [
        0.75,
        0.235,
        0.634
    ],
    "decent": [
        0.823,
        0.29600000000000004,
        0.653
    ],
    "deception": [
        0.09,
        0.745,
        0.37
    ],
    "deceptive": [
        0.027000000000000003,
        0.605,
        0.294
    ],
    "decide": [
        0.6559999999999999,
        0.54,
        0.855
    ],
    "decidedly": [
        0.75,
        0.48,
        0.843
    ],
    "deciduous": [
        0.385,
        0.353,
        0.282
    ],
    "decimal": [
        0.507,
        0.259,
        0.305
    ],
    "decimeter": [
        0.52,
        0.292,
        0.377
    ],
    "decipher": [
        0.41700000000000004,
        0.63,
        0.652
    ],
    "decision": [
        0.6459999999999999,
        0.51,
        0.8390000000000001
    ],
    "decisive": [
        0.74,
        0.509,
        0.935
    ],
    "deck": [
        0.42,
        0.33299999999999996,
        0.39399999999999996
    ],
    "declaration": [
        0.551,
        0.59,
        0.7140000000000001
    ],
    "declaratory": [
        0.635,
        0.5820000000000001,
        0.6729999999999999
    ],
    "declare": [
        0.677,
        0.623,
        0.6679999999999999
    ],
    "declination": [
        0.25,
        0.5489999999999999,
        0.311
    ],
    "decline": [
        0.17300000000000001,
        0.491,
        0.24
    ],
    "declining": [
        0.32799999999999996,
        0.4,
        0.264
    ],
    "deco": [
        0.625,
        0.27399999999999997,
        0.35600000000000004
    ],
    "decode": [
        0.551,
        0.51,
        0.64
    ],
    "decoder": [
        0.562,
        0.34,
        0.6859999999999999
    ],
    "decompose": [
        0.19399999999999998,
        0.596,
        0.24100000000000002
    ],
    "decomposed": [
        0.073,
        0.442,
        0.231
    ],
    "decomposition": [
        0.133,
        0.6,
        0.263
    ],
    "decompress": [
        0.43799999999999994,
        0.43,
        0.509
    ],
    "decompression": [
        0.20800000000000002,
        0.52,
        0.311
    ],
    "decontamination": [
        0.611,
        0.5379999999999999,
        0.573
    ],
    "decor": [
        0.7340000000000001,
        0.311,
        0.573
    ],
    "decorate": [
        0.9540000000000001,
        0.37,
        0.40399999999999997
    ],
    "decorating": [
        0.863,
        0.5479999999999999,
        0.462
    ],
    "decoration": [
        0.878,
        0.5529999999999999,
        0.526
    ],
    "decorative": [
        0.9079999999999999,
        0.46,
        0.381
    ],
    "decorator": [
        0.84,
        0.47100000000000003,
        0.455
    ],
    "decorum": [
        0.802,
        0.327,
        0.462
    ],
    "decoy": [
        0.149,
        0.46,
        0.33
    ],
    "decrease": [
        0.125,
        0.36,
        0.267
    ],
    "decreased": [
        0.22399999999999998,
        0.271,
        0.17
    ],
    "decreasing": [
        0.32,
        0.34600000000000003,
        0.22399999999999998
    ],
    "decree": [
        0.552,
        0.478,
        0.746
    ],
    "decrement": [
        0.255,
        0.42700000000000005,
        0.373
    ],
    "decrepit": [
        0.156,
        0.49,
        0.225
    ],
    "decry": [
        0.4,
        0.8140000000000001,
        0.5479999999999999
    ],
    "decryption": [
        0.45899999999999996,
        0.445,
        0.6
    ],
    "dedicate": [
        0.823,
        0.431,
        0.588
    ],
    "dedication": [
        0.867,
        0.47100000000000003,
        0.682
    ],
    "deduce": [
        0.49,
        0.51,
        0.466
    ],
    "deduct": [
        0.355,
        0.33,
        0.41200000000000003
    ],
    "deductible": [
        0.375,
        0.28600000000000003,
        0.455
    ],
    "deduction": [
        0.43799999999999994,
        0.462,
        0.527
    ],
    "deed": [
        0.52,
        0.32,
        0.5920000000000001
    ],
    "deejay": [
        0.551,
        0.63,
        0.473
    ],
    "deem": [
        0.594,
        0.529,
        0.69
    ],
    "deep": [
        0.49,
        0.473,
        0.657
    ],
    "deepen": [
        0.625,
        0.53,
        0.7759999999999999
    ],
    "deer": [
        0.583,
        0.375,
        0.292
    ],
    "defamation": [
        0.11,
        0.67,
        0.48100000000000004
    ],
    "defamatory": [
        0.14300000000000002,
        0.688,
        0.402
    ],
    "default": [
        0.45899999999999996,
        0.34299999999999997,
        0.7120000000000001
    ],
    "defeat": [
        0.092,
        0.5,
        0.22399999999999998
    ],
    "defeated": [
        0.10400000000000001,
        0.5820000000000001,
        0.145
    ],
    "defeatist": [
        0.163,
        0.5670000000000001,
        0.315
    ],
    "defect": [
        0.135,
        0.561,
        0.185
    ],
    "defection": [
        0.146,
        0.594,
        0.33
    ],
    "defective": [
        0.122,
        0.58,
        0.27399999999999997
    ],
    "defector": [
        0.163,
        0.696,
        0.28600000000000003
    ],
    "defend": [
        0.698,
        0.722,
        0.67
    ],
    "defendant": [
        0.25,
        0.71,
        0.491
    ],
    "defended": [
        0.6629999999999999,
        0.451,
        0.5820000000000001
    ],
    "defender": [
        0.639,
        0.708,
        0.75
    ],
    "defending": [
        0.604,
        0.871,
        0.812
    ],
    "defense": [
        0.652,
        0.698,
        0.802
    ],
    "defenseless": [
        0.14300000000000002,
        0.35700000000000004,
        0.105
    ],
    "defensible": [
        0.74,
        0.509,
        0.593
    ],
    "defensive": [
        0.542,
        0.64,
        0.6779999999999999
    ],
    "defer": [
        0.245,
        0.45899999999999996,
        0.317
    ],
    "deference": [
        0.51,
        0.396,
        0.447
    ],
    "deferral": [
        0.765,
        0.542,
        0.327
    ],
    "deferring": [
        0.34299999999999997,
        0.5,
        0.413
    ],
    "defiance": [
        0.33299999999999996,
        0.78,
        0.76
    ],
    "defiant": [
        0.25,
        0.792,
        0.769
    ],
    "defibrillator": [
        0.39799999999999996,
        0.6629999999999999,
        0.431
    ],
    "deficiency": [
        0.073,
        0.373,
        0.179
    ],
    "deficient": [
        0.24,
        0.46399999999999997,
        0.132
    ],
    "deficit": [
        0.358,
        0.5,
        0.26899999999999996
    ],
    "define": [
        0.688,
        0.415,
        0.632
    ],
    "defined": [
        0.67,
        0.214,
        0.6459999999999999
    ],
    "definite": [
        0.708,
        0.292,
        0.741
    ],
    "definition": [
        0.573,
        0.375,
        0.579
    ],
    "definitive": [
        0.583,
        0.479,
        0.787
    ],
    "deflate": [
        0.14800000000000002,
        0.40399999999999997,
        0.237
    ],
    "deflation": [
        0.287,
        0.536,
        0.40700000000000003
    ],
    "deflect": [
        0.133,
        0.491,
        0.48200000000000004
    ],
    "deflection": [
        0.188,
        0.5,
        0.382
    ],
    "defloration": [
        0.188,
        0.69,
        0.434
    ],
    "deform": [
        0.11199999999999999,
        0.654,
        0.284
    ],
    "deformed": [
        0.198,
        0.435,
        0.308
    ],
    "deformity": [
        0.16,
        0.569,
        0.24100000000000002
    ],
    "defraud": [
        0.175,
        0.635,
        0.314
    ],
    "defray": [
        0.375,
        0.598,
        0.653
    ],
    "defrost": [
        0.42700000000000005,
        0.317,
        0.389
    ],
    "deft": [
        0.7190000000000001,
        0.575,
        0.8490000000000001
    ],
    "defunct": [
        0.11199999999999999,
        0.491,
        0.272
    ],
    "defuse": [
        0.16699999999999998,
        0.48,
        0.43
    ],
    "defy": [
        0.353,
        0.884,
        0.657
    ],
    "degeneracy": [
        0.14300000000000002,
        0.72,
        0.298
    ],
    "degenerate": [
        0.069,
        0.7240000000000001,
        0.264
    ],
    "degeneration": [
        0.245,
        0.578,
        0.371
    ],
    "degradation": [
        0.16,
        0.608,
        0.315
    ],
    "degrade": [
        0.083,
        0.5,
        0.184
    ],
    "degraded": [
        0.16699999999999998,
        0.433,
        0.205
    ],
    "degrading": [
        0.031,
        0.583,
        0.23199999999999998
    ],
    "degree": [
        0.7240000000000001,
        0.365,
        0.6629999999999999
    ],
    "dehydrated": [
        0.31,
        0.685,
        0.212
    ],
    "dehydration": [
        0.188,
        0.47200000000000003,
        0.259
    ],
    "dejected": [
        0.10400000000000001,
        0.654,
        0.34700000000000003
    ],
    "delay": [
        0.204,
        0.51,
        0.162
    ],
    "delayed": [
        0.188,
        0.49,
        0.21600000000000003
    ],
    "delectable": [
        0.7809999999999999,
        0.642,
        0.718
    ],
    "delegate": [
        0.612,
        0.491,
        0.6579999999999999
    ],
    "delegation": [
        0.562,
        0.431,
        0.609
    ],
    "delete": [
        0.292,
        0.298,
        0.409
    ],
    "deleterious": [
        0.297,
        0.725,
        0.44
    ],
    "deletion": [
        0.062,
        0.506,
        0.462
    ],
    "deli": [
        0.561,
        0.44799999999999995,
        0.447
    ],
    "deliberate": [
        0.551,
        0.654,
        0.682
    ],
    "deliberation": [
        0.561,
        0.6779999999999999,
        0.596
    ],
    "deliberative": [
        0.392,
        0.552,
        0.573
    ],
    "delicacy": [
        0.812,
        0.27899999999999997,
        0.336
    ],
    "delicate": [
        0.583,
        0.294,
        0.366
    ],
    "delicatessen": [
        0.6559999999999999,
        0.474,
        0.4
    ],
    "delicious": [
        0.927,
        0.65,
        0.589
    ],
    "delight": [
        0.9490000000000001,
        0.6659999999999999,
        0.647
    ],
    "delighted": [
        0.938,
        0.664,
        0.685
    ],
    "delightful": [
        0.9179999999999999,
        0.735,
        0.644
    ],
    "delineate": [
        0.44799999999999995,
        0.43,
        0.445
    ],
    "delineation": [
        0.521,
        0.402,
        0.314
    ],
    "delinquency": [
        0.135,
        0.86,
        0.508
    ],
    "delinquent": [
        0.051,
        0.904,
        0.5
    ],
    "delirious": [
        0.21899999999999997,
        0.774,
        0.5379999999999999
    ],
    "delirium": [
        0.233,
        0.6940000000000001,
        0.484
    ],
    "deliver": [
        0.583,
        0.37,
        0.5820000000000001
    ],
    "deliverance": [
        0.75,
        0.52,
        0.6579999999999999
    ],
    "delivery": [
        0.7040000000000001,
        0.461,
        0.7859999999999999
    ],
    "dell": [
        0.45799999999999996,
        0.38,
        0.45299999999999996
    ],
    "delta": [
        0.551,
        0.34299999999999997,
        0.509
    ],
    "delude": [
        0.14300000000000002,
        0.627,
        0.353
    ],
    "deluge": [
        0.245,
        0.7140000000000001,
        0.612
    ],
    "delusion": [
        0.344,
        0.647,
        0.4
    ],
    "delusional": [
        0.21899999999999997,
        0.745,
        0.327
    ],
    "deluxe": [
        0.792,
        0.612,
        0.755
    ],
    "delve": [
        0.469,
        0.529,
        0.684
    ],
    "demand": [
        0.292,
        0.6729999999999999,
        0.5
    ],
    "demanding": [
        0.396,
        0.75,
        0.828
    ],
    "demeaned": [
        0.271,
        0.52,
        0.212
    ],
    "demeaning": [
        0.10400000000000001,
        0.645,
        0.308
    ],
    "demeanor": [
        0.633,
        0.433,
        0.657
    ],
    "demented": [
        0.08800000000000001,
        0.787,
        0.309
    ],
    "dementia": [
        0.092,
        0.779,
        0.337
    ],
    "demise": [
        0.10400000000000001,
        0.596,
        0.456
    ],
    "demo": [
        0.51,
        0.314,
        0.423
    ],
    "democracy": [
        0.68,
        0.5,
        0.84
    ],
    "democrat": [
        0.5820000000000001,
        0.4,
        0.755
    ],
    "democratic": [
        0.802,
        0.519,
        0.7979999999999999
    ],
    "demographic": [
        0.45899999999999996,
        0.35600000000000004,
        0.594
    ],
    "demolish": [
        0.125,
        0.632,
        0.7
    ],
    "demolished": [
        0.271,
        0.647,
        0.353
    ],
    "demolition": [
        0.133,
        0.8270000000000001,
        0.541
    ],
    "demon": [
        0.037000000000000005,
        0.9079999999999999,
        0.509
    ],
    "demonic": [
        0.146,
        0.875,
        0.6
    ],
    "demonstrable": [
        0.735,
        0.47100000000000003,
        0.7490000000000001
    ],
    "demonstrate": [
        0.7709999999999999,
        0.552,
        0.8390000000000001
    ],
    "demonstrated": [
        0.617,
        0.5,
        0.649
    ],
    "demonstrating": [
        0.698,
        0.5710000000000001,
        0.693
    ],
    "demonstration": [
        0.551,
        0.6759999999999999,
        0.679
    ],
    "demonstrative": [
        0.6559999999999999,
        0.528,
        0.736
    ],
    "demonstrator": [
        0.52,
        0.598,
        0.733
    ],
    "demoralized": [
        0.08199999999999999,
        0.59,
        0.149
    ],
    "demos": [
        0.418,
        0.37,
        0.368
    ],
    "demure": [
        0.69,
        0.315,
        0.41700000000000004
    ],
    "den": [
        0.51,
        0.34700000000000003,
        0.39799999999999996
    ],
    "deniability": [
        0.23,
        0.509,
        0.41700000000000004
    ],
    "denial": [
        0.19399999999999998,
        0.435,
        0.318
    ],
    "denied": [
        0.188,
        0.604,
        0.33299999999999996
    ],
    "denim": [
        0.52,
        0.382,
        0.327
    ],
    "denomination": [
        0.49,
        0.363,
        0.429
    ],
    "denominational": [
        0.45799999999999996,
        0.375,
        0.679
    ],
    "denominator": [
        0.45,
        0.41,
        0.613
    ],
    "denote": [
        0.44799999999999995,
        0.47100000000000003,
        0.534
    ],
    "denounce": [
        0.083,
        0.78,
        0.426
    ],
    "dense": [
        0.354,
        0.34299999999999997,
        0.536
    ],
    "density": [
        0.602,
        0.47100000000000003,
        0.561
    ],
    "dent": [
        0.306,
        0.606,
        0.325
    ],
    "dental": [
        0.573,
        0.40399999999999997,
        0.46299999999999997
    ],
    "dentist": [
        0.479,
        0.62,
        0.642
    ],
    "dentistry": [
        0.429,
        0.57,
        0.569
    ],
    "dentists": [
        0.364,
        0.6,
        0.5820000000000001
    ],
    "denunciation": [
        0.146,
        0.83,
        0.561
    ],
    "deny": [
        0.316,
        0.667,
        0.321
    ],
    "denying": [
        0.08,
        0.542,
        0.272
    ],
    "deodorant": [
        0.48,
        0.265,
        0.26899999999999996
    ],
    "depart": [
        0.39799999999999996,
        0.48,
        0.444
    ],
    "departed": [
        0.245,
        0.536,
        0.391
    ],
    "department": [
        0.708,
        0.358,
        0.642
    ],
    "departmental": [
        0.612,
        0.42200000000000004,
        0.446
    ],
    "departure": [
        0.573,
        0.5,
        0.426
    ],
    "depend": [
        0.38799999999999996,
        0.429,
        0.358
    ],
    "dependable": [
        0.88,
        0.35700000000000004,
        0.741
    ],
    "dependant": [
        0.35700000000000004,
        0.40399999999999997,
        0.451
    ],
    "dependence": [
        0.25,
        0.451,
        0.433
    ],
    "dependency": [
        0.429,
        0.365,
        0.35600000000000004
    ],
    "dependent": [
        0.354,
        0.455,
        0.40399999999999997
    ],
    "depict": [
        0.6629999999999999,
        0.529,
        0.723
    ],
    "depicting": [
        0.49,
        0.5660000000000001,
        0.602
    ],
    "depletion": [
        0.153,
        0.37,
        0.23600000000000002
    ],
    "deplorable": [
        0.135,
        0.657,
        0.23
    ],
    "deplore": [
        0.135,
        0.575,
        0.373
    ],
    "deploy": [
        0.5,
        0.52,
        0.585
    ],
    "deployment": [
        0.51,
        0.52,
        0.612
    ],
    "deport": [
        0.16699999999999998,
        0.667,
        0.546
    ],
    "deportation": [
        0.10400000000000001,
        0.7859999999999999,
        0.45
    ],
    "depose": [
        0.28600000000000003,
        0.42,
        0.451
    ],
    "deposit": [
        0.54,
        0.379,
        0.483
    ],
    "depositary": [
        0.604,
        0.431,
        0.5
    ],
    "deposition": [
        0.39399999999999996,
        0.51,
        0.47100000000000003
    ],
    "depository": [
        0.551,
        0.373,
        0.48100000000000004
    ],
    "depot": [
        0.635,
        0.255,
        0.47100000000000003
    ],
    "depraved": [
        0.031,
        0.8370000000000001,
        0.395
    ],
    "depravity": [
        0.115,
        0.8540000000000001,
        0.45299999999999996
    ],
    "depreciate": [
        0.27,
        0.623,
        0.445
    ],
    "depreciated": [
        0.135,
        0.672,
        0.25
    ],
    "depreciation": [
        0.14300000000000002,
        0.5710000000000001,
        0.386
    ],
    "depress": [
        0.21899999999999997,
        0.635,
        0.528
    ],
    "depressed": [
        0.024,
        0.445,
        0.136
    ],
    "depressing": [
        0.146,
        0.5589999999999999,
        0.21600000000000003
    ],
    "depression": [
        0.031,
        0.52,
        0.23199999999999998
    ],
    "depressive": [
        0.14300000000000002,
        0.434,
        0.20199999999999999
    ],
    "depresson": [
        0.135,
        0.4,
        0.308
    ],
    "deprivation": [
        0.19399999999999998,
        0.61,
        0.413
    ],
    "deprive": [
        0.271,
        0.591,
        0.34
    ],
    "deprived": [
        0.354,
        0.506,
        0.536
    ],
    "depth": [
        0.708,
        0.561,
        0.759
    ],
    "deputy": [
        0.429,
        0.53,
        0.787
    ],
    "derail": [
        0.10800000000000001,
        0.802,
        0.375
    ],
    "deranged": [
        0.376,
        0.868,
        0.35700000000000004
    ],
    "derelict": [
        0.20800000000000002,
        0.47,
        0.237
    ],
    "derision": [
        0.265,
        0.67,
        0.292
    ],
    "derivation": [
        0.521,
        0.519,
        0.644
    ],
    "derivative": [
        0.541,
        0.491,
        0.508
    ],
    "derive": [
        0.396,
        0.324,
        0.36
    ],
    "dermal": [
        0.385,
        0.406,
        0.44299999999999995
    ],
    "dermatologist": [
        0.531,
        0.358,
        0.528
    ],
    "dermatology": [
        0.42200000000000004,
        0.5,
        0.556
    ],
    "derogation": [
        0.20800000000000002,
        0.46,
        0.327
    ],
    "derogatory": [
        0.122,
        0.58,
        0.40399999999999997
    ],
    "descend": [
        0.385,
        0.535,
        0.231
    ],
    "descendant": [
        0.684,
        0.42,
        0.625
    ],
    "descendent": [
        0.391,
        0.48,
        0.565
    ],
    "descending": [
        0.21899999999999997,
        0.493,
        0.25
    ],
    "descent": [
        0.3,
        0.402,
        0.158
    ],
    "describe": [
        0.542,
        0.47200000000000003,
        0.555
    ],
    "description": [
        0.5820000000000001,
        0.425,
        0.596
    ],
    "descriptive": [
        0.667,
        0.35200000000000004,
        0.57
    ],
    "desecrate": [
        0.255,
        0.8059999999999999,
        0.509
    ],
    "desecration": [
        0.125,
        0.833,
        0.564
    ],
    "desert": [
        0.469,
        0.27899999999999997,
        0.389
    ],
    "deserted": [
        0.156,
        0.48,
        0.214
    ],
    "deserter": [
        0.122,
        0.71,
        0.366
    ],
    "desertion": [
        0.122,
        0.63,
        0.289
    ],
    "deserve": [
        0.802,
        0.436,
        0.613
    ],
    "deserved": [
        0.7809999999999999,
        0.5820000000000001,
        0.6890000000000001
    ],
    "deserving": [
        0.802,
        0.596,
        0.858
    ],
    "design": [
        0.7959999999999999,
        0.327,
        0.632
    ],
    "designate": [
        0.531,
        0.5379999999999999,
        0.6829999999999999
    ],
    "designated": [
        0.5,
        0.41200000000000003,
        0.616
    ],
    "designation": [
        0.612,
        0.5710000000000001,
        0.675
    ],
    "designed": [
        0.745,
        0.38,
        0.595
    ],
    "designer": [
        0.875,
        0.519,
        0.67
    ],
    "designing": [
        0.792,
        0.355,
        0.552
    ],
    "desirability": [
        0.684,
        0.55,
        0.675
    ],
    "desirable": [
        0.74,
        0.735,
        0.75
    ],
    "desire": [
        0.8959999999999999,
        0.6920000000000001,
        0.647
    ],
    "desiring": [
        0.8140000000000001,
        0.821,
        0.632
    ],
    "desirous": [
        0.7190000000000001,
        0.8240000000000001,
        0.562
    ],
    "desist": [
        0.22,
        0.358,
        0.29100000000000004
    ],
    "desk": [
        0.51,
        0.135,
        0.42200000000000004
    ],
    "desolate": [
        0.10400000000000001,
        0.32,
        0.228
    ],
    "desolation": [
        0.073,
        0.48100000000000004,
        0.273
    ],
    "despair": [
        0.115,
        0.794,
        0.245
    ],
    "despairing": [
        0.073,
        0.735,
        0.28600000000000003
    ],
    "despatch": [
        0.44799999999999995,
        0.4,
        0.613
    ],
    "desperado": [
        0.26,
        0.745,
        0.361
    ],
    "desperate": [
        0.083,
        0.8420000000000001,
        0.337
    ],
    "desperation": [
        0.125,
        0.904,
        0.419
    ],
    "despicable": [
        0.146,
        0.71,
        0.255
    ],
    "despise": [
        0.16699999999999998,
        0.745,
        0.29600000000000004
    ],
    "despondent": [
        0.133,
        0.37799999999999995,
        0.221
    ],
    "despotic": [
        0.141,
        0.8240000000000001,
        0.5920000000000001
    ],
    "despotism": [
        0.255,
        0.696,
        0.62
    ],
    "dessert": [
        0.755,
        0.491,
        0.40399999999999997
    ],
    "destination": [
        0.708,
        0.47100000000000003,
        0.637
    ],
    "destined": [
        0.698,
        0.462,
        0.617
    ],
    "destiny": [
        0.7809999999999999,
        0.413,
        0.611
    ],
    "destitute": [
        0.13,
        0.451,
        0.222
    ],
    "destroy": [
        0.046,
        0.935,
        0.635
    ],
    "destroyed": [
        0.031,
        0.696,
        0.28800000000000003
    ],
    "destroyer": [
        0.083,
        0.83,
        0.5429999999999999
    ],
    "destroying": [
        0.040999999999999995,
        0.828,
        0.66
    ],
    "destruct": [
        0.071,
        0.868,
        0.525
    ],
    "destruction": [
        0.102,
        0.929,
        0.613
    ],
    "destructive": [
        0.177,
        0.87,
        0.713
    ],
    "detach": [
        0.35700000000000004,
        0.625,
        0.45
    ],
    "detached": [
        0.28,
        0.396,
        0.21600000000000003
    ],
    "detachment": [
        0.243,
        0.7,
        0.44299999999999995
    ],
    "detail": [
        0.514,
        0.406,
        0.528
    ],
    "detailed": [
        0.603,
        0.314,
        0.47200000000000003
    ],
    "details": [
        0.583,
        0.36700000000000005,
        0.48100000000000004
    ],
    "detain": [
        0.35100000000000003,
        0.345,
        0.43
    ],
    "detainee": [
        0.306,
        0.51,
        0.321
    ],
    "detect": [
        0.531,
        0.52,
        0.565
    ],
    "detectable": [
        0.479,
        0.539,
        0.649
    ],
    "detection": [
        0.708,
        0.5670000000000001,
        0.5379999999999999
    ],
    "detective": [
        0.5,
        0.764,
        0.9009999999999999
    ],
    "detector": [
        0.45899999999999996,
        0.63,
        0.7240000000000001
    ],
    "detention": [
        0.265,
        0.698,
        0.562
    ],
    "deter": [
        0.344,
        0.537,
        0.5670000000000001
    ],
    "detergent": [
        0.45799999999999996,
        0.304,
        0.426
    ],
    "deteriorate": [
        0.083,
        0.47100000000000003,
        0.20199999999999999
    ],
    "deteriorated": [
        0.053,
        0.5489999999999999,
        0.237
    ],
    "deteriorating": [
        0.10400000000000001,
        0.45899999999999996,
        0.11199999999999999
    ],
    "deterioration": [
        0.13,
        0.512,
        0.28300000000000003
    ],
    "determinable": [
        0.625,
        0.565,
        0.723
    ],
    "determinate": [
        0.63,
        0.314,
        0.772
    ],
    "determination": [
        0.7759999999999999,
        0.725,
        0.795
    ],
    "determine": [
        0.612,
        0.368,
        0.7759999999999999
    ],
    "determined": [
        0.76,
        0.528,
        0.6729999999999999
    ],
    "deterrent": [
        0.292,
        0.461,
        0.385
    ],
    "detest": [
        0.083,
        0.8,
        0.49200000000000005
    ],
    "detestation": [
        0.177,
        0.637,
        0.41200000000000003
    ],
    "detonate": [
        0.375,
        0.85,
        0.696
    ],
    "detonation": [
        0.16699999999999998,
        0.9309999999999999,
        0.741
    ],
    "detonator": [
        0.207,
        0.875,
        0.75
    ],
    "detour": [
        0.39799999999999996,
        0.539,
        0.309
    ],
    "detract": [
        0.344,
        0.43799999999999994,
        0.368
    ],
    "detriment": [
        0.281,
        0.5379999999999999,
        0.263
    ],
    "detrimental": [
        0.203,
        0.679,
        0.387
    ],
    "detritus": [
        0.276,
        0.353,
        0.363
    ],
    "deuce": [
        0.479,
        0.33799999999999997,
        0.425
    ],
    "deutschmark": [
        0.439,
        0.431,
        0.509
    ],
    "devalued": [
        0.321,
        0.462,
        0.212
    ],
    "devastate": [
        0.021,
        0.7959999999999999,
        0.509
    ],
    "devastated": [
        0.12,
        0.544,
        0.264
    ],
    "devastating": [
        0.10400000000000001,
        0.856,
        0.419
    ],
    "devastation": [
        0.09,
        0.904,
        0.47200000000000003
    ],
    "develop": [
        0.7709999999999999,
        0.67,
        0.821
    ],
    "developer": [
        0.8440000000000001,
        0.653,
        0.8640000000000001
    ],
    "developing": [
        0.833,
        0.5870000000000001,
        0.7140000000000001
    ],
    "development": [
        0.8270000000000001,
        0.5,
        0.7959999999999999
    ],
    "deviant": [
        0.094,
        0.589,
        0.39799999999999996
    ],
    "deviate": [
        0.17300000000000001,
        0.562,
        0.26899999999999996
    ],
    "deviating": [
        0.354,
        0.634,
        0.536
    ],
    "deviation": [
        0.105,
        0.513,
        0.336
    ],
    "device": [
        0.562,
        0.40399999999999997,
        0.627
    ],
    "devil": [
        0.161,
        0.9,
        0.611
    ],
    "deviled": [
        0.34700000000000003,
        0.5589999999999999,
        0.358
    ],
    "devilish": [
        0.073,
        0.865,
        0.49
    ],
    "devious": [
        0.25,
        0.519,
        0.259
    ],
    "devise": [
        0.551,
        0.557,
        0.67
    ],
    "devoid": [
        0.21899999999999997,
        0.436,
        0.3
    ],
    "devolution": [
        0.345,
        0.434,
        0.425
    ],
    "devolve": [
        0.36700000000000005,
        0.42700000000000005,
        0.596
    ],
    "devote": [
        0.802,
        0.49,
        0.642
    ],
    "devoted": [
        0.867,
        0.32,
        0.698
    ],
    "devotee": [
        0.816,
        0.461,
        0.5770000000000001
    ],
    "devotion": [
        0.802,
        0.561,
        0.6729999999999999
    ],
    "devotional": [
        0.74,
        0.39399999999999996,
        0.655
    ],
    "devour": [
        0.344,
        0.888,
        0.574
    ],
    "devout": [
        0.62,
        0.35700000000000004,
        0.46399999999999997
    ],
    "dew": [
        0.604,
        0.225,
        0.46399999999999997
    ],
    "dexter": [
        0.45799999999999996,
        0.473,
        0.444
    ],
    "dexterity": [
        0.7709999999999999,
        0.6729999999999999,
        0.8640000000000001
    ],
    "dextrose": [
        0.33299999999999996,
        0.402,
        0.32299999999999995
    ],
    "diabetes": [
        0.051,
        0.47200000000000003,
        0.27899999999999997
    ],
    "diabetic": [
        0.125,
        0.26899999999999996,
        0.237
    ],
    "diabolical": [
        0.102,
        0.912,
        0.456
    ],
    "diagnose": [
        0.37799999999999995,
        0.52,
        0.7140000000000001
    ],
    "diagnosis": [
        0.5710000000000001,
        0.5,
        0.8190000000000001
    ],
    "diagnostic": [
        0.41700000000000004,
        0.483,
        0.635
    ],
    "diagnostics": [
        0.54,
        0.44,
        0.75
    ],
    "diagonal": [
        0.5,
        0.34299999999999997,
        0.41
    ],
    "diagram": [
        0.562,
        0.35700000000000004,
        0.445
    ],
    "dial": [
        0.62,
        0.42700000000000005,
        0.596
    ],
    "dialect": [
        0.635,
        0.42200000000000004,
        0.526
    ],
    "dialectic": [
        0.51,
        0.54,
        0.638
    ],
    "dialogue": [
        0.599,
        0.441,
        0.625
    ],
    "dialysis": [
        0.19399999999999998,
        0.5670000000000001,
        0.40700000000000003
    ],
    "diameter": [
        0.42700000000000005,
        0.298,
        0.483
    ],
    "diamond": [
        0.91,
        0.606,
        0.769
    ],
    "diamonds": [
        0.927,
        0.684,
        0.917
    ],
    "diaper": [
        0.409,
        0.27399999999999997,
        0.155
    ],
    "diaphragm": [
        0.45899999999999996,
        0.337,
        0.517
    ],
    "diarrhea": [
        0.092,
        0.684,
        0.14300000000000002
    ],
    "diarrhoea": [
        0.038,
        0.6920000000000001,
        0.25
    ],
    "diary": [
        0.698,
        0.292,
        0.46399999999999997
    ],
    "diatribe": [
        0.354,
        0.569,
        0.409
    ],
    "dib": [
        0.479,
        0.37,
        0.344
    ],
    "dibs": [
        0.51,
        0.41,
        0.391
    ],
    "dice": [
        0.45799999999999996,
        0.441,
        0.264
    ],
    "dicey": [
        0.29,
        0.833,
        0.727
    ],
    "dichotomous": [
        0.365,
        0.452,
        0.5379999999999999
    ],
    "dichotomy": [
        0.32299999999999995,
        0.48200000000000004,
        0.483
    ],
    "dick": [
        0.20800000000000002,
        0.5,
        0.462
    ],
    "dickhead": [
        0.115,
        0.608,
        0.284
    ],
    "dicks": [
        0.31,
        0.6940000000000001,
        0.358
    ],
    "dictate": [
        0.48,
        0.423,
        0.6679999999999999
    ],
    "dictation": [
        0.255,
        0.37799999999999995,
        0.627
    ],
    "dictator": [
        0.073,
        0.76,
        0.862
    ],
    "dictatorial": [
        0.204,
        0.77,
        0.84
    ],
    "dictatorship": [
        0.08199999999999999,
        0.8059999999999999,
        0.784
    ],
    "diction": [
        0.439,
        0.373,
        0.679
    ],
    "dictionary": [
        0.62,
        0.25,
        0.598
    ],
    "dictum": [
        0.385,
        0.51,
        0.528
    ],
    "didactic": [
        0.645,
        0.48,
        0.6729999999999999
    ],
    "diddle": [
        0.429,
        0.5660000000000001,
        0.39299999999999996
    ],
    "die": [
        0.031,
        0.765,
        0.259
    ],
    "died": [
        0.021,
        0.65,
        0.327
    ],
    "diesel": [
        0.49,
        0.327,
        0.44799999999999995
    ],
    "diet": [
        0.429,
        0.235,
        0.39799999999999996
    ],
    "dietary": [
        0.551,
        0.22,
        0.261
    ],
    "differ": [
        0.23,
        0.39799999999999996,
        0.396
    ],
    "difference": [
        0.474,
        0.56,
        0.483
    ],
    "differences": [
        0.365,
        0.5820000000000001,
        0.342
    ],
    "different": [
        0.612,
        0.39399999999999996,
        0.473
    ],
    "differential": [
        0.52,
        0.37799999999999995,
        0.535
    ],
    "differentiation": [
        0.36700000000000005,
        0.561,
        0.535
    ],
    "differently": [
        0.48,
        0.431,
        0.506
    ],
    "differing": [
        0.418,
        0.41,
        0.455
    ],
    "difficult": [
        0.235,
        0.7,
        0.508
    ],
    "difficulties": [
        0.08199999999999999,
        0.784,
        0.35700000000000004
    ],
    "difficulty": [
        0.079,
        0.74,
        0.368
    ],
    "diffuse": [
        0.43,
        0.431,
        0.321
    ],
    "diffusion": [
        0.35600000000000004,
        0.615,
        0.517
    ],
    "dig": [
        0.36700000000000005,
        0.585,
        0.637
    ],
    "digest": [
        0.72,
        0.413,
        0.483
    ],
    "digestion": [
        0.531,
        0.41,
        0.455
    ],
    "digestive": [
        0.542,
        0.413,
        0.434
    ],
    "digit": [
        0.447,
        0.28600000000000003,
        0.33299999999999996
    ],
    "digital": [
        0.74,
        0.382,
        0.529
    ],
    "dignified": [
        0.7659999999999999,
        0.48100000000000004,
        0.635
    ],
    "dignify": [
        0.8540000000000001,
        0.588,
        0.735
    ],
    "dignity": [
        0.8440000000000001,
        0.391,
        0.873
    ],
    "digress": [
        0.271,
        0.625,
        0.41100000000000003
    ],
    "digs": [
        0.44799999999999995,
        0.67,
        0.635
    ],
    "dike": [
        0.36,
        0.384,
        0.49
    ],
    "dilapidated": [
        0.22899999999999998,
        0.618,
        0.28600000000000003
    ],
    "dilatation": [
        0.385,
        0.574,
        0.368
    ],
    "dilation": [
        0.34700000000000003,
        0.49,
        0.578
    ],
    "dildo": [
        0.536,
        0.5870000000000001,
        0.491
    ],
    "dilemma": [
        0.153,
        0.59,
        0.43
    ],
    "diligence": [
        0.688,
        0.423,
        0.7
    ],
    "diligent": [
        0.76,
        0.426,
        0.759
    ],
    "dill": [
        0.42700000000000005,
        0.36,
        0.373
    ],
    "diluent": [
        0.41700000000000004,
        0.344,
        0.332
    ],
    "dilute": [
        0.275,
        0.192,
        0.349
    ],
    "diluted": [
        0.469,
        0.31,
        0.22899999999999998
    ],
    "dilution": [
        0.445,
        0.337,
        0.35200000000000004
    ],
    "dim": [
        0.39799999999999996,
        0.321,
        0.273
    ],
    "dime": [
        0.653,
        0.317,
        0.345
    ],
    "dimension": [
        0.5920000000000001,
        0.415,
        0.627
    ],
    "dimensional": [
        0.561,
        0.484,
        0.596
    ],
    "diminish": [
        0.24,
        0.35700000000000004,
        0.16699999999999998
    ],
    "diminished": [
        0.156,
        0.26899999999999996,
        0.196
    ],
    "diminution": [
        0.316,
        0.29600000000000004,
        0.245
    ],
    "diminutive": [
        0.32299999999999995,
        0.2,
        0.109
    ],
    "dimwit": [
        0.255,
        0.45899999999999996,
        0.175
    ],
    "din": [
        0.44,
        0.41700000000000004,
        0.39799999999999996
    ],
    "dine": [
        0.821,
        0.519,
        0.478
    ],
    "diner": [
        0.643,
        0.302,
        0.5379999999999999
    ],
    "dinghy": [
        0.51,
        0.26899999999999996,
        0.325
    ],
    "dingo": [
        0.608,
        0.47200000000000003,
        0.34600000000000003
    ],
    "dingy": [
        0.156,
        0.483,
        0.34299999999999997
    ],
    "dining": [
        0.7240000000000001,
        0.35,
        0.45899999999999996
    ],
    "dinky": [
        0.35700000000000004,
        0.451,
        0.358
    ],
    "dinner": [
        0.823,
        0.392,
        0.379
    ],
    "dinnertime": [
        0.7959999999999999,
        0.406,
        0.341
    ],
    "dinosaur": [
        0.44799999999999995,
        0.63,
        0.596
    ],
    "dint": [
        0.37799999999999995,
        0.48,
        0.49200000000000005
    ],
    "diocesan": [
        0.52,
        0.28300000000000003,
        0.518
    ],
    "diocese": [
        0.51,
        0.28800000000000003,
        0.575
    ],
    "diorama": [
        0.5920000000000001,
        0.441,
        0.462
    ],
    "dioxide": [
        0.354,
        0.433,
        0.456
    ],
    "dip": [
        0.516,
        0.583,
        0.397
    ],
    "diploma": [
        0.75,
        0.462,
        0.731
    ],
    "diplomacy": [
        0.74,
        0.396,
        0.774
    ],
    "diplomat": [
        0.563,
        0.262,
        0.868
    ],
    "diplomatic": [
        0.653,
        0.363,
        0.9179999999999999
    ],
    "dipper": [
        0.5479999999999999,
        0.361,
        0.348
    ],
    "dippy": [
        0.43,
        0.402,
        0.34
    ],
    "dipstick": [
        0.365,
        0.312,
        0.316
    ],
    "dire": [
        0.214,
        0.66,
        0.259
    ],
    "direct": [
        0.7929999999999999,
        0.40299999999999997,
        0.65
    ],
    "directed": [
        0.542,
        0.49,
        0.541
    ],
    "direction": [
        0.7190000000000001,
        0.33,
        0.684
    ],
    "directive": [
        0.604,
        0.53,
        0.9179999999999999
    ],
    "directly": [
        0.747,
        0.4,
        0.7020000000000001
    ],
    "director": [
        0.688,
        0.58,
        0.912
    ],
    "directory": [
        0.439,
        0.413,
        0.5379999999999999
    ],
    "dirt": [
        0.11199999999999999,
        0.5,
        0.23600000000000002
    ],
    "dirty": [
        0.153,
        0.46,
        0.17
    ],
    "disability": [
        0.073,
        0.48200000000000004,
        0.17300000000000001
    ],
    "disable": [
        0.115,
        0.43,
        0.26899999999999996
    ],
    "disabled": [
        0.308,
        0.44299999999999995,
        0.235
    ],
    "disadvantage": [
        0.15,
        0.377,
        0.282
    ],
    "disaffected": [
        0.17600000000000002,
        0.41,
        0.29100000000000004
    ],
    "disagree": [
        0.133,
        0.59,
        0.345
    ],
    "disagreeable": [
        0.042,
        0.643,
        0.17800000000000002
    ],
    "disagreeing": [
        0.255,
        0.643,
        0.35
    ],
    "disagreement": [
        0.10400000000000001,
        0.618,
        0.23600000000000002
    ],
    "disallow": [
        0.156,
        0.519,
        0.424
    ],
    "disallowed": [
        0.135,
        0.5,
        0.32799999999999996
    ],
    "disapointment": [
        0.10400000000000001,
        0.418,
        0.231
    ],
    "disappear": [
        0.14300000000000002,
        0.441,
        0.35
    ],
    "disappearance": [
        0.214,
        0.698,
        0.36700000000000005
    ],
    "disappearing": [
        0.16699999999999998,
        0.42700000000000005,
        0.379
    ],
    "disappoint": [
        0.15,
        0.633,
        0.28800000000000003
    ],
    "disappointed": [
        0.071,
        0.47200000000000003,
        0.24100000000000002
    ],
    "disappointing": [
        0.073,
        0.64,
        0.2
    ],
    "disappointment": [
        0.115,
        0.49,
        0.336
    ],
    "disapproval": [
        0.085,
        0.551,
        0.36700000000000005
    ],
    "disapprove": [
        0.16,
        0.594,
        0.445
    ],
    "disapproved": [
        0.10400000000000001,
        0.55,
        0.114
    ],
    "disapproving": [
        0.245,
        0.625,
        0.452
    ],
    "disarm": [
        0.292,
        0.528,
        0.613
    ],
    "disarray": [
        0.198,
        0.657,
        0.223
    ],
    "disaster": [
        0.08199999999999999,
        0.892,
        0.433
    ],
    "disastrous": [
        0.071,
        0.741,
        0.439
    ],
    "disband": [
        0.302,
        0.491,
        0.41700000000000004
    ],
    "disbelief": [
        0.188,
        0.409,
        0.373
    ],
    "disbelieve": [
        0.188,
        0.441,
        0.35200000000000004
    ],
    "disburse": [
        0.418,
        0.473,
        0.353
    ],
    "disbursement": [
        0.24,
        0.44299999999999995,
        0.435
    ],
    "disc": [
        0.622,
        0.41,
        0.426
    ],
    "discard": [
        0.24,
        0.34299999999999997,
        0.337
    ],
    "discarded": [
        0.22899999999999998,
        0.46,
        0.308
    ],
    "discards": [
        0.24,
        0.46399999999999997,
        0.391
    ],
    "discern": [
        0.45899999999999996,
        0.5660000000000001,
        0.518
    ],
    "discernible": [
        0.42700000000000005,
        0.441,
        0.48100000000000004
    ],
    "discerning": [
        0.542,
        0.584,
        0.78
    ],
    "discernment": [
        0.408,
        0.47100000000000003,
        0.6940000000000001
    ],
    "discharge": [
        0.42700000000000005,
        0.5379999999999999,
        0.578
    ],
    "disciple": [
        0.765,
        0.385,
        0.462
    ],
    "disciplinary": [
        0.562,
        0.593,
        0.7959999999999999
    ],
    "discipline": [
        0.615,
        0.47100000000000003,
        0.8059999999999999
    ],
    "disciplined": [
        0.728,
        0.45,
        0.75
    ],
    "disclaim": [
        0.235,
        0.509,
        0.321
    ],
    "disclaimer": [
        0.36700000000000005,
        0.5710000000000001,
        0.542
    ],
    "disclose": [
        0.49,
        0.57,
        0.545
    ],
    "disclosed": [
        0.271,
        0.575,
        0.546
    ],
    "disclosure": [
        0.5,
        0.615,
        0.71
    ],
    "disco": [
        0.71,
        0.8059999999999999,
        0.575
    ],
    "discoloration": [
        0.22399999999999998,
        0.373,
        0.414
    ],
    "discolored": [
        0.204,
        0.34,
        0.26899999999999996
    ],
    "discomfort": [
        0.153,
        0.7190000000000001,
        0.272
    ],
    "disconcerted": [
        0.1,
        0.612,
        0.28800000000000003
    ],
    "disconcerting": [
        0.106,
        0.5489999999999999,
        0.26899999999999996
    ],
    "disconnect": [
        0.43799999999999994,
        0.292,
        0.191
    ],
    "disconnected": [
        0.292,
        0.276,
        0.17300000000000001
    ],
    "disconnection": [
        0.16699999999999998,
        0.28300000000000003,
        0.27699999999999997
    ],
    "disconnects": [
        0.256,
        0.35700000000000004,
        0.24100000000000002
    ],
    "discontent": [
        0.24,
        0.53,
        0.263
    ],
    "discontinuance": [
        0.12300000000000001,
        0.741,
        0.337
    ],
    "discontinue": [
        0.354,
        0.396,
        0.349
    ],
    "discontinuity": [
        0.303,
        0.439,
        0.25
    ],
    "discontinuous": [
        0.233,
        0.409,
        0.316
    ],
    "discord": [
        0.115,
        0.882,
        0.465
    ],
    "discount": [
        0.7240000000000001,
        0.53,
        0.302
    ],
    "discounted": [
        0.677,
        0.47100000000000003,
        0.43
    ],
    "discourage": [
        0.184,
        0.44299999999999995,
        0.267
    ],
    "discouraged": [
        0.22,
        0.304,
        0.09
    ],
    "discouragement": [
        0.11199999999999999,
        0.319,
        0.20600000000000002
    ],
    "discouraging": [
        0.16699999999999998,
        0.469,
        0.281
    ],
    "discourse": [
        0.41,
        0.55,
        0.8029999999999999
    ],
    "discover": [
        0.7709999999999999,
        0.7929999999999999,
        0.6729999999999999
    ],
    "discovery": [
        0.823,
        0.627,
        0.8140000000000001
    ],
    "discredit": [
        0.075,
        0.529,
        0.355
    ],
    "discredited": [
        0.11199999999999999,
        0.491,
        0.182
    ],
    "discreet": [
        0.552,
        0.21600000000000003,
        0.532
    ],
    "discrepancy": [
        0.26,
        0.643,
        0.41700000000000004
    ],
    "discrete": [
        0.585,
        0.231,
        0.429
    ],
    "discretion": [
        0.552,
        0.32,
        0.685
    ],
    "discretionary": [
        0.52,
        0.365,
        0.446
    ],
    "discriminate": [
        0.125,
        0.7609999999999999,
        0.366
    ],
    "discriminating": [
        0.16,
        0.7829999999999999,
        0.462
    ],
    "discrimination": [
        0.051,
        0.7240000000000001,
        0.379
    ],
    "discus": [
        0.542,
        0.423,
        0.34299999999999997
    ],
    "discuss": [
        0.396,
        0.769,
        0.509
    ],
    "discussion": [
        0.33299999999999996,
        0.8420000000000001,
        0.536
    ],
    "disdain": [
        0.153,
        0.446,
        0.441
    ],
    "disdainful": [
        0.09699999999999999,
        0.48,
        0.263
    ],
    "disease": [
        0.040999999999999995,
        0.539,
        0.33299999999999996
    ],
    "diseased": [
        0.12300000000000001,
        0.51,
        0.134
    ],
    "disembodied": [
        0.16699999999999998,
        0.62,
        0.41200000000000003
    ],
    "disengage": [
        0.406,
        0.529,
        0.304
    ],
    "disengagement": [
        0.327,
        0.373,
        0.395
    ],
    "disfigured": [
        0.153,
        0.613,
        0.336
    ],
    "disgrace": [
        0.061,
        0.531,
        0.331
    ],
    "disgraced": [
        0.071,
        0.6609999999999999,
        0.25
    ],
    "disgraceful": [
        0.08199999999999999,
        0.7020000000000001,
        0.24
    ],
    "disgruntled": [
        0.10400000000000001,
        0.6579999999999999,
        0.442
    ],
    "disguise": [
        0.573,
        0.6940000000000001,
        0.431
    ],
    "disguised": [
        0.5,
        0.615,
        0.326
    ],
    "disgust": [
        0.052000000000000005,
        0.775,
        0.317
    ],
    "disgusted": [
        0.051,
        0.773,
        0.27399999999999997
    ],
    "disgusting": [
        0.031,
        0.7959999999999999,
        0.245
    ],
    "dish": [
        0.552,
        0.255,
        0.264
    ],
    "disheartened": [
        0.153,
        0.34299999999999997,
        0.23800000000000002
    ],
    "disheartening": [
        0.01,
        0.353,
        0.22399999999999998
    ],
    "dishonest": [
        0.191,
        0.491,
        0.163
    ],
    "dishonesty": [
        0.094,
        0.5920000000000001,
        0.348
    ],
    "dishonor": [
        0.10400000000000001,
        0.62,
        0.185
    ],
    "dishonorable": [
        0.11199999999999999,
        0.6409999999999999,
        0.28
    ],
    "dishwasher": [
        0.48,
        0.29600000000000004,
        0.324
    ],
    "disillusionment": [
        0.051,
        0.519,
        0.19
    ],
    "disinclination": [
        0.125,
        0.491,
        0.33
    ],
    "disincline": [
        0.45799999999999996,
        0.45399999999999996,
        0.278
    ],
    "disinclined": [
        0.385,
        0.442,
        0.364
    ],
    "disinfect": [
        0.44799999999999995,
        0.38799999999999996,
        0.648
    ],
    "disinfectant": [
        0.531,
        0.429,
        0.46
    ],
    "disinfection": [
        0.517,
        0.556,
        0.473
    ],
    "disinformation": [
        0.23,
        0.5770000000000001,
        0.26
    ],
    "disingenuous": [
        0.19399999999999998,
        0.509,
        0.204
    ],
    "disintegrate": [
        0.14300000000000002,
        0.66,
        0.364
    ],
    "disintegration": [
        0.094,
        0.551,
        0.381
    ],
    "disinterested": [
        0.39799999999999996,
        0.284,
        0.392
    ],
    "disjoint": [
        0.35100000000000003,
        0.385,
        0.322
    ],
    "disjointed": [
        0.32299999999999995,
        0.518,
        0.365
    ],
    "disjunctive": [
        0.28600000000000003,
        0.48100000000000004,
        0.4
    ],
    "disk": [
        0.573,
        0.423,
        0.41200000000000003
    ],
    "diskette": [
        0.531,
        0.255,
        0.391
    ],
    "dislike": [
        0.156,
        0.406,
        0.321
    ],
    "disliked": [
        0.062,
        0.51,
        0.221
    ],
    "disliking": [
        0.163,
        0.637,
        0.366
    ],
    "dislocated": [
        0.125,
        0.625,
        0.2
    ],
    "dislocation": [
        0.22899999999999998,
        0.565,
        0.373
    ],
    "dislodge": [
        0.214,
        0.769,
        0.35600000000000004
    ],
    "disloyal": [
        0.062,
        0.5820000000000001,
        0.245
    ],
    "disloyalty": [
        0.187,
        0.716,
        0.267
    ],
    "dismal": [
        0.19399999999999998,
        0.45,
        0.192
    ],
    "dismantle": [
        0.34700000000000003,
        0.644,
        0.462
    ],
    "dismay": [
        0.314,
        0.6809999999999999,
        0.45899999999999996
    ],
    "dismayed": [
        0.165,
        0.735,
        0.389
    ],
    "dismemberment": [
        0.10400000000000001,
        0.86,
        0.47
    ],
    "dismiss": [
        0.16699999999999998,
        0.541,
        0.509
    ],
    "dismissal": [
        0.153,
        0.723,
        0.271
    ],
    "dismissive": [
        0.188,
        0.541,
        0.43
    ],
    "dismount": [
        0.361,
        0.423,
        0.391
    ],
    "disobedience": [
        0.051,
        0.868,
        0.369
    ],
    "disobedient": [
        0.276,
        0.706,
        0.353
    ],
    "disobey": [
        0.14300000000000002,
        0.556,
        0.491
    ],
    "disorder": [
        0.115,
        0.816,
        0.218
    ],
    "disordered": [
        0.21,
        0.7140000000000001,
        0.28800000000000003
    ],
    "disorderly": [
        0.188,
        0.748,
        0.385
    ],
    "disorganized": [
        0.052000000000000005,
        0.507,
        0.184
    ],
    "disorientation": [
        0.163,
        0.47200000000000003,
        0.212
    ],
    "disoriented": [
        0.22699999999999998,
        0.643,
        0.22699999999999998
    ],
    "disown": [
[truncated: 1,154,478 more chars]
