# Supplementary material for: An effective emotion tendency perception model in empathic dialogue
Source: PLoS One. 2023 Mar 10;18(3):e0282926. doi: 10.1371/journal.pone.0282926 (PMC10004494; doi:10.1371/journal.pone.0282926)
Supplement: S1 File — (ZIP) [file pone.0282926.s001.zip › code/data/vocab_idf.json]

{"[UNK]": 0.0, "[PAD]": 0.0, "[EOS]": 0.0, "[SOS]": 0.0, "[USR]": 0.0, "[SYS]": 0.0, "[KG]": 0.0, "[CLS]": 0.0, "i": 0.4724191364658723, "remember": 4.875639270150951, "going": 3.112513336046857, "to": 1.0853266786571827, "see": 3.7876687094528325, "the": 1.2650243215068222, "fireworks": 8.568261710543721, "with": 2.514938009849685, "my": 1.1177461892652483, "best": 4.172270535519468, "friend": 3.385916520248106, ".": 0.47102563088908417, "it": 1.328418793258196, "was": 1.5461291890400342, "first": 3.811443974946491, "time": 2.93499111762947, "we": 3.1927518481657797, "ever": 4.633010578996369, "spent": 5.687659744243362, "alone": 4.72184446221357, "together": 5.115896042307167, "although": 7.207285157408121, "there": 3.353190092598952, "a": 1.0992348723152208, "lot": 3.8657379792997206, "of": 1.8502756534906968, "people": 3.7351594565096238, ",": 1.3615135679639372, "felt": 3.8272503016442174, "like": 2.9295512326312356, "only": 4.540680364481304, "in": 1.9592831560189794, "world": 5.229826650617882, "this": 2.963379184542403, "you": 1.605473886892216, "were": 3.477737566763309, "love": 3.953388749094245, "or": 3.8168290175773785, "just": 2.7234861676009885, "?": 1.7419063097745677, "miss": 4.75274960549642, "her": 3.184110743646082, "where": 4.392721259663093, "has": 3.8553588247527486, "she": 2.988154597248742, "gone": 5.508381617165979, "no": 3.2328894360446743, "longer": 6.681192061511342, "talk": 5.350386386009105, "feels": 5.860211509441512, "hitting": 7.381943841456507, "blank": 9.484552442417877, "wall": 7.603180814500135, "when": 2.4639150063790676, "darkness": 9.312702185491217, "oh": 3.0178246844449585, "ya": 7.133177185254399, "do": 2.3963523666546456, "not": 1.9087434570504362, "really": 2.7184327349582778, "how": 3.1452960394305745, "dont": 5.446998714542522, "feel": 3.275585223885771, "so": 1.9520292033993036, "..": 4.605545590800058, "its": 4.365062743409539, "wonder": 6.553358690001457, "actually": 5.119068130613311, "hit": 5.188969164269617, "walls": 8.730780640041496, "times": 4.923464768999974, "but": 2.5428185313974927, "get": 2.7899130354031048, "by": 3.92675959530824, "virtually": 10.059916587321439, "thought": 4.545592185028512, "and": 1.4621064941382906, "used": 4.639873351029311, "sweatings": 11.563993984097714, "hi": 6.373818776169379, "are": 2.6402695863913133, "doing": 4.549628970057317, "today": 3.654320887273984, "good": 2.889284354806492, "about": 2.8846819432050403, "im": 4.7165196360005055, "trying": 4.82347462449149, "understand": 5.09087519052402, "someone": 3.9219495812244554, "can": 2.8206218528237446, "they": 2.8471305975529075, "have": 1.9462903067302855, "never": 3.8968357287785653, "cheated": 6.202701818388288, "on": 2.39473605722276, "wife": 4.385448500334013, "thats": 4.485230908221895, "something": 4.0751410283642535, "should": 4.155463417203086, "yea": 5.30920409604269, "n't": 4.365436505327551, "been": 3.046101037567202, "easy": 6.0917233104262385, "am": 1.9333984185407302, "proud": 5.003670781973131, "job": 3.6678133754822215, "interviews": 7.575009937533438, "always": 3.7142802264928427, "make": 3.953388749094245, "me": 2.1957955275059495, "sweat": 8.428499768168564, "bullets": 9.69219180719612, "makes": 4.640857603077273, "uncomfortable": 7.662021314523068, "general": 7.5035509735512935, "be": 2.56049329672921, "looked": 5.716111165467755, "at": 2.5660427005378796, "under": 6.1703664377453515, "microscope": 11.563993984097714, "that": 1.4712506389147322, "nervous": 4.634477213334063, "prepared": 5.484060789002123, "getting": 4.164901757933448, "then": 4.322269598712482, "having": 4.519524881799754, "curve": 9.312702185491217, "ball": 7.151195690757078, "thrown": 8.23178947392251, "throws": 8.889845334671184, "off": 4.004434488090013, "year": 3.93110847870258, "over": 3.9248328124385403, "300": 8.385940153749766, "students": 7.30838127427949, "enginering": 10.870846803537768, "school": 3.8272503016442174, "sounds": 4.054658718081121, "great": 3.500301349828197, "!": 1.6214299595797919, "what": 2.627958887531672, "is": 1.5733200698826688, "your": 3.3431873057634025, "major": 6.604651984389007, "computer": 6.330215138687247, "science": 7.5035509735512935, "very": 3.245861673479728, "happy": 3.6473687919483275, "achievement": 8.214089896823108, "family": 3.9776976769449925, "lost": 4.667805341487041, "last": 3.3179535631820456, "got": 2.9292844592536365, "angry": 5.501372242673403, "sorry": 3.9605946443570432, "hear": 4.042405331275356, "did": 2.3892807897646815, "happen": 5.091647689596813, "out": 2.725732301212061, "blue": 6.958823798109622, "yes": 4.026031324329504, "complete": 7.351866386219228, "surprise": 5.609452791094329, "during": 5.490949449997308, "christmas": 5.974874417761652, "few": 4.384686014593679, "years": 3.923630455674717, "ago": 4.388504270473491, "any": 4.4187978491005415, "presents": 7.724541671504402, "wow": 4.027096854531543, "must": 4.23818648150194, "terrible": 4.94592278023803, "imagine": 5.59273214430725, "lvoe": 10.870846803537768, "since": 4.670337629495077, "day": 3.2422075890240856, "for": 1.929203204102285, "as": 3.6865967977444263, "worst": 5.614654363290402, "coworker": 5.726263536931773, "allowed": 7.746281658140808, "work": 3.199485880347124, "remotely": 10.177699622977823, "...": 4.379364831380398, "wish": 4.660748860593462, "could": 3.68887470305742, "well": 3.3871806541337053, "too": 3.4840662133394376, "unfortnuate": 12.257141164657659, "because": 3.9313506387715678, "unbiased": 12.257141164657659, "our": 4.1658198911272475, "performer": 9.549090963555448, "curious": 8.30589744607623, "went": 3.5465216367153602, "park": 5.798802881312868, "set": 6.288433604672292, "bench": 8.130006779612566, "notice": 6.7558829541129315, "wallet": 6.3599872970209175, "man": 4.603646254996405, "came": 4.488185120119326, "from": 3.3495288233385274, "behind": 5.991839951919948, "giving": 6.47024378329095, "back": 3.5319586696988883, "sweet": 5.429511930154806, "hope": 3.6622464655775686, "acknowledged": 10.647703252223558, "his": 3.855134383050538, "kind": 4.351699515597372, "gesture": 7.838300556861061, "grateful": 6.346344520617131, "money": 4.311940032244899, "rejected": 8.179603720751938, "all": 2.9829812799685214, "an": 3.4484731025509436, "excuse": 8.037633459481551, "let": 4.722912838383569, "dissuade": 10.870846803537768, "reaching": 9.261408891103667, "goals": 7.478017671546128, "happened": 4.5005178301188, "place": 4.87315170667915, "wanted": 4.5082498274021265, "once": 4.710167047141131, "three": 5.967425593748661, "had": 2.6589566933307136, "board": 7.469649421875612, "entire": 6.044535068906139, "house": 3.9956147162611906, "hurricane": 6.723751675930138, "coming": 4.733659852084161, "damage": 7.337160238829533, "luckily": 6.324895977209647, "ok": 5.414457882419236, "preschool": 8.791405261857932, "pants": 6.156822212637594, "fell": 5.630423415408633, "down": 4.255786138830956, "front": 5.268727982658067, "whole": 5.29679343555635, "class": 5.361458466909791, "embarassed": 8.179603720751938, "haha": 5.437124799983528, "yeah": 4.022310884215601, "would": 3.2679463413330123, "bad": 3.664284069320431, "almost": 4.948598367118468, "cried": 6.881862756973493, "cause": 6.735680246795412, "everyone": 4.950609765718153, "laughing": 7.315498742048354, "things": 4.1594105909934385, "go": 3.2765913867174787, "way": 4.112461981209899, "beach": 5.816194624024737, "changed": 6.576968555640591, "track": 7.220188562244029, "straight": 7.169544829425274, "us": 4.8657259299823, "boyfriend": 5.35842663032767, "didnt": 5.530907762298911, "want": 4.232606293051963, "leave": 5.285472559931868, "second": 6.212135850621646, "vacation": 4.913068314084592, "difference": 7.939653051121348, "one": 3.1829642174943467, "evening": 7.213716047738411, "home": 3.75648394188152, "tree": 7.080991432083829, "broke": 5.2227532347421555, "through": 4.473500568436405, "ceiling": 8.593579518528012, "scary": 4.902778834236182, "hurt": 5.459200751682728, "though": 4.301716075744986, "feet": 7.010117092497172, "away": 4.119452979680053, "daughter": 4.506096046685856, "fine": 5.719001340889988, "everything": 4.503088525621901, "else": 5.402786662402637, "fixed": 6.801820049299956, "indeed": 6.891165149635807, "five": 7.280407422237084, "months": 4.915009434072937, "while": 4.329095563782881, "repairs": 8.568261710543721, "being": 4.320838471455699, "done": 4.789198832371806, "now": 3.4823643486136726, "better": 4.281576506162456, "than": 4.616537338264024, "week": 3.6310935683293386, "watching": 5.267805898683098, "cup": 6.6440130582695875, "lo": 9.079087334309712, "behold": 8.999044626636175, "croatia": 8.325315531933333, "beat": 6.727712077146235, "host": 9.6180838350424, "country": 5.775564035381227, "russia": 9.549090963555448, "saw": 4.188424971942876, "game": 4.973006358462453, "won": 5.100964527177043, "penalty": 10.870846803537768, "kicks": 9.079087334309712, "both": 5.621194608971012, "countries": 8.54356909795335, "each": 5.693285638125531, "other": 3.6064665818669397, "win": 5.32469327308515, "co": 8.037633459481551, "asking": 6.504568525832025, "questions": 7.405110900738041, "use": 5.54661805520523, "mobile": 9.423927820601442, "same": 4.772772521371527, "frustrating": 6.296135825034384, "answer": 7.287327865081657, "thing": 4.539344953644076, "older": 5.984264158111491, "telling": 6.4825896191132495, "cell": 7.593702070545591, "phone": 5.3891667556873655, "using": 6.739688268192951, "deleting": 11.563993984097714, "contacts": 9.859245891859288, "worked": 5.33449727318177, "truck": 6.168096289210812, "weekend": 4.257462585158208, "$": 5.399627102112268, "215": 11.563993984097714, "parts": 7.512209036294408, "special": 5.904511768338092, "tool": 8.823153960172512, "still": 4.140127076920348, "fix": 6.231275190832344, "engine": 8.130006779612566, "problem": 6.145673825154979, "sometimes": 4.557298757260672, "driving": 5.357418057372786, "sputters": 12.257141164657659, "jerks": 9.038265339789458, "barely": 6.924422371392289, "power": 6.608166926496452, "drives": 7.565793282428515, "replaced": 7.791233046003074, "many": 4.665784117959107, "nothing": 5.158765526066872, "long": 4.056578367649094, "found": 4.105519517687909, "myself": 4.368431640475644, "divorced": 8.325315531933333, "life": 4.068729856578628, "living": 5.81779079355756, "sad": 4.48903078613167, "depressed": 7.294296534397751, "due": 6.191033074553911, "insecurities": 10.059916587321439, "society": 7.926407824371327, "grew": 6.905283031181591, "solitude": 9.549090963555448, "accomplished": 7.5035509735512935, "dream": 6.2557262866965075, "absailing": 11.158528875989548, "familiar": 7.966681723509267, "abseiling": 11.563993984097714, "glad": 4.681556513099865, "rappeling": 12.257141164657659, "building": 7.036785339579334, "amazing": 4.88439479825333, "hello": 7.273534542949322, "such": 4.628623538082603, "mood": 7.461350619060917, "new": 3.346825388331643, "funny": 6.154582570044089, "-": 5.487499187805155, "built": 7.538642293362564, "camping": 6.373818776169379, "kid": 4.866342642921982, "ton": 6.9996457926298765, "backyard": 7.337160238829533, "space": 7.529753345945317, "plans": 5.929204380928463, "fun": 4.249441151773633, "wonderful": 5.492102187877117, "fire": 6.8454951128026185, "planning": 6.123743121661009, "turned": 5.697525927164416, "blast": 7.301314107056397, "moved": 5.1254426541907465, "already": 5.511904815173296, "working": 4.930017872398365, "decorating": 9.12164694872851, "appliances": 9.484552442417877, "took": 4.430299066499365, "drink": 6.362738330392808, "before": 4.338148676492413, "friends": 3.9005863192042334, "take": 4.1500236939072686, "why": 4.117700642783049, "guilty": 6.422330427595053, "taking": 5.051505988247294, "moment": 6.036550994557919, "wrong": 5.32469327308515, "later": 5.806670742513482, "night": 3.9442697703150427, "started": 4.874394714918746, "feeling": 4.294377234489543, "big": 4.493269876837436, "drinker": 10.465381695429603, "unless": 7.461350619060917, "promised": 6.76407972131711, "mum": 8.495941048964095, "dad": 5.008637092287048, "vomiting": 8.823153960172512, "mess": 6.517348252478424, "dress": 6.743712418492676, "knew": 4.962763865368837, "married": 5.626457779015286, "4": 5.742428473785129, "weeks": 4.940592987474682, "learned": 6.288433604672292, "husband": 4.481025687558916, "affair": 8.51947154637429, "ongoing": 10.177699622977823, "after": 4.027896747921746, "wedding": 6.1129555305320125, "him": 3.459441584538735, "sleeping": 6.7518096287252956, "close": 5.311127173558431, "ashamed": 6.2240549428588565, "character": 7.86269200998522, "choose": 8.098258081297987, "stay": 5.333512536519231, "told": 4.770527851517704, "3": 5.257718697149698, "parents": 4.813477481542067, "picked": 6.743712418492676, "up": 2.955589912628091, "car": 3.7583156305996055, "surprised": 5.541757778322977, "gon": 5.840408882145332, "na": 5.733578858508146, "buy": 5.182177966691615, "own": 5.228939732599654, "awesome": 4.360588463014618, "them": 3.486546834766514, "thankful": 5.739469891745383, "nearing": 11.563993984097714, "40": 7.315498742048354, "find": 4.429501618291236, "thinking": 5.2835981451375185, "teen": 8.23178947392251, "early": 5.850261178588344, "twenties": 9.12164694872851, "scared": 4.44597777963238, "will": 3.1546087453157807, "regrets": 9.166098711299343, "don": 8.999044626636175, "'": 6.351779316603088, "research": 7.181967349423831, "article": 8.924936654482455, "top": 6.371037133207502, "journal": 10.177699622977823, "accepted": 6.76407972131711, "publication": 10.177699622977823, "topic": 9.079087334309712, "medieval": 11.563993984097714, "poet": 11.158528875989548, "geoffrey": 11.563993984097714, "chaucer": 11.563993984097714, "he": 2.7831296901911977, "english": 7.642020647816398, "fourteenth": 12.257141164657659, "century": 9.6180838350424, "irritating": 7.575009937533438, "coworkers": 6.362738330392808, "think": 3.5184057032941847, "does": 4.324061392777244, "drive": 5.6120501951520145, "nuts": 7.520942716263162, "janitor": 10.465381695429603, "statuette": 10.311231015602345, "offered": 6.47024378329095, "grandmother": 5.899298898149558, "sister": 4.968896763637534, "important": 5.52254950468471, "object": 9.6180838350424, "replace": 7.10384957015988, "type": 6.260689076038637, "grocery": 6.044535068906139, "store": 4.9419227749046835, "possible": 6.780677612726147, "old": 3.799697977647195, "given": 6.566781710333598, "mother": 5.338445945637186, "tolerate": 9.6180838350424, "waiters": 11.158528875989548, "insensitivity": 11.158528875989548, "poor": 6.440030004694454, "service": 6.629520050967021, "requested": 9.366769406761493, "french": 8.30589744607623, "fries": 8.098258081297987, "served": 8.30589744607623, "burger": 7.226703243265223, "instead": 5.967425593748661, "left": 4.638890066780963, "filled": 7.10384957015988, "food": 4.780668783493753, "disgust": 9.261408891103667, "fridge": 7.069755358816903, "completely": 6.136843745706708, "empty": 6.772344231167003, "guilth": 11.563993984097714, "hard": 3.8553588247527486, "courage": 8.008645922608299, "thanks": 5.8585462301224505, "heat": 7.603180814500135, "ate": 5.27149934701845, "flashbacks": 10.311231015602345, "traumised": 12.257141164657659, "recently": 4.13953041819143, "frightened": 7.672173685987087, "half": 6.349058226488728, "death": 6.776502241315667, "eating": 5.701784272846993, "some": 3.3661799518765108, "chips": 8.51947154637429, "balcony": 8.593579518528012, "dropped": 6.283331552788397, "swarmed": 10.059916587321439, "seagulls": 10.059916587321439, "live": 4.851037783420643, "near": 6.1980179690758614, "ocean": 7.662021314523068, "ran": 5.507209970869089, "quickly": 6.523799887759913, "inside": 6.19335595597005, "donr": 12.257141164657659, "know": 3.343994625505852, "dangerous": 7.366792036435904, "fall": 6.052583402088968, "7": 6.9996457926298765, "stories": 7.692792973189822, "younger": 5.868579759112029, "pc": 8.214089896823108, "play": 5.084716587532813, "video": 5.9804976753160135, "games": 5.82099079628823, "girlfriend": 4.542910019808573, "tries": 8.286849251105536, "rough": 6.265676617549676, "days": 4.354653727494804, "lol": 4.75274960549642, "daughters": 6.622351561488409, "guess": 5.1604197861628975, "mom": 4.682069465150097, "passed": 4.818169572261796, "torch": 11.563993984097714, "stop": 5.641075979524841, "internet": 6.939021170813442, "future": 5.880414216759031, "jobs": 6.814723454135865, "opening": 7.651970978669567, "online": 6.003312353082185, "keep": 4.788627893161322, "promise": 7.826324365814345, "made": 4.04538676728246, "suppose": 6.93413118551925, "help": 4.5424636908567315, "move": 5.247732231949021, "apartment": 5.860211509441512, "come": 4.651748799842724, "seduced": 10.647703252223558, "mine": 5.155465193038214, "kids": 4.196601118119019, "who": 4.23818648150194, "remained": 9.038265339789458, "committed": 8.037633459481551, "cheat": 6.836606165385372, "tutor": 9.484552442417877, "chinese": 8.249807979425187, "struggle": 7.994461287616343, "extra": 6.072992273720175, "along": 6.396354941191793, "sure": 3.727426692687749, "inspiring": 8.286849251105536, "much": 3.7615802733685344, "seeing": 5.493256256095223, "grasp": 9.69219180719612, "concept": 9.772234514869657, "finding": 6.836606165385372, "effective": 10.059916587321439, "ways": 7.294296534397751, "pet": 5.669591149832862, "put": 4.690830149885195, "heartbroken": 7.163390963850896, "dog": 3.811443974946491, "16": 7.412954078199067, "heartbreaking": 8.345118159229513, "helped": 5.952692362235677, "matter": 6.4194107174917185, "happens": 5.4990466602299275, "memories": 5.2696509176566675, "true": 5.604278135304311, "'ll": 4.860192562036644, "forget": 6.376608178256958, "those": 4.677973197261582, "drove": 6.647669369472698, "dairy": 8.673622226201548, "queen": 8.855943782995503, "closed": 7.151195690757078, "ice": 6.327552021267763, "cream": 6.601149353837806, "their": 4.500090022625645, "hours": 5.54661805520523, "flat": 7.389606714202076, "tire": 7.280407422237084, "able": 4.395414086833678, "nail": 8.146267300484347, "road": 5.641075979524841, "houses": 7.746281658140808, "'s": 3.5528047261682527, "birthday": 4.665279449767725, "again": 4.790341689639056, "babies": 6.943935185615871, "awe": 7.366792036435904, "bet": 4.571438103423111, "sights": 10.059916587321439, "precious": 8.067486422631232, "little": 4.118868526127473, "child": 5.339435554822353, "amusement": 7.512209036294408, "rides": 7.791233046003074, "brings": 7.2465058705614025, "decided": 5.476083538721479, "iternational": 11.158528875989548, "trip": 4.803579293014285, "experience": 5.529709439806803, "most": 5.008637092287048, "memorable": 8.791405261857932, "helpful": 7.389606714202076, "enjoy": 5.360446833034946, "booked": 8.098258081297987, "planned": 5.956355369994414, "person": 4.909197341508971, "stayed": 6.636740298940508, "also": 5.13025035575885, "around": 4.478929690145166, "auckland": 11.563993984097714, "super": 5.105655700752923, "local": 6.168096289210812, "treat": 6.953836256598582, "nice": 3.748786921908625, "locals": 11.158528875989548, "willing": 8.037633459481551, "navigate": 10.647703252223558, "recommendations": 10.059916587321439, "try": 4.751648889920234, "onnce": 11.563993984097714, "care": 4.869431925576618, "cousin": 6.301303795192827, "ailing": 10.177699622977823, "stomach": 7.194546131630691, "caused": 7.329887479500454, "apparently": 7.453120119924401, "slept": 7.850421917393405, "immediately": 7.405110900738041, "afraid": 5.393337773204704, "two": 4.871910241591085, "admitted": 8.889845334671184, "hospital": 6.2582046027109755, "ill": 7.092355190734144, "manager": 6.2582046027109755, "isnt": 7.584312330195752, "position": 6.324895977209647, "sales": 7.994461287616343, "lies": 8.23178947392251, "takes": 6.184096630557253, "bonus": 6.708065079762438, "believe": 4.604120750853469, "normally": 7.207285157408121, "comfortable": 6.929264995868077, "lending": 9.954556071663612, "mustered": 11.563993984097714, "trust": 5.613351431509986, "loan": 7.10384957015988, "vehicle": 7.469649421875612, "ouch": 7.42085925770618, "safe": 6.290994425533966, "driver": 6.570165808317839, "known": 7.389606714202076, "seen": 5.376757082471653, "crazy": 5.478356266972481, "hoping": 5.726263536931773, "goes": 5.856883719348837, "shopping": 5.932782202276347, "yesterday": 4.291595591527667, "bought": 4.745069918822192, "2000": 7.939653051121348, "bag": 6.45200619574117, "kill": 7.086657169619507, "check": 5.952692362235677, "comes": 5.997559700592736, "next": 4.146713927082633, "spends": 9.12164694872851, "clothing": 8.495941048964095, "accessories": 11.563993984097714, "women": 7.301314107056397, "pleasure": 8.701793103168244, "hate": 4.626679902874032, "tired": 6.510937974117505, "crowded": 8.619555004931273, "customers": 8.286849251105536, "checkouts": 10.647703252223558, "open": 6.003312353082185, "more": 4.09206190585259, "eople": 11.563993984097714, "especially": 5.675116025764832, "busy": 6.034564896586289, "twice": 7.042205407048672, "amount": 6.655022343777957, "usually": 5.568786450710896, "sounded": 7.724541671504402, "need": 4.5469359702251255, "whoever": 8.593579518528012, "least": 5.032387758889687, "correct": 7.826324365814345, "maybe": 4.602697938187546, "training": 6.464127556273515, "hire": 7.875114529983777, "if": 3.836899499317871, "structure": 9.366769406761493, "causing": 8.130006779612566, "24": 8.495941048964095, "hour": 6.311720556051083, "10": 5.772505929022406, "chance": 6.205051995733242, "screwed": 8.619555004931273, "gotten": 6.168096289210812, "yet": 5.397526261003456, "excited": 4.614617030424756, "moving": 5.672349772271942, "hometown": 7.86269200998522, "looking": 4.456159093399918, "forward": 5.050022308449902, "bumped": 8.268157118093384, "into": 4.096051651811861, "reversing": 10.870846803537768, "wait": 4.232606293051963, "owner": 7.428827427355357, "deal": 5.792552860967697, "part": 5.542970634748187, "hold": 6.692620757334964, "parked": 7.682430186154275, "wandered": 10.647703252223558, "somewhere": 6.772344231167003, "spouse": 7.436859599052621, "favorite": 4.901500061683405, "whats": 7.226703243265223, "rather": 6.849969393197539, "anything": 4.567312495921175, "asian": 9.423927820601442, "sleep": 5.485205608818056, "messing": 8.54356909795335, "bed": 5.780168801767975, "decent": 7.226703243265223, "woke": 6.081273894551897, "cartoons": 9.079087334309712, "yard": 6.00523728149177, "dirty": 7.2465058705614025, "afterwards": 6.929264995868077, "dirt": 8.345118159229513, "grass": 7.593702070545591, "itchy": 9.859245891859288, "shower": 6.98928300559433, "afterward": 8.823153960172512, "chocolate": 6.793309359632048, "gosh": 6.863513618305297, "upset": 4.872530781480684, "chocolates": 9.038265339789458, "right": 4.096337243702992, "atleast": 8.023034660060398, "amaretto": 12.257141164657659, "brooklyn": 11.563993984097714, "finally": 4.842568283307069, "overcame": 10.177699622977823, "fear": 6.594180684521712, "water": 5.863550410707027, "swim": 7.381943841456507, "loving": 7.5035509735512935, "beautiful": 6.079197050607058, "4.": 9.166098711299343, "fearless": 11.563993984097714, "compared": 8.130006779612566, "son": 4.404702079300148, "overcome": 7.757331494327393, "concerned": 7.486456540191994, "financial": 6.827795535703218, "situation": 5.694697070963938, "employer": 7.724541671504402, "talking": 5.594008468666855, "boss": 5.4990466602299275, "idea": 5.3881267139919515, "layout": 11.158528875989548, "six": 7.169544829425274, "month": 4.857131647494966, "marks": 8.472951530739397, "outside": 5.282662253632613, "liz": 11.158528875989548, "kissing": 8.568261710543721, "couch": 6.8454951128026185, "breaking": 7.194546131630691, "anyone": 5.370609522127148, "mean": 5.321770718642548, "heard": 5.185567800446126, "noise": 6.692620757334964, "wrecked": 8.179603720751938, "club": 7.584312330195752, "noticed": 6.507748178749405, "taxi": 8.51947154637429, "throw": 6.443010632832592, "late": 5.356410500612485, "rode": 7.791233046003074, "seat": 7.703264273057117, "marriage": 7.151195690757078, "give": 5.06721899391185, "hopefulness": 11.158528875989548, "exactly": 6.052583402088968, "say": 4.908553633730065, "may": 5.9010335039617665, "wao": 9.261408891103667, "sound": 5.798802881312868, "strong": 6.823419161103418, "realtionship": 11.158528875989548, "thank": 5.524930458190452, "which": 5.277065224095895, "daugther": 10.647703252223558, "born": 6.154582570044089, "change": 5.683460997697012, "pure": 9.212618726934235, "learn": 6.191033074553911, "cleaning": 6.4370582343052964, "across": 6.168096289210812, "keychain": 9.954556071663612, "gave": 5.100184800042022, "meant": 7.026032547803071, "sign": 7.315498742048354, "handyman": 10.870846803537768, "keeps": 6.221659732132902, "leaky": 10.465381695429603, "sink": 7.838300556861061, "shows": 6.681192061511342, "says": 7.213716047738411, "ugh": 6.278255399756536, "seriously": 7.280407422237084, "waiting": 5.089331980341214, "wondering": 7.913335742803975, "tried": 5.185567800446126, "calling": 7.266708577878922, "answering": 9.12164694872851, "machine": 7.632168351373387, "every": 4.757717874065429, "worker": 7.512209036294408, "hes": 8.098258081297987, "caught": 5.850261178588344, "eventually": 6.688796660896561, "doubtful": 10.647703252223558, "gets": 5.556410055109848, "100": 6.491950061872814, "dollar": 7.253194858712199, "sitting": 6.083355060755721, "stage": 7.366792036435904, "hug": 8.619555004931273, "auditorium": 10.465381695429603, "event": 7.036785339579334, "music": 6.214508330975277, "hardest": 7.802793868404151, "professionals": 10.647703252223558, "satisfied": 7.109646687844205, "travel": 6.914806912692847, "familly": 10.059916587321439, "potty": 7.603180814500135, "grow": 6.5141379768481755, "shes": 7.994461287616343, "18": 7.207285157408121, "develop": 8.791405261857932, "clapped": 11.158528875989548, "bathroom": 6.248327979215063, "ha": 6.849969393197539, "dinner": 5.326646398706032, "trash": 6.458048510197132, "starting": 5.700362808499616, "full": 5.883821375080646, "sentences": 10.177699622977823, "babbling": 12.257141164657659, "drooling": 10.465381695429603, "against": 6.984141606093911, "sucks": 5.462554583781159, "supposed": 5.784794870156758, "mount": 11.158528875989548, "tv": 5.851912706626816, "helping": 6.498239390780378, "traveled": 8.646223252013433, "realize": 6.3599872970209175, "involved": 7.337160238829533, "ready": 4.503946894773317, "traveling": 7.280407422237084, "peru": 8.999044626636175, "visit": 5.439310593203508, "small": 6.014917899202493, "circle": 9.261408891103667, "ten": 7.405110900738041, "borrow": 6.854463782785379, "debit": 8.162796602435558, "card": 5.9097519550016475, "stranger": 7.020699201827709, "wouldve": 9.772234514869657, "wiped": 9.6180838350424, "meeting": 5.8585462301224505, "turns": 6.3599872970209175, "shut": 7.603180814500135, "omg": 6.91960308495634, "ive": 6.948873467256453, "similar": 7.181967349423831, "sort": 6.739688268192951, "upon": 7.7353525876086175, "lay": 7.672173685987087, "offer": 6.601149353837806, "packages": 9.261408891103667, "bills": 6.387844251523884, "cool": 4.732579938372298, "tell": 4.939264966031162, "wasnt": 6.968874133963123, "expecting": 5.739469891745383, "basically": 7.453120119924401, "stats": 11.158528875989548, "above": 7.593702070545591, "marvel": 9.212618726934235, "movie": 5.258631522407057, "thanos": 10.870846803537768, "pumped": 7.444956809285241, "movies": 5.861879566542209, "called": 5.5189886700617015, "infinity": 9.954556071663612, "war": 8.067486422631232, "neighbors": 5.780168801767975, "snakes": 7.746281658140808, "clean": 5.587643074799779, "mice": 8.619555004931273, "follow": 7.389606714202076, "might": 5.316918695538019, "contact": 7.15727473683346, "district": 8.730780640041496, "34": 8.54356909795335, "thursday": 7.593702070545591, "hopefully": 5.268727982658067, "bar": 6.219270244735521, "hop": 8.924936654482455, "gifts": 7.139147352240903, "state": 6.064778675182786, "bugs": 7.259928890893543, "creep": 8.823153960172512, "freaking": 8.179603720751938, "disappointed": 6.327552021267763, "probably": 5.481775073721267, "promotion": 5.429511930154806, "(": 5.44040528406269, ")": 5.207886323401821, "seems": 5.495568395853603, "forever": 6.303897830369874, "sooner": 8.114006438266125, "betrayed": 8.889845334671184, "cant": 5.40489859560578, "pretty": 4.06374093270556, "accident": 5.960031844723723, "litte": 11.563993984097714, "ripped": 7.556660798865242, "leggings": 11.158528875989548, "dancing": 7.86269200998522, "bourbon": 10.465381695429603, "street": 6.083355060755721, "ahh": 8.385940153749766, "embarrassing": 6.543408359148289, "yep": 6.958823798109622, "shirt": 7.020699201827709, "enough": 5.217480814795582, "cover": 6.9996457926298765, "plus": 7.2465058705614025, "died": 5.095519161718471, "lights": 7.351866386219228, "6": 6.2582046027109755, "dark": 6.314341789530957, "'ve": 5.676502027372709, "freaked": 7.565793282428515, "even": 4.1300319793112825, "signal": 9.423927820601442, "brother": 4.498380620499995, "sell": 7.004867736611028, "soon": 4.797802269437363, "1": 6.566781710333598, "whar": 10.870846803537768, "finish": 6.784870490986183, "annoyed": 6.543408359148289, "making": 5.484060789002123, "jokes": 8.999044626636175, "shame": 6.914806912692847, "bothering": 8.130006779612566, "competent": 10.059916587321439, "spend": 5.843682207490301, "until": 5.19580679774722, "calmed": 9.312702185491217, "okay": 5.2253999058945295, "couple": 5.297742652523683, "scrapes": 11.563993984097714, "dislike": 8.345118159229513, "upsetting": 7.768504794925518, "argue": 8.345118159229513, "constantly": 7.374339242071287, "apartments": 8.999044626636175, "call": 5.344398344164482, "police": 6.238547950161424, "formal": 10.059916587321439, "complaint": 8.924936654482455, "landlord": 7.603180814500135, "friday": 6.343638159019388, "guy": 5.061203938182089, "cuts": 8.855943782995503, "traffic": 6.168096289210812, "swerve": 9.212618726934235, "onto": 7.469649421875612, "shoulder": 8.855943782995503, "upsets": 9.69219180719612, "teenagers": 8.30589744607623, "phones": 7.900432337968066, "boils": 9.772234514869657, "blood": 6.891165149635807, "neighborhood": 6.306498612069931, "quietly": 9.6180838350424, "asked": 5.472684102020015, "needed": 5.421956578510357, "ride": 6.085440567246743, "please": 7.2465058705614025, "friendly": 7.8876933121906365, "creepy": 7.175736799673195, "defnitely": 12.257141164657659, "risk": 7.850421917393405, "declined": 8.673622226201548, "lottery": 5.930991691502559, "winning": 6.819061855734462, "pay": 5.091647689596813, "debts": 8.96130429865333, "number": 6.891165149635807, "pass": 5.8082517705108, "examen": 10.870846803537768, "monday": 6.402069242455231, "reviewed": 9.954556071663612, "content": 6.801820049299956, "course": 6.145673825154979, "studying": 6.072992273720175, "real": 5.822594645870205, "challenge": 8.325315531933333, "exam": 5.40173236604773, "%": 6.943935185615871, "raise": 6.0246931481071355, "ask": 5.717555209039989, "fo": 9.954556071663612, "quite": 5.163736538788892, "welcome": 7.8876933121906365, "supportive": 7.486456540191994, "mortgage": 7.900432337968066, "scares": 7.802793868404151, "lose": 5.986152732799359, "awful": 5.586374843811784, "stuff": 5.228053600507996, "avoid": 7.233260643811382, "outcome": 8.428499768168564, "odd": 7.374339242071287, "ends": 7.724541671504402, "pays": 7.226703243265223, "recovering": 9.12164694872851, "exciting": 5.418735963810314, "guys": 5.595286424112347, "orleans": 9.6180838350424, "meet": 5.7817084479535685, "mary": 10.177699622977823, "workout": 7.768504794925518, "lied": 6.373818776169379, "town": 5.385013063318672, "reschedule": 8.450478674887338, "everyother": 12.257141164657659, "seem": 6.009098290149229, "lazy": 7.351866386219228, "extreme": 8.646223252013433, "accept": 7.556660798865242, "honestly": 6.747752828029681, "uneasy": 7.826324365814345, "turn": 5.856883719348837, "applied": 6.104408469953554, "200+": 10.647703252223558, "none": 7.593702070545591, "bummer": 6.823419161103418, "point": 6.2507880050559255, "stable": 8.568261710543721, "kitchen": 6.498239390780378, "cookies": 7.015394149598015, "confronted": 8.889845334671184, "morning": 5.00296331820114, "blamed": 7.802793868404151, "max": 9.484552442417877, "dogs": 5.472684102020015, "wished": 8.385940153749766, "spoke": 7.682430186154275, "reason": 5.721899893643999, "kinda": 6.4370582343052964, "cold": 6.836606165385372, "torwards": 12.257141164657659, "lived": 6.362738330392808, "5": 5.54054639113668, "o": 7.662021314523068, "smaller": 8.450478674887338, "location": 8.286849251105536, "knowing": 6.560047678152253, "congratulations": 5.642415564453898, "lonely": 5.8355188968511404, "party": 4.857131647494966, "invite": 7.436859599052621, "neighbours": 9.772234514869657, "decide": 7.565793282428515, "cook": 6.739688268192951, "snake": 6.669892506257408, "disgusting": 6.69645953364213, "eww": 8.495941048964095, "running": 5.973007003586856, "forest": 8.760633603191177, "gump": 10.870846803537768, "animal": 6.443010632832592, "control": 6.594180684521712, "copperhead": 10.647703252223558, "posted": 8.098258081297987, "sequel": 10.311231015602345, "hot": 6.156822212637594, "fuzz": 11.563993984097714, "funding": 9.69219180719612, "save": 6.373818776169379, "blind": 7.713846382387654, "lady": 6.265676617549676, "falling": 7.389606714202076, "escalator": 10.870846803537768, "alarmed": 12.257141164657659, "rightfully": 11.158528875989548, "sick": 5.068728428160704, "paying": 6.152347932242673, "proper": 8.730780640041496, "employers": 9.366769406761493, "value": 7.779804350179452, "employees": 8.162796602435558, "doesnt": 7.253194858712199, "mowing": 8.646223252013433, "lawn": 7.015394149598015, "rock": 7.315498742048354, "flew": 7.366792036435904, "neighbor": 5.312090100931824, "window": 6.296135825034384, "relaxed": 7.453120119924401, "terribly": 7.994461287616343, "expenses": 8.286849251105536, "worn": 8.51947154637429, "bathing": 8.791405261857932, "suit": 7.850421917393405, "uears": 10.870846803537768, "gained": 8.037633459481551, "weight": 6.136843745706708, "covers": 8.701793103168244, "extras": 9.772234514869657, "skin": 7.814489908167341, "bunch": 5.9655720250993385, "ladies": 8.54356909795335, "strutting": 11.563993984097714, "suits": 10.311231015602345, "iy": 10.647703252223558, "boosted": 10.059916587321439, "confidence": 7.086657169619507, "name": 6.290994425533966, "allow": 8.130006779612566, "unexpectedly": 8.037633459481551, "november": 8.249807979425187, "grandparent": 9.366769406761493, "closest": 8.791405261857932, "easier": 6.832191147176255, "heal": 8.345118159229513, "less": 6.373818776169379, "anyway": 6.507748178749405, "higher": 7.428827427355357, "paid": 5.638402181140439, "2": 5.143185055091624, "mad": 4.78748699172553, "rude": 6.636740298940508, "either": 5.888953978307166, "argument": 7.412954078199067, "fence": 7.547610963345324, "collapsing": 9.954556071663612, "areas": 8.179603720751938, "climbing": 8.130006779612566, "expensive": 6.159066882491418, "talked": 6.573561397318977, "unfortunately": 6.431141057277208, "relocate": 9.772234514869657, "places": 6.806102711091958, "york": 7.239861327842734, "va": 11.158528875989548, "fl": 9.423927820601442, "decades": 8.593579518528012, "brothers": 6.849969393197539, "yours": 7.220188562244029, "ginally": 11.563993984097714, "siblings": 7.953076071453489, "wishing": 8.037633459481551, "birthfay": 11.563993984097714, "ex": 6.066825758804511, "11": 7.791233046003074, "optometrist": 10.177699622977823, "prescription": 10.177699622977823, "warned": 9.366769406761493, "losing": 6.61169426701442, "vision": 9.079087334309712, "eyes": 6.886503136529996, "staring": 7.584312330195752, "bright": 7.359301364706747, "white": 7.478017671546128, "screen": 7.724541671504402, "computers": 8.855943782995503, "darker": 10.465381695429603, "color": 7.575009937533438, "smart": 6.319604959575232, "warning": 7.826324365814345, "dimming": 12.257141164657659, "program": 7.381943841456507, "f.lux": 12.257141164657659, "high": 4.958019701946858, "sold": 7.098085865443129, "complex": 8.008645922608299, "nostalgia": 8.023034660060398, "another": 4.9143619753258125, "hs": 11.158528875989548, "nearby": 7.900432337968066, "consolidated": 10.870846803537768, "thirty": 9.12164694872851, "minute": 6.939021170813442, "bus": 6.768203438500971, "aw": 6.236117815308132, "showed": 6.563409025854958, "brought": 5.503703246059878, "cake": 5.947222886431142, "goodbye": 8.495941048964095, ":": 5.026578011248366, "stroke": 8.472951530739397, "middle": 6.104408469953554, "july": 8.052448545266692, "tonight": 5.677889952647557, "amusment": 11.158528875989548, "insane": 7.529753345945317, "irma": 8.345118159229513, "....": 6.543408359148289, "news": 5.647791921490278, "59.": 10.870846803537768, "bachelor": 8.286849251105536, "31.": 10.870846803537768, "inspirational": 10.465381695429603, "single": 6.248327979215063, "nowadays": 7.814489908167341, "breakup": 8.924936654482455, "recent": 7.662021314523068, "motorcycle": 7.994461287616343, "paraplegic": 12.257141164657659, "pride": 7.428827427355357, "issues": 6.604651984389007, "sticking": 8.889845334671184, "cop": 8.428499768168564, "pulled": 6.446000171680958, "said": 4.964803988483781, "speeding": 7.512209036294408, "aging": 9.954556071663612, "somebody": 7.2465058705614025, "join": 7.529753345945317, "gym": 6.385023375182242, "yoga": 8.51947154637429, "afford": 6.143458984825427, "unfortunatley": 9.366769406761493, "exercising": 8.4069935629476, "baby": 5.060454593823308, "turtle": 8.098258081297987, "crossing": 8.082753894762021, "hurry": 7.86269200998522, "creek": 9.038265339789458, "darn": 8.345118159229513, "pitiful": 10.465381695429603, "heads": 8.999044626636175, "arthritis": 9.859245891859288, "neck": 8.196698154111239, "pain": 6.298716471627876, "physical": 7.672173685987087, "therapy": 7.622412176428022, "doctor": 5.775564035381227, "recommended": 9.12164694872851, "exercise": 7.662021314523068, "anymore": 5.865224051265056, "impatient": 9.166098711299343, "clock": 9.079087334309712, "ahhh": 9.261408891103667, "sent": 6.330215138687247, "mr": 10.870846803537768, "harris": 11.563993984097714, "closeing": 11.563993984097714, "client": 7.6127502655162855, "result": 7.512209036294408, "signed": 7.538642293362564, "celebrate": 7.080991432083829, "woods": 7.315498742048354, "bite": 7.814489908167341, "63": 10.870846803537768, "coding": 10.465381695429603, "etc": 7.453120119924401, "code": 8.924936654482455, "browser": 11.563993984097714, "finished": 6.188715576413548, "phlebotomy": 10.465381695429603, "thankfully": 6.700313102958121, "hiring": 8.999044626636175, "whew": 9.484552442417877, "anticipate": 9.079087334309712, "dealing": 7.838300556861061, "needles": 9.312702185491217, "look": 5.1111566969432705, "painful": 7.520942716263162, "interview": 5.17795677004799, "recruiter": 9.366769406761493, "positive": 6.161316602225433, "ticket": 6.046541087633005, "luck": 5.560106916991174, "chances": 7.966681723509267, "lucky": 5.473815964053698, "absorbed": 11.563993984097714, "without": 5.074029462914377, "30th": 8.760633603191177, "threw": 5.877018627757893, "held": 7.682430186154275, "parent": 6.6331236584703195, "vet": 6.891165149635807, "cat": 4.82643408211169, "everyday": 6.393509989059561, "plan": 6.046541087633005, "hang": 6.448998674677214, "spouses": 9.859245891859288, "havent": 7.622412176428022, "agree": 5.697525927164416, "envious": 6.2458739902534965, "pool": 6.553358690001457, "stressing": 8.673622226201548, "pets": 6.759972939364456, "interesting": 6.1302719805434736, "visiting": 6.929264995868077, "learning": 6.801820049299956, "culture": 8.855943782995503, "interested": 7.428827427355357, "market": 7.486456540191994, "stressful": 6.566781710333598, "sale": 7.6127502655162855, "rural": 8.855943782995503, "area": 6.2074077094257, "isolated": 7.913335742803975, "transportation": 8.593579518528012, "tomorrow": 4.769967470443919, "clear": 7.520942716263162, "headed": 7.226703243265223, "japan": 8.673622226201548, "start": 4.943920777567357, "support": 6.425258687374141, "considerate": 8.325315531933333, "debt": 7.15727473683346, "previous": 7.875114529983777, "here": 4.890064104776646, "families": 8.146267300484347, "warm": 7.412954078199067, "tough": 5.622507806795972, "cart": 7.913335742803975, "realized": 6.062735773552986, "forgot": 5.493256256095223, "purse": 7.603180814500135, "handle": 6.8454951128026185, "visited": 7.109646687844205, "hill": 8.889845334671184, "run": 5.809835302116445, "dilapidated": 10.870846803537768, ".....": 8.162796602435558, "walked": 5.837146236510516, "sally": 10.647703252223558, "intervention": 9.772234514869657, "25.": 10.311231015602345, "forgotten": 7.994461287616343, "transistion": 12.257141164657659, "girls": 6.2240549428588565, "13": 7.42085925770618, "firned": 11.563993984097714, "simple": 7.512209036294408, "cute": 6.143458984825427, "simpler": 8.179603720751938, "smallest": 9.954556071663612, "distance": 7.053134477580863, "somehow": 7.151195690757078, "misplaced": 9.772234514869657, "drivers": 7.163390963850896, "registration": 10.870846803537768, "insurance": 6.4281955470474506, "ruined": 6.929264995868077, "bob": 10.465381695429603, "ta": 7.207285157408121, "pick": 6.062735773552986, "test": 4.8228837825245225, "geuss": 12.257141164657659, "scored": 7.703264273057117, "eyesight": 10.870846803537768, "devastated": 6.8454951128026185, "gradually": 10.465381695429603, "worse": 6.123743121661009, "suddenly": 6.968874133963123, "blurry": 12.257141164657659, "emergency": 7.2465058705614025, "'re": 6.263179737351089, "memory": 6.984141606093911, "reach": 7.682430186154275, "these": 5.347387883012848, "extremely": 6.814723454135865, "snuck": 8.495941048964095, "remake": 9.954556071663612, "fist": 8.999044626636175, "fury": 11.158528875989548, "80s": 8.889845334671184, "large": 6.501398951070746, "mouse": 8.162796602435558, "door": 5.417664726428815, "towel": 9.12164694872851, "maintenence": 10.177699622977823, "til": 7.802793868404151, "thehmorning": 12.257141164657659, "laying": 7.713846382387654, "package": 6.727712077146235, "/": 7.584312330195752, "rearrange": 11.563993984097714, "garage": 7.329887479500454, "cars": 6.688796660896561, "past": 5.228939732599654, "charity": 8.037633459481551, "charities": 10.177699622977823, "whatever": 6.984141606093911, "pharmacy": 8.791405261857932, "donate": 8.385940153749766, "shop": 6.93413118551925, "adds": 9.69219180719612, "litlle": 10.465381695429603, "bit": 4.9695805243479345, "counts": 9.038265339789458, "write": 7.575009937533438, "id": 8.008645922608299, "issued": 9.312702185491217, "cash": 7.026032547803071, "cards": 7.163390963850896, "concert": 6.030604495370192, "yesssssss": 11.158528875989548, "tickets": 6.288433604672292, "woulda": 11.158528875989548, "falcons": 8.999044626636175, "nfc": 12.257141164657659, "championship": 8.162796602435558, "storm": 6.263179737351089, "15": 6.543408359148289, "crap": 7.779804350179452, "impressed": 6.298716471627876, "tesla": 8.023034660060398, "fast": 5.719001340889988, "100mph": 12.257141164657659, "managed": 6.868069434841157, "oil": 7.584312330195752, "great.i": 11.563993984097714, "taught": 7.280407422237084, "dating": 6.711963720178096, "breakfast": 7.163390963850896, "choking": 10.311231015602345, "panicked": 8.96130429865333, "unlodged": 12.257141164657659, "notes": 8.4069935629476, "bring": 5.963721885811177, "grandma": 6.233693571696626, "age": 6.265676617549676, "complications": 10.465381695429603, "smoked": 9.484552442417877, "nightlight": 8.646223252013433, "cheeleading": 11.563993984097714, "girl": 5.070996860135333, "double": 7.538642293362564, "backflip": 8.924936654482455, "land": 7.259928890893543, "harvard": 8.568261710543721, "annoys": 8.701793103168244, "stick": 7.397328760295986, "hurts": 7.575009937533438, "himself": 6.7518096287252956, "calls": 7.672173685987087, "helicopter": 9.6180838350424, "laughs": 9.549090963555448, "clowns": 9.079087334309712, "clown": 8.673622226201548, "hotel": 7.584312330195752, "overlooking": 11.563993984097714, "biloxi": 10.647703252223558, "downside": 11.158528875989548, "steal": 7.1272424497345845, "notcied": 10.870846803537768, "note": 7.207285157408121, "loved": 5.6277779112202095, "twenty": 8.791405261857932, "dollars": 6.533556062705277, "icecream": 10.311231015602345, "confess": 9.212618726934235, "trouble": 6.095933842962582, "members": 7.603180814500135, "face": 6.003312353082185, "fact": 7.226703243265223, "ones": 6.301303795192827, "dip": 8.96130429865333, "heated": 9.212618726934235, "ppol": 12.257141164657659, "jumped": 6.854463782785379, "hair": 6.425258687374141, "extension": 9.261408891103667, "ghosts": 8.450478674887338, "mw": 11.563993984097714, "llike": 11.158528875989548, "ghost": 7.3444862789216065, "hurricanes": 8.760633603191177, "texas": 7.444956809285241, "worry": 6.0405350635727935, "huge": 5.571280217589299, "dumpster": 8.54356909795335, "commplex": 11.563993984097714, "smell": 6.743712418492676, "raccoons": 10.177699622977823, "split": 8.30589744607623, "annoying": 5.795672988303941, "talks": 8.067486422631232, "awww": 7.3444862789216065, "halloween": 6.958823798109622, "quick": 7.287327865081657, "dressing": 8.823153960172512, "candy": 6.692620757334964, "lucy": 10.870846803537768, "date": 5.468169421665488, "polite": 8.855943782995503, "site": 8.450478674887338, "show": 5.263208189434469, "charge": 7.359301364706747, "graduated": 6.121576273575919, "college": 4.722378507620121, "accomplishment": 7.301314107056397, "4.0": 9.12164694872851, "office": 6.214508330975277, "definitely": 5.542970634748187, "studied": 5.870261845295014, "prepapred": 11.563993984097714, "expect": 6.268179747767794, "president": 7.584312330195752, "huh": 7.556660798865242, "america": 7.826324365814345, "share": 6.939021170813442, "joy": 7.253194858712199, "p": 8.472951530739397, "lawnmower": 8.646223252013433, "broken": 6.410702389599934, ">": 8.114006438266125, "quiet": 6.385023375182242, "summer": 5.2245169036296515, "usual": 7.926407824371327, "13.": 9.261408891103667, "refused": 7.791233046003074, "lie": 7.121342727607396, "jack": 8.673622226201548, "wants": 6.45200619574117, "liked": 6.473315982327921, "enjoyed": 6.6661541841468015, "alot": 7.220188562244029, "buddy": 6.739688268192951, "order": 6.0875304321662025, "ordered": 5.971143070148793, "krystals": 10.177699622977823, "cost": 6.814723454135865, "catch": 6.3906731077243615, "criminal": 9.484552442417877, "weapon": 9.69219180719612, "knife": 8.179603720751938, "lines": 8.268157118093384, "embarrassed": 6.340939102050223, "main": 8.162796602435558, "stock": 7.900432337968066, "sit": 6.618786495323913, "risen": 10.311231015602345, "worth": 6.095933842962582, "keys": 7.2465058705614025, "search": 8.619555004931273, "30": 6.69645953364213, "minutes": 6.22886264442696, "hated": 7.469649421875612, "stupid": 6.780677612726147, "earn": 7.86269200998522, "10k": 8.924936654482455, "finances": 8.098258081297987, "photo": 6.9100336339401895, "albums": 7.520942716263162, "reminiscing": 8.30589744607623, "carefree": 8.999044626636175, "relationship": 5.954522188912753, "cheating": 6.618786495323913, "wh": 10.465381695429603, "insteading": 11.563993984097714, "hurting": 7.779804350179452, "partner": 6.1501182769154035, "watch": 5.131858073146947, "thrones": 7.900432337968066, "watched": 5.764901329637187, "season": 5.945406355504744, "ending": 7.662021314523068, "enogh": 11.563993984097714, "cmon": 11.563993984097714, "autumn": 9.261408891103667, "memphis": 9.954556071663612, "b": 7.632168351373387, "passing": 7.226703243265223, "grade": 6.032582735382299, "presentation": 6.5141379768481755, "present": 6.914806912692847, "preperation": 11.563993984097714, "step": 6.891165149635807, "wanting": 6.580387362389376, "cabin": 9.12164694872851, "awhile": 6.677411338671436, "cozy": 9.859245891859288, "romantic": 8.30589744607623, "foward": 10.647703252223558, "met": 5.830652707199968, "tinder": 7.86269200998522, "totally": 5.784794870156758, "chemistry": 7.953076071453489, "ghosted": 8.646223252013433, "anybody": 8.082753894762021, "smiley": 12.257141164657659, "whenever": 6.640370066991087, "fb": 8.673622226201548, "posting": 10.465381695429603, "photos": 6.601149353837806, "winter": 6.9100336339401895, "snow": 8.249807979425187, "paint": 7.913335742803975, "bringing": 7.746281658140808, "bottle": 7.875114529983777, "moscato": 12.257141164657659, "likes": 7.086657169619507, "actor": 9.166098711299343, "prett": 10.465381695429603, "slow": 6.900554889985646, "speaking": 7.3444862789216065, "/did": 11.563993984097714, "teacher": 6.495089781877481, "evaluatd": 12.257141164657659, "spot": 6.984141606093911, "practiced": 7.757331494327393, "non": 8.345118159229513, "trump": 6.727712077146235, "election": 8.30589744607623, "dreaming": 9.859245891859288, "ended": 5.249540550705805, "settle": 8.701793103168244, "applying": 7.584312330195752, "alright": 6.6440130582695875, "lying": 7.486456540191994, "annoy": 9.038265339789458, "also/": 12.257141164657659, "energy": 7.529753345945317, "passion": 8.673622226201548, "correlate": 11.563993984097714, "weird": 5.99947357677502, "occurs": 10.647703252223558, "suggest": 8.701793103168244, "saying": 6.6440130582695875, "truth": 7.980475045641603, "dwell": 10.311231015602345, "everytime": 7.486456540191994, "men": 7.494967229859902, "valued": 9.954556071663612, "random": 6.994450975752772, "history": 7.512209036294408, "buddies": 8.568261710543721, "sometime": 7.428827427355357, "sunday": 6.651339098361661, "reconnecting": 10.311231015602345, "restaurant": 5.604278135304311, "conversation": 7.381943841456507, "lives": 6.413596747626299, "blew": 7.662021314523068, "bowl": 7.529753345945317, "sports": 7.2465058705614025, "fan": 6.590714476545226, "football": 5.851912706626816, "august": 8.162796602435558, "apprehensive": 7.6127502655162855, "regret": 7.381943841456507, "worried": 5.27149934701845, "daisy": 10.870846803537768, "direction": 7.838300556861061, "hungry": 6.929264995868077, "animals": 6.273204883970468, "killed": 6.963836339933166, "highways": 9.954556071663612, "returns": 8.855943782995503, "safely": 8.162796602435558, "chatting": 8.196698154111239, "ideas": 8.365320866547032, "pinterest": 11.158528875989548, "perk": 9.859245891859288, "19": 8.23178947392251, "beforehand": 8.450478674887338, "awkward": 7.0476550118162375, "contrary": 9.859245891859288, "die": 6.76407972131711, "occasionally": 8.96130429865333, "push": 7.913335742803975, "mind": 5.850261178588344, "hockey": 7.547610963345324, "oilers": 11.563993984097714, "team": 5.577541978813275, "leafs": 10.647703252223558, "iffy": 10.465381695429603, "children": 5.778631522449089, "oldest": 7.175736799673195, "perfect": 6.47024378329095, "becoming": 7.980475045641603, "teenager": 7.397328760295986, "couldnt": 6.168096289210812, "curse": 8.855943782995503, "hopes": 7.926407824371327, "acted": 7.966681723509267, "case": 6.4281955470474506, "saving": 6.692620757334964, "boarding": 9.69219180719612, "hilarious": 8.052448545266692, "ii": 9.772234514869657, "transmission": 8.760633603191177, "rebuilt": 10.177699622977823, "500": 7.520942716263162, "atransmission": 10.870846803537768, "volvo": 10.647703252223558, "progress": 7.453120119924401, "tested": 8.855943782995503, "works": 6.163571394612522, "wonderfully": 10.311231015602345, "90,000": 11.158528875989548, "miles": 6.900554889985646, "versus": 9.859245891859288, "200,000.": 11.158528875989548, "payment": 7.547610963345324, "sense": 6.727712077146235, "daycare": 7.926407824371327, "hates": 8.855943782995503, "babysit": 7.926407824371327, "moves": 8.823153960172512, "jk": 10.177699622977823, "serious": 6.601149353837806, "hellp": 9.366769406761493, "syndrom": 10.870846803537768, "9": 7.436859599052621, "pregnant": 6.072992273720175, "2nd": 8.162796602435558, "worrying": 8.037633459481551, "happening": 6.768203438500971, "eclampsia": 11.563993984097714, "progressed": 10.465381695429603, "clot": 10.870846803537768, "organs": 10.177699622977823, "shutting": 10.465381695429603, "brand": 6.379405382878019, "absolutely": 6.354507831256292, "buying": 6.684987132479893, "canada": 8.428499768168564, "ambitious": 10.311231015602345, "parking": 6.440030004694454, "elementary": 7.939653051121348, "remembered": 7.280407422237084, "renovations": 9.69219180719612, "playground": 9.261408891103667, "buildings": 8.96130429865333, "law": 6.100162179072103, "rarely": 8.325315531933333, "gives": 7.233260643811382, "ourselves": 8.052448545266692, "miffed": 10.177699622977823, "somewhat": 7.642020647816398, "favoritism": 10.870846803537768, "ridiculous": 7.713846382387654, "refuses": 8.999044626636175, "coach": 8.286849251105536, "defensive": 10.465381695429603, "american": 8.082753894762021, "political": 8.495941048964095, "activists": 11.563993984097714, "groups": 8.646223252013433, "grown": 7.259928890893543, "grandkids": 9.423927820601442, "stole": 5.708922061895286, "cookie": 8.646223252013433, "jar": 8.855943782995503, "rid": 7.461350619060917, "evidence": 8.823153960172512, "poorly": 8.568261710543721, "study": 6.306498612069931, "classes": 6.431141057277208, "semester": 6.070932540757164, ";": 6.5976589488980375, "m": 7.768504794925518, "nerve": 6.98928300559433, "wrecking": 8.646223252013433, "court": 7.315498742048354, "yikes": 7.086657169619507, "warrant": 10.870846803537768, "fat": 7.381943841456507, "baseball": 6.929264995868077, "playoffs": 9.079087334309712, "taste": 7.529753345945317, "yankees": 8.760633603191177, "jury": 8.593579518528012, "duty": 7.994461287616343, "spring": 7.239861327842734, "surprisingly": 8.619555004931273, "inconvenience": 9.954556071663612, "12": 6.963836339933166, "rained": 7.622412176428022, "weather": 6.177207969562068, "dry": 8.162796602435558, "rain": 6.202701818388288, "storms": 7.478017671546128, "flooded": 7.966681723509267, "2009.": 12.257141164657659, "mud": 9.549090963555448, "unbelievably": 10.177699622977823, "scratched": 8.098258081297987, "bumper": 9.166098711299343, "furious": 6.6440130582695875, "bummed": 7.098085865443129, "spoken": 8.114006438266125, "end": 5.09629525799336, "irks": 10.059916587321439, "literally": 7.233260643811382, "ghosting": 12.257141164657659, "fake": 8.146267300484347, "thailand": 9.212618726934235, "disney": 6.776502241315667, "passholders": 10.647703252223558, "several": 6.455022789280595, "throught": 10.647703252223558, "playing": 5.402786662402637, "ropes": 9.6180838350424, "'secrets": 12.257141164657659, "wasted": 7.703264273057117, "ingredients": 8.130006779612566, "meal": 6.583817897486165, "nephew": 6.2557262866965075, "pizza": 5.637067958127302, "pepperoni": 9.12164694872851, "chain": 8.495941048964095, "fair": 6.4370582343052964, "airplane": 7.86269200998522, "severe": 8.023034660060398, "turbulence": 8.619555004931273, "airplanes": 10.311231015602345, "queasy": 11.158528875989548, "cope": 8.146267300484347, "panic": 7.939653051121348, "attack": 7.194546131630691, "missed": 6.2458739902534965, "15th": 10.870846803537768, "attend": 7.301314107056397, "enjoys": 8.889845334671184, "cooking": 6.715877619499232, "fresh": 7.3226672315269665, "ditch": 8.730780640041496, "shaking": 8.037633459481551, "played": 6.236117815308132, "xbox": 8.4069935629476, "snacks": 7.826324365814345, "ivy": 9.12164694872851, "league": 7.453120119924401, "vey": 10.465381695429603, "89k": 10.177699622977823, "knows": 6.553358690001457, "75k": 9.772234514869657, "advance": 7.682430186154275, "evil": 8.30589744607623, "price": 7.565793282428515, "ungrateful": 11.158528875989548, "milestone": 8.855943782995503, "common": 7.724541671504402, "finals": 7.86269200998522, "sophomore": 9.079087334309712, "burden": 8.760633603191177, "lifted": 9.772234514869657, "fail": 7.280407422237084, "joyed": 10.870846803537768, "lately": 5.646445119939899, "mountain": 7.8876933121906365, "fires": 9.549090963555448, "disregarding": 11.563993984097714, "dryness": 11.563993984097714, "drawbacks": 12.257141164657659, "irritates": 9.312702185491217, "acts": 8.54356909795335, "superior": 9.6180838350424, "room": 5.509554637828343, "strongest": 10.059916587321439, "lack": 8.162796602435558, "self": 6.662429785055819, "esteem": 9.12164694872851, "insecure": 8.823153960172512, "faithful": 6.797555650513499, "sadly": 7.913335742803975, "rare": 7.692792973189822, "dedication": 8.365320866547032, "effort": 7.015394149598015, "motivated": 8.067486422631232, "chased": 7.814489908167341, "pitbull": 9.261408891103667, "nintendo": 6.8958489989482326, "switch": 6.994450975752772, "zelda": 9.69219180719612, "mario": 7.926407824371327, "splatoon": 10.870846803537768, "fortnite": 9.312702185491217, "tons": 8.130006779612566, "titles": 10.870846803537768, "metroid": 11.158528875989548, "prime": 9.772234514869657, "neither": 7.926407824371327, "far": 5.462554583781159, "smash": 6.651339098361661, "pokemon": 7.436859599052621, "fifa": 9.079087334309712, "england": 8.365320866547032, "slipped": 7.337160238829533, "carrying": 8.450478674887338, "tray": 10.059916587321439, "coffee": 6.303897830369874, "17": 7.8876933121906365, "themselves": 7.1882369624374265, "laughed": 7.486456540191994, "sat": 6.587260241677138, "peed": 7.453120119924401, "jerk": 7.5035509735512935, "hat": 8.51947154637429, "young": 5.655911045928782, "grandparents": 7.294296534397751, "side": 5.995649480336616, "wolf": 9.038265339789458, "coyote": 9.261408891103667, "cats": 6.399208010174199, "beaver": 10.465381695429603, "head": 6.095933842962582, "invited": 6.530293417070461, "engaged": 7.703264273057117, "guests": 8.760633603191177, "heavy": 7.389606714202076, "problems": 6.365496952831887, "familiy": 11.563993984097714, "sober": 9.312702185491217, "stopped": 6.479488841435002, "drinking": 6.943935185615871, "react": 7.768504794925518, "samoa": 10.465381695429603, "africa": 9.261408891103667, "staying": 6.76407972131711, "vase": 7.939653051121348, "hiding": 8.325315531933333, "sentimental": 6.968874133963123, "fairly": 7.672173685987087, "relly": 10.465381695429603, "replacement": 8.760633603191177, "rat": 7.703264273057117, "poison": 9.12164694872851, "truly": 6.780677612726147, "horrific": 9.312702185491217, "8": 6.556697591266972, "puppy": 5.9097519550016475, "careful": 6.9996457926298765, "wouldnt": 7.486456540191994, "symptoms": 8.96130429865333, "scholarship": 7.273534542949322, "psat": 10.177699622977823, "manage": 7.461350619060917, "mainly": 8.450478674887338, "based": 8.052448545266692, "slim": 9.549090963555448, "pickings": 11.158528875989548, "sholarships": 11.158528875989548, "cutoff": 11.563993984097714, "jealous": 5.932782202276347, "honest": 6.7558829541129315, "ou": 10.311231015602345, "dropping": 8.593579518528012, "pursue": 9.772234514869657, "writing": 7.724541671504402, "strapped": 9.69219180719612, "freshman": 8.146267300484347, "29": 9.6180838350424, "act": 7.207285157408121, "31": 9.859245891859288, "confident": 5.777096602731005, "33": 9.423927820601442, "50": 6.9996457926298765, "confessed": 9.549090963555448, "depressing": 8.037633459481551, "dentist": 7.020699201827709, "tooth": 7.703264273057117, "repaired": 8.568261710543721, "anxiety": 6.881862756973493, "log": 9.12164694872851, "square": 10.059916587321439, "wounder": 11.158528875989548, "dude": 7.220188562244029, "lasting": 9.6180838350424, "nah": 8.037633459481551, "shards": 11.563993984097714, "glass": 7.239861327842734, "showers": 9.69219180719612, "isntead": 10.870846803537768, "roomate": 8.730780640041496, "incompatible": 12.257141164657659, "projects": 8.568261710543721, "ultimately": 9.166098711299343, "taken": 6.253254097551119, "becmoe": 12.257141164657659, "experts": 11.563993984097714, "repair": 7.538642293362564, "anger": 8.385940153749766, "management": 7.632168351373387, "dumb": 7.287327865081657, "improved": 9.6180838350424, "calmer": 12.257141164657659, "stress": 6.727712077146235, "october": 7.900432337968066, "means": 6.905283031181591, "loosen": 11.158528875989548, "drugs": 7.672173685987087, "alcohol": 7.802793868404151, "happiness": 7.575009937533438, "sinking": 12.257141164657659, "pit": 8.130006779612566, "honor": 7.575009937533438, "popular": 8.365320866547032, "surprising": 8.345118159229513, "yelled": 7.20089535930935, "discipline": 8.701793103168244, "yelling": 7.603180814500135, "feelings": 6.759972939364456, "thrilled": 7.478017671546128, "shocked": 5.5107290360842835, "damn": 7.5035509735512935, "occasion": 7.692792973189822, "touchy": 10.647703252223558, "feely": 11.158528875989548, "flirting": 8.472951530739397, "12x12": 10.870846803537768, "hesitation": 10.647703252223558, "impressive": 6.566781710333598, "homeschool": 8.924936654482455, "console": 8.51947154637429, "owned": 8.098258081297987, "personally": 8.082753894762021, "gamecube": 9.079087334309712, "sonic": 9.954556071663612, "adventures": 9.12164694872851, "hid": 8.345118159229513, "terrific": 9.366769406761493, "athlete": 9.6180838350424, "athletics": 10.311231015602345, "participate": 8.495941048964095, "runner": 10.177699622977823, "marathon": 7.538642293362564, "trained": 7.713846382387654, "graduate": 6.681192061511342, "2017": 10.177699622977823, "randomly": 7.280407422237084, "considering": 7.86269200998522, "irked": 8.23178947392251, "faking": 10.647703252223558, "reconnected": 9.484552442417877, "childhood": 5.682065324058038, "golden": 8.4069935629476, "surreal": 8.730780640041496, "tragic": 8.495941048964095, "continues": 8.286849251105536, "doubt": 7.494967229859902, "2009": 10.870846803537768, "degree": 6.608166926496452, "enters": 10.311231015602345, "bond": 7.900432337968066, "france": 7.826324365814345, "nerveracking": 11.563993984097714, "begin": 7.913335742803975, "65": 9.366769406761493, "woman": 6.314341789530957, "putting": 6.806102711091958, "makeup": 8.791405261857932, "light": 6.704181579736041, "cv": 9.549090963555448, "respond": 8.114006438266125, "rejection": 9.261408891103667, "efforts": 9.038265339789458, "however": 6.877243811117198, "greatest": 7.850421917393405, "solutions": 10.465381695429603, "wings": 8.646223252013433, "hide": 7.239861327842734, "fingers": 7.15727473683346, "orange": 9.038265339789458, "whoops": 10.059916587321439, "classmate": 8.96130429865333, "motication": 11.563993984097714, "appreciate": 6.6331236584703195, "florida": 6.618786495323913, "right.florida": 11.563993984097714, "odds": 8.791405261857932, "cup.i": 11.563993984097714, "tought": 9.859245891859288, "easily": 7.280407422237084, "millio": 10.870846803537768, "croatians": 12.257141164657659, "warriors": 9.166098711299343, "free": 5.877018627757893, "realy": 9.772234514869657, "yeaaah": 12.257141164657659, "retail": 8.249807979425187, "deep": 7.226703243265223, "breath": 8.146267300484347, "shake": 8.268157118093384, "flows": 11.158528875989548, "fax": 10.647703252223558, "depending": 9.038265339789458, "ofc": 11.563993984097714, "gentlemen": 11.563993984097714, "saved": 6.655022343777957, "repay": 8.619555004931273, "chuffed": 10.870846803537768, "breathing": 9.038265339789458, "recorded": 10.059916587321439, "sibling": 8.345118159229513, "fights": 8.249807979425187, "shutup": 11.158528875989548, "often": 5.829035891973062, "firends": 10.059916587321439, "promoted": 6.968874133963123, "firm": 8.196698154111239, "gameboy": 9.6180838350424, "nostalgic": 6.479488841435002, "emerald": 9.69219180719612, "shape": 7.651970978669567, "rear": 8.130006779612566, "aggravating": 8.325315531933333, "exact": 8.098258081297987, "messed": 7.301314107056397, "terrifified": 10.870846803537768, "admit": 7.757331494327393, "attitude": 7.259928890893543, "impression": 8.54356909795335, "growth": 8.673622226201548, "certainly": 7.069755358816903, "fascinated": 9.484552442417877, "skiing": 9.038265339789458, "lessons": 8.037633459481551, "altogether": 9.772234514869657, "sport": 7.850421917393405, "madden": 7.926407824371327, "portable": 9.954556071663612, "chik-fil-a": 9.954556071663612, "sundays": 8.673622226201548, "core": 10.311231015602345, "lake": 7.086657169619507, "burst": 8.345118159229513, "relax": 6.553358690001457, "swimming": 6.994450975752772, "mowed": 9.312702185491217, "hard-working": 10.870846803537768, "grabbed": 8.098258081297987, "edge": 7.966681723509267, "cut": 5.882116344829561, "hand": 6.768203438500971, "jurassic": 9.312702185491217, "universal": 8.54356909795335, "hyper": 10.059916587321439, "line": 6.4281955470474506, "business": 6.056631990614968, "admirable": 9.423927820601442, "improve": 7.980475045641603, "meetings": 8.924936654482455, "agent": 8.823153960172512, "cheap": 7.004867736611028, "agents": 10.059916587321439, "complicated": 8.23178947392251, "sites": 9.69219180719612, "consuming": 10.465381695429603, "cruise": 6.647669369472698, "deals": 8.646223252013433, "eat": 5.100964527177043, "others": 6.119414110571424, "birthdays": 8.924936654482455, "hiking": 7.7353525876086175, "stepped": 6.669892506257408, "rattlesnake": 9.954556071663612, "goodness": 6.553358690001457, "alerted": 10.465381695429603, "frightening": 8.146267300484347, "figure": 6.784870490986183, "hearing": 6.953836256598582, "wear": 6.780677612726147, "bikini": 10.465381695429603, "celebrating": 8.428499768168564, "20lbs": 12.257141164657659, "heart": 5.89756729598528, "chirurgical": 10.647703252223558, "operation": 8.730780640041496, "immigrants": 10.177699622977823, "reunited": 9.212618726934235, "devasting": 11.563993984097714, "is.this": 12.257141164657659, "border": 9.366769406761493, "emotive": 12.257141164657659, "student": 6.914806912692847, "undergraduate": 11.563993984097714, "co-worker": 6.550030899908783, "eye": 7.273534542949322, "it.i": 10.647703252223558, "field": 7.226703243265223, "banking": 9.423927820601442, "chrstmas": 11.563993984097714, "gifted": 8.325315531933333, "hp": 10.870846803537768, "laptop": 6.979026505427141, "consistently": 9.038265339789458, "gift": 5.805092210220432, "uses": 8.51947154637429, "youtube": 7.266708577878922, "freelance": 9.423927820601442, "reddit": 10.311231015602345, "lots": 6.340939102050223, "fried": 8.023034660060398, "spilled": 6.677411338671436, "coke": 9.69219180719612, "desk": 7.145153376301115, "data": 9.212618726934235, "part-time-job": 10.870846803537768, "unemployed": 9.038265339789458, "send": 7.069755358816903, "vibes": 8.760633603191177, "yourself": 5.506039695720898, "career": 7.026032547803071, "unrelated": 10.647703252223558, "temporary": 9.261408891103667, "racking": 8.96130429865333, "final": 5.825810082724179, "style": 7.8876933121906365, "defensive.their": 12.257141164657659, "boring": 7.121342727607396, "roger": 10.177699622977823, "federer": 9.954556071663612, "wimbledon": 9.366769406761493, "goat": 9.484552442417877, "tennis": 7.838300556861061, "winner": 9.079087334309712, "player": 7.8876933121906365, "ever.he": 12.257141164657659, "mos": 12.257141164657659, "grand": 7.768504794925518, "slams": 12.257141164657659, "longest": 8.791405261857932, "boy": 5.894113061117193, "ahead": 6.7316882255258745, "gender": 8.889845334671184, "clinic": 9.423927820601442, "yen": 10.177699622977823, "ultrasounds": 11.158528875989548, "equal": 9.69219180719612, "u.s.": 10.177699622977823, "currency": 10.177699622977823, "exchange": 8.791405261857932, "rate": 8.196698154111239, "110": 10.870846803537768, "affordable": 9.312702185491217, "healthcare": 9.69219180719612, "system": 7.0476550118162375, "cheaply": 11.563993984097714, "relieved": 7.791233046003074, "rescue": 7.280407422237084, "moms": 7.20089535930935, "financially": 7.529753345945317, "porch": 7.512209036294408, "steps": 7.3444862789216065, "wrist": 9.166098711299343, "required": 8.4069935629476, "surgery": 6.520568867178466, "tend": 7.713846382387654, "low": 7.086657169619507, "frequently": 8.196698154111239, "&": 8.037633459481551, "assignments": 8.855943782995503, "europe": 7.791233046003074, "western": 9.484552442417877, "travelling": 7.850421917393405, "vegas": 7.603180814500135, "surely": 8.54356909795335, "ths": 11.563993984097714, "realistic": 9.366769406761493, "riding": 6.797555650513499, "sharp": 8.54356909795335, "nearly": 7.381943841456507, "possibly": 8.325315531933333, "dreams": 7.315498742048354, "confusing": 9.954556071663612, "lifestyle": 8.823153960172512, "stressed": 6.939021170813442, "lunch": 5.963721885811177, "box": 6.443010632832592, "experienced": 7.838300556861061, "anxious": 6.152347932242673, "backfire": 10.647703252223558, "intentions": 8.999044626636175, "expense": 9.12164694872851, "report": 7.15727473683346, "occurred": 9.484552442417877, "whether": 7.478017671546128, "blow": 8.082753894762021, "whistle": 10.870846803537768, "badly": 6.943935185615871, "resulted": 9.954556071663612, "chicago": 8.30589744607623, "master": 8.214089896823108, "friendship": 7.966681723509267, "bigger": 7.556660798865242, "swallow": 9.12164694872851, "touch": 7.115477608154999, "social": 6.76407972131711, "media": 7.662021314523068, "fill": 8.052448545266692, "void": 9.772234514869657, "fiance": 7.3444862789216065, "grieve": 9.6180838350424, "loss": 6.590714476545226, "perhaps": 7.453120119924401, "closer": 7.6127502655162855, "exited": 8.999044626636175, "final.it": 11.563993984097714, "exiting": 11.158528875989548, "soccer": 6.7316882255258745, "hype": 8.568261710543721, "escape": 8.619555004931273, "biggest": 7.374339242071287, "competition": 6.891165149635807, "worldwide": 12.257141164657659, "olympics": 9.366769406761493, "donald": 8.162796602435558, "immigration": 10.177699622977823, "policies": 9.312702185491217, "stand": 6.357243811075167, "rest": 6.263179737351089, "illegal": 9.261408891103667, "mexican": 8.130006779612566, "form": 7.953076071453489, "traitor": 11.563993984097714, "google": 8.472951530739397, "world.i": 12.257141164657659, "treats": 8.114006438266125, "moments": 7.15727473683346, "idiot": 8.23178947392251, "understanding": 7.642020647816398, "earlier": 6.243426008614857, "grades": 7.139147352240903, "brain": 8.179603720751938, "abandoned": 7.980475045641603, "critical": 10.177699622977823, "relationships": 7.926407824371327, "difficult": 6.01881653961815, "50,000": 9.772234514869657, "scratch": 6.8454951128026185, "holy": 7.651970978669567, "smokes": 9.954556071663612, "unbelievable": 8.54356909795335, "gps": 9.212618726934235, "specific": 7.494967229859902, "peace": 6.881862756973493, "hopeful": 6.719806897639121, "human": 7.2465058705614025, "beings": 9.312702185491217, "squabbles": 11.563993984097714, "dawn": 10.059916587321439, "inching": 12.257141164657659, "toward": 8.023034660060398, "conflict": 9.484552442417877, "spill": 9.366769406761493, "nuclear": 10.311231015602345, "footsteps": 9.366769406761493, "voice": 8.30589744607623, "government": 8.450478674887338, "surpassed": 10.647703252223558, "supplies": 6.7890810235225265, "missing": 6.45200619574117, "bullied": 8.855943782995503, "period": 7.584312330195752, "distracting": 10.647703252223558, "kept": 5.757354124001804, "snowboarding": 9.954556071663612, "winters": 9.859245891859288, "beginner": 10.311231015602345, "depends": 8.345118159229513, "different": 5.8082517705108, "situations": 7.547610963345324, "conventions": 10.177699622977823, "opportunity": 7.1272424497345845, "prop": 10.870846803537768, "aid": 8.450478674887338, "kit": 8.51947154637429, "anticipating": 7.713846382387654, "dallas": 8.385940153749766, "helps": 6.647669369472698, "air": 7.075357614365573, "conditioning": 8.823153960172512, "norm": 9.859245891859288, "spending": 6.810403792991348, "trapped": 8.673622226201548, "indoor": 9.549090963555448, "renters": 10.465381695429603, "covered": 7.337160238829533, "pocket": 8.130006779612566, "reunion": 7.453120119924401, "fond": 7.838300556861061, "mistake": 6.715877619499232, "image": 9.038265339789458, "disgusted": 7.058644133391832, "graphic": 9.549090963555448, "sorting": 9.772234514869657, "hey": 6.309106175477012, "talent": 7.494967229859902, "song": 7.042205407048672, "lightning": 8.450478674887338, "metallica": 10.311231015602345, "technical": 9.549090963555448, "among": 8.999044626636175, "consider": 7.682430186154275, "knowledgable": 10.870846803537768, "fulfilling": 8.701793103168244, "sorta": 9.772234514869657, "specialist": 9.312702185491217, "redo": 9.366769406761493, "email": 7.512209036294408, "info": 8.365320866547032, "receiving": 8.619555004931273, "award": 7.280407422237084, "company": 5.430595941101064, "deserving": 9.69219180719612, "hr": 8.96130429865333, "paperwork": 8.30589744607623, "regarding": 9.772234514869657, "boo": 9.954556071663612, "piece": 6.640370066991087, "oops": 8.249807979425187, "fortunately": 8.23178947392251, "harm": 8.196698154111239, "blackjack": 9.549090963555448, "unfortunate": 6.939021170813442, "decision": 6.984141606093911, "toll": 9.12164694872851, "kidneys": 11.563993984097714, "failing": 8.146267300484347, "sirens": 10.177699622977823, "assist": 9.484552442417877, "carried": 8.791405261857932, "seemed": 6.510937974117505, "trusting": 7.253194858712199, "upcoming": 6.877243811117198, "economic": 9.12164694872851, "crisis": 9.166098711299343, "usa.it": 11.563993984097714, "affect": 8.146267300484347, "preparation": 8.51947154637429, "pinball": 10.870846803537768, "homeless": 6.823419161103418, "sweating": 8.619555004931273, "sun": 6.968874133963123, "empathetic": 10.177699622977823, "plight": 11.563993984097714, "blessings": 8.924936654482455, "megan": 10.870846803537768, "bail": 9.6180838350424, "third": 7.294296534397751, "row": 7.826324365814345, "attacked": 7.826324365814345, "crashing": 9.166098711299343, "totaling": 11.563993984097714, "crushed": 7.575009937533438, "capitals": 10.870846803537768, "stanley": 10.870846803537768, "wins": 8.791405261857932, "streets": 8.249807979425187, "dc": 9.312702185491217, "granddaughter": 9.69219180719612, "boys": 7.802793868404151, "that.i": 10.177699622977823, "liver": 9.69219180719612, "cirrhosis": 11.158528875989548, "distraught": 8.162796602435558, "impress": 8.730780640041496, "croatian": 11.563993984097714, "team.they": 11.563993984097714, "upset.the": 12.257141164657659, "beyond": 7.469649421875612, "disappointments": 10.311231015602345, "defines": 10.870846803537768, "fellowship": 10.059916587321439, "pan": 9.772234514869657, "harder": 7.220188562244029, "phd": 9.038265339789458, "tripped": 6.768203438500971, "2.5": 9.859245891859288, "accounting": 9.166098711299343, "prep": 8.791405261857932, "variables": 10.647703252223558, "account": 7.273534542949322, "--": 6.91960308495634, "basis": 8.823153960172512, "seeming": 10.870846803537768, "hugged": 8.96130429865333, "aww": 6.431141057277208, "rushed": 8.450478674887338, "babysitting": 8.760633603191177, "flip": 8.162796602435558, "headfirst": 10.870846803537768, "floor": 6.580387362389376, "leg": 7.133177185254399, "inches": 9.859245891859288, "tile": 10.465381695429603, "bedroom": 7.461350619060917, "horrified": 8.54356909795335, "handling": 8.385940153749766, "10th": 8.23178947392251, "teachers": 7.875114529983777, "teach": 7.042205407048672, "understood": 8.286849251105536, "prefered": 11.158528875989548, "project": 6.042533066235467, "leading": 8.450478674887338, "graduation": 6.943935185615871, "hints": 9.366769406761493, "refocused": 11.158528875989548, "fortunate": 7.713846382387654, "geb=nerous": 11.563993984097714, "unexpected": 6.543408359148289, "saturn": 12.257141164657659, "refrigerator": 8.450478674887338, "1400": 10.870846803537768, "bittersweet": 8.385940153749766, "9th": 9.484552442417877, "epic": 9.549090963555448, "beers": 8.999044626636175, "6am": 10.647703252223558, "wake": 6.943935185615871, "9:30": 12.257141164657659, "needless": 8.619555004931273, "health": 6.233693571696626, "corner": 7.5035509735512935, "riduculous": 12.257141164657659, "inevitible": 12.257141164657659, "assistant": 8.924936654482455, "trainer": 8.999044626636175, "yearly": 8.823153960172512, "yup": 7.593702070545591, "practice": 7.226703243265223, "butt": 7.900432337968066, "battle": 8.23178947392251, "swing": 9.69219180719612, "1v1": 12.257141164657659, "starcraft": 11.158528875989548, "competitive": 8.760633603191177, "ladder": 9.484552442417877, "speech": 6.719806897639121, "vitro": 10.870846803537768, "treatments": 9.212618726934235, "success": 7.556660798865242, "results": 6.152347932242673, "sugar": 7.703264273057117, "workforce": 9.484552442417877, "terrifying": 6.776502241315667, "spectrum": 10.870846803537768, "sending": 8.008645922608299, "customer": 7.213716047738411, "industry": 8.365320866547032, "boat": 7.239861327842734, "issue": 6.91960308495634, "socially": 9.6180838350424, "disability": 9.261408891103667, "horrible": 5.513081978346311, "actions": 8.23178947392251, "activity": 8.855943782995503, "shot": 7.412954078199067, "injury": 8.791405261857932, "7-8": 12.257141164657659, "cortisone": 12.257141164657659, "statue": 9.69219180719612, "kindness": 8.730780640041496, "hearts": 10.465381695429603, "affecting": 9.954556071663612, "aimed": 11.563993984097714, ".my": 12.257141164657659, "negative": 7.8876933121906365, "dislikes": 10.647703252223558, "completed": 7.662021314523068, "seven": 9.423927820601442, "radiation": 9.69219180719612, "breast": 8.268157118093384, "cancer": 6.1129555305320125, "doctors": 7.226703243265223, "commenting": 10.647703252223558, "facebook": 6.984141606093911, "subject": 7.436859599052621, "physics": 7.5035509735512935, "decade.i": 11.563993984097714, "adolescent": 11.563993984097714, "90s": 8.146267300484347, "adult": 7.194546131630691, "not.al": 12.257141164657659, "responsabilities": 11.158528875989548, "peter": 9.859245891859288, "sleepover": 9.484552442417877, "decline": 9.12164694872851, "maternity": 9.079087334309712, "yell": 8.268157118093384, "midnight": 8.196698154111239, "espn": 11.563993984097714, "acquire": 11.563993984097714, "cleveland": 9.261408891103667, "lebron": 7.151195690757078, "james": 8.673622226201548, "'d": 6.020771574453954, "miami": 8.30589744607623, "nfl": 8.385940153749766, "steelers": 10.870846803537768, "jacksonville": 10.870846803537768, "wild": 7.692792973189822, "robbed": 7.287327865081657, "totaly": 9.859245891859288, "damages": 9.423927820601442, "stolen": 7.233260643811382, "cops": 7.724541671504402, "useless": 9.261408891103667, "pictures": 6.1980179690758614, "fly": 6.556697591266972, "intriguing": 10.059916587321439, "particular": 7.239861327842734, "drowned": 9.12164694872851, "okcupid": 10.870846803537768, "bombshell": 10.870846803537768, "brad": 9.954556071663612, "pitt": 9.772234514869657, "chris": 9.954556071663612, "pratt": 11.563993984097714, "wan": 7.926407824371327, "famous": 8.646223252013433, "recording": 9.69219180719612, "screaming": 7.875114529983777, "rich": 7.814489908167341, "snapping": 10.311231015602345, "purchase": 7.814489908167341, "item": 7.939653051121348, "marked": 9.166098711299343, "shady": 8.249807979425187, "jordan": 10.177699622977823, "utah": 9.69219180719612, "jazz": 9.366769406761493, "90": 8.162796602435558, "disappointing": 7.301314107056397, "regular": 7.791233046003074, "specifically": 8.385940153749766, "98": 9.772234514869657, "bulls": 10.647703252223558, "blessed": 7.453120119924401, "comfort": 7.850421917393405, "phil": 10.059916587321439, "characteristics": 11.563993984097714, "father": 5.8355188968511404, "sucked": 7.875114529983777, "numbers": 7.966681723509267, "break": 5.801942601317536, "female": 7.814489908167341, "male": 8.196698154111239, "score": 6.93413118551925, "reunions": 9.772234514869657, "gald": 11.563993984097714, "listened": 8.196698154111239, "reminded": 6.615234093719544, "glycerine": 12.257141164657659, "bush": 10.311231015602345, "eve": 8.999044626636175, "360": 9.69219180719612, "cod": 9.859245891859288, "mwii": 12.257141164657659, "material": 8.130006779612566, "batman": 9.212618726934235, "british": 9.212618726934235, "butler": 9.954556071663612, "hero": 8.472951530739397, "australia": 8.823153960172512, "loyality": 11.563993984097714, "destroy": 8.114006438266125, "information": 7.469649421875612, "technology": 8.345118159229513, "chores": 8.114006438266125, "listen": 6.881862756973493, "receive": 7.428827427355357, "iphone": 8.568261710543721, "sooo": 8.037633459481551, "elon": 10.465381695429603, "musk": 10.311231015602345, "net": 9.69219180719612, "20.9": 11.563993984097714, "billion": 10.059916587321439, "spacex": 12.257141164657659, "caring": 7.151195690757078, "cared": 7.838300556861061, "creature": 10.177699622977823, "relate": 7.220188562244029, "dachshund": 10.647703252223558, "18.": 9.038265339789458, "post": 7.672173685987087, "deadlifting": 10.870846803537768, "335lbs": 10.870846803537768, "attention": 6.684987132479893, "record": 7.768504794925518, "pressing": 11.158528875989548, "350lbs": 10.465381695429603, "fenway": 10.647703252223558, "boston": 8.791405261857932, "lowell": 11.563993984097714, "ma": 8.924936654482455, "4-5th": 11.563993984097714, "mexico": 8.098258081297987, "anywhere": 7.069755358816903, "crime": 8.037633459481551, "capital": 10.647703252223558, "cozmuzel": 12.257141164657659, "suprised": 8.385940153749766, "achieve": 7.850421917393405, "taks": 10.870846803537768, "abilities": 7.926407824371327, "successful": 7.412954078199067, "example": 8.249807979425187, "remodeling": 9.366769406761493, "picking": 7.486456540191994, "stainless": 12.257141164657659, "steel": 10.059916587321439, "cabinets": 10.059916587321439, "quartz": 12.257141164657659, "countertops": 11.563993984097714, "developed": 8.999044626636175, "syndrome": 9.423927820601442, "progresses": 12.257141164657659, "birth": 7.547610963345324, "clotting": 12.257141164657659, "streeful": 11.563993984097714, "prior": 8.51947154637429, "firing": 9.954556071663612, "choice": 6.768203438500971, "severance": 9.549090963555448, "that.": 11.158528875989548, "emotions": 7.603180814500135, "medical": 7.115477608154999, "shy": 8.162796602435558, "separation": 10.059916587321439, "soul": 8.130006779612566, "taller": 10.059916587321439, "shorter": 8.96130429865333, "average": 8.114006438266125, "foot": 7.1272424497345845, "epitome": 10.647703252223558, "pretended": 8.593579518528012, "stuffed": 7.826324365814345, "valentines": 11.563993984097714, "earthquake": 9.12164694872851, "understandable": 7.713846382387654, "jonas": 10.177699622977823, ".she": 11.563993984097714, "marketing": 8.924936654482455, "company.she": 12.257141164657659, "talented": 7.746281658140808, "grossed": 7.139147352240903, "restaurants": 8.472951530739397, "department": 7.662021314523068, "20": 6.046541087633005, "gross": 5.736520037098962, "plays": 8.052448545266692, "mlb": 10.177699622977823, "airport": 7.3226672315269665, "luggage": 9.12164694872851, "objects": 8.823153960172512, "filed": 9.366769406761493, "complain": 7.273534542949322, "temper": 8.54356909795335, "royal": 10.059916587321439, "filipino": 10.177699622977823, "maharlika": 10.465381695429603, "meaning": 8.365320866547032, "chosen": 8.889845334671184, "degraded": 11.563993984097714, "centuries": 11.563993984097714, "greedy": 9.261408891103667, "colonizers": 11.563993984097714, "repping": 10.870846803537768, "kin": 10.870846803537768, "diagnosed": 7.301314107056397, "pancreatic": 9.423927820601442, "advanced": 9.079087334309712, "gadget": 10.465381695429603, "blows": 8.889845334671184, "gadgets.specially": 11.563993984097714, "apple": 8.023034660060398, "dinky": 11.563993984097714, "halls": 10.870846803537768, "60": 8.365320866547032, "fps": 11.563993984097714, "seek": 8.54356909795335, "now.i": 10.870846803537768, "flu": 7.814489908167341, "was.she": 12.257141164657659, "dehidrateded": 12.257141164657659, "weak": 9.261408891103667, "tall": 8.023034660060398, "height": 9.484552442417877, "pray": 7.220188562244029, "salesman": 9.366769406761493, "insisting": 11.158528875989548, "unnecessary": 9.038265339789458, "synthetic": 12.257141164657659, "costs": 8.673622226201548, "russian": 9.772234514869657, "punching": 10.177699622977823, "shreds": 9.954556071663612, "tiny": 7.538642293362564, "hands": 7.151195690757078, "shaved": 9.366769406761493, "pencil": 9.772234514869657, "train": 6.877243811117198, "lethal": 10.647703252223558, "throughout": 8.214089896823108, "viral": 10.465381695429603, "meningitis": 10.177699622977823, "bells": 10.465381695429603, "palsy": 11.158528875989548, "bacterial": 11.158528875989548, "residual": 12.257141164657659, "noticeable": 11.563993984097714, "gf": 9.859245891859288, "blocked": 8.924936654482455, "inhale": 11.563993984097714, "sandwich": 7.329887479500454, "crumb": 11.563993984097714, "joe": 9.366769406761493, "sudden": 7.381943841456507, "35": 8.673622226201548, "overtime": 8.823153960172512, "hillary": 9.312702185491217, "clinton": 9.212618726934235, "steals": 10.465381695429603, "immune": 9.6180838350424, "diseases": 10.177699622977823, "matches": 8.889845334671184, "disease": 7.953076071453489, "you.what": 11.158528875989548, "all.fist": 12.257141164657659, "title": 9.079087334309712, "1966": 12.257141164657659, "browns": 9.12164694872851, "city": 5.794111707736988, "heights": 7.405110900738041, "elevator": 8.791405261857932, "tests": 7.556660798865242, "unclear": 10.465381695429603, "mammogram": 10.177699622977823, "harrowing": 11.563993984097714, "awe-struck": 11.158528875989548, "adorable": 7.7353525876086175, "besides": 8.114006438266125, "level": 7.2465058705614025, "elderly": 7.672173685987087, "checkups": 11.158528875989548, "parenting": 9.12164694872851, "103": 10.647703252223558, "fever": 9.12164694872851, "uninvolved": 11.158528875989548, "ex-gf": 11.158528875989548, "hindsight": 10.311231015602345, "letting": 7.280407422237084, "injured": 7.453120119924401, "ankle": 8.428499768168564, "deid": 11.563993984097714, "wet": 7.512209036294408, "hurrying": 10.059916587321439, "patient": 7.337160238829533, "diet": 6.293561821039212, "pounds": 7.220188562244029, "cpa": 8.889845334671184, "four": 6.963836339933166, "victim": 9.859245891859288, "purchased": 7.453120119924401, "beach.its": 10.870846803537768, "packed": 6.8454951128026185, "gulf": 9.772234514869657, "east": 8.51947154637429, "coast": 8.196698154111239, "influence": 9.038265339789458, "growing": 6.413596747626299, "grandpa": 8.008645922608299, "70+years": 12.257141164657659, "kicked": 7.682430186154275, "streetfight": 11.563993984097714, "beer": 7.042205407048672, "bottles": 9.166098711299343, "acting": 7.2465058705614025, "lmao": 9.484552442417877, "happend": 8.146267300484347, "reacted": 9.6180838350424, "soaked": 9.079087334309712, "mail": 6.3906731077243615, "anonymous": 9.859245891859288, "teddy": 9.6180838350424, "bear": 7.8876933121906365, "paycheck": 7.366792036435904, "friends.i": 11.563993984097714, "noble": 8.823153960172512, "exams": 6.797555650513499, "lasted": 9.549090963555448, "decade": 8.646223252013433, "horse": 7.651970978669567, "determination": 8.855943782995503, "ct": 11.158528875989548, "scan": 9.954556071663612, "xray": 10.647703252223558, "leg/ankle": 12.257141164657659, "bruised": 9.954556071663612, "cast": 10.177699622977823, "crutches": 11.563993984097714, "recovered": 8.54356909795335, "2014": 9.69219180719612, "argentina": 9.954556071663612, "netherlands": 11.563993984097714, "semi-final": 11.158528875989548, "youngest": 7.42085925770618, "stairs": 7.593702070545591, "y'all": 8.51947154637429, "stitches": 9.549090963555448, "necessary": 8.249807979425187, "er": 8.214089896823108, "slight": 9.772234514869657, "concussion": 11.158528875989548, "meds": 8.428499768168564, "joyful": 7.900432337968066, "ah": 6.219270244735521, "judge": 8.008645922608299, "pedophiles": 11.563993984097714, "boil": 9.772234514869657, "story": 6.814723454135865, "truely": 10.177699622977823, "sympathetic": 11.563993984097714, "nonstop": 9.859245891859288, "north": 8.385940153749766, "scene": 8.619555004931273, "california": 7.359301364706747, "flying": 6.566781710333598, "mountains": 7.913335742803975, "serene": 10.647703252223558, "sierra": 11.158528875989548, "nevadas": 12.257141164657659, "blessing": 7.814489908167341, "reached": 8.54356909795335, "exaggerates": 10.870846803537768, "communicate": 8.889845334671184, "interpret": 10.647703252223558, "checked": 6.905283031181591, "addition": 8.760633603191177, "suspended": 9.423927820601442, "vindictive": 10.647703252223558, "mature": 9.079087334309712, "fired": 7.064184313767448, "interviewer": 9.12164694872851, "adopted": 7.412954078199067, "breed": 7.703264273057117, "russel": 12.257141164657659, "spunky": 11.563993984097714, "soda": 7.966681723509267, "pack": 7.337160238829533, "belonged": 8.924936654482455, "drunk": 6.473315982327921, "normal": 7.020699201827709, "license": 7.098085865443129, "hungover": 9.423927820601442, "mistakes": 7.280407422237084, "sore": 9.079087334309712, "burned": 7.603180814500135, "outpour": 10.870846803537768, "community": 7.584312330195752, "humans": 8.450478674887338, "defintely": 10.647703252223558, "enjoyable": 9.038265339789458, "band": 6.6661541841468015, "kinds": 7.584312330195752, "bands": 8.4069935629476, "laid": 7.453120119924401, "busting": 10.059916587321439, "copy": 8.619555004931273, "answers": 7.926407824371327, "bothers": 8.052448545266692, "blame": 7.181967349423831, "removed": 8.646223252013433, "principles": 10.647703252223558, "mall": 7.058644133391832, "ace": 7.453120119924401, "ventura": 12.257141164657659, "obviously": 7.953076071453489, "milk": 7.139147352240903, "sixth": 9.12164694872851, "poisoned": 10.465381695429603, "angrily": 9.859245891859288, "vomit": 8.067486422631232, "mouth": 7.301314107056397, "abused": 7.672173685987087, "neddy": 10.870846803537768, "soiled": 10.647703252223558, "pantssss": 12.257141164657659, "strategy": 9.954556071663612, "nervousness": 10.311231015602345, "itself": 7.900432337968066, "accidentally": 6.125914675174517, "resist": 8.701793103168244, "return": 6.573561397318977, "renewed": 9.038265339789458, "dmv": 8.4069935629476, "dreadful": 9.859245891859288, "1,000": 8.593579518528012, "tank": 8.760633603191177, "farm": 7.913335742803975, "view": 8.286849251105536, "chasing": 7.939653051121348, "driveway": 7.603180814500135, "tn": 10.177699622977823, "throat": 8.54356909795335, "dues": 10.870846803537768, "conversations": 8.823153960172512, "leadership": 8.924936654482455, "rewarded": 8.701793103168244, "existential": 10.311231015602345, "avengers": 9.366769406761493, "effect": 8.924936654482455, "mortality": 10.647703252223558, "dumbest": 9.954556071663612, "shook": 9.312702185491217, "crushing": 9.423927820601442, "beloved": 9.079087334309712, "autoimmune": 9.261408891103667, "attacking": 8.730780640041496, "red": 6.461083413892286, "cells": 9.69219180719612, "walking": 5.341417716026344, "sidewalk": 7.802793868404151, "approached": 8.162796602435558, "ago.he": 12.257141164657659, "homeschooling": 10.465381695429603, "education": 7.692792973189822, "ballet": 8.701793103168244, "public": 6.6661541841468015, "8th": 8.268157118093384, "force": 8.196698154111239, "eric": 9.69219180719612, "no.he": 12.257141164657659, "respect": 7.642020647816398, "letter": 7.444956809285241, "expected": 6.479488841435002, "ws": 10.870846803537768, "uhmmnnn": 11.563993984097714, "emotional": 6.958823798109622, "nobody": 7.266708577878922, "teary-eyed": 10.647703252223558, "realizing": 8.593579518528012, "stroller": 10.647703252223558, "mummies": 10.465381695429603, "art": 7.791233046003074, "museum": 8.823153960172512, "roman": 11.158528875989548, "era": 9.549090963555448, "usage": 10.465381695429603, "stretched": 12.257141164657659, "leftover": 9.166098711299343, "forgave": 9.366769406761493, "springs": 10.311231015602345, "drop": 7.181967349423831, "planet": 9.166098711299343, "pulling": 8.130006779612566, "underdogs": 9.69219180719612, "february": 8.268157118093384, "mother-in-law": 8.855943782995503, "struggled": 8.472951530739397, "uber": 8.249807979425187, "crashed": 7.220188562244029, "ok.": 7.381943841456507, "fault": 6.924422371392289, "faults": 11.563993984097714, "granted": 7.757331494327393, "missouri": 9.69219180719612, "snows": 10.177699622977823, "brutal": 8.701793103168244, "0f": 11.563993984097714, "georgia": 9.312702185491217, "snowed": 10.059916587321439, "stranded": 8.999044626636175, "figures": 8.823153960172512, "provide": 7.939653051121348, "cali": 10.647703252223558, "national": 8.179603720751938, "parks": 8.4069935629476, "yosemite": 12.257141164657659, "sequoia": 12.257141164657659, "lab": 8.325315531933333, "sons": 7.642020647816398, "anarchy": 10.177699622977823, "spoil": 8.701793103168244, "netflix": 7.556660798865242, "inept": 11.158528875989548, "nauseous": 10.059916587321439, "nurses": 10.059916587321439, "divorces": 11.158528875989548, "dr.": 9.166098711299343, "bother": 7.3444862789216065, "tornado": 7.20089535930935, "hundred": 8.23178947392251, "apprehend": 11.563993984097714, "secured": 10.647703252223558, "supper": 9.549090963555448, "guest": 8.924936654482455, "ferrari": 8.54356909795335, "prompt": 10.465381695429603, "custom": 9.954556071663612, "luxurious": 10.465381695429603, "december": 7.703264273057117, "slips": 12.257141164657659, "traditions": 9.423927820601442, "infertile": 11.563993984097714, "accessory": 10.647703252223558, "pg": 12.257141164657659, "stair": 9.954556071663612, "becuase": 9.954556071663612, "slightly": 8.428499768168564, "embarrasing": 9.038265339789458, "table": 6.793309359632048, "mutt": 9.772234514869657, "lock": 8.008645922608299, "salvage": 10.311231015602345, "camper": 9.079087334309712, "university": 6.886503136529996, "ecstatic": 8.30589744607623, "plane": 6.9996457926298765, "crash": 7.075357614365573, "redlight": 11.158528875989548, "ticked": 8.23178947392251, "express": 8.450478674887338, "sizes": 9.954556071663612, "life-changing": 10.870846803537768, "commitment": 9.166098711299343, "fallen": 8.472951530739397, "sprinted": 11.158528875989548, "landed": 7.713846382387654, "eager": 8.23178947392251, "funeral": 7.662021314523068, "embarrass": 9.484552442417877, "elected": 10.059916587321439, "asleep": 6.868069434841157, "environment": 8.249807979425187, "mine.she": 12.257141164657659, "gorgeous": 8.098258081297987, "listening": 7.266708577878922, "complaints": 9.69219180719612, "bullying": 8.999044626636175, "tells": 8.450478674887338, "bachelorette": 9.366769406761493, "parties": 8.130006779612566, "stripper": 10.059916587321439, "chicks": 9.549090963555448, "20s": 10.059916587321439, "tips": 8.54356909795335, "became": 7.121342727607396, "cry": 6.984141606093911, "instantly": 8.593579518528012, "melted": 9.261408891103667, "daddy": 8.472951530739397, "deer": 8.052448545266692, "stuck": 6.324895977209647, "bushes": 8.924936654482455, "earth": 7.642020647816398, "slightest": 10.647703252223558, "clue": 8.130006779612566, "following": 7.169544829425274, "crying": 7.145153376301115, "venus": 10.311231015602345, "rescued": 8.023034660060398, "unique": 8.701793103168244, "drawn": 9.484552442417877, "stars": 8.823153960172512, "sky": 8.082753894762021, "fitting": 9.6180838350424, "louie": 11.563993984097714, "motor": 9.484552442417877, "short": 6.801820049299956, "congrats": 6.0246931481071355, "referring": 8.96130429865333, "2018": 8.619555004931273, "asia": 9.212618726934235, "leaving": 6.2097689856113805, "delayed": 8.345118159229513, "timing": 8.54356909795335, "delay": 9.423927820601442, "11:30pm": 11.563993984097714, "awake": 8.268157118093384, "stays": 8.365320866547032, "impossible": 8.30589744607623, "roommates": 7.86269200998522, "apart": 7.301314107056397, "maker": 9.954556071663612, "esl": 9.954556071663612, "singing": 7.913335742803975, "planets": 10.465381695429603, "exploring": 9.69219180719612, "colored": 9.312702185491217, "warrants": 11.563993984097714, "response": 7.814489908167341, "preschool/pre-k": 12.257141164657659, "handful": 8.54356909795335, "jump": 7.121342727607396, "scare": 6.958823798109622, "flinched": 11.563993984097714, "towards": 6.877243811117198, "popped": 9.079087334309712, "no.i": 11.563993984097714, "suicidal": 10.311231015602345, "mit": 12.257141164657659, "normal.we": 11.563993984097714, "swear": 7.584312330195752, "2012": 10.311231015602345, "2018.": 9.954556071663612, "faster": 8.268157118093384, "percentage": 10.465381695429603, "within": 7.259928890893543, "millisecond": 12.257141164657659, "senior": 7.584312330195752, "mostly": 7.133177185254399, "gas": 6.443010632832592, "7/11": 9.859245891859288, "confrontation": 9.772234514869657, "gawking": 11.563993984097714, "comments": 9.484552442417877, "classier": 11.563993984097714, "appreciating": 10.647703252223558, "except": 7.622412176428022, "wearing": 7.151195690757078, "baggy": 12.257141164657659, "toast": 9.423927820601442, "counter": 8.196698154111239, "inferred": 11.563993984097714, "eats": 8.51947154637429, "available": 7.8876933121906365, "believable": 10.059916587321439, "aloud": 10.870846803537768, "mortified": 7.478017671546128, "skirt": 9.484552442417877, "disowned": 9.954556071663612, "annual": 8.098258081297987, "reconciliation": 10.870846803537768, "emails": 9.166098711299343, "likely": 7.900432337968066, "disown": 10.870846803537768, "sees": 9.261408891103667, "chat": 7.814489908167341, "opened": 6.806102711091958, "imagined": 8.999044626636175, "question": 7.724541671504402, "ordered.that": 12.257141164657659, "careless": 8.472951530739397, "naked": 8.472951530739397, "appointment": 6.849969393197539, "dental": 9.423927820601442, "relief": 7.3444862789216065, "joking": 9.261408891103667, "separated": 8.999044626636175, "differently": 8.673622226201548, "20/20": 10.465381695429603, "minimizes": 11.158528875989548, "disgrace": 9.859245891859288, "overnight": 8.385940153749766, "shifts": 8.855943782995503, "risks": 10.311231015602345, "greener": 9.954556071663612, "characters": 8.286849251105536, "prospects": 10.059916587321439, "lingered": 10.870846803537768, "poverty": 10.465381695429603, "joke": 8.082753894762021, "option": 8.495941048964095, "submitted": 8.855943782995503, "application": 7.875114529983777, "credit": 6.402069242455231, "chase": 8.162796602435558, "approved": 7.226703243265223, "fifth": 10.465381695429603, "bracket": 10.465381695429603, "fearful": 8.791405261857932, "turning": 7.080991432083829, "2013": 10.465381695429603, "ncaa": 10.177699622977823, "payout": 11.563993984097714, "fantasy": 8.730780640041496, "......": 9.166098711299343, "dudes": 10.311231015602345, "niece": 6.98928300559433, "reading": 7.053134477580863, "books": 7.181967349423831, "read": 6.296135825034384, "rushing": 8.791405261857932, "fondest": 11.563993984097714, "planes": 9.69219180719612, "headaches": 9.038265339789458, "airports": 10.870846803537768, "seats": 9.212618726934235, "related": 7.8876933121906365, "prepare": 7.026032547803071, "deadline": 8.54356909795335, "calm.that": 11.563993984097714, "crippling": 12.257141164657659, "filling": 9.549090963555448, "calm": 7.301314107056397, "cousins": 7.926407824371327, "cooks": 8.823153960172512, "drank": 7.30838127427949, "karma": 8.855943782995503, "arrived": 7.301314107056397, "sunglasses": 10.059916587321439, "arrive": 7.538642293362564, "harmony": 12.257141164657659, "grandfather": 7.031394490944457, "reflect": 8.730780640041496, "current": 6.708065079762438, "uncertain": 9.12164694872851, "path": 8.037633459481551, "outback": 9.6180838350424, "delicious": 6.939021170813442, "foods": 7.768504794925518, "steak": 7.953076071453489, "bloomin": 12.257141164657659, "onion": 10.311231015602345, "appetizer": 10.465381695429603, "ago.i": 11.563993984097714, "loneliness": 8.162796602435558, "that.how": 11.563993984097714, "gun": 7.469649421875612, "locked": 7.632168351373387, "walk": 5.842044205486062, "alarm": 7.826324365814345, "button": 9.366769406761493, "between": 7.10384957015988, "van": 8.999044626636175, "doubting": 10.311231015602345, "destination": 8.646223252013433, "betray": 9.166098711299343, "loyal": 6.948873467256453, "appreciated": 7.436859599052621, "criticizing": 10.870846803537768, "bugging": 9.12164694872851, "unbearable": 9.549090963555448, "victor": 11.563993984097714, "mentality": 10.311231015602345, "knocked": 7.098085865443129, "shattered": 8.268157118093384, "fathom": 11.158528875989548, "wondered": 9.212618726934235, "creatures": 8.855943782995503, "wreck": 7.181967349423831, "frustrated": 7.329887479500454, "breaks": 8.052448545266692, "desperation": 11.563993984097714, "you.i": 9.954556071663612, "work-life": 11.563993984097714, "balance": 8.249807979425187, "yes.i": 11.563993984097714, "interviewed": 7.565793282428515, "doodles": 10.870846803537768, "quit": 6.7890810235225265, "miserable": 7.584312330195752, "struggles": 9.166098711299343, "pep": 11.563993984097714, "rallies": 12.257141164657659, "checking": 7.469649421875612, "teaching": 7.366792036435904, "base": 9.312702185491217, "reply": 9.6180838350424, "toy": 7.412954078199067, "figured": 7.444956809285241, "directions": 8.385940153749766, "anticipated": 9.166098711299343, "dig": 9.312702185491217, "instructions": 8.646223252013433, "deeply": 8.924936654482455, "much.she": 11.158528875989548, "nights": 7.2465058705614025, "showing": 7.724541671504402, "counting": 7.8876933121906365, "skills": 7.109646687844205, "modern": 9.484552442417877, "glitchy": 11.563993984097714, "certain": 6.759972939364456, "words": 6.963836339933166, "correctly": 8.96130429865333, "it.just": 12.257141164657659, "holding": 7.273534542949322, "shocking": 7.86269200998522, "failed": 6.4194107174917185, "calculus": 7.7353525876086175, "math": 6.202701818388288, "retake": 8.619555004931273, "occupation": 10.059916587321439, "relaxing": 6.4281955470474506, "cuddling": 10.465381695429603, "hung": 8.345118159229513, "peaceful": 7.453120119924401, "loves": 7.010117092497172, "garden": 6.984141606093911, "tutorial": 11.563993984097714, "flashlight": 9.12164694872851, "wire": 9.954556071663612, "boom": 9.312702185491217, "belated": 9.859245891859288, "rhymes": 11.563993984097714, "gambling": 8.701793103168244, "hits": 8.428499768168564, "jackpot": 8.855943782995503, "needs": 6.4825896191132495, "lung": 8.54356909795335, "transplant": 8.889845334671184, "genetic": 9.261408891103667, "copd": 10.870846803537768, "deserve": 6.739688268192951, "deserved": 7.512209036294408, "scheduled": 8.249807979425187, "list": 7.151195690757078, "praying": 7.724541671504402, "lungs": 9.549090963555448, "asap": 8.54356909795335, "meantime": 9.484552442417877, "prayers": 9.261408891103667, "disaapeared": 11.563993984097714, "14": 7.494967229859902, "disappear": 8.855943782995503, "dying": 7.838300556861061, "welding": 10.465381695429603, "gig": 8.701793103168244, "contractor": 9.954556071663612, "ft": 10.870846803537768, "benning": 10.870846803537768, "ada": 10.870846803537768, "railing": 10.870846803537768, "th": 9.772234514869657, "centers": 10.059916587321439, "hired": 7.520942716263162, "errand": 9.484552442417877, "eaten": 7.412954078199067, "god": 5.829035891973062, "baked": 7.939653051121348, "performance": 7.15727473683346, "perfromance": 11.563993984097714, "ground": 6.700313102958121, "witnessed": 8.286849251105536, "returned": 6.7890810235225265, "communities": 10.177699622977823, "appeared": 9.079087334309712, "celebrated": 8.023034660060398, "anniversary": 6.708065079762438, "propose": 8.495941048964095, "made-": 11.158528875989548, "hardly": 7.381943841456507, "anticipation": 8.146267300484347, "antsy": 9.038265339789458, "happily": 8.889845334671184, "cowboys": 8.428499768168564, "dez": 10.647703252223558, "bryant": 10.647703252223558, "misses": 9.423927820601442, "troy": 11.158528875989548, "aikman": 11.158528875989548, "emmett": 11.158528875989548, "smith": 11.158528875989548, "runningback": 12.257141164657659, "quarterback": 10.311231015602345, "commentator": 12.257141164657659, "rage": 8.286849251105536, "carelessly": 11.563993984097714, "swerved": 9.772234514869657, "slam": 9.079087334309712, "brakes": 8.365320866547032, "add": 8.646223252013433, "impulsive": 10.870846803537768, "socializing": 9.549090963555448, "yakking": 11.158528875989548, "oblivious": 10.870846803537768, "shared": 8.268157118093384, "wayyy": 11.563993984097714, "fight": 6.479488841435002, "purgatory": 11.563993984097714, "demise": 10.465381695429603, "fully": 7.436859599052621, "task": 7.994461287616343, "pissed": 6.900554889985646, "sentiments": 11.158528875989548, "aunt": 6.604651984389007, "ridiculously": 10.311231015602345, "desert": 9.423927820601442, "lemon": 9.212618726934235, "squares": 12.257141164657659, "shortbread": 12.257141164657659, "meringue": 12.257141164657659, "bombed": 9.166098711299343, "50ish": 12.257141164657659, "c": 8.30589744607623, "5th": 8.593579518528012, "remote": 8.823153960172512, "lowest": 10.177699622977823, "a-": 10.177699622977823, "loopholes": 12.257141164657659, "crafting": 11.563993984097714, "resume": 9.079087334309712, "fit": 6.93413118551925, "description": 9.484552442417877, "interviewing": 8.54356909795335, "theres": 8.495941048964095, "24/7": 9.69219180719612, "cares": 8.385940153749766, "sorts": 8.114006438266125, "amused": 10.870846803537768, "embrace": 9.6180838350424, "cuteness": 11.563993984097714, "handed": 8.325315531933333, "happier": 7.651970978669567, "download": 9.423927820601442, "mixed": 8.286849251105536, "levels": 9.549090963555448, "practicing": 7.469649421875612, "symphony": 11.158528875989548, "trumpet": 10.647703252223558, "become": 6.566781710333598, "clearwater": 11.158528875989548, "moon": 8.130006779612566, "calc": 9.423927820601442, "filler": 12.257141164657659, "courses": 8.619555004931273, "engineering": 7.875114529983777, "flash": 8.999044626636175, "storage": 8.130006779612566, "otherwise": 7.703264273057117, "questionable": 9.859245891859288, "announced": 8.730780640041496, "writer": 9.69219180719612, "newborn": 8.495941048964095, "tweet": 10.647703252223558, "smile": 7.814489908167341, "incredible": 7.428827427355357, "temperature": 9.038265339789458, "humidity": 9.69219180719612, "packing": 7.622412176428022, "hectic": 8.4069935629476, "assigned": 9.859245891859288, "supervisor": 7.3226672315269665, "praised": 9.484552442417877, "addict": 8.855943782995503, "candies": 9.166098711299343, "amusing": 10.177699622977823, "orlando": 8.495941048964095, "attractions": 11.158528875989548, "overdue": 9.261408891103667, "battery": 8.701793103168244, "ignore": 8.54356909795335, "wrench": 10.311231015602345, "cancel": 7.026032547803071, "outright": 9.772234514869657, "facility": 9.366769406761493, "nicer": 8.268157118093384, "dorms": 10.177699622977823, "whereas": 11.158528875989548, "mate": 8.495941048964095, "unaware": 9.484552442417877, "secluded": 10.311231015602345, "proposed": 7.802793868404151, "soooo": 8.673622226201548, "elated": 8.51947154637429, "initially": 9.366769406761493, "goofing": 10.647703252223558, "diner": 9.366769406761493, "messaging": 9.12164694872851, "sweethearts": 10.465381695429603, "committing": 11.563993984097714, "motivates": 10.177699622977823, "toes": 9.079087334309712, "apologizing": 9.6180838350424, "regards": 9.954556071663612, "disrespectful": 8.96130429865333, "household": 8.54356909795335, "income": 7.746281658140808, "combined": 11.158528875989548, "goal": 7.374339242071287, "practices": 9.859245891859288, "professional": 7.703264273057117, "hearty": 10.311231015602345, "conquer": 9.212618726934235, "hunger": 9.859245891859288, "ignored": 8.130006779612566, "message": 8.023034660060398, "agreed": 7.850421917393405, "lend": 8.450478674887338, "predicament": 9.859245891859288, "lease": 8.730780640041496, "deposit": 8.146267300484347, "quadrupled": 12.257141164657659, "holiday": 7.109646687844205, "cancelled": 7.461350619060917, "awoke": 9.12164694872851, "growling": 9.6180838350424, "tent": 8.4069935629476, "examine": 10.870846803537768, "carefully": 9.261408891103667, "unzipped": 9.166098711299343, "slowly": 7.900432337968066, "shined": 11.563993984097714, "stray": 7.529753345945317, "closet": 7.3444862789216065, "sized": 9.423927820601442, "clothes": 6.231275190832344, "lane": 7.366792036435904, "passes": 8.791405261857932, "rum": 9.859245891859288, "scolded": 9.312702185491217, "stealing": 7.175736799673195, "cleaned": 6.905283031181591, "yesteday": 11.563993984097714, "comprehension": 11.563993984097714, "remembering": 7.622412176428022, "facts": 9.954556071663612, "highschool": 7.926407824371327, "hanging": 7.020699201827709, "reprimand": 11.563993984097714, "behaviors": 9.6180838350424, "joined": 7.875114529983777, "breathe": 9.12164694872851, "conditions": 9.69219180719612, "swore": 9.484552442417877, "convinced": 8.4069935629476, "robber": 9.312702185491217, "mace": 10.647703252223558, "tip-toed": 11.158528875989548, "downstairs": 8.249807979425187, "loud": 6.2557262866965075, "dealership": 8.286849251105536, "trading": 8.999044626636175, "setup": 9.772234514869657, "reward": 8.365320866547032, "interior": 10.647703252223558, "swelled": 10.647703252223558, "neutrality": 10.465381695429603, "bomb": 8.268157118093384, "memorized": 10.177699622977823, "black": 6.727712077146235, "accountable": 10.870846803537768, "christians": 10.870846803537768, "persecuted": 10.870846803537768, "nigeria": 10.311231015602345, "6,000": 10.465381695429603, "massacred": 10.870846803537768, "extremists": 11.563993984097714, "spread": 9.038265339789458, "encourage": 8.51947154637429, "uni": 8.472951530739397, "excellence": 11.158528875989548, "awaiting": 8.249807979425187, "eagerly": 8.472951530739397, "hahah": 8.646223252013433, "wicked": 10.465381695429603, "spank": 10.311231015602345, "sincererity": 11.563993984097714, "key": 7.359301364706747, "frendship": 11.563993984097714, "sincere": 9.772234514869657, "figuring": 9.69219180719612, "commodore": 10.647703252223558, "load": 8.701793103168244, "cautious": 9.261408891103667, "proved": 9.423927820601442, "greta": 10.465381695429603, "technically": 9.312702185491217, "25th": 9.166098711299343, "kidnappers": 11.563993984097714, "nabbed": 10.870846803537768, "petrified": 9.69219180719612, "tea": 8.082753894762021, "delightful": 10.177699622977823, "flavored": 10.647703252223558, "green": 8.130006779612566, "iced": 9.549090963555448, "spare": 7.926407824371327, "learnt": 9.312702185491217, "dishes": 7.315498742048354, "teri": 11.563993984097714, "yaki": 11.563993984097714, "chicken": 7.069755358816903, "passenger": 9.484552442417877, "alive": 6.91960308495634, "pot": 8.008645922608299, "childish": 9.079087334309712, "picture": 6.854463782785379, "6.5.": 12.257141164657659, "jalopi": 12.257141164657659, "bitter": 8.96130429865333, "trials": 8.889845334671184, "struggling": 7.294296534397751, "compare": 8.701793103168244, "comparison": 10.059916587321439, "hacked": 10.465381695429603, "hacker": 10.870846803537768, "insulting": 11.563993984097714, "threatening": 9.366769406761493, "compelled": 10.311231015602345, "faith": 6.434095269174639, "remain": 8.54356909795335, "assume": 7.980475045641603, "faith/patience": 12.257141164657659, "destroyed": 7.069755358816903, "treasured": 9.6180838350424, "count": 7.086657169619507, "slugger": 11.158528875989548, "skill": 7.713846382387654, "insisted": 9.166098711299343, "argued": 9.772234514869657, "accompany": 11.563993984097714, "stubborn": 8.924936654482455, "mode": 9.549090963555448, "rome": 9.484552442417877, "theater": 8.249807979425187, "edible": 11.158528875989548, "entrance": 9.423927820601442, "nephews": 8.162796602435558, "awwww": 8.924936654482455, "outstanding": 9.423927820601442, "sketchy": 8.472951530739397, "hesitant": 8.385940153749766, "metal": 8.701793103168244, "goth": 11.158528875989548, "despite": 7.512209036294408, "original": 8.701793103168244, "thoughts": 7.814489908167341, "entailed": 11.563993984097714, "tedious": 11.158528875989548, "memorizing": 11.158528875989548, "avid": 10.177699622977823, "likecroatia": 12.257141164657659, "fav": 9.484552442417877, "loose": 7.366792036435904, "stomped": 10.870846803537768, "loudly": 8.162796602435558, "brave": 8.023034660060398, "swept": 9.859245891859288, "scaring": 9.6180838350424, "owed": 9.12164694872851, "aaawwww": 11.563993984097714, "credited": 11.158528875989548, "touched": 8.4069935629476, "intense": 7.913335742803975, "shapeshifter": 10.870846803537768, "harry": 9.423927820601442, "potter": 9.423927820601442, "dumbledore": 11.563993984097714, "equipment": 8.54356909795335, "infuriating": 8.701793103168244, "entitled": 9.212618726934235, "decency": 10.465381695429603, "whipped": 9.484552442417877, "patiently": 9.772234514869657, "considered": 7.875114529983777, "dish": 7.802793868404151, "getaway": 9.69219180719612, "foodies": 12.257141164657659, "horror": 6.968874133963123, "skydiving": 7.366792036435904, "excitied": 9.69219180719612, "prospect": 10.177699622977823, "thrill": 8.999044626636175, "fed": 7.6127502655162855, "healthy": 6.498239390780378, "bath": 8.593579518528012, "tucked": 8.791405261857932, "jammies": 11.563993984097714, "fussy": 10.647703252223558, "gunshots": 8.791405261857932, "reigning": 12.257141164657659, "wind": 8.067486422631232, "cutting": 8.179603720751938, "haircut": 7.953076071453489, "bored": 7.642020647816398, "introvert": 10.059916587321439, "flowers": 7.2465058705614025, "tending": 10.465381695429603, "landscaper": 10.311231015602345, "mower": 7.779804350179452, "plant": 7.86269200998522, "south": 7.315498742048354, "limit": 8.249807979425187, "boomerangs": 10.647703252223558, "reaction": 8.082753894762021, "amazement": 10.311231015602345, "draws": 11.563993984097714, "crowd": 8.052448545266692, "tourist": 10.465381695429603, "madly": 10.870846803537768, "raging": 9.69219180719612, "smashed": 8.325315531933333, "40oz": 10.465381695429603, "scattering": 10.870846803537768, "pieces": 8.365320866547032, "wore": 7.966681723509267, "shoes": 6.47024378329095, "aye": 12.257141164657659, "lesson": 7.538642293362564, "silly": 7.622412176428022, "911": 10.311231015602345, "guarded": 10.647703252223558, "pepper": 8.4069935629476, "spray": 7.814489908167341, "scary/": 11.563993984097714, "fled": 10.177699622977823, "kicking": 8.593579518528012, "brush": 8.701793103168244, "appologize": 11.563993984097714, "ooh": 7.900432337968066, "locate": 10.647703252223558, "prefer": 7.86269200998522, "punch": 8.646223252013433, "woo": 9.166098711299343, "suprise": 9.038265339789458, "terrifies": 9.859245891859288, "proceeding": 12.257141164657659, "compete": 8.96130429865333, "unfaithful": 9.079087334309712, "ferril": 10.870846803537768, "neutered": 10.177699622977823, "releasing": 10.059916587321439, "lover": 8.646223252013433, "bout": 8.568261710543721, "settling": 10.465381695429603, "congratulation": 8.96130429865333, "yummy": 8.760633603191177, "disturbing": 8.646223252013433, "endless": 10.870846803537768, "delaying": 12.257141164657659, "overseas": 7.603180814500135, "giver": 10.465381695429603, "opposite": 8.082753894762021, "jail": 7.713846382387654, "contempt": 12.257141164657659, "dates": 8.593579518528012, "uncommon": 9.69219180719612, "voices": 10.311231015602345, "jumpted": 12.257141164657659, "nap": 8.146267300484347, "focus": 7.3444862789216065, "roommate": 6.4281955470474506, "convenient": 9.079087334309712, "campus": 8.855943782995503, "heading": 7.913335742803975, "ye": 10.647703252223558, "peole": 10.870846803537768, "greed": 10.311231015602345, "scam": 9.038265339789458, "elton": 10.870846803537768, "john": 9.484552442417877, "concerts": 9.038265339789458, "entertainer": 12.257141164657659, "mentor": 10.465381695429603, "merit": 9.69219180719612, "imagination": 9.038265339789458, "uh": 7.115477608154999, "erupted": 11.563993984097714, "acceptance": 8.646223252013433, "letters": 8.325315531933333, "brilliant": 8.96130429865333, "schools": 7.913335742803975, "crossed": 7.486456540191994, "pasta": 8.593579518528012, "sweets": 8.646223252013433, "salad": 8.196698154111239, "beans": 8.472951530739397, "seemingly": 9.366769406761493, "hahahaha": 9.212618726934235, "pushing": 8.673622226201548, "disturbed": 10.311231015602345, "passionately": 10.870846803537768, "announcement": 9.6180838350424, "fallout": 10.465381695429603, "76": 10.465381695429603, "rpg": 10.311231015602345, "singleplayer": 11.563993984097714, "multiplayer": 10.647703252223558, "survival": 9.772234514869657, "hoped": 8.114006438266125, "analysis": 10.870846803537768, "rug": 6.669892506257408, "wash": 7.913335742803975, "glasses": 8.593579518528012, "bedside": 10.465381695429603, "cabinet": 9.366769406761493, "vomited": 7.444956809285241, "shoe": 7.779804350179452, "ruin": 7.926407824371327, "22": 8.30589744607623, "28": 9.423927820601442, "sandcastle": 10.870846803537768, "parthenon": 10.870846803537768, "patted": 11.158528875989548, "4th": 8.23178947392251, "festival": 8.023034660060398, "dressed": 8.082753894762021, "leotard": 10.870846803537768, "paraded": 10.870846803537768, "behavior": 7.494967229859902, "trashy": 11.158528875989548, "druggies": 10.870846803537768, "sickening": 10.465381695429603, "competing": 8.855943782995503, "hahaha": 7.10384957015988, "sabotage": 10.465381695429603, "vengeance": 11.563993984097714, "aggressive": 8.365320866547032, "atimes": 10.059916587321439, "purpose": 7.953076071453489, "ignoring": 9.12164694872851, "relatives": 8.008645922608299, "wooow": 11.158528875989548, "overweight": 9.261408891103667, "mindful": 11.563993984097714, "calories": 10.059916587321439, "weed": 9.166098711299343, "amsterdam": 9.549090963555448, "bong": 10.647703252223558, "bizarre": 9.69219180719612, "littlle": 10.870846803537768, "stresse": 11.563993984097714, "responsibilities": 8.114006438266125, "adoption": 8.673622226201548, "nonetheless": 9.859245891859288, "feud": 10.647703252223558, "dispute": 9.312702185491217, "decipher": 12.257141164657659, "aunts": 9.549090963555448, "uncle/dad": 12.257141164657659, "poppop": 12.257141164657659, "mailman": 8.593579518528012, "deliver": 8.286849251105536, "address": 8.51947154637429, "request": 8.823153960172512, "cupcakes": 11.563993984097714, "nose": 7.42085925770618, "finger": 8.4069935629476, "funny.i": 11.563993984097714, "bacteria": 11.563993984097714, "freaks": 9.549090963555448, "poem": 9.549090963555448, "enter": 8.4069935629476, "entered": 7.461350619060917, "knowledge": 8.791405261857932, "prepped": 10.647703252223558, "go-": 10.647703252223558, "stocked": 8.701793103168244, "resourceful": 11.158528875989548, "laidback": 11.158528875989548, "curios": 11.563993984097714, "undersand": 10.870846803537768, "aware": 8.4069935629476, "tipsy": 10.870846803537768, "dated": 8.889845334671184, "hunch": 12.257141164657659, "carpet": 7.121342727607396, "hai": 12.257141164657659, "conjuring": 9.038265339789458, "buff": 10.177699622977823, "u": 7.926407824371327, "gopd": 12.257141164657659, "k": 9.079087334309712, "neices": 10.311231015602345, "diploma": 9.549090963555448, "finaly": 10.177699622977823, "dreamed": 9.484552442417877, "nes": 9.312702185491217, "bandicoot": 10.311231015602345, "remaster": 11.158528875989548, "consumes": 11.158528875989548, "implying": 11.563993984097714, "politicians": 9.312702185491217, "globe": 11.563993984097714, "jealousy": 8.96130429865333, "root": 9.261408891103667, "hatred": 9.954556071663612, "spelling": 8.037633459481551, "bee": 8.037633459481551, "hunting": 8.052448545266692, "currently": 7.239861327842734, "icy": 10.177699622977823, "pen": 8.179603720751938, "reminds": 7.020699201827709, "symbolise": 11.563993984097714, "fundraising": 11.563993984097714, "delighted": 8.924936654482455, "group": 6.440030004694454, "2011": 9.954556071663612, "canceled": 7.593702070545591, "standards": 9.954556071663612, "khakis": 10.647703252223558, "nikes": 9.859245891859288, "condoms": 9.772234514869657, "enlighten": 10.465381695429603, "nanny": 9.69219180719612, "decides": 9.772234514869657, "tad": 9.859245891859288, "remorseful": 9.549090963555448, "delicate": 10.311231015602345, "stronger": 8.760633603191177, "looks": 6.260689076038637, "curling": 10.647703252223558, "lbs": 7.642020647816398, "lift": 8.23178947392251, "curl": 10.647703252223558, "gains": 9.423927820601442, "songs": 7.900432337968066, "intro": 10.059916587321439, "martin": 9.954556071663612, "mystery": 8.855943782995503, "aired": 11.563993984097714, "gripped": 11.563993984097714, "factor": 9.954556071663612, "hood": 8.730780640041496, "phobia": 9.423927820601442, ".lol": 11.563993984097714, "treasures": 10.059916587321439, "treasure": 8.730780640041496, "refuse": 8.701793103168244, "exist": 8.823153960172512, "hostile": 10.177699622977823, "happiest": 8.365320866547032, "mischievous": 10.647703252223558, "da": 10.311231015602345, "vinci": 10.647703252223558, "caesarean": 12.257141164657659, "womb": 12.257141164657659, "section": 8.823153960172512, "genius": 9.166098711299343, "inventive": 11.158528875989548, "individual": 8.791405261857932, "breataking": 12.257141164657659, "unknown": 8.052448545266692, "semi-finalists": 11.563993984097714, "1998": 10.465381695429603, "players": 8.23178947392251, "prosinecki": 11.563993984097714, "suker": 11.563993984097714, "boksic": 11.563993984097714, "savicevic": 11.563993984097714, "boban": 11.563993984097714, "whatsapp": 11.563993984097714, "messages": 8.999044626636175, "colleagues": 8.428499768168564, "jamaica": 10.870846803537768, "experiences": 8.008645922608299, "vulnerable": 9.859245891859288, "testimony": 9.423927820601442, "congress": 9.69219180719612, "whose": 9.6180838350424, "strozy": 12.257141164657659, "sociopath": 10.647703252223558, "psychopath": 11.158528875989548, "meme": 9.954556071663612, "reference": 10.647703252223558, "clockwork": 12.257141164657659, "hashtagged": 12.257141164657659, "#": 8.889845334671184, "strzokworkorange": 12.257141164657659, "italy": 8.450478674887338, "gold": 7.672173685987087, "chains": 11.563993984097714, "tunnel": 9.954556071663612, "optimistic": 7.098085865443129, "race": 7.086657169619507, "sunlight": 10.059916587321439, "hmm": 8.385940153749766, "zone": 8.760633603191177, "crimes": 9.6180838350424, "concealed": 11.563993984097714, "closing": 7.826324365814345, "exterior": 12.257141164657659, "doors": 8.196698154111239, "tony": 9.212618726934235, "montana": 10.870846803537768, "scarface": 10.311231015602345, "hustling": 11.158528875989548, "moreso": 11.563993984097714, "rocky": 10.059916587321439, "fortune": 8.646223252013433, "principle": 10.870846803537768, "rely": 7.724541671504402, "freakin": 9.212618726934235, "vampires": 11.563993984097714, "terrify": 10.177699622977823, "nprmally": 12.257141164657659, "wathem": 12.257141164657659, "strzok": 9.6180838350424, "vampire": 10.311231015602345, "abhorrent": 11.158528875989548, "arrogance": 11.158528875989548, "ungodly": 10.465381695429603, "surroundings": 9.772234514869657, "independence": 9.484552442417877, "size": 7.8876933121906365, "overboard": 9.772234514869657, "boyfirend": 10.465381695429603, "word": 6.543408359148289, "squash": 10.177699622977823, "woow": 10.177699622977823, "generally": 8.472951530739397, "difficulties": 8.791405261857932, "layoff": 10.465381695429603, "25": 7.7353525876086175, "onboarding": 10.870846803537768, "stare": 9.772234514869657, "seconds": 8.619555004931273, "jesus": 9.312702185491217, "disguise": 10.647703252223558, "nerves": 7.031394490944457, "names": 8.23178947392251, "pampering": 10.647703252223558, "mines": 9.166098711299343, "lovely": 7.080991432083829, "sweetheart": 8.924936654482455, "tip": 7.913335742803975, "yeserday": 11.563993984097714, "hardworking": 10.647703252223558, "cox": 9.859245891859288, "automatically": 9.859245891859288, "overlook": 11.563993984097714, "camp": 7.814489908167341, "quarters": 10.059916587321439, "magazine": 10.059916587321439, "charged": 7.622412176428022, "subscription": 9.423927820601442, "solving": 10.465381695429603, "artificial": 9.954556071663612, "articulating": 12.257141164657659, "prescripted": 12.257141164657659, "garbage": 7.374339242071287, "c-span": 10.870846803537768, "dramatic": 10.177699622977823, "spark": 10.177699622977823, "masterchef": 10.177699622977823, "junior": 7.8876933121906365, "gordon": 10.870846803537768, "soft": 9.038265339789458, "hell": 7.779804350179452, "slapped": 8.791405261857932, "dkscussing": 11.563993984097714, "fiancee": 8.51947154637429, "couldn": 9.772234514869657, "t": 7.453120119924401, "loans": 7.980475045641603, "fees": 8.730780640041496, "1000": 7.703264273057117, "reality": 8.214089896823108, "disappointment": 10.059916587321439, "wen": 10.465381695429603, ".did": 11.563993984097714, "passs": 12.257141164657659, "trait": 9.954556071663612, "tasks": 8.385940153749766, "contribute": 10.647703252223558, "i.e.": 11.563993984097714, "thinking/participatory": 11.563993984097714, "contributions": 11.158528875989548, "eveything": 11.158528875989548, "congressional": 11.563993984097714, "inquiry": 11.563993984097714, "investigation": 10.177699622977823, "conclusion": 10.647703252223558, "thug": 12.257141164657659, "evildoing": 12.257141164657659, "guilt": 8.365320866547032, "fulfil": 10.311231015602345, "promises": 8.760633603191177, "tendency": 10.059916587321439, "youth": 8.450478674887338, "entertain": 10.647703252223558, "turnes": 11.158528875989548, "squirrels": 9.484552442417877, "nasty": 6.9100336339401895, "uncles": 9.772234514869657, "ge": 10.870846803537768, "kick": 7.575009937533438, "finshed": 11.563993984097714, "foodie": 10.870846803537768, "skinny": 8.54356909795335, "escargot": 10.059916587321439, "womans": 10.177699622977823, "devastating": 8.114006438266125, "terrified": 6.488820168863886, "unreal": 9.859245891859288, "'wow": 10.870846803537768, "payments": 8.4069935629476, "200": 7.651970978669567, "text": 7.6127502655162855, "received": 6.343638159019388, "selected": 8.51947154637429, "colossal": 11.563993984097714, "speak": 6.881862756973493, "snack": 8.646223252013433, "starring": 12.257141164657659, "dead": 6.399208010174199, "attentive": 10.647703252223558, "wnet": 10.870846803537768, "docts": 11.563993984097714, "examined": 12.257141164657659, "inviting": 9.772234514869657, "suck": 7.926407824371327, "colleg": 11.158528875989548, "dead-end": 11.563993984097714, "labor": 7.875114529983777, "gap": 9.166098711299343, "gladly": 10.647703252223558, "examination": 10.870846803537768, "changes": 8.052448545266692, "climate": 8.286849251105536, "concern": 9.366769406761493, "directly": 8.54356909795335, "affected": 9.038265339789458, "according": 10.177699622977823, "underwater": 10.311231015602345, "continue": 7.486456540191994, "unsure": 7.994461287616343, "tosay": 12.257141164657659, "everywhere": 6.618786495323913, "nic": 11.158528875989548, "bank": 6.520568867178466, "countryside": 11.158528875989548, "cities": 8.593579518528012, "perpetuates": 12.257141164657659, "damaged": 7.875114529983777, "destruction": 10.870846803537768, "surge": 12.257141164657659, "winds": 9.69219180719612, "roofs": 11.158528875989548, "mesh": 10.870846803537768, "fails": 9.212618726934235, "antics": 11.158528875989548, "ar": 10.177699622977823, "stubbed": 8.098258081297987, "toe": 7.556660798865242, "flashed": 10.059916587321439, "pains": 9.423927820601442, "protected": 10.870846803537768, "defintiely": 11.563993984097714, "sandals": 10.465381695429603, "discovered": 7.575009937533438, "fragile": 9.484552442417877, "tour": 8.067486422631232, "trailor": 11.563993984097714, "lizard": 9.079087334309712, "instant": 9.69219180719612, "yucky": 10.177699622977823, "screamed": 7.966681723509267, "reptiles": 10.647703252223558, "las": 8.249807979425187, "frien": 10.647703252223558, "purhase": 11.563993984097714, "remeber": 9.549090963555448, "cents": 9.366769406761493, "types": 8.098258081297987, "tasted": 8.082753894762021, "ammos": 10.870846803537768, "essentials": 8.855943782995503, "collapse": 11.158528875989548, "entering": 8.924936654482455, "bucket": 8.999044626636175, "contest": 6.91960308495634, "cereal": 8.4069935629476, "blinding": 10.465381695429603, "flailing": 10.870846803537768, "involve": 10.465381695429603, "spilling": 9.12164694872851, "butterfingers": 12.257141164657659, "cheerios": 11.158528875989548, "predident": 12.257141164657659, "ave": 10.059916587321439, "providers": 10.311231015602345, "lump": 9.423927820601442, "fatty": 10.647703252223558, "tissue": 10.059916587321439, "tumor": 9.366769406761493, "intelligent": 8.96130429865333, "teaches": 9.6180838350424, "beginning": 7.875114529983777, "potatoes": 8.646223252013433, "aremy": 11.563993984097714, "spaghetti": 8.823153960172512, "tiring": 9.6180838350424, "18th": 10.177699622977823, "surprises": 8.791405261857932, "opinion": 8.249807979425187, "hauling": 10.870846803537768, "ole": 8.214089896823108, "bin": 9.366769406761493, "ours": 8.760633603191177, "steep": 11.158528875989548, "physically": 8.196698154111239, "exhausting": 9.772234514869657, "flies": 7.397328760295986, "swarming": 10.647703252223558, "bubonic": 12.257141164657659, "plague": 10.870846803537768, "excellent": 7.662021314523068, "possessions": 9.212618726934235, "matters": 8.162796602435558, "confused": 8.268157118093384, "bike": 6.727712077146235, "defensively": 11.158528875989548, "offense": 10.177699622977823, "rent": 6.877243811117198, "crappy": 8.23178947392251, "bashed": 10.647703252223558, "floored": 9.212618726934235, "shock": 7.151195690757078, "silence": 9.312702185491217, "guardian": 11.563993984097714, "rewarding": 7.939653051121348, "craving": 8.472951530739397, "tso": 12.257141164657659, "krab": 12.257141164657659, "rangoons": 12.257141164657659, "wine": 7.802793868404151, "paintings": 10.177699622977823, "dtap": 11.563993984097714, "vaccine": 10.177699622977823, "positively": 9.6180838350424, "suprissed": 10.870846803537768, "realised": 9.12164694872851, "pratices": 12.257141164657659, "skilled": 9.484552442417877, "weve": 10.647703252223558, "naive": 9.69219180719612, "interest": 7.556660798865242, "unsettling": 9.69219180719612, "starts": 6.362738330392808, "justice": 9.212618726934235, "switched": 9.772234514869657, "bones": 9.423927820601442, "nowhere": 7.259928890893543, "side-street": 10.870846803537768, "plate": 7.682430186154275, "70": 9.038265339789458, "residential": 10.647703252223558, "ohh": 7.405110900738041, "congratulate": 9.484552442417877, "behalf": 9.954556071663612, "dies": 9.261408891103667, "weeding": 12.257141164657659, "kidding": 8.472951530739397, "sausage": 9.312702185491217, "peppers": 9.859245891859288, "jalepenos": 11.158528875989548, "whim": 9.954556071663612, "250": 9.366769406761493, "scratcher": 9.954556071663612, "stoked": 7.15727473683346, "financing": 9.549090963555448, "waste": 7.565793282428515, "electricty": 10.465381695429603, "outage": 9.69219180719612, "eigth": 11.158528875989548, "lacrosse": 10.870846803537768, "rules": 8.472951530739397, "marry": 7.900432337968066, "abroad": 7.86269200998522, "partying": 9.038265339789458, "bestfriend": 10.177699622977823, "mentioned": 8.568261710543721, "chill": 8.730780640041496, "shoved": 9.772234514869657, "chose": 8.114006438266125, "addicts": 10.647703252223558, "decisions": 8.082753894762021, "gently": 11.563993984097714, "cooked": 7.315498742048354, "165": 12.257141164657659, "degrees": 8.96130429865333, "meat": 7.802793868404151, "tempature": 12.257141164657659, "checker": 12.257141164657659, "schedule": 7.494967229859902, "fron": 10.059916587321439, "apartent": 11.563993984097714, "visitor": 10.311231015602345, "overprotective": 11.563993984097714, "outgoing": 10.647703252223558, "nooooo": 11.158528875989548, "breezy": 10.177699622977823, "sunny": 7.900432337968066, "dang": 6.594180684521712, "45": 8.54356909795335, "min": 9.549090963555448, "padre": 10.311231015602345, "island": 8.791405261857932, "sand": 8.999044626636175, "liquor": 9.312702185491217, "alwas": 11.563993984097714, "335": 11.563993984097714, "350": 9.69219180719612, "healthier": 8.701793103168244, "taco": 7.926407824371327, "playlist": 9.212618726934235, "reaks": 11.158528875989548, "reliable": 8.54356909795335, "epidural": 11.563993984097714, "finishing": 8.162796602435558, "shyly": 10.870846803537768, "boyfriends": 8.4069935629476, "salty": 10.647703252223558, "funds": 8.730780640041496, "private": 8.196698154111239, "supprised": 12.257141164657659, "poop": 6.759972939364456, "ewww": 8.889845334671184, "videos": 7.713846382387654, "falls": 9.549090963555448, "groceries": 7.020699201827709, "introduced": 8.889845334671184, "philippines": 9.859245891859288, "heritage": 10.647703252223558, "filipinos": 12.257141164657659, "burn": 8.196698154111239, "cheese": 7.547610963345324, "towels": 10.311231015602345, "variety": 8.96130429865333, "vivid": 9.549090963555448, "diamonds": 9.6180838350424, "unhappy": 7.966681723509267, "budget": 7.953076071453489, "stylish": 10.177699622977823, "featured": 12.257141164657659, "blog": 10.059916587321439, "bottled": 9.954556071663612, "perishable": 10.465381695429603, "grill": 8.823153960172512, "messy": 8.428499768168564, "pink": 8.23178947392251, "holidays": 7.351866386219228, "fighting": 7.86269200998522, "arguing": 8.924936654482455, "roller": 6.810403792991348, "skating": 8.098258081297987, "rink": 8.924936654482455, "nightmare": 8.052448545266692, "stairwell": 10.870846803537768, "notices": 9.954556071663612, "evicted": 8.791405261857932, "womens": 10.647703252223558, "wasking": 10.870846803537768, "properly": 7.939653051121348, "washing": 8.325315531933333, "solution": 8.791405261857932, "instrument": 9.261408891103667, "whom": 8.249807979425187, "bell": 7.768504794925518, "tolls": 12.257141164657659, "drums": 9.772234514869657, "guitar": 7.757331494327393, "vocals": 12.257141164657659, "26": 9.212618726934235, "squat": 9.859245891859288, "deadlift": 9.954556071663612, "300lbs": 10.177699622977823, "overall": 7.939653051121348, "member": 7.547610963345324, "thousand": 8.23178947392251, "pound": 8.30589744607623, "nope": 7.064184313767448, "stephen": 8.924936654482455, "king": 8.130006779612566, "hulu": 9.366769406761493, "episode": 8.823153960172512, "thik": 10.870846803537768, "homemade": 8.568261710543721, "maggots": 8.701793103168244, "nature": 7.603180814500135, "traumatized": 9.549090963555448, "hopeless": 9.549090963555448, "ups": 8.325315531933333, "downs": 9.954556071663612, "reasons": 7.980475045641603, "ordering": 8.249807979425187, "wrestled": 10.465381695429603, "mix": 8.146267300484347, "ruining": 9.312702185491217, "lead": 7.547610963345324, "townhome": 11.563993984097714, "lenovo": 11.158528875989548, "cracked": 8.450478674887338, "greyhound": 10.177699622977823, "embarassing": 8.345118159229513, "wa": 9.549090963555448, "supreme": 9.859245891859288, "toddler": 7.724541671504402, "'fries": 10.870846803537768, "smelled": 7.280407422237084, "process": 7.253194858712199, "identify": 10.311231015602345, "1/2": 9.079087334309712, "attitudes": 9.772234514869657, "tude": 11.563993984097714, "apply": 7.662021314523068, "sheesh": 9.484552442417877, "snap": 9.079087334309712, "nieces": 8.249807979425187, "41.": 12.257141164657659, "s": 7.826324365814345, "greats": 11.563993984097714, "21": 8.345118159229513, "ring": 7.366792036435904, "landing": 9.038265339789458, "dug": 9.166098711299343, "punches": 10.311231015602345, "forth": 8.701793103168244, "retreating": 10.870846803537768, "round": 8.196698154111239, "plain": 9.166098711299343, "magic": 8.472951530739397, "gathering": 8.791405261857932, "library": 8.472951530739397, "pushed": 8.023034660060398, "station": 7.036785339579334, "repulsion": 10.870846803537768, "expired": 8.385940153749766, "wont": 7.058644133391832, "mashed": 9.549090963555448, "ward": 10.647703252223558, "gravy": 10.177699622977823, "dissapointed": 9.859245891859288, "prank": 8.214089896823108, "midterm": 8.791405261857932, "professor": 8.30589744607623, "sisters": 6.704181579736041, "guard": 7.622412176428022, "surpirse": 11.563993984097714, "suspected": 10.177699622977823, "require": 9.772234514869657, "schoo": 10.311231015602345, "tax": 7.980475045641603, "sing": 8.082753894762021, "costly": 10.311231015602345, "backwards": 8.999044626636175, "pull": 7.020699201827709, "buttons": 10.177699622977823, "zippers": 11.563993984097714, "followed": 7.682430186154275, "kindof": 12.257141164657659, "ruffle": 12.257141164657659, "feathers": 12.257141164657659, "biased": 10.647703252223558, "complaining": 8.646223252013433, "cardiologist": 10.647703252223558, "illness": 7.900432337968066, "shown": 9.954556071663612, "improvement": 8.823153960172512, "mistaken": 9.6180838350424, "heck": 7.651970978669567, "certification": 7.826324365814345, "ridden": 9.12164694872851, "hopital": 12.257141164657659, "equipments": 12.257141164657659, "center": 8.162796602435558, "revise": 10.647703252223558, "stood": 8.701793103168244, "stated": 9.954556071663612, "advisement": 12.257141164657659, "foreclosed": 10.465381695429603, "contacted": 8.345118159229513, "lender": 10.870846803537768, "modification": 11.563993984097714, "deferments": 12.257141164657659, "exhaused": 12.257141164657659, "drained": 10.059916587321439, "n64": 9.166098711299343, "attached": 8.365320866547032, "cherish": 7.900432337968066, "literature": 10.059916587321439, "hundreds": 8.54356909795335, "toilet": 7.020699201827709, "windows": 7.900432337968066, "weatherman": 10.870846803537768, "shuts": 10.870846803537768, "golf": 7.838300556861061, "pga": 10.465381695429603, "golfers": 10.870846803537768, "laugh": 7.163390963850896, "ego": 8.889845334671184, "dump": 8.619555004931273, "freedom": 8.345118159229513, "grid": 10.059916587321439, "strengths": 10.465381695429603, "eachother": 8.472951530739397, "sentimentally": 10.465381695429603, "replacing": 9.261408891103667, "began": 8.082753894762021, "wipers": 11.158528875989548, "draw": 8.593579518528012, "permanent": 9.312702185491217, "marker": 10.870846803537768, "performances": 9.69219180719612, "rooting": 8.760633603191177, "brazil": 9.69219180719612, "neymar": 12.257141164657659, "kindergarten": 7.366792036435904, "legged": 10.465381695429603, "weightlifting": 10.647703252223558, "fulfilled": 9.772234514869657, "chugged": 12.257141164657659, "protein": 8.924936654482455, "bars": 8.673622226201548, "transitioned": 11.563993984097714, "mention": 8.450478674887338, "co-workers": 7.520942716263162, "neat": 7.397328760295986, "chili": 9.484552442417877, "whataburger": 9.261408891103667, "regional": 9.859245891859288, "handy": 8.673622226201548, "tastiest": 11.563993984097714, "burgers": 9.366769406761493, "aces": 10.870846803537768, "lunchbox": 9.859245891859288, "curdle": 10.465381695429603, "disheartened": 9.859245891859288, "stinks": 6.806102711091958, "frugal": 10.311231015602345, "unable": 7.768504794925518, "anguish": 10.870846803537768, "despair": 9.69219180719612, "pesky": 9.954556071663612, "stall": 10.311231015602345, "swell": 9.484552442417877, "guts": 8.760633603191177, "starbucks": 8.286849251105536, "waited": 7.175736799673195, "mob": 11.158528875989548, "frappacinos": 12.257141164657659, "spoiled": 8.385940153749766, "haunted": 7.151195690757078, "flicker": 12.257141164657659, "strange": 6.669892506257408, "noises": 7.359301364706747, "supermarket": 8.098258081297987, "enraged": 9.079087334309712, "glance": 11.563993984097714, "comedian": 10.870846803537768, "venue": 10.059916587321439, "casinos": 10.870846803537768, "dance": 7.478017671546128, "magical": 9.166098711299343, "dances": 9.954556071663612, "adopt": 8.052448545266692, "shelter": 7.10384957015988, "hound": 10.465381695429603, "employee": 7.593702070545591, "qualified": 7.966681723509267, "i.": 8.593579518528012, "tomorow": 10.870846803537768, "egypt": 11.563993984097714, "india": 9.366769406761493, "perform": 8.098258081297987, "trick": 7.651970978669567, "yorkie": 10.870846803537768, "hunt": 8.924936654482455, "ordinary": 9.69219180719612, "secretly": 8.855943782995503, "organized": 7.86269200998522, "backed": 7.692792973189822, "buddines": 12.257141164657659, "flood": 7.768504794925518, "sea": 8.385940153749766, "drainage": 10.870846803537768, "fishing": 7.163390963850896, "total": 7.7353525876086175, "rose": 9.6180838350424, "inch": 8.701793103168244, "floors": 8.999044626636175, "furniture": 7.672173685987087, "renting": 9.12164694872851, "1st": 8.760633603191177, "divise": 10.870846803537768, "overeat": 9.772234514869657, "book": 6.314341789530957, "ourself": 10.465381695429603, "binge": 8.428499768168564, "dandelions": 10.870846803537768, "devoured": 11.158528875989548, "misspoke": 10.870846803537768, "nailed": 8.037633459481551, "mathematics": 10.870846803537768, "pranks": 9.423927820601442, "wacky": 11.563993984097714, "sticky": 8.646223252013433, "changing": 7.826324365814345, "desktop": 11.563993984097714, "wallpaper": 12.257141164657659, "county": 8.114006438266125, "prepaid": 12.257141164657659, "amazed": 6.849969393197539, "graduating": 7.547610963345324, "disneyland": 7.994461287616343, "los": 9.038265339789458, "angeles": 9.366769406761493, "remaining": 9.423927820601442, "theyre": 9.166098711299343, "clearly": 8.4069935629476, "fatcats": 10.870846803537768, "la": 8.855943782995503, "hawaii": 7.779804350179452, "intend": 9.954556071663612, "85": 9.6180838350424, "55": 10.870846803537768, "2400": 10.870846803537768, "160": 10.465381695429603, "euros": 11.563993984097714, "apartament": 11.158528875989548, "insanity": 11.563993984097714, "tbh": 10.870846803537768, "30c": 10.870846803537768, "d": 7.768504794925518, "blackberry": 12.257141164657659, "porsche": 8.673622226201548, "model": 8.179603720751938, "/am": 11.563993984097714, "secret": 6.768203438500971, "source": 9.038265339789458, "'friends": 11.563993984097714, "reservations": 9.038265339789458, "carolina": 8.96130429865333, "jewelry": 9.312702185491217, "pawn": 10.059916587321439, "receipt": 9.166098711299343, "slide": 8.646223252013433, "bumping": 10.059916587321439, "scraping": 10.059916587321439, "knees": 9.212618726934235, "body": 7.109646687844205, "replay": 10.465381695429603, "re-watch": 11.563993984097714, "initial": 8.855943782995503, "downloaded": 9.954556071663612, "quest": 10.059916587321439, "glory": 10.177699622977823, "adore": 10.465381695429603, "dementia": 8.30589744607623, "hoo": 9.6180838350424, "yourse.f": 10.870846803537768, "spanish": 8.4069935629476, "psych": 10.647703252223558, "basic": 8.428499768168564, "behaving": 9.6180838350424, "contained": 10.465381695429603, "someway": 10.870846803537768, "usps": 10.311231015602345, "investigate": 9.079087334309712, "startled": 8.51947154637429, "thoughtful": 7.966681723509267, "ukelele": 9.549090963555448, "herself": 6.994450975752772, "'m": 9.484552442417877, "honors": 8.855943782995503, "criminology": 10.647703252223558, "infront": 8.646223252013433, "highg": 11.563993984097714, "dresses": 9.12164694872851, "lovve": 11.563993984097714, "halloweed": 11.158528875989548, "accidently": 8.999044626636175, "favorites": 8.114006438266125, "cleans": 9.772234514869657, "laziest": 11.158528875989548, "setting": 8.673622226201548, "mandatory": 9.954556071663612, "btw": 10.059916587321439, "ohhh": 8.568261710543721, "aged": 9.079087334309712, "ny": 9.69219180719612, "tennessee": 9.859245891859288, "humid": 9.484552442417877, "slice": 8.760633603191177, "everyones": 10.311231015602345, "lotto": 8.4069935629476, "million": 7.565793282428515, "toddlers": 8.760633603191177, "vaca": 10.870846803537768, "hoooooo": 12.257141164657659, "home-cooked": 10.647703252223558, "15.": 10.059916587321439, "joint": 8.760633603191177, "thnik": 12.257141164657659, "29.": 11.158528875989548, "app": 8.30589744607623, "weirdos": 10.647703252223558, "apps": 9.423927820601442, "clsoe": 10.870846803537768, "energetic": 9.484552442417877, "refund": 7.593702070545591, "device": 10.465381695429603, "concerns": 9.6180838350424, "husky": 8.51947154637429, "fenced": 9.859245891859288, "squirrel": 9.312702185491217, "ewwwwww": 11.563993984097714, "independent": 8.268157118093384, "transition": 9.166098711299343, "meltdown": 10.870846803537768, "ps4": 8.619555004931273, "headphones": 8.249807979425187, "busted": 8.450478674887338, "tail": 8.268157118093384, "boiling": 9.423927820601442, "security": 7.453120119924401, "camera": 8.098258081297987, "cans": 8.96130429865333, "series": 7.682430186154275, "episodes": 9.079087334309712, "spraining": 11.563993984097714, "better-half": 12.257141164657659, "belongings": 8.23178947392251, "journey": 8.052448545266692, "laundry": 8.052448545266692, "shots": 8.162796602435558, "toppings": 8.96130429865333, "yum": 8.345118159229513, "olives": 9.261408891103667, "chool": 11.563993984097714, "sor": 12.257141164657659, "companion": 8.568261710543721, "favor": 8.472951530739397, "patch": 8.673622226201548, "bullies": 9.549090963555448, "protect": 8.450478674887338, "action": 8.450478674887338, "freeze": 9.772234514869657, "delivered": 7.575009937533438, "complained": 8.54356909795335, "dose": 9.261408891103667, "re-order": 11.563993984097714, "wating": 11.563993984097714, "pastures": 12.257141164657659, "gum": 8.646223252013433, "spit": 8.214089896823108, "100f": 11.563993984097714, "humit": 11.563993984097714, "daugher": 10.870846803537768, "doesn": 11.158528875989548, "whoa": 7.603180814500135, "freak": 8.196698154111239, "nighter": 11.158528875989548, "fom": 10.647703252223558, "mcdonalds": 7.538642293362564, "distracted": 8.472951530739397, "heartfelt": 9.6180838350424, "arms": 8.385940153749766, "preparing": 7.494967229859902, "ease": 8.23178947392251, "grandson": 8.54356909795335, "devil": 9.12164694872851, "chihuahua": 8.54356909795335, "bites": 9.366769406761493, "flipping": 9.6180838350424, "clam": 10.177699622977823, "represent": 9.69219180719612, "theme": 8.365320866547032, "hh": 11.563993984097714, "absurd": 10.059916587321439, "impotrant": 11.563993984097714, "tracking": 8.999044626636175, "doubled": 9.772234514869657, "thirsty": 10.059916587321439, "convenience": 9.6180838350424, "unlocked": 8.730780640041496, "upstairs": 7.713846382387654, "sex": 8.450478674887338, "rush": 7.374339242071287, "pajama": 9.954556071663612, "posters": 8.999044626636175, "restroom": 7.494967229859902, "ac": 8.082753894762021, "afternoon": 7.6127502655162855, "breakroom": 10.177699622977823, "grab": 8.30589744607623, "caved": 10.465381695429603, "prize": 7.556660798865242, "sleek": 10.465381695429603, "honda": 8.730780640041496, "accord": 9.859245891859288, "lx": 12.257141164657659, "flashiest": 12.257141164657659, "yay": 7.980475045641603, "excitng": 12.257141164657659, "prompts": 11.158528875989548, "ot": 9.484552442417877, "reboot": 9.6180838350424, "drafts": 12.257141164657659, "circus": 8.54356909795335, "colony": 10.177699622977823, "awh": 9.212618726934235, "assuming": 8.51947154637429, "dark.": 11.563993984097714, "eagles": 7.226703243265223, "bang": 8.345118159229513, "shooting": 8.023034660060398, "firecrackers": 11.158528875989548, "hall": 8.472951530739397, "confidently": 10.311231015602345, "spider": 6.958823798109622, "frighting": 11.563993984097714, "giant": 7.359301364706747, "summers": 8.999044626636175, "trips": 7.682430186154275, "feeling.": 11.563993984097714, "glove": 10.465381695429603, "presented": 8.51947154637429, "sametime": 11.563993984097714, "danger": 9.312702185491217, "foreclosure": 9.859245891859288, "loaned": 7.779804350179452, "admire": 8.286849251105536, "emotionally": 9.261408891103667, "tense": 9.261408891103667, "written": 8.472951530739397, "drug": 8.114006438266125, "y": 9.12164694872851, "dumped": 7.651970978669567, "prostitute": 10.870846803537768, "adjust": 9.6180838350424, "arose": 10.870846803537768, "bleach": 10.465381695429603, "hamburger": 8.791405261857932, "raw": 8.673622226201548, "catalina": 10.870846803537768, "contain": 9.212618726934235, "excitement": 8.472951530739397, "belong": 8.96130429865333, "remind": 7.713846382387654, "vendor": 10.647703252223558, "microchipped": 11.158528875989548, "collide": 10.870846803537768, "january": 8.855943782995503, "bat": 7.913335742803975, "highway": 7.6127502655162855, "led": 8.472951530739397, "extended": 9.038265339789458, "immediate": 10.311231015602345, "carport": 10.465381695429603, "suspicious": 8.999044626636175, "advancement": 10.870846803537768, "benefits": 8.30589744607623, "stepping": 8.54356909795335, "ship": 8.619555004931273, "sailed": 9.954556071663612, "church": 6.704181579736041, "meals": 8.428499768168564, "conceiving": 10.870846803537768, "recruiting": 10.177699622977823, "nervewracking": 9.6180838350424, "pitcher": 10.311231015602345, "warm-up": 12.257141164657659, "bullpen": 12.257141164657659, "mound": 12.257141164657659, "crack": 8.428499768168564, "significant": 8.450478674887338, "20k": 9.423927820601442, "imcompent": 11.563993984097714, "nepotism": 11.563993984097714, "understands": 8.619555004931273, "miscarriage": 9.12164694872851, "peers": 9.69219180719612, "workers": 7.926407824371327, "nominated": 9.69219180719612, "25mph": 11.563993984097714, "speed": 7.814489908167341, "lowered": 10.311231015602345, "mph": 10.059916587321439, "woken": 8.593579518528012, "squid": 8.54356909795335, "korean": 8.472951530739397, "friens": 10.870846803537768, "homecoming": 11.563993984097714, "document": 9.166098711299343, "foolish": 9.484552442417877, "explain": 7.486456540191994, "thirteen": 10.311231015602345, "playstation": 9.549090963555448, "completes": 11.563993984097714, "oooh": 8.673622226201548, "buys": 9.312702185491217, "returning": 8.162796602435558, "items": 7.031394490944457, "clerk": 10.870846803537768, "bothered": 8.4069935629476, "extinguisher": 10.465381695429603, "puzzle": 9.261408891103667, "farted": 7.486456540191994, "hoe": 10.465381695429603, "paris": 9.038265339789458, "innocent": 8.385940153749766, "shark": 8.673622226201548, "overwhelming": 8.037633459481551, "lord": 7.768504794925518, "unbreakable": 10.311231015602345, "cellar": 11.563993984097714, "emergencies": 9.423927820601442, "thou": 9.261408891103667, "branch": 8.760633603191177, "roof": 7.207285157408121, "reshingle": 12.257141164657659, "candidate": 8.924936654482455, "russell": 10.059916587321439, "rally": 9.079087334309712, "leader": 8.791405261857932, "boards": 9.69219180719612, "starve": 10.870846803537768, "wendy": 9.484552442417877, "satisfying": 8.889845334671184, "sits": 9.166098711299343, "resources": 9.166098711299343, "authentic": 9.423927820601442, "peruvian": 10.465381695429603, "lomo": 10.870846803537768, "saltado": 11.563993984097714, "spelled": 11.158528875989548, "sauce": 8.146267300484347, "cilantro": 11.563993984097714, "strips": 11.158528875989548, "ajis": 12.257141164657659, "onions": 8.673622226201548, "tomatoes": 9.038265339789458, "stir": 9.954556071663612, "fry": 10.311231015602345, "ahd": 10.311231015602345, "belt": 8.450478674887338, "hers": 8.450478674887338, "racist": 9.212618726934235, "notorious": 9.954556071663612, "shoppers": 12.257141164657659, "arts": 9.423927820601442, "pre": 8.999044626636175, "waters": 9.772234514869657, "stalled": 9.954556071663612, "cow": 7.850421917393405, "kansas": 9.6180838350424, "royals": 12.257141164657659, "lagging": 12.257141164657659, "witty": 11.563993984097714, "spacy": 11.563993984097714, "error": 8.96130429865333, "inning": 10.870846803537768, "yourslef": 11.563993984097714, "foodbank": 10.870846803537768, "stamps": 10.870846803537768, "jogging": 9.079087334309712, "jog": 9.12164694872851, "homes": 8.428499768168564, "affectionate": 10.059916587321439, "valid": 9.166098711299343, "persisted": 10.465381695429603, "continuing": 10.059916587321439, "splinter": 10.870846803537768, "paw": 9.312702185491217, "wood": 8.855943782995503, "chewed": 8.495941048964095, "named": 8.365320866547032, "tragedy": 9.038265339789458, "avoided": 8.593579518528012, "roars": 11.563993984097714, "basement": 6.914806912692847, "safest": 10.870846803537768, "thunder": 8.760633603191177, "accused": 8.345118159229513, "honking": 9.549090963555448, "horn": 9.366769406761493, "anoyone": 11.563993984097714, "valedictorian": 8.96130429865333, "earned": 8.495941048964095, "interstate": 8.760633603191177, "coaster": 7.139147352240903, "nerve-wracking": 8.54356909795335, "adrenaline": 9.484552442417877, "tight": 8.037633459481551, "admissions": 10.465381695429603, "150": 9.312702185491217, "range": 8.365320866547032, "lsats": 10.870846803537768, "15-16": 11.563993984097714, "156": 11.563993984097714, "mitchell": 12.257141164657659, "hamline": 12.257141164657659, "minnesota": 12.257141164657659, "syracuse": 10.647703252223558, "cavs": 8.268157118093384, "togethers": 10.647703252223558, "cherished": 9.549090963555448, "yahooo": 12.257141164657659, "lakers": 7.486456540191994, "input": 10.647703252223558, "preisdent": 10.870846803537768, "campaign": 9.549090963555448, "biology": 8.450478674887338, "overwhelmed": 8.249807979425187, "relative": 8.268157118093384, "fishy": 11.158528875989548, "disneyworld": 9.166098711299343, "castle": 9.772234514869657, "dreamt": 10.647703252223558, "glimpse": 11.563993984097714, "procrastinated": 9.69219180719612, "paper": 6.929264995868077, "counted": 10.311231015602345, "treated": 7.913335742803975, "stints": 10.870846803537768, "owners": 8.568261710543721, "star": 7.826324365814345, "forgive": 7.953076071453489, "bearded": 8.385940153749766, "dragons": 9.212618726934235, "enws": 11.563993984097714, "lpay": 10.870846803537768, "tag": 9.166098711299343, "graveyard": 10.465381695429603, "jetset": 11.563993984097714, "showy": 12.257141164657659, "ford": 8.568261710543721, "gossip": 9.549090963555448, "cruel": 8.495941048964095, "strength": 8.4069935629476, "electriv": 11.563993984097714, "bill": 6.735680246795412, "vacations": 8.082753894762021, "lower": 8.345118159229513, "generational": 10.465381695429603, "extent": 9.772234514869657, "unavoidable": 11.158528875989548, "cracking": 10.311231015602345, "skull": 10.177699622977823, "violent": 9.549090963555448, "kindergarden": 11.158528875989548, "recognize": 8.593579518528012, "dads": 8.214089896823108, "malicious": 10.311231015602345, "stupidity": 10.177699622977823, "sfraid": 11.563993984097714, "tracksuit": 12.257141164657659, "ai": 9.166098711299343, "spurs": 10.465381695429603, "traded": 10.177699622977823, "khawi": 10.177699622977823, "leonard": 10.177699622977823, "seal": 10.311231015602345, "fate": 9.549090963555448, "forced": 8.673622226201548, "opener": 10.311231015602345, "740": 12.257141164657659, "roseanne": 11.563993984097714, "go.l": 12.257141164657659, "diary": 9.6180838350424, "wrote": 7.547610963345324, "boon": 10.465381695429603, "wishes": 8.96130429865333, "hole": 7.703264273057117, "electrical": 8.889845334671184, "panel": 10.647703252223558, "terrifying.get": 11.563993984097714, "05": 12.257141164657659, "bleeding": 9.038265339789458, "skype": 9.859245891859288, "n=on": 11.563993984097714, "drinks": 7.538642293362564, "pooped": 6.399208010174199, "hah": 8.51947154637429, "teenage": 8.385940153749766, "language": 8.037633459481551, "lined": 8.4069935629476, "matt": 10.059916587321439, "ryan": 10.870846803537768, "highest": 8.23178947392251, "tuesday": 8.130006779612566, "trusted": 6.673644855875959, "flyers": 9.6180838350424, "23": 8.701793103168244, "encountered": 10.177699622977823, "reunite": 11.563993984097714, "advice": 7.287327865081657, "grapes": 9.859245891859288, "hows": 9.772234514869657, "oreos": 9.954556071663612, "foreign": 8.760633603191177, "saver": 10.465381695429603, "fund": 9.261408891103667, "eek": 9.954556071663612, "spiders": 7.294296534397751, "inservice": 10.870846803537768, "survived": 8.286849251105536, "survive": 8.008645922608299, "weekends": 7.575009937533438, "delaware": 12.257141164657659, "grad": 7.529753345945317, "natural": 7.802793868404151, "happen.were": 11.563993984097714, "eaiser": 11.563993984097714, "dwayne": 10.647703252223558, "johnson": 10.311231015602345, "kevin": 10.647703252223558, "hart": 12.257141164657659, "wtih": 12.257141164657659, "summertime": 9.954556071663612, "leisure": 9.484552442417877, "filming": 10.177699622977823, "cable": 7.7353525876086175, "recital": 8.345118159229513, "mirror": 8.593579518528012, "chick": 9.166098711299343, "philly": 10.870846803537768, "cheesesteaks": 10.870846803537768, "exhilarating": 9.954556071663612, "bread": 7.603180814500135, "originally": 8.823153960172512, "potato": 9.166098711299343, "bbq": 8.568261710543721, "papers": 8.268157118093384, "lasts": 9.212618726934235, "offensive": 9.859245891859288, "hospice": 8.619555004931273, "personality": 8.619555004931273, "direct": 8.619555004931273, "personal": 7.575009937533438, "construction": 8.96130429865333, "killer": 8.889845334671184, "combos": 12.257141164657659, "thanksgiving": 7.3226672315269665, "grip": 10.311231015602345, "dominate": 10.059916587321439, "chef": 8.495941048964095, "retired": 8.472951530739397, "partial": 11.563993984097714, "laziness": 10.647703252223558, "traditional": 9.69219180719612, "yardwork": 11.563993984097714, "bird": 7.239861327842734, "favors": 10.177699622977823, "dependable": 10.647703252223558, "sassy": 10.465381695429603, "buses": 11.158528875989548, "create": 8.760633603191177, "rats": 8.999044626636175, "cockroaches": 8.999044626636175, "opportunityto": 11.563993984097714, "shortly": 8.760633603191177, "wandering": 9.312702185491217, "trophy": 8.889845334671184, "chess": 8.924936654482455, "match": 7.584312330195752, "release": 8.325315531933333, "april": 8.999044626636175, "2019": 9.69219180719612, "grumpy": 9.038265339789458, "unfair": 8.023034660060398, "appearantly": 11.563993984097714, "minor": 8.472951530739397, "anesthetized": 12.257141164657659, "counselor": 9.212618726934235, "choked": 8.96130429865333, "toys": 6.827795535703218, "attic": 7.287327865081657, "lego": 8.924936654482455, "sets": 9.312702185491217, "80": 8.162796602435558, "filing": 10.177699622977823, "behave": 8.924936654482455, "weirdly": 10.311231015602345, "nyc": 9.484552442417877, "bithday": 10.870846803537768, "nc": 10.177699622977823, "sentiment": 10.465381695429603, "supply": 9.484552442417877, "3.": 9.772234514869657, "111": 12.257141164657659, "cooler": 9.312702185491217, "memorabilia": 9.859245891859288, "central": 9.859245891859288, "predicted": 10.465381695429603, "flooding": 8.4069935629476, "rash": 9.366769406761493, "have't": 12.257141164657659, "neglected": 9.549090963555448, "volenteering": 10.870846803537768, "fellow": 9.423927820601442, "alabama": 8.999044626636175, "sec": 10.465381695429603, "conference": 8.568261710543721, "upgrades": 10.059916587321439, "snatched": 10.465381695429603, "changer": 10.465381695429603, "crush": 7.175736799673195, "raised": 7.584312330195752, "harvey": 9.484552442417877, "weinstein": 10.177699622977823, "raped": 10.465381695429603, "volunteered": 8.179603720751938, "skeptical": 9.69219180719612, "mmy": 10.870846803537768, "relocated": 11.563993984097714, "1970": 10.465381695429603, "plymouth": 11.158528875989548, "duster": 11.563993984097714, "baught": 10.059916587321439, "70s": 9.69219180719612, "coasters": 7.478017671546128, "london": 9.261408891103667, "overwatch": 9.6180838350424, "basketball": 7.565793282428515, "june": 9.312702185491217, "extending": 10.870846803537768, "curfew": 9.69219180719612, "responsibly": 10.177699622977823, "dialed": 10.647703252223558, "economy": 8.196698154111239, "fammilies": 11.563993984097714, "affection": 9.859245891859288, "endearing": 10.647703252223558, "korea": 9.12164694872851, "lifting": 8.286849251105536, "routine": 7.926407824371327, "motivate": 9.166098711299343, "unit": 8.214089896823108, "cps": 10.870846803537768, "cavity": 9.6180838350424, "canal": 9.6180838350424, "magically": 12.257141164657659, "various": 9.423927820601442, "fancy": 7.662021314523068, "till": 7.239861327842734, "tables": 9.859245891859288, "relatively": 9.772234514869657, "insomnia": 10.311231015602345, "mission": 8.385940153749766, "absence": 9.859245891859288, "honored": 9.859245891859288, "compassion": 9.212618726934235, "bitten": 9.212618726934235, "principal": 9.423927820601442, "accuse": 10.870846803537768, "useful": 8.855943782995503, "indiana": 9.859245891859288, "divorce": 7.512209036294408, "re-watched": 11.158528875989548, "lectures": 10.647703252223558, "classroom": 8.593579518528012, "saddest": 9.366769406761493, "discouraging": 9.772234514869657, "wasextremele": 11.563993984097714, "398": 11.563993984097714, "yessss": 11.563993984097714, "carpool": 10.177699622977823, "arduous": 11.158528875989548, "happ": 10.870846803537768, "smiling": 9.038265339789458, "finishes": 9.954556071663612, "gate": 7.838300556861061, "piling": 10.177699622977823, "obtain": 10.870846803537768, "catfishing": 9.954556071663612, "decreased": 11.563993984097714, "determine": 9.954556071663612, "dare": 8.760633603191177, "celebrities": 10.647703252223558, "slimed": 11.563993984097714, "compassianate": 10.870846803537768, "entrepreneur": 9.954556071663612, "self-employed": 8.268157118093384, "profit": 9.261408891103667, "musician": 9.038265339789458, "copywriter": 12.257141164657659, "voiceover": 12.257141164657659, "chair": 8.114006438266125, "chopping": 10.870846803537768, "banana": 8.924936654482455, "knock": 7.7353525876086175, "thick": 8.428499768168564, "posts": 10.647703252223558, "bending": 10.311231015602345, "butter": 8.924936654482455, "particularly": 8.96130429865333, "recommend": 8.428499768168564, "shallow": 9.954556071663612, "filters": 9.549090963555448, "hating": 9.69219180719612, "rant": 11.158528875989548, "catfish": 9.954556071663612, "priorities": 9.772234514869657, "ppl": 10.870846803537768, "officer": 8.082753894762021, "racing": 8.646223252013433, "corrected": 9.69219180719612, "stink": 9.079087334309712, "cd-rom": 12.257141164657659, "richard": 12.257141164657659, "scarry": 11.563993984097714, "isolating": 9.954556071663612, "teams": 8.593579518528012, "peoples": 8.999044626636175, "discussing": 9.079087334309712, "booze": 10.059916587321439, "tab": 11.158528875989548, "10,000": 9.312702185491217, "investment": 8.791405261857932, "tears": 8.196698154111239, "leap": 9.038265339789458, "genes": 10.311231015602345, "version": 8.325315531933333, "striving": 10.465381695429603, "haters": 9.484552442417877, "fans": 8.823153960172512, "passionate": 8.823153960172512, "attractive": 8.008645922608299, "headache": 8.495941048964095, "clients": 8.96130429865333, "asheville": 9.69219180719612, "breweries": 9.69219180719612, "jello": 9.261408891103667, "scouts": 10.177699622977823, "whip": 10.059916587321439, "yellow": 9.212618726934235, "dreadlocks": 12.257141164657659, "internship": 8.495941048964095, "diagnosis": 8.855943782995503, "fighter": 10.647703252223558, "douch-bag.he": 12.257141164657659, "racists": 12.257141164657659, "misogenist": 11.563993984097714, "seasoned": 10.059916587321439, "salt": 9.12164694872851, "deciding": 9.549090963555448, "schooling": 9.484552442417877, "hyped": 8.385940153749766, "fess": 10.465381695429603, "discouraged": 10.465381695429603, "woah": 8.673622226201548, "countig.we": 12.257141164657659, "complement": 12.257141164657659, "perfectly": 7.6127502655162855, "peep": 10.311231015602345, "appear": 9.366769406761493, "assignment": 8.619555004931273, "erased": 10.465381695429603, "pursuing": 9.6180838350424, "be.i": 11.563993984097714, "cycle": 9.484552442417877, "cycles": 11.563993984097714, "muscle": 8.495941048964095, "chapter": 9.366769406761493, "jackass": 12.257141164657659, "incredibly": 7.642020647816398, "ricky": 9.6180838350424, "eventualy": 11.563993984097714, "homework": 8.008645922608299, "eith": 11.158528875989548, "sue": 9.312702185491217, "promotion.i": 12.257141164657659, "knee": 8.114006438266125, "healed": 8.924936654482455, "states": 8.249807979425187, "daily": 7.875114529983777, "benefit": 9.079087334309712, "skipped": 8.619555004931273, "skipping": 9.423927820601442, "bucks": 7.826324365814345, "allows": 9.423927820601442, "movements": 11.158528875989548, "barbell": 12.257141164657659, "mothers": 8.067486422631232, "escaped": 8.646223252013433, "pup": 8.30589744607623, "bridesmaid": 9.954556071663612, "ceremony": 8.730780640041496, "danced": 9.859245891859288, "resolved": 8.791405261857932, "groove": 10.465381695429603, "attending": 8.428499768168564, "pond": 10.465381695429603, "all-star": 10.870846803537768, "primarily": 11.563993984097714, "catcher": 11.563993984097714, "3rd": 8.450478674887338, "frustration": 9.366769406761493, "unwahed": 12.257141164657659, "rigtht": 11.563993984097714, "you0\\=i": 11.563993984097714, "essential": 9.954556071663612, "alwaus": 11.563993984097714, "registers": 10.647703252223558, "rolled": 8.472951530739397, "bumps": 10.870846803537768, "bruises": 10.465381695429603, "grilled": 9.312702185491217, "lousy": 9.954556071663612, "achieved": 8.673622226201548, "mattered": 10.870846803537768, "toybox": 10.870846803537768, "windstorm": 10.059916587321439, "intently": 11.563993984097714, "flipped": 8.428499768168564, "monsters": 8.385940153749766, "hallway": 8.999044626636175, "will.be": 12.257141164657659, "doubted": 10.465381695429603, "periods": 9.12164694872851, "causes": 8.428499768168564, "juicy": 9.312702185491217, "40.": 10.647703252223558, "pleased": 6.759972939364456, "bare": 9.6180838350424, "squids": 10.870846803537768, "crawling": 8.249807979425187, "yakked": 11.563993984097714, "sooooo": 9.423927820601442, "maid": 10.647703252223558, "biking": 9.549090963555448, "bodies": 9.366769406761493, "grows": 9.12164694872851, "trees": 8.4069935629476, "awwwww": 9.954556071663612, "girfriend": 11.158528875989548, "dining": 9.261408891103667, "condolences": 8.999044626636175, "cam": 8.823153960172512, "chatroom": 9.772234514869657, "undress": 11.158528875989548, "snore": 12.257141164657659, "fart": 7.913335742803975, "throwing": 7.315498742048354, "oven": 8.385940153749766, "ramsey": 9.954556071663612, "hm": 8.96130429865333, "lettuce": 10.311231015602345, "scorched": 12.257141164657659, "raining": 7.3444862789216065, "virginia": 9.212618726934235, "whisked": 10.177699622977823, "selling": 7.779804350179452, "requires": 9.079087334309712, "daunting": 9.212618726934235, "agi": 10.647703252223558, "spotify": 10.465381695429603, "radio": 7.875114529983777, "artists": 9.69219180719612, "newer": 9.079087334309712, "pandora": 10.870846803537768, "martha": 11.563993984097714, "stewart": 11.563993984097714, "recipe": 7.642020647816398, "crafted": 11.563993984097714, "cheesecake": 7.939653051121348, "a+": 10.177699622977823, "creativity": 11.158528875989548, "promptly": 10.870846803537768, "5,000": 10.059916587321439, "winnings": 8.855943782995503, "appiled": 10.870846803537768, "ghana": 11.563993984097714, "block": 8.268157118093384, "boost": 9.038265339789458, "grumbly": 12.257141164657659, "uncomforatable": 12.257141164657659, "doggie": 8.924936654482455, "shotgun": 9.772234514869657, "michigan": 9.859245891859288, "woodland": 12.257141164657659, "critters": 9.549090963555448, "hunter": 10.647703252223558, "bambi": 10.465381695429603, "bags": 7.746281658140808, "totinos": 10.870846803537768, "rolls": 8.472951530739397, "afters": 12.257141164657659, "blob": 11.158528875989548, "bless": 8.855943782995503, "totino": 11.158528875989548, "louder": 11.158528875989548, "saturday": 7.169544829425274, "geez": 8.450478674887338, "consoles": 11.563993984097714, "billet": 11.158528875989548, "managing": 9.954556071663612, "software": 8.760633603191177, "developers": 10.311231015602345, "unforgivable": 10.647703252223558, "twinkie": 10.465381695429603, "forbidden": 11.563993984097714, "scarf": 10.311231015602345, "bawled": 10.870846803537768, "deported": 11.563993984097714, "pastor": 9.366769406761493, "hasnt": 8.619555004931273, "beating": 8.568261710543721, "mac": 8.924936654482455, "thru": 8.249807979425187, "heaven": 8.51947154637429, "pencils": 11.563993984097714, "staples": 10.870846803537768, "surround": 10.311231015602345, "echo": 10.870846803537768, "dots": 12.257141164657659, "lighting": 10.177699622977823, "bulbs": 12.257141164657659, "diving": 8.249807979425187, "massive": 8.450478674887338, "nigerian": 11.158528875989548, "prince": 10.059916587321439, "folks": 8.495941048964095, "poodle": 10.647703252223558, "cutest": 8.760633603191177, "actualy": 10.647703252223558, "secondary": 10.465381695429603, "goin": 9.212618726934235, "lcd": 12.257141164657659, "soundsystem": 12.257141164657659, "succeeding": 10.647703252223558, "busines": 10.647703252223558, "cross": 7.850421917393405, "qualities": 9.954556071663612, "interviewers": 10.647703252223558, "walk-": 10.870846803537768, "usa": 8.23178947392251, "lollipop": 10.870846803537768, "remove": 8.791405261857932, "mounth": 10.870846803537768, "beside": 8.472951530739397, "accommodations": 10.465381695429603, "differentiate": 11.563993984097714, "formed": 12.257141164657659, "habits": 9.038265339789458, "succeed": 8.067486422631232, "psychology": 9.038265339789458, "quitting": 8.855943782995503, "nursed": 8.924936654482455, "66-year-old": 10.870846803537768, "5.": 9.549090963555448, "patience": 8.568261710543721, "curses": 12.257141164657659, "experiencing": 9.366769406761493, "deployment": 10.059916587321439, "inherited": 8.999044626636175, "unfinished": 10.177699622977823, "didn": 9.166098711299343, "attempt": 9.772234514869657, "rescuing": 11.563993984097714, "enabling": 11.563993984097714, "crutch": 12.257141164657659, "kings": 9.6180838350424, "actual": 8.146267300484347, "12.": 9.69219180719612, "grieving": 9.423927820601442, "tuition": 8.30589744607623, "enormous": 9.859245891859288, "stinky": 10.465381695429603, "lawyer": 8.593579518528012, "profession": 9.366769406761493, "intimidating": 8.924936654482455, "proudest": 10.870846803537768, "dr": 8.619555004931273, "redemption": 9.212618726934235, "infested": 10.177699622977823, "entirely": 8.96130429865333, "tracked": 10.059916587321439, "bay": 10.059916587321439, "packers": 11.158528875989548, "defense": 9.484552442417877, "crowds": 8.823153960172512, "biscuit": 10.311231015602345, "tomorroow": 10.870846803537768, "doomed": 10.311231015602345, "floating": 9.423927820601442, "fears": 8.791405261857932, "poisonous": 8.730780640041496, "shouting": 9.6180838350424, "60s": 9.549090963555448, "giddy": 9.954556071663612, "holes": 9.312702185491217, "diapers": 8.037633459481551, "poops": 9.423927820601442, "peacefully": 9.954556071663612, "buzzing": 9.366769406761493, "gnats": 10.465381695429603, "elusive": 12.257141164657659, "additional": 9.423927820601442, "expert": 9.6180838350424, "alive-": 12.257141164657659, "preseason": 8.823153960172512, "toughest": 9.859245891859288, "gut": 8.646223252013433, "whoaa": 11.563993984097714, "sister-in-law": 9.166098711299343, "eggs": 7.850421917393405, "brick": 9.954556071663612, "disaster": 8.196698154111239, "forgiving": 9.859245891859288, "choosing": 9.212618726934235, "dried": 8.760633603191177, "dinners": 10.059916587321439, "tie": 8.855943782995503, "lively": 11.563993984097714, "payday": 8.450478674887338, "standing": 7.779804350179452, "hips": 11.563993984097714, "brian": 10.059916587321439, "wwe": 11.158528875989548, "wrestler": 11.563993984097714, "supplement": 10.870846803537768, "wonders": 9.312702185491217, "creatine": 12.257141164657659, "overturned": 10.870846803537768, "wrongly": 11.563993984097714, "radar": 12.257141164657659, "bind": 9.772234514869657, "borrowing": 9.166098711299343, "latter": 10.870846803537768, "grimy": 12.257141164657659, "alternative": 8.619555004931273, "reacts": 10.870846803537768, "fuse": 12.257141164657659, "ex-girlfriend": 9.079087334309712, "yearn": 9.69219180719612, "dumps": 9.12164694872851, "nerd": 9.954556071663612, "culprit": 9.12164694872851, "demand": 9.261408891103667, "temp": 10.311231015602345, "agency": 10.177699622977823, "instill": 10.311231015602345, "ethic": 9.772234514869657, "multi-tasking": 12.257141164657659, "200.": 12.257141164657659, "of-": 12.257141164657659, "big-": 12.257141164657659, "presence": 9.079087334309712, "67.": 11.563993984097714, "condition": 8.196698154111239, "ability": 7.913335742803975, "rag": 9.772234514869657, "exception": 9.859245891859288, "cadillac": 9.079087334309712, "gal": 8.924936654482455, "jeans": 8.214089896823108, "bent": 8.855943782995503, "undies": 9.69219180719612, "pretend": 8.568261710543721, "tease": 10.177699622977823, "friggin": 9.6180838350424, "enjoying": 7.3226672315269665, "bum": 9.484552442417877, "wheel": 8.730780640041496, "spike": 12.257141164657659, "guilty/": 11.563993984097714, "speeds": 9.69219180719612, "thump": 10.647703252223558, "tear": 8.54356909795335, "pipes": 9.772234514869657, "it-": 9.423927820601442, "begged": 9.366769406761493, "two-years-old": 10.870846803537768, "ripping": 9.484552442417877, "farts": 10.177699622977823, "wap": 11.563993984097714, "farting": 10.059916587321439, "it.comes": 12.257141164657659, "territory": 11.158528875989548, "cartoon": 9.423927820601442, "dragon": 8.146267300484347, "z": 12.257141164657659, "pirated": 10.465381695429603, "supporting": 8.30589744607623, "appropriately": 10.059916587321439, "achieving": 9.69219180719612, "maintain": 8.924936654482455, "tends": 9.312702185491217, "sweep": 10.647703252223558, "dealt": 8.760633603191177, "isp": 10.059916587321439, "attacks": 8.823153960172512, "eternity": 9.549090963555448, "meaningless": 10.647703252223558, "flight": 6.772344231167003, "knocking": 8.646223252013433, "repeatedly": 8.924936654482455, "aggressively": 9.954556071663612, "multiple": 8.067486422631232, "hint": 9.038265339789458, "bound": 9.079087334309712, "sulking": 12.257141164657659, "appalled": 8.999044626636175, "abuse": 8.037633459481551, "scenario": 9.366769406761493, "maddening": 10.647703252223558, "legs": 8.146267300484347, "hotdogs": 10.177699622977823, "sin": 9.954556071663612, "gigantic": 9.6180838350424, "bogus": 10.311231015602345, "including": 8.385940153749766, "checks": 9.166098711299343, "scams": 10.870846803537768, "bounces": 12.257141164657659, "settlement": 10.311231015602345, "lawsuit": 10.177699622977823, "acomplish": 11.563993984097714, "swam": 9.772234514869657, "couldve": 10.465381695429603, "lap": 8.162796602435558, "aman": 11.563993984097714, "missef": 12.257141164657659, "wr": 12.257141164657659, "devious": 10.177699622977823, "mimi": 11.563993984097714, "ants": 9.212618726934235, "latest": 8.730780640041496, "reviwed": 11.563993984097714, "aced": 7.926407824371327, "grind": 9.859245891859288, "gears": 9.12164694872851, "remarks": 10.311231015602345, "comeout": 11.563993984097714, "uncle": 7.139147352240903, "spewed": 11.563993984097714, "escalated": 10.647703252223558, "puddle": 8.619555004931273, "aisle": 8.673622226201548, "humiliated": 8.082753894762021, "bruise": 10.870846803537768, "eventual": 12.257141164657659, "recovery": 9.079087334309712, "greeted": 9.69219180719612, "sight": 8.008645922608299, "possum": 9.038265339789458, "stank": 10.870846803537768, "revolting": 9.366769406761493, "relations": 10.059916587321439, "mentioned.his": 12.257141164657659, "putin.there": 12.257141164657659, "reay": 11.563993984097714, "separate": 9.6180838350424, "grudge": 9.12164694872851, "nastiest": 11.563993984097714, "confortable": 10.647703252223558, "eh": 8.760633603191177, "swiftly": 10.647703252223558, "moly": 9.6180838350424, "stunned": 9.212618726934235, "starving": 8.472951530739397, "over-saturated": 11.563993984097714, "orders": 9.12164694872851, "transaction": 10.465381695429603, "starfish": 10.465381695429603, "kiosk": 11.158528875989548, "niche": 12.257141164657659, "collecting": 9.166098711299343, "cupholders": 11.563993984097714, "yanked": 11.158528875989548, "bowling": 7.746281658140808, "alley": 8.428499768168564, "ditched": 8.179603720751938, "fraudulent": 10.311231015602345, "smashing": 9.69219180719612, "statistics": 8.96130429865333, "challenging": 8.365320866547032, "ringer": 11.563993984097714, "tribulations": 10.870846803537768, "tournaments": 9.366769406761493, "obama": 9.6180838350424, "placed": 8.249807979425187, "bets": 10.870846803537768, "screeching": 9.549090963555448, "traumatizing": 9.6180838350424, "procrastinate": 9.772234514869657, "habit": 8.179603720751938, "funky": 9.859245891859288, "socks": 8.146267300484347, "punishment": 9.549090963555448, "forcing": 10.465381695429603, "september": 7.838300556861061, "hotter": 10.465381695429603, "maxima": 10.465381695429603, "suv": 8.646223252013433, "trade": 8.791405261857932, "waterbugs": 10.870846803537768, "waterbug": 11.158528875989548, "crawled": 8.760633603191177, "grandmas": 9.6180838350424, "naw": 10.465381695429603, "lad": 9.954556071663612, "rank": 9.772234514869657, "triple": 9.261408891103667, "stack": 10.311231015602345, "cheeseburger": 11.563993984097714, "n": 8.791405261857932, "pop": 8.130006779612566, "roadkill": 9.212618726934235, "tires": 8.54356909795335, "grinded": 12.257141164657659, "smithereens": 12.257141164657659, "lsu": 11.563993984097714, "humiliating": 8.823153960172512, "perpendicular": 11.563993984097714, "retire": 8.619555004931273, "ro": 11.563993984097714, "portions": 10.311231015602345, "edm": 10.311231015602345, "electronic": 11.563993984097714, "hipster": 12.257141164657659, "millennials": 10.870846803537768, "gather": 9.166098711299343, "trippy": 11.158528875989548, "aside": 8.999044626636175, "caregiver": 9.772234514869657, "nurse": 8.098258081297987, "him.we": 12.257141164657659, "teeth": 7.412954078199067, "disapointment": 11.563993984097714, "cosmetic": 10.311231015602345, "bouquet": 9.423927820601442, "projectile": 10.647703252223558, "rollercoaster": 8.196698154111239, "haunts": 9.954556071663612, "juice": 8.619555004931273, "powerful": 8.924936654482455, "miracle": 8.999044626636175, "jeeps": 10.311231015602345, "driven": 8.646223252013433, "jeep": 9.366769406761493, "gallon": 8.760633603191177, "slap": 8.96130429865333, "boxing": 8.96130429865333, "backing": 8.889845334671184, "hitting/shoving": 11.563993984097714, "carts": 9.166098711299343, "blocking": 9.212618726934235, "grabbing": 10.465381695429603, "couth": 10.870846803537768, "'sorry": 12.257141164657659, "me-": 10.177699622977823, "touching": 8.889845334671184, "ufc": 8.325315531933333, "ppv": 10.465381695429603, "excites": 10.059916587321439, "realness": 12.257141164657659, "instinctual": 11.563993984097714, "dna": 9.954556071663612, "added": 8.791405261857932, "stadium": 9.166098711299343, "cheer": 7.757331494327393, "jets": 10.059916587321439, "teammate": 9.954556071663612, "gamer": 9.166098711299343, "light-": 11.563993984097714, "beeped": 11.563993984097714, "up-": 11.563993984097714, "derogatory": 10.465381695429603, "beep": 10.465381695429603, "wreckless": 10.465381695429603, "braves": 7.900432337968066, "atlanta": 9.166098711299343, "pro": 8.472951530739397, "bouquets": 10.465381695429603, "retiring": 10.647703252223558, "rinse": 10.059916587321439, "drew": 8.855943782995503, "torn": 8.114006438266125, "restart": 11.158528875989548, "musical": 8.673622226201548, "life-": 12.257141164657659, "former": 8.701793103168244, "'friend": 11.563993984097714, "reported": 8.924936654482455, "decising": 12.257141164657659, "purple": 9.772234514869657, "raffle": 8.196698154111239, "75": 9.549090963555448, "samsung": 10.311231015602345, "michael": 9.212618726934235, "jackson": 9.859245891859288, "artist": 8.54356909795335, "motivation": 8.23178947392251, "thoroughly": 9.166098711299343, "potential": 8.268157118093384, "stored": 9.6180838350424, "shelters": 9.038265339789458, "mentally": 8.428499768168564, "disabled": 9.312702185491217, "smoke": 8.268157118093384, "property": 7.672173685987087, "buts": 10.870846803537768, "evaluation": 8.730780640041496, "feedback": 8.96130429865333, "litter": 8.052448545266692, "trash-": 11.158528875989548, "teens": 9.312702185491217, "shoot": 8.428499768168564, "paintball": 10.177699622977823, "bosses": 8.51947154637429, "praise": 9.772234514869657, "deserves": 8.114006438266125, "cure": 8.593579518528012, "glue": 9.772234514869657, "toothpick": 11.158528875989548, "screw": 9.12164694872851, "attempts": 10.059916587321439, "pleasant": 7.926407824371327, "allergic": 8.249807979425187, "resented": 9.69219180719612, "got/can": 11.563993984097714, "fodmaps": 11.563993984097714, "ideal": 9.312702185491217, "peak": 9.312702185491217, "tanks": 10.870846803537768, "generator": 9.6180838350424, "precautions": 9.859245891859288, "generators": 12.257141164657659, "690": 12.257141164657659, "ducks": 8.855943782995503, "tehre": 9.954556071663612, "angel": 9.549090963555448, "toiletpaper": 10.870846803537768, "packs": 9.312702185491217, "queuing": 11.158528875989548, "superbowl": 8.162796602435558, "2004.": 10.311231015602345, "patriots": 10.059916587321439, "curiously": 11.158528875989548, "serve": 8.179603720751938, "roll": 7.486456540191994, "schedules": 9.859245891859288, "familyis": 12.257141164657659, "neice": 8.619555004931273, "whilst": 8.472951530739397, "discover": 8.673622226201548, "finance": 9.261408891103667, "tape": 9.212618726934235, "approve": 9.166098711299343, "decorations": 9.954556071663612, "tune": 9.423927820601442, "hydroplaned": 10.059916587321439, "hydroplaning": 11.563993984097714, "steer": 9.859245891859288, "function": 9.261408891103667, "unexcited": 11.563993984097714, "majoring": 9.772234514869657, "work/school/mom": 12.257141164657659, "39": 10.870846803537768, "visa": 10.311231015602345, "obnoxious": 9.261408891103667, "courtesy": 9.954556071663612, "waive": 11.563993984097714, "sheis": 10.870846803537768, "colleague": 8.365320866547032, "sane": 10.059916587321439, "treatment": 8.214089896823108, "devestated": 8.568261710543721, "tricks": 7.994461287616343, "register": 8.701793103168244, "squeeze": 9.954556071663612, "truthfully": 11.563993984097714, "registered": 9.312702185491217, "skip": 8.568261710543721, "stretch": 9.549090963555448, "terms": 8.54356909795335, "rings": 8.999044626636175, "tournament": 7.436859599052621, "cleats": 10.870846803537768, "pair": 7.080991432083829, "trunk": 8.96130429865333, "mid": 9.12164694872851, "sub": 8.823153960172512, "tix": 12.257141164657659, "trolley": 10.647703252223558, "bros": 6.9100336339401895, "ultimate": 9.954556071663612, "bors": 10.870846803537768, "musicians": 9.166098711299343, "violinist": 10.465381695429603, "pianist": 10.311231015602345, "7th": 8.96130429865333, "savings": 7.939653051121348, "42": 10.465381695429603, "ringers": 10.870846803537768, "xmas": 10.647703252223558, "beleive": 9.69219180719612, "stinking": 9.859245891859288, "respectful": 8.701793103168244, "fixing": 8.249807979425187, "thicker": 10.311231015602345, "notified": 9.212618726934235, "admiration": 10.311231015602345, "frowned": 10.647703252223558, "iam": 10.311231015602345, "mee": 11.158528875989548, "1970s": 11.158528875989548, "bye": 10.465381695429603, "tho": 7.757331494327393, "advances": 9.261408891103667, "ages": 7.926407824371327, "arriving": 8.646223252013433, "nuggets": 9.366769406761493, "nerver": 11.563993984097714, "pacing": 9.423927820601442, "remains": 10.647703252223558, "prayer": 9.366769406761493, "tabby/calico": 10.177699622977823, "callie": 9.859245891859288, "outdoors": 8.701793103168244, "tormenting": 10.870846803537768, "bull": 8.593579518528012, "doll": 9.12164694872851, "horrifying": 8.472951530739397, "bury": 9.549090963555448, "wander": 10.465381695429603, "silver": 9.549090963555448, "lining": 9.954556071663612, "suffer": 8.51947154637429, "foster": 9.166098711299343, "accidents": 8.196698154111239, "indoors": 9.484552442417877, "colors": 8.008645922608299, "kids-": 11.158528875989548, "barbies": 12.257141164657659, "trivial": 10.311231015602345, "kid-": 11.158528875989548, "rooted": 11.158528875989548, "scores": 9.038265339789458, "scratch-off": 10.177699622977823, "payoff": 10.177699622977823, "starved": 8.146267300484347, "simply": 8.037633459481551, "plastic": 9.484552442417877, "ultrasound": 9.312702185491217, "breeding-": 12.257141164657659, "car-": 12.257141164657659, "young-": 11.563993984097714, "before-": 11.158528875989548, "borrowed": 7.565793282428515, "rammed": 10.177699622977823, "deductible": 10.059916587321439, "7pm": 10.059916587321439, "deff": 10.647703252223558, "events": 8.114006438266125, "weirdest": 11.563993984097714, "persistence": 9.859245891859288, "nursing": 7.682430186154275, "outsider": 11.563993984097714, "goats": 10.465381695429603, "lucrative": 9.859245891859288, "wallstreet": 11.563993984097714, "pts": 11.158528875989548, "dedicates": 11.563993984097714, "generous": 8.345118159229513, "saint": 10.059916587321439, "this-": 12.257141164657659, "people-": 12.257141164657659, "suffering": 8.30589744607623, "abusive": 8.619555004931273, "overfull": 11.563993984097714, "barking": 7.622412176428022, "tied": 8.791405261857932, "weather-": 11.563993984097714, "filthy": 9.079087334309712, "overbred": 10.870846803537768, "despicable": 10.059916587321439, "live-": 12.257141164657659, "rope": 9.484552442417877, "threatened": 9.859245891859288, "too-": 9.954556071663612, "feeding": 9.12164694872851, "watering": 10.177699622977823, "her-": 10.870846803537768, "rec": 10.059916587321439, "announce": 9.859245891859288, "volleyball": 9.166098711299343, "gossiped": 11.563993984097714, "gripe": 11.563993984097714, "woohoo": 10.059916587321439, "sides": 8.889845334671184, "palliative": 10.870846803537768, "kittens": 8.646223252013433, "seniors": 10.059916587321439, "bounce": 9.69219180719612, "rapes": 9.954556071663612, "corrupt": 8.96130429865333, "blight": 11.158528875989548, "squad": 9.859245891859288, "sarcasm": 10.870846803537768, "5ft": 10.647703252223558, "tall-": 12.257141164657659, "resell": 12.257141164657659, "mic": 10.177699622977823, "snooped": 10.870846803537768, "commits": 11.563993984097714, "responsible": 7.746281658140808, "1.5": 9.859245891859288, "startle": 12.257141164657659, "upgrade": 9.261408891103667, "bask": 11.158528875989548, "techy": 12.257141164657659, "loses": 10.059916587321439, "workplace": 8.568261710543721, "40k": 9.69219180719612, "soemthing": 11.158528875989548, "fad": 12.257141164657659, "diets": 9.366769406761493, "steady": 9.69219180719612, "grounded": 9.312702185491217, "shoplifting": 10.647703252223558, "puppies": 7.8876933121906365, "doorstep": 9.038265339789458, "fostering": 10.465381695429603, "rescues": 9.6180838350424, "adversity": 11.563993984097714, "abuse-": 11.563993984097714, "defenseless": 10.465381695429603, "holds": 8.96130429865333, "depend": 8.325315531933333, "exercises": 11.158528875989548, "outings": 12.257141164657659, "3.5": 9.484552442417877, "belive": 9.312702185491217, "streamed": 10.870846803537768, "anime": 9.423927820601442, "uhoh": 9.261408891103667, "appropriate": 9.166098711299343, "boobs": 12.257141164657659, "full-time": 8.646223252013433, "roads": 9.12164694872851, "boundary": 11.563993984097714, "britney": 10.059916587321439, "spears": 9.954556071663612, "attract": 10.311231015602345, "cactus": 9.859245891859288, "wrinkly": 11.158528875989548, "goodwill": 9.6180838350424, "donations": 10.647703252223558, "macs": 8.924936654482455, "gorditas": 10.870846803537768, "gain": 8.701793103168244, "panned": 11.563993984097714, "copied": 11.563993984097714, "buffet": 7.994461287616343, "completing": 9.423927820601442, "cuisine": 10.177699622977823, "fare": 10.870846803537768, "awfully": 9.954556071663612, "idid": 11.563993984097714, "rescheduled": 10.870846803537768, "mortgages": 10.870846803537768, "continuance": 12.257141164657659, "chip": 8.823153960172512, "pee": 8.214089896823108, "slamming": 10.177699622977823, "kds": 11.563993984097714, "totaled": 8.385940153749766, "burnt": 8.924936654482455, "functions": 10.177699622977823, "lipstick": 9.954556071663612, "glances": 11.563993984097714, "squeaking": 11.563993984097714, "traps": 9.772234514869657, "nevermind": 10.059916587321439, "seasonal": 11.158528875989548, "repetitive": 11.563993984097714, "generals": 12.257141164657659, "texted": 8.823153960172512, "othe": 9.859245891859288, "concrete": 9.312702185491217, "model/make": 11.563993984097714, "buick": 11.563993984097714, "enclave": 11.158528875989548, "hostel": 8.730780640041496, "anyhow": 9.366769406761493, "dread": 9.038265339789458, "yeezys": 10.647703252223558, "fleek": 11.158528875989548, "kanye": 10.647703252223558, "west": 8.823153960172512, "hip": 8.428499768168564, "lingo": 11.158528875989548, "designed": 9.6180838350424, "wests": 11.563993984097714, "barefooted": 11.158528875989548, "cord": 8.385940153749766, "oof": 8.619555004931273, "citations": 10.177699622977823, "penny": 9.038265339789458, "redneck": 11.158528875989548, "flex": 11.158528875989548, "infomercials": 10.177699622977823, "anytime": 7.768504794925518, "mike": 10.465381695429603, "tyson": 10.465381695429603, "brutally": 10.177699622977823, "manhandle": 11.563993984097714, "opponents": 11.563993984097714, "canvas": 11.563993984097714, "vets": 9.859245891859288, "sesame": 10.870846803537768, "hong": 9.079087334309712, "kong": 8.96130429865333, "picnics": 10.647703252223558, "guessing": 8.023034660060398, "triggers": 10.870846803537768, "shouldnt": 7.1882369624374265, "traumatic": 8.619555004931273, "role": 7.757331494327393, "selfish": 8.646223252013433, "oscar": 11.563993984097714, "wilde": 11.563993984097714, "novel": 9.484552442417877, "timid": 9.772234514869657, "em": 9.261408891103667, "applauding": 11.563993984097714, "rad": 9.954556071663612, "barefoot": 9.549090963555448, "stub": 9.6180838350424, "pile": 8.114006438266125, "messenger": 10.465381695429603, "ex-wife": 9.423927820601442, "collects": 11.563993984097714, "pamper": 10.177699622977823, "dayyyyyyyyyy": 12.257141164657659, "yessssss": 12.257141164657659, "punished": 9.312702185491217, "waking": 8.067486422631232, "gratitude": 10.177699622977823, "panicking": 11.563993984097714, "buckled": 12.257141164657659, "focused": 8.593579518528012, "overnights": 11.158528875989548, "voted": 8.96130429865333, "guarantee": 9.079087334309712, "buzz": 9.954556071663612, "discovering": 10.465381695429603, "puts": 8.385940153749766, "explore": 8.96130429865333, "zero": 8.495941048964095, "connections/family": 11.563993984097714, "jumpstart": 11.563993984097714, "promising": 9.038265339789458, "bully": 8.96130429865333, "tha": 10.059916587321439, "smarter": 9.423927820601442, "sorry.do": 11.563993984097714, "context": 9.549090963555448, "tarp": 11.158528875989548, "steve": 9.69219180719612, "irwin": 10.647703252223558, "depleted": 11.563993984097714, "emotion": 8.568261710543721, "that't": 11.563993984097714, "scumbag": 10.177699622977823, "crummy": 10.177699622977823, "standard": 8.96130429865333, "buckets": 9.954556071663612, "kfc": 9.6180838350424, "heigh": 11.563993984097714, "e-cig": 10.870846803537768, "liquid": 9.954556071663612, "vape": 10.870846803537768, "flavor": 8.791405261857932, "fruity": 12.257141164657659, "berry": 11.563993984097714, "watermelon": 9.549090963555448, "poke": 10.647703252223558, "boots": 9.079087334309712, "boot": 9.12164694872851, "trusty": 12.257141164657659, "dispose": 10.059916587321439, "meanwhile": 9.484552442417877, "aiming": 9.859245891859288, "amateur": 10.870846803537768, "earliest": 10.059916587321439, "mma": 8.999044626636175, "rushes": 11.158528875989548, "cups": 9.212618726934235, "spitoon": 12.257141164657659, "underpants": 10.870846803537768, "bartender": 9.859245891859288, "hurtful": 9.423927820601442, "pitch": 9.312702185491217, "distrust": 11.158528875989548, "protective": 8.673622226201548, "actively": 10.059916587321439, "maternal": 10.870846803537768, "thing/instinct": 11.563993984097714, "26-year-old": 12.257141164657659, "nissan": 10.177699622977823, "she/he": 10.647703252223558, "envy": 7.575009937533438, "bloated": 10.647703252223558, "concentrate": 9.166098711299343, "revel": 11.563993984097714, "victories": 10.647703252223558, "forces": 9.954556071663612, "120": 9.69219180719612, "muscular": 12.257141164657659, "channel": 8.4069935629476, "rains": 8.823153960172512, "sparring": 9.312702185491217, "techniques": 10.465381695429603, "dabbled": 11.563993984097714, "jiu": 10.059916587321439, "jitsu": 9.859245891859288, "boxing/standup": 12.257141164657659, "sneaky": 8.999044626636175, "sprayed": 9.423927820601442, "disinfectant": 12.257141164657659, "solo": 8.51947154637429, "ceo": 9.312702185491217, "flags": 7.913335742803975, "runt": 10.870846803537768, "self-checkout": 10.647703252223558, "incriminating": 12.257141164657659, "strengthens": 12.257141164657659, "refreshing": 9.166098711299343, "beneath": 10.311231015602345, "sunshine": 9.423927820601442, "bubble": 9.423927820601442, "scrap": 10.870846803537768, "@": 8.673622226201548, "ut": 9.69219180719612, "pig": 8.673622226201548, "possibility": 8.495941048964095, "fish": 7.478017671546128, "expectations": 7.875114529983777, "seafood": 8.760633603191177, "could't": 12.257141164657659, "zipper": 8.791405261857932, "pickup": 9.69219180719612, "tomb": 12.257141164657659, "raider": 12.257141164657659, "term": 8.30589744607623, "barks": 9.484552442417877, "rumour": 12.257141164657659, "smartphone": 9.484552442417877, "suvs": 12.257141164657659, "rovers": 11.563993984097714, "egging": 10.465381695429603, "cameras": 8.325315531933333, "smells": 8.450478674887338, "bears": 8.791405261857932, "rotting": 8.730780640041496, "crows": 11.158528875989548, "undamaged": 12.257141164657659, "outsside": 11.563993984097714, "healing": 8.823153960172512, "recovers": 9.859245891859288, "cafe": 8.924936654482455, "contacting": 8.999044626636175, "medium": 9.484552442417877, "grovery": 11.563993984097714, "64": 9.261408891103667, "sounding": 9.69219180719612, "nessy": 11.563993984097714, "jeeze": 10.647703252223558, "trashman": 11.563993984097714, "do/say": 11.563993984097714, "hoarder": 9.423927820601442, "waiter": 8.889845334671184, "unwind": 9.549090963555448, "relaxes": 10.311231015602345, "punched": 8.999044626636175, "tradition": 9.212618726934235, "abandon": 9.261408891103667, "banging": 9.079087334309712, "rooms": 8.760633603191177, "comedy": 9.261408891103667, "19th": 11.158528875989548, "zombie": 9.261408891103667, "drunks": 10.311231015602345, "~15": 10.647703252223558, "husbands": 8.428499768168564, "knives": 10.059916587321439, "coat": 9.261408891103667, "infection": 8.924936654482455, "gradma": 10.870846803537768, "recover": 7.814489908167341, "appointments": 9.954556071663612, "oversleep": 10.870846803537768, "riser": 12.257141164657659, "theirs": 8.855943782995503, "gah": 11.563993984097714, "rubbing": 9.549090963555448, "sticks": 9.166098711299343, "proceeds": 10.465381695429603, "germs": 9.859245891859288, "miserably": 10.311231015602345, "vile": 9.772234514869657, "lean": 9.366769406761493, "unlucky": 9.549090963555448, "too.": 12.257141164657659, "costume": 8.999044626636175, "retriever": 9.6180838350424, "juggle": 8.889845334671184, "thinks": 8.179603720751938, "intuitive": 10.647703252223558, "flabbergasted": 10.465381695429603, "watch/": 10.870846803537768, "nemo": 11.563993984097714, "spooked": 8.96130429865333, "router": 10.465381695429603, "doa": 10.870846803537768, "30-ish": 11.563993984097714, "buffoon": 11.563993984097714, "oddly": 9.366769406761493, "600": 8.855943782995503, "rsvped": 11.158528875989548, "shipment": 9.954556071663612, "softball": 8.472951530739397, "unwatched": 12.257141164657659, "8pm": 11.563993984097714, "serial": 10.311231015602345, "fbi": 10.311231015602345, "profiling": 12.257141164657659, "singles": 12.257141164657659, "locker": 9.549090963555448, "answered": 8.889845334671184, "influences": 10.870846803537768, "deaths": 9.954556071663612, "struck": 8.54356909795335, "goner": 12.257141164657659, "childs": 10.059916587321439, "charter": 10.870846803537768, "ine": 11.158528875989548, "tornadoes": 8.54356909795335, "cleared": 9.079087334309712, "tote": 9.484552442417877, "worried-": 11.563993984097714, "sweetie": 10.465381695429603, "docile": 9.69219180719612, "terrier": 9.859245891859288, "pipe": 9.859245891859288, "storming": 8.196698154111239, "unpredictable": 10.059916587321439, "yearbook": 8.791405261857932, "typically": 8.472951530739397, "adults": 8.052448545266692, "secrets": 7.966681723509267, "nazis": 11.563993984097714, "lol-": 9.166098711299343, "time-": 11.563993984097714, "2-": 12.257141164657659, "rescue-": 12.257141164657659, "butterflies": 8.760633603191177, "doofus": 10.870846803537768, "guinea": 9.366769406761493, "redone": 9.954556071663612, "fourth": 9.366769406761493, "delivering": 9.212618726934235, "flint": 11.563993984097714, "mi-": 12.257141164657659, "nest": 8.146267300484347, "hobby": 7.939653051121348, "surfing": 9.038265339789458, "jugsaw": 11.563993984097714, "puzzles": 10.647703252223558, "surf": 9.484552442417877, "67": 10.870846803537768, "painting": 8.052448545266692, "fruits": 9.549090963555448, "basket": 9.549090963555448, "pears": 10.465381695429603, "collect": 8.924936654482455, "wealthy": 9.549090963555448, "thud": 10.870846803537768, "youtubers": 10.465381695429603, "creative": 8.673622226201548, "mommy": 8.619555004931273, "researcher": 10.870846803537768, "parkinson": 11.563993984097714, ".get": 12.257141164657659, "arkansas": 10.059916587321439, "relieve": 8.999044626636175, "writes": 9.6180838350424, "*": 7.351866386219228, "mailbox": 8.162796602435558, "raccoon": 9.312702185491217, "digging": 8.999044626636175, "hu": 8.855943782995503, "unplanned": 10.311231015602345, "champ": 9.859245891859288, "owe": 8.568261710543721, "yards": 10.311231015602345, "initiative": 10.177699622977823, "proposal": 8.51947154637429, "profile": 10.311231015602345, "lsat": 9.859245891859288, "spirng": 11.563993984097714, "roofer": 10.177699622977823, "pulls": 9.212618726934235, "raman": 12.257141164657659, "busch": 9.312702185491217, "gardens": 9.261408891103667, "williamsburg": 11.563993984097714, "feed": 7.436859599052621, "visitng": 10.870846803537768, "horrors": 11.158528875989548, "irritated": 7.036785339579334, "documentary": 9.549090963555448, "killers": 11.563993984097714, "tummy": 10.059916587321439, "ache": 9.772234514869657, "custody": 10.059916587321439, "'opposition": 12.257141164657659, "renovated": 10.059916587321439, "bug": 7.8876933121906365, "organic": 8.619555004931273, "lip": 9.312702185491217, "mauve": 12.257141164657659, "dog-sitting": 9.484552442417877, "morose": 10.870846803537768, "bust": 9.312702185491217, "four-leafed": 12.257141164657659, "clover": 12.257141164657659, "shit": 10.311231015602345, "pun": 10.465381695429603, "intended": 9.549090963555448, "flip-flops": 11.563993984097714, "expedition": 10.311231015602345, "fairy": 10.177699622977823, "7-11": 12.257141164657659, "keyboard": 8.701793103168244, "clicking": 10.311231015602345, "bathtub": 9.549090963555448, "duck-": 12.257141164657659, "shall": 9.772234514869657, "cashier": 7.359301364706747, "incompetent": 9.038265339789458, "batteries": 8.999044626636175, "shouldve": 10.311231015602345, "youll": 9.859245891859288, "guide": 8.730780640041496, "thai": 9.12164694872851, "dorm": 8.673622226201548, "bred": 10.870846803537768, "disgusts": 10.870846803537768, "waterpark": 9.366769406761493, "sunscreen": 9.772234514869657, "waterproof": 10.311231015602345, "belly": 9.079087334309712, "sunburns": 12.257141164657659, "jobless": 9.261408891103667, "loyalty": 8.760633603191177, "recognized": 8.51947154637429, "monitor": 9.312702185491217, "toolkit": 10.870846803537768, "computer-savy": 11.563993984097714, "leaves": 7.86269200998522, "littered": 9.954556071663612, "frame": 9.312702185491217, "dumbfounded": 10.177699622977823, "sickened": 9.484552442417877, "gay": 9.6180838350424, "2,500": 10.870846803537768, "illegally": 10.647703252223558, "downtown": 8.673622226201548, "ovens": 11.563993984097714, "ugly": 8.791405261857932, "italian": 8.96130429865333, "olive": 9.079087334309712, "taxes": 8.037633459481551, "thant": 11.158528875989548, "turbo": 10.177699622977823, "maybethey": 11.563993984097714, "consequences": 8.96130429865333, "upgrading": 10.465381695429603, "graphics": 10.177699622977823, "dreading": 8.51947154637429, "manure": 9.859245891859288, "gram": 10.870846803537768, "fiber": 9.954556071663612, "rim": 12.257141164657659, "clueless": 9.6180838350424, "pinky": 11.563993984097714, "spots": 9.038265339789458, "paws": 10.870846803537768, "slip": 8.568261710543721, "elaborate": 9.859245891859288, "appreciation": 9.69219180719612, "menu": 9.261408891103667, "glued": 10.059916587321439, "addicted": 8.96130429865333, "asks": 9.166098711299343, "hones": 11.563993984097714, "trailer": 8.286849251105536, "ops": 9.772234514869657, "preordered": 9.69219180719612, "mw1": 11.563993984097714, "mw2": 11.563993984097714, "bo1": 11.563993984097714, "thw": 12.257141164657659, "wwii": 11.158528875989548, "gumbo": 12.257141164657659, "couples": 8.4069935629476, "bean": 9.549090963555448, "teresa": 10.870846803537768, "washer": 9.69219180719612, "dryer": 9.166098711299343, "picks": 9.079087334309712, "smelly": 8.855943782995503, "over-ate": 10.870846803537768, "vegetables": 8.791405261857932, "uninteresting": 10.870846803537768, "blend": 11.158528875989548, "smoothie": 10.059916587321439, "nutrition": 9.772234514869657, "bounced": 9.772234514869657, "windshield": 9.261408891103667, "companies": 8.130006779612566, "oooo": 10.311231015602345, "gladiators": 11.563993984097714, "fought": 9.038265339789458, "historic": 12.257141164657659, "spiderman": 9.484552442417877, "venom": 9.423927820601442, "tom": 8.54356909795335, "hardy": 9.69219180719612, "bane": 11.563993984097714, "conditioner": 9.166098711299343, "breeze": 8.855943782995503, "flowing": 10.177699622977823, "followers": 11.563993984097714, "12th": 11.563993984097714, "abnout": 11.563993984097714, "cage": 8.701793103168244, "prison": 8.701793103168244, "wow.really": 11.158528875989548, "ughh": 11.563993984097714, "1900uncleray": 12.257141164657659, "revisit": 10.177699622977823, "dissappointed": 10.647703252223558, "dud": 10.465381695429603, "popcorn": 8.924936654482455, "matinee": 12.257141164657659, "keeper": 9.166098711299343, "signs": 8.646223252013433, "32": 9.261408891103667, "gunning": 11.563993984097714, "si": 10.177699622977823, "created": 8.924936654482455, "reliving": 9.079087334309712, "palying": 11.563993984097714, "nab": 9.772234514869657, "savory": 11.563993984097714, "economics": 9.772234514869657, "raising": 8.495941048964095, "lecture": 9.859245891859288, "peeved": 7.953076071453489, "coins": 9.772234514869657, "murder": 9.549090963555448, "doozy": 10.059916587321439, "destructive": 9.549090963555448, "bro": 8.472951530739397, "med": 8.999044626636175, "mayonnaise": 10.870846803537768, "lasagna": 9.079087334309712, "nike": 9.484552442417877, "sweatshop": 10.177699622977823, "tasty": 8.345118159229513, "comrades": 12.257141164657659, "scrumptious": 12.257141164657659, "nascar": 10.059916587321439, "hillbillies": 9.772234514869657, "neckbeards": 11.563993984097714, "bleachers": 10.870846803537768, "hillbilly": 10.870846803537768, "describe": 9.312702185491217, "qualify": 9.312702185491217, "inspiration": 9.038265339789458, "rotund": 11.563993984097714, "disciplined": 9.484552442417877, "diver": 10.059916587321439, "joe-schmo": 12.257141164657659, "thunderstorm": 8.701793103168244, "thunders": 10.870846803537768, "17th": 11.563993984097714, "rowdy": 9.772234514869657, "6:30am": 11.563993984097714, "aardvark": 10.465381695429603, "arthur": 11.158528875989548, "exotic": 9.079087334309712, "forests": 12.257141164657659, "explains": 9.859245891859288, "fertile": 12.257141164657659, "incident": 8.4069935629476, "litltle": 10.870846803537768, "ipad": 8.673622226201548, "dookey": 10.465381695429603, "flush": 9.261408891103667, "gazebo": 11.158528875989548, "craftsmanship": 11.563993984097714, "build": 7.374339242071287, "snag": 9.772234514869657, "would.i": 12.257141164657659, "priceless": 9.212618726934235, "mega": 10.465381695429603, "grandmothers": 9.12164694872851, "provider": 9.12164694872851, "muster": 9.954556071663612, "bottoms": 9.954556071663612, "grooming": 10.311231015602345, "appreciative": 7.651970978669567, "fee": 8.450478674887338, "utility": 9.954556071663612, "electr": 10.870846803537768, "electricity": 8.855943782995503, "smoking": 7.900432337968066, "file": 8.495941048964095, "time-wise": 12.257141164657659, "part-time": 10.177699622977823, "sox": 9.366769406761493, "34.": 11.563993984097714, "reeelction": 11.563993984097714, "chunk": 9.038265339789458, "nickname": 10.465381695429603, "escalate": 11.158528875989548, "further": 8.924936654482455, "lightly": 10.647703252223558, "bats": 9.312702185491217, "cave": 8.924936654482455, "spray-painted": 10.870846803537768, "enemies": 10.311231015602345, "unlock": 9.549090963555448, "reset": 10.177699622977823, "electronics": 9.549090963555448, "closely": 9.549090963555448, "advantage": 8.052448545266692, "threats": 11.158528875989548, "textbooks": 10.177699622977823, "13th": 10.647703252223558, "gates": 10.177699622977823, "microsoft": 10.059916587321439, "s9": 10.177699622977823, "700": 10.311231015602345, "amex": 12.257141164657659, "gt": 11.563993984097714, "gatlinburg": 11.158528875989548, "panama": 9.484552442417877, "furry": 9.954556071663612, "subway": 8.450478674887338, "subways": 11.563993984097714, "encouraging": 9.772234514869657, "mug": 8.760633603191177, "tripping": 9.772234514869657, "moron": 10.647703252223558, "diligent": 9.312702185491217, "species": 10.465381695429603, "perspective": 8.646223252013433, "weekly": 9.212618726934235, "enterprise": 12.257141164657659, "per": 8.365320866547032, "efficient": 9.549090963555448, "algorithm": 10.465381695429603, "115": 12.257141164657659, "tops": 11.563993984097714, "double-dose": 11.158528875989548, "sadness": 8.855943782995503, "joining": 8.495941048964095, "like-minded": 11.158528875989548, "individuals": 9.484552442417877, "newborns": 12.257141164657659, "fantastic": 7.233260643811382, "yall": 8.325315531933333, "mutual": 8.646223252013433, "funko": 12.257141164657659, "pops": 10.059916587321439, "surveys": 10.311231015602345, "kitten": 7.1272424497345845, "bums": 11.158528875989548, "wireless": 10.059916587321439, "zoomed": 10.311231015602345, "speeder": 10.870846803537768, "slowed": 10.465381695429603, "ticketed": 10.647703252223558, "lame": 9.12164694872851, "trap": 9.212618726934235, "ski": 9.079087334309712, "resort": 9.484552442417877, "colorado": 8.008645922608299, "yankee": 11.158528875989548, "malnourished": 9.772234514869657, "anonymously": 10.465381695429603, "puking": 9.484552442417877, "china": 9.212618726934235, "saddened": 8.889845334671184, "louisiana": 9.859245891859288, "ex-partner": 10.465381695429603, "factors": 10.870846803537768, "depression": 8.146267300484347, "witness": 8.999044626636175, "iraq": 9.212618726934235, "palm": 10.177699622977823, "glee": 11.563993984097714, "mutts": 10.870846803537768, "labs": 11.158528875989548, "rottweillers": 12.257141164657659, "jacket": 8.23178947392251, "scuff": 12.257141164657659, "introduction": 10.870846803537768, "introductory": 10.647703252223558, "elective": 12.257141164657659, "gradnpa": 12.257141164657659, "peanut": 9.079087334309712, "al": 9.366769406761493, "builds": 10.311231015602345, "elections": 9.69219180719612, "republicans": 9.6180838350424, "10am": 10.177699622977823, "texts": 8.619555004931273, "82,000": 12.257141164657659, "splitting": 10.465381695429603, "pregnancy": 7.826324365814345, "charm": 9.6180838350424, "false": 9.12164694872851, "disagreement": 10.465381695429603, "sleepy": 8.96130429865333, "chug": 10.647703252223558, "arent": 8.146267300484347, "puked": 7.926407824371327, "worms": 9.484552442417877, "yuck": 7.850421917393405, "slimy": 10.465381695429603, "magician": 9.423927820601442, "dissapear": 10.465381695429603, "mark": 8.162796602435558, "naturally": 8.760633603191177, "babysitter": 8.701793103168244, "clubs": 8.889845334671184, "pillows": 10.059916587321439, "punish": 8.495941048964095, "cakes": 8.619555004931273, "humble": 9.166098711299343, "disconnected": 9.859245891859288, "147": 12.257141164657659, "146.": 12.257141164657659, "bliss": 10.647703252223558, "carry": 7.575009937533438, "drawers": 9.6180838350424, "rewind": 10.177699622977823, "flesh": 11.563993984097714, "researched": 9.366769406761493, "remorse": 9.549090963555448, "successfully": 8.619555004931273, "responses": 10.311231015602345, "great1": 11.563993984097714, "volcano": 10.311231015602345, "errupted": 12.257141164657659, "mistreatment": 10.870846803537768, "horrendous": 10.059916587321439, "unfamiliar": 8.791405261857932, "switching": 8.619555004931273, "channels": 9.079087334309712, "oitnb": 12.257141164657659, "ucomfortable": 12.257141164657659, "repeating": 9.312702185491217, "twelve": 10.177699622977823, "catching": 8.023034660060398, "gradating": 11.563993984097714, "daft": 11.158528875989548, "pie": 8.268157118093384, "electionis": 11.563993984097714, "union": 9.772234514869657, "lunches": 8.646223252013433, "slammed": 8.325315531933333, "rentokill": 11.563993984097714, "solve": 8.673622226201548, "searches": 11.563993984097714, "discounts": 11.158528875989548, "zombies": 10.465381695429603, "co-own": 10.647703252223558, "spain": 8.924936654482455, "access": 8.568261710543721, "explained": 9.69219180719612, "lare": 12.257141164657659, "everybody": 7.662021314523068, "despise": 10.059916587321439, "jordans": 9.859245891859288, "strongly": 10.059916587321439, "bake": 8.30589744607623, "loads": 8.823153960172512, "recipes": 8.646223252013433, "tastes": 8.51947154637429, "ciabatta": 12.257141164657659, "dough": 10.059916587321439, "whos": 9.12164694872851, "de": 10.465381695429603, "cycling": 11.563993984097714, "intersting": 11.158528875989548, "geraint": 12.257141164657659, "thomas": 12.257141164657659, "workinf": 12.257141164657659, "immature": 9.954556071663612, "dodged": 10.311231015602345, "bullet": 9.166098711299343, "og": 10.870846803537768, "centre": 12.257141164657659, "owes": 9.69219180719612, "kneecaps": 11.563993984097714, "sleazy": 10.465381695429603, "dear": 7.584312330195752, "confirm": 9.423927820601442, "noisy": 9.423927820601442, "chaos": 9.954556071663612, "irrational": 9.484552442417877, "f": 8.855943782995503, "exm": 10.870846803537768, "jeesh": 10.870846803537768, "overly": 9.312702185491217, "bash": 9.954556071663612, "bakery": 8.385940153749766, "vlose": 12.257141164657659, "mai": 12.257141164657659, "wage": 9.549090963555448, "voting": 9.859245891859288, "pointless": 9.166098711299343, "film": 7.469649421875612, "films": 9.366769406761493, "nightmares": 8.385940153749766, "birds": 7.913335742803975, "adrenalin": 11.158528875989548, "hbo": 11.563993984097714, "oz": 10.465381695429603, "extendable": 10.870846803537768, "leads": 9.12164694872851, "sailing": 10.647703252223558, "yachts": 11.563993984097714, "favour": 10.465381695429603, "brexit": 11.563993984097714, "uk": 9.261408891103667, "tey": 12.257141164657659, "sever": 11.563993984097714, "ties": 10.059916587321439, "recognition": 8.96130429865333, "assaulting": 12.257141164657659, "accomplishing": 9.859245891859288, "reserved": 9.954556071663612, "burglar": 11.158528875989548, "fondly": 8.96130429865333, "sure.organize": 12.257141164657659, "uhmnn": 11.563993984097714, "overslept": 8.96130429865333, "tuna": 8.855943782995503, "freezed": 11.563993984097714, "spinned": 11.563993984097714, "circuit": 10.870846803537768, "identity": 9.549090963555448, "bureaus": 12.257141164657659, "units": 10.311231015602345, "hustle": 9.954556071663612, "repeat": 8.450478674887338, "replied": 9.954556071663612, "increasing": 8.823153960172512, "products": 9.366769406761493, "appears": 9.954556071663612, "desired": 10.059916587321439, "unhappily": 11.563993984097714, "minister": 9.6180838350424, "debate": 9.484552442417877, "parliament": 11.563993984097714, "pathetic": 9.312702185491217, "acura": 11.563993984097714, "rsxs": 12.257141164657659, "customized": 10.465381695429603, "vitamins": 9.69219180719612, "allergies": 9.212618726934235, "foobar": 11.563993984097714, "seller": 10.177699622977823, "responded": 9.6180838350424, "prouod": 11.563993984097714, "meatloaf": 9.69219180719612, "problem.have": 11.563993984097714, "recall": 8.760633603191177, "unfairly": 10.870846803537768, "alzheimer": 9.772234514869657, "that.is": 10.465381695429603, "linen": 11.563993984097714, "cleaner": 8.701793103168244, "tidy": 11.158528875989548, "deli": 9.423927820601442, "cinema": 9.166098711299343, "moody": 11.563993984097714, "googled": 11.563993984097714, "450": 12.257141164657659, "chipped": 10.647703252223558, "scoring": 10.059916587321439, "technique": 10.059916587321439, "offering": 9.484552442417877, "planner": 9.954556071663612, "juggling": 9.261408891103667, "balls": 9.549090963555448, "humbled": 10.311231015602345, "girlfriends": 8.146267300484347, "abs": 12.257141164657659, "forgetting": 8.730780640041496, "bossom": 11.563993984097714, "crafts": 10.465381695429603, "incorrect": 9.549090963555448, "representatives": 10.059916587321439, "explode": 8.999044626636175, "believed": 7.838300556861061, "victory": 9.954556071663612, "oxymoronic": 11.563993984097714, "combination": 9.261408891103667, "cuz": 9.212618726934235, "facing": 9.6180838350424, "torando": 11.563993984097714, "youtubed": 11.563993984097714, "repairing": 10.647703252223558, "spar": 11.563993984097714, "ore": 10.870846803537768, "begging": 8.495941048964095, "audi": 9.312702185491217, "70k": 10.870846803537768, "p/h": 11.563993984097714, "whaaat": 11.158528875989548, "legal": 8.791405261857932, "installed": 8.450478674887338, "maintainance": 12.257141164657659, "4k": 10.465381695429603, "contract": 8.428499768168564, "pooping": 8.791405261857932, "matress": 10.870846803537768, "german": 9.12164694872851, "blown": 7.900432337968066, "unpredictability": 11.158528875989548, "maxed": 10.059916587321439, "deadbeat": 9.6180838350424, "increase": 8.730780640041496, "95": 8.924936654482455, "unquenchable": 10.870846803537768, "lust": 10.465381695429603, "compelling": 10.870846803537768, "creatively": 10.870846803537768, "coca": 10.647703252223558, "cola": 10.311231015602345, "ad": 8.385940153749766, "wheeler": 10.311231015602345, "lumber": 10.647703252223558, "midwife": 11.563993984097714, "collision": 10.177699622977823, "wisdom": 9.038265339789458, "spaces": 9.772234514869657, "betterment": 10.870846803537768, "forecast": 9.549090963555448, "fertilizer": 10.647703252223558, "spearmint": 10.870846803537768, "walmart": 7.381943841456507, "stems": 12.257141164657659, "survives": 12.257141164657659, "aol": 10.311231015602345, "disc": 10.870846803537768, "spam": 11.563993984097714, "fleamarket": 10.870846803537768, "faced": 9.079087334309712, "400": 8.214089896823108, "cranky": 8.96130429865333, "uhhh": 10.647703252223558, "inconsiderate": 8.067486422631232, "bmw": 8.067486422631232, "cor": 10.870846803537768, "factory": 9.484552442417877, "cheaper": 8.646223252013433, "livid": 8.008645922608299, "1990": 10.311231015602345, "corolla": 10.465381695429603, "350k": 12.257141164657659, "impact": 8.619555004931273, "aspriing": 11.563993984097714, "homeowner": 10.465381695429603, "hae": 10.647703252223558, "yo0ung": 12.257141164657659, "rememeber": 11.563993984097714, "therefore": 10.870846803537768, "legendary": 10.465381695429603, "status": 9.484552442417877, "yr": 10.870846803537768, "thaqt": 11.563993984097714, "urinated": 10.177699622977823, "documents": 9.166098711299343, "typed": 11.158528875989548, "typewriter": 12.257141164657659, "shouted": 9.549090963555448, "red-faced": 12.257141164657659, "relive": 9.038265339789458, "similiar": 10.870846803537768, "tunnell": 11.563993984097714, "aweful": 9.212618726934235, "speaks": 9.6180838350424, "alcoholic": 9.366769406761493, "smoothly": 8.325315531933333, "raining.it": 10.177699622977823, "willingly": 11.158528875989548, "umbrella": 8.730780640041496, "y0u": 11.563993984097714, "wasyounger": 11.563993984097714, "searching": 8.619555004931273, "e-mail": 10.177699622977823, "crew": 9.261408891103667, "belize": 11.158528875989548, "dec": 11.563993984097714, "carribean": 11.563993984097714, "coping": 9.212618726934235, "freer": 11.563993984097714, "reminisce": 8.619555004931273, "midlife": 12.257141164657659, "audis": 10.870846803537768, "r8": 10.311231015602345, "secretarial": 11.563993984097714, "papaw": 12.257141164657659, "50s": 10.870846803537768, "rated": 10.177699622977823, "trustworthy": 8.098258081297987, "retirement": 7.86269200998522, "freeway": 8.823153960172512, "swerving": 10.059916587321439, "prudent": 11.158528875989548, "trooper": 11.158528875989548, "dangerously": 10.647703252223558, "wii": 9.484552442417877, "embarresing": 11.563993984097714, "corona": 10.465381695429603, "brewski": 11.563993984097714, "nervus": 11.563993984097714, "cab": 8.889845334671184, "compapny": 12.257141164657659, "outbid": 10.870846803537768, "4500": 10.465381695429603, "lightweight": 10.465381695429603, "sip": 9.772234514869657, "warrirors": 11.563993984097714, "robin": 8.924936654482455, "williams": 8.999044626636175, "impacted": 10.311231015602345, "minding": 10.059916587321439, "appreicate": 12.257141164657659, "millenial": 10.647703252223558, "generation": 8.791405261857932, "susprised": 10.177699622977823, "evidently": 11.158528875989548, "lunar": 10.059916587321439, "eclipse": 10.059916587321439, "travelled": 9.166098711299343, "self-assured": 11.563993984097714, "capabilities": 10.870846803537768, "majority": 9.423927820601442, "consciously": 12.257141164657659, "prompted": 10.177699622977823, "millenials": 11.563993984097714, "artwork": 9.6180838350424, "feeling.i": 11.563993984097714, "irresponsible": 8.791405261857932, "losers": 11.158528875989548, "chew": 9.423927820601442, "bits": 10.311231015602345, "coolest": 8.619555004931273, "crass": 11.563993984097714, "classless": 10.870846803537768, "politically": 10.870846803537768, "insults": 10.059916587321439, "malice": 11.563993984097714, "deny": 9.772234514869657, "responsibility": 8.146267300484347, "carries": 10.465381695429603, "belittled": 10.870846803537768, "leaders": 10.059916587321439, "drafting": 10.870846803537768, "performed": 8.823153960172512, "ep": 9.549090963555448, "itunes": 10.870846803537768, "mid-september": 10.870846803537768, "exposure": 10.059916587321439, "lyrics": 9.772234514869657, "longing": 10.465381695429603, "approach": 8.855943782995503, "easiest": 9.549090963555448, "objectified": 10.870846803537768, "disapponted": 10.465381695429603, "catholic": 11.563993984097714, "choices": 8.23178947392251, "plenty": 7.622412176428022, "miraculous": 11.563993984097714, "philadelphia": 9.859245891859288, "intrigue": 11.563993984097714, "carson": 10.177699622977823, "wentz": 9.772234514869657, "comprehend": 10.870846803537768, "wounds": 10.177699622977823, "march": 9.484552442417877, "majored": 10.465381695429603, "loaded": 9.69219180719612, "potatoe": 12.257141164657659, "lime": 10.465381695429603, "drowning": 9.423927820601442, "eternally": 11.563993984097714, "wherever": 9.484552442417877, "appreciates": 9.079087334309712, "obligation": 10.870846803537768, "approachable": 10.647703252223558, "desire": 9.12164694872851, "independently": 10.647703252223558, "unexplainable": 10.647703252223558, "enthusiastic": 9.69219180719612, "apathetic": 10.647703252223558, "embrasse": 11.563993984097714, "clingy": 10.647703252223558, ".i": 10.465381695429603, "2.": 9.12164694872851, "beaming": 9.549090963555448, "lock-down": 10.870846803537768, "justify": 10.311231015602345, "volunteer": 8.082753894762021, "astonish": 10.465381695429603, "astonishes": 11.563993984097714, "unpredictability.every": 12.257141164657659, "10-years-old": 11.158528875989548, "puke": 8.999044626636175, "sweatin": 12.257141164657659, "high-school": 9.772234514869657, "great.did": 11.563993984097714, "idk": 9.261408891103667, "16.": 10.311231015602345, "astonished": 8.760633603191177, "russians": 10.177699622977823, "interfered": 12.257141164657659, "presidential": 12.257141164657659, "boglin": 12.257141164657659, "weeks/": 11.563993984097714, "faces": 9.12164694872851, "yyes": 12.257141164657659, "crate": 9.772234514869657, "rising": 10.177699622977823, "tide": 10.647703252223558, "self-restraint": 11.563993984097714, "epensive": 11.563993984097714, "mercedes": 8.701793103168244, "apologize": 7.8876933121906365, "diamond": 9.212618726934235, "provided": 9.859245891859288, "lifetime": 9.366769406761493, "wishlist": 10.465381695429603, "breguet": 12.257141164657659, "furnishings": 12.257141164657659, "6th": 8.179603720751938, "21st": 9.12164694872851, "wise": 8.472951530739397, "workload": 9.484552442417877, ".......": 10.311231015602345, "stanford": 12.257141164657659, "yano": 11.563993984097714, "eight": 9.212618726934235, "junking": 10.870846803537768, "trimming": 10.177699622977823, "junk": 8.365320866547032, "alternatives": 10.177699622977823, "boxes": 7.682430186154275, "sippy": 12.257141164657659, "hobbies": 9.166098711299343, "orchestra": 10.059916587321439, "classical": 10.647703252223558, "agitates": 11.563993984097714, "merging": 10.870846803537768, "furthest": 10.647703252223558, "reckless": 9.954556071663612, "importance": 10.177699622977823, "signals": 10.311231015602345, "duration": 11.158528875989548, "lacking": 10.465381695429603, "assistance": 10.177699622977823, "greet": 9.859245891859288, "releash": 10.647703252223558, "adays": 11.563993984097714, "laces": 11.158528875989548, "infected": 9.312702185491217, "hives": 10.870846803537768, "interrupt": 11.158528875989548, "intentional": 9.549090963555448, "tahiti": 9.954556071663612, "unwarranted": 11.563993984097714, "suffered": 9.312702185491217, "official": 9.166098711299343, "petite": 11.563993984097714, "roxxie": 10.870846803537768, "auntie": 10.870846803537768, "minds": 9.6180838350424, "memoru": 11.563993984097714, "medal": 8.855943782995503, "international": 8.673622226201548, "engineer": 9.549090963555448, "compliments": 9.549090963555448, "trendy": 11.563993984097714, "fits": 9.312702185491217, "everything.he": 12.257141164657659, "manners": 9.079087334309712, "poilice": 11.563993984097714, "noodle": 9.772234514869657, "soup": 7.520942716263162, "morale": 10.647703252223558, "wrapping": 10.870846803537768, "themi": 12.257141164657659, "safety": 8.428499768168564, "precaution": 10.647703252223558, "adequately": 11.563993984097714, "defend": 9.484552442417877, "overdose": 9.954556071663612, "combat": 10.870846803537768, "double-tapping": 10.870846803537768, "consist": 10.870846803537768, "elephants": 9.954556071663612, "acrobatics": 12.257141164657659, "stunts": 11.563993984097714, "pics": 8.23178947392251, "excursions": 10.647703252223558, "midwest": 9.12164694872851, "freezing": 9.6180838350424, "charging": 8.791405261857932, "profusely": 9.859245891859288, "numb": 10.465381695429603, "printing": 12.257141164657659, "3d": 11.563993984097714, "guns": 9.484552442417877, "procedure": 9.261408891103667, "dragged": 9.6180838350424, "piano": 8.345118159229513, "enthralled": 12.257141164657659, "mental": 7.953076071453489, "vocational": 11.563993984097714, "invested": 8.450478674887338, "heavily": 8.593579518528012, "cryptocurrency": 9.261408891103667, "anxiously": 9.366769406761493, "risky": 9.6180838350424, "volatile": 11.563993984097714, "invest": 8.823153960172512, "burdens": 12.257141164657659, "windfall": 11.563993984097714, "anyone.do": 11.563993984097714, "sandwiches": 9.423927820601442, "launch": 10.465381695429603, "gat": 11.158528875989548, "tere": 11.563993984097714, "practically": 8.568261710543721, "thanked": 9.312702185491217, "cowboy": 12.257141164657659, "hacinda": 12.257141164657659, "ranch": 10.465381695429603, "veggie": 11.158528875989548, "fajitas": 11.158528875989548, "atmosphere": 9.772234514869657, "2500": 10.059916587321439, "roulette": 11.563993984097714, "casino": 7.802793868404151, "should.you": 11.563993984097714, "described": 9.6180838350424, "overdraft": 9.954556071663612, "charges": 9.423927820601442, "reversed": 9.954556071663612, "rob": 9.212618726934235, "punk": 9.038265339789458, "detail": 9.079087334309712, "adn": 9.312702185491217, "sso": 11.563993984097714, "design": 8.54356909795335, "prettiest": 9.859245891859288, "nursery": 9.366769406761493, "matching": 10.870846803537768, "crib": 9.772234514869657, "crafty": 11.563993984097714, "someday": 7.768504794925518, "invented": 10.870846803537768, "nobel": 10.870846803537768, "prevented": 9.954556071663612, "gear": 8.450478674887338, "jerseys": 10.870846803537768, "batting": 11.563993984097714, "gloves": 9.954556071663612, "keeping": 7.213716047738411, "smoker": 10.177699622977823, "policy": 8.924936654482455, "hailing": 9.954556071663612, "ominous": 11.563993984097714, "littlest": 10.647703252223558, "mcdonald": 8.286849251105536, "mass": 9.079087334309712, "walks": 8.593579518528012, "affluent": 11.563993984097714, "fiscally": 11.563993984097714, "psychologically": 11.563993984097714, "spiritually": 11.563993984097714, "nor": 8.889845334671184, "minimalistic": 12.257141164657659, "lavish": 10.177699622977823, "bud": 9.954556071663612, "goig": 11.158528875989548, "impressive.you": 11.563993984097714, "live.we": 12.257141164657659, "microwave": 9.69219180719612, "greater": 9.954556071663612, "nonexistent": 10.870846803537768, "lovin": 11.158528875989548, "route": 8.791405261857932, "evacuate": 9.312702185491217, "canned": 9.366769406761493, "aa": 9.954556071663612, "anon": 11.563993984097714, "underwear": 7.966681723509267, "wisely": 9.772234514869657, "twin": 9.261408891103667, "carrefully": 11.563993984097714, "dedicated": 8.385940153749766, "cheater": 10.059916587321439, "tempted": 9.484552442417877, "sync": 9.954556071663612, "trumps": 11.563993984097714, "kayaking": 8.4069935629476, "rapids": 9.954556071663612, "kayak": 10.647703252223558, "headlights": 9.859245891859288, "mileage": 9.859245891859288, "stopping": 9.6180838350424, "mit.he": 12.257141164657659, "you.it": 11.563993984097714, "counry": 11.563993984097714, "tarif": 12.257141164657659, "declare": 11.563993984097714, "bragging": 9.366769406761493, "rights": 10.177699622977823, "congrats.i": 10.870846803537768, "amatures": 12.257141164657659, "poo": 8.54356909795335, "barefooting": 12.257141164657659, "grief": 9.261408891103667, "93": 9.859245891859288, "farming": 10.870846803537768, "canning": 11.563993984097714, "gandma": 11.563993984097714, "spirit": 8.51947154637429, "ago.my": 12.257141164657659, "politics": 9.12164694872851, "engage": 10.177699622977823, "objective": 11.563993984097714, "discussion": 9.954556071663612, "infant": 9.312702185491217, "day-care": 11.563993984097714, "racial": 10.059916587321439, "tensions": 11.158528875989548, "upper": 9.484552442417877, "was.it": 11.563993984097714, "ravage": 10.870846803537768, "subtle": 10.465381695429603, "climb": 8.472951530739397, "attendee": 11.563993984097714, "conscious": 9.312702185491217, "day-": 11.563993984097714, "shirts": 8.999044626636175, "zip": 9.038265339789458, "pant": 9.366769406761493, "washroom": 9.549090963555448, "executives": 10.870846803537768, "man.tha": 11.563993984097714, "mole": 9.772234514869657, "safari": 9.261408891103667, "underpay": 11.158528875989548, "drawing": 8.345118159229513, "colgate": 11.158528875989548, "toothpaste": 9.484552442417877, "distress": 10.311231015602345, "blocks": 10.059916587321439, "cheats": 10.311231015602345, "vp": 10.465381695429603, "applications": 9.484552442417877, "tantrum": 9.69219180719612, "behaved": 8.791405261857932, "unruly": 9.859245891859288, "typical": 9.423927820601442, "threenager": 11.563993984097714, "3ds": 10.647703252223558, "crystal": 9.423927820601442, "luck.i": 11.563993984097714, "occupied": 9.079087334309712, "baking": 8.214089896823108, "crypto": 11.563993984097714, "1,500": 11.563993984097714, "mailings": 11.563993984097714, "outdoor": 8.855943782995503, "soulmate": 9.69219180719612, "36": 9.772234514869657, "pressure": 8.146267300484347, "c-section": 9.12164694872851, "chopped": 10.465381695429603, "tick": 9.312702185491217, "confront": 7.768504794925518, "chop": 10.870846803537768, "orientation": 9.954556071663612, "rainbow": 10.870846803537768, "wave": 8.472951530739397, "oral": 9.772234514869657, "trump.i": 12.257141164657659, "years.she": 12.257141164657659, "work.she": 12.257141164657659, "dinamic": 12.257141164657659, "blabbing": 11.563993984097714, "ron": 11.563993984097714, "dawned": 11.563993984097714, "feat": 9.261408891103667, "aspirin": 11.563993984097714, "san": 8.325315531933333, "diego": 9.69219180719612, "r": 9.69219180719612, "tonsilitis": 11.563993984097714, "solid": 8.54356909795335, "yogurt": 9.772234514869657, "soups": 11.563993984097714, "injections": 12.257141164657659, "anciptation": 11.563993984097714, "presentations": 10.465381695429603, "prepping": 10.311231015602345, "slashed": 10.059916587321439, "hacks": 12.257141164657659, "clicked": 10.311231015602345, "mores": 11.563993984097714, "overdrafted": 10.870846803537768, "utilities": 10.870846803537768, "ingrate": 11.158528875989548, "cappuccino": 10.870846803537768, "anywho": 12.257141164657659, "grumpier": 12.257141164657659, "banned": 10.311231015602345, "phase": 8.646223252013433, "spell": 9.166098711299343, "cafeteria": 10.177699622977823, "downer": 10.311231015602345, "perpetrator": 11.563993984097714, "stead": 12.257141164657659, "grounding": 10.647703252223558, "destiny": 11.158528875989548, "manifesting": 11.563993984097714, "confiscate": 10.870846803537768, "failure": 8.385940153749766, "stared": 9.366769406761493, "cough": 10.059916587321439, "go.did": 11.563993984097714, "nerve-racking": 9.859245891859288, "filth": 11.563993984097714, "cradle": 11.158528875989548, "budgets": 11.563993984097714, "envelopes": 11.563993984097714, "ceos": 10.647703252223558, "patterns": 10.059916587321439, "rotten": 8.472951530739397, "indigestion": 10.177699622977823, "krakatoa": 12.257141164657659, "erupting": 12.257141164657659, "clouds": 10.311231015602345, "forming": 10.647703252223558, "thumerstorm": 12.257141164657659, "downpouring": 12.257141164657659, "baseman": 12.257141164657659, "alaska": 8.889845334671184, "taurus": 11.158528875989548, "chalupas": 12.257141164657659, "unsatisfying": 12.257141164657659, "haze": 12.257141164657659, "malpractice": 10.311231015602345, "egg": 8.96130429865333, "swallowing": 10.647703252223558, "humor": 9.6180838350424, "rack": 9.69219180719612, "blush": 10.465381695429603, "crosswalk": 9.366769406761493, "cursed": 9.212618726934235, "regretted": 9.366769406761493, "cursing": 10.177699622977823, "thanks.i": 12.257141164657659, "recession": 9.954556071663612, "horizon": 9.484552442417877, "investments": 10.059916587321439, "do.when": 12.257141164657659, "dozen": 9.484552442417877, "ostrich": 10.870846803537768, "adventure": 8.214089896823108, "ostriches": 11.158528875989548, "yo": 8.450478674887338, "activities": 8.286849251105536, "aquarium": 9.6180838350424, "bonding": 9.6180838350424, "streaming": 9.423927820601442, "impotence": 12.257141164657659, "popularity": 10.465381695429603, "unneeded": 11.158528875989548, "expenditures": 11.563993984097714, "rewards": 9.772234514869657, "boredom": 10.177699622977823, "scorpion": 10.177699622977823, "speeches": 9.079087334309712, "medication": 8.385940153749766, "pauses": 12.257141164657659, "jam": 9.12164694872851, "slowing": 9.366769406761493, "lanes": 9.69219180719612, "standstill": 11.158528875989548, "situated": 10.647703252223558, "pancreatitis": 9.261408891103667, "destroying": 10.177699622977823, "sappy": 10.465381695429603, "drama": 7.966681723509267, "honet": 12.257141164657659, "cigarette": 9.212618726934235, "session": 9.166098711299343, "quality": 7.520942716263162, "television": 8.196698154111239, "oled": 12.257141164657659, "powell": 12.257141164657659, "aboout": 11.158528875989548, "background": 9.484552442417877, "jumping": 7.913335742803975, "dealings": 11.158528875989548, "review": 7.662021314523068, "sylvestre": 11.158528875989548, "16th": 9.038265339789458, "convertible": 10.465381695429603, "allergy": 9.484552442417877, "relieving": 9.69219180719612, "maximum": 10.177699622977823, "strive": 9.772234514869657, "sexually": 10.870846803537768, "active": 8.51947154637429, "edgy": 10.465381695429603, "belief": 8.730780640041496, "somethings": 10.647703252223558, "welldone": 10.870846803537768, "tools": 8.286849251105536, "crucial": 9.549090963555448, "linings": 11.158528875989548, "childbirth": 10.647703252223558, "instinct": 9.312702185491217, "rolex": 11.158528875989548, "zoo": 7.875114529983777, "diaper": 8.067486422631232, "mie": 11.563993984097714, "treating": 9.312702185491217, "spa": 9.69219180719612, "frankly": 9.859245891859288, "tandem": 9.549090963555448, "higher-ups": 12.257141164657659, "consisted": 11.563993984097714, "9-15.": 11.563993984097714, "adhd": 10.647703252223558, "learne": 11.563993984097714, "trauma": 9.212618726934235, "perfume": 9.12164694872851, "manly": 10.177699622977823, "jimmy": 11.563993984097714, "choo": 12.257141164657659, "tresor": 12.257141164657659, "encouragement": 10.311231015602345, "involving": 10.311231015602345, "preapproval": 10.870846803537768, "keto": 8.450478674887338, "cheetos": 10.177699622977823, "fasting": 9.6180838350424, "know-": 10.647703252223558, "theives": 11.158528875989548, "muddy": 10.177699622977823, "giraffe": 10.870846803537768, "milestones": 11.563993984097714, "wagon": 9.859245891859288, "bipolar": 10.311231015602345, "crutial": 11.563993984097714, "enemy": 9.484552442417877, "buzzed": 11.158528875989548, "new-to-me": 12.257141164657659, "sour": 9.366769406761493, "st": 9.549090963555448, "jude": 10.311231015602345, "mafe": 12.257141164657659, "involves": 9.772234514869657, "killing": 7.926407824371327, "cloves": 10.311231015602345, "clove": 11.563993984097714, "basil": 11.563993984097714, "restarts": 10.465381695429603, "fr": 11.563993984097714, "het": 10.870846803537768, "exterminator": 9.423927820601442, "that-": 11.158528875989548, "here-": 12.257141164657659, "contributes": 12.257141164657659, "childrens": 9.549090963555448, "afordable": 12.257141164657659, "shrink": 10.465381695429603, "coupons": 9.69219180719612, "testt": 11.563993984097714, "washed": 8.619555004931273, "place-": 11.563993984097714, "nicked": 11.563993984097714, "electric": 8.495941048964095, "'fake": 11.563993984097714, "overcoming": 11.158528875989548, "wee": 9.423927820601442, "thrift": 8.673622226201548, "stores": 7.913335742803975, "brands": 9.69219180719612, "websites": 9.954556071663612, "walkin": 10.465381695429603, "mows": 10.870846803537768, "3am": 8.568261710543721, "suspense": 10.177699622977823, "stares": 9.423927820601442, "fixated": 11.563993984097714, "up.\\": 12.257141164657659, "arrested": 7.980475045641603, "dwi": 11.158528875989548, "rap": 9.366769406761493, "pump": 8.673622226201548, "alful": 11.158528875989548, "belonging": 10.311231015602345, "ghetto": 9.772234514869657, "scream-": 11.563993984097714, "in-": 10.177699622977823, "him-": 11.563993984097714, "haf": 11.563993984097714, "intercom": 10.870846803537768, "hsd": 12.257141164657659, "mens": 10.870846803537768, "luther": 10.177699622977823, "sisnt": 12.257141164657659, "blasting": 10.465381695429603, "gramma": 10.177699622977823, "drugged": 12.257141164657659, "shocks": 12.257141164657659, "fas": 11.563993984097714, "outbursts": 12.257141164657659, "shamed": 11.158528875989548, "prek": 10.870846803537768, "wekk": 12.257141164657659, "necklace": 7.6127502655162855, "10-piano": 11.563993984097714, "13-violin": 11.563993984097714, "instruments": 9.772234514869657, "again-": 11.563993984097714, "wipes": 10.311231015602345, "wipe": 8.823153960172512, "leaks": 10.647703252223558, "funnest": 11.158528875989548, "exgtra": 12.257141164657659, "80.": 11.563993984097714, "nicest": 9.212618726934235, "batttery": 12.257141164657659, "starter": 10.465381695429603, "pbs": 10.870846803537768, "vague": 10.465381695429603, "daycares": 11.158528875989548, "ensure": 9.212618726934235, "thin": 8.701793103168244, "fitness": 9.366769406761493, "substitues": 11.563993984097714, "xylitol": 11.158528875989548, "tooth-": 11.563993984097714, "hours-": 12.257141164657659, "regenerates": 12.257141164657659, "pissing": 10.870846803537768, "kitty": 8.286849251105536, "yard-": 11.563993984097714, "barrier-": 11.563993984097714, "strangely": 9.69219180719612, "painted": 8.999044626636175, "wide": 8.823153960172512, "cleanup": 11.563993984097714, "turnout": 12.257141164657659, "pounding": 10.647703252223558, "worrisome": 9.484552442417877, "someones": 9.12164694872851, "peephole": 12.257141164657659, "laws": 9.038265339789458, "warranty": 9.484552442417877, "hubby": 8.646223252013433, "mechanic": 8.067486422631232, "leaking": 9.261408891103667, "neon": 12.257141164657659, "previously": 10.465381695429603, "pantry": 10.311231015602345, "brim": 11.563993984097714, "ramen": 8.345118159229513, "generic": 10.465381695429603, "neighborgood": 11.158528875989548, "abunch": 12.257141164657659, "tension": 9.954556071663612, "incher": 10.870846803537768, "boy-": 12.257141164657659, "shower-": 12.257141164657659, "poorer": 11.158528875989548, "detention": 9.954556071663612, "deed": 10.177699622977823, "werent": 9.038265339789458, "lightening": 9.079087334309712, "xperia": 11.563993984097714, "trillion": 10.177699622977823, "claim": 9.484552442417877, "tis": 10.870846803537768, "groundbreaking": 10.870846803537768, "wile": 12.257141164657659, "features": 9.484552442417877, "eyars": 12.257141164657659, "di": 9.859245891859288, "mitochondria": 11.158528875989548, "powerhouse": 11.158528875989548, "detailed": 10.059916587321439, "bio": 11.563993984097714, "memorization": 11.563993984097714, "sester": 12.257141164657659, "taped": 9.954556071663612, "boot-": 11.563993984097714, "out-": 11.158528875989548, "makees": 11.563993984097714, "donated": 9.261408891103667, "uniforms": 10.177699622977823, "e": 8.701793103168244, "designated": 11.158528875989548, "scooter": 9.859245891859288, "locally": 9.212618726934235, "insanely": 9.079087334309712, "visits": 8.855943782995503, "instincts": 9.484552442417877, "selfless": 10.465381695429603, "outlook": 9.166098711299343, "1980": 10.177699622977823, "sweden": 11.563993984097714, "participating": 9.954556071663612, "bees": 9.166098711299343, "focusing": 9.549090963555448, "rating": 9.6180838350424, "investigated": 11.563993984097714, "generate": 11.158528875989548, "180lbs": 10.870846803537768, "reall": 10.870846803537768, "con": 9.423927820601442, "wrongfully": 12.257141164657659, "convicted": 11.563993984097714, "cacme": 12.257141164657659, "ships": 10.870846803537768, "sickness": 8.999044626636175, "tapped": 10.311231015602345, "dent": 6.827795535703218, "notifying": 9.69219180719612, "notify": 10.870846803537768, "lobby": 9.859245891859288, "3/25": 12.257141164657659, "violin": 10.059916587321439, "cashiers": 9.484552442417877, "sriracha": 10.177699622977823, "climbed": 9.772234514869657, "commenced": 10.870846803537768, "humming": 10.647703252223558, "stalls": 10.870846803537768, "comical": 10.647703252223558, "wasp": 8.162796602435558, "wasps": 9.366769406761493, "jeez": 8.96130429865333, "noooo": 10.177699622977823, "warmth": 10.647703252223558, "tan": 10.177699622977823, "spotless": 10.647703252223558, "googling": 10.870846803537768, "sweatshirt": 11.158528875989548, "waist": 10.177699622977823, "determined": 8.249807979425187, "tobey": 10.870846803537768, "mcguire": 10.870846803537768, "flashback": 10.647703252223558, "dvd": 9.954556071663612, "bluray": 11.563993984097714, "workday": 10.647703252223558, "discount": 8.823153960172512, "listens": 9.484552442417877, "programming": 8.760633603191177, "difficult/": 11.563993984097714, "choir": 10.647703252223558, "weights": 8.924936654482455, "assurance": 10.059916587321439, "fibers": 10.647703252223558, "food/water": 10.870846803537768, "ritual": 10.870846803537768, "shaken": 8.855943782995503, "bathrooms": 9.954556071663612, "notifications": 10.465381695429603, "lawyer/": 12.257141164657659, "hulk": 9.69219180719612, "felling": 9.69219180719612, "shoulders": 8.924936654482455, "reaally": 11.158528875989548, "insurgency": 10.647703252223558, "sandstorm": 10.647703252223558, "steam": 8.924936654482455, "congraz": 11.563993984097714, "2015": 10.647703252223558, "navy": 8.730780640041496, "eligible": 9.859245891859288, "creating": 9.484552442417877, "kills": 10.059916587321439, "ambulance": 9.312702185491217, "tougher": 9.954556071663612, "honesty": 9.366769406761493, "shriek": 10.870846803537768, "gibberish": 12.257141164657659, "smacked": 9.212618726934235, "scarring": 12.257141164657659, "temptation": 9.6180838350424, "payed": 8.568261710543721, "fungus": 10.177699622977823, "fatal": 10.059916587321439, "injuries": 8.791405261857932, "crosses": 10.870846803537768, "wsa": 10.177699622977823, "semi": 9.12164694872851, "offs": 9.549090963555448, "upse": 10.870846803537768, "maxxed": 12.257141164657659, "points": 8.701793103168244, "lates": 12.257141164657659, "absences": 12.257141164657659, "comforts": 10.647703252223558, "bichon": 12.257141164657659, "frise": 12.257141164657659, "letdown": 9.859245891859288, "framed": 10.465381695429603, "leagure": 11.563993984097714, "crab": 9.484552442417877, "crawfish": 11.563993984097714, "temptations": 10.177699622977823, "carbs": 8.889845334671184, "accurately": 11.563993984097714, "gamechanger": 11.563993984097714, "27": 9.859245891859288, "frequent": 9.261408891103667, "verything": 12.257141164657659, "singers": 9.772234514869657, "sae": 11.563993984097714, "singer": 8.823153960172512, "bryan": 12.257141164657659, "adams": 12.257141164657659, "busiest": 9.549090963555448, "assured": 8.54356909795335, "significantly": 10.059916587321439, "circumstances": 8.889845334671184, "overcharged": 8.924936654482455, "hassle": 8.791405261857932, "tailgating": 10.465381695429603, "prom": 8.823153960172512, "regularly": 8.23178947392251, "senses": 10.465381695429603, "invade": 11.158528875989548, "backlash": 11.563993984097714, "checkout": 8.568261710543721, "lul": 10.870846803537768, "apocalypse": 9.859245891859288, "flashlights": 10.059916587321439, "weapons": 10.311231015602345, "solar": 9.772234514869657, "panels": 12.257141164657659, "frequency": 11.563993984097714, "itinerary": 12.257141164657659, "inspired": 8.593579518528012, "lowkey": 10.177699622977823, "unachievable": 11.563993984097714, "miata": 12.257141164657659, "productive": 8.428499768168564, "hidden": 8.823153960172512, "le": 12.257141164657659, "shrimp": 9.549090963555448, "curves": 11.563993984097714, "scallop": 12.257141164657659, "scampi": 12.257141164657659, "frozen": 8.823153960172512, "aggravting": 12.257141164657659, "comfie": 11.563993984097714, "beergut": 11.563993984097714, "stumbled": 9.166098711299343, "supervisory": 11.158528875989548, "\u2019": 8.098258081297987, "investing": 9.261408891103667, "grease": 9.6180838350424, "sweetest": 8.428499768168564, "merchandise": 10.870846803537768, "tags": 11.563993984097714, "product": 8.701793103168244, "manually": 10.647703252223558, "produced": 10.647703252223558, "pilot": 9.212618726934235, "skies": 11.563993984097714, "flown": 8.924936654482455, "freeing": 10.177699622977823, "voicemail": 11.158528875989548, "raves": 10.465381695429603, "tody": 11.563993984097714, "transferring": 10.177699622977823, "negligent": 12.257141164657659, "much/": 12.257141164657659, "lucks": 11.158528875989548, "sa": 10.311231015602345, "carton": 9.772234514869657, "rip": 8.179603720751938, "c'mon": 10.465381695429603, "excused": 11.563993984097714, "smores": 10.177699622977823, "fishbowl": 10.870846803537768, "beta": 9.423927820601442, "froze": 9.423927820601442, "neutral": 10.177699622977823, "highly": 8.428499768168564, "unlikely": 9.69219180719612, "classic": 8.008645922608299, "brawl": 10.870846803537768, "vote": 9.772234514869657, "councilwoman": 12.257141164657659, "disorderly": 12.257141164657659, "vegan": 8.345118159229513, "moral": 9.954556071663612, "ears": 8.855943782995503, "wihtout": 12.257141164657659, "locks": 9.6180838350424, "kiids": 11.563993984097714, "registering": 10.647703252223558, "jhope": 12.257141164657659, "robust": 12.257141164657659, "spincah": 11.563993984097714, "alfredo": 9.772234514869657, "spinach": 10.465381695429603, "willpower": 9.859245891859288, "recreating": 11.563993984097714, "likeable": 11.563993984097714, "dyslexic": 11.563993984097714, "undiagnosed": 11.563993984097714, "mortifying": 10.311231015602345, "begins": 9.772234514869657, "judging": 9.69219180719612, "headhunting": 10.870846803537768, "weighing": 9.69219180719612, "pros": 10.059916587321439, "cons": 10.647703252223558, "weird/crazy": 11.563993984097714, "deep/dark": 11.563993984097714, "web": 9.166098711299343, "hitmen": 10.870846803537768, "supposedly": 10.311231015602345, "convincing": 9.954556071663612, "troubles": 8.54356909795335, "surger": 12.257141164657659, "ulcer": 11.563993984097714, "girlfiend": 9.6180838350424, "portability": 11.563993984097714, "gross.i": 11.563993984097714, "tegether": 11.563993984097714, "manages": 10.177699622977823, "ben": 8.889845334671184, "fulltime": 9.859245891859288, "chow": 11.158528875989548, "watered": 11.563993984097714, "chipotle": 9.038265339789458, "themself": 10.177699622977823, "livable": 10.647703252223558, "washington": 8.568261710543721, "wing": 9.423927820601442, "weddings": 9.69219180719612, "irk": 11.158528875989548, "quarter": 9.12164694872851, "pounders": 10.870846803537768, "dice": 11.563993984097714, "5k": 9.166098711299343, "stocks": 9.366769406761493, "1k": 10.465381695429603, "bottom": 8.052448545266692, "throwback": 9.772234514869657, "restuarant": 10.647703252223558, "chorros": 12.257141164657659, "batches": 12.257141164657659, "instructor": 8.450478674887338, "elses": 8.924936654482455, "bump": 9.12164694872851, "bungee": 9.079087334309712, "borthering": 10.870846803537768, "prices": 8.196698154111239, "troubling": 9.859245891859288, "interveiws": 11.563993984097714, "produt": 12.257141164657659, "nestle": 12.257141164657659, "possibilities": 9.954556071663612, "bahamas": 8.472951530739397, "parasailing": 10.465381695429603, "bewildered": 10.870846803537768, "dessert": 8.646223252013433, "kinky": 10.870846803537768, "broadway": 9.312702185491217, "manufacturer": 12.257141164657659, "becomes": 8.646223252013433, "drag": 8.823153960172512, "overheard": 9.12164694872851, "cystic": 10.465381695429603, "fibrosis": 10.465381695429603, "viewing": 10.647703252223558, "superman": 10.647703252223558, "breats": 12.257141164657659, "impersonal": 12.257141164657659, "grader": 10.465381695429603, "studies": 8.823153960172512, "communication": 8.760633603191177, "pajamas": 9.12164694872851, "formula": 9.484552442417877, "organizations": 10.311231015602345, "savers": 10.870846803537768, "charitable": 10.465381695429603, "volunteers": 12.257141164657659, "participates": 12.257141164657659, "strep": 9.772234514869657, "swab": 10.465381695429603, "gag": 10.311231015602345, "tug": 10.647703252223558, "wahile": 11.563993984097714, "rough-house": 12.257141164657659, "whining": 10.647703252223558, "beem": 10.870846803537768, "streamlined": 11.563993984097714, "frustated": 11.158528875989548, "pm": 9.549090963555448, "curtains": 9.69219180719612, "delivery": 7.366792036435904, "stove": 9.423927820601442, "connect": 9.366769406761493, "plug": 11.158528875989548, "hammer": 9.549090963555448, "petty": 9.484552442417877, "pplace": 12.257141164657659, "unahtorized": 12.257141164657659, "tracks": 9.772234514869657, "estranged": 10.059916587321439, "insulted": 9.954556071663612, "ir": 10.059916587321439, "nearest": 9.484552442417877, "collectors": 10.465381695429603, "sobbing": 11.563993984097714, "hysterically": 12.257141164657659, "pre-order": 10.647703252223558, "timezones": 12.257141164657659, "badge": 9.954556071663612, "leftovers": 7.913335742803975, "daring": 10.059916587321439, "denying": 9.954556071663612, "author": 9.423927820601442, "eternal": 10.647703252223558, "cliff-hanger": 11.563993984097714, "warms": 10.059916587321439, "exroommate": 11.158528875989548, "threaten": 11.158528875989548, "grey": 9.69219180719612, "moth": 10.311231015602345, "burritos": 9.772234514869657, "sofritas": 12.257141164657659, "statewide": 10.465381695429603, "licensing": 9.484552442417877, "rates": 8.855943782995503, "spoils": 11.563993984097714, "bowls": 9.69219180719612, "pho": 9.484552442417877, "mile": 7.791233046003074, "candles": 9.079087334309712, "crumbs": 11.563993984097714, "9pm": 11.158528875989548, "army": 8.067486422631232, "popsicles": 9.772234514869657, "bagel": 11.563993984097714, "toaster": 12.257141164657659, "strudel": 12.257141164657659, "services": 8.646223252013433, "stops": 8.495941048964095, "wanders": 12.257141164657659, "clearance": 8.701793103168244, "aisles": 9.954556071663612, "gadgets": 11.563993984097714, "slot": 9.261408891103667, "machines": 9.312702185491217, "enabler": 10.647703252223558, "democrats": 9.079087334309712, "dims": 12.257141164657659, "resolution": 10.177699622977823, "technicians": 10.177699622977823, "shouldn": 11.563993984097714, "aren": 10.647703252223558, "providing": 9.423927820601442, "succeeded": 10.059916587321439, "waitlisted": 12.257141164657659, "weigh": 9.6180838350424, "devoted": 9.312702185491217, "approaching": 8.568261710543721, "dreaded": 10.177699622977823, "southeast": 10.647703252223558, "testing": 8.646223252013433, "prestigious": 8.730780640041496, "foundation": 10.647703252223558, "stages": 10.647703252223558, "3/hour": 12.257141164657659, "haven": 12.257141164657659, "strawberry": 8.889845334671184, "shortcake": 9.366769406761493, "creamsicles": 10.870846803537768, "wer": 11.158528875989548, "cent": 10.870846803537768, "possums": 9.954556071663612, "handsome": 10.465381695429603, "toned": 10.465381695429603, "70lbs": 11.563993984097714, "fool": 8.067486422631232, "armed": 9.859245891859288, "hmmm": 9.212618726934235, "unpleasant": 8.673622226201548, "2am": 9.6180838350424, "wracking": 8.023034660060398, "targets": 10.647703252223558, "stil": 9.772234514869657, "pregnancies": 11.158528875989548, "sweats": 10.465381695429603, "neve": 11.158528875989548, "money-obsessed": 12.257141164657659, "earning": 9.166098711299343, "valentine": 9.69219180719612, "infiniti": 12.257141164657659, "anyine": 11.563993984097714, "expecially": 12.257141164657659, "drains": 11.563993984097714, "river": 8.889845334671184, "floods": 9.772234514869657, "iron": 9.549090963555448, "digest": 12.257141164657659, "gluttony": 10.870846803537768, "placement": 9.772234514869657, "granny": 9.69219180719612, "dafe": 11.563993984097714, "raptors": 10.870846803537768, "contentment": 10.647703252223558, "commendable": 9.954556071663612, "frantic": 10.870846803537768, "porsches": 12.257141164657659, "hike": 8.268157118093384, "trail": 8.495941048964095, "mi": 11.563993984097714, "confession": 10.177699622977823, "overeating": 11.158528875989548, "marginally": 11.158528875989548, "submit": 9.423927820601442, "exquisite": 11.563993984097714, "fur": 9.261408891103667, "etsy": 11.563993984097714, "shove": 10.647703252223558, "sworn": 10.311231015602345, "primo": 11.158528875989548, "facebooking": 11.563993984097714, "recommendation": 10.059916587321439, "metoo": 12.257141164657659, "sweaty": 8.924936654482455, "uncontrollably": 10.870846803537768, "vows": 9.954556071663612, "ove": 11.563993984097714, "dramas": 9.772234514869657, "cliffhanger": 10.647703252223558, "addicting": 9.859245891859288, "invention": 10.870846803537768, "sitter": 9.6180838350424, "warmed": 10.465381695429603, "loney": 11.158528875989548, "murdered": 9.859245891859288, "jeopardize": 10.647703252223558, "diabetes": 8.730780640041496, "mid-60": 10.870846803537768, "veggies": 9.12164694872851, "sneaking": 9.549090963555448, "desserts": 9.549090963555448, "hampered": 12.257141164657659, "medications": 9.6180838350424, "development": 9.484552442417877, "time-tested": 11.563993984097714, "annoyances": 11.563993984097714, "grilling": 9.954556071663612, "grains": 12.257141164657659, "gravel": 10.059916587321439, "geting": 10.870846803537768, "jus": 12.257141164657659, "adapting": 9.954556071663612, "neigbors": 11.563993984097714, "otems": 11.563993984097714, "staff": 8.472951530739397, "plants": 8.249807979425187, "insidious": 9.859245891859288, "scaredy": 10.059916587321439, "shift": 7.994461287616343, "undersatnd": 11.563993984097714, "homeeeee": 12.257141164657659, "smokey": 11.563993984097714, "4runner": 10.177699622977823, "curry": 10.311231015602345, "ankles": 10.059916587321439, "faimly": 11.563993984097714, "dan": 10.647703252223558, "gilbert": 12.257141164657659, "moneys": 10.647703252223558, "absent": 10.311231015602345, "minded-ly": 12.257141164657659, "still-": 12.257141164657659, "blatant": 10.465381695429603, "ait": 10.465381695429603, "disabilities": 10.870846803537768, "deceased": 9.859245891859288, "pallbearer": 11.563993984097714, "avoiding": 9.261408891103667, "overthinking": 10.870846803537768, "rises": 10.870846803537768, "metabolism": 10.465381695429603, "snuggle": 9.166098711299343, "20th": 9.549090963555448, "leery": 10.311231015602345, "necessities": 9.6180838350424, "nba": 10.311231015602345, "illinois": 11.158528875989548, "showered": 10.647703252223558, "ninja": 10.465381695429603, "gabe": 10.870846803537768, "canine": 11.563993984097714, "well-built": 10.870846803537768, "rambunctious": 10.465381695429603, "distractions": 11.158528875989548, "hippies": 11.563993984097714, "presenting": 8.568261710543721, "exhusband": 10.465381695429603, "soldier": 10.647703252223558, "unlike": 9.423927820601442, "military": 8.037633459481551, "wives": 10.311231015602345, "dazed": 12.257141164657659, "trey": 11.563993984097714, "fitty": 11.563993984097714, "ew": 8.54356909795335, "napkin": 10.465381695429603, "imaginary": 10.647703252223558, "derps": 11.563993984097714, "compels": 12.257141164657659, "kinder": 10.870846803537768, "inflation": 11.563993984097714, "overshares": 11.563993984097714, "hugs": 8.999044626636175, "bil": 12.257141164657659, "stamp": 9.212618726934235, "ambulances": 12.257141164657659, "antique": 9.166098711299343, "cap": 9.954556071663612, "crusty": 12.257141164657659, "montly": 12.257141164657659, "ooo": 9.366769406761493, "partyyyyy": 11.563993984097714, "mystic": 10.647703252223558, "ct.": 12.257141164657659, "beaten": 8.823153960172512, "brazilian": 11.563993984097714, "slower": 9.312702185491217, "weekdays": 10.311231015602345, "noticing": 9.954556071663612, "marrying": 9.859245891859288, "long-term": 10.647703252223558, "wich": 11.563993984097714, "shining": 7.791233046003074, "presidency": 9.6180838350424, "appetite": 8.760633603191177, "attempting": 9.772234514869657, "restrooms": 10.311231015602345, "traverse": 11.563993984097714, "rumors": 9.69219180719612, "stone": 9.6180838350424, "deadly": 9.079087334309712, "perks": 10.059916587321439, "experienec": 11.563993984097714, "brighter": 9.6180838350424, "gluten": 8.791405261857932, "um": 9.954556071663612, "slot-": 12.257141164657659, "drain": 9.484552442417877, "fierce": 9.859245891859288, "responding": 9.69219180719612, "nonsense": 11.158528875989548, "funerals": 10.311231015602345, "unbmilical": 11.563993984097714, "stump": 10.870846803537768, "ne": 10.870846803537768, "w": 10.311231015602345, "mcnuggets": 11.158528875989548, "chart": 11.158528875989548, "rooming": 12.257141164657659, "hires": 12.257141164657659, "cheered": 10.059916587321439, "alarming": 10.059916587321439, "anti": 10.647703252223558, "abortion": 12.257141164657659, "wowed": 10.177699622977823, "fender": 9.423927820601442, "bender": 9.549090963555448, "needing": 8.54356909795335, "rountine": 12.257141164657659, "print": 9.366769406761493, "album": 7.692792973189822, "claims": 9.6180838350424, "shrug": 11.563993984097714, "query": 12.257141164657659, "classmates": 8.4069935629476, "leaf": 10.177699622977823, "vowed": 10.870846803537768, "unethical": 10.870846803537768, "testify": 10.311231015602345, "offence": 10.647703252223558, "proof": 9.12164694872851, "instructed": 11.158528875989548, "permission": 9.212618726934235, "hardwork": 10.059916587321439, "broked": 10.647703252223558, "everyonw": 10.870846803537768, "macau": 11.563993984097714, "religious": 8.96130429865333, "contestable": 12.257141164657659, "err": 12.257141164657659, "colleges": 9.69219180719612, "exile": 10.870846803537768, "jams": 12.257141164657659, "expierence": 12.257141164657659, "kiddo": 9.954556071663612, "d'oh": 11.563993984097714, "celebration": 8.96130429865333, "fuel": 9.261408891103667, "chevrolet": 9.954556071663612, "suburban": 10.465381695429603, "sharing": 8.286849251105536, "barbie": 11.563993984097714, "edition": 10.311231015602345, "ear": 8.130006779612566, "suitcase": 9.69219180719612, "update/upgrade": 12.257141164657659, "loop": 10.647703252223558, "tricky": 9.366769406761493, "procedures": 11.158528875989548, "defended": 9.772234514869657, "meself": 11.563993984097714, "assumed": 9.312702185491217, "pining": 10.870846803537768, "convinved": 11.563993984097714, "streak": 9.69219180719612, "asus": 12.257141164657659, "gracie": 10.870846803537768, "qualifications": 9.954556071663612, "qualification": 10.465381695429603, "butterfly": 9.859245891859288, "swimmer": 9.549090963555448, "denies": 11.158528875989548, "heirloom": 9.423927820601442, "jeweled": 12.257141164657659, "renew": 9.212618726934235, "hamster": 8.30589744607623, "unfortunatly": 10.647703252223558, "apprecite": 10.647703252223558, "practical": 9.69219180719612, "appealing": 10.311231015602345, "freezer": 9.261408891103667, "toiletries": 12.257141164657659, "dota": 10.870846803537768, "teammates": 9.69219180719612, "obvious": 9.549090963555448, "marijuana": 9.549090963555448, "hambugger": 11.563993984097714, "uncalled": 10.311231015602345, "unprofessional": 9.69219180719612, "eyeglasses": 12.257141164657659, "milleage": 11.563993984097714, "bouncing": 9.423927820601442, "target": 8.593579518528012, "bluetooth": 10.647703252223558, "shipping": 8.96130429865333, "cloudy": 9.12164694872851, "mist": 11.563993984097714, "opens": 8.760633603191177, "decicated": 11.563993984097714, "kudos": 9.549090963555448, "40000usd": 12.257141164657659, "values": 9.166098711299343, "confide": 9.312702185491217, "wednesday": 8.495941048964095, "hump": 10.647703252223558, "weeked": 10.465381695429603, "burrito": 9.079087334309712, "refried": 12.257141164657659, "guacamole": 9.954556071663612, "grossest": 9.423927820601442, "amidst": 11.158528875989548, "spate": 11.563993984097714, "marital": 11.563993984097714, "synchronizing": 12.257141164657659, "talents": 8.889845334671184, "newly": 9.484552442417877, "waves": 8.96130429865333, "demanded": 9.312702185491217, "certify": 11.563993984097714, "effortless": 11.158528875989548, "quited": 12.257141164657659, "pistol": 11.158528875989548, "rocker": 12.257141164657659, "c+": 12.257141164657659, "financials": 10.177699622977823, "cloths": 9.859245891859288, "buttercream": 11.563993984097714, "frosting": 12.257141164657659, "slots": 11.158528875989548, "behaviour": 10.647703252223558, "religion": 9.772234514869657, "desirable": 11.158528875989548, "plot": 9.484552442417877, "mechanics": 9.484552442417877, "sake": 8.791405261857932, "fainted": 9.423927820601442, "lonesome": 8.760633603191177, "covering": 9.366769406761493, "polished": 12.257141164657659, "paragliding": 10.647703252223558, "cases": 9.312702185491217, "scuffed": 10.647703252223558, "preference": 9.954556071663612, "fathers": 8.823153960172512, "sats": 9.423927820601442, "homless": 10.870846803537768, "absoltuely": 11.563993984097714, "disturb": 10.870846803537768, "trends": 10.059916587321439, "texting": 7.939653051121348, "hurrt": 11.563993984097714, "sprain": 10.177699622977823, "macan": 11.158528875989548, "realizes": 10.059916587321439, "tech": 8.179603720751938, "knowledgeable": 11.563993984097714, "limitied": 11.563993984097714, "models": 10.311231015602345, "sophisticated": 11.563993984097714, "enthusiasts": 12.257141164657659, "visitied": 11.563993984097714, "drunken": 8.999044626636175, "outgrow": 11.563993984097714, "realise": 9.6180838350424, "definitley": 10.647703252223558, "skateboard": 8.428499768168564, "stepfather": 10.870846803537768, "hesitate": 10.311231015602345, "completly": 9.859245891859288, "1am": 10.177699622977823, "effects": 8.646223252013433, "pos": 11.563993984097714, "shockingly": 11.563993984097714, "kingdom": 10.177699622977823, "dinosaur": 9.859245891859288, "punks": 11.158528875989548, "keyed": 9.261408891103667, "performing": 9.166098711299343, "bark": 8.855943782995503, "alwayd": 11.563993984097714, "blues": 11.563993984097714, "pimple": 9.484552442417877, "teasing": 10.177699622977823, "maturity": 10.647703252223558, "pestering": 11.158528875989548, "are't": 11.563993984097714, "gestures": 10.870846803537768, "apologized": 8.325315531933333, "other-": 12.257141164657659, "dishonor": 11.563993984097714, "fridaaay": 10.870846803537768, "fridays": 9.484552442417877, "sixteen": 10.870846803537768, "tuesdays": 10.465381695429603, "kangaroo": 10.870846803537768, "agruement": 11.563993984097714, "convince": 8.889845334671184, "10hts": 11.563993984097714, "suppis": 12.257141164657659, "appartment": 8.730780640041496, "theyprobably": 11.563993984097714, "certificate": 9.859245891859288, "fridayyyyyyy": 12.257141164657659, "oprah": 12.257141164657659, "importante": 11.563993984097714, "salary": 8.568261710543721, "collegues": 11.158528875989548, "puerto": 10.647703252223558, "rico": 10.647703252223558, "ferrero": 11.563993984097714, "rocher": 11.563993984097714, "worm": 9.772234514869657, "fda": 11.563993984097714, "smack": 8.701793103168244, "borred": 10.870846803537768, "whut": 11.563993984097714, "gracious": 10.465381695429603, "lent": 7.900432337968066, "opportunities": 8.495941048964095, "fantacy": 11.563993984097714, "watches": 10.465381695429603, "worries": 8.54356909795335, "it/": 10.311231015602345, "upside": 9.079087334309712, "diy": 10.177699622977823, "flower": 8.889845334671184, "arrangements": 9.859245891859288, "reception": 9.166098711299343, "cd": 8.999044626636175, "stereo": 9.6180838350424, "aux": 12.257141164657659, "balloons": 9.549090963555448, "polishing": 10.177699622977823, "dealines": 11.158528875989548, "deadlines": 11.158528875989548, "satisfaction": 9.484552442417877, "editor": 10.647703252223558, "pages": 9.859245891859288, "occasions": 9.484552442417877, "hermit": 9.549090963555448, "wyoming": 11.563993984097714, "fixes": 10.465381695429603, "parenthood": 10.870846803537768, "properties": 9.772234514869657, "clubhouse": 11.158528875989548, "...................": 11.563993984097714, "swimsuit": 9.312702185491217, "toothache": 9.366769406761493, "hrmmm": 11.158528875989548, "rodent": 11.563993984097714, "luxury": 10.059916587321439, "pffft": 12.257141164657659, "800": 8.325315531933333, "comp": 10.465381695429603, "programs": 10.311231015602345, "compass": 12.257141164657659, "ady": 11.563993984097714, "afterall": 10.311231015602345, "overspend": 10.647703252223558, "ittle": 11.563993984097714, "daycation": 11.563993984097714, "relaxation": 9.079087334309712, "seraching": 11.563993984097714, "mesmerized": 10.465381695429603, "sung": 11.158528875989548, "randoms": 12.257141164657659, "website": 8.345118159229513, "pairs": 9.772234514869657, "televisions": 10.870846803537768, "ahhhh": 9.954556071663612, "skunk": 8.760633603191177, "spotted": 9.6180838350424, "her/him": 11.563993984097714, "scurry": 11.563993984097714, "frighten": 10.059916587321439, "skunks": 11.158528875989548, "deaf": 9.859245891859288, "late-": 12.257141164657659, "mrs": 10.870846803537768, "goodness-": 12.257141164657659, "fruit": 8.646223252013433, "satellite": 10.059916587321439, "bold": 9.549090963555448, "to/from": 11.563993984097714, "embarrased": 8.96130429865333, "pre-k.": 11.563993984097714, "redskin": 11.563993984097714, "lifelong": 10.177699622977823, "critter": 10.311231015602345, "cardinals": 11.563993984097714, "hsp": 12.257141164657659, "coco": 12.257141164657659, "payroll": 12.257141164657659, "evaluated": 10.465381695429603, "trashcan": 10.870846803537768, "drum": 10.177699622977823, "aback": 9.549090963555448, "dogs-": 12.257141164657659, "druuuuuunk": 12.257141164657659, "salon": 9.69219180719612, "dog-": 11.563993984097714, "many-": 12.257141164657659, "waddle": 10.870846803537768, "attended": 8.730780640041496, "kindargerteen": 12.257141164657659, "2002.": 12.257141164657659, "lonley": 9.772234514869657, "retaliate": 10.311231015602345, "neighbour": 9.038265339789458, "exprerience": 11.563993984097714, "clumsy": 9.484552442417877, "whatsoever": 10.059916587321439, "constant": 9.038265339789458, "nagging": 9.6180838350424, "cozumel": 9.549090963555448, "miniature": 10.647703252223558, "pinscher": 11.158528875989548, "intervene": 10.647703252223558, "hawaiian": 10.059916587321439, "ham": 9.423927820601442, "pineapple": 8.823153960172512, "patients": 8.4069935629476, "published": 8.791405261857932, "counseling": 9.079087334309712, "hounded": 10.870846803537768, "pitching": 10.059916587321439, "unrealistic": 10.870846803537768, "salespeople": 11.158528875989548, "abc": 10.465381695429603, "bugged": 10.177699622977823, "tongue": 9.038265339789458, "eerie": 9.954556071663612, "algebra": 9.12164694872851, "gpa": 8.472951530739397, "scuba": 9.859245891859288, "sharks": 9.038265339789458, "piss-of": 11.563993984097714, "aspect": 9.772234514869657, "collusion": 12.257141164657659, "underminding": 12.257141164657659, "mer": 11.563993984097714, "days.on": 11.563993984097714, "funk": 11.563993984097714, "omar": 10.870846803537768, "yes.they": 12.257141164657659, "deceased.we": 12.257141164657659, "budgeting": 10.465381695429603, "runs": 8.385940153749766, "noon": 9.859245891859288, "apprehension": 10.311231015602345, "best.i": 11.563993984097714, "accomplish": 8.196698154111239, "you.you": 10.647703252223558, "morals": 9.859245891859288, "overqualified": 12.257141164657659, "loterry": 11.563993984097714, "trim": 9.6180838350424, "designer": 10.059916587321439, "loser": 9.12164694872851, "cries": 9.312702185491217, "dunno": 10.177699622977823, "in-laws": 8.823153960172512, "backpacking": 9.549090963555448, "interactions": 11.158528875989548, "deftones": 11.563993984097714, "48": 10.647703252223558, "cockpit": 11.563993984097714, "examiner": 10.870846803537768, "excursion": 9.772234514869657, "teary": 9.484552442417877, "scarred": 9.69219180719612, "defeating": 10.870846803537768, "wars": 8.179603720751938, "quad": 10.870846803537768, "attach": 11.563993984097714, "thingy": 11.563993984097714, "argh": 9.954556071663612, "fido": 11.158528875989548, "plumber": 9.079087334309712, "leak": 9.312702185491217, "sticker": 9.859245891859288, "mislead": 10.177699622977823, "undermine": 9.6180838350424, "estime": 11.563993984097714, "director": 9.859245891859288, "attentve": 11.563993984097714, "desolate": 10.870846803537768, "defeated": 10.465381695429603, "yahoo": 10.870846803537768, "mre": 11.563993984097714, "strays": 10.870846803537768, "youre": 8.646223252013433, "distant": 8.760633603191177, "scammers": 11.563993984097714, "off-course.i": 12.257141164657659, "graduations": 11.158528875989548, "honeymoon": 9.859245891859288, "siberian": 12.257141164657659, "tiger": 9.484552442417877, "malfunctioning": 10.647703252223558, "owl": 8.791405261857932, "tuxedo": 10.647703252223558, "pouring": 9.772234514869657, "500,000": 11.158528875989548, "infuse": 12.257141164657659, "greasy": 12.257141164657659, "intellectual": 12.257141164657659, "soothing": 10.870846803537768, "longsword": 10.870846803537768, "adjacent": 10.870846803537768, "ingrates": 12.257141164657659, "wheat": 9.6180838350424, "dim": 9.772234514869657, "sum": 8.924936654482455, "coupon": 9.954556071663612, "caramel": 9.69219180719612, "frappe": 12.257141164657659, "gouvernment": 9.69219180719612, "handled": 9.312702185491217, "blueprint": 12.257141164657659, "designing": 11.158528875989548, "rests": 11.563993984097714, "needy": 9.484552442417877, "donuts": 8.162796602435558, "swat": 10.311231015602345, "canadian": 10.059916587321439, "againt": 12.257141164657659, "6.": 11.563993984097714, "sprint": 9.549090963555448, "newest": 9.12164694872851, "overheating": 9.69219180719612, "interrupted": 11.158528875989548, "manipulate": 11.158528875989548, "mend": 11.563993984097714, "fences": 10.465381695429603, "bo4": 11.563993984097714, "counter-stike": 12.257141164657659, "global": 9.366769406761493, "chest": 8.146267300484347, "hangs": 11.158528875989548, "weaknesses": 10.647703252223558, "confrontational": 10.059916587321439, "grannys": 11.158528875989548, "skilss": 11.158528875989548, "ddi": 10.647703252223558, "cuban": 10.465381695429603, "medic": 11.563993984097714, "fighters": 9.6180838350424, "ronda": 12.257141164657659, "rousey": 12.257141164657659, "sexy": 12.257141164657659, "halo": 9.261408891103667, "n00b": 12.257141164657659, "heineken": 11.563993984097714, "tonigh": 10.870846803537768, "median": 11.158528875989548, "expression": 11.158528875989548, "flashing": 9.772234514869657, "cruises": 9.366769406761493, "hissing": 10.870846803537768, "mcgregor": 10.465381695429603, "hadnt": 9.312702185491217, "oved": 12.257141164657659, "az": 11.158528875989548, "reluctant": 8.889845334671184, "discriminatory": 12.257141164657659, "immensely": 10.311231015602345, "texted/called": 12.257141164657659, "utter": 11.158528875989548, "shrieked": 10.059916587321439, "banshee": 12.257141164657659, "bolted": 11.563993984097714, "conflicted": 10.647703252223558, "disloyal": 11.563993984097714, "catsh": 10.870846803537768, "soap": 8.999044626636175, "opera": 10.870846803537768, "passions": 9.954556071663612, "united": 9.038265339789458, "actors": 9.079087334309712, "littles": 12.257141164657659, "cigarettes": 9.166098711299343, "halfway": 8.889845334671184, "pointed": 8.4069935629476, "bac": 11.158528875989548, "burning": 8.791405261857932, "self-protection": 11.563993984097714, "steadily": 11.158528875989548, "roam": 9.954556071663612, "ol": 8.889845334671184, "0": 10.311231015602345, "chainsaws": 9.859245891859288, "wifi": 9.859245891859288, "password": 9.6180838350424, "unforgiveable": 12.257141164657659, "yolk": 10.870846803537768, "divng": 11.563993984097714, "shore": 9.6180838350424, "ahappened": 10.870846803537768, "beyblades": 10.177699622977823, "noodles": 9.423927820601442, "filet": 10.465381695429603, "mignon": 10.465381695429603, "steaks": 9.312702185491217, "elevates": 11.563993984097714, "honey": 9.079087334309712, "buns": 9.859245891859288, "bun": 11.158528875989548, "naughty": 9.312702185491217, "civic": 9.366769406761493, "14.": 10.647703252223558, "ulletin": 12.257141164657659, "verbally": 10.465381695429603, "harassing": 9.954556071663612, "coincidentally": 10.870846803537768, "peice": 10.311231015602345, "seasons": 9.261408891103667, "7.": 10.465381695429603, "premier": 10.311231015602345, "tempting": 10.059916587321439, "clarity": 10.465381695429603, "self-reflect": 10.870846803537768, "satisfy": 11.158528875989548, "self-reflecting": 11.563993984097714, "membership": 9.772234514869657, "trophies": 9.954556071663612, "outfits": 9.69219180719612, "invites": 10.177699622977823, "35.": 11.563993984097714, "lit": 9.166098711299343, "duh": 10.647703252223558, "bible": 9.366769406761493, "coverage": 8.999044626636175, "mickey": 10.177699622977823, "jumps": 9.6180838350424, "meows": 10.177699622977823, "rainning": 10.870846803537768, "rainy": 8.646223252013433, "calming": 8.999044626636175, "tow": 9.12164694872851, "seperated": 10.177699622977823, "commercials": 8.889845334671184, "finnaly": 10.311231015602345, "moced": 11.563993984097714, "suburbs": 10.465381695429603, "backon": 11.563993984097714, "coooked": 12.257141164657659, "encephalitis": 11.563993984097714, "chillin": 10.647703252223558, "bonuse": 11.563993984097714, "nyu": 11.563993984097714, "likt": 12.257141164657659, "envelope": 10.177699622977823, "collection": 8.646223252013433, "ty": 12.257141164657659, "rocks": 9.12164694872851, "tagged": 10.465381695429603, "wheelchair": 10.465381695429603, "extorting": 10.177699622977823, "microwaveable": 11.563993984097714, "unhealthy": 9.366769406761493, "spider-man": 9.954556071663612, "recip": 11.563993984097714, "already/": 12.257141164657659, "hooked": 9.954556071663612, "comedown": 10.870846803537768, "fraud": 9.366769406761493, "guitars": 11.563993984097714, "rockatar": 12.257141164657659, "ust": 10.465381695429603, "amg": 12.257141164657659, "rooma": 12.257141164657659, "dosomething": 11.563993984097714, "accelerate": 11.563993984097714, "blowing": 8.791405261857932, "lolol": 10.870846803537768, "naeighbors": 11.563993984097714, "baggage": 10.870846803537768, "smothering": 11.563993984097714, "spin": 8.823153960172512, "pizzas": 8.619555004931273, "compassionate": 9.12164694872851, "kangaroos": 11.563993984097714, "picnic": 8.823153960172512, "boundaries": 10.647703252223558, "medicine": 7.850421917393405, "swinging": 11.158528875989548, "swords": 12.257141164657659, "slaying": 12.257141164657659, "princesses": 12.257141164657659, "firt": 12.257141164657659, "pic": 10.059916587321439, "welp": 10.465381695429603, "rebuild": 10.465381695429603, "lairs": 11.563993984097714, "denial": 11.563993984097714, "tenders": 11.563993984097714, "towed": 9.549090963555448, "'slept": 12.257141164657659, "gal-": 11.563993984097714, "boxer": 9.484552442417877, "mouthed": 10.465381695429603, "resilient": 10.311231015602345, "rider-": 12.257141164657659, "no-": 10.311231015602345, "coop": 9.772234514869657, "chickens": 8.999044626636175, "duck": 8.51947154637429, "australorps": 12.257141164657659, "rhode": 12.257141164657659, "reds": 11.158528875989548, "barred": 12.257141164657659, "welsummer": 12.257141164657659, "roosters": 10.647703252223558, "3-4": 10.177699622977823, "consistent": 9.772234514869657, "drawer": 9.038265339789458, "restaraunt": 9.772234514869657, "rehabilitated": 11.563993984097714, "decadews": 12.257141164657659, "horribly": 8.365320866547032, "harassed": 10.311231015602345, "rehabilitate": 12.257141164657659, "complexes": 12.257141164657659, "expressway": 10.870846803537768, "crazy/mental": 11.158528875989548, "yells": 10.870846803537768, "uneventful": 10.647703252223558, "errands": 8.365320866547032, "sure-": 11.563993984097714, "moldable": 10.647703252223558, "timer": 10.177699622977823, "disagree": 8.96130429865333, "khaki": 10.311231015602345, "shorts": 8.23178947392251, "poshmark": 11.563993984097714, "mercari": 10.870846803537768, "say-": 12.257141164657659, "nad": 12.257141164657659, "aking": 12.257141164657659, "isle": 9.549090963555448, "throwed": 12.257141164657659, "intolerant": 9.484552442417877, "digestion": 11.158528875989548, "e.g": 11.563993984097714, "overindulge": 10.177699622977823, "sensitive": 9.079087334309712, "pesticides-": 12.257141164657659, "carb-": 12.257141164657659, "logged": 10.870846803537768, "peron": 11.158528875989548, "freight": 10.177699622977823, "hasn": 12.257141164657659, "montreal": 9.079087334309712, "renovation": 9.69219180719612, "luckly": 12.257141164657659, "3.8": 10.177699622977823, "entries": 10.870846803537768, "sir": 11.158528875989548, "telemarketers": 9.954556071663612, "scammer": 10.647703252223558, "boating": 10.177699622977823, "fiction": 10.177699622977823, "beef": 9.166098711299343, "wellington": 9.484552442417877, "gorcery": 10.177699622977823, "mustard": 9.366769406761493, "substitue": 12.257141164657659, "dijon": 12.257141164657659, "museums": 10.465381695429603, "lttle": 10.870846803537768, "costco": 8.760633603191177, "upbeat": 10.177699622977823, "kiddie": 10.647703252223558, "shack": 11.563993984097714, "revising": 10.870846803537768, "fic": 10.870846803537768, "everone": 10.870846803537768, "writers": 11.158528875989548, "reasonable": 9.484552442417877, "barbeque": 10.177699622977823, "drown": 10.311231015602345, "venison": 9.954556071663612, "backstrap": 10.647703252223558, "wrapped": 9.366769406761493, "neirbor": 10.870846803537768, "deck": 8.701793103168244, "nimble": 11.563993984097714, "explanation": 10.647703252223558, "inappropriate": 8.999044626636175, "visting": 10.465381695429603, "melt": 9.69219180719612, "reviews": 8.179603720751938, "lobsters": 11.563993984097714, "fillet": 11.563993984097714, "hottie": 10.647703252223558, "cooties": 12.257141164657659, "bow": 9.6180838350424, "braught": 12.257141164657659, "chown": 10.870846803537768, "90.": 12.257141164657659, "98-100": 12.257141164657659, "gardening": 8.855943782995503, "apparent": 12.257141164657659, "genuinely": 10.870846803537768, "rifle": 10.059916587321439, "hunted": 10.870846803537768, "dave": 10.647703252223558, "buster": 10.870846803537768, "mushroom": 11.158528875989548, "pate": 12.257141164657659, "proscuitto": 12.257141164657659, "puff": 12.257141164657659, "pastry": 12.257141164657659, "safer": 9.69219180719612, "unsafe": 9.12164694872851, "idle": 11.563993984097714, "volunteering": 9.12164694872851, "duties": 10.177699622977823, "naps": 10.647703252223558, "hairball": 9.366769406761493, "hochelaga": 12.257141164657659, "coon": 11.158528875989548, "sel": 10.870846803537768, "sufficient": 10.177699622977823, "37th": 11.563993984097714, "self-sufficient": 11.158528875989548, "b/c": 8.286849251105536, "mauled": 12.257141164657659, "bobcat": 10.647703252223558, "3-6": 11.158528875989548, "outfit": 8.51947154637429, "oatmeal": 10.311231015602345, "poured": 8.889845334671184, "chunky": 10.311231015602345, "contents": 9.954556071663612, "occur": 10.177699622977823, "nashville": 10.059916587321439, "cucumber": 9.954556071663612, "copious": 11.158528875989548, "amounts": 9.954556071663612, "adderall": 10.311231015602345, "herd": 9.954556071663612, "blinks": 11.563993984097714, "herds": 11.563993984097714, "gaggle": 12.257141164657659, "ravenous": 11.563993984097714, "hobos": 10.647703252223558, "shanked": 10.647703252223558, "150,000": 10.870846803537768, "damned": 10.647703252223558, "initiate": 11.563993984097714, "ger": 12.257141164657659, "parallel": 10.059916587321439, "wasa": 11.563993984097714, "19.": 11.563993984097714, "mama/": 12.257141164657659, "longs": 10.870846803537768, "sleeve": 10.465381695429603, "yiiiiiiiiiiikes": 11.563993984097714, "sleeves": 11.563993984097714, "cringes": 11.563993984097714, "sleeved": 11.563993984097714, "polos": 11.563993984097714, "snapchat": 10.647703252223558, "overload": 10.870846803537768, "congratulatios": 11.563993984097714, "doctors/midwive": 11.563993984097714, "specialized": 10.870846803537768, "seeking": 10.870846803537768, "wary": 9.69219180719612, "bunny": 9.079087334309712, "bunnies": 8.924936654482455, "glimpses": 11.563993984097714, "bunnies/rabbits": 11.563993984097714, "monkey": 10.059916587321439, "mousey": 12.257141164657659, "lionhead": 12.257141164657659, "lop": 12.257141164657659, "eared": 12.257141164657659, "grandchild": 9.423927820601442, "riiiiiiight": 11.563993984097714, "a.ww": 11.563993984097714, "aggravated": 8.823153960172512, "motto-": 12.257141164657659, "cubicle": 9.423927820601442, "slammer": 10.870846803537768, "remainder": 10.870846803537768, "shawshank": 11.563993984097714, "burgling": 12.257141164657659, "charleston": 10.870846803537768, "folley": 12.257141164657659, "plantations": 12.257141164657659, "carriage": 11.563993984097714, "researching": 9.366769406761493, "freely": 9.772234514869657, "steroids": 10.870846803537768, "froggy": 12.257141164657659, "100.": 11.563993984097714, "bandaid": 11.563993984097714, "listener": 10.177699622977823, "neighboors": 10.465381695429603, "obgyn": 12.257141164657659, "flaked": 9.954556071663612, "he/she": 8.54356909795335, "monster": 8.495941048964095, "lurking": 11.158528875989548, "bigfoot": 9.423927820601442, "roaming": 10.059916587321439, "pacific": 12.257141164657659, "northwest": 11.563993984097714, "gunpoint": 10.465381695429603, "10.": 10.465381695429603, "waterboy": 10.647703252223558, "nutritious": 12.257141164657659, "parched": 11.563993984097714, "puckered": 11.563993984097714, "throats": 11.563993984097714, "inadequate": 11.158528875989548, "dividends": 12.257141164657659, "jolly": 11.158528875989548, "chap": 11.563993984097714, "shows/movies": 11.563993984097714, "helpless": 8.823153960172512, "reservation": 9.69219180719612, "airline": 8.924936654482455, "garther": 12.257141164657659, "displeasure": 11.158528875989548, "chills": 9.549090963555448, "spine": 10.465381695429603, "thatched": 11.563993984097714, "ill.": 10.311231015602345, "overdrawn": 10.177699622977823, "irs": 9.261408891103667, "lien": 10.870846803537768, "4000": 9.6180838350424, "100,000": 9.772234514869657, "wooded": 8.889845334671184, "easter": 9.549090963555448, "goodluck": 10.177699622977823, "afghanistan": 10.870846803537768, "springer": 10.465381695429603, "spaniel": 10.177699622977823, "resting": 9.859245891859288, "cognitive": 12.257141164657659, "gazing": 10.870846803537768, "enviously": 11.563993984097714, "sate": 12.257141164657659, "span": 10.870846803537768, "agonize": 12.257141164657659, "overreacting": 10.311231015602345, "unheard": 11.563993984097714, "nicu": 9.859245891859288, "charlie": 11.563993984097714, "rivalry": 10.311231015602345, "outgrown": 10.647703252223558, "gang": 9.312702185491217, "compliment": 9.423927820601442, "slinking": 11.158528875989548, "vermin": 11.158528875989548, "amok": 11.563993984097714, "disance": 10.870846803537768, "advantages": 10.465381695429603, "resurfaced": 11.563993984097714, "schocked": 10.177699622977823, "succulent": 12.257141164657659, "scream": 8.249807979425187, "whipping": 11.563993984097714, "saddenned": 10.870846803537768, "internal": 9.772234514869657, "butthurt": 12.257141164657659, "tomato": 8.791405261857932, "serves": 10.465381695429603, "hallmark": 11.563993984097714, "sushi": 8.23178947392251, "released": 8.082753894762021, "monumental": 11.158528875989548, "pussy": 12.257141164657659, "hosting": 9.549090963555448, "gatherings": 10.311231015602345, "13-years-old": 10.177699622977823, "motherly": 10.177699622977823, "7-year-old": 10.177699622977823, "performs": 10.870846803537768, "frenetic": 10.465381695429603, "stride": 11.158528875989548, "respectfully": 10.177699622977823, "mow": 8.472951530739397, "mansion": 8.96130429865333, "delegated": 10.870846803537768, "contributing": 9.6180838350424, "tornados": 10.177699622977823, "terrifing": 11.563993984097714, "pyramids": 11.158528875989548, "coughed": 10.870846803537768, "choke": 9.484552442417877, "pesticides": 11.563993984097714, "unorganic": 12.257141164657659, "flavors": 12.257141164657659, "colon": 10.177699622977823, "chemotherapy": 9.859245891859288, "uplifting": 11.158528875989548, "controller": 9.549090963555448, "settled": 8.568261710543721, "hurried": 10.465381695429603, "interact": 9.549090963555448, "broken-": 10.870846803537768, "afarid": 12.257141164657659, "dishonest": 9.859245891859288, "toxic": 11.563993984097714, "old-": 12.257141164657659, "hapy": 10.870846803537768, "piper": 12.257141164657659, "addictive": 10.311231015602345, "stocking": 9.6180838350424, "stuffer": 11.563993984097714, "caterer": 9.549090963555448, "60th": 12.257141164657659, "vacuum": 8.052448545266692, "dust": 9.12164694872851, "pier": 9.954556071663612, "scotland": 8.96130429865333, "distributor": 10.177699622977823, "ketosis": 10.647703252223558, "thickness": 12.257141164657659, "hist": 11.563993984097714, "stuttered": 10.647703252223558, "turkey": 8.472951530739397, "clearances": 11.563993984097714, "greatly": 9.366769406761493, "wouldv": 10.870846803537768, "ornament": 9.69219180719612, "clay": 11.158528875989548, "stockin": 12.257141164657659, "not/": 11.158528875989548, "100th": 12.257141164657659, "friendships": 9.366769406761493, "wrens": 12.257141164657659, "sparrows": 12.257141164657659, "jays": 12.257141164657659, "peckers": 12.257141164657659, "lol-but": 12.257141164657659, "luxuries": 11.158528875989548, "extensive": 11.158528875989548, "utilized": 11.563993984097714, "budge": 11.563993984097714, "commit": 8.924936654482455, "necessity": 11.158528875989548, "altercation": 10.465381695429603, "misunderstanding": 10.311231015602345, "verbal": 9.859245891859288, "back-and-forth": 10.870846803537768, "whiny": 11.563993984097714, "brat": 9.484552442417877, "pushover": 11.158528875989548, "possom": 10.870846803537768, "unwelcome": 10.870846803537768, "harmless": 10.647703252223558, "replacements": 12.257141164657659, "restore": 10.177699622977823, "humanity": 8.568261710543721, "justified": 11.158528875989548, "snob": 11.563993984097714, "dictator": 12.257141164657659, "acceptable": 10.059916587321439, "officers": 10.059916587321439, "strategize": 12.257141164657659, "hops": 10.870846803537768, "pickle": 10.465381695429603, "losses": 10.059916587321439, "parakeets": 12.257141164657659, "snowball": 12.257141164657659, "curacoa": 12.257141164657659, "panda": 12.257141164657659, "personalities": 10.311231015602345, "roach": 8.268157118093384, "roaches": 8.646223252013433, "essentially": 10.059916587321439, "biting": 9.038265339789458, "sleeps": 9.038265339789458, "plugs": 11.158528875989548, "rolling": 9.423927820601442, "yu": 10.870846803537768, "yelp": 11.563993984097714, "roomie": 9.166098711299343, "yin": 11.563993984097714, "yang": 11.158528875989548, "welcomed": 9.549090963555448, "hoover": 11.563993984097714, "rigs": 11.563993984097714, "fuhrman": 11.563993984097714, "greger": 11.158528875989548, "giggling": 9.859245891859288, "short-sighted": 10.870846803537768, "fella": 10.465381695429603, "sorr": 11.563993984097714, "chastise": 12.257141164657659, "endured": 12.257141164657659, "breather": 10.311231015602345, "momand": 11.563993984097714, "fidh": 11.563993984097714, "bronchitis": 10.647703252223558, "contagious": 10.177699622977823, "confuse": 10.870846803537768, "avoidable": 11.563993984097714, "empathy": 10.177699622977823, "quantity": 10.311231015602345, "allover": 10.647703252223558, "shed": 8.568261710543721, "irate": 9.423927820601442, "ruins": 9.549090963555448, "raises": 9.038265339789458, "tenuous": 10.647703252223558, "barged": 11.158528875989548, "17-year-old": 10.870846803537768, "whereabouts": 10.870846803537768, "respecting": 10.177699622977823, "landmarks": 11.563993984097714, "unlimited": 9.772234514869657, "psyched": 9.261408891103667, "candle": 9.212618726934235, "bingewatch": 10.870846803537768, "firsthand": 10.870846803537768, "cooperative": 10.465381695429603, "two-year-old": 9.423927820601442, "picky": 9.312702185491217, "flaking": 10.870846803537768, "repeated": 9.859245891859288, "baysitter": 12.257141164657659, "moen": 12.257141164657659, "feces": 9.549090963555448, "terribel": 11.563993984097714, "shoudve": 12.257141164657659, "exampler": 11.563993984097714, "theses": 10.647703252223558, "jogged": 10.870846803537768, "slithered": 11.563993984097714, "respectively": 10.465381695429603, "self-conscious": 9.859245891859288, "flute": 9.69219180719612, "it.do": 11.563993984097714, "raincheck": 11.563993984097714, "git": 11.563993984097714, "decorated": 9.212618726934235, "privacy": 9.261408891103667, "sells": 10.177699622977823, "depot": 11.563993984097714, "seemt": 12.257141164657659, "erratic": 10.647703252223558, "recenlt": 11.563993984097714, "reason.are": 11.563993984097714, "miracle.i": 12.257141164657659, "camping.i": 11.563993984097714, "thougj": 12.257141164657659, "piss": 10.177699622977823, "defending": 10.647703252223558, "sanctuary": 12.257141164657659, "imigrants": 12.257141164657659, "inclined": 10.311231015602345, "did.i": 11.158528875989548, "civil": 9.859245891859288, "tariff": 12.257141164657659, "derailed": 11.563993984097714, "uprooting": 12.257141164657659, "rockettes": 12.257141164657659, "snuggles": 11.158528875989548, "congratulations.you": 11.158528875989548, "generations": 9.549090963555448, "sundelly": 12.257141164657659, "lunatic.he": 12.257141164657659, "iran": 11.563993984097714, "that.what": 11.563993984097714, "trump.he": 10.870846803537768, "liberal": 11.158528875989548, "that.we": 11.563993984097714, "somthing": 10.870846803537768, "really.that": 12.257141164657659, "mind.what": 12.257141164657659, "robot": 9.859245891859288, "that.following": 11.563993984097714, "stresffull": 11.563993984097714, "bt": 12.257141164657659, "nbc": 12.257141164657659, "informed": 8.472951530739397, "parade": 9.166098711299343, "stipped": 12.257141164657659, "interrupts": 9.261408891103667, "softly": 11.563993984097714, "years.the": 12.257141164657659, "well/": 11.563993984097714, "delusional": 10.647703252223558, ".you": 10.870846803537768, "saves": 9.549090963555448, "woldve": 12.257141164657659, "unacceptable": 9.038265339789458, "included": 9.212618726934235, "demoted": 10.647703252223558, "day/": 11.563993984097714, "again/": 12.257141164657659, "today/": 11.563993984097714, "desperate": 9.166098711299343, "coddling": 11.563993984097714, "legends": 9.772234514869657, "centipede": 10.870846803537768, "monthly": 8.646223252013433, "rover": 9.6180838350424, "bridge": 9.212618726934235, "together/": 11.158528875989548, "fly-trap": 10.870846803537768, "promote": 9.859245891859288, "unnoticed": 10.647703252223558, "nothingness": 12.257141164657659, "jealously": 12.257141164657659, "snuggly": 11.563993984097714, "competitor": 9.954556071663612, "organization": 8.495941048964095, "network": 9.549090963555448, "baker": 10.870846803537768, "suckks": 11.158528875989548, "aslepp": 11.563993984097714, "dragonfly": 10.870846803537768, "powerlifting": 10.647703252223558, "mayo": 10.177699622977823, "elevated": 11.563993984097714, "underappreciated": 11.563993984097714, "auditioned": 10.177699622977823, "corners": 10.647703252223558, "adopting": 9.366769406761493, "arrival": 8.999044626636175, "invied": 10.870846803537768, "parvo": 9.859245891859288, "coughing": 9.423927820601442, "really.did": 11.563993984097714, "scratches": 9.69219180719612, "narrow": 10.870846803537768, "imagination.the": 11.563993984097714, "baffled": 9.366769406761493, "booming": 10.311231015602345, "surprise.i": 12.257141164657659, "she.how": 11.563993984097714, "production": 9.549090963555448, "beauty": 8.51947154637429, "beast": 10.177699622977823, "biological": 10.311231015602345, "spared": 11.158528875989548, "overjoyed": 9.772234514869657, "unpack": 9.6180838350424, "unpacked": 9.484552442417877, "fonder": 10.465381695429603, "disntance": 11.563993984097714, "borrower": 11.563993984097714, "pretends": 11.158528875989548, "anniversaries": 10.870846803537768, "passings": 10.870846803537768, "adjusting": 9.261408891103667, "bravest": 12.257141164657659, "files": 9.69219180719612, "implement": 12.257141164657659, "backups": 10.465381695429603, "lucked": 9.859245891859288, "kiss": 7.913335742803975, "ed": 9.772234514869657, "eddy": 11.158528875989548, "exhibition": 10.465381695429603, "gathered": 9.772234514869657, "reassure": 10.177699622977823, "mummy": 10.870846803537768, "brendan": 12.257141164657659, "fraiser": 12.257141164657659, "unearthed": 10.647703252223558, "comics": 8.701793103168244, "spidey": 12.257141164657659, "mint": 12.257141164657659, "abouts": 11.158528875989548, "caverns": 12.257141164657659, "suspects": 11.158528875989548, "millionth": 11.563993984097714, "refine": 11.158528875989548, "quiz": 8.823153960172512, "planting": 9.484552442417877, "herbs": 9.549090963555448, "doe": 10.177699622977823, "clorox": 11.563993984097714, "advise": 9.261408891103667, "assessment": 12.257141164657659, "esterday": 10.870846803537768, "curled": 9.859245891859288, "insulin": 10.647703252223558, "outlaw": 11.563993984097714, "josey": 11.563993984097714, "wales": 11.158528875989548, "wronged": 9.954556071663612, "scolding": 10.465381695429603, "motivating": 9.954556071663612, "trampoline": 10.647703252223558, "ooooh": 9.69219180719612, "condescending": 10.465381695429603, "abadoning": 11.563993984097714, "firewood": 11.563993984097714, "hahahahahaha": 11.158528875989548, "cunning": 11.563993984097714, "rigth": 12.257141164657659, "frontier": 12.257141164657659, "workshop": 10.465381695429603, "trustful": 10.311231015602345, "excusal": 11.563993984097714, "photographs": 9.166098711299343, "prayed": 9.12164694872851, "insult": 11.158528875989548, "lash": 10.465381695429603, "reflecting": 9.772234514869657, "fuzzy": 9.366769406761493, "resentful": 10.647703252223558, "dealer": 9.166098711299343, "shameful": 9.212618726934235, "invitations": 11.563993984097714, "embarasing": 10.177699622977823, "excite": 11.158528875989548, "trailers": 10.465381695429603, "dell": 11.563993984097714, "waitress": 8.162796602435558, "probation": 10.647703252223558, "miracles": 11.563993984097714, "hoarders": 10.311231015602345, "anyways": 8.51947154637429, "bid": 8.646223252013433, "99": 9.6180838350424, "public.one": 10.870846803537768, "mazda": 11.158528875989548, "rx8": 12.257141164657659, "disclose": 10.870846803537768, "outs": 10.465381695429603, "dj": 10.465381695429603, "hundley": 12.257141164657659, "tj": 11.563993984097714, "gilbrandt": 12.257141164657659, "elsewhere": 9.261408891103667, "non-dealership": 12.257141164657659, "a/c": 8.791405261857932, "scorcher": 11.158528875989548, "burglaries": 10.870846803537768, "robberies": 10.647703252223558, "violence": 10.177699622977823, "dillishaw": 10.465381695429603, "corey": 10.870846803537768, "~3": 11.563993984097714, "3yo": 11.563993984097714, "acid": 10.870846803537768, "heeler": 11.563993984097714, "beaches": 9.366769406761493, "command": 9.772234514869657, "inform": 9.484552442417877, "bon": 11.158528875989548, "jovi": 11.563993984097714, "moods": 10.647703252223558, "vacay": 10.465381695429603, "grim": 10.465381695429603, "goldfish": 8.428499768168564, "burial": 10.870846803537768, "hence": 10.177699622977823, "locksmith": 9.954556071663612, "unease": 10.647703252223558, "non-stop": 9.954556071663612, "prepartations": 11.563993984097714, "sciatica": 11.158528875989548, "cbd": 9.423927820601442, "ass": 9.69219180719612, "extract": 11.563993984097714, "cannabis": 10.870846803537768, "charlottes": 11.158528875989548, "step-son": 12.257141164657659, "optimism": 10.177699622977823, "criticism": 10.311231015602345, "sluggish": 12.257141164657659, "unmotivated": 11.158528875989548, "honar": 11.563993984097714, "wad": 11.563993984097714, "speach": 10.647703252223558, "raving": 10.647703252223558, "pat": 10.059916587321439, "stacked": 12.257141164657659, "breastfeed": 11.563993984097714, "reusable": 11.563993984097714, "frustrates": 11.158528875989548, "athletic": 8.082753894762021, "traits": 10.059916587321439, "plotted": 12.257141164657659, "securing": 11.563993984097714, "gentle": 9.484552442417877, "rang": 9.772234514869657, "waht": 10.311231015602345, "pressed": 9.954556071663612, "sentence": 9.69219180719612, "holddddd": 11.563993984097714, "pubic": 10.870846803537768, "audience": 9.366769406761493, "decrease": 11.563993984097714, "accumulation": 10.870846803537768, "ration": 11.563993984097714, "stripped": 9.859245891859288, "expectation": 10.647703252223558, "comforter": 9.954556071663612, "sheep": 9.859245891859288, "declared": 10.465381695429603, "broadcast": 12.257141164657659, "mistress": 12.257141164657659, "steampunk": 12.257141164657659, "knockout": 12.257141164657659, "anny": 11.563993984097714, "aswell": 10.465381695429603, "yugiyoh": 11.563993984097714, "novelty": 11.563993984097714, "healer": 11.158528875989548, "nausea": 10.647703252223558, "collected": 9.69219180719612, "grandcanyon": 11.563993984097714, "mementos": 11.158528875989548, "shops": 9.772234514869657, "knocks": 10.465381695429603, "armadillo": 9.166098711299343, "liar": 9.69219180719612, "evertually": 11.563993984097714, "coldplay": 12.257141164657659, "dunk": 10.465381695429603, "messaged": 9.859245891859288, "socialize": 9.079087334309712, "signing": 9.6180838350424, "auto": 9.079087334309712, "refinance": 11.563993984097714, "sacrifice": 9.859245891859288, "retrieve": 11.158528875989548, "indicators": 10.177699622977823, "positive.the": 12.257141164657659, "triving": 12.257141164657659, "lick": 9.954556071663612, "barriers": 11.158528875989548, "problematic": 10.870846803537768, "barbados": 9.772234514869657, "caribbean": 8.791405261857932, "lucia": 11.563993984097714, "honemoon": 12.257141164657659, "linear": 10.059916587321439, "visualize": 10.870846803537768, "acing": 10.870846803537768, "comprehensively": 12.257141164657659, "trump.the": 12.257141164657659, "prevent": 9.69219180719612, "sprays": 10.647703252223558, "repellants": 12.257141164657659, "diabeties": 12.257141164657659, "muhahah": 10.870846803537768, "festive": 10.177699622977823, "dia": 11.563993984097714, "muertos": 11.563993984097714, "gore": 10.311231015602345, "festivities": 12.257141164657659, "fascinating": 9.859245891859288, "4.1": 10.870846803537768, "gdp": 10.647703252223558, "revealed": 9.772234514869657, "insects": 9.859245891859288, "pest": 9.954556071663612, "lingering": 11.158528875989548, "alert": 9.366769406761493, "valuable": 8.593579518528012, "definetly": 10.059916587321439, "stance": 11.158528875989548, "illnesses": 10.870846803537768, "unusually": 9.954556071663612, "creepiest": 10.870846803537768, "pounded": 10.870846803537768, "ambition": 10.870846803537768, "rod": 10.465381695429603, "mustangs": 11.158528875989548, "restorations": 12.257141164657659, "timely": 11.158528875989548, "worthy": 9.484552442417877, "ccna": 10.870846803537768, "plea": 11.563993984097714, "bargain": 10.311231015602345, "occurrence": 10.311231015602345, "harsh": 8.855943782995503, "drool": 10.870846803537768, "snot": 10.177699622977823, "\ud83d\ude0a": 10.870846803537768, "peach": 12.257141164657659, "notification": 10.465381695429603, "hollywood": 10.870846803537768, "mondays": 10.177699622977823, "disconnecting": 10.059916587321439, "misty-eyed": 12.257141164657659, "boosts": 10.647703252223558, "consistency": 10.059916587321439, "strategies": 10.059916587321439, "ketogenic": 10.465381695429603, "favorable.trump": 12.257141164657659, "alps": 10.870846803537768, "ireland": 10.311231015602345, "same-i": 12.257141164657659, "crossfit": 10.870846803537768, "competitions": 9.6180838350424, "willed": 12.257141164657659, "suspect": 9.12164694872851, "re-shingled": 10.465381695429603, "sad.do": 11.158528875989548, "up.you": 11.158528875989548, "times.keep": 11.563993984097714, "chief": 10.311231015602345, "rustic": 11.563993984097714, "reason.it": 10.870846803537768, "irrirtating": 11.563993984097714, "table.that": 12.257141164657659, "rehab": 8.855943782995503, "dramatically": 12.257141164657659, "maltese": 12.257141164657659, "shiz": 12.257141164657659, "tzu": 12.257141164657659, "accelerated": 12.257141164657659, "shinning": 11.563993984097714, "to.i": 11.563993984097714, "lunatic": 11.158528875989548, "revisiting": 11.563993984097714, "reflection": 9.954556071663612, "metioned": 12.257141164657659, "insulated": 12.257141164657659, "storing": 10.465381695429603, "goods": 9.954556071663612, "opinon": 11.158528875989548, "slack": 10.177699622977823, "handicapped": 10.059916587321439, "limbs": 10.465381695429603, "kat": 11.158528875989548, "fluently": 10.465381695429603, "disappearing": 10.870846803537768, "swip": 12.257141164657659, "that.have": 11.563993984097714, "murdering": 11.563993984097714, "victims": 10.870846803537768, "scariest": 8.54356909795335, "commonly": 11.158528875989548, "hurricaines": 11.158528875989548, "howling": 9.366769406761493, "debris": 9.484552442417877, "pelting": 11.563993984097714, "hurricaine": 11.563993984097714, "downed": 10.870846803537768, "ymca": 12.257141164657659, "cellphones": 10.647703252223558, "motivational": 9.954556071663612, "speaker": 9.038265339789458, "resonated": 10.465381695429603, "sppech": 11.563993984097714, "teamwork": 12.257141164657659, "inspires": 9.772234514869657, "theyve": 11.563993984097714, "evolved": 11.563993984097714, "biopsy": 9.038265339789458, "stung": 9.549090963555448, "squishy": 10.870846803537768, "steaming": 10.465381695429603, "foul": 9.484552442417877, "limits": 9.6180838350424, "dietary": 11.563993984097714, "vegetarian": 9.212618726934235, "nine": 8.791405261857932, "expressions": 11.563993984097714, "newegg": 10.311231015602345, "catering": 11.158528875989548, "options": 8.30589744607623, "adhd/aspergers": 12.257141164657659, "olympic": 9.69219180719612, "graceful": 10.311231015602345, "majestic": 11.158528875989548, "axle": 12.257141164657659, "fright": 10.465381695429603, "charlotte": 10.647703252223558, "benevolent": 11.563993984097714, "vehicles": 9.6180838350424, "ipod": 9.484552442417877, "headlight": 10.870846803537768, "squeaky": 10.870846803537768, "fixable": 10.647703252223558, "attire": 10.870846803537768, "cheapest": 9.772234514869657, "seedlings": 11.563993984097714, "seed": 9.954556071663612, "hahahah": 10.177699622977823, "ruthless": 11.158528875989548, "blech": 11.563993984097714, "venemous": 10.870846803537768, "moccs": 11.563993984097714, "mediocre": 10.311231015602345, "chats": 9.954556071663612, "licking": 10.311231015602345, "speechless": 10.647703252223558, "anaheim": 12.257141164657659, "neurology": 11.563993984097714, "demeanor": 10.870846803537768, "tailoring": 12.257141164657659, "indonesia": 10.870846803537768, "casualties": 10.647703252223558, "inspire": 9.954556071663612, "preferred": 11.158528875989548, "sneak": 9.166098711299343, "battlefield": 9.859245891859288, "ghostly": 10.465381695429603, "smudge": 10.465381695429603, "croissant": 11.158528875989548, "inn": 11.158528875989548, "manger": 12.257141164657659, "clumsiness": 11.158528875989548, "attracted": 10.465381695429603, "gee": 9.484552442417877, "hammering": 10.647703252223558, "7am": 11.563993984097714, "skate": 9.366769406761493, "ugghhh": 10.465381695429603, "similarly": 10.870846803537768, "dropouts": 10.870846803537768, "dirtbike": 9.366769406761493, "bandage": 10.647703252223558, "mangled": 10.647703252223558, "ringing": 10.870846803537768, "honk": 9.212618726934235, "departmental": 10.870846803537768, "candidates": 8.619555004931273, "triplets": 10.647703252223558, "accomplishments": 9.423927820601442, "hoper": 12.257141164657659, "isn": 11.158528875989548, "batch": 10.311231015602345, "tryouts": 11.158528875989548, "dreamy": 11.158528875989548, "psychic": 10.870846803537768, "postpone": 10.465381695429603, "40th": 10.059916587321439, "academia": 11.158528875989548, "illicit": 11.563993984097714, "notebook": 9.423927820601442, "27.": 11.563993984097714, "flunk": 10.059916587321439, "ounce": 10.870846803537768, "blanks": 11.158528875989548, "enroll": 10.059916587321439, "righyt": 10.870846803537768, "uncooperative": 12.257141164657659, "installing": 9.423927820601442, "fixture": 10.870846803537768, "shorted": 11.563993984097714, "dimmer": 12.257141164657659, "loosing": 9.166098711299343, "messier": 12.257141164657659, "greece": 9.079087334309712, "definitly": 10.465381695429603, "santorini": 10.870846803537768, "winners": 11.158528875989548, "94": 10.177699622977823, "accuracy": 10.465381695429603, "lamp": 9.772234514869657, "preventative": 11.563993984097714, "measures": 10.311231015602345, "intersection": 9.954556071663612, "soch": 12.257141164657659, "worry-wort": 12.257141164657659, "submarine": 10.870846803537768, "connected": 9.549090963555448, "mosquitos": 8.646223252013433, "poker": 8.673622226201548, "pumpernickel": 11.563993984097714, "outfield": 10.870846803537768, "batter": 10.465381695429603, "bare-handed": 12.257141164657659, "satan": 10.870846803537768, "worshiper": 10.870846803537768, "christian": 9.038265339789458, "marissa": 12.257141164657659, "folds": 10.870846803537768, "ms": 8.673622226201548, "bux": 10.647703252223558, "warnings": 9.484552442417877, "sparky": 12.257141164657659, "tearful": 10.647703252223558, "believer": 10.177699622977823, "pyrex": 9.261408891103667, "casserole": 9.261408891103667, "40.00": 10.870846803537768, "bunker": 9.69219180719612, "50mph": 12.257141164657659, "babysat": 9.6180838350424, "gaming": 7.939653051121348, "spice": 9.6180838350424, "tangy": 11.158528875989548, "twisters": 11.563993984097714, "include": 9.69219180719612, "cloud": 8.889845334671184, "ve": 10.647703252223558, "re": 9.12164694872851, "overrated": 11.158528875989548, "noone": 9.312702185491217, "gullible": 9.423927820601442, "scrub": 12.257141164657659, "petey": 10.647703252223558, "mourn": 11.563993984097714, "gratified": 11.158528875989548, "instrumental": 12.257141164657659, "crunch": 9.954556071663612, "cockroach": 8.619555004931273, "snoopy": 11.563993984097714, "remodel": 11.158528875989548, "fixtures": 11.563993984097714, "180": 11.158528875989548, "convocation": 11.563993984097714, "vividly": 9.772234514869657, "sweated": 11.563993984097714, "bled": 10.870846803537768, "claimed": 9.166098711299343, "downsizing": 10.465381695429603, "broker.my": 12.257141164657659, "reactions": 11.563993984097714, "faded": 11.158528875989548, "slackers": 11.158528875989548, "invious": 11.563993984097714, "tower": 10.177699622977823, "terror": 9.69219180719612, "mgm": 11.563993984097714, "drops": 9.6180838350424, "scenes": 10.177699622977823, "otters": 10.647703252223558, "lumps": 10.177699622977823, "refusing": 9.423927820601442, "vomitting": 12.257141164657659, "cartels": 12.257141164657659, "blink": 10.465381695429603, "rapidly": 11.563993984097714, "bu": 11.158528875989548, "fools": 11.563993984097714, "baptism": 10.870846803537768, "iguana": 8.823153960172512, "iguanas": 10.870846803537768, "horrinle": 10.870846803537768, "blushing": 10.465381695429603, "st.": 9.954556071663612, "louis": 10.870846803537768, "maarten": 12.257141164657659, "vincent": 11.563993984097714, "snout": 11.158528875989548, "1973": 11.563993984097714, "vw": 10.177699622977823, "coyotes": 10.059916587321439, "rv": 10.059916587321439, "laundermat": 11.563993984097714, "arcade": 9.166098711299343, "bickering": 11.563993984097714, "invisible": 11.158528875989548, "honked": 9.69219180719612, "prevailed": 11.563993984097714, "doingf": 11.158528875989548, "mississippi": 10.177699622977823, "margaritaville": 12.257141164657659, "logan": 10.870846803537768, "limo": 10.870846803537768, "superhero": 10.177699622977823, "influenced": 9.366769406761493, "alarm/bummer": 11.563993984097714, "alpine": 10.870846803537768, "skied": 11.563993984097714, "heals": 9.366769406761493, "thrilling": 9.859245891859288, "checkup": 10.059916587321439, "challenges": 8.96130429865333, "exposed": 9.772234514869657, "lice": 9.12164694872851, "creaking": 12.257141164657659, "politely": 9.859245891859288, "snapped": 9.6180838350424, "pranked": 10.647703252223558, "chevy": 9.549090963555448, "trashed": 9.484552442417877, "spooky": 8.619555004931273, "2003": 11.563993984097714, "succesful": 11.563993984097714, "gymnastics": 9.261408891103667, "gymnast": 11.563993984097714, "litterally": 11.563993984097714, "scientists": 10.870846803537768, "extinct": 11.563993984097714, "21.": 11.158528875989548, "woot": 10.870846803537768, "ventures": 11.158528875989548, "resumes": 11.158528875989548, "trucking": 11.158528875989548, "hopping": 11.158528875989548, "repain": 10.870846803537768, "artistic": 9.366769406761493, "stands": 9.772234514869657, "pointing": 10.465381695429603, "sole": 9.423927820601442, "kickball": 10.311231015602345, "self-taught": 12.257141164657659, "preview": 11.158528875989548, "resident": 9.366769406761493, "stepdad": 9.366769406761493, "recycling": 10.059916587321439, "petrodollars": 12.257141164657659, "unrestrained": 12.257141164657659, "stability": 9.366769406761493, "yawning": 12.257141164657659, "parm": 10.647703252223558, "garlic": 9.484552442417877, "didi": 10.647703252223558, "compsci": 10.870846803537768, "strict": 9.69219180719612, "leashes": 11.563993984097714, "breakups": 10.311231015602345, "ohhhh": 9.261408891103667, "salads": 10.465381695429603, "wraps": 10.059916587321439, "treid": 12.257141164657659, "drifted": 10.465381695429603, "leaned": 10.465381695429603, "stormed": 9.366769406761493, "lupus": 9.079087334309712, "disheartening": 10.059916587321439, "chillier": 11.563993984097714, "pumpkin": 8.999044626636175, "harvest": 9.954556071663612, "festivals": 10.177699622977823, "lattes": 11.563993984097714, "themes": 10.059916587321439, "approval": 9.549090963555448, "angels": 9.484552442417877, "officially": 8.593579518528012, "wrap": 9.6180838350424, "usally": 10.647703252223558, "dieting": 8.760633603191177, "portion": 9.366769406761493, "bacon": 9.366769406761493, "scambled": 11.563993984097714, "scrambled": 11.158528875989548, "ornaments": 10.647703252223558, "yeqar": 11.563993984097714, "kiil": 12.257141164657659, "definintly": 11.563993984097714, "renewable": 12.257141164657659, "contort": 11.563993984097714, "suprising": 8.23178947392251, "fiercely": 12.257141164657659, "excluded": 12.257141164657659, "3k": 10.177699622977823, "japanese": 8.823153960172512, "rave": 10.311231015602345, "unannounced": 9.772234514869657, "liek": 10.177699622977823, "borrows": 10.870846803537768, "eep": 11.563993984097714, "loaning": 9.859245891859288, "paralyzed": 10.870846803537768, "figuers": 12.257141164657659, "blinked": 11.563993984097714, "mingle": 12.257141164657659, "startinf": 11.158528875989548, "cravings": 9.212618726934235, "vice": 9.366769406761493, "nutrient": 10.311231015602345, "purposeful": 11.563993984097714, "roku": 12.257141164657659, "sweety": 11.563993984097714, "gradution": 11.563993984097714, "awesome.he": 12.257141164657659, "denied": 8.855943782995503, "cass": 12.257141164657659, "frezzer": 12.257141164657659, "chilling": 9.69219180719612, "nwo": 11.563993984097714, "joing": 10.647703252223558, "coordinator": 12.257141164657659, "minimum": 9.69219180719612, "elvis": 10.059916587321439, "powerpoint": 9.954556071663612, "slides": 9.6180838350424, "deleted": 10.465381695429603, "deducted": 12.257141164657659, "ahppy": 11.563993984097714, "clubbin": 10.870846803537768, "conferences": 12.257141164657659, "toplay": 10.177699622977823, "bass": 9.954556071663612, "420": 12.257141164657659, "jug": 11.563993984097714, "soaring": 10.870846803537768, "dive": 8.889845334671184, "stomp": 10.177699622977823, "alerts": 10.870846803537768, "bone": 9.366769406761493, "sleeper": 11.158528875989548, "jumpy": 10.177699622977823, "forms": 10.177699622977823, "identified": 12.257141164657659, "pickachu": 12.257141164657659, "nerdy": 11.158528875989548, "confessing": 10.870846803537768, "tehy": 11.563993984097714, "stash": 9.772234514869657, "scrounge": 12.257141164657659, "cancelling": 9.69219180719612, "grace": 9.312702185491217, "fines": 10.311231015602345, "unthawed": 11.158528875989548, "sodas": 10.465381695429603, "sap": 10.465381695429603, "doggos": 11.158528875989548, "7-11.": 12.257141164657659, "canceling": 10.177699622977823, "anyone.": 10.870846803537768, "sinfully": 12.257141164657659, "layered": 12.257141164657659, "icing": 10.647703252223558, "landloard": 11.563993984097714, "him/her": 9.261408891103667, "whant": 11.563993984097714, "disapointed": 11.158528875989548, "messes": 9.772234514869657, "decipline": 12.257141164657659, "congatulations": 11.563993984097714, "allof": 11.158528875989548, "captured": 10.311231015602345, "fumbled": 10.870846803537768, "mates": 9.261408891103667, "abducted": 10.311231015602345, "aliens": 8.823153960172512, "probed": 11.563993984097714, "afriad": 11.158528875989548, "wih": 10.870846803537768, "pigging": 11.563993984097714, "germany": 9.079087334309712, "harming": 10.177699622977823, "possesses": 12.257141164657659, "anyones": 10.870846803537768, "nerve-racking.you": 11.563993984097714, "on-guard": 11.563993984097714, "flake": 10.177699622977823, "linked": 10.647703252223558, "kris": 10.870846803537768, "carr": 11.563993984097714, "plant-based": 11.563993984097714, "joel": 10.870846803537768, "furhman": 10.870846803537768, "out-of-town": 10.870846803537768, "noseplug": 11.563993984097714, "excargot": 11.563993984097714, "snails": 11.158528875989548, "socialized": 12.257141164657659, "misunderstand": 12.257141164657659, "brotherly": 11.563993984097714, "arguments": 9.6180838350424, "devolves": 10.870846803537768, "communicating": 10.465381695429603, "saison": 12.257141164657659, "introverted": 9.484552442417877, "clogged": 8.889845334671184, "overflowing": 11.158528875989548, "optomistic": 9.859245891859288, "wed": 9.954556071663612, "recycle": 12.257141164657659, "splash": 11.563993984097714, "front-door": 10.870846803537768, "overreact": 10.465381695429603, "him./": 11.563993984097714, "flare": 9.772234514869657, "rheumatoid": 11.563993984097714, "chronic": 9.549090963555448, "discrete": 11.563993984097714, "cheesy": 9.954556071663612, "cynical": 12.257141164657659, "wracks": 12.257141164657659, "scratching": 8.889845334671184, "celebrity": 10.647703252223558, "kardashians": 11.158528875989548, "escorted": 11.563993984097714, "misdiagnosed": 11.563993984097714, "diagnose": 10.311231015602345, "primary": 10.311231015602345, "antibiotics": 10.059916587321439, "genetics": 10.059916587321439, "memories.it": 12.257141164657659, "goodbyes": 10.465381695429603, "cringed": 10.870846803537768, "ratting": 12.257141164657659, "shrugged": 11.158528875989548, "awkwardly": 12.257141164657659, "mama": 9.166098711299343, "da-da": 10.870846803537768, "meaningful": 8.760633603191177, "recorder": 12.257141164657659, "youthful": 9.859245891859288, "vigor": 10.870846803537768, "90-year-old": 11.563993984097714, "full-of-life": 11.563993984097714, "utilize": 11.563993984097714, "101": 10.311231015602345, "wowza": 9.859245891859288, "powerless": 10.465381695429603, "persons": 9.484552442417877, "truest": 12.257141164657659, "statement": 9.484552442417877, "nag": 11.158528875989548, "insightful": 10.647703252223558, "dazzled": 10.870846803537768, "coordinated": 10.465381695429603, "excess": 10.870846803537768, "concede": 11.563993984097714, "defeat": 10.311231015602345, "resigned": 11.563993984097714, "acheived": 12.257141164657659, "shores": 10.059916587321439, "avatar": 9.859245891859288, "trilogy": 11.563993984097714, "cameron": 11.563993984097714, "scale": 9.12164694872851, "longevity": 12.257141164657659, "byproduct": 12.257141164657659, "reruns": 10.870846803537768, "mill": 10.465381695429603, "mills": 10.870846803537768, "kindly": 9.69219180719612, "abusing": 9.859245891859288, "owls": 11.563993984097714, "capture": 10.059916587321439, "chewing": 9.079087334309712, "chomping": 10.177699622977823, "peeves": 10.870846803537768, "maintenance": 9.212618726934235, "prod": 10.870846803537768, "cheeseburgers": 10.870846803537768, "squedule": 11.563993984097714, "dangit": 10.059916587321439, "exchanged": 10.059916587321439, "chit": 10.177699622977823, "incomplete": 10.870846803537768, "bonuses": 9.954556071663612, "pillow": 9.69219180719612, "eleven": 10.647703252223558, "powers": 10.465381695429603, "zip-lining": 10.177699622977823, "makjing": 10.465381695429603, "grandfathers": 8.385940153749766, "dented": 9.312702185491217, "ferret": 10.177699622977823, "heart-broken": 11.158528875989548, "bopped": 10.870846803537768, "feeder": 10.870846803537768, "coral": 10.870846803537768, "inquiring": 11.563993984097714, "roadtrip": 9.69219180719612, "dab": 10.870846803537768, "intuition": 8.999044626636175, "tale": 10.647703252223558, "wive": 11.563993984097714, "avalea": 12.257141164657659, "pronounced": 11.158528875989548, "avalee": 12.257141164657659, "myah": 12.257141164657659, "regardless": 9.312702185491217, "outfitted": 11.563993984097714, "glorified": 12.257141164657659, "starte": 11.563993984097714, "native": 9.954556071663612, "spaker": 11.563993984097714, "cs": 9.549090963555448, "competed": 9.772234514869657, "solved": 9.038265339789458, "achievements": 9.6180838350424, "fearing": 12.257141164657659, "ashame": 10.870846803537768, "brownie": 10.870846803537768, "craigslist": 8.855943782995503, "comic": 8.568261710543721, "wab": 11.563993984097714, "bursting": 11.563993984097714, "all/": 11.563993984097714, "procrastination": 10.311231015602345, "^_^": 10.870846803537768, "appendicitis": 11.563993984097714, "diverticulitis": 12.257141164657659, "bowels": 10.177699622977823, "sis": 10.465381695429603, "attachment": 9.859245891859288, "him.i": 11.563993984097714, "forgives": 11.563993984097714, "lets": 8.162796602435558, "castles": 10.311231015602345, "kart": 9.484552442417877, "'surprise": 11.563993984097714, "occassions": 11.563993984097714, "feasible": 10.870846803537768, "pity": 8.730780640041496, "eeeek": 11.563993984097714, "scaredy-cat": 12.257141164657659, "rewatched": 11.158528875989548, "numerous": 10.647703252223558, "reserve": 9.859245891859288, "personnel": 10.311231015602345, "wallowed": 11.563993984097714, "enrolling": 11.563993984097714, "oregon": 10.647703252223558, "transfer": 9.312702185491217, "internist": 12.257141164657659, "residency": 12.257141164657659, "ceramic": 10.647703252223558, "display": 8.889845334671184, "mixing": 10.311231015602345, "maya": 11.563993984097714, "committee": 11.158528875989548, "cutthroat": 11.158528875989548, "indifferent": 11.158528875989548, "ironically": 11.158528875989548, "ploy": 11.158528875989548, "graces": 12.257141164657659, "bridges": 11.563993984097714, "moldy": 8.730780640041496, "quoted": 10.311231015602345, "semi-truck": 10.311231015602345, "merged": 10.647703252223558, "outer-most": 11.563993984097714, "adapt": 9.423927820601442, "par": 10.311231015602345, "sigh": 9.484552442417877, "discuss": 9.261408891103667, "silverfish": 10.059916587321439, "pace": 9.038265339789458, "closes": 10.059916587321439, "enrolled": 9.772234514869657, "confidense": 12.257141164657659, "zoom": 10.311231015602345, "lion": 9.212618726934235, "enclosure": 11.563993984097714, "cheerleading": 9.772234514869657, "650": 10.647703252223558, "reps.": 11.563993984097714, "houldl": 11.563993984097714, "meets": 9.954556071663612, "records": 10.647703252223558, "froot": 11.563993984097714, "loops": 10.311231015602345, "cinnamon": 9.69219180719612, "epires": 11.563993984097714, "expiring": 10.870846803537768, "shelf": 8.760633603191177, "gamble": 9.6180838350424, "moderation": 10.059916587321439, "introduce": 9.312702185491217, "punishing": 10.870846803537768, "aldi": 9.859245891859288, "mistreated": 11.563993984097714, "macys": 10.647703252223558, "orlando.i": 12.257141164657659, "that.are": 11.563993984097714, "dolled": 11.563993984097714, "over-protective": 11.563993984097714, "uniform": 9.261408891103667, ".its": 12.257141164657659, "cosign": 9.69219180719612, "gray": 9.69219180719612, "uncivilized": 12.257141164657659, "woohooo": 10.177699622977823, "baths": 10.465381695429603, "uproot": 10.647703252223558, "notice-": 11.563993984097714, "goo": 10.311231015602345, "anywher": 12.257141164657659, "ebut": 12.257141164657659, "secure": 8.495941048964095, "flighty": 11.158528875989548, "fatso": 11.563993984097714, "anymoe": 11.563993984097714, "screams": 10.311231015602345, "meetups": 10.870846803537768, "chalk": 11.158528875989548, "paul": 10.311231015602345, "cornell": 12.257141164657659, "chastised": 12.257141164657659, "everyonr": 11.158528875989548, "recharge": 10.059916587321439, "trepidation": 9.954556071663612, "chooses": 10.059916587321439, "ahold": 10.177699622977823, "consequence": 10.870846803537768, "rise": 9.549090963555448, "tariffs": 10.465381695429603, "tackle": 9.312702185491217, "swings": 10.311231015602345, "lading": 11.563993984097714, "safley": 11.563993984097714, "strike": 9.6180838350424, "copper": 12.257141164657659, "hetting": 11.563993984097714, "untuly": 12.257141164657659, "reafy": 10.870846803537768, "univeristy": 11.158528875989548, "junir": 11.563993984097714, "uear": 11.563993984097714, "courthouse": 12.257141164657659, "romeo": 10.870846803537768, "juliet": 10.870846803537768, "tortoise": 10.177699622977823, "attendance": 9.772234514869657, "fuss": 10.870846803537768, "euthanized": 10.870846803537768, "terminal": 9.772234514869657, "cajun": 11.563993984097714, "roast": 10.177699622977823, "wanderer": 12.257141164657659, "shooter": 10.870846803537768, "divorcing": 10.870846803537768, "526": 11.563993984097714, "moneywise": 11.158528875989548, "spikes": 11.563993984097714, "stoop": 9.423927820601442, "doorbell": 11.158528875989548, "nut": 10.870846803537768, "accounts": 9.484552442417877, "resetting": 10.870846803537768, "congradulations": 9.312702185491217, "keyring": 12.257141164657659, "legally": 9.859245891859288, "ptsd": 10.465381695429603, "babytv": 11.158528875989548, "misunderstood": 9.484552442417877, "preapred": 12.257141164657659, "opend": 11.563993984097714, "facial": 12.257141164657659, "repaid": 10.870846803537768, "wetting": 10.311231015602345, "bedtime": 10.465381695429603, "outing": 10.059916587321439, "shakes": 9.366769406761493, "hardwood": 11.158528875989548, "pushy": 10.311231015602345, "commanding": 12.257141164657659, "sur": 10.870846803537768, "decorate": 10.059916587321439, "android": 11.563993984097714, "galaxy": 9.954556071663612, "fend": 9.954556071663612, "draining": 10.870846803537768, "excuses": 9.549090963555448, "village": 9.166098711299343, "twist": 10.311231015602345, "slick": 9.549090963555448, "seamless": 10.870846803537768, "11th": 10.465381695429603, "2001": 10.177699622977823, "tacos": 9.261408891103667, "inconvenient": 9.261408891103667, "convuincing": 12.257141164657659, "devasted": 9.69219180719612, "operations": 11.563993984097714, "tring": 11.563993984097714, "fnd": 11.158528875989548, "mba": 10.177699622977823, "pickey": 12.257141164657659, "cordial": 11.563993984097714, "treads": 12.257141164657659, "runied": 12.257141164657659, "slacker": 10.311231015602345, "inhouse": 12.257141164657659, "consultation": 11.563993984097714, "repairman": 9.69219180719612, "1-2": 11.158528875989548, "mths": 11.563993984097714, "gl": 12.257141164657659, "gma": 12.257141164657659, "scout": 9.6180838350424, "cringe": 9.6180838350424, "a.": 9.772234514869657, "roses": 9.6180838350424, "b.": 12.257141164657659, "c.": 10.647703252223558, "professionally": 9.366769406761493, "mighty": 9.6180838350424, "jousting": 10.311231015602345, "conscience": 9.423927820601442, "outperformed": 12.257141164657659, "bora": 11.563993984097714, "doggy": 8.924936654482455, "pekingese": 10.870846803537768, "chin": 10.311231015602345, "minpin": 11.158528875989548, "chins": 12.257141164657659, "cousing": 10.870846803537768, "estate": 8.791405261857932, "vent": 9.859245891859288, "distract": 9.366769406761493, "earthworm": 10.177699622977823, "curt": 10.870846803537768, "albert": 10.870846803537768, "einstein": 9.772234514869657, "suggestions": 10.647703252223558, "addiction": 8.54356909795335, "sturgis": 10.177699622977823, "vacationing": 9.423927820601442, "bikes": 8.924936654482455, "reputable": 10.177699622977823, "advertised": 10.465381695429603, "sizing": 10.647703252223558, "nasa": 9.549090963555448, "spaceships": 12.257141164657659, "turtles": 9.6180838350424, "menopause": 12.257141164657659, "henry": 10.870846803537768, "winkler": 10.870846803537768, "fonz": 10.870846803537768, "genuine": 9.549090963555448, "accommodating": 10.465381695429603, "layover": 12.257141164657659, "buck": 9.772234514869657, "ebay": 8.701793103168244, "wound": 8.619555004931273, "gushing": 10.870846803537768, "unphased": 10.647703252223558, "neurofeedback": 9.69219180719612, "autism": 11.563993984097714, "trauma-": 11.563993984097714, "issues-": 11.563993984097714, "electro": 11.563993984097714, "retrain": 11.563993984097714, "explaining": 9.69219180719612, "layman": 11.563993984097714, "therapies": 12.257141164657659, "wifes": 9.261408891103667, "withmyself": 12.257141164657659, "stream": 9.69219180719612, "twitch": 9.212618726934235, "11.": 9.859245891859288, "adulting": 9.423927820601442, "too.i": 11.563993984097714, "apropos": 11.563993984097714, "shunned": 10.870846803537768, "container": 9.772234514869657, "baltimore": 10.647703252223558, "consolidating": 11.563993984097714, "scandal": 11.563993984097714, "arond": 11.158528875989548, "refinish": 11.158528875989548, "blossom": 9.859245891859288, "rot": 10.311231015602345, "calcium": 12.257141164657659, "eggshells": 12.257141164657659, "ouija": 10.870846803537768, "pnemonia": 12.257141164657659, "rollercoasters": 8.730780640041496, "announcing": 11.158528875989548, "embracing": 10.870846803537768, "doubles": 10.465381695429603, "undue": 11.563993984097714, "negativity": 10.647703252223558, "charming": 10.311231015602345, "across-the-country": 12.257141164657659, "cramped": 11.563993984097714, "trains": 9.6180838350424, "10-15": 12.257141164657659, "bait": 10.465381695429603, "rows": 10.647703252223558, "jet": 9.261408891103667, "heater": 9.366769406761493, "dismayed": 12.257141164657659, "167k": 12.257141164657659, "rodents": 10.177699622977823, "aspca": 10.177699622977823, "advocate": 9.69219180719612, "26th": 12.257141164657659, "tore": 8.760633603191177, "nighttime": 10.311231015602345, "restrictive": 11.563993984097714, "eater": 9.69219180719612, "readily": 11.158528875989548, "motors": 11.563993984097714, "kirby": 12.257141164657659, "adjustment": 10.647703252223558, "suffice": 10.870846803537768, "thieves": 9.549090963555448, "are-": 11.563993984097714, "marching": 10.647703252223558, "fed-": 12.257141164657659, "them-": 12.257141164657659, "vitamin": 10.465381695429603, "elderberry": 11.563993984097714, "\\": 9.366769406761493, "bermuda": 11.158528875989548, "cricket": 10.059916587321439, "crawl": 9.12164694872851, "finds": 8.791405261857932, "overspent": 12.257141164657659, "mrs.": 10.465381695429603, "doubtfire": 11.563993984097714, "misery": 10.059916587321439, "wealth": 10.870846803537768, "dizzy": 10.870846803537768, "book/music": 11.563993984097714, "silk": 12.257141164657659, "resolve": 9.423927820601442, "entry": 10.647703252223558, "experienced.\\": 11.563993984097714, "maintained": 11.563993984097714, "connor": 10.647703252223558, "preorder": 11.563993984097714, "enchiladas": 10.870846803537768, "excruciating": 10.870846803537768, "improves": 10.465381695429603, "role-": 12.257141164657659, "chiropractor": 12.257141164657659, "nuerofeedback": 12.257141164657659, "doctors-": 12.257141164657659, "neuropathy": 12.257141164657659, "fibro": 10.059916587321439, "caterpillars": 12.257141164657659, "have-to": 11.563993984097714, "encounter": 9.954556071663612, "morningt": 11.563993984097714, "sneezed": 9.6180838350424, "buger": 10.870846803537768, "fatigued": 10.870846803537768, "fatigue": 11.158528875989548, "remaking": 12.257141164657659, "niagara": 10.870846803537768, "integrity": 10.177699622977823, "crier": 12.257141164657659, "folk": 9.954556071663612, "vinegar": 10.059916587321439, "sundae": 10.177699622977823, "5am": 9.484552442417877, "becky": 9.549090963555448, "dissertation": 10.311231015602345, "sight-see": 11.563993984097714, "short-term": 10.870846803537768, "severence": 11.563993984097714, "attributed": 12.257141164657659, "scenery": 9.69219180719612, "partially": 9.772234514869657, "bearings": 11.563993984097714, "obliged": 10.465381695429603, "incessantly": 10.870846803537768, "wahlberg": 12.257141164657659, "tipped": 9.312702185491217, "necessarily": 9.6180838350424, "insight": 10.870846803537768, "broadly": 12.257141164657659, "layed": 11.563993984097714, "ikr": 12.257141164657659, "lemons": 10.465381695429603, "spurred": 11.563993984097714, "matured": 10.311231015602345, "overreactionary": 12.257141164657659, "times.i": 12.257141164657659, "clash": 12.257141164657659, "perspectives": 10.465381695429603, "smother": 11.563993984097714, "airbnb": 9.312702185491217, "5000": 9.549090963555448, "bloomer": 10.870846803537768, "abide": 11.563993984097714, "restless": 11.158528875989548, "wanderlust": 12.257141164657659, "motivator": 10.465381695429603, "problems.i": 11.563993984097714, "temperament": 11.563993984097714, "trust-": 11.563993984097714, "around-": 12.257141164657659, "goldie": 10.059916587321439, "architecture": 10.177699622977823, "lonliness": 10.870846803537768, "hasty": 11.158528875989548, "viewpoint": 11.158528875989548, "tailgates": 11.158528875989548, "rummaging": 10.311231015602345, "sleepless": 10.647703252223558, "sedan": 10.465381695429603, "uhaul": 10.465381695429603, "selfishness": 10.647703252223558, "observe": 10.870846803537768, "subconsciously": 12.257141164657659, "passive": 10.870846803537768, "carnival": 8.619555004931273, "languages": 9.423927820601442, "interpreter": 10.870846803537768, "embassy": 10.870846803537768, "spanisha": 12.257141164657659, "telephone": 10.177699622977823, "revealing": 11.158528875989548, "flips": 9.954556071663612, "cartwheel": 10.177699622977823, "mat": 9.423927820601442, "twirling": 10.647703252223558, "impack": 11.563993984097714, "couldnte": 11.563993984097714, "greek": 9.6180838350424, "gerbil": 10.870846803537768, "gary": 11.158528875989548, "wiht": 10.177699622977823, "hospitality": 12.257141164657659, "emu": 10.465381695429603, "darling": 10.465381695429603, "instance": 9.549090963555448, "awesom": 11.563993984097714, "pallets": 10.870846803537768, "managers": 9.484552442417877, "gobble": 12.257141164657659, "20.": 10.311231015602345, "acne": 10.465381695429603, "scars": 12.257141164657659, "apr": 11.563993984097714, "existed": 9.954556071663612, "crapped": 9.772234514869657, "sportsmans": 12.257141164657659, "imaginative": 11.563993984097714, "deathnote": 11.158528875989548, "copying": 10.647703252223558, "troubled": 12.257141164657659, "doritos": 10.311231015602345, "dew": 10.465381695429603, "hides": 10.177699622977823, "supervisors": 12.257141164657659, "hinder": 11.563993984097714, "spawn": 10.870846803537768, "planted": 9.12164694872851, "ummer": 12.257141164657659, "smelling": 8.619555004931273, "pollen": 10.870846803537768, "tender": 10.465381695429603, "pigeons": 9.859245891859288, "stalking": 9.954556071663612, "summon": 11.158528875989548, "2100": 12.257141164657659, "gazed": 11.563993984097714, "impose": 10.870846803537768, "stiff": 10.647703252223558, "consumed": 11.563993984097714, "cron": 11.563993984097714, "corn": 8.889845334671184, "pork": 10.177699622977823, "panicky": 10.177699622977823, "breathless": 10.870846803537768, "forcefully": 11.158528875989548, "displeased": 10.870846803537768, "pardon": 11.158528875989548, "sha": 12.257141164657659, "morrow": 11.158528875989548, "sheet": 9.859245891859288, "clarinet": 10.465381695429603, "ordeal": 9.079087334309712, "hershey": 9.69219180719612, "pennsylvania": 11.158528875989548, "footlongs": 10.870846803537768, "pre-commercial": 12.257141164657659, "jerry": 9.954556071663612, "navigation": 10.059916587321439, "refresh": 11.563993984097714, "severely": 9.772234514869657, "prized": 9.423927820601442, "reme": 12.257141164657659, "ber": 12.257141164657659, "kentucky": 10.465381695429603, "derby": 10.870846803537768, "whys": 9.954556071663612, "jaw": 10.177699622977823, "admired": 9.312702185491217, "frames": 10.870846803537768, "balling": 9.954556071663612, "paintballing": 11.563993984097714, "inexpesive": 12.257141164657659, "essemtial": 11.563993984097714, "dint": 10.059916587321439, "wo't": 12.257141164657659, "yar": 12.257141164657659, "mysterious": 11.158528875989548, "seagull": 10.177699622977823, "swooped": 10.647703252223558, "endings": 11.158528875989548, "bride": 9.484552442417877, "regal": 12.257141164657659, "theon": 10.870846803537768, "def": 9.261408891103667, "policeman": 9.69219180719612, "sucky": 11.158528875989548, "council": 10.870846803537768, "clerks": 11.158528875989548, "freaky": 9.859245891859288, "yourself/": 11.563993984097714, "yearning": 11.158528875989548, "accents": 10.465381695429603, "amovie": 11.158528875989548, "caption": 11.563993984097714, "strokes": 10.870846803537768, "foids": 10.647703252223558, "offers": 9.166098711299343, "tanning": 10.465381695429603, "beds": 10.311231015602345, "massages": 11.563993984097714, "whiles": 12.257141164657659, "cardio": 9.954556071663612, "brown": 8.568261710543721, "sylvester": 12.257141164657659, "giftcard": 10.870846803537768, "pretzel": 10.870846803537768, "digital": 9.549090963555448, "digitalis": 12.257141164657659, "rabbit": 8.037633459481551, "shine": 9.772234514869657, "owns": 9.261408891103667, "backs": 9.366769406761493, "wth": 11.563993984097714, "modest": 11.563993984097714, "irritable": 10.059916587321439, "whcih": 11.563993984097714, "reimburse": 11.158528875989548, "shipper": 12.257141164657659, "motorist": 10.059916587321439, "louisville": 11.563993984097714, "eggplant": 8.730780640041496, "isalnd": 12.257141164657659, "suicide": 9.484552442417877, "buds": 10.311231015602345, "donut": 9.772234514869657, "yes.my": 10.647703252223558, "kisses": 9.212618726934235, "romance": 9.954556071663612, "entity": 11.563993984097714, "i8": 10.647703252223558, "presumably": 10.647703252223558, "upgraded": 9.69219180719612, "hardships": 10.647703252223558, "newspaper": 9.038265339789458, "disheartens": 12.257141164657659, "goof": 9.423927820601442, ".that": 11.563993984097714, "austin": 10.059916587321439, "dime": 9.772234514869657, "medics": 11.563993984097714, "forgiveness": 10.465381695429603, "niggling": 12.257141164657659, "existence": 10.311231015602345, "cruelty": 9.079087334309712, "advocacy": 12.257141164657659, "enlightening": 12.257141164657659, "haste": 11.563993984097714, "gutter": 9.772234514869657, "twinge": 10.870846803537768, "sisiter": 11.563993984097714, "costumes": 9.549090963555448, "bloody": 9.6180838350424, "steers": 11.563993984097714, "joyous": 10.059916587321439, "celebrations": 10.647703252223558, "keel": 11.563993984097714, "odour": 10.465381695429603, "bs'ed": 11.563993984097714, "\u00a3100": 10.870846803537768, "recklessly": 10.465381695429603, "truthful": 11.158528875989548, "organised": 10.177699622977823, "sting": 9.69219180719612, "banks": 9.423927820601442, "100k": 10.177699622977823, "unwanted": 10.465381695429603, "subordinate": 11.563993984097714, "royale": 11.563993984097714, "pharmacist": 10.870846803537768, "ulterior": 11.563993984097714, "motive": 12.257141164657659, "covet": 11.158528875989548, "pending": 10.465381695429603, "buoyant": 12.257141164657659, "cancellations": 11.563993984097714, "interests": 8.730780640041496, "expects": 10.870846803537768, "graphs": 12.257141164657659, "ti": 10.311231015602345, "thrice": 9.954556071663612, "reconnect": 9.423927820601442, "salaries": 10.311231015602345, "increased": 9.69219180719612, "damper": 10.311231015602345, "rice": 8.472951530739397, "sorrry": 11.158528875989548, "sped": 10.311231015602345, "demon": 10.465381695429603, "lecturer": 10.465381695429603, "shave": 9.212618726934235, "shaggy": 10.870846803537768, "beard": 8.889845334671184, "contruction": 10.870846803537768, "extorted": 10.870846803537768, "numbered": 12.257141164657659, "mentioning": 11.158528875989548, "reporting": 9.772234514869657, "transparent": 10.647703252223558, "spagetti": 12.257141164657659, "apologies": 10.870846803537768, "represaentative": 12.257141164657659, "expand": 10.465381695429603, "passport": 9.212618726934235, "surbeys": 11.158528875989548, "donating": 10.465381695429603, "plasma": 10.059916587321439, "flushed": 10.870846803537768, "52": 12.257141164657659, "rehearsed": 9.772234514869657, "removing": 12.257141164657659, "appendix": 12.257141164657659, "confidant": 10.870846803537768, "cowardly": 11.563993984097714, "worship": 10.465381695429603, "shoulda": 11.563993984097714, "goody": 11.563993984097714, "deathly": 10.059916587321439, "lady-love": 11.563993984097714, "stings": 10.311231015602345, "ywell": 11.563993984097714, "coulda": 12.257141164657659, "raptor": 10.177699622977823, "blissfully": 10.647703252223558, "sheconstantly": 12.257141164657659, "unappreciated": 12.257141164657659, "unnerving": 9.366769406761493, "takeout": 10.177699622977823, "invoke": 11.563993984097714, "previews": 10.059916587321439, "est": 11.563993984097714, "squared": 10.059916587321439, "overcharge": 11.158528875989548, "lickety-split": 12.257141164657659, "distances": 12.257141164657659, "consultant": 10.870846803537768, "firms": 10.870846803537768, "attraction": 9.954556071663612, "wonderland": 11.158528875989548, "1968": 10.647703252223558, "c10": 10.870846803537768, "backfired": 11.563993984097714, "materials": 8.889845334671184, "ie": 10.647703252223558, "'secret": 12.257141164657659, "housewarming": 12.257141164657659, "occurence": 12.257141164657659, "swimmies": 10.870846803537768, "inflatable": 11.158528875989548, "hogging": 12.257141164657659, "3500": 12.257141164657659, "fixin": 12.257141164657659, "removes": 11.563993984097714, "systems": 9.859245891859288, "harley": 11.563993984097714, "shopvac": 10.870846803537768, "hass": 12.257141164657659, "judgemental": 10.311231015602345, "lacks": 12.257141164657659, "bff": 10.465381695429603, "servers": 10.870846803537768, "sociable": 11.563993984097714, "vodka": 10.465381695429603, "inot": 12.257141164657659, "gagged": 10.647703252223558, "watchim": 12.257141164657659, "omelette": 12.257141164657659, "knowwhat": 12.257141164657659, "reconciled": 11.563993984097714, "somemcdonalds": 11.158528875989548, "leash": 8.268157118093384, "prestty": 10.870846803537768, "screensavers": 10.870846803537768, "coud": 10.647703252223558, "sofa": 9.166098711299343, "leather": 9.484552442417877, "imperfections": 10.870846803537768, "tended": 10.059916587321439, "urgent": 10.059916587321439, "bleached": 10.870846803537768, "paralysis": 10.311231015602345, "incompetence": 11.563993984097714, "depressive": 11.563993984097714, "cooled": 10.465381695429603, "stupidest": 11.158528875989548, "barbecue": 9.954556071663612, "ribs": 9.859245891859288, "meats": 11.158528875989548, "sauces": 9.859245891859288, "odor": 9.69219180719612, "spraying": 9.954556071663612, "ts": 11.563993984097714, "footage": 10.870846803537768, "1600": 10.311231015602345, "surviving": 10.465381695429603, "strings": 10.059916587321439, "lumped": 10.870846803537768, "anyplace": 11.563993984097714, "wawa": 12.257141164657659, "unprepared": 8.889845334671184, "bodybuilding": 9.484552442417877, "2-3": 10.647703252223558, "laof": 11.563993984097714, "mold": 8.450478674887338, "gagging": 10.465381695429603, "swipe": 12.257141164657659, "straightened": 9.423927820601442, "bullshit": 11.158528875989548, "goign": 12.257141164657659, "reconcile": 10.311231015602345, "unbalanced": 11.563993984097714, "sugary": 10.870846803537768, "analyst": 10.059916587321439, "salvageable": 10.647703252223558, "yers": 12.257141164657659, "apolitical": 11.563993984097714, "relied": 9.859245891859288, "wobbly": 10.870846803537768, "sega": 10.465381695429603, "contra": 11.158528875989548, "uau": 11.158528875989548, "beam": 12.257141164657659, "egomaniac": 12.257141164657659, "manipulative": 11.563993984097714, "definite": 10.311231015602345, "traidmill": 11.563993984097714, "tomorrrow": 10.870846803537768, "improving": 8.889845334671184, "20-25": 12.257141164657659, "clocks": 10.870846803537768, "stain": 8.428499768168564, "congrats.you": 11.563993984097714, "contests": 10.177699622977823, "ticks": 9.859245891859288, "interaction": 9.772234514869657, "cochroach": 10.647703252223558, "karaoke": 9.423927820601442, "viewed": 11.158528875989548, "exhibits": 11.158528875989548, "keepsakes": 10.465381695429603, "momentos": 10.647703252223558, "clinton.she": 12.257141164657659, "112": 11.563993984097714, "bestfriends": 11.563993984097714, "blanket": 8.472951530739397, "2008": 10.465381695429603, "endeavor": 9.954556071663612, "reffering": 11.563993984097714, "minimally": 12.257141164657659, "mutilated": 10.465381695429603, "carelessness": 9.772234514869657, "ramp": 9.69219180719612, "incidents": 10.311231015602345, "bragged": 10.059916587321439, "severly": 12.257141164657659, "responsive": 12.257141164657659, "sadder": 11.563993984097714, "reasearching": 11.563993984097714, "tiresome": 10.870846803537768, "flag": 9.166098711299343, "negatively": 9.69219180719612, "checkered": 12.257141164657659, "infidelity": 9.954556071663612, "faithfulness": 10.059916587321439, "universe": 9.166098711299343, "soo": 8.760633603191177, "ick": 10.647703252223558, "hydraulic": 12.257141164657659, "instructors": 10.465381695429603, "rapid": 10.177699622977823, "hinders": 10.311231015602345, "fretting": 11.563993984097714, "brightest": 10.465381695429603, "arch": 10.311231015602345, "hecticness": 11.563993984097714, "matthew": 10.177699622977823, "mandated": 12.257141164657659, "voluntary": 11.563993984097714, "evacuation": 11.563993984097714, "fairs": 10.311231015602345, "fashioned": 9.859245891859288, "pleasing": 11.158528875989548, "hovering": 11.563993984097714, "armidillo": 10.870846803537768, "purses": 10.647703252223558, "shopper": 11.563993984097714, "connecticut": 12.257141164657659, "triton": 12.257141164657659, "jon": 10.465381695429603, "boats": 9.859245891859288, "unloading": 10.311231015602345, "dishwasher": 8.96130429865333, "blinker": 9.6180838350424, "haagen": 12.257141164657659, "dazz": 12.257141164657659, "processed": 10.059916587321439, "rental": 9.166098711299343, "exhausted": 8.823153960172512, "exploded": 10.059916587321439, "glassdoor": 11.563993984097714, "reallllyyy": 12.257141164657659, "califoria": 11.563993984097714, "impromptu": 10.311231015602345, "tricked": 10.177699622977823, "2006": 10.177699622977823, "saturdays": 9.772234514869657, "chipmunk": 12.257141164657659, "incurable": 11.158528875989548, "circles": 9.954556071663612, "pill": 9.954556071663612, "appoinment": 10.870846803537768, "dentists": 10.177699622977823, "hooligan": 10.465381695429603, "embrassing": 10.870846803537768, "14th": 9.954556071663612, "rinsing": 11.563993984097714, "unemployment": 8.701793103168244, "eew": 11.563993984097714, "furball": 11.563993984097714, "mudder": 10.465381695429603, "obstacle": 10.177699622977823, "whistling": 10.870846803537768, "ruxpin": 10.647703252223558, "for/about": 11.563993984097714, "wakeboarding": 10.870846803537768, "flawless": 10.647703252223558, "klutz": 11.563993984097714, "organizing": 9.261408891103667, "icky": 10.870846803537768, "peered": 12.257141164657659, "slender": 12.257141164657659, "shadow": 8.701793103168244, "lobster": 9.549090963555448, "shellfish": 10.647703252223558, "bookcases": 11.158528875989548, "irritate": 10.177699622977823, "shoplifted": 10.465381695429603, "carrot": 10.311231015602345, "practising": 11.158528875989548, "costa": 10.177699622977823, "rica": 10.177699622977823, "incase": 10.311231015602345, "unbrellas": 10.870846803537768, "spontaneously": 10.870846803537768, "umbrellas": 10.870846803537768, "pessimism": 12.257141164657659, "cornhole": 9.261408891103667, "cancerous": 10.177699622977823, "benign": 10.177699622977823, "obstruct": 10.870846803537768, "scold": 8.701793103168244, "docs": 11.563993984097714, "massage": 9.166098711299343, "unisef": 12.257141164657659, "cirqe": 10.870846803537768, "tourney": 10.177699622977823, "20-8": 12.257141164657659, "coaching": 10.177699622977823, "pitchers": 10.311231015602345, "benefited": 11.563993984097714, "brevity": 10.870846803537768, "bladder": 10.870846803537768, "stones": 9.772234514869657, "immensaly": 11.563993984097714, "jones": 9.859245891859288, "releases": 11.158528875989548, "hateful": 10.647703252223558, "videogames": 9.69219180719612, "cyclical": 11.563993984097714, "advocates": 10.870846803537768, "mistreat": 10.870846803537768, "breeder": 10.647703252223558, "undomesticated": 12.257141164657659, "oklahoma": 9.859245891859288, "chargers": 8.760633603191177, "plagued": 11.563993984097714, "routines": 10.059916587321439, "region": 9.954556071663612, "handkerchief": 10.870846803537768, "stan": 10.870846803537768, "mikita": 10.870846803537768, "blackhawks": 11.563993984097714, "doubts": 9.954556071663612, "differences": 10.177699622977823, "stew": 10.465381695429603, "luckiest": 9.772234514869657, "mule": 10.059916587321439, "canyon": 9.366769406761493, "arizona": 10.311231015602345, "sheer": 10.647703252223558, "judgment": 9.6180838350424, "seinfeld": 10.647703252223558, "dh": 11.563993984097714, "smooth": 8.54356909795335, "cherokee": 11.563993984097714, "hella": 12.257141164657659, "feast": 9.549090963555448, "geniuses": 11.158528875989548, "t.v": 11.563993984097714, "arrives": 9.12164694872851, "warmer": 11.563993984097714, "sweaters": 11.158528875989548, "outrageous": 10.870846803537768, "copies": 9.859245891859288, "eles": 11.563993984097714, "jumbled": 12.257141164657659, "ong": 11.158528875989548, "discs": 10.870846803537768, "nite": 10.647703252223558, "getme": 12.257141164657659, "soak": 10.311231015602345, "malls": 10.465381695429603, "towns": 9.549090963555448, "nba2k": 11.563993984097714, "2k": 12.257141164657659, "proam": 12.257141164657659, "pusuing": 11.563993984097714, "pursued": 11.563993984097714, "certified": 9.261408891103667, "redsox": 10.870846803537768, "pottty": 11.563993984097714, "pullups": 11.158528875989548, "reverse": 9.549090963555448, "housework": 8.96130429865333, "forbid": 12.257141164657659, "stinkswhen": 11.563993984097714, "pleasantly": 8.593579518528012, "touristy": 10.870846803537768, "kidney": 8.96130429865333, "instances": 10.177699622977823, "attempted": 9.212618726934235, "abductions": 10.465381695429603, "exploitation": 12.257141164657659, "masters": 8.23178947392251, "liking": 8.791405261857932, "quicker": 9.6180838350424, "youve": 10.311231015602345, "homicides": 11.563993984097714, "produce": 9.423927820601442, "inland": 10.465381695429603, "katrina": 10.311231015602345, "nolo": 12.257141164657659, "pneumonia": 11.563993984097714, "lemonade": 12.257141164657659, "sprite": 11.158528875989548, "u.s": 11.158528875989548, "revolted": 10.647703252223558, "theresa": 10.870846803537768, "ohio": 10.311231015602345, "buckeyes": 10.647703252223558, "6-pack": 10.870846803537768, "overwhelmingly": 10.870846803537768, "regard": 10.311231015602345, "padlock": 12.257141164657659, "turmoil": 9.859245891859288, "vitriol": 11.563993984097714, "trifecta": 11.563993984097714, "foolishly": 12.257141164657659, "phat": 10.870846803537768, "caht": 11.563993984097714, "eyed": 9.366769406761493, "extactic": 10.870846803537768, "farmer": 9.69219180719612, "prove": 8.760633603191177, "mistakenly": 9.484552442417877, "arguements": 12.257141164657659, "ovation": 11.563993984097714, "roasted": 11.158528875989548, "plunge": 9.772234514869657, "bedtimes": 10.870846803537768, "educated": 10.059916587321439, "holder": 10.311231015602345, "gonns": 12.257141164657659, "heldped": 12.257141164657659, "rustling": 9.954556071663612, "getter": 11.563993984097714, "buffets": 10.059916587321439, "dmvs": 11.563993984097714, "frogs": 9.954556071663612, "cornered": 10.465381695429603, "frog": 9.166098711299343, "technician": 9.69219180719612, "tipping": 10.870846803537768, "toss": 10.177699622977823, "twins": 8.286849251105536, "thought.but": 12.257141164657659, "osu": 12.257141164657659, "opposed": 10.059916587321439, "torture": 9.423927820601442, "weirded": 10.177699622977823, "nightgown": 9.772234514869657, "t-shirt": 8.760633603191177, "lingerie": 11.563993984097714, "kkind": 11.563993984097714, "macbook": 10.647703252223558, "prone": 10.311231015602345, "ok.i": 12.257141164657659, "screwballs": 11.158528875989548, "creamsicle": 11.563993984097714, "underwhelming": 9.772234514869657, "hut": 9.312702185491217, "undercooks": 11.158528875989548, "ht": 10.870846803537768, "wheels": 8.760633603191177, "hurl": 10.870846803537768, "incorporate": 10.870846803537768, "lighten": 12.257141164657659, "theem": 12.257141164657659, "doorsteps": 11.563993984097714, "normalized": 10.870846803537768, "socialization": 12.257141164657659, "physician": 10.870846803537768, "overthink": 10.870846803537768, "ishould": 12.257141164657659, "subjects": 9.69219180719612, "hime": 10.311231015602345, "exes": 11.158528875989548, "basking": 10.870846803537768, "yale": 9.954556071663612, "tanzania": 12.257141164657659, "his/her": 10.059916587321439, "vino": 11.563993984097714, "superstitious": 10.311231015602345, "mushrooms": 11.158528875989548, "nevus": 10.870846803537768, "anormal": 12.257141164657659, "defying": 10.870846803537768, "spanking": 10.177699622977823, "spanked": 10.311231015602345, "sparingly": 12.257141164657659, "panther": 10.177699622977823, "affects": 10.647703252223558, "up.i": 11.563993984097714, "re-living": 10.647703252223558, "needle": 9.69219180719612, "half-way": 11.563993984097714, "waits": 10.059916587321439, "clunker": 11.563993984097714, "someting": 10.465381695429603, "somethig": 12.257141164657659, "warp": 11.158528875989548, "demoralizing": 12.257141164657659, "only-": 12.257141164657659, "monogomous": 11.563993984097714, "juinor": 11.563993984097714, "purposely": 9.772234514869657, "rarer": 11.563993984097714, "frend": 11.563993984097714, "nachos": 9.484552442417877, "devour": 11.158528875989548, "creamery": 10.311231015602345, "gaining": 9.6180838350424, "converse": 10.311231015602345, "iirreplaceable": 11.563993984097714, "innings": 10.870846803537768, "division": 9.772234514869657, "link": 9.6180838350424, "ads": 9.859245891859288, "camaro": 10.177699622977823, "regime": 10.465381695429603, "revenge": 9.6180838350424, "ids": 11.563993984097714, "scrapbook": 8.96130429865333, "cangratulations": 11.563993984097714, "sketch": 12.257141164657659, "entitlement": 11.158528875989548, "vaccuum": 10.647703252223558, "vacuums": 10.465381695429603, "wreckers": 12.257141164657659, "12am": 11.158528875989548, "stoic-looking": 12.257141164657659, "skis": 10.311231015602345, "thriving": 9.954556071663612, "dog-watch": 10.870846803537768, "slow-moving": 11.563993984097714, "bluegrass": 10.647703252223558, "nugget": 10.177699622977823, "spur": 10.177699622977823, "lifeless": 10.465381695429603, "pitter-patter": 12.257141164657659, "befeore": 12.257141164657659, "weakness": 10.465381695429603, "balloon": 10.647703252223558, "bf": 9.954556071663612, "legos": 9.12164694872851, "prisoners": 10.870846803537768, "cuss": 11.158528875989548, "teared": 10.311231015602345, "mornings": 8.855943782995503, "traumas": 10.870846803537768, "roblox": 10.870846803537768, "verdict": 11.563993984097714, "rattler": 10.870846803537768, "antonio": 10.059916587321439, "shaky": 10.177699622977823, "rub": 9.549090963555448, "accessible": 10.870846803537768, "bringin": 12.257141164657659, "achievnment": 11.563993984097714, "unloading.was": 12.257141164657659, "copic": 11.563993984097714, "markers": 10.177699622977823, "mailed": 10.311231015602345, "cracker": 10.177699622977823, "jacks": 9.859245891859288, "golfing": 10.465381695429603, "pole": 8.855943782995503, "dared": 9.859245891859288, "[": 9.366769406761493, "bleep": 12.257141164657659, "]": 9.366769406761493, "millicentimeter": 12.257141164657659, "sponge": 11.158528875989548, "provides": 10.870846803537768, "regretting": 10.870846803537768, "curiousity": 11.563993984097714, "bomber": 10.870846803537768, "updated": 9.6180838350424, "clippers": 11.158528875989548, "nails": 9.038265339789458, "constructs": 11.563993984097714, "appalling": 10.647703252223558, "alcoholics": 11.563993984097714, "homebody": 12.257141164657659, "reminding": 9.954556071663612, "maroon": 10.059916587321439, "infamous": 11.563993984097714, "anabolic": 10.870846803537768, "premade": 10.870846803537768, "bruh": 10.647703252223558, "quotes": 10.647703252223558, "cartilage": 10.870846803537768, "pierced": 10.311231015602345, "tattoo": 8.450478674887338, "toyota": 9.166098711299343, "2008-2012": 12.257141164657659, "tee": 10.177699622977823, "kimchi": 9.423927820601442, "comparing": 10.177699622977823, "budweiser": 11.158528875989548, "induldge": 11.563993984097714, "takin": 10.870846803537768, "brindle": 12.257141164657659, "shortest": 11.563993984097714, "gioter": 11.563993984097714, "minerals": 11.563993984097714, "worrier": 11.563993984097714, "correcting": 11.158528875989548, "lackadaisical": 10.311231015602345, "processor": 10.059916587321439, "teslas": 11.563993984097714, "cosigned": 9.954556071663612, "understanding.yes": 12.257141164657659, "trolls": 9.859245891859288, "onine": 10.870846803537768, "laps": 10.870846803537768, "gateway": 11.563993984097714, "3000": 10.465381695429603, "unforgetable": 12.257141164657659, "espeially": 12.257141164657659, "funnel": 9.772234514869657, "hinted": 10.870846803537768, "suggestive": 12.257141164657659, "remark": 12.257141164657659, "duke": 10.177699622977823, "ranger": 12.257141164657659, "fermented": 11.563993984097714, "napa": 11.563993984097714, "cabbage": 11.563993984097714, "narcissistic": 10.647703252223558, "shredded": 9.549090963555448, "8-pack": 11.563993984097714, "lottory": 11.563993984097714, "resturaunt": 10.465381695429603, "you.all": 12.257141164657659, "syrup": 10.647703252223558, "ensured": 10.870846803537768, "obedience": 9.6180838350424, "distinction": 10.870846803537768, "mans": 10.177699622977823, "decadent": 11.563993984097714, "pinnacle": 10.870846803537768, "typing": 10.465381695429603, "hte": 11.158528875989548, "dumpsters": 10.647703252223558, "overpopulation": 10.870846803537768, "cuba": 10.177699622977823, "mourning": 12.257141164657659, "palmetto": 10.465381695429603, "raid": 10.870846803537768, "possessed": 11.563993984097714, "attracts": 10.465381695429603, "shen": 11.563993984097714, "swollen": 9.484552442417877, "tub": 8.999044626636175, "exercised": 10.647703252223558, "visual": 10.311231015602345, "undercooked.still": 12.257141164657659, "middle-school": 10.870846803537768, "positions": 9.549090963555448, "good.i": 11.158528875989548, "whoopeee": 11.563993984097714, "lil": 9.423927820601442, "voiceover/musician": 12.257141164657659, "freelancing": 11.563993984097714, "upped": 12.257141164657659, "whle": 11.563993984097714, "maintaining": 10.465381695429603, "conrats": 11.563993984097714, "subaru": 9.954556071663612, "wrx": 10.647703252223558, "whiskey": 9.69219180719612, "vibe": 10.311231015602345, "hammock": 9.12164694872851, "auto-immune": 9.954556071663612, "lifes": 10.059916587321439, "surpassing": 12.257141164657659, "dui": 9.954556071663612, "straw": 9.69219180719612, "complicate": 11.158528875989548, "no-win": 12.257141164657659, "chute": 10.465381695429603, "compensate": 10.465381695429603, "overbearing": 10.465381695429603, "backfires": 11.158528875989548, "self-respect": 10.647703252223558, "desperately": 8.96130429865333, "scheme": 10.465381695429603, "employed": 9.079087334309712, "nutshell": 12.257141164657659, "intimidated": 10.465381695429603, "geta": 11.563993984097714, "updates": 10.647703252223558, "forehead": 10.647703252223558, "crickets": 10.311231015602345, "dubia": 11.563993984097714, "bouts": 11.158528875989548, "indicated": 12.257141164657659, "yaya": 11.563993984097714, "trusts": 9.954556071663612, "statistically": 11.158528875989548, "positivity": 9.859245891859288, "though-": 10.870846803537768, "5pm": 10.870846803537768, "hammered": 12.257141164657659, "wildlife": 9.166098711299343, "fine-": 12.257141164657659, "waddled": 11.158528875989548, "away-": 12.257141164657659, "wold": 10.311231015602345, "firebomb": 11.158528875989548, "spoons": 11.158528875989548, "jenny": 12.257141164657659, "craig": 12.257141164657659, "booking": 10.647703252223558, "drowns": 10.870846803537768, "ordinance": 10.870846803537768, "screens": 10.465381695429603, "highs": 10.870846803537768, "todays": 10.311231015602345, "titled": 11.563993984097714, "misbehave": 11.563993984097714, "jelous": 10.059916587321439, "trial": 9.423927820601442, "refunded": 9.423927820601442, "arg": 10.870846803537768, "rep": 9.366769406761493, "refunding": 11.158528875989548, "aug": 10.177699622977823, "acct": 11.563993984097714, "snotty": 10.647703252223558, "disrupted": 10.647703252223558, "paleo": 12.257141164657659, "restricted": 12.257141164657659, "reps": 10.647703252223558, "disguised": 10.870846803537768, "manner": 9.212618726934235, "epilepsy": 10.465381695429603, "mri": 9.038265339789458, "atention": 11.563993984097714, "bruising": 12.257141164657659, "dash": 10.059916587321439, "skys": 11.563993984097714, "venture": 9.859245891859288, "nominatiin": 12.257141164657659, "honour": 11.563993984097714, "transport": 9.772234514869657, "commute": 10.177699622977823, "commuting": 9.954556071663612, "punctuality": 11.563993984097714, "slowpoke": 10.870846803537768, "re-take": 11.563993984097714, "guided": 10.465381695429603, "-but": 11.158528875989548, "slippy": 12.257141164657659, "setback": 10.870846803537768, "memoeries": 12.257141164657659, "specified": 11.563993984097714, "fiances": 10.059916587321439, "puzzling": 10.870846803537768, "surface": 9.366769406761493, "inevitably": 10.647703252223558, "phoenix": 10.647703252223558, "mangrove": 12.257141164657659, "waterslide": 10.059916587321439, "collge": 11.563993984097714, "187": 11.158528875989548, "lb": 10.059916587321439, "140": 10.870846803537768, "maintence": 11.563993984097714, "spoiling": 10.177699622977823, "repaving": 11.158528875989548, "becasue": 10.059916587321439, "unappreciative": 11.563993984097714, "childcare": 10.647703252223558, "sank": 10.465381695429603, "activist": 10.870846803537768, "protest": 10.177699622977823, "ihave": 11.563993984097714, "ebery": 11.563993984097714, "heartwarming": 9.772234514869657, "ther": 9.954556071663612, "jinxing": 12.257141164657659, "forwarded": 11.563993984097714, "drought": 11.158528875989548, "wher": 12.257141164657659, "bargains": 11.158528875989548, "therejection": 11.563993984097714, "heightened": 12.257141164657659, "tyme": 11.563993984097714, "pans": 10.465381695429603, "labyrinth": 10.870846803537768, "guillermo": 11.563993984097714, "del": 11.563993984097714, "toro": 11.563993984097714, "injuring": 11.563993984097714, "upward": 12.257141164657659, "mobility": 11.563993984097714, "30mins": 10.465381695429603, "johnny": 10.465381695429603, "oldie": 11.158528875989548, "connection": 8.701793103168244, "vietnam": 10.647703252223558, "mountian": 10.870846803537768, "wired": 10.059916587321439, "unplug": 11.158528875989548, "modem": 11.563993984097714, "88": 10.177699622977823, "swet": 11.563993984097714, "crashes": 10.177699622977823, "everynight": 10.465381695429603, "11pm": 10.870846803537768, "grassy": 11.158528875989548, "facorite": 11.563993984097714, "29th": 10.465381695429603, "shocker": 10.311231015602345, "mandela": 10.870846803537768, "paths": 11.158528875989548, "craziest": 9.079087334309712, "s.a.t": 10.870846803537768, "trails": 10.177699622977823, "token": 12.257141164657659, "deepest": 9.6180838350424, "darkest": 9.859245891859288, "barista": 8.924936654482455, "courageous": 10.177699622977823, "thunderstorms": 9.079087334309712, "malibu": 12.257141164657659, "oppurtunites": 11.563993984097714, "freelancer": 10.465381695429603, "coconut": 9.772234514869657, "agre": 11.563993984097714, "self-employe": 12.257141164657659, "unsupervised": 12.257141164657659, "shepard": 10.465381695429603, "destress": 10.311231015602345, "capacities": 11.563993984097714, "backup": 9.484552442417877, "fivel": 10.870846803537768, "paranoid": 8.791405261857932, "default": 11.158528875989548, "waterfall": 9.954556071663612, "reflected": 12.257141164657659, "eliminated": 10.870846803537768, "sporting": 10.177699622977823, "x": 9.772234514869657, "skateboarding": 9.772234514869657, "bearable": 11.563993984097714, "fleshed": 11.563993984097714, "script": 10.311231015602345, "foreshadowing": 12.257141164657659, "images": 9.859245891859288, "tyler": 12.257141164657659, "ca": 10.647703252223558, "alligator": 9.366769406761493, "315lbs": 11.563993984097714, "companions": 9.423927820601442, "budgie": 10.870846803537768, "headstart": 10.465381695429603, "peanuts": 10.311231015602345, "9-5": 11.158528875989548, "kaching": 10.870846803537768, "kaaaching": 11.563993984097714, "summing": 11.563993984097714, "craft": 9.312702185491217, "wheelies": 11.563993984097714, "carbon": 10.870846803537768, "rigid": 11.158528875989548, "springy": 11.563993984097714, "opting": 11.563993984097714, "conventional": 11.563993984097714, "hypocrit": 12.257141164657659, "preach": 11.158528875989548, "pollution": 11.158528875989548, "tenfold": 10.870846803537768, "him/": 11.563993984097714, "splashed": 10.177699622977823, "automation": 11.563993984097714, "sprang": 11.158528875989548, "o+": 11.563993984097714, "aught": 11.563993984097714, "dep": 11.563993984097714, "loner": 9.69219180719612, "nirvana": 11.563993984097714, "sounce": 11.563993984097714, "bullseye": 10.647703252223558, ".45": 10.870846803537768, "magnum": 10.465381695429603, "mags": 11.563993984097714, "44": 11.158528875989548, "17.": 10.311231015602345, "scholarships": 9.859245891859288, "footprints": 11.158528875989548, "aviation": 11.563993984097714, "/oh": 11.563993984097714, "larger": 9.484552442417877, "networking": 9.772234514869657, "checkin": 11.563993984097714, "phenomena": 11.563993984097714, "disinterested": 11.158528875989548, "seaweed": 11.158528875989548, "salted": 10.647703252223558, "crunchy": 11.563993984097714, "hadly": 11.563993984097714, "transported": 10.870846803537768, "deja": 11.563993984097714, "vu": 11.563993984097714, "imagining": 10.177699622977823, "oculus": 9.366769406761493, "rift": 9.366769406761493, "virtual": 9.954556071663612, "parachuting": 10.311231015602345, "parachute": 10.311231015602345, "malfunction": 9.12164694872851, "antagonistic": 10.870846803537768, "disrespects": 10.465381695429603, "arm": 8.146267300484347, "disrespected": 11.563993984097714, "1995": 10.311231015602345, "camry": 9.954556071663612, "intimate": 9.954556071663612, "stunk": 9.859245891859288, "chained": 10.311231015602345, "ink": 10.647703252223558, "genre": 9.484552442417877, "donkey": 10.870846803537768, "pikachu": 11.158528875989548, "1999.": 11.158528875989548, "cancun": 11.563993984097714, "creeps": 9.079087334309712, "strained": 11.563993984097714, "mustang": 9.12164694872851, "resent": 10.870846803537768, "sewing": 9.69219180719612, "exceptional": 10.870846803537768, "retrace": 10.059916587321439, "meowing": 9.772234514869657, "nooooooo": 11.563993984097714, "squaking": 12.257141164657659, "imortant": 12.257141164657659, "mt": 9.261408891103667, "rushmore": 12.257141164657659, "dakota": 10.311231015602345, "orderd": 11.563993984097714, "tshirt": 9.484552442417877, "limited": 9.366769406761493, "granddad": 9.859245891859288, "fished": 10.870846803537768, "re-register": 12.257141164657659, "'first": 10.465381695429603, "christmases": 9.954556071663612, "reminder": 8.701793103168244, "intensely": 10.465381695429603, "pto": 10.177699622977823, "sumer": 10.647703252223558, "good.its": 11.563993984097714, "habbits": 11.563993984097714, "pretending": 10.059916587321439, "hourly": 11.158528875989548, "intentionally": 9.484552442417877, "nods": 11.158528875989548, "engages": 11.563993984097714, "busies": 11.563993984097714, "proven": 11.158528875989548, "portrait": 11.563993984097714, "studio": 9.859245891859288, "twos": 11.563993984097714, "risking": 10.870846803537768, "firts": 11.563993984097714, "timeless": 10.647703252223558, "odyssey": 11.158528875989548, "wouls": 11.563993984097714, "gre": 9.261408891103667, "slacking": 9.366769406761493, "afloat": 9.954556071663612, "accordingly": 10.647703252223558, "greatness": 11.158528875989548, "freinds": 10.870846803537768, "credit.i": 12.257141164657659, "phew": 9.261408891103667, "ridley": 10.870846803537768, "stellar": 9.954556071663612, "bhb": 10.870846803537768, "salts": 10.870846803537768, "intrigued": 9.772234514869657, "worthless": 9.484552442417877, "announcements": 10.647703252223558, "gator": 11.158528875989548, "seducing": 11.563993984097714, "actress": 10.870846803537768, "marinating": 11.563993984097714, "predict": 9.69219180719612, "ironing": 11.563993984097714, "devils": 10.870846803537768, "busier": 10.647703252223558, "meg": 9.212618726934235, "bore": 12.257141164657659, "yukon": 12.257141164657659, "knox": 10.311231015602345, "ilfe": 11.563993984097714, "revolves": 10.647703252223558, "reusing": 11.563993984097714, "combinient": 11.563993984097714, "finace": 12.257141164657659, "mosquito": 9.549090963555448, "preform": 10.465381695429603, "odometer": 10.870846803537768, "meatballs": 10.870846803537768, "countywide": 11.563993984097714, "me.it": 12.257141164657659, "sneaker": 11.563993984097714, "dunking": 11.563993984097714, "sneakers": 10.870846803537768, "ob": 10.177699622977823, "lanterns": 11.158528875989548, "schoolers": 11.563993984097714, "balding": 12.257141164657659, "scalp": 11.563993984097714, "cowering": 12.257141164657659, "smoky": 12.257141164657659, "feature": 9.772234514869657, "nifty": 11.158528875989548, "hardcopy": 11.563993984097714, "oy": 11.158528875989548, "pa": 10.311231015602345, "tres": 10.870846803537768, "leche": 10.870846803537768, "lightbulb": 12.257141164657659, "80k": 10.870846803537768, "flaky": 10.311231015602345, "dane": 12.257141164657659, "underwent": 10.870846803537768, "tofu": 10.647703252223558, "jittery": 10.059916587321439, "reason-": 11.563993984097714, "perfection": 10.177699622977823, "well.and": 11.563993984097714, "peopel": 11.563993984097714, "therapist": 8.855943782995503, "mina": 12.257141164657659, "manifests": 12.257141164657659, "domino": 10.311231015602345, "plates": 8.889845334671184, "glutton": 11.563993984097714, "piles": 10.870846803537768, "piled": 10.465381695429603, "scamp": 10.870846803537768, "freshly": 11.158528875989548, "aching": 11.158528875989548, "agony": 11.158528875989548, "palpable": 12.257141164657659, "rugrats": 9.772234514869657, "caregivers": 11.563993984097714, "girlfirend": 10.465381695429603, "disorder": 9.859245891859288, "turkish": 10.647703252223558, "bazaar": 12.257141164657659, "tyke": 10.465381695429603, "commands": 9.166098711299343, "touches": 11.158528875989548, "spme": 12.257141164657659, "piad": 12.257141164657659, "peeve": 9.484552442417877, "litterbugs": 11.563993984097714, "butts": 10.177699622977823, "sneeze": 9.954556071663612, "sling": 10.647703252223558, "doorhandle": 10.870846803537768, "sanitizing": 11.563993984097714, "makeover": 9.954556071663612, "makeovers": 11.563993984097714, "peeing": 9.079087334309712, "med/surg": 12.257141164657659, "imo": 10.059916587321439, "somedays": 10.870846803537768, "handstand": 10.870846803537768, "burp": 10.465381695429603, "silent": 9.366769406761493, "celiac": 10.870846803537768, "vegetable": 9.312702185491217, "juices": 10.177699622977823, "smoothies": 10.465381695429603, "nutrients": 11.563993984097714, "pear": 11.563993984097714, "allergic/intolerant": 12.257141164657659, "foods-": 12.257141164657659, "veggies-": 12.257141164657659, "sibo": 12.257141164657659, "dyes/chemicals": 12.257141164657659, "stashed": 12.257141164657659, "transferred": 8.96130429865333, "contemplate": 12.257141164657659, "gripping": 11.563993984097714, "restaruant": 10.870846803537768, "barn": 9.549090963555448, "rethink": 10.177699622977823, "splint": 11.158528875989548, "presention": 10.870846803537768, "frineds": 11.563993984097714, "slices": 9.772234514869657, "aways": 12.257141164657659, "hearted": 10.870846803537768, "clocked": 10.311231015602345, "arrest": 10.465381695429603, "brag": 9.69219180719612, "granola": 10.647703252223558, "one-": 12.257141164657659, "full-": 12.257141164657659, "4am": 9.423927820601442, "cobbler": 12.257141164657659, "24.7": 10.870846803537768, "creeped": 9.69219180719612, "disappeared": 9.549090963555448, "locking": 12.257141164657659, "now-": 11.158528875989548, "surethe": 12.257141164657659, "wrestle": 10.177699622977823, "polar": 11.563993984097714, "hiphop": 12.257141164657659, "minte": 11.563993984097714, "gad": 12.257141164657659, "millionaire": 9.484552442417877, "marathons": 10.311231015602345, "sacrificed": 10.465381695429603, "buried": 10.311231015602345, "writting": 10.870846803537768, "pratice": 12.257141164657659, "pre-k": 9.69219180719612, "moviepass": 10.177699622977823, "viable": 11.563993984097714, "brink": 11.158528875989548, "purchasing": 9.6180838350424, "ethiopian": 12.257141164657659, "rival": 11.563993984097714, "bights": 11.563993984097714, "reads": 11.563993984097714, "calendar": 10.465381695429603, "buyer": 9.212618726934235, "pottery": 11.563993984097714, "mini": 9.423927820601442, "ashtray": 12.257141164657659, "lockdown": 12.257141164657659, "ares": 11.158528875989548, "browse": 10.465381695429603, "around.i": 11.563993984097714, "shorthanded": 10.647703252223558, "arnb": 10.870846803537768, "interrupting": 10.059916587321439, "disappears": 10.870846803537768, "aomething": 11.563993984097714, "pantyhose": 11.158528875989548, "parakeet": 10.465381695429603, "polly": 10.647703252223558, "shrine": 12.257141164657659, "strangers": 8.673622226201548, "pressures": 11.563993984097714, "adulthood": 10.465381695429603, "doo": 10.647703252223558, "irony": 10.647703252223558, "friemd": 11.563993984097714, "devistated": 10.311231015602345, "outof": 11.563993984097714, "firat": 11.563993984097714, "rewatching": 10.465381695429603, "downgrade": 11.563993984097714, "striped": 10.870846803537768, "jerker": 10.647703252223558, "holocaust": 10.870846803537768, "suppies": 11.563993984097714, "roomful": 10.870846803537768, "labeled": 10.465381695429603, "dean": 10.177699622977823, "sacrifices": 11.563993984097714, "friend/co-worker": 10.870846803537768, "splurge": 10.059916587321439, "shadows": 9.484552442417877, "juse": 11.563993984097714, "aftermath": 10.870846803537768, "nick": 10.311231015602345, "receiver": 10.465381695429603, "recentyl": 10.870846803537768, "mayber": 12.257141164657659, "aog": 11.158528875989548, "tvs": 10.311231015602345, "wathcing": 11.563993984097714, "blackk": 11.563993984097714, "david": 10.647703252223558, "spade": 12.257141164657659, "farley": 12.257141164657659, "iused": 12.257141164657659, "rc": 10.311231015602345, "brital": 12.257141164657659, "wits": 10.647703252223558, "babysitters": 11.158528875989548, "impulse": 11.158528875989548, "slithery": 12.257141164657659, "cuddle": 9.366769406761493, "hairs": 10.059916587321439, "soured": 12.257141164657659, "campions": 11.563993984097714, "santa": 9.423927820601442, "fe": 10.647703252223558, "obeying": 11.563993984097714, "hapened": 11.563993984097714, "shoveling": 11.563993984097714, "shovel": 10.177699622977823, "nig": 11.563993984097714, "joys": 9.366769406761493, "saddening": 10.177699622977823, "pees": 10.177699622977823, "pennys": 12.257141164657659, "passesd": 11.563993984097714, "detroit": 10.647703252223558, "chewy": 12.257141164657659, "crust": 10.870846803537768, "teh": 9.166098711299343, "inside.i": 12.257141164657659, "ban": 9.954556071663612, "agree.they": 11.563993984097714, "calculated": 10.870846803537768, "55.": 11.158528875989548, "53": 12.257141164657659, "realtime": 12.257141164657659, "gassed": 10.647703252223558, "tentacles": 11.158528875989548, "wriggling": 10.870846803537768, "scraped": 9.366769406761493, "een": 10.870846803537768, "pooed": 9.954556071663612, "babe": 10.870846803537768, "ruth": 10.870846803537768, "tall1": 11.563993984097714, "foreigner": 10.177699622977823, "parklands": 11.563993984097714, "focussed": 12.257141164657659, "cnn": 10.465381695429603, "parcel": 8.114006438266125, "otehr": 10.311231015602345, "down-sizing": 10.870846803537768, "the4": 11.563993984097714, "briliant": 11.563993984097714, "zealand": 9.954556071663612, "postal": 10.870846803537768, "rambling": 11.563993984097714, "cues": 11.158528875989548, "becah": 11.563993984097714, "favourite": 8.179603720751938, "229": 10.870846803537768, "+": 10.059916587321439, "sammy": 10.870846803537768, "packet": 9.6180838350424, "wilpower": 12.257141164657659, "confusion": 11.563993984097714, "paret": 11.563993984097714, "reshipped": 12.257141164657659, "administration": 9.423927820601442, "mess.but": 12.257141164657659, "hppened": 11.563993984097714, "separately": 10.465381695429603, "functionality": 12.257141164657659, "nicely": 9.484552442417877, "mock": 10.059916587321439, "hose": 9.366769406761493, "belgian": 10.870846803537768, "thins": 11.158528875989548, "ith": 12.257141164657659, "horticulture": 12.257141164657659, "veg": 9.772234514869657, "categories": 10.870846803537768, "preferential": 12.257141164657659, "carer": 12.257141164657659, "legend": 10.465381695429603, "emptied": 10.177699622977823, "sock": 10.177699622977823, "earns": 9.954556071663612, "mugged": 9.954556071663612, "seniority": 10.647703252223558, "autopilot": 9.079087334309712, "devotion": 11.158528875989548, "no-one": 11.563993984097714, "fisrt": 11.563993984097714, "betraying": 9.954556071663612, "thikn": 11.563993984097714, "effortlessly": 11.563993984097714, "shopkeeper": 10.870846803537768, "meetup": 11.563993984097714, "presenter": 9.69219180719612, "yeah-": 11.563993984097714, "46": 10.870846803537768, "shootings": 9.954556071663612, "bbc": 11.563993984097714, "iplayer": 12.257141164657659, "branches": 9.69219180719612, "tapping": 9.261408891103667, "cutlery": 10.870846803537768, "korn": 10.870846803537768, "toured": 10.647703252223558, "swung": 11.158528875989548, "whattttttt": 11.563993984097714, "details": 8.646223252013433, "sedans": 10.647703252223558, "designs": 10.059916587321439, "understoof": 12.257141164657659, "somene": 10.870846803537768, "behing": 11.563993984097714, "yep.boy": 12.257141164657659, "experiment": 10.311231015602345, "skyping": 11.158528875989548, "funded": 11.563993984097714, "encouraged": 9.166098711299343, "convention": 8.96130429865333, "knots": 10.647703252223558, "wasting": 9.312702185491217, "dosnt": 9.772234514869657, "float": 10.311231015602345, "burden.so": 12.257141164657659, "intruder": 8.791405261857932, "charger": 9.549090963555448, "grrrrr": 10.870846803537768, "counterparts": 12.257141164657659, "tardiness": 11.563993984097714, "advised": 10.465381695429603, "grain": 10.311231015602345, "tampering": 12.257141164657659, "regimen": 11.563993984097714, "wht": 11.158528875989548, "quarterly": 9.954556071663612, "stuttering": 10.311231015602345, "vintage": 10.059916587321439, "ultra": 12.257141164657659, "toaccording": 12.257141164657659, "tenant": 10.647703252223558, "pupper": 9.954556071663612, "acdc": 10.177699622977823, "touring": 10.311231015602345, "guitarist": 10.311231015602345, "keet": 11.563993984097714, "racoon": 9.772234514869657, "protection": 10.311231015602345, "offender": 12.257141164657659, "anythng": 12.257141164657659, "61": 12.257141164657659, "rented": 8.619555004931273, "thundering": 9.954556071663612, "string": 10.177699622977823, "ins": 10.465381695429603, "whopper": 10.465381695429603, "healty": 11.563993984097714, "bracelet": 9.212618726934235, "flung": 10.870846803537768, "styudying": 11.563993984097714, "invasion": 10.465381695429603, "masked": 11.563993984097714, "burglars": 10.465381695429603, "ransacked": 9.954556071663612, "remarried": 10.465381695429603, "convert": 11.563993984097714, "landscaped": 12.257141164657659, "acheive": 12.257141164657659, "scrambling": 10.465381695429603, "roomates": 10.311231015602345, "earring": 10.311231015602345, "fortunatley": 11.563993984097714, "expressed": 10.059916587321439, "discontent": 11.563993984097714, "chad": 11.158528875989548, "hiv": 9.312702185491217, "flirty": 9.69219180719612, "logically": 12.257141164657659, "wells": 12.257141164657659, "gmc": 12.257141164657659, "denali": 12.257141164657659, "lenses": 11.158528875989548, "comment": 9.079087334309712, "pillar": 12.257141164657659, "littering": 10.647703252223558, "cockroachs": 9.772234514869657, "diligiently": 10.870846803537768, "proceeded": 9.261408891103667, "imitating": 12.257141164657659, "backbone": 10.647703252223558, "nuisance": 9.954556071663612, "remebering": 10.870846803537768, "thriller": 12.257141164657659, "liars": 10.870846803537768, "dowdn": 11.563993984097714, "discreetly": 12.257141164657659, "unsual": 11.563993984097714, "delvered": 11.563993984097714, "deliverd": 11.563993984097714, "restraunt": 10.465381695429603, "firefighter": 12.257141164657659, "shipped": 9.859245891859288, "preferences": 10.059916587321439, "embarring": 12.257141164657659, "retook": 10.870846803537768, "maths": 10.177699622977823, "gangs": 10.870846803537768, "situtation": 10.465381695429603, "knifes": 10.647703252223558, "verify": 9.6180838350424, "fiscal": 10.870846803537768, "compensation": 10.465381695429603, "mins": 9.312702185491217, "chaperoning": 10.870846803537768, "corvette": 9.772234514869657, "unwashed": 10.870846803537768, "irresponsibly": 12.257141164657659, "ands": 11.563993984097714, "memners": 11.563993984097714, "communications": 10.870846803537768, "redeem": 10.870846803537768, "people-watch": 12.257141164657659, "goofy": 10.465381695429603, "gambled": 10.177699622977823, "invincible": 11.563993984097714, "deteriorate": 12.257141164657659, "wears": 9.261408891103667, "financial/life": 12.257141164657659, "crabby": 11.563993984097714, "shucks": 10.647703252223558, "grammar": 10.647703252223558, "undone": 10.465381695429603, "realtor": 10.465381695429603, "car-less": 11.563993984097714, "sword": 10.311231015602345, "wuss": 11.563993984097714, "blindsided": 12.257141164657659, "supplements": 9.549090963555448, "chlorella": 10.311231015602345, "apricot": 10.647703252223558, "wheatgrass": 12.257141164657659, "detox": 12.257141164657659, "absorb": 11.563993984097714, "afternoons": 12.257141164657659, "minimal": 10.870846803537768, "entertained": 11.563993984097714, "indian": 9.69219180719612, "monks": 10.870846803537768, "dragging": 10.311231015602345, "testicles": 10.870846803537768, "beats": 9.366769406761493, "aaa": 9.6180838350424, "aghori": 12.257141164657659, "sadhus": 12.257141164657659, "be-": 11.563993984097714, "rape": 12.257141164657659, "beatings": 10.870846803537768, "faint": 10.647703252223558, "saddens": 11.158528875989548, "compromise": 10.870846803537768, "cutie": 10.059916587321439, "msging": 12.257141164657659, "thousands": 9.423927820601442, "crawls": 12.257141164657659, "graduates": 10.311231015602345, "blatanatly": 12.257141164657659, "warehouse": 9.6180838350424, "inspected": 9.484552442417877, "tentative": 10.465381695429603, "unconditional": 10.465381695429603, "rotted": 10.177699622977823, "corpse": 10.647703252223558, "cleaners": 11.158528875989548, "stomache": 11.158528875989548, "dope": 10.059916587321439, "sucker": 9.549090963555448, "cuit": 11.563993984097714, "accepting": 9.6180838350424, "sorry-": 11.563993984097714, "thrive": 9.69219180719612, "intensive": 10.647703252223558, "muggy": 10.870846803537768, "directors": 10.870846803537768, "catastrophes": 11.563993984097714, "catalysts": 11.563993984097714, "autonomy": 9.423927820601442, "grate": 10.870846803537768, "princess": 11.158528875989548, "fullest": 9.69219180719612, "rotation": 12.257141164657659, "bruce": 11.158528875989548, "wayne": 12.257141164657659, "edifice": 12.257141164657659, "promotional": 10.177699622977823, "doughter": 10.177699622977823, "adjustments": 10.870846803537768, "unhelpful": 11.158528875989548, "recluse": 9.954556071663612, "poisionous": 10.870846803537768, "autographs": 11.158528875989548, "aura": 10.870846803537768, "figurine": 10.177699622977823, "kauai": 12.257141164657659, "unscathed": 9.954556071663612, "riving": 12.257141164657659, "curvy": 12.257141164657659, "widow": 10.465381695429603, "shivers": 10.647703252223558, "incidence": 11.563993984097714, "bedevilled": 12.257141164657659, "hoodlums": 10.870846803537768, "dove": 9.079087334309712, "uhmnnn": 10.465381695429603, "dashcam": 11.158528875989548, "statements": 10.870846803537768, "blurted": 10.177699622977823, "filter": 10.647703252223558, "peeked": 11.563993984097714, "awards": 10.177699622977823, "exhaust": 11.563993984097714, "bananas": 10.311231015602345, "brushing": 10.870846803537768, "multinational": 11.563993984097714, "org": 11.158528875989548, "scaled": 12.257141164657659, "cemetery": 10.311231015602345, "pots": 9.859245891859288, "evasive": 12.257141164657659, "autistic": 10.870846803537768, "unkept": 10.870846803537768, "unpresentable": 11.563993984097714, "poses": 10.870846803537768, "polices": 12.257141164657659, "imposed": 12.257141164657659, "robo-calls": 11.563993984097714, "egged": 10.177699622977823, "muscles": 9.69219180719612, "braclet": 9.772234514869657, "alter": 10.465381695429603, "midst": 10.870846803537768, "rigorously": 11.563993984097714, "indifference": 11.563993984097714, "finale": 10.870846803537768, "assisted": 9.954556071663612, "brighten": 9.859245891859288, "oxygen": 10.870846803537768, "vying": 11.563993984097714, "campers": 11.563993984097714, "socialising": 11.563993984097714, "maybee": 11.563993984097714, "recycled": 10.647703252223558, "scammed": 9.69219180719612, "200,000": 10.465381695429603, "reno": 10.465381695429603, "radiator": 10.647703252223558, "revolutionary": 12.257141164657659, "pourpuse": 11.563993984097714, "witch": 10.870846803537768, "lnog": 11.563993984097714, "pies": 10.465381695429603, "revolution": 11.563993984097714, "motherboard": 10.059916587321439, "solder": 11.563993984097714, "reassuring": 9.69219180719612, "deliveries": 10.870846803537768, "commercial": 9.772234514869657, "burgled": 11.158528875989548, "criminals": 10.059916587321439, "fateful": 10.870846803537768, "harmed": 10.870846803537768, ".im": 11.563993984097714, "un-potty": 12.257141164657659, "all-inclusive": 11.563993984097714, "organize": 9.484552442417877, "dumping": 10.311231015602345, "propped": 10.870846803537768, "repellents": 12.257141164657659, "chemicals": 9.484552442417877, "thrillers": 11.158528875989548, "equalizer": 10.465381695429603, "\ud83d\ude12": 11.563993984097714, "momentous": 11.563993984097714, "liberating": 10.059916587321439, "pal": 10.870846803537768, "days\\": 11.563993984097714, "did.this": 12.257141164657659, "250k": 12.257141164657659, "forthcoming": 10.465381695429603, "wworst": 12.257141164657659, "treadmill": 10.870846803537768, "treadmills": 11.563993984097714, "appreciations": 12.257141164657659, "sucess": 11.563993984097714, "jilted": 10.647703252223558, "dude.she": 12.257141164657659, "toghether": 11.563993984097714, "feellike": 12.257141164657659, "recite": 10.177699622977823, "verbiage": 10.177699622977823, "retained": 10.647703252223558, "photographic": 12.257141164657659, "discovery": 9.549090963555448, "scroll": 12.257141164657659, "ahhhhh": 12.257141164657659, "heres": 10.059916587321439, "waiver": 12.257141164657659, "icu": 10.311231015602345, "herer": 10.870846803537768, "r/c": 10.870846803537768, "accountant": 10.647703252223558, "uncertainty": 9.12164694872851, "yippeee": 11.563993984097714, "fifty": 10.465381695429603, "judgmental": 10.059916587321439, "bothersome": 9.954556071663612, "length": 9.859245891859288, "seoul": 12.257141164657659, "ethics": 10.647703252223558, "retain": 10.647703252223558, "page": 9.166098711299343, "reconnects": 11.563993984097714, "hotels.com": 11.563993984097714, "day/night": 11.563993984097714, "saints": 10.647703252223558, "kamara": 12.257141164657659, "overworking": 10.177699622977823, "favored": 11.563993984097714, "7-9": 12.257141164657659, "adventurous": 10.059916587321439, "sod": 10.870846803537768, "proactive": 10.870846803537768, "faculty": 10.647703252223558, "gym-goer": 11.563993984097714, "imparticular": 11.563993984097714, "break-up": 12.257141164657659, "particulary": 11.563993984097714, "sophmore": 10.647703252223558, "1000yard": 10.870846803537768, "cocky": 9.423927820601442, "taunting": 10.647703252223558, "tumors": 10.311231015602345, "regain": 10.647703252223558, "restored": 10.870846803537768, "exhuasting": 12.257141164657659, "delays": 10.059916587321439, "prodigy": 10.647703252223558, "high-end": 10.870846803537768, "mouthwash": 10.311231015602345, "definitelty": 12.257141164657659, "reallt": 11.158528875989548, "omelet": 12.257141164657659, "gory": 10.311231015602345, "gloomy": 10.177699622977823, "faith-based": 12.257141164657659, "rekindle": 10.870846803537768, "undivided": 10.870846803537768, "unattached": 10.870846803537768, "clings": 10.870846803537768, "sideview": 10.870846803537768, "alwys": 11.563993984097714, "prolyphia": 12.257141164657659, "preason": 11.563993984097714, "angles": 11.158528875989548, "50th": 9.772234514869657, "officials": 11.563993984097714, "qb": 11.563993984097714, "acl": 11.563993984097714, "failures": 10.465381695429603, "downhill": 9.69219180719612, "receptive": 10.059916587321439, "betting": 10.177699622977823, "wiz": 10.647703252223558, "assaulted": 10.465381695429603, "melee": 11.563993984097714, "humbleness": 12.257141164657659, "patio": 8.855943782995503, "arkansa": 11.563993984097714, "alumnai": 11.563993984097714, "razorback": 11.563993984097714, "bailiff": 10.870846803537768, "rodeo": 9.954556071663612, "relevant": 11.158528875989548, "sensor": 10.870846803537768, "pricetag": 12.257141164657659, "atm": 11.158528875989548, "sparse": 10.870846803537768, "skimpy": 12.257141164657659, "commited": 11.158528875989548, "hiss": 10.647703252223558, "meow": 12.257141164657659, "doormat": 11.563993984097714, "servings": 12.257141164657659, "mva": 11.563993984097714, "maddens": 11.563993984097714, "competitively": 10.647703252223558, "undertaking": 11.563993984097714, "clutter": 10.177699622977823, "outlets": 10.177699622977823, "lotion": 10.465381695429603, "eczema": 12.257141164657659, "lotions": 12.257141164657659, "classy": 10.311231015602345, "unsee": 12.257141164657659, "chefs": 9.484552442417877, "avocado": 9.859245891859288, "racks": 10.465381695429603, "vise": 12.257141164657659, "versa": 10.311231015602345, "kazakhstan": 10.870846803537768, "booting": 11.563993984097714, "cavemen": 12.257141164657659, "roomies": 9.954556071663612, "manm": 12.257141164657659, "eerily": 10.465381695429603, "hawai": 10.870846803537768, "skimping": 12.257141164657659, "stollen": 10.177699622977823, "brownies": 8.646223252013433, "laker": 10.870846803537768, "acces": 11.563993984097714, "streamers": 12.257141164657659, "briefly": 11.158528875989548, "spicy": 9.261408891103667, "mild": 9.484552442417877, "cnt": 11.563993984097714, "fromore": 11.563993984097714, "textbook": 10.465381695429603, "thermostat": 9.772234514869657, "inaccurate": 11.158528875989548, "amp": 12.257141164657659, "tshirts": 10.465381695429603, "duplex": 10.059916587321439, "annoyance": 10.647703252223558, "yaaaaayyyy": 11.158528875989548, "ubeen": 11.563993984097714, "noisey": 12.257141164657659, "percent": 8.96130429865333, "gecko": 10.311231015602345, "beg": 10.059916587321439, "oi": 10.177699622977823, "partners": 9.549090963555448, "vomitted": 10.647703252223558, "gauge": 9.954556071663612, "yeti": 11.158528875989548, "believes": 10.311231015602345, "untrustworthy": 10.465381695429603, "betrayers": 10.870846803537768, "detached": 11.158528875989548, "abuctions": 11.563993984097714, "cannoli": 11.563993984097714, "chillax": 11.158528875989548, "aim": 10.177699622977823, "frazzled": 11.158528875989548, "hood-": 12.257141164657659, "weekend/": 11.563993984097714, "wedged": 12.257141164657659, "mosh": 12.257141164657659, "swarm": 10.177699622977823, "handball": 10.870846803537768, "ball.it": 11.563993984097714, "me.i": 12.257141164657659, "savages": 11.563993984097714, "geez-": 10.465381695429603, "knowthey": 12.257141164657659, "streaks": 11.158528875989548, "howd": 11.563993984097714, "fidel": 11.563993984097714, "castro": 11.563993984097714, "oopsie": 11.563993984097714, "acknowleded": 11.563993984097714, "crazies": 12.257141164657659, "reamed": 12.257141164657659, "ikea": 9.166098711299343, "junkyard": 11.563993984097714, "hoot": 12.257141164657659, "crocodile": 9.954556071663612, "matched": 9.6180838350424, "flops": 9.859245891859288, "laughter": 10.465381695429603, "exorcist": 10.465381695429603, "permit": 9.423927820601442, "horns": 10.647703252223558, "pecan": 10.465381695429603, "terrble": 12.257141164657659, "rockies": 11.158528875989548, "offical": 12.257141164657659, "moderately": 11.563993984097714, "mvp": 10.465381695429603, "antarctica": 9.954556071663612, "bribe": 10.870846803537768, "potluck": 10.311231015602345, "roaring": 10.311231015602345, "thatn": 12.257141164657659, "mustve": 10.311231015602345, "spite": 9.549090963555448, "te": 11.563993984097714, "check-up": 9.6180838350424, "arranged": 8.646223252013433, "motives": 11.158528875989548, "deception": 11.563993984097714, "caution": 11.158528875989548, "homw": 11.563993984097714, "quilt": 9.038265339789458, "stinker": 11.158528875989548, "cruising": 10.465381695429603, "pickles": 9.954556071663612, "melatonin": 10.647703252223558, "gummies": 12.257141164657659, "questioning": 10.647703252223558, "horses": 8.823153960172512, "parrot": 8.823153960172512, "handgun": 12.257141164657659, "twinkies": 10.647703252223558, "haved": 12.257141164657659, "elephant": 10.311231015602345, "fester": 12.257141164657659, "dung": 10.870846803537768, "harvested": 12.257141164657659, "tusks": 12.257141164657659, "pinto": 11.563993984097714, "seashells": 12.257141164657659, "233": 12.257141164657659, "pooted": 10.647703252223558, "poots": 12.257141164657659, "ketchup": 8.855943782995503, "game/": 11.563993984097714, "lemur": 10.465381695429603, "rascal": 10.870846803537768, "dot": 10.870846803537768, "reproduce": 10.647703252223558, "stalks": 12.257141164657659, "ex-husband": 10.465381695429603, "nigt": 12.257141164657659, "lor": 11.563993984097714, "whine": 11.563993984097714, "40s": 10.177699622977823, "peasy": 11.563993984097714, "downward": 11.158528875989548, "spiral": 11.158528875989548, "bullit": 12.257141164657659, "heavens": 10.647703252223558, "horribe": 11.563993984097714, "walkers": 11.158528875989548, "hoard": 10.870846803537768, "daenarys": 12.257141164657659, "roto-virus": 10.870846803537768, "admin": 10.870846803537768, "conducting": 11.563993984097714, "backpacks": 10.311231015602345, "gordan": 10.870846803537768, "ramsays": 10.870846803537768, "alien": 9.423927820601442, "gordita": 12.257141164657659, "themed": 10.059916587321439, "erases": 11.563993984097714, "associate": 9.549090963555448, "barack": 10.870846803537768, "bobble": 12.257141164657659, "responsibilty": 12.257141164657659, "flirted": 10.870846803537768, "denver": 10.311231015602345, "amazingly": 9.312702185491217, "bangs": 11.563993984097714, "time.": 11.158528875989548, "sweeter": 10.870846803537768, "monstor": 11.563993984097714, "contry": 11.563993984097714, "taylor": 8.889845334671184, "swift": 8.855943782995503, "dork": 11.158528875989548, "perscried": 12.257141164657659, "trigger": 10.059916587321439, "dissapeared": 11.158528875989548, "ebd": 11.563993984097714, "lexus": 9.549090963555448, "scarfed": 12.257141164657659, "cowbays": 11.563993984097714, "alarms": 10.311231015602345, "coudlnt": 11.563993984097714, "doctorate": 9.549090963555448, "chirp": 11.158528875989548, "chirps": 11.563993984097714, "pitched": 10.311231015602345, "night.i": 11.563993984097714, "happeneing": 11.563993984097714, "lilke": 12.257141164657659, "karate": 9.366769406761493, "worrie": 12.257141164657659, "threw-up": 11.158528875989548, "pe": 9.954556071663612, "clas": 11.158528875989548, "band.i": 12.257141164657659, "diverting": 12.257141164657659, "metallicas": 10.870846803537768, "keen": 10.870846803537768, "wrecks": 10.177699622977823, "pours": 12.257141164657659, "teapot": 10.870846803537768, "payign": 12.257141164657659, "housing": 9.69219180719612, "association": 9.859245891859288, "pleases": 11.158528875989548, "bother.even": 12.257141164657659, ".so": 11.158528875989548, "sad.make": 11.563993984097714, "facetime": 9.69219180719612, "ofmy": 11.563993984097714, "soda.felt": 12.257141164657659, "salery": 11.563993984097714, "supermarkets": 11.158528875989548, "shout": 10.647703252223558, "spaghetting": 12.257141164657659, "tenants": 10.870846803537768, "absolute": 8.365320866547032, "stains": 10.870846803537768, "passage": 10.870846803537768, "syuch": 12.257141164657659, "anotehr": 12.257141164657659, "you/": 11.563993984097714, "butterflied": 11.563993984097714, "housemate": 10.177699622977823, "frusterated": 9.954556071663612, "begining": 11.158528875989548, "tryign": 11.563993984097714, "nwe": 11.563993984097714, "investors": 9.6180838350424, "hairstyle": 9.484552442417877, "scottish": 8.924936654482455, "utd": 12.257141164657659, "aet": 11.563993984097714, "moring": 11.563993984097714, "forwad": 11.563993984097714, "glasgow": 12.257141164657659, "rangers": 10.465381695429603, "sd": 12.257141164657659, "eibar": 11.563993984097714, "cashed": 11.158528875989548, "offerup": 11.563993984097714, "sebastian": 9.484552442417877, "nauseating": 11.158528875989548, "tranquility": 11.158528875989548, "fanciest": 10.870846803537768, "fof": 11.563993984097714, "fares": 10.870846803537768, "vary": 11.158528875989548, "abandoning": 10.465381695429603, "centered": 11.563993984097714, "ging": 11.563993984097714, "coulnt": 11.563993984097714, "somethign": 11.158528875989548, "taht": 9.772234514869657, "unexpectdly": 12.257141164657659, "pleasures": 10.465381695429603, "have.he": 12.257141164657659, "nver": 11.563993984097714, "myy": 10.870846803537768, "stickers": 11.563993984097714, "satisified": 11.563993984097714, "cane": 10.177699622977823, "corso": 10.870846803537768, "cookout": 9.954556071663612, "blanked": 10.647703252223558, "bailed": 9.423927820601442, "dod": 10.870846803537768, "carret": 11.563993984097714, "possiblity": 11.158528875989548, "fastfood": 10.870846803537768, "disguted": 12.257141164657659, "cologne": 10.059916587321439, "airprot": 11.563993984097714, "thogh": 12.257141164657659, "wracking~": 11.563993984097714, "gala": 10.870846803537768, "stagnant": 11.563993984097714, "whil": 11.563993984097714, "carzy": 11.563993984097714, "perch": 11.563993984097714, "pzza": 12.257141164657659, "nervously": 11.158528875989548, "tongiht": 10.870846803537768, "motnh": 11.158528875989548, "weke": 11.563993984097714, "pleasntly": 11.563993984097714, "coffe": 11.158528875989548, "cabins": 12.257141164657659, "wilderness": 12.257141164657659, "answerd": 11.563993984097714, "presnetation": 10.870846803537768, "flustered": 10.311231015602345, "perharps": 11.563993984097714, "convey": 11.563993984097714, "that.every": 11.563993984097714, "oldies": 11.563993984097714, "'summer": 12.257141164657659, "majors": 10.465381695429603, "go9d": 11.563993984097714, "joyfull": 12.257141164657659, "creates": 10.465381695429603, "federal": 9.366769406761493, "rump": 12.257141164657659, "misplace": 11.563993984097714, "vanished": 11.563993984097714, "overdone": 11.563993984097714, "obligated": 10.870846803537768, "dissapoints": 11.563993984097714, "+my": 12.257141164657659, "torchers": 12.257141164657659, "press": 9.038265339789458, "continued": 9.261408891103667, "repetitively": 11.158528875989548, "tinker": 12.257141164657659, "asthetics": 12.257141164657659, "lockheed": 10.870846803537768, "missiles": 12.257141164657659, "betrayer": 11.563993984097714, "caffeine": 9.859245891859288, "flow": 9.549090963555448, "skeeve": 12.257141164657659, "coordinate": 12.257141164657659, "condo": 8.760633603191177, "hamlet": 10.647703252223558, "beautifully": 9.772234514869657, "bundle": 10.647703252223558, "fobs": 12.257141164657659, "grrrr": 11.563993984097714, "shirtless": 10.870846803537768, "herbal/food": 11.563993984097714, "restarant": 11.563993984097714, "showup": 12.257141164657659, "looming": 10.465381695429603, "printer": 8.179603720751938, "embarresed": 12.257141164657659, "overgrown": 10.870846803537768, "debating": 10.647703252223558, "bali": 10.059916587321439, "doubfire": 12.257141164657659, "rollercoaste": 11.563993984097714, "ronce": 11.563993984097714, "studios": 9.12164694872851, "hottest": 10.177699622977823, "florida-": 11.563993984097714, "tanned": 12.257141164657659, "upfront": 10.311231015602345, "jacked": 12.257141164657659, "lira": 10.647703252223558, "plummeting": 10.647703252223558, "european": 10.870846803537768, "markets": 10.059916587321439, "kow": 11.563993984097714, "imposing": 12.257141164657659, "sanctions": 12.257141164657659, "usd": 10.465381695429603, "thus": 9.69219180719612, "incentive": 12.257141164657659, "feb": 9.166098711299343, "specially": 9.261408891103667, "holidays.": 11.563993984097714, "extracurricular": 10.870846803537768, "cirriculars": 12.257141164657659, "breezes": 10.870846803537768, "refrigerate": 11.563993984097714, "leftoves": 11.563993984097714, "all.everything": 12.257141164657659, "stale": 11.563993984097714, "62": 12.257141164657659, "65.": 12.257141164657659, "concentrating": 10.647703252223558, "deficient": 12.257141164657659, "clever": 9.954556071663612, "reprint": 10.870846803537768, "sorted": 9.312702185491217, "olden": 11.563993984097714, "cosby": 10.870846803537768, "perceived": 12.257141164657659, "skyline": 12.257141164657659, "obituary": 10.870846803537768, "one-off": 12.257141164657659, "dolphins": 9.954556071663612, "finalist": 9.772234514869657, "agh": 12.257141164657659, "developing": 9.6180838350424, "self-aware": 10.177699622977823, "smelt": 9.859245891859288, "repulsive": 9.772234514869657, "lone": 10.177699622977823, "outta": 9.859245891859288, "off-guard": 10.870846803537768, "locket": 10.870846803537768, "junker": 10.177699622977823, "footrace": 10.870846803537768, "jouney": 12.257141164657659, "nightlife": 11.563993984097714, "etc.": 12.257141164657659, "bicycle": 8.450478674887338, "chilled": 9.954556071663612, "panting": 10.647703252223558, "isgoing": 11.563993984097714, "behavioral": 11.158528875989548, "twisted": 10.059916587321439, "renewing": 12.257141164657659, "beyblade": 12.257141164657659, "full-stack": 12.257141164657659, "developer": 10.870846803537768, "sooners": 12.257141164657659, "veging": 12.257141164657659, "borns": 11.563993984097714, "wre": 11.563993984097714, "bundles": 12.257141164657659, "reinstate": 12.257141164657659, "dominos": 9.859245891859288, "gong": 10.647703252223558, "unnecessarily": 12.257141164657659, "nuissances": 12.257141164657659, "gallery": 10.647703252223558, "poptart": 10.870846803537768, "poptarts": 10.647703252223558, "kicker": 11.158528875989548, "frosting/icing": 12.257141164657659, "irreplaceable": 10.177699622977823, "grandchildren": 9.366769406761493, "excelled": 11.563993984097714, "instruction": 11.563993984097714, "compose": 11.158528875989548, "fabolous": 12.257141164657659, "weedings": 12.257141164657659, "fabulous": 9.69219180719612, "spares": 11.563993984097714, "earbuds": 10.059916587321439, "anthony": 9.12164694872851, "alabam": 11.563993984097714, "aall": 11.563993984097714, "ast": 11.563993984097714, "neglect": 10.465381695429603, "sandwhich": 9.954556071663612, "jasons": 11.563993984097714, "thanksgivings": 11.158528875989548, "crusts": 11.563993984097714, "umake": 11.563993984097714, "cherry": 11.563993984097714, "hamburgers": 9.772234514869657, "quirks": 11.563993984097714, "unclaimed": 10.870846803537768, "confirmed": 10.059916587321439, "validity": 10.870846803537768, "substantial": 9.772234514869657, "representative": 10.059916587321439, "repo": 11.158528875989548, "jet-skis": 10.311231015602345, "entertaining": 10.177699622977823, "road/car": 12.257141164657659, "hairy": 10.311231015602345, "ape": 11.158528875989548, "30s": 10.870846803537768, "too/": 12.257141164657659, "forewarned": 11.563993984097714, "ashes": 10.059916587321439, "chump": 11.563993984097714, "soulf": 12.257141164657659, "lifters": 11.563993984097714, "bodybuilders": 11.563993984097714, "delinquent": 11.563993984097714, "chatbot": 12.257141164657659, "flicked": 10.465381695429603, "smyrna": 11.563993984097714, "cds": 10.870846803537768, "ont": 12.257141164657659, "hem": 12.257141164657659, "doom": 10.177699622977823, "theatres": 9.6180838350424, "s.": 10.059916587321439, "nd": 10.647703252223558, "lapse": 10.177699622977823, "rampant": 10.8708468035377
[truncated: 327,988 more chars]
