# Supplementary material for: An effective emotion tendency perception model in empathic dialogue
Source: PLoS One. 2023 Mar 10;18(3):e0282926. doi: 10.1371/journal.pone.0282926 (PMC10004494; doi:10.1371/journal.pone.0282926)
Supplement: S1 File — (ZIP) [file pone.0282926.s001.zip › code/data/vocab_tf.json]

{"[UNK]": 0.0, "[PAD]": 0.0, "[EOS]": 0.0, "[SOS]": 0.0, "[USR]": 0.0, "[SYS]": 0.0, "[KG]": 0.0, "[CLS]": 0.0, "i": 0.060136227690852674, "remember": 0.00045803297389184036, "going": 0.00271514102933316, "to": 0.0259120599101527, "see": 0.0013732584942004902, "the": 0.021410170068903847, "fireworks": 1.1205699667078662e-05, "with": 0.005067497531944649, "my": 0.02302799295833833, "best": 0.0009241900800423127, "friend": 0.0020643700211675667, ".": 0.05471547047690337, "it": 0.018902334483411644, "was": 0.01579975638808924, "first": 0.0013371201127741616, "time": 0.0032625394580699527, "we": 0.002940095450149764, "ever": 0.000577933960329582, "spent": 0.00020170259400741593, "alone": 0.0005384338690031297, "together": 0.0003563412494131015, "although": 4.370222870160679e-05, "there": 0.0021767071603300304, "a": 0.024583624214620525, "lot": 0.001264563207429827, "of": 0.010340339510288513, "people": 0.0014715885087791055, ",": 0.01862387284668474, "felt": 0.0013189108508151585, "like": 0.0032745855852120624, "only": 0.0006373241685650989, "in": 0.009232656098197787, "world": 0.0003193624405117419, "this": 0.003143759041598919, "you": 0.014310238759842806, "were": 0.0019220576353956677, "love": 0.0011530664957423945, "or": 0.0013424428201160238, "just": 0.004020885183039501, "?": 0.011217185509237419, "miss": 0.0005154621846856185, "her": 0.002997804803435219, "where": 0.0007373350380937761, "has": 0.0012998611613811249, "she": 0.0036903170428606805, "gone": 0.00024148282782554518, "no": 0.0023946580188547104, "longer": 7.395761780271918e-05, "talk": 0.00028350420157709016, "feels": 0.00016892592248121083, "hitting": 3.669866640968262e-05, "blank": 4.482279866831465e-06, "wall": 2.941496162608149e-05, "when": 0.005211210630174932, "darkness": 5.322707341862365e-06, "oh": 0.002891910941581326, "ya": 4.734408109340735e-05, "do": 0.0059062441520254865, "not": 0.0096156108843202, "really": 0.0040749526839331555, "how": 0.00259692089784548, "dont": 0.00025941194729287107, "feel": 0.0022924060093926176, "so": 0.008975205148346654, "..": 0.0007023172266341552, "its": 0.0007782358418786131, "wonder": 8.432288999476694e-05, "actually": 0.00035690153439645544, "hit": 0.0003302879976871436, "walls": 9.524844717016864e-06, "times": 0.00043590171704936, "but": 0.0047823124754174965, "get": 0.0037847250625558182, "by": 0.0011864034522519535, "virtually": 2.5212824250926993e-06, "thought": 0.0006336823161732984, "and": 0.016759244422082847, "used": 0.000578774387804613, "sweatings": 5.602849833539331e-07, "hi": 0.000100571154512031, "are": 0.004487322431681651, "doing": 0.0006364837410900681, "today": 0.001543024844156732, "good": 0.0034222206783258236, "about": 0.003437068230384703, "im": 0.0005485189987035006, "trying": 0.0004835259406344443, "understand": 0.00036474552416341046, "someone": 0.001181360887401768, "can": 0.0036628630786763377, "they": 0.003937682863011442, "have": 0.00922145039853071, "never": 0.0012194602662698355, "cheated": 0.0001199009864377417, "on": 0.0056812897312088825, "wife": 0.0007409768904855766, "thats": 0.000670661125074658, "something": 0.001014115819870619, "should": 0.0009409986295429307, "yea": 0.00029218861881907614, "n't": 0.0007583457249695485, "been": 0.0029445777300165957, "easy": 0.0001333478260382361, "am": 0.009339390387526712, "proud": 0.00039948319313135434, "job": 0.0016147413220260352, "interviews": 3.053553159278936e-05, "always": 0.0014783119285793527, "make": 0.001157268633117549, "me": 0.0073327297196446, "sweat": 1.3726982092171362e-05, "bullets": 3.6418523918005656e-06, "makes": 0.0005776538178379051, "uncomfortable": 2.8294391659373625e-05, "general": 3.249652903452812e-05, "be": 0.0048005217373765, "looked": 0.00019890116909064627, "at": 0.004775869198108926, "under": 0.0001249435512879271, "microscope": 5.602849833539331e-07, "that": 0.015273368646228217, "nervous": 0.0005754126779044894, "prepared": 0.0002454048227090227, "getting": 0.0009272716474507594, "then": 0.0008020479536711552, "having": 0.0006530121480990091, "curve": 5.322707341862365e-06, "ball": 4.7904366076761285e-05, "thrown": 1.5687979533910127e-05, "throws": 8.12413225863203e-06, "off": 0.0011012401347821556, "year": 0.001206573711652695, "over": 0.0012121765614862344, "300": 1.3446839600494396e-05, "students": 3.9500091326452285e-05, "enginering": 1.1205699667078663e-06, "school": 0.0013626130795167655, "sounds": 0.001029523656912852, "great": 0.001826529045733822, "!": 0.014292589782867158, "what": 0.004348932040793229, "is": 0.013891425734785742, "your": 0.0021929554248472944, "major": 8.012075261961244e-05, "computer": 0.0001123371391624636, "science": 3.249652903452812e-05, "very": 0.0023910161664629096, "happy": 0.0015617943910990887, "achievement": 1.5968122025587094e-05, "family": 0.001139899798633577, "lost": 0.0005658878331874725, "last": 0.002152895048537488, "got": 0.003260578460628214, "angry": 0.00024148282782554518, "sorry": 0.0011250522465746978, "hear": 0.0010452116364467624, "did": 0.005652154912074478, "happen": 0.0003644653816717335, "out": 0.004044137009848689, "blue": 5.6028498335393316e-05, "yes": 0.00105557690863881, "complete": 3.7819236376390485e-05, "surprise": 0.00022103242593312663, "during": 0.0002440041102506379, "christmas": 0.00015603936786407038, "few": 0.000745739312844085, "years": 0.0011976091519190321, "ago": 0.00073789532307713, "any": 0.0007174449211847114, "presents": 2.605325172595789e-05, "wow": 0.0010522151987386865, "must": 0.0008583565944982256, "terrible": 0.00041993359502377287, "imagine": 0.0002204721409497727, "lvoe": 1.1205699667078663e-06, "since": 0.000561125410828964, "day": 0.0023980197287548338, "for": 0.009409426010445953, "as": 0.0018164439160334512, "worst": 0.00021570971859126426, "coworker": 0.00019553945919052265, "allowed": 2.605325172595789e-05, "work": 0.002522963280042761, "remotely": 2.2411399334157326e-06, "...": 0.0007835585492204755, "wish": 0.0005591644133872253, "could": 0.0015192127323641897, "well": 0.002043639476783471, "too": 0.0018553837223765496, "unfortnuate": 2.801424916769666e-07, "because": 0.0011872438797269843, "unbiased": 2.801424916769666e-07, "our": 0.0009771370109692595, "performer": 4.2021373751544985e-06, "curious": 1.4567409567202262e-05, "went": 0.0017486494330476254, "park": 0.00018293304706505918, "set": 0.00011093642670407876, "bench": 1.792911946732586e-05, "notice": 6.919519544421075e-05, "wallet": 0.00010533357687053943, "man": 0.0005975439347469697, "came": 0.000670661125074658, "from": 0.0021231999444197296, "behind": 0.00014763509311376138, "giving": 9.160659477836807e-05, "back": 0.0017831069595238922, "sweet": 0.0002608126597512559, "hope": 0.001524255297214375, "acknowledged": 1.4007124583848328e-06, "his": 0.0013791414865257064, "kind": 0.0007692712821449502, "gesture": 2.3251826809188224e-05, "grateful": 0.00010449314939550853, "money": 0.0008241792105136357, "rejected": 1.6528407008941027e-05, "all": 0.003093893678080419, "an": 0.0019200966379539289, "excuse": 1.9049689434033727e-05, "let": 0.0005328310191695904, "dissuade": 1.1205699667078663e-06, "reaching": 5.602849833539331e-06, "goals": 3.445752647626689e-05, "happened": 0.0006558135730157787, "place": 0.0004616748262836409, "wanted": 0.0006572142854741636, "once": 0.0005345118741196522, "three": 0.00015351808543897767, "had": 0.004532145230349965, "board": 3.417738398458992e-05, "entire": 0.00014063153082183723, "house": 0.0011331763788333298, "hurricane": 7.311719032768827e-05, "coming": 0.0005191040370774191, "damage": 3.865966385142139e-05, "luckily": 0.0001056137193622164, "ok": 0.0002647346546347334, "preschool": 9.524844717016864e-06, "pants": 0.00012774497620469675, "fell": 0.0002145891486245564, "down": 0.0008493920347645627, "front": 0.00031207873572814077, "whole": 0.00029863189612764637, "class": 0.00028826662393559863, "embarassed": 1.6528407008941027e-05, "haha": 0.00025773109234280926, "yeah": 0.0010592187610306107, "would": 0.0023674841971620445, "bad": 0.0015455461265818245, "almost": 0.0004213343074821577, "cried": 6.135120567725568e-05, "cause": 7.059590790259558e-05, "everyone": 0.0004227350199405426, "laughing": 3.9780233818129255e-05, "things": 0.0009508036167516246, "go": 0.0022932464368676485, "way": 0.000979098008410998, "beach": 0.00018433375952344401, "changed": 8.208175006135121e-05, "track": 4.3141943718252855e-05, "straight": 4.538308365166858e-05, "us": 0.000486047223059537, "boyfriend": 0.0002807027766603205, "didnt": 0.00023672040546703676, "want": 0.0008827289912741216, "leave": 0.00030479503094453964, "second": 0.00011878041647103383, "vacation": 0.00044542656176637687, "difference": 2.129082936744946e-05, "one": 0.002548456246785365, "evening": 4.4542656176637685e-05, "home": 0.0014312479899776223, "tree": 5.518807086036241e-05, "broke": 0.00032132343795348065, "through": 0.0006905512419837226, "ceiling": 1.0925557175401697e-05, "scary": 0.0004415045668828993, "hurt": 0.0002540892399510087, "though": 0.0008065302335379868, "feet": 5.378735840197758e-05, "away": 0.0009687327362189504, "daughter": 0.0006597355678992563, "fine": 0.00019497917420716873, "everything": 0.0006636575627827338, "else": 0.0002672559370598261, "fixed": 6.555334305241018e-05, "indeed": 5.995049321887085e-05, "five": 4.230151624322195e-05, "months": 0.0004392634269494836, "while": 0.0007891613990540148, "repairs": 1.1205699667078662e-05, "being": 0.0007992465287543856, "done": 0.0005017352025934471, "now": 0.0018374546029092237, "better": 0.0008339841977223295, "than": 0.0005896999449800147, "week": 0.0015945710626252938, "watching": 0.00030731631336963235, "cup": 7.900018265290457e-05, "lo": 6.723419800247198e-06, "behold": 7.283704783601131e-06, "croatia": 1.4847552058879229e-05, "beat": 7.283704783601131e-05, "host": 3.921994883477532e-06, "country": 0.00018545432949015187, "russia": 4.2021373751544985e-06, "saw": 0.0009037396781498942, "game": 0.00043338043462426727, "won": 0.00037483065386378125, "penalty": 1.1205699667078663e-06, "kicks": 6.723419800247198e-06, "both": 0.00021767071603300304, "countries": 1.1485842158755629e-05, "each": 0.00020366359144915469, "other": 0.0016309895865432994, "win": 0.00029302904629410705, "co": 1.9049689434033727e-05, "asking": 8.824488487824447e-05, "questions": 3.8099378868067455e-05, "use": 0.00023503955051697495, "mobile": 4.762422358508432e-06, "same": 0.000511260047310464, "frustrating": 0.0001098158567373709, "answer": 4.1461088768191055e-05, "thing": 0.0006404057359735456, "older": 0.0001490358055721462, "telling": 9.020588231998324e-05, "cell": 2.9695104117758458e-05, "phone": 0.000284904914035475, "using": 6.975548042756467e-05, "deleting": 5.602849833539331e-07, "contacts": 3.0815674084466322e-06, "worked": 0.0002871460539688907, "truck": 0.00012998611613811249, "weekend": 0.0008597573069566104, "$": 0.00029302904629410705, "215": 5.602849833539331e-07, "parts": 3.389724149291296e-05, "special": 0.00016136207520593275, "tool": 1.0925557175401697e-05, "still": 0.000955005754126779, "fix": 0.0001199009864377417, "engine": 1.792911946732586e-05, "problem": 0.00012858540367972766, "sometimes": 0.0006297603212898209, "driving": 0.0002832240590854132, "sputters": 2.801424916769666e-07, "jerks": 7.0035622919241645e-06, "barely": 5.854978076048601e-05, "power": 8.068103760296638e-05, "drives": 3.081567408446632e-05, "replaced": 2.437239677589609e-05, "many": 0.000562245980795672, "nothing": 0.0003445752647626689, "long": 0.0010337257942880066, "found": 0.0009849810007362145, "myself": 0.0007689911396532732, "divorced": 1.4287267075525296e-05, "life": 0.0010365272192047763, "living": 0.00017789048221487376, "sad": 0.0006670192726828574, "depressed": 4.006037630980622e-05, "due": 0.00012102155640444957, "insecurities": 2.5212824250926993e-06, "society": 2.129082936744946e-05, "grew": 5.9390208235516916e-05, "solitude": 4.2021373751544985e-06, "accomplished": 3.249652903452812e-05, "dream": 0.0001156988490625872, "absailing": 8.404274750308997e-07, "familiar": 2.045040189241856e-05, "abseiling": 5.602849833539331e-07, "glad": 0.0005482388562118236, "rappeling": 2.801424916769666e-07, "building": 5.238664594359275e-05, "amazing": 0.0004518698390749471, "hello": 4.090080378483712e-05, "such": 0.0005846573801298292, "mood": 3.389724149291296e-05, "new": 0.002170544025513137, "funny": 0.00012830526118805068, "-": 0.0002571708073594553, "built": 3.1375959067820255e-05, "camping": 0.00010449314939550853, "kid": 0.0004627953962503488, "ton": 5.378735840197758e-05, "backyard": 3.837952135974442e-05, "space": 3.1656101559497225e-05, "plans": 0.00015856065028916307, "fun": 0.0008530338871563632, "wonderful": 0.00024428425274231486, "fire": 6.583348554408715e-05, "planning": 0.00012998611613811249, "turned": 0.00019974159656567717, "blast": 3.9780233818129255e-05, "moved": 0.0003588625318381942, "already": 0.0002381211179254216, "working": 0.00043590171704936, "decorating": 6.443277308570231e-06, "appliances": 4.482279866831465e-06, "took": 0.0007129626413178799, "drink": 0.00010589386185389336, "before": 0.0007782358418786131, "friends": 0.0012253432585950519, "take": 0.0009452007669180852, "why": 0.0009659313113021807, "guilty": 9.580873215352257e-05, "taking": 0.00037903279123893577, "moment": 0.00014119181580519115, "wrong": 0.0002899474788856604, "later": 0.00017873090968990467, "night": 0.0011791197474683524, "started": 0.00046307553874202573, "feeling": 0.0008191366456634503, "big": 0.000670661125074658, "drinker": 1.6808549500617994e-06, "unless": 3.417738398458992e-05, "promised": 6.807462547750288e-05, "mum": 1.2326269633786529e-05, "dad": 0.0003980824806729695, "vomiting": 8.684417241985964e-06, "mess": 8.71243149115366e-05, "dress": 8.096118009464334e-05, "knew": 0.0004218945924655117, "married": 0.00021430900613287943, "4": 0.00018965646686530636, "weeks": 0.0004232953049238965, "learned": 0.00011009599922904786, "husband": 0.0006765441173998743, "affair": 1.1765984650432595e-05, "ongoing": 2.2411399334157326e-06, "after": 0.0010774280229896135, "wedding": 0.00013418825351326698, "him": 0.002078657288243092, "sleeping": 6.975548042756467e-05, "close": 0.00029358933127746095, "ashamed": 0.00011850027397935685, "character": 2.269154182583429e-05, "choose": 1.8209261959002827e-05, "stay": 0.0002919084763273992, "told": 0.0005205047495358038, "3": 0.0003123588782198177, "parents": 0.0004874479355179218, "picked": 7.031576541091861e-05, "up": 0.0031784967105668626, "car": 0.0014931594806382319, "surprised": 0.0002311175556334974, "gon": 0.00017620962726481198, "na": 0.0001960997441738766, "buy": 0.00033785184496242166, "own": 0.0003277667152620509, "awesome": 0.0007552641575611019, "them": 0.0019923734008065862, "thankful": 0.00019049689434033726, "nearing": 5.602849833539331e-07, "40": 4.1180946276514085e-05, "find": 0.000712682498826203, "thinking": 0.0003003127510777082, "teen": 1.5687979533910127e-05, "early": 0.00017312805985636535, "twenties": 6.443277308570231e-06, "scared": 0.000696154091817262, "will": 0.002632218851796778, "regrets": 6.1631348168932644e-06, "don": 7.283704783601131e-06, "'": 0.00010421300690383156, "research": 4.482279866831465e-05, "article": 8.12413225863203e-06, "top": 0.00010253215195376977, "journal": 2.2411399334157326e-06, "accepted": 6.919519544421075e-05, "publication": 2.2411399334157326e-06, "topic": 6.723419800247198e-06, "medieval": 5.602849833539331e-07, "poet": 8.404274750308997e-07, "geoffrey": 5.602849833539331e-07, "chaucer": 5.602849833539331e-07, "he": 0.004580609881410081, "english": 2.9695104117758458e-05, "fourteenth": 2.801424916769666e-07, "century": 3.921994883477532e-06, "irritating": 3.025538910111239e-05, "coworkers": 0.0001022520094620928, "think": 0.0017797452496237686, "does": 0.000796725246329293, "drive": 0.00021991185596641875, "nuts": 3.193624405117419e-05, "janitor": 1.6808549500617994e-06, "statuette": 1.960997441738766e-06, "offered": 9.188673727004503e-05, "grandmother": 0.00016276278766431758, "sister": 0.00041208960525681784, "important": 0.0002381211179254216, "object": 3.921994883477532e-06, "replace": 4.874479355179218e-05, "type": 0.0001131775666374945, "grocery": 0.00014175210078854508, "store": 0.00043197972216588247, "possible": 6.751434049414894e-05, "old": 0.001390347186192785, "given": 8.348246251973604e-05, "mother": 0.00028826662393559863, "tolerate": 3.921994883477532e-06, "waiters": 8.404274750308997e-07, "insensitivity": 8.404274750308997e-07, "poor": 9.580873215352257e-05, "service": 8.012075261961244e-05, "requested": 5.0425648501853986e-06, "french": 1.5127694550556196e-05, "fries": 1.9049689434033727e-05, "served": 1.4567409567202262e-05, "burger": 4.370222870160679e-05, "instead": 0.000150996803013885, "left": 0.0005821360977047366, "filled": 4.846465106011522e-05, "food": 0.0005219054619941887, "disgust": 5.602849833539331e-06, "fridge": 5.014550601017702e-05, "completely": 0.00012858540367972766, "empty": 6.807462547750288e-05, "guilth": 5.602849833539331e-07, "hard": 0.0012726873396884592, "courage": 1.960997441738766e-05, "thanks": 0.00016892592248121083, "heat": 3.053553159278936e-05, "ate": 0.00030731631336963235, "flashbacks": 1.960997441738766e-06, "traumised": 2.801424916769666e-07, "recently": 0.0009457610519014391, "frightened": 2.7453964184342725e-05, "half": 0.00010449314939550853, "death": 6.723419800247198e-05, "eating": 0.00020310330646580076, "some": 0.00212039851950296, "chips": 1.1765984650432595e-05, "balcony": 1.3446839600494396e-05, "dropped": 0.0001106562842124018, "swarmed": 2.5212824250926993e-06, "seagulls": 2.5212824250926993e-06, "live": 0.0004700791010339499, "near": 0.00012214212637115743, "ocean": 2.8854676642727558e-05, "ran": 0.0002437239677589609, "quickly": 8.71243149115366e-05, "inside": 0.00012270241135451136, "donr": 2.801424916769666e-07, "know": 0.002136926926511901, "dangerous": 3.725895139303655e-05, "fall": 0.00014175210078854508, "7": 5.546821335203938e-05, "stories": 2.689367920098879e-05, "younger": 0.00016724506753114905, "pc": 1.5968122025587094e-05, "play": 0.0003812739311723515, "video": 0.00015127694550556194, "games": 0.00017985147965661255, "girlfriend": 0.0006339624586649753, "tries": 1.4847552058879229e-05, "rough": 0.00011345770912917146, "days": 0.0007751542744701666, "lol": 0.000511820332293818, "daughters": 7.843989766955064e-05, "guess": 0.0003400929848958374, "mom": 0.0005630864082707028, "passed": 0.00048212522817605945, "torch": 5.602849833539331e-07, "stop": 0.00021318843616617157, "internet": 6.023063571054781e-05, "future": 0.00016668478254779512, "jobs": 6.751434049414894e-05, "opening": 2.8014249167696658e-05, "online": 0.00014791523560543835, "keep": 0.0005008947751184163, "promise": 2.437239677589609e-05, "made": 0.001055016623655456, "suppose": 5.826963826880905e-05, "help": 0.0006476894407571467, "move": 0.0003143198756615565, "apartment": 0.0001750890572981041, "come": 0.0005706502555459809, "seduced": 1.4007124583848328e-06, "mine": 0.00034429512227099194, "kids": 0.0009177468027337425, "who": 0.000871523291607043, "remained": 7.0035622919241645e-06, "committed": 1.9049689434033727e-05, "cheat": 6.555334305241018e-05, "tutor": 4.482279866831465e-06, "chinese": 1.540783704223316e-05, "struggle": 1.9890116909064628e-05, "extra": 0.0001375499634133906, "along": 9.833001457861527e-05, "sure": 0.0014360104123361307, "inspiring": 1.4847552058879229e-05, "much": 0.0013987514609430942, "seeing": 0.00024596510769237667, "grasp": 3.6418523918005656e-06, "concept": 3.361709900123599e-06, "finding": 6.359234561067141e-05, "effective": 2.5212824250926993e-06, "ways": 4.1461088768191055e-05, "pet": 0.00020478416141586257, "put": 0.0005504799961452393, "heartbroken": 4.566322614334555e-05, "dog": 0.0013883861887510464, "16": 3.557809644297475e-05, "heartbreaking": 1.4007124583848329e-05, "helped": 0.00015547908288071646, "matter": 9.80498720869383e-05, "happens": 0.00024428425274231486, "memories": 0.00030619574340292444, "true": 0.00021907142849138787, "'ll": 0.00047372095342575047, "forget": 0.00010029101202035404, "those": 0.0005591644133872253, "drove": 7.647890022781187e-05, "dairy": 1.0085129700370797e-05, "queen": 8.404274750308997e-06, "closed": 4.6223511126699485e-05, "ice": 0.00011205699667078663, "cream": 8.600374494482873e-05, "their": 0.0006818668247417366, "hours": 0.00023503955051697495, "flat": 3.725895139303655e-05, "tire": 4.510294115999162e-05, "able": 0.0007429378879273154, "nail": 1.708869199229496e-05, "road": 0.00021570971859126426, "houses": 2.6333394217634858e-05, "'s": 0.0017957133716493558, "birthday": 0.0005849375226215062, "again": 0.0004986536351850005, "babies": 5.7429210793778146e-05, "awe": 3.725895139303655e-05, "bet": 0.0006126716292975259, "sights": 2.5212824250926993e-06, "precious": 1.8489404450679794e-05, "little": 0.0009824597183111217, "child": 0.00029050776386901434, "amusement": 3.221638654285116e-05, "rides": 2.4652539267573058e-05, "brings": 4.202137375154499e-05, "decided": 0.0002490466751008233, "iternational": 8.404274750308997e-07, "trip": 0.0004975330652182927, "experience": 0.00023531969300865193, "most": 0.0003983626231646465, "memorable": 8.96455973366293e-06, "helpful": 3.669866640968262e-05, "enjoy": 0.0002784616367269048, "booked": 1.792911946732586e-05, "planned": 0.00015323794294730072, "person": 0.00044458613429134596, "stayed": 7.731932770284278e-05, "also": 0.00035185896954627, "around": 0.0006821469672334136, "auckland": 5.602849833539331e-07, "super": 0.0003669866640968262, "local": 0.0001249435512879271, "treat": 5.658878331874725e-05, "nice": 0.001415560010443712, "locals": 8.404274750308997e-07, "willing": 1.9329831925710694e-05, "navigate": 1.4007124583848328e-06, "recommendations": 2.5212824250926993e-06, "try": 0.0005165827546523263, "onnce": 5.602849833539331e-07, "care": 0.0004650365361837645, "cousin": 0.00010869528677066303, "ailing": 2.2411399334157326e-06, "stomach": 4.510294115999162e-05, "caused": 3.865966385142139e-05, "apparently": 3.417738398458992e-05, "slept": 2.2971684317511258e-05, "immediately": 3.6418523918005655e-05, "afraid": 0.00027257864440168847, "two": 0.00045859325887519426, "admitted": 8.684417241985964e-06, "hospital": 0.00011345770912917146, "ill": 4.902493604346915e-05, "manager": 0.00011541870657091023, "isnt": 2.9975246609435425e-05, "position": 0.00010869528677066303, "sales": 2.0170259400741594e-05, "lies": 1.5968122025587094e-05, "takes": 0.00012214212637115743, "bonus": 7.311719032768827e-05, "believe": 0.0005958630797969079, "normally": 4.370222870160679e-05, "comfortable": 5.826963826880905e-05, "lending": 2.8014249167696655e-06, "mustered": 5.602849833539331e-07, "trust": 0.0002243941358332502, "loan": 5.014550601017702e-05, "vehicle": 3.417738398458992e-05, "ouch": 3.529795395129779e-05, "safe": 0.00011093642670407876, "driver": 8.432288999476694e-05, "known": 3.725895139303655e-05, "seen": 0.0002759403543018121, "crazy": 0.0002468055351674076, "hoping": 0.00019301817676542997, "goes": 0.00016948620746456478, "shopping": 0.0001574400803224552, "yesterday": 0.0008084912309797255, "bought": 0.0005205047495358038, "2000": 2.1010686875772494e-05, "bag": 9.580873215352257e-05, "kill": 4.9305078535146115e-05, "check": 0.00015547908288071646, "comes": 0.00014763509311376138, "next": 0.000939317774592869, "spends": 6.443277308570231e-06, "clothing": 1.2046127142109562e-05, "accessories": 5.602849833539331e-07, "women": 4.034051880148319e-05, "pleasure": 9.80498720869383e-06, "hate": 0.0005804552427546748, "tired": 8.824488487824447e-05, "crowded": 1.064541468372473e-05, "customers": 1.4847552058879229e-05, "checkouts": 1.4007124583848328e-06, "open": 0.00014623438065537655, "more": 0.001029523656912852, "eople": 5.602849833539331e-07, "especially": 0.00020338344895747774, "busy": 0.00014203224328022206, "twice": 5.154621846856185e-05, "amount": 7.591861524445795e-05, "usually": 0.000226355133274989, "sounded": 2.6613536709311824e-05, "need": 0.0006320014612232366, "whoever": 1.0925557175401697e-05, "least": 0.0003871569234975678, "correct": 2.4092254284219124e-05, "maybe": 0.0006023063571054782, "training": 9.46881621868147e-05, "hire": 2.2411399334157324e-05, "if": 0.001324793843140375, "structure": 5.0425648501853986e-06, "causing": 1.7368834483971927e-05, "24": 1.2046127142109562e-05, "hour": 0.0001072945743122782, "10": 0.0001868550419485367, "chance": 0.00012074141391277259, "screwed": 1.064541468372473e-05, "gotten": 0.00012354283882954226, "yet": 0.0002689367920098879, "excited": 0.000587458805046599, "moving": 0.00020646501636592437, "hometown": 2.3251826809188224e-05, "looking": 0.0006888703870336608, "forward": 0.00037903279123893577, "bumped": 1.5127694550556196e-05, "into": 0.0010040306901702481, "reversing": 1.1205699667078663e-06, "wait": 0.0008633991593484109, "owner": 3.529795395129779e-05, "deal": 0.00018237276208170523, "part": 0.00023559983550032888, "hold": 7.311719032768827e-05, "parked": 2.8014249167696658e-05, "wandered": 1.4007124583848328e-06, "somewhere": 6.835476796917984e-05, "spouse": 3.529795395129779e-05, "favorite": 0.0004434655643246381, "whats": 4.2861801226575885e-05, "rather": 6.275191813564051e-05, "anything": 0.0006168737666726804, "asian": 4.762422358508432e-06, "sleep": 0.00024960696008417723, "messing": 1.1485842158755629e-05, "bed": 0.0001893763243736294, "decent": 4.2861801226575885e-05, "woke": 0.00013586910846332878, "cartoons": 6.723419800247198e-06, "yard": 0.0001490358055721462, "dirty": 4.202137375154499e-05, "afterwards": 5.7709353285455116e-05, "dirt": 1.4007124583848329e-05, "grass": 3.081567408446632e-05, "itchy": 3.0815674084466322e-06, "shower": 5.686892581042421e-05, "afterward": 8.684417241985964e-06, "chocolate": 6.86349104608568e-05, "gosh": 6.163134816893264e-05, "upset": 0.00045467126399171675, "chocolates": 7.0035622919241645e-06, "right": 0.0010037505476785712, "atleast": 1.9329831925710694e-05, "amaretto": 2.801424916769666e-07, "brooklyn": 5.602849833539331e-07, "finally": 0.0004784833757842589, "overcame": 2.2411399334157326e-06, "fear": 8.152146507799727e-05, "water": 0.00017705005473984286, "swim": 3.669866640968262e-05, "loving": 3.249652903452812e-05, "beautiful": 0.00013530882347997486, "4.": 6.1631348168932644e-06, "fearless": 5.602849833539331e-07, "compared": 1.7368834483971927e-05, "son": 0.0007300513333101749, "overcome": 2.521282425092699e-05, "concerned": 3.3056814017882055e-05, "financial": 6.387248810234838e-05, "situation": 0.00020254302148244683, "employer": 2.605325172595789e-05, "talking": 0.00022887641570008168, "boss": 0.0002440041102506379, "idea": 0.0002736992143683963, "layout": 8.404274750308997e-07, "six": 4.538308365166858e-05, "month": 0.0004650365361837645, "marks": 1.2326269633786529e-05, "outside": 0.0003042347459611857, "liz": 8.404274750308997e-07, "kissing": 1.1765984650432595e-05, "couch": 6.331220311899445e-05, "breaking": 4.482279866831465e-05, "anyone": 0.0002745396418434272, "mean": 0.00029274890380243004, "heard": 0.00033392985007894415, "noise": 7.5358330261104e-05, "wrecked": 1.6528407008941027e-05, "club": 2.9975246609435425e-05, "noticed": 8.936545484495233e-05, "taxi": 1.2326269633786529e-05, "throw": 9.38477347117838e-05, "late": 0.00028602548400218287, "rode": 2.4652539267573058e-05, "seat": 2.689367920098879e-05, "marriage": 4.818450856843825e-05, "give": 0.00037763207878055096, "hopefulness": 8.404274750308997e-07, "exactly": 0.0001392308183634524, "say": 0.0004406641394078684, "may": 0.00016556421258108724, "wao": 5.602849833539331e-06, "sound": 0.00017985147965661255, "strong": 6.443277308570232e-05, "realtionship": 8.404274750308997e-07, "thank": 0.0002370005479587137, "which": 0.0003028340335028009, "daugther": 1.4007124583848328e-06, "born": 0.0001274648337130198, "change": 0.0002061848738742474, "pure": 5.882992325216298e-06, "learn": 0.00012158184138780349, "cleaning": 9.72094446119074e-05, "across": 0.0001238229813212192, "keychain": 2.8014249167696655e-06, "gave": 0.00036418523918005656, "meant": 5.2666788435269716e-05, "sign": 4.034051880148319e-05, "handyman": 1.1205699667078663e-06, "keeps": 0.00011765984650432597, "leaky": 1.6808549500617994e-06, "sink": 2.353196930086519e-05, "shows": 7.45179027860731e-05, "says": 4.4542656176637685e-05, "ugh": 0.0001106562842124018, "seriously": 4.062066129316015e-05, "waiting": 0.0003714689439636577, "wondering": 2.1570971859126428e-05, "tried": 0.0003328092801122363, "calling": 4.2861801226575885e-05, "answering": 6.443277308570231e-06, "machine": 3.081567408446632e-05, "every": 0.0005106997623271101, "worker": 3.277667152620509e-05, "hes": 1.792911946732586e-05, "caught": 0.00017088691992294961, "eventually": 7.45179027860731e-05, "doubtful": 1.4007124583848328e-06, "gets": 0.00022943670068343563, "100": 9.020588231998324e-05, "dollar": 4.2861801226575885e-05, "sitting": 0.00013446839600494395, "stage": 3.725895139303655e-05, "hug": 1.064541468372473e-05, "auditorium": 1.6808549500617994e-06, "event": 5.350721591030061e-05, "music": 0.00012606412125463495, "hardest": 2.4092254284219124e-05, "professionals": 1.4007124583848328e-06, "satisfied": 4.874479355179218e-05, "travel": 5.967035072719388e-05, "familly": 2.5212824250926993e-06, "potty": 2.9975246609435425e-05, "grow": 8.79647423865675e-05, "shes": 2.045040189241856e-05, "18": 4.4262513684960715e-05, "develop": 8.96455973366293e-06, "clapped": 8.404274750308997e-07, "bathroom": 0.00012242226886283438, "ha": 9.272716474507593e-05, "dinner": 0.00029302904629410705, "trash": 9.97307270370001e-05, "starting": 0.00019834088410729234, "full": 0.00016528407008941027, "sentences": 2.2411399334157326e-06, "babbling": 2.801424916769666e-07, "drooling": 1.6808549500617994e-06, "against": 5.630864082707028e-05, "sucks": 0.00025044738755920814, "supposed": 0.00018293304706505918, "mount": 8.404274750308997e-07, "tv": 0.00017256777487301142, "helping": 9.356759222010684e-05, "traveled": 1.0365272192047764e-05, "realize": 0.0001022520094620928, "involved": 3.837952135974442e-05, "ready": 0.000670941267566335, "traveling": 4.1180946276514085e-05, "peru": 7.283704783601131e-06, "visit": 0.0002580112348344862, "small": 0.00014539395318034564, "circle": 5.602849833539331e-06, "ten": 3.585823893465172e-05, "borrow": 6.387248810234838e-05, "debit": 1.6808549500617994e-05, "card": 0.00016556421258108724, "stranger": 5.2666788435269716e-05, "wouldve": 3.361709900123599e-06, "wiped": 3.921994883477532e-06, "meeting": 0.0001734082023480423, "turns": 0.00010197186697041583, "shut": 2.941496162608149e-05, "omg": 5.826963826880905e-05, "ive": 5.714906830210118e-05, "similar": 4.510294115999162e-05, "sort": 6.975548042756467e-05, "upon": 2.605325172595789e-05, "lay": 2.7453964184342725e-05, "offer": 8.152146507799727e-05, "packages": 5.602849833539331e-06, "bills": 0.00010085129700370796, "cool": 0.0005227458894692197, "tell": 0.0004314194371825285, "wasnt": 5.630864082707028e-05, "expecting": 0.00018965646686530636, "basically": 3.417738398458992e-05, "stats": 8.404274750308997e-07, "above": 2.9695104117758458e-05, "marvel": 5.882992325216298e-06, "movie": 0.00032216386542851155, "thanos": 1.1205699667078663e-06, "pumped": 3.445752647626689e-05, "movies": 0.00017088691992294961, "called": 0.00024176297031722215, "infinity": 2.8014249167696655e-06, "war": 1.876954694235676e-05, "neighbors": 0.00018321318955673613, "snakes": 2.5492966742603958e-05, "clean": 0.00022887641570008168, "mice": 1.0925557175401697e-05, "follow": 3.6418523918005655e-05, "might": 0.00029302904629410705, "contact": 4.5943368635022515e-05, "district": 9.524844717016864e-06, "34": 1.1485842158755629e-05, "thursday": 2.9695104117758458e-05, "hopefully": 0.0003042347459611857, "bar": 0.00011822013148767989, "hop": 7.843989766955064e-06, "gifts": 4.9585221026823085e-05, "state": 0.00013811024839674452, "bugs": 4.1461088768191055e-05, "creep": 8.684417241985964e-06, "freaking": 1.6528407008941027e-05, "disappointed": 0.00010533357687053943, "probably": 0.0002473658201507615, "promotion": 0.0002633339421763486, "(": 0.0002588516623095171, ")": 0.00033168871014552844, "seems": 0.00024484453772566876, "forever": 0.00010785485929563213, "sooner": 1.7648976975648894e-05, "betrayed": 8.404274750308997e-06, "cant": 0.0002675360795515031, "pretty": 0.0010286832294378212, "accident": 0.0001557592253723934, "litte": 5.602849833539331e-07, "ripped": 3.081567408446632e-05, "leggings": 8.404274750308997e-07, "dancing": 2.6333394217634858e-05, "bourbon": 1.6808549500617994e-06, "street": 0.00013614925095500576, "ahh": 1.3446839600494396e-05, "embarrassing": 8.488317497812087e-05, "yep": 5.6028498335393316e-05, "shirt": 5.4347643385331516e-05, "enough": 0.0003258057178203121, "cover": 5.6028498335393316e-05, "plus": 4.202137375154499e-05, "died": 0.0003627845267216717, "lights": 3.7819236376390485e-05, "6": 0.00011793998899600293, "dark": 0.0001106562842124018, "'ve": 0.00020506430390753954, "freaked": 3.109581657614329e-05, "even": 0.0009628497438937342, "signal": 4.762422358508432e-06, "brother": 0.0006670192726828574, "sell": 5.378735840197758e-05, "soon": 0.00048716779302624487, "1": 8.544345996147481e-05, "whar": 1.1205699667078663e-06, "finish": 6.919519544421075e-05, "annoyed": 8.544345996147481e-05, "making": 0.00024652539267573057, "jokes": 7.283704783601131e-06, "shame": 5.882992325216298e-05, "bothering": 1.7368834483971927e-05, "competent": 2.5212824250926993e-06, "spend": 0.00017200748988965747, "until": 0.0003294475702121127, "calmed": 5.322707341862365e-06, "okay": 0.0003202028679867728, "couple": 0.0002997524660943542, "scrapes": 5.602849833539331e-07, "dislike": 1.4567409567202262e-05, "upsetting": 2.4932681759250024e-05, "argue": 1.4007124583848329e-05, "constantly": 3.697880890135959e-05, "apartments": 7.843989766955064e-06, "call": 0.00028518505652715197, "police": 0.00011541870657091023, "formal": 2.5212824250926993e-06, "complaint": 7.843989766955064e-06, "landlord": 2.9975246609435425e-05, "friday": 0.0001047732918871855, "guy": 0.0003795930762222897, "cuts": 8.404274750308997e-06, "traffic": 0.00012634426374631192, "swerve": 5.882992325216298e-06, "onto": 3.361709900123599e-05, "shoulder": 1.0085129700370797e-05, "upsets": 3.6418523918005656e-06, "teenagers": 1.4567409567202262e-05, "phones": 2.1851114350803394e-05, "boils": 3.361709900123599e-06, "blood": 6.163134816893264e-05, "neighborhood": 0.00010813500178730909, "quietly": 3.921994883477532e-06, "asked": 0.00024932681759250023, "needed": 0.0002647346546347334, "ride": 0.00013811024839674452, "please": 4.202137375154499e-05, "friendly": 2.2131256842480358e-05, "creepy": 4.566322614334555e-05, "defnitely": 2.801424916769666e-07, "risk": 2.3251826809188224e-05, "declined": 1.0085129700370797e-05, "lottery": 0.00015940107776419397, "winning": 6.443277308570232e-05, "pay": 0.0003711888014719807, "debts": 7.563847275278098e-06, "number": 6.19114906606096e-05, "pass": 0.00017761033972319681, "examen": 1.1205699667078663e-06, "monday": 9.861015707029223e-05, "reviewed": 2.8014249167696655e-06, "content": 6.555334305241018e-05, "course": 0.00012858540367972766, "studying": 0.0001372698209217136, "real": 0.000175929484773135, "challenge": 1.4287267075525296e-05, "exam": 0.00027538006931845813, "%": 5.854978076048601e-05, "raise": 0.0001459542381636996, "ask": 0.00019469903171549178, "fo": 2.8014249167696655e-06, "quite": 0.00033953269991248347, "welcome": 2.2131256842480358e-05, "supportive": 3.3056814017882055e-05, "mortgage": 2.1851114350803394e-05, "scares": 2.4092254284219124e-05, "lose": 0.0001490358055721462, "awful": 0.00022159271091648055, "stuff": 0.0003224440079201885, "avoid": 4.3141943718252855e-05, "outcome": 1.2886554617140462e-05, "odd": 3.697880890135959e-05, "ends": 2.605325172595789e-05, "pays": 4.3141943718252855e-05, "recovering": 6.443277308570231e-06, "exciting": 0.00026193322971796373, "guys": 0.00022299342337486538, "orleans": 3.921994883477532e-06, "meet": 0.00018489404450679794, "mary": 2.2411399334157326e-06, "workout": 2.4932681759250024e-05, "lied": 0.000100571154512031, "town": 0.0002728587868933654, "reschedule": 1.2606412125463496e-05, "everyother": 2.801424916769666e-07, "seem": 0.0001459542381636996, "lazy": 3.893980634309835e-05, "extreme": 1.0365272192047764e-05, "accept": 3.1375959067820255e-05, "honestly": 6.919519544421075e-05, "uneasy": 2.353196930086519e-05, "turn": 0.00016948620746456478, "applied": 0.0001325073985632052, "200+": 1.4007124583848328e-06, "none": 2.9695104117758458e-05, "bummer": 6.415263059402534e-05, "point": 0.00011457827909587933, "stable": 1.1205699667078662e-05, "kitchen": 8.992573982830627e-05, "cookies": 5.462778587700848e-05, "confronted": 8.12413225863203e-06, "morning": 0.00039948319313135434, "blamed": 2.4932681759250024e-05, "max": 4.482279866831465e-06, "dogs": 0.0002532488124759778, "wished": 1.3446839600494396e-05, "spoke": 2.7173821692665758e-05, "reason": 0.00019329831925710692, "kinda": 9.580873215352257e-05, "cold": 6.443277308570232e-05, "torwards": 2.801424916769666e-07, "lived": 0.0001039328644121546, "5": 0.00023447926553362103, "o": 2.773410667601969e-05, "smaller": 1.3166697108817429e-05, "location": 1.9049689434033727e-05, "knowing": 8.46030324864439e-05, "congratulations": 0.00020898629879101706, "lonely": 0.00017368834483971927, "party": 0.00046867838857556505, "invite": 3.4737668967943855e-05, "neighbours": 3.361709900123599e-06, "decide": 3.053553159278936e-05, "cook": 7.311719032768827e-05, "snake": 7.5358330261104e-05, "disgusting": 7.311719032768827e-05, "eww": 1.2046127142109562e-05, "running": 0.00015407837042233163, "forest": 9.244702225339897e-06, "gump": 1.1205699667078663e-06, "animal": 9.608887464519953e-05, "control": 8.12413225863203e-05, "copperhead": 1.4007124583848328e-06, "posted": 1.792911946732586e-05, "sequel": 1.960997441738766e-06, "hot": 0.00012718469122134283, "fuzz": 5.602849833539331e-07, "funding": 3.6418523918005656e-06, "save": 0.0001047732918871855, "blind": 2.6613536709311824e-05, "lady": 0.00011261728165414056, "falling": 3.6418523918005655e-05, "escalator": 1.1205699667078663e-06, "alarmed": 2.801424916769666e-07, "rightfully": 8.404274750308997e-07, "sick": 0.00037427036888042735, "paying": 0.00012606412125463495, "proper": 9.524844717016864e-06, "employers": 5.322707341862365e-06, "value": 2.521282425092699e-05, "employees": 1.6808549500617994e-05, "doesnt": 4.202137375154499e-05, "mowing": 1.0365272192047764e-05, "lawn": 5.462778587700848e-05, "rock": 3.9780233818129255e-05, "flew": 3.725895139303655e-05, "neighbor": 0.00029470990124416885, "window": 0.00011121656919575573, "relaxed": 3.417738398458992e-05, "terribly": 1.9890116909064628e-05, "expenses": 1.5127694550556196e-05, "worn": 1.2326269633786529e-05, "bathing": 8.96455973366293e-06, "suit": 2.2971684317511258e-05, "uears": 1.1205699667078663e-06, "gained": 1.9049689434033727e-05, "weight": 0.00013194711357985124, "covers": 9.80498720869383e-06, "extras": 3.361709900123599e-06, "skin": 2.3812111792542158e-05, "bunch": 0.00015127694550556194, "ladies": 1.1485842158755629e-05, "strutting": 5.602849833539331e-07, "suits": 1.960997441738766e-06, "iy": 1.4007124583848328e-06, "boosted": 2.5212824250926993e-06, "confidence": 5.070579099353095e-05, "name": 0.00011289742414581753, "allow": 1.7368834483971927e-05, "unexpectedly": 1.9049689434033727e-05, "november": 1.540783704223316e-05, "grandparent": 5.0425648501853986e-06, "closest": 8.96455973366293e-06, "easier": 6.471291557737928e-05, "heal": 1.4007124583848329e-05, "less": 0.00010253215195376977, "anyway": 8.79647423865675e-05, "higher": 3.5017811459620825e-05, "paid": 0.00021178772370778672, "2": 0.00035073839957956216, "mad": 0.0004978132077099696, "rude": 7.843989766955064e-05, "either": 0.0001644436426143794, "argument": 3.557809644297475e-05, "fence": 3.109581657614329e-05, "collapsing": 2.8014249167696655e-06, "areas": 1.6528407008941027e-05, "climbing": 1.792911946732586e-05, "expensive": 0.00012522369377960407, "talked": 8.264203504470513e-05, "unfortunately": 9.496830467849167e-05, "relocate": 3.361709900123599e-06, "places": 6.555334305241018e-05, "york": 4.230151624322195e-05, "va": 8.404274750308997e-07, "fl": 4.762422358508432e-06, "decades": 1.0925557175401697e-05, "brothers": 6.387248810234838e-05, "yours": 4.3141943718252855e-05, "ginally": 5.602849833539331e-07, "siblings": 2.0730544384095528e-05, "wishing": 1.9049689434033727e-05, "birthfay": 5.602849833539331e-07, "ex": 0.0001372698209217136, "11": 2.437239677589609e-05, "optometrist": 2.2411399334157326e-06, "prescription": 2.2411399334157326e-06, "warned": 5.0425648501853986e-06, "losing": 8.12413225863203e-05, "vision": 7.0035622919241645e-06, "eyes": 6.107106318557872e-05, "staring": 2.9975246609435425e-05, "bright": 3.753909388471352e-05, "white": 3.361709900123599e-05, "screen": 2.6333394217634858e-05, "computers": 8.404274750308997e-06, "darker": 1.6808549500617994e-06, "color": 3.109581657614329e-05, "smart": 0.0001072945743122782, "warning": 2.353196930086519e-05, "dimming": 2.801424916769666e-07, "program": 3.669866640968262e-05, "f.lux": 2.801424916769666e-07, "high": 0.00042301516243221953, "sold": 4.986536351850005e-05, "complex": 2.0170259400741594e-05, "nostalgia": 1.9329831925710694e-05, "another": 0.00043814285698277574, "hs": 1.1205699667078663e-06, "nearby": 2.1851114350803394e-05, "consolidated": 1.1205699667078663e-06, "thirty": 6.443277308570231e-06, "minute": 5.798949577713208e-05, "bus": 8.488317497812087e-05, "aw": 0.00011541870657091023, "showed": 8.320232002805907e-05, "brought": 0.00024036225785883732, "cake": 0.00016472378510605634, "goodbye": 1.2046127142109562e-05, ":": 0.00038743706598924475, "stroke": 1.2326269633786529e-05, "middle": 0.00013278754105488215, "july": 2.045040189241856e-05, "tonight": 0.00020226287899076986, "amusment": 8.404274750308997e-07, "insane": 3.1656101559497225e-05, "irma": 1.4007124583848329e-05, "....": 8.572360245315177e-05, "news": 0.00021402886364120245, "59.": 1.1205699667078663e-06, "bachelor": 1.4847552058879229e-05, "31.": 1.1205699667078663e-06, "inspirational": 1.6808549500617994e-06, "single": 0.0001140179941125254, "nowadays": 2.3812111792542158e-05, "breakup": 7.843989766955064e-06, "recent": 2.773410667601969e-05, "motorcycle": 2.269154182583429e-05, "paraplegic": 2.801424916769666e-07, "pride": 3.5017811459620825e-05, "issues": 7.984061012793547e-05, "sticking": 8.12413225863203e-06, "cop": 1.3446839600494396e-05, "pulled": 9.412787720346076e-05, "said": 0.00042301516243221953, "speeding": 3.417738398458992e-05, "aging": 2.8014249167696655e-06, "somebody": 4.2861801226575885e-05, "join": 3.1656101559497225e-05, "gym": 0.00010085129700370796, "yoga": 1.1765984650432595e-05, "afford": 0.0001274648337130198, "unfortunatley": 5.0425648501853986e-06, "exercising": 1.4287267075525296e-05, "baby": 0.00038771720848092175, "turtle": 1.876954694235676e-05, "crossing": 1.876954694235676e-05, "hurry": 2.269154182583429e-05, "creek": 7.0035622919241645e-06, "darn": 1.4007124583848329e-05, "pitiful": 1.6808549500617994e-06, "heads": 7.283704783601131e-06, "arthritis": 3.0815674084466322e-06, "neck": 1.7648976975648894e-05, "pain": 0.00011261728165414056, "physical": 2.7453964184342725e-05, "therapy": 2.8854676642727558e-05, "doctor": 0.00018881603939027548, "recommended": 6.443277308570231e-06, "exercise": 2.8294391659373625e-05, "anymore": 0.00016808549500617995, "impatient": 6.1631348168932644e-06, "clock": 6.723419800247198e-06, "ahhh": 5.602849833539331e-06, "sent": 0.0001072945743122782, "mr": 1.1205699667078663e-06, "harris": 5.602849833539331e-07, "closeing": 5.602849833539331e-07, "client": 2.9134819134404525e-05, "result": 3.221638654285116e-05, "signed": 3.193624405117419e-05, "celebrate": 4.9585221026823085e-05, "woods": 3.921994883477532e-05, "bite": 2.3812111792542158e-05, "63": 1.1205699667078663e-06, "coding": 1.6808549500617994e-06, "etc": 3.585823893465172e-05, "code": 8.12413225863203e-06, "browser": 5.602849833539331e-07, "finished": 0.00012298255384618834, "phlebotomy": 1.6808549500617994e-06, "thankfully": 7.255690534433435e-05, "hiring": 7.283704783601131e-06, "whew": 4.482279866831465e-06, "anticipate": 6.723419800247198e-06, "dealing": 2.3251826809188224e-05, "needles": 5.322707341862365e-06, "look": 0.0003585823893465172, "painful": 3.193624405117419e-05, "interview": 0.00034485540725434584, "recruiter": 5.0425648501853986e-06, "positive": 0.00012522369377960407, "ticket": 0.0001439932407219608, "luck": 0.00022691541825834292, "chances": 2.045040189241856e-05, "lucky": 0.00025016724506753113, "absorbed": 5.602849833539331e-07, "without": 0.0003706285164886268, "30th": 9.244702225339897e-06, "threw": 0.00016668478254779512, "held": 2.7173821692665758e-05, "parent": 7.759947019451974e-05, "vet": 6.107106318557872e-05, "cat": 0.0004986536351850005, "everyday": 9.88902995619692e-05, "plan": 0.00014063153082183723, "hang": 9.412787720346076e-05, "spouses": 3.0815674084466322e-06, "havent": 2.8854676642727558e-05, "agree": 0.00019806074161561537, "envious": 0.00011429813660420236, "pool": 9.13264522866911e-05, "stressing": 1.0085129700370797e-05, "pets": 6.919519544421075e-05, "interesting": 0.00012942583115475856, "visiting": 5.7709353285455116e-05, "learning": 6.723419800247198e-05, "culture": 8.404274750308997e-06, "interested": 3.6138381426328685e-05, "market": 3.4737668967943855e-05, "stressful": 8.292217753638211e-05, "sale": 3.081567408446632e-05, "rural": 8.404274750308997e-06, "area": 0.00012298255384618834, "isolated": 2.1570971859126428e-05, "transportation": 1.0925557175401697e-05, "tomorrow": 0.000503135915051832, "clear": 3.193624405117419e-05, "headed": 4.2861801226575885e-05, "japan": 1.0085129700370797e-05, "start": 0.00042945843974078976, "support": 9.63690171368765e-05, "considerate": 1.4287267075525296e-05, "debt": 4.650365361837645e-05, "previous": 2.2971684317511258e-05, "here": 0.00045046912661656223, "families": 1.708869199229496e-05, "warm": 3.697880890135959e-05, "tough": 0.00021430900613287943, "cart": 2.3251826809188224e-05, "realized": 0.00013783010590506757, "forgot": 0.0002437239677589609, "purse": 3.053553159278936e-05, "handle": 6.331220311899445e-05, "visited": 4.818450856843825e-05, "hill": 8.684417241985964e-06, "run": 0.00017985147965661255, "dilapidated": 1.1205699667078663e-06, ".....": 1.6808549500617994e-05, "walked": 0.00017536919978978108, "sally": 1.4007124583848328e-06, "intervention": 3.361709900123599e-06, "25.": 1.960997441738766e-06, "forgotten": 1.9890116909064628e-05, "transistion": 2.801424916769666e-07, "girls": 0.0001199009864377417, "13": 3.529795395129779e-05, "firned": 5.602849833539331e-07, "simple": 3.221638654285116e-05, "cute": 0.0001274648337130198, "simpler": 1.6528407008941027e-05, "smallest": 2.8014249167696655e-06, "distance": 5.238664594359275e-05, "somehow": 4.6223511126699485e-05, "misplaced": 3.361709900123599e-06, "drivers": 4.5943368635022515e-05, "registration": 1.1205699667078663e-06, "insurance": 9.776972959526133e-05, "ruined": 5.826963826880905e-05, "bob": 1.6808549500617994e-06, "ta": 4.4542656176637685e-05, "pick": 0.0001400712458384833, "test": 0.0004868876505345679, "geuss": 2.801424916769666e-07, "scored": 2.7453964184342725e-05, "eyesight": 1.1205699667078663e-06, "devastated": 6.275191813564051e-05, "gradually": 1.6808549500617994e-06, "worse": 0.00013278754105488215, "suddenly": 5.546821335203938e-05, "blurry": 2.801424916769666e-07, "emergency": 4.258165873489892e-05, "'re": 0.00011709956152097202, "memory": 5.462778587700848e-05, "reach": 2.7173821692665758e-05, "these": 0.0002832240590854132, "extremely": 6.555334305241018e-05, "snuck": 1.2046127142109562e-05, "remake": 2.8014249167696655e-06, "fist": 7.283704783601131e-06, "fury": 8.404274750308997e-07, "80s": 8.12413225863203e-06, "large": 9.04860248116602e-05, "mouse": 1.6808549500617994e-05, "door": 0.0002742594993517503, "towel": 6.443277308570231e-06, "maintenence": 2.2411399334157326e-06, "til": 2.4092254284219124e-05, "thehmorning": 2.801424916769666e-07, "laying": 2.6333394217634858e-05, "package": 7.339733281936524e-05, "/": 3.025538910111239e-05, "rearrange": 5.602849833539331e-07, "garage": 3.9780233818129255e-05, "cars": 7.619875773613491e-05, "past": 0.0003210432954618037, "charity": 2.0170259400741594e-05, "charities": 2.2411399334157326e-06, "whatever": 5.490792836868545e-05, "pharmacy": 8.96455973366293e-06, "donate": 1.3446839600494396e-05, "shop": 6.023063571054781e-05, "adds": 3.6418523918005656e-06, "litlle": 1.6808549500617994e-06, "bit": 0.00041433074519023355, "counts": 7.0035622919241645e-06, "write": 3.221638654285116e-05, "id": 2.129082936744946e-05, "issued": 5.322707341862365e-06, "cash": 5.238664594359275e-05, "cards": 4.818450856843825e-05, "concert": 0.00014539395318034564, "yesssssss": 8.404274750308997e-07, "tickets": 0.00011373785162084842, "woulda": 8.404274750308997e-07, "falcons": 7.283704783601131e-06, "nfc": 2.801424916769666e-07, "championship": 1.6808549500617994e-05, "storm": 0.0001165392765376181, "15": 8.516331746979784e-05, "crap": 2.521282425092699e-05, "impressed": 0.00010841514427898607, "tesla": 2.045040189241856e-05, "fast": 0.00019637988666555356, "100mph": 2.801424916769666e-07, "managed": 6.135120567725568e-05, "oil": 3.109581657614329e-05, "great.i": 5.602849833539331e-07, "taught": 4.1180946276514085e-05, "dating": 7.339733281936524e-05, "breakfast": 4.6223511126699485e-05, "choking": 1.960997441738766e-06, "panicked": 7.563847275278098e-06, "unlodged": 2.801424916769666e-07, "notes": 1.3166697108817429e-05, "bring": 0.00015435851291400858, "grandma": 0.00011765984650432597, "age": 0.00011205699667078663, "complications": 1.6808549500617994e-06, "smoked": 4.482279866831465e-06, "nightlight": 1.0365272192047764e-05, "cheeleading": 5.602849833539331e-07, "girl": 0.0003823945011390594, "double": 3.1375959067820255e-05, "backflip": 7.843989766955064e-06, "land": 4.202137375154499e-05, "harvard": 1.1205699667078662e-05, "annoys": 9.80498720869383e-06, "stick": 3.6138381426328685e-05, "hurts": 3.025538910111239e-05, "himself": 7.11561928859495e-05, "calls": 2.7453964184342725e-05, "helicopter": 5.0425648501853986e-06, "laughs": 4.2021373751544985e-06, "clowns": 7.283704783601131e-06, "clown": 1.0925557175401697e-05, "hotel": 3.221638654285116e-05, "overlooking": 5.602849833539331e-07, "biloxi": 1.4007124583848328e-06, "downside": 8.404274750308997e-07, "steal": 4.818450856843825e-05, "notcied": 1.1205699667078663e-06, "note": 4.398237119328375e-05, "loved": 0.0002137487211495255, "twenty": 9.244702225339897e-06, "dollars": 8.684417241985964e-05, "icecream": 1.960997441738766e-06, "confess": 5.882992325216298e-06, "trouble": 0.00013306768354655912, "members": 2.941496162608149e-05, "face": 0.00015211737298059284, "fact": 4.2861801226575885e-05, "ones": 0.00011037614172072482, "dip": 7.563847275278098e-06, "heated": 5.882992325216298e-06, "ppol": 2.801424916769666e-07, "jumped": 6.471291557737928e-05, "hair": 0.00010365272192047764, "extension": 6.443277308570231e-06, "ghosts": 1.2606412125463496e-05, "mw": 5.602849833539331e-07, "llike": 8.404274750308997e-07, "ghost": 3.8099378868067455e-05, "hurricanes": 1.064541468372473e-05, "texas": 3.445752647626689e-05, "worry": 0.00014147195829686813, "huge": 0.00022607499078331202, "dumpster": 1.2046127142109562e-05, "commplex": 5.602849833539331e-07, "smell": 7.311719032768827e-05, "raccoons": 2.2411399334157326e-06, "split": 1.5127694550556196e-05, "annoying": 0.0001809720496233204, "talks": 1.9049689434033727e-05, "awww": 3.8099378868067455e-05, "halloween": 5.630864082707028e-05, "quick": 4.034051880148319e-05, "dressing": 8.684417241985964e-06, "candy": 7.675904271948884e-05, "lucy": 1.1205699667078663e-06, "date": 0.0002588516623095171, "polite": 8.404274750308997e-06, "site": 1.3166697108817429e-05, "show": 0.00031123830825310986, "charge": 3.865966385142139e-05, "graduated": 0.00013278754105488215, "college": 0.0005322707341862365, "accomplishment": 3.9780233818129255e-05, "4.0": 6.443277308570231e-06, "office": 0.00012074141391277259, "definitely": 0.0002313976981251744, "studied": 0.00016948620746456478, "prepapred": 5.602849833539331e-07, "expect": 0.00011177685417910967, "president": 3.053553159278936e-05, "huh": 3.081567408446632e-05, "america": 2.3812111792542158e-05, "share": 5.7709353285455116e-05, "joy": 4.174123125986802e-05, "p": 1.2326269633786529e-05, "lawnmower": 1.064541468372473e-05, "broken": 9.692930212023044e-05, ">": 1.7648976975648894e-05, "quiet": 9.945058454532313e-05, "summer": 0.00032608586031198907, "usual": 2.129082936744946e-05, "13.": 5.602849833539331e-06, "refused": 2.521282425092699e-05, "lie": 4.902493604346915e-05, "jack": 1.064541468372473e-05, "wants": 9.72094446119074e-05, "liked": 9.412787720346076e-05, "enjoyed": 7.507818776942704e-05, "alot": 4.3141943718252855e-05, "buddy": 6.975548042756467e-05, "order": 0.00013895067587177542, "ordered": 0.00015295780045562375, "krystals": 2.2411399334157326e-06, "cost": 6.471291557737928e-05, "catch": 9.917044205364617e-05, "criminal": 4.482279866831465e-06, "weapon": 3.6418523918005656e-06, "knife": 1.6528407008941027e-05, "lines": 1.5127694550556196e-05, "embarrassed": 0.0001039328644121546, "main": 1.6808549500617994e-05, "stock": 2.1851114350803394e-05, "sit": 8.012075261961244e-05, "risen": 1.960997441738766e-06, "worth": 0.00013362796852991305, "keys": 4.370222870160679e-05, "search": 1.064541468372473e-05, "30": 7.339733281936524e-05, "minutes": 0.00011878041647103383, "hated": 3.361709900123599e-05, "stupid": 7.395761780271918e-05, "earn": 2.269154182583429e-05, "10k": 7.843989766955064e-06, "finances": 1.792911946732586e-05, "photo": 5.882992325216298e-05, "albums": 3.193624405117419e-05, "reminiscing": 1.4567409567202262e-05, "carefree": 7.283704783601131e-06, "relationship": 0.00015547908288071646, "cheating": 8.096118009464334e-05, "wh": 1.6808549500617994e-06, "insteading": 5.602849833539331e-07, "hurting": 2.4932681759250024e-05, "partner": 0.00012830526118805068, "watch": 0.0003613838142632869, "thrones": 2.1851114350803394e-05, "watched": 0.00018713518444021367, "season": 0.00015856065028916307, "ending": 2.773410667601969e-05, "enogh": 5.602849833539331e-07, "cmon": 5.602849833539331e-07, "autumn": 5.602849833539331e-06, "memphis": 2.8014249167696655e-06, "b": 2.941496162608149e-05, "passing": 4.342208620992982e-05, "grade": 0.00014819537809711533, "presentation": 8.908531235327537e-05, "present": 5.882992325216298e-05, "preperation": 5.602849833539331e-07, "step": 6.107106318557872e-05, "wanting": 8.3762605011413e-05, "cabin": 6.443277308570231e-06, "awhile": 7.45179027860731e-05, "cozy": 3.0815674084466322e-06, "romantic": 1.4567409567202262e-05, "foward": 1.4007124583848328e-06, "met": 0.00017536919978978108, "tinder": 2.269154182583429e-05, "totally": 0.00018237276208170523, "chemistry": 2.1570971859126428e-05, "ghosted": 1.0365272192047764e-05, "anybody": 1.876954694235676e-05, "smiley": 2.801424916769666e-07, "whenever": 7.900018265290457e-05, "fb": 1.0085129700370797e-05, "posting": 1.6808549500617994e-06, "photos": 8.3762605011413e-05, "winter": 5.9390208235516916e-05, "snow": 1.7368834483971927e-05, "paint": 2.2131256842480358e-05, "bringing": 2.5492966742603958e-05, "bottle": 2.2971684317511258e-05, "moscato": 2.801424916769666e-07, "likes": 5.070579099353095e-05, "actor": 6.1631348168932644e-06, "prett": 1.6808549500617994e-06, "slow": 5.995049321887085e-05, "speaking": 3.8099378868067455e-05, "/did": 5.602849833539331e-07, "teacher": 9.076616730333716e-05, "evaluatd": 2.801424916769666e-07, "spot": 5.518807086036241e-05, "practiced": 2.605325172595789e-05, "non": 1.4007124583848329e-05, "trump": 7.059590790259558e-05, "election": 1.4567409567202262e-05, "dreaming": 3.0815674084466322e-06, "ended": 0.000309837595794725, "settle": 1.0085129700370797e-05, "applying": 2.9975246609435425e-05, "alright": 7.703918521116581e-05, "lying": 3.3336956509559025e-05, "annoy": 7.0035622919241645e-06, "also/": 2.801424916769666e-07, "energy": 3.221638654285116e-05, "passion": 1.0085129700370797e-05, "correlate": 5.602849833539331e-07, "weird": 0.00014763509311376138, "occurs": 1.4007124583848328e-06, "suggest": 9.80498720869383e-06, "saying": 7.675904271948884e-05, "truth": 2.0170259400741594e-05, "dwell": 1.960997441738766e-06, "everytime": 3.361709900123599e-05, "men": 3.361709900123599e-05, "valued": 2.8014249167696655e-06, "random": 5.4347643385331516e-05, "history": 3.221638654285116e-05, "buddies": 1.1205699667078662e-05, "sometime": 3.5017811459620825e-05, "sunday": 7.731932770284278e-05, "reconnecting": 1.960997441738766e-06, "restaurant": 0.0002187912859997109, "conversation": 3.669866640968262e-05, "lives": 0.0001022520094620928, "blew": 2.773410667601969e-05, "bowl": 3.445752647626689e-05, "sports": 4.398237119328375e-05, "fan": 8.12413225863203e-05, "football": 0.00017620962726481198, "august": 1.7368834483971927e-05, "apprehensive": 2.9134819134404525e-05, "regret": 3.669866640968262e-05, "worried": 0.00030731631336963235, "daisy": 1.1205699667078663e-06, "direction": 2.353196930086519e-05, "hungry": 5.7709353285455116e-05, "animals": 0.00011373785162084842, "killed": 5.658878331874725e-05, "highways": 2.8014249167696655e-06, "returns": 8.404274750308997e-06, "safely": 1.6808549500617994e-05, "chatting": 1.624826451726406e-05, "ideas": 1.3726982092171362e-05, "pinterest": 8.404274750308997e-07, "perk": 3.0815674084466322e-06, "19": 1.5968122025587094e-05, "beforehand": 1.2606412125463496e-05, "awkward": 5.210650345191578e-05, "contrary": 3.0815674084466322e-06, "die": 6.86349104608568e-05, "occasionally": 7.563847275278098e-06, "push": 2.1570971859126428e-05, "mind": 0.00017256777487301142, "hockey": 3.109581657614329e-05, "oilers": 5.602849833539331e-07, "team": 0.00023475940802529798, "leafs": 1.4007124583848328e-06, "iffy": 1.6808549500617994e-06, "children": 0.00018741532693189062, "oldest": 4.510294115999162e-05, "perfect": 9.356759222010684e-05, "becoming": 2.0730544384095528e-05, "teenager": 3.6138381426328685e-05, "couldnt": 0.0001241031238128962, "curse": 8.404274750308997e-06, "hopes": 2.129082936744946e-05, "acted": 2.045040189241856e-05, "case": 9.552858966184561e-05, "saving": 7.339733281936524e-05, "boarding": 3.6418523918005656e-06, "hilarious": 1.876954694235676e-05, "ii": 3.361709900123599e-06, "transmission": 1.0365272192047764e-05, "rebuilt": 2.2411399334157326e-06, "500": 3.277667152620509e-05, "atransmission": 1.1205699667078663e-06, "volvo": 1.4007124583848328e-06, "progress": 3.445752647626689e-05, "tested": 8.404274750308997e-06, "works": 0.00012550383627128102, "wonderfully": 1.960997441738766e-06, "90,000": 8.404274750308997e-07, "miles": 6.275191813564051e-05, "versus": 3.0815674084466322e-06, "200,000.": 8.404274750308997e-07, "payment": 3.109581657614329e-05, "sense": 7.059590790259558e-05, "daycare": 2.2131256842480358e-05, "hates": 8.404274750308997e-06, "babysit": 2.129082936744946e-05, "moves": 8.684417241985964e-06, "jk": 2.2411399334157326e-06, "serious": 8.012075261961244e-05, "hellp": 5.0425648501853986e-06, "syndrom": 1.1205699667078663e-06, "9": 3.6138381426328685e-05, "pregnant": 0.0001400712458384833, "2nd": 1.6808549500617994e-05, "worrying": 1.9049689434033727e-05, "happening": 6.779448298582592e-05, "eclampsia": 5.602849833539331e-07, "progressed": 1.6808549500617994e-06, "clot": 1.1205699667078663e-06, "organs": 2.2411399334157326e-06, "shutting": 1.6808549500617994e-06, "brand": 0.0001014115819870619, "absolutely": 0.00010253215195376977, "buying": 7.423776029439614e-05, "canada": 1.2886554617140462e-05, "ambitious": 1.960997441738766e-06, "parking": 9.63690171368765e-05, "elementary": 2.1010686875772494e-05, "remembered": 4.062066129316015e-05, "renovations": 3.6418523918005656e-06, "playground": 5.602849833539331e-06, "buildings": 7.563847275278098e-06, "law": 0.00014119181580519115, "rarely": 1.4287267075525296e-05, "gives": 4.258165873489892e-05, "ourselves": 1.9049689434033727e-05, "miffed": 2.2411399334157326e-06, "somewhat": 2.8294391659373625e-05, "favoritism": 1.1205699667078663e-06, "ridiculous": 2.6333394217634858e-05, "refuses": 7.283704783601131e-06, "coach": 1.540783704223316e-05, "defensive": 1.6808549500617994e-06, "american": 1.8489404450679794e-05, "political": 1.2326269633786529e-05, "activists": 5.602849833539331e-07, "groups": 1.064541468372473e-05, "grown": 4.1461088768191055e-05, "grandkids": 4.762422358508432e-06, "stole": 0.00019666002915723054, "cookie": 1.0925557175401697e-05, "jar": 8.404274750308997e-06, "rid": 3.389724149291296e-05, "evidence": 8.684417241985964e-06, "poorly": 1.1205699667078662e-05, "study": 0.00010925557175401696, "classes": 9.524844717016863e-05, "semester": 0.00013895067587177542, ";": 8.096118009464334e-05, "m": 2.605325172595789e-05, "nerve": 5.4347643385331516e-05, "wrecking": 1.0365272192047764e-05, "court": 4.062066129316015e-05, "yikes": 4.9305078535146115e-05, "warrant": 1.1205699667078663e-06, "fat": 3.697880890135959e-05, "baseball": 5.854978076048601e-05, "playoffs": 6.723419800247198e-06, "taste": 3.221638654285116e-05, "yankees": 9.244702225339897e-06, "jury": 1.0925557175401697e-05, "duty": 1.9890116909064628e-05, "spring": 4.230151624322195e-05, "surprisingly": 1.064541468372473e-05, "inconvenience": 2.8014249167696655e-06, "12": 5.630864082707028e-05, "rained": 2.8854676642727558e-05, "weather": 0.00012298255384618834, "dry": 1.7368834483971927e-05, "rain": 0.0001249435512879271, "storms": 3.5017811459620825e-05, "flooded": 2.1010686875772494e-05, "2009.": 2.801424916769666e-07, "mud": 6.723419800247198e-06, "unbelievably": 2.2411399334157326e-06, "scratched": 1.792911946732586e-05, "bumper": 6.723419800247198e-06, "furious": 7.675904271948884e-05, "bummed": 4.874479355179218e-05, "spoken": 1.7648976975648894e-05, "end": 0.0003636249541967026, "irks": 2.5212824250926993e-06, "literally": 4.258165873489892e-05, "ghosting": 2.801424916769666e-07, "fake": 1.708869199229496e-05, "thailand": 5.882992325216298e-06, "disney": 6.807462547750288e-05, "passholders": 1.4007124583848328e-06, "several": 9.272716474507593e-05, "throught": 1.4007124583848328e-06, "playing": 0.0002731389293850424, "ropes": 3.921994883477532e-06, "'secrets": 2.801424916769666e-07, "wasted": 2.6613536709311824e-05, "ingredients": 1.7368834483971927e-05, "meal": 8.3762605011413e-05, "nephew": 0.0001131775666374945, "pizza": 0.00023447926553362103, "pepperoni": 6.443277308570231e-06, "chain": 1.3166697108817429e-05, "fair": 9.524844717016863e-05, "airplane": 2.269154182583429e-05, "severe": 1.9329831925710694e-05, "turbulence": 1.064541468372473e-05, "airplanes": 1.960997441738766e-06, "queasy": 8.404274750308997e-07, "cope": 1.708869199229496e-05, "panic": 2.1010686875772494e-05, "attack": 4.4262513684960715e-05, "missed": 0.0001156988490625872, "15th": 1.1205699667078663e-06, "attend": 4.034051880148319e-05, "enjoys": 8.12413225863203e-06, "cooking": 7.563847275278097e-05, "fresh": 3.893980634309835e-05, "ditch": 9.524844717016864e-06, "shaking": 1.9049689434033727e-05, "played": 0.0001199009864377417, "xbox": 1.3166697108817429e-05, "snacks": 2.4092254284219124e-05, "ivy": 6.443277308570231e-06, "league": 3.529795395129779e-05, "vey": 1.6808549500617994e-06, "89k": 2.2411399334157326e-06, "knows": 8.404274750308998e-05, "75k": 3.361709900123599e-06, "advance": 2.7173821692665758e-05, "evil": 1.4567409567202262e-05, "price": 3.053553159278936e-05, "ungrateful": 8.404274750308997e-07, "milestone": 8.404274750308997e-06, "common": 2.605325172595789e-05, "finals": 2.2971684317511258e-05, "sophomore": 6.723419800247198e-06, "burden": 9.244702225339897e-06, "lifted": 3.361709900123599e-06, "fail": 4.202137375154499e-05, "joyed": 1.1205699667078663e-06, "lately": 0.00021150758121610977, "mountain": 2.2131256842480358e-05, "fires": 4.2021373751544985e-06, "disregarding": 5.602849833539331e-07, "dryness": 5.602849833539331e-07, "drawbacks": 2.801424916769666e-07, "irritates": 5.322707341862365e-06, "acts": 1.1485842158755629e-05, "superior": 3.921994883477532e-06, "room": 0.0002507275300508851, "strongest": 2.5212824250926993e-06, "lack": 1.6808549500617994e-05, "self": 7.703918521116581e-05, "esteem": 6.443277308570231e-06, "insecure": 8.684417241985964e-06, "faithful": 6.639377052744107e-05, "sadly": 2.1570971859126428e-05, "rare": 2.689367920098879e-05, "dedication": 1.3726982092171362e-05, "effort": 5.350721591030061e-05, "motivated": 1.8489404450679794e-05, "chased": 2.3812111792542158e-05, "pitbull": 5.882992325216298e-06, "nintendo": 5.967035072719388e-05, "switch": 5.4067500893654546e-05, "zelda": 3.6418523918005656e-06, "mario": 2.129082936744946e-05, "splatoon": 1.1205699667078663e-06, "fortnite": 5.322707341862365e-06, "tons": 1.7368834483971927e-05, "titles": 1.1205699667078663e-06, "metroid": 8.404274750308997e-07, "prime": 3.361709900123599e-06, "neither": 2.129082936744946e-05, "far": 0.00025184810001759294, "smash": 7.619875773613491e-05, "pokemon": 3.6138381426328685e-05, "fifa": 6.723419800247198e-06, "england": 1.3726982092171362e-05, "slipped": 3.837952135974442e-05, "carrying": 1.2606412125463496e-05, "tray": 2.5212824250926993e-06, "coffee": 0.00012298255384618834, "17": 2.2131256842480358e-05, "themselves": 4.510294115999162e-05, "laughed": 3.361709900123599e-05, "sat": 8.12413225863203e-05, "peed": 3.417738398458992e-05, "jerk": 3.249652903452812e-05, "hat": 1.1765984650432595e-05, "young": 0.00020898629879101706, "grandparents": 4.006037630980622e-05, "side": 0.0001501563755388541, "wolf": 7.0035622919241645e-06, "coyote": 5.602849833539331e-06, "cats": 0.00010085129700370796, "beaver": 1.6808549500617994e-06, "head": 0.00013278754105488215, "invited": 8.852502736992143e-05, "engaged": 2.6613536709311824e-05, "guests": 9.244702225339897e-06, "heavy": 3.8099378868067455e-05, "problems": 0.00010169172447873887, "familiy": 5.602849833539331e-07, "sober": 5.322707341862365e-06, "stopped": 9.104630979501414e-05, "drinking": 5.7429210793778146e-05, "react": 2.4932681759250024e-05, "samoa": 1.6808549500617994e-06, "africa": 5.882992325216298e-06, "staying": 6.807462547750288e-05, "vase": 2.269154182583429e-05, "hiding": 1.4287267075525296e-05, "sentimental": 5.630864082707028e-05, "fairly": 2.7453964184342725e-05, "relly": 1.6808549500617994e-06, "replacement": 9.244702225339897e-06, "rat": 2.7453964184342725e-05, "poison": 6.443277308570231e-06, "truly": 6.723419800247198e-05, "horrific": 5.322707341862365e-06, "8": 8.432288999476694e-05, "puppy": 0.0001703266349395957, "careful": 5.4067500893654546e-05, "wouldnt": 3.4737668967943855e-05, "symptoms": 7.563847275278098e-06, "scholarship": 4.1461088768191055e-05, "psat": 2.2411399334157326e-06, "manage": 3.389724149291296e-05, "mainly": 1.2606412125463496e-05, "based": 1.960997441738766e-05, "slim": 4.2021373751544985e-06, "pickings": 8.404274750308997e-07, "sholarships": 8.404274750308997e-07, "cutoff": 5.602849833539331e-07, "jealous": 0.0001577202228141322, "honest": 7.003562291924165e-05, "ou": 1.960997441738766e-06, "dropping": 1.0925557175401697e-05, "pursue": 3.361709900123599e-06, "writing": 2.7173821692665758e-05, "strapped": 3.6418523918005656e-06, "freshman": 1.7648976975648894e-05, "29": 3.921994883477532e-06, "act": 4.370222870160679e-05, "31": 3.0815674084466322e-06, "confident": 0.00018433375952344401, "33": 4.762422358508432e-06, "50": 5.378735840197758e-05, "confessed": 4.2021373751544985e-06, "depressing": 1.9049689434033727e-05, "dentist": 5.686892581042421e-05, "tooth": 2.8014249167696658e-05, "repaired": 1.1205699667078662e-05, "anxiety": 6.52732005607332e-05, "log": 6.443277308570231e-06, "square": 2.5212824250926993e-06, "wounder": 8.404274750308997e-07, "dude": 4.3141943718252855e-05, "lasting": 3.921994883477532e-06, "nah": 1.9049689434033727e-05, "shards": 5.602849833539331e-07, "glass": 4.398237119328375e-05, "showers": 3.6418523918005656e-06, "isntead": 1.1205699667078663e-06, "roomate": 9.524844717016864e-06, "incompatible": 2.801424916769666e-07, "projects": 1.1205699667078662e-05, "ultimately": 6.1631348168932644e-06, "taken": 0.00011345770912917146, "becmoe": 2.801424916769666e-07, "experts": 5.602849833539331e-07, "repair": 3.1375959067820255e-05, "anger": 1.3446839600494396e-05, "management": 2.8854676642727558e-05, "dumb": 4.034051880148319e-05, "improved": 3.921994883477532e-06, "calmer": 2.801424916769666e-07, "stress": 7.11561928859495e-05, "october": 2.1851114350803394e-05, "means": 5.967035072719388e-05, "loosen": 8.404274750308997e-07, "drugs": 2.941496162608149e-05, "alcohol": 2.4092254284219124e-05, "happiness": 3.025538910111239e-05, "sinking": 2.801424916769666e-07, "pit": 1.7648976975648894e-05, "honor": 3.025538910111239e-05, "popular": 1.4287267075525296e-05, "surprising": 1.4007124583848329e-05, "yelled": 4.398237119328375e-05, "discipline": 9.80498720869383e-06, "yelling": 2.941496162608149e-05, "feelings": 6.919519544421075e-05, "thrilled": 3.3336956509559025e-05, "shocked": 0.00023840126041709854, "damn": 3.249652903452812e-05, "occasion": 2.689367920098879e-05, "touchy": 1.4007124583848328e-06, "feely": 8.404274750308997e-07, "flirting": 1.2326269633786529e-05, "12x12": 1.1205699667078663e-06, "hesitation": 1.4007124583848328e-06, "impressive": 8.292217753638211e-05, "homeschool": 7.843989766955064e-06, "console": 1.1765984650432595e-05, "owned": 1.8209261959002827e-05, "personally": 1.8209261959002827e-05, "gamecube": 7.283704783601131e-06, "sonic": 2.8014249167696655e-06, "adventures": 6.443277308570231e-06, "hid": 1.4007124583848329e-05, "terrific": 5.0425648501853986e-06, "athlete": 3.921994883477532e-06, "athletics": 1.960997441738766e-06, "participate": 1.2046127142109562e-05, "runner": 2.2411399334157326e-06, "marathon": 3.193624405117419e-05, "trained": 2.6333394217634858e-05, "graduate": 7.507818776942704e-05, "2017": 2.2411399334157326e-06, "randomly": 4.062066129316015e-05, "considering": 2.269154182583429e-05, "irked": 1.5687979533910127e-05, "faking": 1.4007124583848328e-06, "reconnected": 4.482279866831465e-06, "childhood": 0.0002028231639741238, "golden": 1.3166697108817429e-05, "surreal": 9.524844717016864e-06, "tragic": 1.2046127142109562e-05, "continues": 1.4847552058879229e-05, "doubt": 3.277667152620509e-05, "2009": 1.1205699667078663e-06, "degree": 7.984061012793547e-05, "enters": 1.960997441738766e-06, "bond": 2.2131256842480358e-05, "france": 2.353196930086519e-05, "nerveracking": 5.602849833539331e-07, "begin": 2.1570971859126428e-05, "65": 5.0425648501853986e-06, "woman": 0.0001098158567373709, "putting": 6.583348554408715e-05, "makeup": 8.96455973366293e-06, "light": 7.675904271948884e-05, "cv": 4.762422358508432e-06, "respond": 1.7648976975648894e-05, "rejection": 5.602849833539331e-06, "efforts": 7.0035622919241645e-06, "however": 6.0790920693901746e-05, "greatest": 2.2971684317511258e-05, "solutions": 1.6808549500617994e-06, "wings": 1.0365272192047764e-05, "hide": 4.230151624322195e-05, "fingers": 4.7624223585084315e-05, "orange": 7.0035622919241645e-06, "whoops": 2.5212824250926993e-06, "classmate": 7.563847275278098e-06, "motication": 5.602849833539331e-07, "appreciate": 7.759947019451974e-05, "florida": 7.900018265290457e-05, "right.florida": 5.602849833539331e-07, "odds": 8.96455973366293e-06, "cup.i": 5.602849833539331e-07, "tought": 3.0815674084466322e-06, "easily": 4.062066129316015e-05, "millio": 1.1205699667078663e-06, "croatians": 2.801424916769666e-07, "warriors": 6.1631348168932644e-06, "free": 0.0001700464924479187, "realy": 3.361709900123599e-06, "yeaaah": 2.801424916769666e-07, "retail": 1.5687979533910127e-05, "deep": 4.342208620992982e-05, "breath": 1.708869199229496e-05, "shake": 1.5687979533910127e-05, "flows": 8.404274750308997e-07, "fax": 1.960997441738766e-06, "depending": 7.0035622919241645e-06, "ofc": 5.602849833539331e-07, "gentlemen": 5.602849833539331e-07, "saved": 7.675904271948884e-05, "repay": 1.064541468372473e-05, "chuffed": 1.1205699667078663e-06, "breathing": 7.0035622919241645e-06, "recorded": 2.5212824250926993e-06, "sibling": 1.4007124583848329e-05, "fights": 1.5968122025587094e-05, "shutup": 8.404274750308997e-07, "often": 0.0001742486298230732, "firends": 2.5212824250926993e-06, "promoted": 5.6028498335393316e-05, "firm": 1.7368834483971927e-05, "gameboy": 4.2021373751544985e-06, "nostalgic": 9.04860248116602e-05, "emerald": 3.6418523918005656e-06, "shape": 2.8014249167696658e-05, "rear": 1.7368834483971927e-05, "aggravating": 1.4287267075525296e-05, "exact": 1.8209261959002827e-05, "messed": 4.006037630980622e-05, "terrifified": 1.1205699667078663e-06, "admit": 2.521282425092699e-05, "attitude": 4.1461088768191055e-05, "impression": 1.1485842158755629e-05, "growth": 1.0085129700370797e-05, "certainly": 5.014550601017702e-05, "fascinated": 4.482279866831465e-06, "skiing": 8.684417241985964e-06, "lessons": 1.9049689434033727e-05, "altogether": 3.361709900123599e-06, "sport": 2.2971684317511258e-05, "madden": 2.129082936744946e-05, "portable": 2.8014249167696655e-06, "chik-fil-a": 2.8014249167696655e-06, "sundays": 1.0365272192047764e-05, "core": 1.960997441738766e-06, "lake": 4.986536351850005e-05, "burst": 1.4007124583848329e-05, "relax": 8.404274750308998e-05, "swimming": 5.6028498335393316e-05, "mowed": 5.322707341862365e-06, "hard-working": 1.1205699667078663e-06, "grabbed": 1.792911946732586e-05, "edge": 2.045040189241856e-05, "cut": 0.00016528407008941027, "hand": 6.891505295253378e-05, "jurassic": 5.322707341862365e-06, "universal": 1.1485842158755629e-05, "hyper": 2.5212824250926993e-06, "line": 9.97307270370001e-05, "business": 0.00014091167331351418, "admirable": 4.762422358508432e-06, "improve": 2.0170259400741594e-05, "meetings": 8.404274750308997e-06, "agent": 8.684417241985964e-06, "cheap": 5.378735840197758e-05, "agents": 2.5212824250926993e-06, "complicated": 1.5968122025587094e-05, "sites": 3.6418523918005656e-06, "consuming": 1.6808549500617994e-06, "cruise": 8.096118009464334e-05, "deals": 1.0365272192047764e-05, "eat": 0.0003678270915718571, "others": 0.0001316669710881743, "birthdays": 7.843989766955064e-06, "hiking": 2.5773109234280924e-05, "stepped": 7.479804527775008e-05, "rattlesnake": 2.8014249167696655e-06, "goodness": 8.404274750308998e-05, "alerted": 1.6808549500617994e-06, "frightening": 1.708869199229496e-05, "figure": 6.723419800247198e-05, "hearing": 5.630864082707028e-05, "wear": 7.143633537762648e-05, "bikini": 1.6808549500617994e-06, "celebrating": 1.2886554617140462e-05, "20lbs": 2.801424916769666e-07, "heart": 0.00016696492503947207, "chirurgical": 1.4007124583848328e-06, "operation": 9.524844717016864e-06, "immigrants": 2.2411399334157326e-06, "reunited": 5.882992325216298e-06, "devasting": 5.602849833539331e-07, "is.this": 2.801424916769666e-07, "border": 5.602849833539331e-06, "emotive": 2.801424916769666e-07, "student": 5.9110065743839946e-05, "undergraduate": 5.602849833539331e-07, "co-worker": 8.432288999476694e-05, "eye": 4.258165873489892e-05, "it.i": 1.4007124583848328e-06, "field": 4.2861801226575885e-05, "banking": 4.762422358508432e-06, "chrstmas": 5.602849833539331e-07, "gifted": 1.4287267075525296e-05, "hp": 1.1205699667078663e-06, "laptop": 5.6028498335393316e-05, "consistently": 7.0035622919241645e-06, "gift": 0.00017957133716493557, "uses": 1.1765984650432595e-05, "youtube": 4.1180946276514085e-05, "freelance": 4.762422358508432e-06, "reddit": 2.2411399334157326e-06, "lots": 0.0001072945743122782, "fried": 1.960997441738766e-05, "spilled": 7.423776029439614e-05, "coke": 4.2021373751544985e-06, "desk": 4.7904366076761285e-05, "data": 6.443277308570231e-06, "part-time-job": 1.1205699667078663e-06, "unemployed": 7.0035622919241645e-06, "send": 5.014550601017702e-05, "vibes": 9.244702225339897e-06, "yourself": 0.0002470856776590845, "career": 5.238664594359275e-05, "unrelated": 1.4007124583848328e-06, "temporary": 5.602849833539331e-06, "racking": 7.563847275278098e-06, "final": 0.0001767699122481659, "style": 2.2131256842480358e-05, "defensive.their": 2.801424916769666e-07, "boring": 4.846465106011522e-05, "roger": 2.2411399334157326e-06, "federer": 2.8014249167696655e-06, "wimbledon": 5.0425648501853986e-06, "goat": 4.482279866831465e-06, "tennis": 2.3251826809188224e-05, "winner": 6.723419800247198e-06, "player": 2.2131256842480358e-05, "ever.he": 2.801424916769666e-07, "mos": 2.801424916769666e-07, "grand": 2.521282425092699e-05, "slams": 2.801424916769666e-07, "longest": 8.96455973366293e-06, "boy": 0.00016612449756444117, "ahead": 7.255690534433435e-05, "gender": 9.244702225339897e-06, "clinic": 4.762422358508432e-06, "yen": 2.2411399334157326e-06, "ultrasounds": 8.404274750308997e-07, "equal": 4.2021373751544985e-06, "u.s.": 2.2411399334157326e-06, "currency": 2.2411399334157326e-06, "exchange": 8.96455973366293e-06, "rate": 1.624826451726406e-05, "110": 1.1205699667078663e-06, "affordable": 5.322707341862365e-06, "healthcare": 3.6418523918005656e-06, "system": 5.182636096023882e-05, "cheaply": 5.602849833539331e-07, "relieved": 2.437239677589609e-05, "rescue": 4.062066129316015e-05, "moms": 4.398237119328375e-05, "financially": 3.1656101559497225e-05, "porch": 3.3056814017882055e-05, "steps": 3.893980634309835e-05, "wrist": 6.1631348168932644e-06, "required": 1.3166697108817429e-05, "surgery": 8.992573982830627e-05, "tend": 2.6333394217634858e-05, "low": 4.9305078535146115e-05, "frequently": 1.624826451726406e-05, "&": 1.9890116909064628e-05, "assignments": 8.96455973366293e-06, "europe": 2.437239677589609e-05, "western": 4.482279866831465e-06, "travelling": 2.4092254284219124e-05, "vegas": 2.9695104117758458e-05, "surely": 1.1485842158755629e-05, "ths": 5.602849833539331e-07, "realistic": 5.602849833539331e-06, "riding": 6.751434049414894e-05, "sharp": 1.1485842158755629e-05, "nearly": 3.669866640968262e-05, "possibly": 1.4287267075525296e-05, "dreams": 3.921994883477532e-05, "confusing": 2.8014249167696655e-06, "lifestyle": 8.684417241985964e-06, "stressed": 5.714906830210118e-05, "lunch": 0.00015603936786407038, "box": 9.524844717016863e-05, "experienced": 2.3251826809188224e-05, "anxious": 0.00012550383627128102, "backfire": 1.4007124583848328e-06, "intentions": 7.283704783601131e-06, "expense": 6.443277308570231e-06, "report": 4.7624223585084315e-05, "occurred": 4.482279866831465e-06, "whether": 3.389724149291296e-05, "blow": 1.8209261959002827e-05, "whistle": 1.1205699667078663e-06, "badly": 5.7429210793778146e-05, "resulted": 2.8014249167696655e-06, "chicago": 1.4567409567202262e-05, "master": 1.5968122025587094e-05, "friendship": 2.045040189241856e-05, "bigger": 3.193624405117419e-05, "swallow": 6.443277308570231e-06, "touch": 4.846465106011522e-05, "social": 6.919519544421075e-05, "media": 2.8294391659373625e-05, "fill": 1.876954694235676e-05, "void": 3.361709900123599e-06, "fiance": 3.8099378868067455e-05, "grieve": 3.921994883477532e-06, "loss": 8.096118009464334e-05, "perhaps": 3.4737668967943855e-05, "closer": 3.081567408446632e-05, "exited": 7.283704783601131e-06, "final.it": 5.602849833539331e-07, "exiting": 8.404274750308997e-07, "soccer": 7.143633537762648e-05, "hype": 1.1205699667078662e-05, "escape": 1.064541468372473e-05, "biggest": 3.697880890135959e-05, "competition": 6.163134816893264e-05, "worldwide": 2.801424916769666e-07, "olympics": 5.0425648501853986e-06, "donald": 1.6808549500617994e-05, "immigration": 2.2411399334157326e-06, "policies": 5.322707341862365e-06, "stand": 0.0001039328644121546, "rest": 0.00011261728165414056, "illegal": 5.882992325216298e-06, "mexican": 1.8489404450679794e-05, "form": 2.1851114350803394e-05, "traitor": 5.602849833539331e-07, "google": 1.2326269633786529e-05, "world.i": 2.801424916769666e-07, "treats": 1.7648976975648894e-05, "moments": 4.6223511126699485e-05, "idiot": 1.5687979533910127e-05, "understanding": 2.857453415105059e-05, "earlier": 0.00011934070145438776, "grades": 4.678379611005342e-05, "brain": 1.7648976975648894e-05, "abandoned": 2.1010686875772494e-05, "critical": 2.2411399334157326e-06, "relationships": 2.129082936744946e-05, "difficult": 0.0001459542381636996, "50,000": 3.361709900123599e-06, "scratch": 6.415263059402534e-05, "holy": 2.8014249167696658e-05, "smokes": 2.8014249167696655e-06, "unbelievable": 1.1485842158755629e-05, "gps": 5.882992325216298e-06, "specific": 3.389724149291296e-05, "peace": 6.135120567725568e-05, "hopeful": 7.255690534433435e-05, "human": 4.258165873489892e-05, "beings": 5.322707341862365e-06, "squabbles": 5.602849833539331e-07, "dawn": 2.5212824250926993e-06, "inching": 2.801424916769666e-07, "toward": 1.9329831925710694e-05, "conflict": 4.482279866831465e-06, "spill": 5.0425648501853986e-06, "nuclear": 2.5212824250926993e-06, "footsteps": 5.0425648501853986e-06, "voice": 1.5687979533910127e-05, "government": 1.2606412125463496e-05, "surpassed": 1.4007124583848328e-06, "supplies": 6.667391301911805e-05, "missing": 9.328744972842987e-05, "bullied": 8.404274750308997e-06, "period": 2.9975246609435425e-05, "distracting": 1.4007124583848328e-06, "kept": 0.00019077703683201424, "snowboarding": 2.8014249167696655e-06, "winters": 3.0815674084466322e-06, "beginner": 1.960997441738766e-06, "depends": 1.4007124583848329e-05, "different": 0.00018461390201512096, "situations": 3.109581657614329e-05, "conventions": 2.8014249167696655e-06, "opportunity": 4.734408109340735e-05, "prop": 1.1205699667078663e-06, "aid": 1.2606412125463496e-05, "kit": 1.2606412125463496e-05, "anticipating": 2.6333394217634858e-05, "dallas": 1.3446839600494396e-05, "helps": 7.759947019451974e-05, "air": 5.2666788435269716e-05, "conditioning": 8.684417241985964e-06, "norm": 3.0815674084466322e-06, "spending": 6.583348554408715e-05, "trapped": 1.0925557175401697e-05, "indoor": 4.2021373751544985e-06, "renters": 1.6808549500617994e-06, "covered": 3.893980634309835e-05, "pocket": 1.7368834483971927e-05, "reunion": 3.417738398458992e-05, "fond": 2.3251826809188224e-05, "mistake": 7.255690534433435e-05, "image": 7.0035622919241645e-06, "disgusted": 5.070579099353095e-05, "graphic": 4.2021373751544985e-06, "sorting": 3.361709900123599e-06, "hey": 0.0001072945743122782, "talent": 3.3056814017882055e-05, "song": 5.350721591030061e-05, "lightning": 1.2606412125463496e-05, "metallica": 1.960997441738766e-06, "technical": 4.2021373751544985e-06, "among": 7.283704783601131e-06, "consider": 2.7173821692665758e-05, "knowledgable": 1.1205699667078663e-06, "fulfilling": 9.80498720869383e-06, "sorta": 3.361709900123599e-06, "specialist": 5.322707341862365e-06, "redo": 5.0425648501853986e-06, "email": 3.529795395129779e-05, "info": 1.3726982092171362e-05, "receiving": 1.064541468372473e-05, "award": 4.174123125986802e-05, "company": 0.00027033750446827276, "deserving": 3.6418523918005656e-06, "hr": 7.563847275278098e-06, "paperwork": 1.4847552058879229e-05, "regarding": 3.361709900123599e-06, "boo": 2.8014249167696655e-06, "piece": 8.04008951112894e-05, "oops": 1.540783704223316e-05, "fortunately": 1.5687979533910127e-05, "harm": 1.6528407008941027e-05, "blackjack": 4.482279866831465e-06, "unfortunate": 5.714906830210118e-05, "decision": 5.546821335203938e-05, "toll": 6.443277308570231e-06, "kidneys": 5.602849833539331e-07, "failing": 1.708869199229496e-05, "sirens": 2.2411399334157326e-06, "assist": 4.482279866831465e-06, "carried": 8.96455973366293e-06, "seemed": 8.824488487824447e-05, "trusting": 4.258165873489892e-05, "upcoming": 6.0790920693901746e-05, "economic": 6.443277308570231e-06, "crisis": 6.1631348168932644e-06, "usa.it": 5.602849833539331e-07, "affect": 1.708869199229496e-05, "preparation": 1.1765984650432595e-05, "pinball": 1.1205699667078663e-06, "homeless": 6.639377052744107e-05, "sweating": 1.064541468372473e-05, "sun": 5.658878331874725e-05, "empathetic": 2.2411399334157326e-06, "plight": 5.602849833539331e-07, "blessings": 8.404274750308997e-06, "megan": 1.1205699667078663e-06, "bail": 3.921994883477532e-06, "third": 4.090080378483712e-05, "row": 2.353196930086519e-05, "attacked": 2.353196930086519e-05, "crashing": 6.1631348168932644e-06, "totaling": 5.602849833539331e-07, "crushed": 3.025538910111239e-05, "capitals": 1.1205699667078663e-06, "stanley": 1.1205699667078663e-06, "wins": 8.96455973366293e-06, "streets": 1.540783704223316e-05, "dc": 5.322707341862365e-06, "granddaughter": 3.6418523918005656e-06, "boys": 2.437239677589609e-05, "that.i": 2.2411399334157326e-06, "liver": 3.6418523918005656e-06, "cirrhosis": 8.404274750308997e-07, "distraught": 1.6808549500617994e-05, "impress": 9.524844717016864e-06, "croatian": 5.602849833539331e-07, "team.they": 5.602849833539331e-07, "upset.the": 2.801424916769666e-07, "beyond": 3.361709900123599e-05, "disappointments": 1.960997441738766e-06, "defines": 1.1205699667078663e-06, "fellowship": 2.5212824250926993e-06, "pan": 3.921994883477532e-06, "harder": 4.398237119328375e-05, "phd": 7.0035622919241645e-06, "tripped": 6.835476796917984e-05, "2.5": 3.0815674084466322e-06, "accounting": 6.1631348168932644e-06, "prep": 8.96455973366293e-06, "variables": 1.4007124583848328e-06, "account": 4.370222870160679e-05, "--": 6.919519544421075e-05, "basis": 8.684417241985964e-06, "seeming": 1.1205699667078663e-06, "hugged": 7.563847275278098e-06, "aww": 9.496830467849167e-05, "rushed": 1.2606412125463496e-05, "babysitting": 9.244702225339897e-06, "flip": 1.792911946732586e-05, "headfirst": 1.1205699667078663e-06, "floor": 8.488317497812087e-05, "leg": 4.7624223585084315e-05, "inches": 3.361709900123599e-06, "tile": 1.6808549500617994e-06, "bedroom": 3.389724149291296e-05, "horrified": 1.1485842158755629e-05, "handling": 1.3446839600494396e-05, "10th": 1.5687979533910127e-05, "teachers": 2.269154182583429e-05, "teach": 5.154621846856185e-05, "understood": 1.4847552058879229e-05, "prefered": 8.404274750308997e-07, "project": 0.00015127694550556194, "leading": 1.2606412125463496e-05, "graduation": 5.686892581042421e-05, "hints": 5.0425648501853986e-06, "refocused": 8.404274750308997e-07, "fortunate": 2.6333394217634858e-05, "geb=nerous": 5.602849833539331e-07, "unexpected": 8.544345996147481e-05, "saturn": 2.801424916769666e-07, "refrigerator": 1.2606412125463496e-05, "1400": 1.1205699667078663e-06, "bittersweet": 1.3446839600494396e-05, "9th": 4.482279866831465e-06, "epic": 4.2021373751544985e-06, "beers": 7.283704783601131e-06, "6am": 1.4007124583848328e-06, "wake": 5.686892581042421e-05, "9:30": 2.801424916769666e-07, "needless": 1.064541468372473e-05, "health": 0.00011878041647103383, "corner": 3.277667152620509e-05, "riduculous": 2.801424916769666e-07, "inevitible": 2.801424916769666e-07, "assistant": 7.843989766955064e-06, "trainer": 7.843989766955064e-06, "yearly": 8.684417241985964e-06, "yup": 2.9695104117758458e-05, "practice": 4.3141943718252855e-05, "butt": 2.1851114350803394e-05, "battle": 1.5687979533910127e-05, "swing": 3.6418523918005656e-06, "1v1": 2.801424916769666e-07, "starcraft": 8.404274750308997e-07, "competitive": 9.524844717016864e-06, "ladder": 4.482279866831465e-06, "speech": 7.479804527775008e-05, "vitro": 1.1205699667078663e-06, "treatments": 5.882992325216298e-06, "success": 3.081567408446632e-05, "results": 0.00012690454872966585, "sugar": 2.7453964184342725e-05, "workforce": 4.482279866831465e-06, "terrifying": 6.723419800247198e-05, "spectrum": 1.1205699667078663e-06, "sending": 1.960997441738766e-05, "customer": 4.4542656176637685e-05, "industry": 1.3726982092171362e-05, "boat": 4.734408109340735e-05, "issue": 5.882992325216298e-05, "socially": 3.921994883477532e-06, "disability": 6.723419800247198e-06, "horrible": 0.0002389615454004525, "actions": 1.5687979533910127e-05, "activity": 8.404274750308997e-06, "shot": 3.669866640968262e-05, "injury": 8.96455973366293e-06, "7-8": 2.801424916769666e-07, "cortisone": 2.801424916769666e-07, "statue": 3.6418523918005656e-06, "kindness": 9.80498720869383e-06, "hearts": 1.6808549500617994e-06, "affecting": 2.8014249167696655e-06, "aimed": 5.602849833539331e-07, ".my": 2.801424916769666e-07, "negative": 2.2131256842480358e-05, "dislikes": 1.4007124583848328e-06, "completed": 2.773410667601969e-05, "seven": 4.762422358508432e-06, "radiation": 3.6418523918005656e-06, "breast": 1.5127694550556196e-05, "cancer": 0.00013138682859649732, "doctors": 4.370222870160679e-05, "commenting": 1.4007124583848328e-06, "facebook": 5.630864082707028e-05, "subject": 3.4737668967943855e-05, "physics": 3.249652903452812e-05, "decade.i": 5.602849833539331e-07, "adolescent": 5.602849833539331e-07, "90s": 1.7648976975648894e-05, "adult": 4.566322614334555e-05, "not.al": 2.801424916769666e-07, "responsabilities": 8.404274750308997e-07, "peter": 3.0815674084466322e-06, "sleepover": 4.482279866831465e-06, "decline": 6.443277308570231e-06, "maternity": 6.723419800247198e-06, "yell": 1.5127694550556196e-05, "midnight": 1.624826451726406e-05, "espn": 5.602849833539331e-07, "acquire": 5.602849833539331e-07, "cleveland": 5.602849833539331e-06, "lebron": 4.6223511126699485e-05, "james": 1.0085129700370797e-05, "'d": 0.0001442733832136378, "miami": 1.4567409567202262e-05, "nfl": 1.3446839600494396e-05, "steelers": 1.1205699667078663e-06, "jacksonville": 1.1205699667078663e-06, "wild": 2.7173821692665758e-05, "robbed": 4.1461088768191055e-05, "totaly": 3.0815674084466322e-06, "damages": 4.762422358508432e-06, "stolen": 4.3141943718252855e-05, "cops": 2.689367920098879e-05, "useless": 5.602849833539331e-06, "pictures": 0.00012214212637115743, "fly": 8.656402992818267e-05, "intriguing": 2.5212824250926993e-06, "particular": 4.2861801226575885e-05, "drowned": 6.443277308570231e-06, "okcupid": 1.1205699667078663e-06, "bombshell": 1.1205699667078663e-06, "brad": 2.8014249167696655e-06, "pitt": 3.361709900123599e-06, "chris": 2.8014249167696655e-06, "pratt": 5.602849833539331e-07, "wan": 2.1851114350803394e-05, "famous": 1.0365272192047764e-05, "recording": 3.6418523918005656e-06, "screaming": 2.269154182583429e-05, "rich": 2.3812111792542158e-05, "snapping": 1.960997441738766e-06, "purchase": 2.3812111792542158e-05, "item": 2.1010686875772494e-05, "marked": 6.1631348168932644e-06, "shady": 1.540783704223316e-05, "jordan": 2.2411399334157326e-06, "utah": 3.6418523918005656e-06, "jazz": 5.0425648501853986e-06, "90": 1.6808549500617994e-05, "disappointing": 3.9780233818129255e-05, "regular": 2.437239677589609e-05, "specifically": 1.3446839600494396e-05, "98": 3.361709900123599e-06, "bulls": 1.4007124583848328e-06, "blessed": 3.417738398458992e-05, "comfort": 2.2971684317511258e-05, "phil": 2.5212824250926993e-06, "characteristics": 5.602849833539331e-07, "father": 0.0001750890572981041, "sucked": 2.2411399334157324e-05, "numbers": 2.1570971859126428e-05, "break": 0.0001792911946732586, "female": 2.3812111792542158e-05, "male": 1.624826451726406e-05, "score": 5.798949577713208e-05, "reunions": 3.361709900123599e-06, "gald": 5.602849833539331e-07, "listened": 1.6808549500617994e-05, "reminded": 7.900018265290457e-05, "glycerine": 2.801424916769666e-07, "bush": 1.960997441738766e-06, "eve": 7.283704783601131e-06, "360": 3.6418523918005656e-06, "cod": 3.0815674084466322e-06, "mwii": 2.801424916769666e-07, "material": 1.7368834483971927e-05, "batman": 6.1631348168932644e-06, "british": 5.882992325216298e-06, "butler": 3.921994883477532e-06, "hero": 1.2326269633786529e-05, "australia": 8.684417241985964e-06, "loyality": 5.602849833539331e-07, "destroy": 1.7648976975648894e-05, "information": 3.361709900123599e-05, "technology": 1.4007124583848329e-05, "chores": 1.7648976975648894e-05, "listen": 6.051077820222478e-05, "receive": 3.6138381426328685e-05, "iphone": 1.1485842158755629e-05, "sooo": 1.9049689434033727e-05, "elon": 1.6808549500617994e-06, "musk": 1.960997441738766e-06, "net": 3.6418523918005656e-06, "20.9": 5.602849833539331e-07, "billion": 2.5212824250926993e-06, "spacex": 2.801424916769666e-07, "caring": 4.6223511126699485e-05, "cared": 2.3251826809188224e-05, "creature": 2.2411399334157326e-06, "relate": 4.3141943718252855e-05, "dachshund": 1.4007124583848328e-06, "18.": 7.0035622919241645e-06, "post": 2.9134819134404525e-05, "deadlifting": 1.1205699667078663e-06, "335lbs": 1.1205699667078663e-06, "attention": 7.563847275278097e-05, "record": 2.4932681759250024e-05, "pressing": 8.404274750308997e-07, "350lbs": 1.6808549500617994e-06, "fenway": 1.4007124583848328e-06, "boston": 8.96455973366293e-06, "lowell": 5.602849833539331e-07, "ma": 8.12413225863203e-06, "4-5th": 5.602849833539331e-07, "mexico": 1.792911946732586e-05, "anywhere": 5.070579099353095e-05, "crime": 1.9049689434033727e-05, "capital": 1.4007124583848328e-06, "cozmuzel": 2.801424916769666e-07, "suprised": 1.3446839600494396e-05, "achieve": 2.2971684317511258e-05, "taks": 1.1205699667078663e-06, "abilities": 2.129082936744946e-05, "successful": 3.585823893465172e-05, "example": 1.540783704223316e-05, "remodeling": 5.0425648501853986e-06, "picking": 3.3056814017882055e-05, "stainless": 2.801424916769666e-07, "steel": 2.5212824250926993e-06, "cabinets": 2.5212824250926993e-06, "quartz": 2.801424916769666e-07, "countertops": 5.602849833539331e-07, "developed": 7.283704783601131e-06, "syndrome": 4.762422358508432e-06, "progresses": 2.801424916769666e-07, "birth": 3.109581657614329e-05, "clotting": 2.801424916769666e-07, "streeful": 5.602849833539331e-07, "prior": 1.1765984650432595e-05, "firing": 2.8014249167696655e-06, "choice": 6.779448298582592e-05, "severance": 4.2021373751544985e-06, "that.": 8.404274750308997e-07, "emotions": 2.9975246609435425e-05, "medical": 4.846465106011522e-05, "shy": 1.7368834483971927e-05, "separation": 2.5212824250926993e-06, "soul": 1.792911946732586e-05, "taller": 2.5212824250926993e-06, "shorter": 8.12413225863203e-06, "average": 1.792911946732586e-05, "foot": 4.734408109340735e-05, "epitome": 1.4007124583848328e-06, "pretended": 1.0925557175401697e-05, "stuffed": 2.4652539267573058e-05, "valentines": 5.602849833539331e-07, "earthquake": 6.443277308570231e-06, "understandable": 2.6333394217634858e-05, "jonas": 2.2411399334157326e-06, ".she": 5.602849833539331e-07, "marketing": 7.843989766955064e-06, "company.she": 2.801424916769666e-07, "talented": 2.5492966742603958e-05, "grossed": 4.678379611005342e-05, "restaurants": 1.2606412125463496e-05, "department": 2.773410667601969e-05, "20": 0.00014287267075525296, "gross": 0.00019161746430704514, "plays": 1.876954694235676e-05, "mlb": 2.2411399334157326e-06, "airport": 4.062066129316015e-05, "luggage": 6.723419800247198e-06, "objects": 8.684417241985964e-06, "filed": 5.0425648501853986e-06, "complain": 4.090080378483712e-05, "temper": 1.1485842158755629e-05, "royal": 3.0815674084466322e-06, "filipino": 2.2411399334157326e-06, "maharlika": 1.6808549500617994e-06, "meaning": 1.3726982092171362e-05, "chosen": 8.12413225863203e-06, "degraded": 5.602849833539331e-07, "centuries": 5.602849833539331e-07, "greedy": 5.602849833539331e-06, "colonizers": 5.602849833539331e-07, "repping": 1.1205699667078663e-06, "kin": 1.1205699667078663e-06, "diagnosed": 3.9780233818129255e-05, "pancreatic": 4.762422358508432e-06, "advanced": 6.723419800247198e-06, "gadget": 1.6808549500617994e-06, "blows": 8.12413225863203e-06, "gadgets.specially": 5.602849833539331e-07, "apple": 2.1010686875772494e-05, "dinky": 5.602849833539331e-07, "halls": 1.1205699667078663e-06, "60": 1.3726982092171362e-05, "fps": 5.602849833539331e-07, "seek": 1.1485842158755629e-05, "now.i": 1.1205699667078663e-06, "flu": 2.3812111792542158e-05, "was.she": 2.801424916769666e-07, "dehidrateded": 2.801424916769666e-07, "weak": 5.602849833539331e-06, "tall": 1.960997441738766e-05, "height": 4.482279866831465e-06, "pray": 4.370222870160679e-05, "salesman": 5.0425648501853986e-06, "insisting": 8.404274750308997e-07, "unnecessary": 7.0035622919241645e-06, "synthetic": 2.801424916769666e-07, "costs": 1.0085129700370797e-05, "russian": 3.361709900123599e-06, "punching": 2.2411399334157326e-06, "shreds": 2.8014249167696655e-06, "tiny": 3.249652903452812e-05, "hands": 4.706393860173038e-05, "shaved": 5.0425648501853986e-06, "pencil": 3.6418523918005656e-06, "train": 6.219163315228658e-05, "lethal": 1.4007124583848328e-06, "throughout": 1.5968122025587094e-05, "viral": 1.6808549500617994e-06, "meningitis": 2.2411399334157326e-06, "bells": 1.6808549500617994e-06, "palsy": 8.404274750308997e-07, "bacterial": 8.404274750308997e-07, "residual": 2.801424916769666e-07, "noticeable": 5.602849833539331e-07, "gf": 3.0815674084466322e-06, "blocked": 7.843989766955064e-06, "inhale": 5.602849833539331e-07, "sandwich": 4.1461088768191055e-05, "crumb": 5.602849833539331e-07, "joe": 5.0425648501853986e-06, "sudden": 3.669866640968262e-05, "35": 1.0085129700370797e-05, "overtime": 8.684417241985964e-06, "hillary": 5.322707341862365e-06, "clinton": 5.882992325216298e-06, "steals": 1.6808549500617994e-06, "immune": 3.921994883477532e-06, "diseases": 2.2411399334157326e-06, "matches": 8.12413225863203e-06, "disease": 2.129082936744946e-05, "you.what": 8.404274750308997e-07, "all.fist": 2.801424916769666e-07, "title": 6.723419800247198e-06, "1966": 2.801424916769666e-07, "browns": 6.443277308570231e-06, "city": 0.00018237276208170523, "heights": 3.585823893465172e-05, "elevator": 9.524844717016864e-06, "tests": 3.1656101559497225e-05, "unclear": 1.6808549500617994e-06, "mammogram": 2.2411399334157326e-06, "harrowing": 5.602849833539331e-07, "awe-struck": 8.404274750308997e-07, "adorable": 2.5773109234280924e-05, "besides": 1.7648976975648894e-05, "level": 4.202137375154499e-05, "elderly": 2.8014249167696658e-05, "checkups": 8.404274750308997e-07, "parenting": 6.443277308570231e-06, "103": 1.4007124583848328e-06, "fever": 6.443277308570231e-06, "uninvolved": 8.404274750308997e-07, "ex-gf": 8.404274750308997e-07, "hindsight": 1.960997441738766e-06, "letting": 4.062066129316015e-05, "injured": 3.417738398458992e-05, "ankle": 1.2886554617140462e-05, "deid": 5.602849833539331e-07, "wet": 3.389724149291296e-05, "hurrying": 2.5212824250926993e-06, "patient": 3.837952135974442e-05, "diet": 0.0001131775666374945, "pounds": 4.370222870160679e-05, "cpa": 8.684417241985964e-06, "four": 5.5748355843716346e-05, "victim": 3.0815674084466322e-06, "purchased": 3.417738398458992e-05, "beach.its": 1.1205699667078663e-06, "packed": 6.443277308570232e-05, "gulf": 3.361709900123599e-06, "east": 1.1765984650432595e-05, "coast": 1.624826451726406e-05, "influence": 7.0035622919241645e-06, "growing": 9.664915962855346e-05, "grandpa": 1.960997441738766e-05, "70+years": 2.801424916769666e-07, "kicked": 2.7173821692665758e-05, "streetfight": 5.602849833539331e-07, "beer": 5.322707341862365e-05, "bottles": 6.723419800247198e-06, "acting": 4.258165873489892e-05, "lmao": 4.482279866831465e-06, "happend": 1.708869199229496e-05, "reacted": 3.921994883477532e-06, "soaked": 6.723419800247198e-06, "mail": 0.00010365272192047764, "anonymous": 3.0815674084466322e-06, "teddy": 3.921994883477532e-06, "bear": 2.3251826809188224e-05, "paycheck": 4.006037630980622e-05, "friends.i": 5.602849833539331e-07, "noble": 8.684417241985964e-06, "exams": 6.807462547750288e-05, "lasted": 4.2021373751544985e-06, "decade": 1.0365272192047764e-05, "horse": 2.8014249167696658e-05, "determination": 8.404274750308997e-06, "ct": 8.404274750308997e-07, "scan": 2.8014249167696655e-06, "xray": 1.4007124583848328e-06, "leg/ankle": 2.801424916769666e-07, "bruised": 2.8014249167696655e-06, "cast": 2.2411399334157326e-06, "crutches": 5.602849833539331e-07, "recovered": 1.1485842158755629e-05, "2014": 3.6418523918005656e-06, "argentina": 2.8014249167696655e-06, "netherlands": 5.602849833539331e-07, "semi-final": 8.404274750308997e-07, "youngest": 3.529795395129779e-05, "stairs": 2.9695104117758458e-05, "y'all": 1.1765984650432595e-05, "stitches": 4.2021373751544985e-06, "necessary": 1.540783704223316e-05, "er": 1.6528407008941027e-05, "slight": 3.361709900123599e-06, "concussion": 8.404274750308997e-07, "meds": 1.3166697108817429e-05, "joyful": 2.1851114350803394e-05, "ah": 0.00011765984650432597, "judge": 2.045040189241856e-05, "pedophiles": 5.602849833539331e-07, "boil": 3.361709900123599e-06, "story": 6.667391301911805e-05, "truely": 2.2411399334157326e-06, "sympathetic": 5.602849833539331e-07, "nonstop": 3.0815674084466322e-06, "north": 1.3726982092171362e-05, "scene": 1.064541468372473e-05, "california": 3.753909388471352e-05, "flying": 8.348246251973604e-05, "mountains": 2.1851114350803394e-05, "serene": 1.4007124583848328e-06, "sierra": 8.404274750308997e-07, "nevadas": 2.801424916769666e-07, "blessing": 2.3812111792542158e-05, "reached": 1.1485842158755629e-05, "exaggerates": 1.1205699667078663e-06, "communicate": 8.12413225863203e-06, "interpret": 1.4007124583848328e-06, "checked": 5.967035072719388e-05, "addition": 9.244702225339897e-06, "suspended": 5.322707341862365e-06, "vindictive": 1.4007124583848328e-06, "mature": 6.723419800247198e-06, "fired": 5.042564850185398e-05, "interviewer": 6.443277308570231e-06, "adopted": 3.557809644297475e-05, "breed": 2.6613536709311824e-05, "russel": 2.801424916769666e-07, "spunky": 5.602849833539331e-07, "soda": 2.3251826809188224e-05, "pack": 3.837952135974442e-05, "belonged": 7.843989766955064e-06, "drunk": 9.356759222010684e-05, "normal": 5.2666788435269716e-05, "license": 4.902493604346915e-05, "hungover": 4.762422358508432e-06, "mistakes": 4.1180946276514085e-05, "sore": 7.843989766955064e-06, "burned": 2.941496162608149e-05, "outpour": 1.1205699667078663e-06, "community": 2.9975246609435425e-05, "humans": 1.2886554617140462e-05, "defintely": 1.4007124583848328e-06, "enjoyable": 7.0035622919241645e-06, "band": 7.815975517787368e-05, "kinds": 2.9975246609435425e-05, "bands": 1.3166697108817429e-05, "laid": 3.417738398458992e-05, "busting": 2.5212824250926993e-06, "copy": 1.064541468372473e-05, "answers": 2.269154182583429e-05, "bothers": 1.876954694235676e-05, "blame": 4.538308365166858e-05, "removed": 1.0365272192047764e-05, "principles": 1.4007124583848328e-06, "mall": 5.1266075976884886e-05, "ace": 3.4737668967943855e-05, "ventura": 2.801424916769666e-07, "obviously": 2.0730544384095528e-05, "milk": 5.6028498335393316e-05, "sixth": 6.443277308570231e-06, "poisoned": 1.6808549500617994e-06, "angrily": 3.0815674084466322e-06, "vomit": 2.045040189241856e-05, "mouth": 3.9780233818129255e-05, "abused": 2.8014249167696658e-05, "neddy": 1.1205699667078663e-06, "soiled": 1.4007124583848328e-06, "pantssss": 2.801424916769666e-07, "strategy": 2.8014249167696655e-06, "nervousness": 1.960997441738766e-06, "itself": 2.1851114350803394e-05, "accidentally": 0.00012886554617140463, "resist": 9.80498720869383e-06, "return": 8.236189255302817e-05, "renewed": 7.0035622919241645e-06, "dmv": 1.3166697108817429e-05, "dreadful": 3.0815674084466322e-06, "1,000": 1.0925557175401697e-05, "tank": 9.80498720869383e-06, "farm": 2.1851114350803394e-05, "view": 1.4847552058879229e-05, "chasing": 2.1010686875772494e-05, "driveway": 2.941496162608149e-05, "tn": 2.2411399334157326e-06, "throat": 1.3166697108817429e-05, "dues": 1.1205699667078663e-06, "conversations": 8.684417241985964e-06, "leadership": 7.843989766955064e-06, "rewarded": 9.80498720869383e-06, "existential": 1.960997441738766e-06, "avengers": 5.0425648501853986e-06, "effect": 8.12413225863203e-06, "mortality": 1.4007124583848328e-06, "dumbest": 2.8014249167696655e-06, "shook": 5.322707341862365e-06, "crushing": 4.762422358508432e-06, "beloved": 6.723419800247198e-06, "autoimmune": 5.602849833539331e-06, "attacking": 9.524844717016864e-06, "red": 9.356759222010684e-05, "cells": 3.6418523918005656e-06, "walking": 0.0002874261964605677, "sidewalk": 2.4092254284219124e-05, "approached": 1.7368834483971927e-05, "ago.he": 2.801424916769666e-07, "homeschooling": 1.6808549500617994e-06, "education": 2.689367920098879e-05, "ballet": 9.80498720869383e-06, "public": 7.647890022781187e-05, "8th": 1.5127694550556196e-05, "force": 1.624826451726406e-05, "eric": 3.6418523918005656e-06, "no.he": 2.801424916769666e-07, "respect": 2.8294391659373625e-05, "letter": 3.585823893465172e-05, "expected": 9.04860248116602e-05, "ws": 1.1205699667078663e-06, "uhmmnnn": 5.602849833539331e-07, "emotional": 5.7709353285455116e-05, "nobody": 4.1180946276514085e-05, "teary-eyed": 1.4007124583848328e-06, "realizing": 1.0925557175401697e-05, "stroller": 1.4007124583848328e-06, "mummies": 1.6808549500617994e-06, "art": 2.5492966742603958e-05, "museum": 8.684417241985964e-06, "roman": 8.404274750308997e-07, "era": 4.482279866831465e-06, "usage": 1.6808549500617994e-06, "stretched": 2.801424916769666e-07, "leftover": 7.283704783601131e-06, "forgave": 5.0425648501853986e-06, "springs": 1.960997441738766e-06, "drop": 4.482279866831465e-05, "planet": 6.1631348168932644e-06, "pulling": 1.8489404450679794e-05, "underdogs": 3.6418523918005656e-06, "february": 1.5127694550556196e-05, "mother-in-law": 8.404274750308997e-06, "struggled": 1.2326269633786529e-05, "uber": 1.540783704223316e-05, "crashed": 4.370222870160679e-05, "ok.": 3.669866640968262e-05, "fault": 5.882992325216298e-05, "faults": 8.404274750308997e-07, "granted": 2.5492966742603958e-05, "missouri": 3.6418523918005656e-06, "snows": 2.2411399334157326e-06, "brutal": 9.80498720869383e-06, "0f": 5.602849833539331e-07, "georgia": 5.322707341862365e-06, "snowed": 2.5212824250926993e-06, "stranded": 7.283704783601131e-06, "figures": 9.524844717016864e-06, "provide": 2.1010686875772494e-05, "cali": 1.4007124583848328e-06, "national": 1.6528407008941027e-05, "parks": 1.4007124583848329e-05, "yosemite": 2.801424916769666e-07, "sequoia": 2.801424916769666e-07, "lab": 1.4567409567202262e-05, "sons": 2.8294391659373625e-05, "anarchy": 2.2411399334157326e-06, "spoil": 9.80498720869383e-06, "netflix": 3.109581657614329e-05, "inept": 8.404274750308997e-07, "nauseous": 2.5212824250926993e-06, "nurses": 2.5212824250926993e-06, "divorces": 8.404274750308997e-07, "dr.": 6.1631348168932644e-06, "bother": 3.8099378868067455e-05, "tornado": 4.5943368635022515e-05, "hundred": 1.5687979533910127e-05, "apprehend": 5.602849833539331e-07, "secured": 1.4007124583848328e-06, "supper": 4.2021373751544985e-06, "guest": 8.404274750308997e-06, "ferrari": 1.1485842158755629e-05, "prompt": 1.6808549500617994e-06, "custom": 2.8014249167696655e-06, "luxurious": 1.6808549500617994e-06, "december": 2.6613536709311824e-05, "slips": 2.801424916769666e-07, "traditions": 4.762422358508432e-06, "infertile": 5.602849833539331e-07, "accessory": 1.4007124583848328e-06, "pg": 2.801424916769666e-07, "stair": 2.8014249167696655e-06, "becuase": 2.8014249167696655e-06, "slightly": 1.2886554617140462e-05, "embarrasing": 7.0035622919241645e-06, "table": 6.779448298582592e-05, "mutt": 3.361709900123599e-06, "lock": 1.9890116909064628e-05, "salvage": 1.960997441738766e-06, "camper": 7.283704783601131e-06, "university": 6.247177564396355e-05, "ecstatic": 1.4567409567202262e-05, "plane": 5.6028498335393316e-05, "crash": 4.986536351850005e-05, "redlight": 8.404274750308997e-07, "ticked": 1.5687979533910127e-05, "express": 1.2606412125463496e-05, "sizes": 2.8014249167696655e-06, "life-changing": 1.1205699667078663e-06, "commitment": 6.1631348168932644e-06, "fallen": 1.2326269633786529e-05, "sprinted": 8.404274750308997e-07, "landed": 2.6333394217634858e-05, "eager": 1.5687979533910127e-05, "funeral": 2.773410667601969e-05, "embarrass": 4.482279866831465e-06, "elected": 2.5212824250926993e-06, "asleep": 6.19114906606096e-05, "environment": 1.540783704223316e-05, "mine.she": 2.801424916769666e-07, "gorgeous": 1.792911946732586e-05, "listening": 4.230151624322195e-05, "complaints": 3.6418523918005656e-06, "bullying": 7.283704783601131e-06, "tells": 1.2606412125463496e-05, "bachelorette": 5.0425648501853986e-06, "parties": 1.7368834483971927e-05, "stripper": 2.5212824250926993e-06, "chicks": 4.2021373751544985e-06, "20s": 2.5212824250926993e-06, "tips": 1.1485842158755629e-05, "became": 4.874479355179218e-05, "cry": 5.518807086036241e-05, "instantly": 1.0925557175401697e-05, "melted": 5.602849833539331e-06, "daddy": 1.2606412125463496e-05, "deer": 1.876954694235676e-05, "stuck": 0.0001056137193622164, "bushes": 8.404274750308997e-06, "earth": 2.8854676642727558e-05, "slightest": 1.4007124583848328e-06, "clue": 1.7368834483971927e-05, "following": 4.538308365166858e-05, "crying": 4.650365361837645e-05, "venus": 1.960997441738766e-06, "rescued": 1.9329831925710694e-05, "unique": 9.80498720869383e-06, "drawn": 4.482279866831465e-06, "stars": 8.684417241985964e-06, "sky": 1.9329831925710694e-05, "fitting": 3.921994883477532e-06, "louie": 5.602849833539331e-07, "motor": 4.482279866831465e-06, "short": 6.555334305241018e-05, "congrats": 0.00014259252826357598, "referring": 7.563847275278098e-06, "2018": 1.064541468372473e-05, "asia": 5.882992325216298e-06, "leaving": 0.00011878041647103383, "delayed": 1.4007124583848329e-05, "timing": 1.1485842158755629e-05, "delay": 4.762422358508432e-06, "11:30pm": 5.602849833539331e-07, "awake": 1.5127694550556196e-05, "stays": 1.3726982092171362e-05, "impossible": 1.4567409567202262e-05, "roommates": 2.437239677589609e-05, "apart": 4.006037630980622e-05, "maker": 2.8014249167696655e-06, "esl": 2.8014249167696655e-06, "singing": 2.1570971859126428e-05, "planets": 1.6808549500617994e-06, "exploring": 3.6418523918005656e-06, "colored": 5.322707341862365e-06, "warrants": 5.602849833539331e-07, "response": 2.3812111792542158e-05, "preschool/pre-k": 2.801424916769666e-07, "handful": 1.1485842158755629e-05, "jump": 4.818450856843825e-05, "scare": 5.6028498335393316e-05, "flinched": 5.602849833539331e-07, "towards": 6.219163315228658e-05, "popped": 6.723419800247198e-06, "no.i": 5.602849833539331e-07, "suicidal": 1.960997441738766e-06, "mit": 2.801424916769666e-07, "normal.we": 5.602849833539331e-07, "swear": 2.9975246609435425e-05, "2012": 1.960997441738766e-06, "2018.": 2.8014249167696655e-06, "faster": 1.5127694550556196e-05, "percentage": 1.6808549500617994e-06, "within": 4.2861801226575885e-05, "millisecond": 2.801424916769666e-07, "senior": 3.053553159278936e-05, "mostly": 4.734408109340735e-05, "gas": 0.0001072945743122782, "7/11": 3.0815674084466322e-06, "confrontation": 3.361709900123599e-06, "gawking": 5.602849833539331e-07, "comments": 4.482279866831465e-06, "classier": 5.602849833539331e-07, "appreciating": 1.4007124583848328e-06, "except": 2.8854676642727558e-05, "wearing": 4.650365361837645e-05, "baggy": 2.801424916769666e-07, "toast": 4.762422358508432e-06, "counter": 1.624826451726406e-05, "inferred": 5.602849833539331e-07, "eats": 1.1765984650432595e-05, "available": 2.2131256842480358e-05, "believable": 2.5212824250926993e-06, "aloud": 1.1205699667078663e-06, "mortified": 3.3336956509559025e-05, "skirt": 4.482279866831465e-06, "disowned": 2.8014249167696655e-06, "annual": 1.792911946732586e-05, "reconciliation": 1.1205699667078663e-06, "emails": 6.1631348168932644e-06, "likely": 2.1851114350803394e-05, "disown": 1.1205699667078663e-06, "sees": 5.602849833539331e-06, "chat": 2.3812111792542158e-05, "opened": 6.555334305241018e-05, "imagined": 7.283704783601131e-06, "question": 2.605325172595789e-05, "ordered.that": 2.801424916769666e-07, "careless": 1.2326269633786529e-05, "naked": 1.3446839600494396e-05, "appointment": 6.499305806905624e-05, "dental": 4.762422358508432e-06, "relief": 3.8099378868067455e-05, "joking": 6.1631348168932644e-06, "separated": 7.283704783601131e-06, "differently": 1.0085129700370797e-05, "20/20": 1.6808549500617994e-06, "minimizes": 8.404274750308997e-07, "disgrace": 3.0815674084466322e-06, "overnight": 1.3446839600494396e-05, "shifts": 8.96455973366293e-06, "risks": 1.960997441738766e-06, "greener": 2.8014249167696655e-06, "characters": 1.6808549500617994e-05, "prospects": 2.5212824250926993e-06, "lingered": 1.1205699667078663e-06, "poverty": 1.6808549500617994e-06, "joke": 1.8209261959002827e-05, "option": 1.2046127142109562e-05, "submitted": 8.404274750308997e-06, "application": 2.2971684317511258e-05, "credit": 0.00010505343437886247, "chase": 1.6808549500617994e-05, "approved": 4.342208620992982e-05, "fifth": 1.6808549500617994e-06, "bracket": 1.6808549500617994e-06, "fearful": 8.96455973366293e-06, "turning": 4.9585221026823085e-05, "2013": 1.6808549500617994e-06, "ncaa": 2.2411399334157326e-06, "payout": 5.602849833539331e-07, "fantasy": 9.524844717016864e-06, "......": 6.1631348168932644e-06, "dudes": 1.960997441738766e-06, "niece": 5.490792836868545e-05, "reading": 5.1266075976884886e-05, "books": 4.538308365166858e-05, "read": 0.0001131775666374945, "rushing": 8.96455973366293e-06, "fondest": 5.602849833539331e-07, "planes": 3.6418523918005656e-06, "headaches": 7.0035622919241645e-06, "airports": 1.1205699667078663e-06, "seats": 5.882992325216298e-06, "related": 2.2411399334157324e-05, "prepare": 5.294693092694668e-05, "deadline": 1.1485842158755629e-05, "calm.that": 5.602849833539331e-07, "crippling": 2.801424916769666e-07, "filling": 4.2021373751544985e-06, "calm": 3.9780233818129255e-05, "cousins": 2.353196930086519e-05, "cooks": 8.684417241985964e-06, "drank": 3.9500091326452285e-05, "karma": 8.404274750308997e-06, "arrived": 3.9780233818129255e-05, "sunglasses": 2.5212824250926993e-06, "arrive": 3.1375959067820255e-05, "harmony": 2.801424916769666e-07, "grandfather": 5.210650345191578e-05, "reflect": 9.524844717016864e-06, "current": 7.227676285265737e-05, "uncertain": 6.443277308570231e-06, "path": 1.9049689434033727e-05, "outback": 3.921994883477532e-06, "delicious": 5.714906830210118e-05, "foods": 2.4932681759250024e-05, "steak": 2.1010686875772494e-05, "bloomin": 2.801424916769666e-07, "onion": 1.960997441738766e-06, "appetizer": 1.6808549500617994e-06, "ago.i": 5.602849833539331e-07, "loneliness": 1.6808549500617994e-05, "that.how": 5.602849833539331e-07, "gun": 3.361709900123599e-05, "locked": 2.9134819134404525e-05, "walk": 0.00017536919978978108, "alarm": 2.5492966742603958e-05, "button": 5.0425648501853986e-06, "between": 4.846465106011522e-05, "van": 7.283704783601131e-06, "doubting": 1.960997441738766e-06, "destination": 1.0365272192047764e-05, "betray": 6.1631348168932644e-06, "loyal": 5.714906830210118e-05, "appreciated": 3.4737668967943855e-05, "criticizing": 1.1205699667078663e-06, "bugging": 6.443277308570231e-06, "unbearable": 4.2021373751544985e-06, "victor": 5.602849833539331e-07, "mentality": 1.960997441738766e-06, "knocked": 4.9305078535146115e-05, "shattered": 1.5127694550556196e-05, "fathom": 8.404274750308997e-07, "wondered": 5.882992325216298e-06, "creatures": 8.404274750308997e-06, "wreck": 4.538308365166858e-05, "frustrated": 3.865966385142139e-05, "breaks": 1.876954694235676e-05, "desperation": 5.602849833539331e-07, "you.i": 2.8014249167696655e-06, "work-life": 5.602849833539331e-07, "balance": 1.540783704223316e-05, "yes.i": 5.602849833539331e-07, "interviewed": 3.053553159278936e-05, "doodles": 1.1205699667078663e-06, "quit": 6.835476796917984e-05, "miserable": 2.9975246609435425e-05, "struggles": 6.1631348168932644e-06, "pep": 5.602849833539331e-07, "rallies": 2.801424916769666e-07, "checking": 3.361709900123599e-05, "teaching": 3.753909388471352e-05, "base": 5.322707341862365e-06, "reply": 4.482279866831465e-06, "toy": 3.6138381426328685e-05, "figured": 3.445752647626689e-05, "directions": 1.3446839600494396e-05, "anticipated": 6.1631348168932644e-06, "dig": 5.322707341862365e-06, "instructions": 1.0365272192047764e-05, "deeply": 7.843989766955064e-06, "much.she": 8.404274750308997e-07, "nights": 4.258165873489892e-05, "showing": 2.6333394217634858e-05, "counting": 2.2131256842480358e-05, "skills": 4.986536351850005e-05, "modern": 4.482279866831465e-06, "glitchy": 5.602849833539331e-07, "certain": 6.919519544421075e-05, "words": 5.6028498335393316e-05, "correctly": 7.563847275278098e-06, "it.just": 2.801424916769666e-07, "holding": 4.1180946276514085e-05, "shocking": 2.269154182583429e-05, "failed": 9.72094446119074e-05, "calculus": 2.5773109234280924e-05, "math": 0.00012130169889612653, "retake": 1.064541468372473e-05, "occupation": 2.5212824250926993e-06, "relaxing": 9.524844717016863e-05, "cuddling": 1.6808549500617994e-06, "hung": 1.4007124583848329e-05, "peaceful": 3.445752647626689e-05, "loves": 5.350721591030061e-05, "garden": 5.546821335203938e-05, "tutorial": 5.602849833539331e-07, "flashlight": 6.443277308570231e-06, "wire": 3.0815674084466322e-06, "boom": 5.322707341862365e-06, "belated": 3.0815674084466322e-06, "rhymes": 5.602849833539331e-07, "gambling": 9.80498720869383e-06, "hits": 1.2886554617140462e-05, "jackpot": 8.404274750308997e-06, "needs": 9.04860248116602e-05, "lung": 1.1485842158755629e-05, "transplant": 8.12413225863203e-06, "genetic": 5.602849833539331e-06, "copd": 1.1205699667078663e-06, "deserve": 6.975548042756467e-05, "deserved": 3.221638654285116e-05, "scheduled": 1.5968122025587094e-05, "list": 4.706393860173038e-05, "praying": 2.605325172595789e-05, "lungs": 4.2021373751544985e-06, "asap": 1.1485842158755629e-05, "meantime": 4.482279866831465e-06, "prayers": 5.602849833539331e-06, "disaapeared": 5.602849833539331e-07, "14": 3.277667152620509e-05, "disappear": 8.404274750308997e-06, "dying": 2.3251826809188224e-05, "welding": 1.6808549500617994e-06, "gig": 9.80498720869383e-06, "contractor": 2.8014249167696655e-06, "ft": 1.1205699667078663e-06, "benning": 1.1205699667078663e-06, "ada": 1.1205699667078663e-06, "railing": 1.1205699667078663e-06, "th": 3.361709900123599e-06, "centers": 2.5212824250926993e-06, "hired": 3.3056814017882055e-05, "errand": 4.482279866831465e-06, "eaten": 3.557809644297475e-05, "god": 0.00017480891480642715, "baked": 2.2131256842480358e-05, "performance": 4.678379611005342e-05, "perfromance": 5.602849833539331e-07, "ground": 7.311719032768827e-05, "witnessed": 1.5968122025587094e-05, "returned": 6.695405551079501e-05, "communities": 2.2411399334157326e-06, "appeared": 6.723419800247198e-06, "celebrated": 1.9329831925710694e-05, "anniversary": 7.395761780271918e-05, "propose": 1.2046127142109562e-05, "made-": 8.404274750308997e-07, "hardly": 3.669866640968262e-05, "anticipation": 1.708869199229496e-05, "antsy": 7.0035622919241645e-06, "happily": 8.12413225863203e-06, "cowboys": 1.3446839600494396e-05, "dez": 1.960997441738766e-06, "bryant": 1.960997441738766e-06, "misses": 4.762422358508432e-06, "troy": 8.404274750308997e-07, "aikman": 8.404274750308997e-07, "emmett": 8.404274750308997e-07, "smith": 8.404274750308997e-07, "runningback": 2.801424916769666e-07, "quarterback": 1.960997441738766e-06, "commentator": 2.801424916769666e-07, "rage": 1.4847552058879229e-05, "carelessly": 5.602849833539331e-07, "swerved": 3.361709900123599e-06, "slam": 6.723419800247198e-06, "brakes": 1.4847552058879229e-05, "add": 1.0365272192047764e-05, "impulsive": 1.1205699667078663e-06, "socializing": 4.2021373751544985e-06, "yakking": 8.404274750308997e-07, "oblivious": 1.1205699667078663e-06, "shared": 1.5127694550556196e-05, "wayyy": 5.602849833539331e-07, "fight": 9.356759222010684e-05, "purgatory": 5.602849833539331e-07, "demise": 1.6808549500617994e-06, "fully": 3.4737668967943855e-05, "task": 1.9890116909064628e-05, "pissed": 5.9390208235516916e-05, "sentiments": 8.404274750308997e-07, "aunt": 8.208175006135121e-05, "ridiculously": 1.960997441738766e-06, "desert": 4.762422358508432e-06, "lemon": 6.1631348168932644e-06, "squares": 2.801424916769666e-07, "shortbread": 2.801424916769666e-07, "meringue": 2.801424916769666e-07, "bombed": 6.1631348168932644e-06, "50ish": 2.801424916769666e-07, "c": 1.4567409567202262e-05, "5th": 1.0925557175401697e-05, "remote": 8.96455973366293e-06, "lowest": 2.2411399334157326e-06, "a-": 2.8014249167696655e-06, "loopholes": 2.801424916769666e-07, "crafting": 5.602849833539331e-07, "resume": 7.283704783601131e-06, "fit": 5.7429210793778146e-05, "description": 4.482279866831465e-06, "interviewing": 1.1485842158755629e-05, "theres": 1.2326269633786529e-05, "24/7": 3.6418523918005656e-06, "cares": 1.4007124583848329e-05, "sorts": 1.7648976975648894e-05, "amused": 1.1205699667078663e-06, "embrace": 3.921994883477532e-06, "cuteness": 5.602849833539331e-07, "handed": 1.4287267075525296e-05, "happier": 2.8014249167696658e-05, "download": 4.762422358508432e-06, "mixed": 1.5127694550556196e-05, "levels": 4.2021373751544985e-06, "practicing": 3.361709900123599e-05, "symphony": 8.404274750308997e-07, "trumpet": 1.4007124583848328e-06, "become": 8.348246251973604e-05, "clearwater": 8.404274750308997e-07, "moon": 1.7368834483971927e-05, "calc": 4.762422358508432e-06, "filler": 2.801424916769666e-07, "courses": 1.064541468372473e-05, "engineering": 2.353196930086519e-05, "flash": 7.283704783601131e-06, "storage": 1.7648976975648894e-05, "otherwise": 2.6613536709311824e-05, "questionable": 3.0815674084466322e-06, "announced": 9.524844717016864e-06, "writer": 3.6418523918005656e-06, "newborn": 1.2326269633786529e-05, "tweet": 1.4007124583848328e-06, "smile": 2.4092254284219124e-05, "incredible": 3.557809644297475e-05, "temperature": 7.0035622919241645e-06, "humidity": 4.2021373751544985e-06, "packing": 3.109581657614329e-05, "hectic": 1.3166697108817429e-05, "assigned": 3.0815674084466322e-06, "supervisor": 4.090080378483712e-05, "praised": 4.482279866831465e-06, "addict": 8.404274750308997e-06, "candies": 6.443277308570231e-06, "amusing": 2.8014249167696655e-06, "orlando": 1.2606412125463496e-05, "attractions": 8.404274750308997e-07, "overdue": 5.602849833539331e-06, "battery": 1.1205699667078662e-05, "ignore": 1.2326269633786529e-05, "wrench": 1.960997441738766e-06, "cancel": 5.294693092694668e-05, "outright": 3.361709900123599e-06, "facility": 5.0425648501853986e-06, "nicer": 1.5127694550556196e-05, "dorms": 2.2411399334157326e-06, "whereas": 8.404274750308997e-07, "mate": 1.2046127142109562e-05, "unaware": 4.482279866831465e-06, "secluded": 1.960997441738766e-06, "proposed": 2.4092254284219124e-05, "soooo": 1.0085129700370797e-05, "elated": 1.1765984650432595e-05, "initially": 5.0425648501853986e-06, "goofing": 1.4007124583848328e-06, "diner": 5.0425648501853986e-06, "messaging": 6.443277308570231e-06, "sweethearts": 1.6808549500617994e-06, "committing": 5.602849833539331e-07, "motivates": 2.2411399334157326e-06, "toes": 6.723419800247198e-06, "apologizing": 3.921994883477532e-06, "regards": 2.8014249167696655e-06, "disrespectful": 7.563847275278098e-06, "household": 1.1485842158755629e-05, "income": 2.5492966742603958e-05, "combined": 8.404274750308997e-07, "goal": 3.8099378868067455e-05, "practices": 3.0815674084466322e-06, "professional": 2.7173821692665758e-05, "hearty": 1.960997441738766e-06, "conquer": 5.882992325216298e-06, "hunger": 3.0815674084466322e-06, "ignored": 1.7368834483971927e-05, "message": 1.9329831925710694e-05, "agreed": 2.2971684317511258e-05, "lend": 1.2606412125463496e-05, "predicament": 3.0815674084466322e-06, "lease": 9.524844717016864e-06, "deposit": 1.876954694235676e-05, "quadrupled": 2.801424916769666e-07, "holiday": 4.846465106011522e-05, "cancelled": 3.5017811459620825e-05, "awoke": 6.443277308570231e-06, "growling": 3.921994883477532e-06, "tent": 1.3166697108817429e-05, "examine": 1.1205699667078663e-06, "carefully": 5.602849833539331e-06, "unzipped": 6.1631348168932644e-06, "slowly": 2.1851114350803394e-05, "shined": 5.602849833539331e-07, "stray": 3.1656101559497225e-05, "closet": 3.8099378868067455e-05, "sized": 4.762422358508432e-06, "clothes": 0.00012074141391277259, "lane": 4.090080378483712e-05, "passes": 8.96455973366293e-06, "rum": 3.0815674084466322e-06, "scolded": 5.322707341862365e-06, "stealing": 4.538308365166858e-05, "cleaned": 5.9110065743839946e-05, "yesteday": 5.602849833539331e-07, "comprehension": 5.602849833539331e-07, "remembering": 2.8854676642727558e-05, "facts": 2.8014249167696655e-06, "highschool": 2.129082936744946e-05, "hanging": 5.322707341862365e-05, "reprimand": 5.602849833539331e-07, "behaviors": 3.921994883477532e-06, "joined": 2.2411399334157324e-05, "breathe": 6.443277308570231e-06, "conditions": 3.6418523918005656e-06, "swore": 4.482279866831465e-06, "convinced": 1.3166697108817429e-05, "robber": 5.322707341862365e-06, "mace": 1.4007124583848328e-06, "tip-toed": 8.404274750308997e-07, "downstairs": 1.540783704223316e-05, "loud": 0.00011541870657091023, "dealership": 1.4847552058879229e-05, "trading": 7.283704783601131e-06, "setup": 3.361709900123599e-06, "reward": 1.3726982092171362e-05, "interior": 1.4007124583848328e-06, "swelled": 1.4007124583848328e-06, "neutrality": 1.6808549500617994e-06, "bomb": 1.5127694550556196e-05, "memorized": 2.2411399334157326e-06, "black": 7.143633537762648e-05, "accountable": 1.1205699667078663e-06, "christians": 1.1205699667078663e-06, "persecuted": 1.1205699667078663e-06, "nigeria": 1.960997441738766e-06, "6,000": 1.6808549500617994e-06, "massacred": 1.1205699667078663e-06, "extremists": 5.602849833539331e-07, "spread": 7.0035622919241645e-06, "encourage": 1.1765984650432595e-05, "uni": 1.2326269633786529e-05, "excellence": 8.404274750308997e-07, "awaiting": 1.540783704223316e-05, "eagerly": 1.2326269633786529e-05, "hahah": 1.0365272192047764e-05, "wicked": 1.6808549500617994e-06, "spank": 1.960997441738766e-06, "sincererity": 5.602849833539331e-07, "key": 3.837952135974442e-05, "frendship": 5.602849833539331e-07, "sincere": 3.361709900123599e-06, "figuring": 3.6418523918005656e-06, "commodore": 1.4007124583848328e-06, "load": 9.80498720869383e-06, "cautious": 5.602849833539331e-06, "proved": 4.762422358508432e-06, "greta": 1.6808549500617994e-06, "technically": 5.322707341862365e-06, "25th": 6.1631348168932644e-06, "kidnappers": 5.602849833539331e-07, "nabbed": 1.1205699667078663e-06, "petrified": 3.6418523918005656e-06, "tea": 1.8489404450679794e-05, "delightful": 2.2411399334157326e-06, "flavored": 1.4007124583848328e-06, "green": 1.8209261959002827e-05, "iced": 4.2021373751544985e-06, "spare": 2.129082936744946e-05, "learnt": 5.322707341862365e-06, "dishes": 4.090080378483712e-05, "teri": 5.602849833539331e-07, "yaki": 5.602849833539331e-07, "chicken": 5.0985933485207916e-05, "passenger": 4.482279866831465e-06, "alive": 5.826963826880905e-05, "pot": 2.129082936744946e-05, "childish": 6.723419800247198e-06, "picture": 6.443277308570232e-05, "6.5.": 2.801424916769666e-07, "jalopi": 2.801424916769666e-07, "bitter": 7.563847275278098e-06, "trials": 8.12413225863203e-06, "struggling": 4.006037630980622e-05, "compare": 9.80498720869383e-06, "comparison": 2.5212824250926993e-06, "hacked": 1.6808549500617994e-06, "hacker": 1.1205699667078663e-06, "insulting": 5.602849833539331e-07, "threatening": 5.0425648501853986e-06, "compelled": 2.5212824250926993e-06, "faith": 9.72094446119074e-05, "remain": 1.1485842158755629e-05, "assume": 2.0170259400741594e-05, "faith/patience": 2.801424916769666e-07, "destroyed": 5.070579099353095e-05, "treasured": 3.921994883477532e-06, "count": 5.014550601017702e-05, "slugger": 8.404274750308997e-07, "skill": 2.6613536709311824e-05, "insisted": 6.1631348168932644e-06, "argued": 3.361709900123599e-06, "accompany": 5.602849833539331e-07, "stubborn": 7.843989766955064e-06, "mode": 4.2021373751544985e-06, "rome": 4.482279866831465e-06, "theater": 1.6528407008941027e-05, "edible": 8.404274750308997e-07, "entrance": 4.762422358508432e-06, "nephews": 1.6808549500617994e-05, "awwww": 7.843989766955064e-06, "outstanding": 4.762422358508432e-06, "sketchy": 1.2326269633786529e-05, "hesitant": 1.3446839600494396e-05, "metal": 9.80498720869383e-06, "goth": 8.404274750308997e-07, "despite": 3.221638654285116e-05, "original": 9.80498720869383e-06, "thoughts": 2.3812111792542158e-05, "entailed": 5.602849833539331e-07, "tedious": 8.404274750308997e-07, "memorizing": 8.404274750308997e-07, "avid": 2.2411399334157326e-06, "likecroatia": 2.801424916769666e-07, "fav": 4.482279866831465e-06, "loose": 3.753909388471352e-05, "stomped": 1.1205699667078663e-06, "loudly": 1.6808549500617994e-05, "brave": 1.9329831925710694e-05, "swept": 3.0815674084466322e-06, "scaring": 3.921994883477532e-06, "owed": 6.443277308570231e-06, "aaawwww": 5.602849833539331e-07, "credited": 8.404274750308997e-07, "touched": 1.3726982092171362e-05, "intense": 2.1570971859126428e-05, "shapeshifter": 1.1205699667078663e-06, "harry": 4.762422358508432e-06, "potter": 4.762422358508432e-06, "dumbledore": 5.602849833539331e-07, "equipment": 1.1485842158755629e-05, "infuriating": 9.80498720869383e-06, "entitled": 5.882992325216298e-06, "decency": 1.6808549500617994e-06, "whipped": 4.482279866831465e-06, "patiently": 3.361709900123599e-06, "considered": 2.2411399334157324e-05, "dish": 2.521282425092699e-05, "getaway": 3.6418523918005656e-06, "foodies": 2.801424916769666e-07, "horror": 5.5748355843716346e-05, "skydiving": 3.7819236376390485e-05, "excitied": 3.6418523918005656e-06, "prospect": 2.2411399334157326e-06, "thrill": 7.283704783601131e-06, "fed": 2.941496162608149e-05, "healthy": 8.96455973366293e-05, "bath": 1.0925557175401697e-05, "tucked": 8.96455973366293e-06, "jammies": 5.602849833539331e-07, "fussy": 1.4007124583848328e-06, "gunshots": 8.96455973366293e-06, "reigning": 2.801424916769666e-07, "wind": 1.8489404450679794e-05, "cutting": 1.6808549500617994e-05, "haircut": 2.0730544384095528e-05, "bored": 2.8854676642727558e-05, "introvert": 2.5212824250926993e-06, "flowers": 4.2861801226575885e-05, "tending": 1.6808549500617994e-06, "landscaper": 1.960997441738766e-06, "mower": 2.8014249167696658e-05, "plant": 2.4932681759250024e-05, "south": 3.921994883477532e-05, "limit": 1.5968122025587094e-05, "boomerangs": 1.4007124583848328e-06, "reaction": 1.8209261959002827e-05, "amazement": 1.960997441738766e-06, "draws": 5.602849833539331e-07, "crowd": 1.876954694235676e-05, "tourist": 1.6808549500617994e-06, "madly": 1.1205699667078663e-06, "raging": 3.6418523918005656e-06, "smashed": 1.540783704223316e-05, "40oz": 1.6808549500617994e-06, "scattering": 1.1205699667078663e-06, "pieces": 1.3726982092171362e-05, "wore": 2.1570971859126428e-05, "shoes": 9.748958710358436e-05, "aye": 2.801424916769666e-07, "lesson": 3.1375959067820255e-05, "silly": 2.8854676642727558e-05, "911": 1.960997441738766e-06, "guarded": 1.4007124583848328e-06, "pepper": 1.3166697108817429e-05, "spray": 2.5773109234280924e-05, "scary/": 5.602849833539331e-07, "fled": 2.2411399334157326e-06, "kicking": 1.0925557175401697e-05, "brush": 1.0365272192047764e-05, "appologize": 5.602849833539331e-07, "ooh": 2.1851114350803394e-05, "locate": 1.4007124583848328e-06, "prefer": 2.269154182583429e-05, "punch": 1.0365272192047764e-05, "woo": 6.1631348168932644e-06, "suprise": 7.0035622919241645e-06, "terrifies": 3.0815674084466322e-06, "proceeding": 2.801424916769666e-07, "compete": 7.563847275278098e-06, "unfaithful": 6.723419800247198e-06, "ferril": 1.1205699667078663e-06, "neutered": 2.2411399334157326e-06, "releasing": 2.5212824250926993e-06, "lover": 1.0365272192047764e-05, "bout": 1.1205699667078662e-05, "settling": 1.6808549500617994e-06, "congratulation": 7.563847275278098e-06, "yummy": 9.244702225339897e-06, "disturbing": 1.0365272192047764e-05, "endless": 1.1205699667078663e-06, "delaying": 2.801424916769666e-07, "overseas": 2.941496162608149e-05, "giver": 1.6808549500617994e-06, "opposite": 1.8209261959002827e-05, "jail": 2.6333394217634858e-05, "contempt": 2.801424916769666e-07, "dates": 1.0925557175401697e-05, "uncommon": 3.6418523918005656e-06, "voices": 1.960997441738766e-06, "jumpted": 2.801424916769666e-07, "nap": 1.7368834483971927e-05, "focus": 3.837952135974442e-05, "roommate": 9.608887464519953e-05, "convenient": 6.723419800247198e-06, "campus": 8.404274750308997e-06, "heading": 2.1570971859126428e-05, "ye": 1.4007124583848328e-06, "peole": 1.1205699667078663e-06, "greed": 1.960997441738766e-06, "scam": 7.563847275278098e-06, "elton": 1.1205699667078663e-06, "john": 4.482279866831465e-06, "concerts": 7.0035622919241645e-06, "entertainer": 2.801424916769666e-07, "mentor": 1.6808549500617994e-06, "merit": 3.6418523918005656e-06, "imagination": 7.0035622919241645e-06, "uh": 4.7904366076761285e-05, "erupted": 5.602849833539331e-07, "acceptance": 1.0365272192047764e-05, "letters": 1.4287267075525296e-05, "brilliant": 7.563847275278098e-06, "schools": 2.1570971859126428e-05, "crossed": 3.3056814017882055e-05, "pasta": 1.1765984650432595e-05, "sweets": 1.0925557175401697e-05, "salad": 1.6528407008941027e-05, "beans": 1.3446839600494396e-05, "seemingly": 5.0425648501853986e-06, "hahahaha": 5.882992325216298e-06, "pushing": 1.0085129700370797e-05, "disturbed": 1.960997441738766e-06, "passionately": 1.1205699667078663e-06, "announcement": 4.2021373751544985e-06, "fallout": 1.6808549500617994e-06, "76": 1.6808549500617994e-06, "rpg": 1.960997441738766e-06, "singleplayer": 5.602849833539331e-07, "multiplayer": 1.4007124583848328e-06, "survival": 3.361709900123599e-06, "hoped": 1.7648976975648894e-05, "analysis": 1.1205699667078663e-06, "rug": 7.479804527775008e-05, "wash": 2.2131256842480358e-05, "glasses": 1.2326269633786529e-05, "bedside": 1.6808549500617994e-06, "cabinet": 5.0425648501853986e-06, "vomited": 3.5017811459620825e-05, "shoe": 2.4652539267573058e-05, "ruin": 2.1570971859126428e-05, "22": 1.4567409567202262e-05, "28": 4.762422358508432e-06, "sandcastle": 1.1205699667078663e-06, "parthenon": 1.1205699667078663e-06, "patted": 8.404274750308997e-07, "4th": 1.5687979533910127e-05, "festival": 1.9890116909064628e-05, "dressed": 1.8209261959002827e-05, "leotard": 1.1205699667078663e-06, "paraded": 1.1205699667078663e-06, "behavior": 3.389724149291296e-05, "trashy": 8.404274750308997e-07, "druggies": 1.1205699667078663e-06, "sickening": 1.6808549500617994e-06, "competing": 8.404274750308997e-06, "hahaha": 4.874479355179218e-05, "sabotage": 1.6808549500617994e-06, "vengeance": 5.602849833539331e-07, "aggressive": 1.3726982092171362e-05, "atimes": 2.5212824250926993e-06, "purpose": 2.0730544384095528e-05, "ignoring": 6.443277308570231e-06, "relatives": 1.960997441738766e-05, "wooow": 8.404274750308997e-07, "overweight": 5.602849833539331e-06, "mindful": 5.602849833539331e-07, "calories": 2.8014249167696655e-06, "weed": 6.1631348168932644e-06, "amsterdam": 4.2021373751544985e-06, "bong": 1.4007124583848328e-06, "bizarre": 3.6418523918005656e-06, "littlle": 1.1205699667078663e-06, "stresse": 5.602849833539331e-07, "responsibilities": 1.7648976975648894e-05, "adoption": 1.0085129700370797e-05, "nonetheless": 3.0815674084466322e-06, "feud": 1.4007124583848328e-06, "dispute": 5.322707341862365e-06, "decipher": 2.801424916769666e-07, "aunts": 4.2021373751544985e-06, "uncle/dad": 2.801424916769666e-07, "poppop": 2.801424916769666e-07, "mailman": 1.0925557175401697e-05, "deliver": 1.4847552058879229e-05, "address": 1.1765984650432595e-05, "request": 8.684417241985964e-06, "cupcakes": 5.602849833539331e-07, "nose": 3.6418523918005655e-05, "finger": 1.3726982092171362e-05, "funny.i": 5.602849833539331e-07, "bacteria": 5.602849833539331e-07, "freaks": 4.2021373751544985e-06, "poem": 4.2021373751544985e-06, "enter": 1.4287267075525296e-05, "entered": 3.389724149291296e-05, "knowledge": 8.96455973366293e-06, "prepped": 1.4007124583848328e-06, "go-": 1.4007124583848328e-06, "stocked": 9.80498720869383e-06, "resourceful": 8.404274750308997e-07, "laidback": 8.404274750308997e-07, "curios": 5.602849833539331e-07, "undersand": 1.1205699667078663e-06, "aware": 1.3166697108817429e-05, "tipsy": 1.1205699667078663e-06, "dated": 8.684417241985964e-06, "hunch": 2.801424916769666e-07, "carpet": 4.874479355179218e-05, "hai": 2.801424916769666e-07, "conjuring": 7.0035622919241645e-06, "buff": 2.2411399334157326e-06, "u": 2.1851114350803394e-05, "gopd": 2.801424916769666e-07, "k": 6.723419800247198e-06, "neices": 1.960997441738766e-06, "diploma": 5.322707341862365e-06, "finaly": 2.2411399334157326e-06, "dreamed": 4.482279866831465e-06, "nes": 5.322707341862365e-06, "bandicoot": 1.960997441738766e-06, "remaster": 8.404274750308997e-07, "consumes": 8.404274750308997e-07, "implying": 5.602849833539331e-07, "politicians": 5.322707341862365e-06, "globe": 5.602849833539331e-07, "jealousy": 7.563847275278098e-06, "root": 5.602849833539331e-06, "hatred": 2.8014249167696655e-06, "spelling": 2.0170259400741594e-05, "bee": 1.9049689434033727e-05, "hunting": 1.876954694235676e-05, "currently": 4.230151624322195e-05, "icy": 2.2411399334157326e-06, "pen": 1.7648976975648894e-05, "reminds": 5.2666788435269716e-05, "symbolise": 5.602849833539331e-07, "fundraising": 5.602849833539331e-07, "delighted": 7.843989766955064e-06, "group": 9.80498720869383e-05, "2011": 2.8014249167696655e-06, "canceled": 2.9695104117758458e-05, "standards": 2.8014249167696655e-06, "khakis": 1.4007124583848328e-06, "nikes": 3.0815674084466322e-06, "condoms": 3.361709900123599e-06, "enlighten": 1.6808549500617994e-06, "nanny": 3.6418523918005656e-06, "decides": 3.361709900123599e-06, "tad": 3.0815674084466322e-06, "remorseful": 4.2021373751544985e-06, "delicate": 1.960997441738766e-06, "stronger": 9.244702225339897e-06, "looks": 0.00011261728165414056, "curling": 1.4007124583848328e-06, "lbs": 2.9975246609435425e-05, "lift": 1.624826451726406e-05, "curl": 1.4007124583848328e-06, "gains": 4.762422358508432e-06, "songs": 2.1851114350803394e-05, "intro": 2.5212824250926993e-06, "martin": 2.8014249167696655e-06, "mystery": 8.404274750308997e-06, "aired": 5.602849833539331e-07, "gripped": 5.602849833539331e-07, "factor": 2.8014249167696655e-06, "hood": 9.524844717016864e-06, "phobia": 4.762422358508432e-06, ".lol": 5.602849833539331e-07, "treasures": 2.5212824250926993e-06, "treasure": 9.524844717016864e-06, "refuse": 1.0365272192047764e-05, "exist": 8.684417241985964e-06, "hostile": 2.2411399334157326e-06, "happiest": 1.3726982092171362e-05, "mischievous": 1.4007124583848328e-06, "da": 2.2411399334157326e-06, "vinci": 1.4007124583848328e-06, "caesarean": 2.801424916769666e-07, "womb": 2.801424916769666e-07, "section": 8.684417241985964e-06, "genius": 6.1631348168932644e-06, "inventive": 8.404274750308997e-07, "individual": 8.96455973366293e-06, "breataking": 2.801424916769666e-07, "unknown": 1.876954694235676e-05, "semi-finalists": 5.602849833539331e-07, "1998": 1.6808549500617994e-06, "players": 1.5687979533910127e-05, "prosinecki": 5.602849833539331e-07, "suker": 5.602849833539331e-07, "boksic": 5.602849833539331e-07, "savicevic": 5.602849833539331e-07, "boban": 5.602849833539331e-07, "whatsapp": 5.602849833539331e-07, "messages": 7.283704783601131e-06, "colleagues": 1.3446839600494396e-05, "jamaica": 1.1205699667078663e-06, "experiences": 1.960997441738766e-05, "vulnerable": 3.0815674084466322e-06, "testimony": 4.762422358508432e-06, "congress": 3.6418523918005656e-06, "whose": 3.921994883477532e-06, "strozy": 2.801424916769666e-07, "sociopath": 1.4007124583848328e-06, "psychopath": 8.404274750308997e-07, "meme": 2.8014249167696655e-06, "reference": 1.4007124583848328e-06, "clockwork": 2.801424916769666e-07, "hashtagged": 2.801424916769666e-07, "#": 9.244702225339897e-06, "strzokworkorange": 2.801424916769666e-07, "italy": 1.2606412125463496e-05, "gold": 2.7453964184342725e-05, "chains": 5.602849833539331e-07, "tunnel": 2.8014249167696655e-06, "optimistic": 4.874479355179218e-05, "race": 5.714906830210118e-05, "sunlight": 2.5212824250926993e-06, "hmm": 1.3446839600494396e-05, "zone": 9.244702225339897e-06, "crimes": 3.921994883477532e-06, "concealed": 5.602849833539331e-07, "closing": 2.353196930086519e-05, "exterior": 2.801424916769666e-07, "doors": 1.624826451726406e-05, "tony": 5.882992325216298e-06, "montana": 1.1205699667078663e-06, "scarface": 1.960997441738766e-06, "hustling": 8.404274750308997e-07, "moreso": 5.602849833539331e-07, "rocky": 2.5212824250926993e-06, "fortune": 1.0365272192047764e-05, "principle": 1.1205699667078663e-06, "rely": 2.605325172595789e-05, "freakin": 5.882992325216298e-06, "vampires": 5.602849833539331e-07, "terrify": 2.2411399334157326e-06, "nprmally": 2.801424916769666e-07, "wathem": 2.801424916769666e-07, "strzok": 4.482279866831465e-06, "vampire": 1.960997441738766e-06, "abhorrent": 8.404274750308997e-07, "arrogance": 8.404274750308997e-07, "ungodly": 1.6808549500617994e-06, "surroundings": 3.361709900123599e-06, "independence": 4.482279866831465e-06, "size": 2.269154182583429e-05, "overboard": 3.361709900123599e-06, "boyfirend": 1.6808549500617994e-06, "word": 8.852502736992143e-05, "squash": 2.5212824250926993e-06, "woow": 2.2411399334157326e-06, "generally": 1.2326269633786529e-05, "difficulties": 8.96455973366293e-06, "layoff": 2.8014249167696655e-06, "25": 2.605325172595789e-05, "onboarding": 1.1205699667078663e-06, "stare": 3.361709900123599e-06, "seconds": 1.064541468372473e-05, "jesus": 5.322707341862365e-06, "disguise": 1.4007124583848328e-06, "nerves": 5.210650345191578e-05, "names": 1.6528407008941027e-05, "pampering": 1.4007124583848328e-06, "mines": 6.1631348168932644e-06, "lovely": 5.042564850185398e-05, "sweetheart": 7.843989766955064e-06, "tip": 2.1570971859126428e-05, "yeserday": 5.602849833539331e-07, "hardworking": 1.4007124583848328e-06, "cox": 3.0815674084466322e-06, "automatically": 3.0815674084466322e-06, "overlook": 5.602849833539331e-07, "camp": 2.4652539267573058e-05, "quarters": 2.5212824250926993e-06, "magazine": 2.5212824250926993e-06, "charged": 2.9975246609435425e-05, "subscription": 5.322707341862365e-06, "solving": 1.6808549500617994e-06, "artificial": 2.8014249167696655e-06, "articulating": 2.801424916769666e-07, "prescripted": 2.801424916769666e-07, "garbage": 3.8099378868067455e-05, "c-span": 1.1205699667078663e-06, "dramatic": 2.2411399334157326e-06, "spark": 2.2411399334157326e-06, "masterchef": 3.0815674084466322e-06, "junior": 2.2971684317511258e-05, "gordon": 1.1205699667078663e-06, "soft": 7.0035622919241645e-06, "hell": 2.4652539267573058e-05, "slapped": 8.96455973366293e-06, "dkscussing": 5.602849833539331e-07, "fiancee": 1.2326269633786529e-05, "couldn": 3.361709900123599e-06, "t": 3.4737668967943855e-05, "loans": 2.0170259400741594e-05, "fees": 1.0085129700370797e-05, "1000": 2.6613536709311824e-05, "reality": 1.624826451726406e-05, "disappointment": 2.5212824250926993e-06, "wen": 1.6808549500617994e-06, ".did": 5.602849833539331e-07, "passs": 2.801424916769666e-07, "trait": 2.8014249167696655e-06, "tasks": 1.4007124583848329e-05, "contribute": 1.4007124583848328e-06, "i.e.": 5.602849833539331e-07, "thinking/participatory": 5.602849833539331e-07, "contributions": 8.404274750308997e-07, "eveything": 8.404274750308997e-07, "congressional": 5.602849833539331e-07, "inquiry": 5.602849833539331e-07, "investigation": 2.2411399334157326e-06, "conclusion": 1.4007124583848328e-06, "thug": 2.801424916769666e-07, "evildoing": 2.801424916769666e-07, "guilt": 1.3726982092171362e-05, "fulfil": 1.960997441738766e-06, "promises": 9.244702225339897e-06, "tendency": 2.5212824250926993e-06, "youth": 1.3166697108817429e-05, "entertain": 1.4007124583848328e-06, "turnes": 8.404274750308997e-07, "squirrels": 4.482279866831465e-06, "nasty": 6.0790920693901746e-05, "uncles": 3.361709900123599e-06, "ge": 1.1205699667078663e-06, "kick": 3.053553159278936e-05, "finshed": 5.602849833539331e-07, "foodie": 1.1205699667078663e-06, "skinny": 1.1485842158755629e-05, "escargot": 2.5212824250926993e-06, "womans": 2.2411399334157326e-06, "devastating": 1.7648976975648894e-05, "terrified": 9.020588231998324e-05, "unreal": 3.0815674084466322e-06, "'wow": 1.1205699667078663e-06, "payments": 1.3166697108817429e-05, "200": 2.8014249167696658e-05, "text": 3.025538910111239e-05, "received": 0.00010365272192047764, "selected": 1.3446839600494396e-05, "colossal": 5.602849833539331e-07, "speak": 6.135120567725568e-05, "snack": 1.0365272192047764e-05, "starring": 2.801424916769666e-07, "dead": 9.833001457861527e-05, "attentive": 1.4007124583848328e-06, "wnet": 1.1205699667078663e-06, "docts": 5.602849833539331e-07, "examined": 2.801424916769666e-07, "inviting": 3.361709900123599e-06, "suck": 2.129082936744946e-05, "colleg": 8.404274750308997e-07, "dead-end": 5.602849833539331e-07, "labor": 2.2411399334157324e-05, "gap": 6.1631348168932644e-06, "gladly": 1.4007124583848328e-06, "examination": 1.1205699667078663e-06, "changes": 1.876954694235676e-05, "climate": 1.4847552058879229e-05, "concern": 5.0425648501853986e-06, "directly": 1.1485842158755629e-05, "affected": 7.0035622919241645e-06, "according": 2.2411399334157326e-06, "underwater": 1.960997441738766e-06, "continue": 3.3056814017882055e-05, "unsure": 1.9890116909064628e-05, "tosay": 2.801424916769666e-07, "everywhere": 7.87200401612276e-05, "nic": 8.404274750308997e-07, "bank": 8.824488487824447e-05, "countryside": 8.404274750308997e-07, "cities": 1.0925557175401697e-05, "perpetuates": 2.801424916769666e-07, "damaged": 2.2411399334157324e-05, "destruction": 1.1205699667078663e-06, "surge": 2.801424916769666e-07, "winds": 3.6418523918005656e-06, "roofs": 8.404274750308997e-07, "mesh": 1.1205699667078663e-06, "fails": 5.882992325216298e-06, "antics": 8.404274750308997e-07, "ar": 2.2411399334157326e-06, "stubbed": 1.792911946732586e-05, "toe": 3.249652903452812e-05, "flashed": 2.5212824250926993e-06, "pains": 4.762422358508432e-06, "protected": 1.1205699667078663e-06, "defintiely": 5.602849833539331e-07, "sandals": 1.6808549500617994e-06, "discovered": 3.081567408446632e-05, "fragile": 4.762422358508432e-06, "tour": 1.8489404450679794e-05, "trailor": 5.602849833539331e-07, "lizard": 6.723419800247198e-06, "instant": 3.6418523918005656e-06, "yucky": 2.2411399334157326e-06, "screamed": 2.045040189241856e-05, "reptiles": 1.4007124583848328e-06, "las": 1.540783704223316e-05, "frien": 1.4007124583848328e-06, "purhase": 5.602849833539331e-07, "remeber": 4.2021373751544985e-06, "cents": 5.0425648501853986e-06, "types": 1.792911946732586e-05, "tasted": 1.8209261959002827e-05, "ammos": 1.1205699667078663e-06, "essentials": 8.404274750308997e-06, "collapse": 8.404274750308997e-07, "entering": 7.843989766955064e-06, "bucket": 7.283704783601131e-06, "contest": 6.051077820222478e-05, "cereal": 1.3726982092171362e-05, "blinding": 1.6808549500617994e-06, "flailing": 1.1205699667078663e-06, "involve": 1.6808549500617994e-06, "spilling": 6.443277308570231e-06, "butterfingers": 2.801424916769666e-07, "cheerios": 1.4007124583848328e-06, "predident": 2.801424916769666e-07, "ave": 2.5212824250926993e-06, "providers": 1.960997441738766e-06, "lump": 4.762422358508432e-06, "fatty": 1.4007124583848328e-06, "tissue": 2.5212824250926993e-06, "tumor": 5.0425648501853986e-06, "intelligent": 7.563847275278098e-06, "teaches": 3.921994883477532e-06, "beginning": 2.2411399334157324e-05, "potatoes": 1.0365272192047764e-05, "aremy": 5.602849833539331e-07, "spaghetti": 9.244702225339897e-06, "tiring": 3.921994883477532e-06, "18th": 2.2411399334157326e-06, "surprises": 8.96455973366293e-06, "opinion": 1.540783704223316e-05, "hauling": 1.1205699667078663e-06, "ole": 1.624826451726406e-05, "bin": 5.0425648501853986e-06, "ours": 9.244702225339897e-06, "steep": 8.404274750308997e-07, "physically": 1.624826451726406e-05, "exhausting": 3.361709900123599e-06, "flies": 3.6138381426328685e-05, "swarming": 1.4007124583848328e-06, "bubonic": 2.801424916769666e-07, "plague": 1.1205699667078663e-06, "excellent": 2.773410667601969e-05, "possessions": 5.882992325216298e-06, "matters": 1.6808549500617994e-05, "confused": 1.5127694550556196e-05, "bike": 7.675904271948884e-05, "defensively": 8.404274750308997e-07, "offense": 2.2411399334157326e-06, "rent": 6.247177564396355e-05, "crappy": 1.624826451726406e-05, "bashed": 1.4007124583848328e-06, "floored": 5.882992325216298e-06, "shock": 4.650365361837645e-05, "silence": 5.322707341862365e-06, "guardian": 5.602849833539331e-07, "rewarding": 2.1010686875772494e-05, "craving": 1.2326269633786529e-05, "tso": 2.801424916769666e-07, "krab": 2.801424916769666e-07, "rangoons": 2.801424916769666e-07, "wine": 2.4652539267573058e-05, "paintings": 2.2411399334157326e-06, "dtap": 5.602849833539331e-07, "vaccine": 2.2411399334157326e-06, "positively": 3.921994883477532e-06, "suprissed": 1.1205699667078663e-06, "realised": 6.443277308570231e-06, "pratices": 2.801424916769666e-07, "skilled": 4.482279866831465e-06, "weve": 1.4007124583848328e-06, "naive": 3.6418523918005656e-06, "interest": 3.081567408446632e-05, "unsettling": 3.6418523918005656e-06, "starts": 0.00010169172447873887, "justice": 5.882992325216298e-06, "switched": 3.361709900123599e-06, "bones": 4.762422358508432e-06, "nowhere": 4.1461088768191055e-05, "side-street": 1.1205699667078663e-06, "plate": 2.7173821692665758e-05, "70": 7.283704783601131e-06, "residential": 1.4007124583848328e-06, "ohh": 3.585823893465172e-05, "congratulate": 4.482279866831465e-06, "behalf": 2.8014249167696655e-06, "dies": 5.602849833539331e-06, "weeding": 2.801424916769666e-07, "kidding": 1.2326269633786529e-05, "sausage": 5.322707341862365e-06, "peppers": 3.361709900123599e-06, "jalepenos": 8.404274750308997e-07, "whim": 2.8014249167696655e-06, "250": 5.0425648501853986e-06, "scratcher": 2.8014249167696655e-06, "stoked": 4.5943368635022515e-05, "financing": 4.2021373751544985e-06, "waste": 3.053553159278936e-05, "electricty": 1.6808549500617994e-06, "outage": 3.6418523918005656e-06, "eigth": 8.404274750308997e-07, "lacrosse": 1.1205699667078663e-06, "rules": 1.2886554617140462e-05, "marry": 2.1851114350803394e-05, "abroad": 2.269154182583429e-05, "partying": 7.0035622919241645e-06, "bestfriend": 2.2411399334157326e-06, "mentioned": 1.1205699667078662e-05, "chill": 9.524844717016864e-06, "shoved": 3.361709900123599e-06, "chose": 1.7648976975648894e-05, "addicts": 1.4007124583848328e-06, "decisions": 1.8489404450679794e-05, "gently": 5.602849833539331e-07, "cooked": 3.921994883477532e-05, "165": 2.801424916769666e-07, "degrees": 7.563847275278098e-06, "meat": 2.4652539267573058e-05, "tempature": 2.801424916769666e-07, "checker": 2.801424916769666e-07, "schedule": 3.277667152620509e-05, "fron": 2.5212824250926993e-06, "apartent": 5.602849833539331e-07, "visitor": 1.960997441738766e-06, "overprotective": 5.602849833539331e-07, "outgoing": 1.4007124583848328e-06, "nooooo": 8.404274750308997e-07, "breezy": 2.2411399334157326e-06, "sunny": 2.1851114350803394e-05, "dang": 8.068103760296638e-05, "45": 1.1485842158755629e-05, "min": 4.2021373751544985e-06, "padre": 1.960997441738766e-06, "island": 8.96455973366293e-06, "sand": 7.283704783601131e-06, "liquor": 5.322707341862365e-06, "alwas": 5.602849833539331e-07, "335": 5.602849833539331e-07, "350": 3.6418523918005656e-06, "healthier": 9.80498720869383e-06, "taco": 2.2411399334157324e-05, "playlist": 5.882992325216298e-06, "reaks": 8.404274750308997e-07, "reliable": 1.1485842158755629e-05, "epidural": 5.602849833539331e-07, "finishing": 1.6808549500617994e-05, "shyly": 1.1205699667078663e-06, "boyfriends": 1.3166697108817429e-05, "salty": 1.4007124583848328e-06, "funds": 9.524844717016864e-06, "private": 1.624826451726406e-05, "supprised": 2.801424916769666e-07, "poop": 7.059590790259558e-05, "ewww": 8.12413225863203e-06, "videos": 2.6333394217634858e-05, "falls": 4.2021373751544985e-06, "groceries": 5.4347643385331516e-05, "introduced": 8.12413225863203e-06, "philippines": 3.0815674084466322e-06, "heritage": 1.4007124583848328e-06, "filipinos": 2.801424916769666e-07, "burn": 1.6528407008941027e-05, "cheese": 3.4737668967943855e-05, "towels": 1.960997441738766e-06, "variety": 8.684417241985964e-06, "vivid": 4.2021373751544985e-06, "diamonds": 4.2021373751544985e-06, "unhappy": 2.0730544384095528e-05, "budget": 2.0730544384095528e-05, "stylish": 2.2411399334157326e-06, "featured": 2.801424916769666e-07, "blog": 2.5212824250926993e-06, "bottled": 2.8014249167696655e-06, "perishable": 1.6808549500617994e-06, "grill": 8.684417241985964e-06, "messy": 1.3446839600494396e-05, "pink": 1.5687979533910127e-05, "holidays": 3.837952135974442e-05, "fighting": 2.3251826809188224e-05, "arguing": 7.843989766955064e-06, "roller": 6.835476796917984e-05, "skating": 1.9329831925710694e-05, "rink": 7.843989766955064e-06, "nightmare": 1.876954694235676e-05, "stairwell": 1.1205699667078663e-06, "notices": 2.8014249167696655e-06, "evicted": 8.96455973366293e-06, "womens": 1.4007124583848328e-06, "wasking": 1.1205699667078663e-06, "properly": 2.1010686875772494e-05, "washing": 1.4287267075525296e-05, "solution": 8.96455973366293e-06, "instrument": 5.602849833539331e-06, "whom": 1.6528407008941027e-05, "bell": 2.605325172595789e-05, "tolls": 2.801424916769666e-07, "drums": 3.6418523918005656e-06, "guitar": 2.6333394217634858e-05, "vocals": 2.801424916769666e-07, "26": 5.882992325216298e-06, "squat": 3.0815674084466322e-06, "deadlift": 2.8014249167696655e-06, "300lbs": 2.2411399334157326e-06, "overall": 2.1010686875772494e-05, "member": 3.109581657614329e-05, "thousand": 1.5687979533910127e-05, "pound": 1.4567409567202262e-05, "nope": 5.042564850185398e-05, "stephen": 7.843989766955064e-06, "king": 1.7368834483971927e-05, "hulu": 5.0425648501853986e-06, "episode": 9.244702225339897e-06, "thik": 1.1205699667078663e-06, "homemade": 1.1205699667078662e-05, "maggots": 1.0365272192047764e-05, "nature": 2.941496162608149e-05, "traumatized": 4.2021373751544985e-06, "hopeless": 4.2021373751544985e-06, "ups": 1.4287267075525296e-05, "downs": 2.8014249167696655e-06, "reasons": 2.0170259400741594e-05, "ordering": 1.5968122025587094e-05, "wrestled": 1.6808549500617994e-06, "mix": 1.708869199229496e-05, "ruining": 5.322707341862365e-06, "lead": 3.109581657614329e-05, "townhome": 5.602849833539331e-07, "lenovo": 8.404274750308997e-07, "cracked": 1.2606412125463496e-05, "greyhound": 2.2411399334157326e-06, "embarassing": 1.4007124583848329e-05, "wa": 4.482279866831465e-06, "supreme": 3.0815674084466322e-06, "toddler": 2.605325172595789e-05, "'fries": 1.1205699667078663e-06, "smelled": 4.062066129316015e-05, "process": 4.202137375154499e-05, "identify": 1.960997441738766e-06, "1/2": 6.723419800247198e-06, "attitudes": 3.361709900123599e-06, "tude": 5.602849833539331e-07, "apply": 2.773410667601969e-05, "sheesh": 4.482279866831465e-06, "snap": 6.723419800247198e-06, "nieces": 1.540783704223316e-05, "41.": 2.801424916769666e-07, "s": 2.353196930086519e-05, "greats": 5.602849833539331e-07, "21": 1.4007124583848329e-05, "ring": 3.7819236376390485e-05, "landing": 7.0035622919241645e-06, "dug": 6.1631348168932644e-06, "punches": 1.960997441738766e-06, "forth": 9.80498720869383e-06, "retreating": 1.1205699667078663e-06, "round": 1.708869199229496e-05, "plain": 6.1631348168932644e-06, "magic": 1.2326269633786529e-05, "gathering": 8.96455973366293e-06, "library": 1.2326269633786529e-05, "pushed": 1.9329831925710694e-05, "station": 5.350721591030061e-05, "repulsion": 1.1205699667078663e-06, "expired": 1.5127694550556196e-05, "wont": 5.070579099353095e-05, "mashed": 4.2021373751544985e-06, "ward": 1.4007124583848328e-06, "gravy": 2.2411399334157326e-06, "dissapointed": 3.0815674084466322e-06, "prank": 1.708869199229496e-05, "midterm": 8.96455973366293e-06, "professor": 1.4567409567202262e-05, "sisters": 7.45179027860731e-05, "guard": 2.8854676642727558e-05, "surpirse": 5.602849833539331e-07, "suspected": 2.2411399334157326e-06, "require": 3.361709900123599e-06, "schoo": 1.960997441738766e-06, "tax": 2.1010686875772494e-05, "sing": 1.8489404450679794e-05, "costly": 1.960997441738766e-06, "backwards": 7.283704783601131e-06, "pull": 5.350721591030061e-05, "buttons": 2.2411399334157326e-06, "zippers": 5.602849833539331e-07, "followed": 2.7173821692665758e-05, "kindof": 2.801424916769666e-07, "ruffle": 2.801424916769666e-07, "feathers": 2.801424916769666e-07, "biased": 1.4007124583848328e-06, "complaining": 1.0365272192047764e-05, "cardiologist": 1.4007124583848328e-06, "illness": 2.1851114350803394e-05, "shown": 2.8014249167696655e-06, "improvement": 8.684417241985964e-06, "mistaken": 3.921994883477532e-06, "heck": 2.8014249167696658e-05, "certification": 2.353196930086519e-05, "ridden": 6.443277308570231e-06, "hopital": 2.801424916769666e-07, "equipments": 2.801424916769666e-07, "center": 1.6808549500617994e-05, "revise": 1.4007124583848328e-06, "stood": 9.80498720869383e-06, "stated": 2.8014249167696655e-06, "advisement": 2.801424916769666e-07, "foreclosed": 1.6808549500617994e-06, "contacted": 1.4007124583848329e-05, "lender": 1.1205699667078663e-06, "modification": 5.602849833539331e-07, "deferments": 2.801424916769666e-07, "exhaused": 2.801424916769666e-07, "drained": 2.5212824250926993e-06, "n64": 6.1631348168932644e-06, "attached": 1.3726982092171362e-05, "cherish": 2.1851114350803394e-05, "literature": 2.5212824250926993e-06, "hundreds": 1.1485842158755629e-05, "toilet": 5.714906830210118e-05, "windows": 2.1851114350803394e-05, "weatherman": 1.1205699667078663e-06, "shuts": 1.1205699667078663e-06, "golf": 2.437239677589609e-05, "pga": 1.6808549500617994e-06, "golfers": 1.1205699667078663e-06, "laugh": 4.566322614334555e-05, "ego": 8.12413225863203e-06, "dump": 1.0925557175401697e-05, "freedom": 1.4007124583848329e-05, "grid": 2.5212824250926993e-06, "strengths": 1.6808549500617994e-06, "eachother": 1.2326269633786529e-05, "sentimentally": 1.6808549500617994e-06, "replacing": 5.602849833539331e-06, "began": 1.8209261959002827e-05, "wipers": 8.404274750308997e-07, "draw": 1.1485842158755629e-05, "permanent": 5.322707341862365e-06, "marker": 1.1205699667078663e-06, "performances": 3.6418523918005656e-06, "rooting": 9.244702225339897e-06, "brazil": 3.6418523918005656e-06, "neymar": 2.801424916769666e-07, "kindergarten": 3.725895139303655e-05, "legged": 1.6808549500617994e-06, "weightlifting": 1.4007124583848328e-06, "fulfilled": 3.361709900123599e-06, "chugged": 2.801424916769666e-07, "protein": 8.12413225863203e-06, "bars": 1.0085129700370797e-05, "transitioned": 5.602849833539331e-07, "mention": 1.2606412125463496e-05, "co-workers": 3.277667152620509e-05, "neat": 3.6418523918005655e-05, "chili": 4.762422358508432e-06, "whataburger": 5.602849833539331e-06, "regional": 3.0815674084466322e-06, "handy": 1.0085129700370797e-05, "tastiest": 5.602849833539331e-07, "burgers": 5.602849833539331e-06, "aces": 1.1205699667078663e-06, "lunchbox": 3.0815674084466322e-06, "curdle": 1.6808549500617994e-06, "disheartened": 3.0815674084466322e-06, "stinks": 6.52732005607332e-05, "frugal": 1.960997441738766e-06, "unable": 2.4932681759250024e-05, "anguish": 1.1205699667078663e-06, "despair": 3.6418523918005656e-06, "pesky": 2.8014249167696655e-06, "stall": 1.960997441738766e-06, "swell": 4.482279866831465e-06, "guts": 9.244702225339897e-06, "starbucks": 1.4847552058879229e-05, "waited": 4.7624223585084315e-05, "mob": 8.404274750308997e-07, "frappacinos": 2.801424916769666e-07, "spoiled": 1.3446839600494396e-05, "haunted": 4.7904366076761285e-05, "flicker": 2.801424916769666e-07, "strange": 7.479804527775008e-05, "noises": 3.753909388471352e-05, "supermarket": 1.792911946732586e-05, "enraged": 6.723419800247198e-06, "glance": 5.602849833539331e-07, "comedian": 1.1205699667078663e-06, "venue": 2.5212824250926993e-06, "casinos": 1.1205699667078663e-06, "dance": 3.697880890135959e-05, "magical": 6.1631348168932644e-06, "dances": 2.8014249167696655e-06, "adopt": 1.9890116909064628e-05, "shelter": 4.846465106011522e-05, "hound": 1.6808549500617994e-06, "employee": 2.9695104117758458e-05, "qualified": 2.045040189241856e-05, "i.": 1.0925557175401697e-05, "tomorow": 1.1205699667078663e-06, "egypt": 5.602849833539331e-07, "india": 5.0425648501853986e-06, "perform": 1.792911946732586e-05, "trick": 2.8014249167696658e-05, "yorkie": 1.1205699667078663e-06, "hunt": 7.843989766955064e-06, "ordinary": 3.6418523918005656e-06, "secretly": 8.404274750308997e-06, "organized": 2.3251826809188224e-05, "backed": 2.689367920098879e-05, "buddines": 2.801424916769666e-07, "flood": 2.4932681759250024e-05, "sea": 1.3446839600494396e-05, "drainage": 1.1205699667078663e-06, "fishing": 4.846465106011522e-05, "total": 2.5773109234280924e-05, "rose": 3.921994883477532e-06, "inch": 1.0365272192047764e-05, "floors": 7.283704783601131e-06, "furniture": 2.8014249167696658e-05, "renting": 6.443277308570231e-06, "1st": 9.244702225339897e-06, "divise": 1.1205699667078663e-06, "overeat": 3.361709900123599e-06, "book": 0.00010897542926234, "ourself": 1.6808549500617994e-06, "binge": 1.2886554617140462e-05, "dandelions": 1.1205699667078663e-06, "devoured": 8.404274750308997e-07, "misspoke": 1.1205699667078663e-06, "nailed": 1.9049689434033727e-05, "mathematics": 1.1205699667078663e-06, "pranks": 4.762422358508432e-06, "wacky": 5.602849833539331e-07, "sticky": 1.0365272192047764e-05, "changing": 2.521282425092699e-05, "desktop": 5.602849833539331e-07, "wallpaper": 2.801424916769666e-07, "county": 1.7648976975648894e-05, "prepaid": 2.801424916769666e-07, "amazed": 6.247177564396355e-05, "graduating": 3.1375959067820255e-05, "disneyland": 1.9890116909064628e-05, "los": 7.0035622919241645e-06, "angeles": 5.0425648501853986e-06, "remaining": 4.762422358508432e-06, "theyre": 6.1631348168932644e-06, "clearly": 1.3166697108817429e-05, "fatcats": 1.1205699667078663e-06, "la": 8.404274750308997e-06, "hawaii": 2.5773109234280924e-05, "intend": 2.8014249167696655e-06, "85": 3.921994883477532e-06, "55": 1.1205699667078663e-06, "2400": 1.1205699667078663e-06, "160": 1.6808549500617994e-06, "euros": 5.602849833539331e-07, "apartament": 8.404274750308997e-07, "insanity": 5.602849833539331e-07, "tbh": 1.1205699667078663e-06, "30c": 1.1205699667078663e-06, "d": 2.4932681759250024e-05, "blackberry": 2.801424916769666e-07, "porsche": 1.0085129700370797e-05, "model": 1.6528407008941027e-05, "/am": 5.602849833539331e-07, "secret": 6.835476796917984e-05, "source": 7.0035622919241645e-06, "'friends": 5.602849833539331e-07, "reservations": 7.0035622919241645e-06, "carolina": 7.563847275278098e-06, "jewelry": 5.322707341862365e-06, "pawn": 2.5212824250926993e-06, "receipt": 6.1631348168932644e-06, "slide": 1.0365272192047764e-05, "bumping": 2.5212824250926993e-06, "scraping": 2.5212824250926993e-06, "knees": 5.882992325216298e-06, "body": 4.874479355179218e-05, "replay": 1.6808549500617994e-06, "re-watch": 5.602849833539331e-07, "initial": 8.404274750308997e-06, "downloaded": 2.8014249167696655e-06, "quest": 2.5212824250926993e-06, "glory": 2.2411399334157326e-06, "adore": 1.6808549500617994e-06, "dementia": 1.4567409567202262e-05, "hoo": 3.921994883477532e-06, "yourse.f": 1.1205699667078663e-06, "spanish": 1.3726982092171362e-05, "psych": 1.4007124583848328e-06, "basic": 1.4007124583848329e-05, "behaving": 3.921994883477532e-06, "contained": 1.6808549500617994e-06, "someway": 1.1205699667078663e-06, "usps": 1.960997441738766e-06, "investigate": 6.723419800247198e-06, "startled": 1.1765984650432595e-05, "thoughtful": 2.045040189241856e-05, "ukelele": 4.2021373751544985e-06, "herself": 5.546821335203938e-05, "'m": 4.482279866831465e-06, "honors": 8.404274750308997e-06, "criminology": 1.4007124583848328e-06, "infront": 1.0365272192047764e-05, "highg": 5.602849833539331e-07, "dresses": 6.723419800247198e-06, "lovve": 5.602849833539331e-07, "halloweed": 8.404274750308997e-07, "accidently": 7.283704783601131e-06, "favorites": 1.7648976975648894e-05, "cleans": 3.361709900123599e-06, "laziest": 8.404274750308997e-07, "setting": 1.0365272192047764e-05, "mandatory": 2.8014249167696655e-06, "btw": 2.5212824250926993e-06, "ohhh": 1.1205699667078662e-05, "aged": 6.723419800247198e-06, "ny": 4.2021373751544985e-06, "tennessee": 3.0815674084466322e-06, "humid": 4.482279866831465e-06, "slice": 9.244702225339897e-06, "everyones": 1.960997441738766e-06, "lotto": 1.3166697108817429e-05, "million": 3.1375959067820255e-05, "toddlers": 9.244702225339897e-06, "vaca": 1.1205699667078663e-06, "hoooooo": 2.801424916769666e-07, "home-cooked": 1.4007124583848328e-06, "15.": 2.5212824250926993e-06, "joint": 9.244702225339897e-06, "thnik": 2.801424916769666e-07, "29.": 8.404274750308997e-07, "app": 1.540783704223316e-05, "weirdos": 1.4007124583848328e-06, "apps": 4.762422358508432e-06, "clsoe": 1.1205699667078663e-06, "energetic": 4.482279866831465e-06, "refund": 2.9695104117758458e-05, "device": 1.6808549500617994e-06, "concerns": 3.921994883477532e-06, "husky": 1.1765984650432595e-05, "fenced": 3.0815674084466322e-06, "squirrel": 5.882992325216298e-06, "ewwwwww": 5.602849833539331e-07, "independent": 1.5127694550556196e-05, "transition": 6.1631348168932644e-06, "meltdown": 1.1205699667078663e-06, "ps4": 1.064541468372473e-05, "headphones": 1.540783704223316e-05, "busted": 1.2606412125463496e-05, "tail": 1.5127694550556196e-05, "boiling": 4.762422358508432e-06, "security": 3.585823893465172e-05, "camera": 1.792911946732586e-05, "cans": 7.563847275278098e-06, "series": 2.773410667601969e-05, "episodes": 6.723419800247198e-06, "spraining": 5.602849833539331e-07, "better-half": 2.801424916769666e-07, "belongings": 1.5687979533910127e-05, "journey": 1.876954694235676e-05, "laundry": 1.9329831925710694e-05, "shots": 1.8209261959002827e-05, "toppings": 7.563847275278098e-06, "yum": 1.624826451726406e-05, "olives": 5.882992325216298e-06, "chool": 5.602849833539331e-07, "sor": 2.801424916769666e-07, "companion": 1.1205699667078662e-05, "favor": 1.2326269633786529e-05, "patch": 1.0085129700370797e-05, "bullies": 4.2021373751544985e-06, "protect": 1.2606412125463496e-05, "action": 1.2606412125463496e-05, "freeze": 3.361709900123599e-06, "delivered": 3.1375959067820255e-05, "complained": 1.1485842158755629e-05, "dose": 5.602849833539331e-06, "re-order": 5.602849833539331e-07, "wating": 5.602849833539331e-07, "pastures": 2.801424916769666e-07, "gum": 1.0365272192047764e-05, "spit": 1.7648976975648894e-05, "100f": 5.602849833539331e-07, "humit": 5.602849833539331e-07, "daugher": 1.1205699667078663e-06, "doesn": 8.404274750308997e-07, "whoa": 3.053553159278936e-05, "freak": 1.624826451726406e-05, "nighter": 8.404274750308997e-07, "fom": 1.4007124583848328e-06, "mcdonalds": 3.1375959067820255e-05, "distracted": 1.2326269633786529e-05, "heartfelt": 3.921994883477532e-06, "arms": 1.3446839600494396e-05, "preparing": 3.277667152620509e-05, "ease": 1.5687979533910127e-05, "grandson": 1.1485842158755629e-05, "devil": 6.443277308570231e-06, "chihuahua": 1.1765984650432595e-05, "bites": 5.0425648501853986e-06, "flipping": 3.921994883477532e-06, "clam": 2.2411399334157326e-06, "represent": 3.6418523918005656e-06, "theme": 1.3726982092171362e-05, "hh": 5.602849833539331e-07, "absurd": 2.5212824250926993e-06, "impotrant": 5.602849833539331e-07, "tracking": 7.283704783601131e-06, "doubled": 3.361709900123599e-06, "thirsty": 2.5212824250926993e-06, "convenience": 3.921994883477532e-06, "unlocked": 1.0085129700370797e-05, "upstairs": 2.689367920098879e-05, "sex": 1.2606412125463496e-05, "rush": 3.753909388471352e-05, "pajama": 2.8014249167696655e-06, "posters": 7.283704783601131e-06, "restroom": 3.361709900123599e-05, "ac": 1.9049689434033727e-05, "afternoon": 2.9134819134404525e-05, "breakroom": 2.2411399334157326e-06, "grab": 1.5127694550556196e-05, "caved": 1.6808549500617994e-06, "prize": 3.221638654285116e-05, "sleek": 1.6808549500617994e-06, "honda": 9.524844717016864e-06, "accord": 3.0815674084466322e-06, "lx": 2.801424916769666e-07, "flashiest": 2.801424916769666e-07, "yay": 2.0170259400741594e-05, "excitng": 2.801424916769666e-07, "prompts": 8.404274750308997e-07, "ot": 4.482279866831465e-06, "reboot": 3.921994883477532e-06, "drafts": 2.801424916769666e-07, "circus": 1.4007124583848329e-05, "colony": 2.2411399334157326e-06, "awh": 5.882992325216298e-06, "assuming": 1.1765984650432595e-05, "dark.": 5.602849833539331e-07, "eagles": 4.2861801226575885e-05, "bang": 1.4007124583848329e-05, "shooting": 1.9329831925710694e-05, "firecrackers": 8.404274750308997e-07, "hall": 1.2326269633786529e-05, "confidently": 1.960997441738766e-06, "spider": 5.9110065743839946e-05, "frighting": 5.602849833539331e-07, "giant": 3.753909388471352e-05, "summers": 7.283704783601131e-06, "trips": 2.7173821692665758e-05, "feeling.": 5.602849833539331e-07, "glove": 2.2411399334157326e-06, "presented": 1.1765984650432595e-05, "sametime": 5.602849833539331e-07, "danger": 5.602849833539331e-06, "foreclosure": 3.0815674084466322e-06, "loaned": 2.4652539267573058e-05, "admire": 1.4847552058879229e-05, "emotionally": 5.602849833539331e-06, "tense": 5.602849833539331e-06, "written": 1.2326269633786529e-05, "drug": 1.876954694235676e-05, "y": 6.443277308570231e-06, "dumped": 2.8014249167696658e-05, "prostitute": 1.1205699667078663e-06, "adjust": 3.921994883477532e-06, "arose": 1.1205699667078663e-06, "bleach": 2.2411399334157326e-06, "hamburger": 8.96455973366293e-06, "raw": 1.0085129700370797e-05, "catalina": 1.1205699667078663e-06, "contain": 5.882992325216298e-06, "excitement": 1.2326269633786529e-05, "belong": 7.563847275278098e-06, "remind": 2.6333394217634858e-05, "vendor": 1.4007124583848328e-06, "microchipped": 8.404274750308997e-07, "collide": 1.1205699667078663e-06, "january": 8.404274750308997e-06, "bat": 2.1570971859126428e-05, "highway": 2.9134819134404525e-05, "led": 1.2326269633786529e-05, "extended": 7.0035622919241645e-06, "immediate": 1.960997441738766e-06, "carport": 1.6808549500617994e-06, "suspicious": 7.283704783601131e-06, "advancement": 1.1205699667078663e-06, "benefits": 1.4567409567202262e-05, "stepping": 1.1485842158755629e-05, "ship": 1.064541468372473e-05, "sailed": 2.8014249167696655e-06, "church": 7.731932770284278e-05, "meals": 1.2886554617140462e-05, "conceiving": 1.1205699667078663e-06, "recruiting": 2.8014249167696655e-06, "nervewracking": 3.921994883477532e-06, "pitcher": 1.960997441738766e-06, "warm-up": 2.801424916769666e-07, "bullpen": 2.801424916769666e-07, "mound": 2.801424916769666e-07, "crack": 1.2886554617140462e-05, "significant": 1.2606412125463496e-05, "20k": 4.762422358508432e-06, "imcompent": 5.602849833539331e-07, "nepotism": 5.602849833539331e-07, "understands": 1.0925557175401697e-05, "miscarriage": 6.443277308570231e-06, "peers": 3.6418523918005656e-06, "workers": 2.1570971859126428e-05, "nominated": 3.6418523918005656e-06, "25mph": 5.602849833539331e-07, "speed": 2.521282425092699e-05, "lowered": 1.960997441738766e-06, "mph": 2.5212824250926993e-06, "woken": 1.0925557175401697e-05, "squid": 1.1485842158755629e-05, "korean": 1.2886554617140462e-05, "friens": 1.1205699667078663e-06, "homecoming": 5.602849833539331e-07, "document": 6.1631348168932644e-06, "foolish": 4.482279866831465e-06, "explain": 3.389724149291296e-05, "thirteen": 1.960997441738766e-06, "playstation": 4.2021373751544985e-06, "completes": 5.602849833539331e-07, "oooh": 1.0085129700370797e-05, "buys": 5.322707341862365e-06, "returning": 1.6808549500617994e-05, "items": 5.462778587700848e-05, "clerk": 1.1205699667078663e-06, "bothered": 1.3166697108817429e-05, "extinguisher": 1.6808549500617994e-06, "puzzle": 5.602849833539331e-06, "farted": 3.3056814017882055e-05, "hoe": 1.6808549500617994e-06, "paris": 7.0035622919241645e-06, "innocent": 1.3446839600494396e-05, "shark": 1.0085129700370797e-05, "overwhelming": 1.9049689434033727e-05, "lord": 2.4932681759250024e-05, "unbreakable": 1.960997441738766e-06, "cellar": 5.602849833539331e-07, "emergencies": 5.322707341862365e-06, "thou": 5.602849833539331e-06, "branch": 9.244702225339897e-06, "roof": 4.706393860173038e-05, "reshingle": 2.801424916769666e-07, "candidate": 8.404274750308997e-06, "russell": 2.5212824250926993e-06, "rally": 6.723419800247198e-06, "leader": 8.96455973366293e-06, "boards": 4.2021373751544985e-06, "starve": 1.1205699667078663e-06, "wendy": 4.482279866831465e-06, "satisfying": 8.12413225863203e-06, "sits": 6.1631348168932644e-06, "resources": 6.1631348168932644e-06, "authentic": 4.762422358508432e-06, "peruvian": 1.6808549500617994e-06, "lomo": 1.1205699667078663e-06, "saltado": 5.602849833539331e-07, "spelled": 8.404274750308997e-07, "sauce": 1.8209261959002827e-05, "cilantro": 5.602849833539331e-07, "strips": 8.404274750308997e-07, "ajis": 2.801424916769666e-07, "onions": 1.2886554617140462e-05, "tomatoes": 7.0035622919241645e-06, "stir": 2.8014249167696655e-06, "fry": 1.960997441738766e-06, "ahd": 1.960997441738766e-06, "belt": 1.2606412125463496e-05, "hers": 1.2606412125463496e-05, "racist": 6.443277308570231e-06, "notorious": 2.8014249167696655e-06, "shoppers": 2.801424916769666e-07, "arts": 4.762422358508432e-06, "pre": 7.283704783601131e-06, "waters": 3.361709900123599e-06, "stalled": 2.8014249167696655e-06, "cow": 2.3251826809188224e-05, "kansas": 3.921994883477532e-06, "royals": 2.801424916769666e-07, "lagging": 2.801424916769666e-07, "witty": 5.602849833539331e-07, "spacy": 5.602849833539331e-07, "error": 7.563847275278098e-06, "inning": 1.1205699667078663e-06, "yourslef": 5.602849833539331e-07, "foodbank": 1.1205699667078663e-06, "stamps": 1.1205699667078663e-06, "jogging": 7.843989766955064e-06, "jog": 6.443277308570231e-06, "homes": 1.2886554617140462e-05, "affectionate": 2.5212824250926993e-06, "valid": 6.1631348168932644e-06, "persisted": 1.6808549500617994e-06, "continuing": 2.5212824250926993e-06, "splinter": 1.1205699667078663e-06, "paw": 5.322707341862365e-06, "wood": 8.96455973366293e-06, "chewed": 1.2046127142109562e-05, "named": 1.3726982092171362e-05, "tragedy": 7.0035622919241645e-06, "avoided": 1.0925557175401697e-05, "roars": 5.602849833539331e-07, "basement": 6.023063571054781e-05, "safest": 1.1205699667078663e-06, "thunder": 9.244702225339897e-06, "accused": 1.4007124583848329e-05, "honking": 4.2021373751544985e-06, "horn": 5.0425648501853986e-06, "anoyone": 5.602849833539331e-07, "valedictorian": 7.563847275278098e-06, "earned": 1.2326269633786529e-05, "interstate": 9.244702225339897e-06, "coaster": 4.734408109340735e-05, "nerve-wracking": 1.1485842158755629e-05, "adrenaline": 4.482279866831465e-06, "tight": 1.9049689434033727e-05, "admissions": 1.6808549500617994e-06, "150": 5.322707341862365e-06, "range": 1.4287267075525296e-05, "lsats": 1.1205699667078663e-06, "15-16": 5.602849833539331e-07, "156": 5.602849833539331e-07, "mitchell": 2.801424916769666e-07, "hamline": 2.801424916769666e-07, "minnesota": 2.801424916769666e-07, "syracuse": 1.4007124583848328e-06, "cavs": 1.5127694550556196e-05, "togethers": 1.4007124583848328e-06, "cherished": 4.2021373751544985e-06, "yahooo": 2.801424916769666e-07, "lakers": 3.361709900123599e-05, "input": 1.4007124583848328e-06, "preisdent": 1.1205699667078663e-06, "campaign": 4.2021373751544985e-06, "biology": 1.2606412125463496e-05, "overwhelmed": 1.540783704223316e-05, "relative": 1.5687979533910127e-05, "fishy": 8.404274750308997e-07, "disneyworld": 6.1631348168932644e-06, "castle": 3.6418523918005656e-06, "dreamt": 1.4007124583848328e-06, "glimpse": 5.602849833539331e-07, "procrastinated": 3.6418523918005656e-06, "paper": 6.247177564396355e-05, "counted": 2.2411399334157326e-06, "treated": 2.1570971859126428e-05, "stints": 1.1205699667078663e-06, "owners": 1.1205699667078662e-05, "star": 2.4652539267573058e-05, "forgive": 2.0730544384095528e-05, "bearded": 1.3726982092171362e-05, "dragons": 5.882992325216298e-06, "enws": 5.602849833539331e-07, "lpay": 1.1205699667078663e-06, "tag": 6.1631348168932644e-06, "graveyard": 1.6808549500617994e-06, "jetset": 5.602849833539331e-07, "showy": 2.801424916769666e-07, "ford": 1.1485842158755629e-05, "gossip": 4.2021373751544985e-06, "cruel": 1.2046127142109562e-05, "strength": 1.3446839600494396e-05, "electriv": 5.602849833539331e-07, "bill": 7.227676285265737e-05, "vacations": 1.8489404450679794e-05, "lower": 1.4007124583848329e-05, "generational": 1.6808549500617994e-06, "extent": 3.361709900123599e-06, "unavoidable": 8.404274750308997e-07, "cracking": 1.960997441738766e-06, "skull": 2.2411399334157326e-06, "violent": 4.2021373751544985e-06, "kindergarden": 8.404274750308997e-07, "recognize": 1.0925557175401697e-05, "dads": 1.624826451726406e-05, "malicious": 1.960997441738766e-06, "stupidity": 2.2411399334157326e-06, "sfraid": 5.602849833539331e-07, "tracksuit": 2.801424916769666e-07, "ai": 6.443277308570231e-06, "spurs": 1.6808549500617994e-06, "traded": 2.2411399334157326e-06, "khawi": 2.2411399334157326e-06, "leonard": 2.2411399334157326e-06, "seal": 1.960997441738766e-06, "fate": 4.2021373751544985e-06, "forced": 1.0085129700370797e-05, "opener": 1.960997441738766e-06, "740": 2.801424916769666e-07, "roseanne": 5.602849833539331e-07, "go.l": 2.801424916769666e-07, "diary": 3.921994883477532e-06, "wrote": 3.109581657614329e-05, "boon": 1.6808549500617994e-06, "wishes": 7.563847275278098e-06, "hole": 2.6613536709311824e-05, "electrical": 8.12413225863203e-06, "panel": 1.4007124583848328e-06, "terrifying.get": 5.602849833539331e-07, "05": 2.801424916769666e-07, "bleeding": 7.0035622919241645e-06, "skype": 3.0815674084466322e-06, "n=on": 5.602849833539331e-07, "drinks": 3.193624405117419e-05, "pooped": 9.80498720869383e-05, "hah": 1.1765984650432595e-05, "teenage": 1.3446839600494396e-05, "language": 2.0170259400741594e-05, "lined": 1.3166697108817429e-05, "matt": 2.5212824250926993e-06, "ryan": 1.1205699667078663e-06, "highest": 1.5687979533910127e-05, "tuesday": 1.7368834483971927e-05, "trusted": 7.45179027860731e-05, "flyers": 3.921994883477532e-06, "23": 9.80498720869383e-06, "encountered": 2.2411399334157326e-06, "reunite": 5.602849833539331e-07, "advice": 4.174123125986802e-05, "grapes": 4.2021373751544985e-06, "hows": 3.361709900123599e-06, "oreos": 2.8014249167696655e-06, "foreign": 9.244702225339897e-06, "saver": 1.6808549500617994e-06, "fund": 5.602849833539331e-06, "eek": 2.8014249167696655e-06, "spiders": 4.230151624322195e-05, "inservice": 1.1205699667078663e-06, "survived": 1.4847552058879229e-05, "survive": 1.9890116909064628e-05, "weekends": 3.025538910111239e-05, "delaware": 2.801424916769666e-07, "grad": 3.1656101559497225e-05, "natural": 2.437239677589609e-05, "happen.were": 5.602849833539331e-07, "eaiser": 5.602849833539331e-07, "dwayne": 1.4007124583848328e-06, "johnson": 1.960997441738766e-06, "kevin": 1.4007124583848328e-06, "hart": 2.801424916769666e-07, "wtih": 2.801424916769666e-07, "summertime": 2.8014249167696655e-06, "leisure": 4.482279866831465e-06, "filming": 2.2411399334157326e-06, "cable": 2.9134819134404525e-05, "recital": 1.4007124583848329e-05, "mirror": 1.0925557175401697e-05, "chick": 6.1631348168932644e-06, "philly": 1.1205699667078663e-06, "cheesesteaks": 1.1205699667078663e-06, "exhilarating": 2.8014249167696655e-06, "bread": 3.025538910111239e-05, "originally": 8.684417241985964e-06, "potato": 6.1631348168932644e-06, "bbq": 1.1205699667078662e-05, "papers": 1.5127694550556196e-05, "lasts": 5.882992325216298e-06, "offensive": 3.0815674084466322e-06, "hospice": 1.1485842158755629e-05, "personality": 1.064541468372473e-05, "direct": 1.1485842158755629e-05, "personal": 3.025538910111239e-05, "construction": 8.684417241985964e-06, "killer": 8.12413225863203e-06, "combos": 2.801424916769666e-07, "thanksgiving": 3.9500091326452285e-05, "grip": 1.960997441738766e-06, "dominate": 2.5212824250926993e-06, "chef": 1.2046127142109562e-05, "retired": 1.2326269633786529e-05, "partial": 5.602849833539331e-07, "laziness": 1.4007124583848328e-06, "traditional": 3.6418523918005656e-06, "yardwork": 5.602849833539331e-07, "bird": 4.398237119328375e-05, "favors": 2.2411399334157326e-06, "dependable": 1.4007124583848328e-06, "sassy": 1.6808549500617994e-06, "buses": 8.404274750308997e-07, "create": 9.244702225339897e-06, "rats": 7.283704783601131e-06, "cockroaches": 7.283704783601131e-06, "opportunityto": 5.602849833539331e-07, "shortly": 9.244702225339897e-06, "wandering": 5.322707341862365e-06, "trophy": 8.12413225863203e-06, "chess": 7.843989766955064e-06, "match": 2.9975246609435425e-05, "release": 1.4287267075525296e-05, "april": 7.283704783601131e-06, "2019": 3.6418523918005656e-06, "grumpy": 7.0035622919241645e-06, "unfair": 1.9329831925710694e-05, "appearantly": 5.602849833539331e-07, "minor": 1.2326269633786529e-05, "anesthetized": 2.801424916769666e-07, "counselor": 6.1631348168932644e-06, "choked": 7.563847275278098e-06, "toys": 6.611362803576411e-05, "attic": 4.034051880148319e-05, "lego": 7.843989766955064e-06, "sets": 5.322707341862365e-06, "80": 1.708869199229496e-05, "filing": 2.2411399334157326e-06, "behave": 7.843989766955064e-06, "weirdly": 1.960997441738766e-06, "nyc": 4.482279866831465e-06, "bithday": 1.1205699667078663e-06, "nc": 2.2411399334157326e-06, "sentiment": 1.6808549500617994e-06, "supply": 4.482279866831465e-06, "3.": 3.361709900123599e-06, "111": 2.801424916769666e-07, "cooler": 5.322707341862365e-06, "memorabilia": 3.0815674084466322e-06, "central": 3.0815674084466322e-06, "predicted": 1.6808549500617994e-06, "flooding": 1.3166697108817429e-05, "rash": 5.0425648501853986e-06, "have't": 2.801424916769666e-07, "neglected": 4.2021373751544985e-06, "volenteering": 1.1205699667078663e-06, "fellow": 4.762422358508432e-06, "alabama": 7.283704783601131e-06, "sec": 1.6808549500617994e-06, "conference": 1.1765984650432595e-05, "upgrades": 2.5212824250926993e-06, "snatched": 1.6808549500617994e-06, "changer": 1.6808549500617994e-06, "crush": 4.6223511126699485e-05, "raised": 2.9975246609435425e-05, "harvey": 4.482279866831465e-06, "weinstein": 2.2411399334157326e-06, "raped": 1.6808549500617994e-06, "volunteered": 1.6528407008941027e-05, "skeptical": 3.6418523918005656e-06, "mmy": 1.1205699667078663e-06, "relocated": 5.602849833539331e-07, "1970": 1.6808549500617994e-06, "plymouth": 8.404274750308997e-07, "duster": 5.602849833539331e-07, "baught": 2.5212824250926993e-06, "70s": 3.6418523918005656e-06, "coasters": 3.3336956509559025e-05, "london": 5.602849833539331e-06, "overwatch": 3.921994883477532e-06, "basketball": 3.053553159278936e-05, "june": 5.882992325216298e-06, "extending": 1.1205699667078663e-06, "curfew": 3.6418523918005656e-06, "responsibly": 2.2411399334157326e-06, "dialed": 1.4007124583848328e-06, "economy": 1.624826451726406e-05, "fammilies": 5.602849833539331e-07, "affection": 3.0815674084466322e-06, "endearing": 1.4007124583848328e-06, "korea": 6.443277308570231e-06, "lifting": 1.540783704223316e-05, "routine": 2.1570971859126428e-05, "motivate": 6.1631348168932644e-06, "unit": 1.624826451726406e-05, "cps": 1.1205699667078663e-06, "cavity": 3.921994883477532e-06, "canal": 3.921994883477532e-06, "magically": 2.801424916769666e-07, "various": 5.0425648501853986e-06, "fancy": 2.773410667601969e-05, "till": 4.230151624322195e-05, "tables": 3.0815674084466322e-06, "relatively": 3.361709900123599e-06, "insomnia": 1.960997441738766e-06, "mission": 1.4007124583848329e-05, "absence": 3.0815674084466322e-06, "honored": 3.0815674084466322e-06, "compassion": 6.443277308570231e-06, "bitten": 5.882992325216298e-06, "principal": 4.762422358508432e-06, "accuse": 1.1205699667078663e-06, "useful": 8.404274750308997e-06, "indiana": 3.361709900123599e-06, "divorce": 3.249652903452812e-05, "re-watched": 8.404274750308997e-07, "lectures": 1.4007124583848328e-06, "classroom": 1.0925557175401697e-05, "saddest": 5.0425648501853986e-06, "discouraging": 3.361709900123599e-06, "wasextremele": 5.602849833539331e-07, "398": 5.602849833539331e-07, "yessss": 5.602849833539331e-07, "carpool": 2.2411399334157326e-06, "arduous": 8.404274750308997e-07, "happ": 1.1205699667078663e-06, "smiling": 7.0035622919241645e-06, "finishes": 2.8014249167696655e-06, "gate": 2.3251826809188224e-05, "piling": 2.2411399334157326e-06, "obtain": 1.1205699667078663e-06, "catfishing": 2.8014249167696655e-06, "decreased": 5.602849833539331e-07, "determine": 2.8014249167696655e-06, "dare": 9.244702225339897e-06, "celebrities": 1.4007124583848328e-06, "slimed": 5.602849833539331e-07, "compassianate": 1.1205699667078663e-06, "entrepreneur": 2.8014249167696655e-06, "self-employed": 1.540783704223316e-05, "profit": 5.602849833539331e-06, "musician": 7.0035622919241645e-06, "copywriter": 2.801424916769666e-07, "voiceover": 2.801424916769666e-07, "chair": 1.960997441738766e-05, "chopping": 1.1205699667078663e-06, "banana": 8.12413225863203e-06, "knock": 2.5773109234280924e-05, "thick": 1.2886554617140462e-05, "posts": 1.4007124583848328e-06, "bending": 1.960997441738766e-06, "butter": 7.843989766955064e-06, "particularly": 7.563847275278098e-06, "recommend": 1.2886554617140462e-05, "shallow": 2.8014249167696655e-06, "filters": 4.2021373751544985e-06, "hating": 3.6418523918005656e-06, "rant": 8.404274750308997e-07, "catfish": 2.8014249167696655e-06, "priorities": 3.361709900123599e-06, "ppl": 1.1205699667078663e-06, "officer": 1.8209261959002827e-05, "racing": 1.0365272192047764e-05, "corrected": 3.6418523918005656e-06, "stink": 6.723419800247198e-06, "cd-rom": 2.801424916769666e-07, "richard": 2.801424916769666e-07, "scarry": 5.602849833539331e-07, "isolating": 2.8014249167696655e-06, "teams": 1.0925557175401697e-05, "peoples": 7.283704783601131e-06, "discussing": 6.723419800247198e-06, "booze": 2.5212824250926993e-06, "tab": 8.404274750308997e-07, "10,000": 5.322707341862365e-06, "investment": 8.96455973366293e-06, "tears": 1.6528407008941027e-05, "leap": 7.0035622919241645e-06, "genes": 1.960997441738766e-06, "version": 1.4847552058879229e-05, "striving": 1.6808549500617994e-06, "haters": 4.482279866831465e-06, "fans": 8.684417241985964e-06, "passionate": 8.684417241985964e-06, "attractive": 1.960997441738766e-05, "headache": 1.3166697108817429e-05, "clients": 7.563847275278098e-06, "asheville": 3.6418523918005656e-06, "breweries": 3.6418523918005656e-06, "jello": 6.723419800247198e-06, "scouts": 2.2411399334157326e-06, "whip": 2.5212824250926993e-06, "yellow": 5.882992325216298e-06, "dreadlocks": 2.801424916769666e-07, "internship": 1.2606412125463496e-05, "diagnosis": 8.404274750308997e-06, "fighter": 1.4007124583848328e-06, "douch-bag.he": 2.801424916769666e-07, "racists": 2.801424916769666e-07, "misogenist": 5.602849833539331e-07, "seasoned": 2.5212824250926993e-06, "salt": 6.723419800247198e-06, "deciding": 4.2021373751544985e-06, "schooling": 4.482279866831465e-06, "hyped": 1.3446839600494396e-05, "fess": 1.6808549500617994e-06, "discouraged": 1.6808549500617994e-06, "woah": 1.0085129700370797e-05, "countig.we": 2.801424916769666e-07, "complement": 2.801424916769666e-07, "perfectly": 2.9134819134404525e-05, "peep": 1.960997441738766e-06, "appear": 5.0425648501853986e-06, "assignment": 1.2886554617140462e-05, "erased": 1.6808549500617994e-06, "pursuing": 3.921994883477532e-06, "be.i": 5.602849833539331e-07, "cycle": 4.482279866831465e-06, "cycles": 5.602849833539331e-07, "muscle": 1.2326269633786529e-05, "chapter": 5.0425648501853986e-06, "jackass": 2.801424916769666e-07, "incredibly": 2.8294391659373625e-05, "ricky": 3.921994883477532e-06, "eventualy": 5.602849833539331e-07, "homework": 2.129082936744946e-05, "eith": 8.404274750308997e-07, "sue": 5.322707341862365e-06, "promotion.i": 2.801424916769666e-07, "knee": 1.7648976975648894e-05, "healed": 7.843989766955064e-06, "states": 1.540783704223316e-05, "daily": 2.2411399334157324e-05, "benefit": 6.723419800247198e-06, "skipped": 1.064541468372473e-05, "skipping": 4.762422358508432e-06, "bucks": 2.353196930086519e-05, "allows": 4.762422358508432e-06, "movements": 8.404274750308997e-07, "barbell": 2.801424916769666e-07, "mothers": 1.8489404450679794e-05, "escaped": 1.0365272192047764e-05, "pup": 1.540783704223316e-05, "bridesmaid": 2.8014249167696655e-06, "ceremony": 9.524844717016864e-06, "danced": 3.0815674084466322e-06, "resolved": 8.96455973366293e-06, "groove": 1.6808549500617994e-06, "attending": 1.2886554617140462e-05, "pond": 1.6808549500617994e-06, "all-star": 1.1205699667078663e-06, "primarily": 5.602849833539331e-07, "catcher": 5.602849833539331e-07, "3rd": 1.3166697108817429e-05, "frustration": 5.0425648501853986e-06, "unwahed": 2.801424916769666e-07, "rigtht": 5.602849833539331e-07, "you0\\=i": 5.602849833539331e-07, "essential": 2.8014249167696655e-06, "alwaus": 5.602849833539331e-07, "registers": 1.4007124583848328e-06, "rolled": 1.2326269633786529e-05, "bumps": 1.1205699667078663e-06, "bruises": 1.6808549500617994e-06, "grilled": 5.882992325216298e-06, "lousy": 3.361709900123599e-06, "achieved": 1.064541468372473e-05, "mattered": 1.1205699667078663e-06, "toybox": 1.1205699667078663e-06, "windstorm": 2.5212824250926993e-06, "intently": 5.602849833539331e-07, "flipped": 1.2886554617140462e-05, "monsters": 1.3446839600494396e-05, "hallway": 7.283704783601131e-06, "will.be": 2.801424916769666e-07, "doubted": 1.6808549500617994e-06, "periods": 6.443277308570231e-06, "causes": 1.2886554617140462e-05, "juicy": 5.322707341862365e-06, "40.": 1.4007124583848328e-06, "pleased": 6.835476796917984e-05, "bare": 3.921994883477532e-06, "squids": 1.1205699667078663e-06, "crawling": 1.540783704223316e-05, "yakked": 5.602849833539331e-07, "sooooo": 4.762422358508432e-06, "maid": 1.4007124583848328e-06, "biking": 4.2021373751544985e-06, "bodies": 5.0425648501853986e-06, "grows": 6.443277308570231e-06, "trees": 1.3726982092171362e-05, "awwwww": 2.8014249167696655e-06, "girfriend": 8.404274750308997e-07, "dining": 5.602849833539331e-06, "condolences": 7.283704783601131e-06, "cam": 8.684417241985964e-06, "chatroom": 3.361709900123599e-06, "undress": 8.404274750308997e-07, "snore": 2.801424916769666e-07, "fart": 2.1570971859126428e-05, "throwing": 3.921994883477532e-05, "oven": 1.5127694550556196e-05, "ramsey": 2.8014249167696655e-06, "hm": 7.563847275278098e-06, "lettuce": 2.5212824250926993e-06, "scorched": 2.801424916769666e-07, "raining": 3.8099378868067455e-05, "virginia": 5.882992325216298e-06, "whisked": 2.2411399334157326e-06, "selling": 2.4652539267573058e-05, "requires": 6.723419800247198e-06, "daunting": 5.882992325216298e-06, "agi": 1.4007124583848328e-06, "spotify": 1.6808549500617994e-06, "radio": 2.2411399334157324e-05, "artists": 3.6418523918005656e-06, "newer": 6.723419800247198e-06, "pandora": 1.1205699667078663e-06, "martha": 5.602849833539331e-07, "stewart": 5.602849833539331e-07, "recipe": 2.8294391659373625e-05, "crafted": 5.602849833539331e-07, "cheesecake": 2.4652539267573058e-05, "a+": 2.2411399334157326e-06, "creativity": 8.404274750308997e-07, "promptly": 1.1205699667078663e-06, "5,000": 2.5212824250926993e-06, "winnings": 8.404274750308997e-06, "appiled": 1.1205699667078663e-06, "ghana": 5.602849833539331e-07, "block": 1.5127694550556196e-05, "boost": 7.0035622919241645e-06, "grumbly": 2.801424916769666e-07, "uncomforatable": 2.801424916769666e-07, "doggie": 7.843989766955064e-06, "shotgun": 3.361709900123599e-06, "michigan": 4.2021373751544985e-06, "woodland": 2.801424916769666e-07, "critters": 4.2021373751544985e-06, "hunter": 1.4007124583848328e-06, "bambi": 1.6808549500617994e-06, "bags": 2.8854676642727558e-05, "totinos": 1.1205699667078663e-06, "rolls": 1.2326269633786529e-05, "afters": 2.801424916769666e-07, "blob": 8.404274750308997e-07, "bless": 8.404274750308997e-06, "totino": 8.404274750308997e-07, "louder": 8.404274750308997e-07, "saturday": 4.566322614334555e-05, "geez": 1.2606412125463496e-05, "consoles": 5.602849833539331e-07, "billet": 8.404274750308997e-07, "managing": 2.8014249167696655e-06, "software": 1.0085129700370797e-05, "developers": 1.960997441738766e-06, "unforgivable": 1.4007124583848328e-06, "twinkie": 1.6808549500617994e-06, "forbidden": 5.602849833539331e-07, "scarf": 1.960997441738766e-06, "bawled": 1.1205699667078663e-06, "deported": 5.602849833539331e-07, "pastor": 5.882992325216298e-06, "hasnt": 1.064541468372473e-05, "beating": 1.1205699667078662e-05, "mac": 7.843989766955064e-06, "thru": 1.540783704223316e-05, "heaven": 1.2886554617140462e-05, "pencils": 5.602849833539331e-07, "staples": 1.1205699667078663e-06, "surround": 1.960997441738766e-06, "echo": 1.1205699667078663e-06, "dots": 2.801424916769666e-07, "lighting": 2.2411399334157326e-06, "bulbs": 2.801424916769666e-07, "diving": 1.7648976975648894e-05, "massive": 1.2606412125463496e-05, "nigerian": 8.404274750308997e-07, "prince": 2.5212824250926993e-06, "folks": 1.2046127142109562e-05, "poodle": 1.4007124583848328e-06, "cutest": 9.244702225339897e-06, "actualy": 1.4007124583848328e-06, "secondary": 1.6808549500617994e-06, "goin": 5.882992325216298e-06, "lcd": 2.801424916769666e-07, "soundsystem": 2.801424916769666e-07, "succeeding": 1.4007124583848328e-06, "busines": 1.4007124583848328e-06, "cross": 2.353196930086519e-05, "qualities": 2.8014249167696655e-06, "interviewers": 1.4007124583848328e-06, "walk-": 1.1205699667078663e-06, "usa": 1.5687979533910127e-05, "lollipop": 2.2411399334157326e-06, "remove": 8.96455973366293e-06, "mounth": 1.1205699667078663e-06, "beside": 1.2606412125463496e-05, "accommodations": 1.6808549500617994e-06, "differentiate": 5.602849833539331e-07, "formed": 2.801424916769666e-07, "habits": 7.0035622919241645e-06, "succeed": 1.8489404450679794e-05, "psychology": 7.283704783601131e-06, "quitting": 8.404274750308997e-06, "nursed": 7.843989766955064e-06, "66-year-old": 1.1205699667078663e-06, "5.": 4.2021373751544985e-06, "patience": 1.2326269633786529e-05, "curses": 2.801424916769666e-07, "experiencing": 5.0425648501853986e-06, "deployment": 2.5212824250926993e-06, "inherited": 7.283704783601131e-06, "unfinished": 2.2411399334157326e-06, "didn": 6.1631348168932644e-06, "attempt": 3.361709900123599e-06, "rescuing": 5.602849833539331e-07, "enabling": 5.602849833539331e-07, "crutch": 2.801424916769666e-07, "kings": 3.921994883477532e-06, "actual": 1.708869199229496e-05, "12.": 3.6418523918005656e-06, "grieving": 4.762422358508432e-06, "tuition": 1.4567409567202262e-05, "enormous": 3.0815674084466322e-06, "stinky": 1.6808549500617994e-06, "lawyer": 1.1205699667078662e-05, "profession": 5.0425648501853986e-06, "intimidating": 7.843989766955064e-06, "proudest": 1.1205699667078663e-06, "dr": 1.064541468372473e-05, "redemption": 5.882992325216298e-06, "infested": 2.2411399334157326e-06, "entirely": 7.563847275278098e-06, "tracked": 2.5212824250926993e-06, "bay": 2.5212824250926993e-06, "packers": 8.404274750308997e-07, "defense": 4.482279866831465e-06, "crowds": 8.684417241985964e-06, "biscuit": 1.960997441738766e-06, "tomorroow": 1.1205699667078663e-06, "doomed": 1.960997441738766e-06, "floating": 4.762422358508432e-06, "fears": 8.96455973366293e-06, "poisonous": 9.524844717016864e-06, "shouting": 3.921994883477532e-06, "60s": 4.2021373751544985e-06, "giddy": 2.8014249167696655e-06, "holes": 5.602849833539331e-06, "diapers": 2.0170259400741594e-05, "poops": 5.322707341862365e-06, "peacefully": 2.8014249167696655e-06, "buzzing": 5.0425648501853986e-06, "gnats": 1.6808549500617994e-06, "elusive": 2.801424916769666e-07, "additional": 4.762422358508432e-06, "expert": 4.482279866831465e-06, "alive-": 2.801424916769666e-07, "preseason": 8.684417241985964e-06, "toughest": 3.0815674084466322e-06, "gut": 1.0365272192047764e-05, "whoaa": 5.602849833539331e-07, "sister-in-law": 6.1631348168932644e-06, "eggs": 2.4932681759250024e-05, "brick": 2.8014249167696655e-06, "disaster": 1.624826451726406e-05, "forgiving": 3.0815674084466322e-06, "choosing": 5.882992325216298e-06, "dried": 9.244702225339897e-06, "dinners": 2.5212824250926993e-06, "tie": 8.404274750308997e-06, "lively": 5.602849833539331e-07, "payday": 1.3726982092171362e-05, "standing": 2.521282425092699e-05, "hips": 5.602849833539331e-07, "brian": 2.5212824250926993e-06, "wwe": 8.404274750308997e-07, "wrestler": 5.602849833539331e-07, "supplement": 1.1205699667078663e-06, "wonders": 5.322707341862365e-06, "creatine": 2.801424916769666e-07, "overturned": 1.1205699667078663e-06, "wrongly": 5.602849833539331e-07, "radar": 2.801424916769666e-07, "bind": 3.361709900123599e-06, "borrowing": 6.1631348168932644e-06, "latter": 1.1205699667078663e-06, "grimy": 2.801424916769666e-07, "alternative": 1.064541468372473e-05, "reacts": 1.1205699667078663e-06, "fuse": 2.801424916769666e-07, "ex-girlfriend": 6.723419800247198e-06, "yearn": 3.6418523918005656e-06, "dumps": 6.443277308570231e-06, "nerd": 2.8014249167696655e-06, "culprit": 6.443277308570231e-06, "demand": 5.602849833539331e-06, "temp": 1.960997441738766e-06, "agency": 2.2411399334157326e-06, "instill": 1.960997441738766e-06, "ethic": 3.361709900123599e-06, "multi-tasking": 2.801424916769666e-07, "200.": 2.801424916769666e-07, "of-": 2.801424916769666e-07, "big-": 2.801424916769666e-07, "presence": 6.723419800247198e-06, "67.": 5.602849833539331e-07, "condition": 1.624826451726406e-05, "ability": 2.1570971859126428e-05, "rag": 3.361709900123599e-06, "exception": 3.0815674084466322e-06, "cadillac": 6.723419800247198e-06, "gal": 7.843989766955064e-06, "jeans": 1.5968122025587094e-05, "bent": 8.404274750308997e-06, "undies": 3.6418523918005656e-06, "pretend": 1.1205699667078662e-05, "tease": 2.2411399334157326e-06, "friggin": 3.921994883477532e-06, "enjoying": 3.893980634309835e-05, "bum": 4.482279866831465e-06, "wheel": 9.524844717016864e-06, "spike": 2.801424916769666e-07, "guilty/": 5.602849833539331e-07, "speeds": 3.6418523918005656e-06, "thump": 1.4007124583848328e-06, "tear": 1.1485842158755629e-05, "pipes": 3.361709900123599e-06, "it-": 4.762422358508432e-06, "begged": 5.0425648501853986e-06, "two-years-old": 1.1205699667078663e-06, "ripping": 4.482279866831465e-06, "farts": 2.2411399334157326e-06, "wap": 5.602849833539331e-07, "farting": 2.5212824250926993e-06, "it.comes": 2.801424916769666e-07, "territory": 8.404274750308997e-07, "cartoon": 4.762422358508432e-06, "dragon": 1.708869199229496e-05, "z": 2.801424916769666e-07, "pirated": 1.6808549500617994e-06, "supporting": 1.4567409567202262e-05, "appropriately": 2.5212824250926993e-06, "achieving": 3.6418523918005656e-06, "maintain": 7.843989766955064e-06, "tends": 5.322707341862365e-06, "sweep": 1.4007124583848328e-06, "dealt": 9.244702225339897e-06, "isp": 2.5212824250926993e-06, "attacks": 8.684417241985964e-06, "eternity": 4.2021373751544985e-06, "meaningless": 1.4007124583848328e-06, "flight": 7.003562291924165e-05, "knocking": 1.0365272192047764e-05, "repeatedly": 7.843989766955064e-06, "aggressively": 2.8014249167696655e-06, "multiple": 1.8489404450679794e-05, "hint": 7.0035622919241645e-06, "bound": 6.723419800247198e-06, "sulking": 2.801424916769666e-07, "appalled": 7.283704783601131e-06, "abuse": 2.0170259400741594e-05, "scenario": 5.0425648501853986e-06, "maddening": 1.4007124583848328e-06, "legs": 1.708869199229496e-05, "hotdogs": 2.2411399334157326e-06, "sin": 2.8014249167696655e-06, "gigantic": 3.921994883477532e-06, "bogus": 3.0815674084466322e-06, "including": 1.3446839600494396e-05, "checks": 6.1631348168932644e-06, "scams": 1.1205699667078663e-06, "bounces": 2.801424916769666e-07, "settlement": 1.960997441738766e-06, "lawsuit": 2.2411399334157326e-06, "acomplish": 5.602849833539331e-07, "swam": 3.361709900123599e-06, "couldve": 1.6808549500617994e-06, "lap": 1.6808549500617994e-05, "aman": 5.602849833539331e-07, "missef": 2.801424916769666e-07, "wr": 2.801424916769666e-07, "devious": 2.2411399334157326e-06, "mimi": 5.602849833539331e-07, "ants": 6.1631348168932644e-06, "latest": 9.524844717016864e-06, "reviwed": 5.602849833539331e-07, "aced": 2.129082936744946e-05, "grind": 3.0815674084466322e-06, "gears": 6.443277308570231e-06, "remarks": 1.960997441738766e-06, "comeout": 5.602849833539331e-07, "uncle": 4.734408109340735e-05, "spewed": 5.602849833539331e-07, "escalated": 1.4007124583848328e-06, "puddle": 1.064541468372473e-05, "aisle": 1.0085129700370797e-05, "humiliated": 1.8209261959002827e-05, "bruise": 1.1205699667078663e-06, "eventual": 2.801424916769666e-07, "recovery": 6.723419800247198e-06, "greeted": 3.6418523918005656e-06, "sight": 1.960997441738766e-05, "possum": 7.0035622919241645e-06, "stank": 1.1205699667078663e-06, "revolting": 5.0425648501853986e-06, "relations": 2.5212824250926993e-06, "mentioned.his": 2.801424916769666e-07, "putin.there": 2.801424916769666e-07, "reay": 5.602849833539331e-07, "separate": 3.921994883477532e-06, "grudge": 6.443277308570231e-06, "nastiest": 5.602849833539331e-07, "confortable": 1.4007124583848328e-06, "eh": 9.244702225339897e-06, "swiftly": 1.4007124583848328e-06, "moly": 3.921994883477532e-06, "stunned": 5.882992325216298e-06, "starving": 1.2326269633786529e-05, "over-saturated": 5.602849833539331e-07, "orders": 6.443277308570231e-06, "transaction": 1.6808549500617994e-06, "starfish": 1.6808549500617994e-06, "kiosk": 8.404274750308997e-07, "niche": 2.801424916769666e-07, "collecting": 6.1631348168932644e-06, "cupholders": 5.602849833539331e-07, "yanked": 8.404274750308997e-07, "bowling": 2.5492966742603958e-05, "alley": 1.2886554617140462e-05, "ditched": 1.6528407008941027e-05, "fraudulent": 1.960997441738766e-06, "smashing": 3.6418523918005656e-06, "statistics": 7.563847275278098e-06, "challenging": 1.4007124583848329e-05, "ringer": 5.602849833539331e-07, "tribulations": 1.1205699667078663e-06, "tournaments": 5.0425648501853986e-06, "obama": 3.921994883477532e-06, "placed": 1.5687979533910127e-05, "bets": 1.1205699667078663e-06, "screeching": 4.2021373751544985e-06, "traumatizing": 3.921994883477532e-06, "procrastinate": 3.361709900123599e-06, "habit": 1.6528407008941027e-05, "funky": 3.0815674084466322e-06, "socks": 1.9049689434033727e-05, "punishment": 4.2021373751544985e-06, "forcing": 1.6808549500617994e-06, "september": 2.3251826809188224e-05, "hotter": 1.6808549500617994e-06, "maxima": 1.6808549500617994e-06, "suv": 1.0365272192047764e-05, "trade": 9.244702225339897e-06, "waterbugs": 1.1205699667078663e-06, "waterbug": 8.404274750308997e-07, "crawled": 9.244702225339897e-06, "grandmas": 6.1631348168932644e-06, "naw": 1.6808549500617994e-06, "lad": 2.8014249167696655e-06, "rank": 3.361709900123599e-06, "triple": 5.602849833539331e-06, "stack": 1.960997441738766e-06, "cheeseburger": 5.602849833539331e-07, "n": 8.96455973366293e-06, "pop": 1.792911946732586e-05, "roadkill": 5.882992325216298e-06, "tires": 1.2606412125463496e-05, "grinded": 2.801424916769666e-07, "smithereens": 2.801424916769666e-07, "lsu": 5.602849833539331e-07, "humiliating": 8.684417241985964e-06, "perpendicular": 5.602849833539331e-07, "retire": 1.064541468372473e-05, "ro": 5.602849833539331e-07, "portions": 1.960997441738766e-06, "edm": 1.960997441738766e-06, "electronic": 5.602849833539331e-07, "hipster": 2.801424916769666e-07, "millennials": 1.1205699667078663e-06, "gather": 6.1631348168932644e-06, "trippy": 8.404274750308997e-07, "aside": 7.283704783601131e-06, "caregiver": 3.361709900123599e-06, "nurse": 1.8209261959002827e-05, "him.we": 2.801424916769666e-07, "teeth": 3.893980634309835e-05, "disapointment": 5.602849833539331e-07, "cosmetic": 1.960997441738766e-06, "bouquet": 4.762422358508432e-06, "projectile": 1.4007124583848328e-06, "rollercoaster": 1.624826451726406e-05, "haunts": 2.8014249167696655e-06, "juice": 1.1765984650432595e-05, "powerful": 7.843989766955064e-06, "miracle": 7.283704783601131e-06, "jeeps": 1.960997441738766e-06, "driven": 1.0365272192047764e-05, "jeep": 5.0425648501853986e-06, "gallon": 9.244702225339897e-06, "slap": 7.563847275278098e-06, "boxing": 7.563847275278098e-06, "backing": 8.12413225863203e-06, "hitting/shoving": 5.602849833539331e-07, "carts": 6.1631348168932644e-06, "blocking": 5.882992325216298e-06, "grabbing": 1.6808549500617994e-06, "couth": 1.1205699667078663e-06, "'sorry": 2.801424916769666e-07, "me-": 2.2411399334157326e-06, "touching": 8.12413225863203e-06, "ufc": 1.4287267075525296e-05, "ppv": 1.6808549500617994e-06, "excites": 2.5212824250926993e-06, "realness": 2.801424916769666e-07, "instinctual": 5.602849833539331e-07, "dna": 2.8014249167696655e-06, "added": 8.96455973366293e-06, "stadium": 6.723419800247198e-06, "cheer": 2.521282425092699e-05, "jets": 2.5212824250926993e-06, "teammate": 2.8014249167696655e-06, "gamer": 6.1631348168932644e-06, "light-": 5.602849833539331e-07, "beeped": 5.602849833539331e-07, "up-": 5.602849833539331e-07, "derogatory": 1.6808549500617994e-06, "beep": 1.6808549500617994e-06, "wreckless": 1.6808549500617994e-06, "braves": 2.1851114350803394e-05, "atlanta": 6.443277308570231e-06, "pro": 1.2326269633786529e-05, "bouquets": 1.6808549500617994e-06, "retiring": 1.4007124583848328e-06, "rinse": 2.5212824250926993e-06, "drew": 8.96455973366293e-06, "torn": 1.7648976975648894e-05, "restart": 8.404274750308997e-07, "musical": 1.064541468372473e-05, "life-": 2.801424916769666e-07, "former": 9.80498720869383e-06, "'friend": 5.602849833539331e-07, "reported": 7.843989766955064e-06, "decising": 2.801424916769666e-07, "purple": 3.361709900123599e-06, "raffle": 1.624826451726406e-05, "75": 4.2021373751544985e-06, "samsung": 2.2411399334157326e-06, "michael": 5.882992325216298e-06, "jackson": 3.0815674084466322e-06, "artist": 1.1485842158755629e-05, "motivation": 1.5687979533910127e-05, "thoroughly": 6.1631348168932644e-06, "potential": 1.5127694550556196e-05, "stored": 3.921994883477532e-06, "shelters": 7.0035622919241645e-06, "mentally": 1.2886554617140462e-05, "disabled": 5.322707341862365e-06, "smoke": 1.5687979533910127e-05, "property": 3.025538910111239e-05, "buts": 1.1205699667078663e-06, "evaluation": 9.524844717016864e-06, "feedback": 7.563847275278098e-06, "litter": 1.876954694235676e-05, "trash-": 8.404274750308997e-07, "teens": 5.322707341862365e-06, "shoot": 1.2886554617140462e-05, "paintball": 2.2411399334157326e-06, "bosses": 1.1765984650432595e-05, "praise": 3.361709900123599e-06, "deserves": 1.7648976975648894e-05, "cure": 1.0925557175401697e-05, "glue": 3.361709900123599e-06, "toothpick": 8.404274750308997e-07, "screw": 6.443277308570231e-06, "attempts": 2.5212824250926993e-06, "pleasant": 2.129082936744946e-05, "allergic": 1.540783704223316e-05, "resented": 3.6418523918005656e-06, "got/can": 5.602849833539331e-07, "fodmaps": 5.602849833539331e-07, "ideal": 5.322707341862365e-06, "peak": 5.322707341862365e-06, "tanks": 1.1205699667078663e-06, "generator": 3.921994883477532e-06, "precautions": 3.0815674084466322e-06, "generators": 2.801424916769666e-07, "690": 2.801424916769666e-07, "ducks": 8.404274750308997e-06, "tehre": 2.8014249167696655e-06, "angel": 4.2021373751544985e-06, "toiletpaper": 1.1205699667078663e-06, "packs": 5.882992325216298e-06, "queuing": 8.404274750308997e-07, "superbowl": 1.6808549500617994e-05, "2004.": 1.960997441738766e-06, "patriots": 2.5212824250926993e-06, "curiously": 8.404274750308997e-07, "serve": 1.6528407008941027e-05, "roll": 3.389724149291296e-05, "schedules": 3.0815674084466322e-06, "familyis": 2.801424916769666e-07, "neice": 1.064541468372473e-05, "whilst": 1.2326269633786529e-05, "discover": 1.0085129700370797e-05, "finance": 5.602849833539331e-06, "tape": 5.882992325216298e-06, "approve": 6.1631348168932644e-06, "decorations": 2.8014249167696655e-06, "tune": 4.762422358508432e-06, "hydroplaned": 2.5212824250926993e-06, "hydroplaning": 5.602849833539331e-07, "steer": 3.0815674084466322e-06, "function": 5.602849833539331e-06, "unexcited": 5.602849833539331e-07, "majoring": 3.361709900123599e-06, "work/school/mom": 2.801424916769666e-07, "39": 1.1205699667078663e-06, "visa": 1.960997441738766e-06, "obnoxious": 5.602849833539331e-06, "courtesy": 2.8014249167696655e-06, "waive": 5.602849833539331e-07, "sheis": 1.1205699667078663e-06, "colleague": 1.3726982092171362e-05, "sane": 2.5212824250926993e-06, "treatment": 1.5968122025587094e-05, "devestated": 1.1205699667078662e-05, "tricks": 2.045040189241856e-05, "register": 9.80498720869383e-06, "squeeze": 2.8014249167696655e-06, "truthfully": 5.602849833539331e-07, "registered": 5.322707341862365e-06, "skip": 1.1205699667078662e-05, "stretch": 4.2021373751544985e-06, "terms": 1.1485842158755629e-05, "rings": 7.283704783601131e-06, "tournament": 3.697880890135959e-05, "cleats": 1.6808549500617994e-06, "pair": 5.294693092694668e-05, "trunk": 8.96455973366293e-06, "mid": 6.443277308570231e-06, "sub": 8.684417241985964e-06, "tix": 2.801424916769666e-07, "trolley": 1.4007124583848328e-06, "bros": 5.882992325216298e-05, "ultimate": 2.8014249167696655e-06, "bors": 1.1205699667078663e-06, "musicians": 6.1631348168932644e-06, "violinist": 1.6808549500617994e-06, "pianist": 1.960997441738766e-06, "7th": 7.563847275278098e-06, "savings": 2.1010686875772494e-05, "42": 1.6808549500617994e-06, "ringers": 1.1205699667078663e-06, "xmas": 1.4007124583848328e-06, "beleive": 3.6418523918005656e-06, "stinking": 3.0815674084466322e-06, "respectful": 9.80498720869383e-06, "fixing": 1.540783704223316e-05, "thicker": 1.960997441738766e-06, "notified": 5.882992325216298e-06, "admiration": 1.960997441738766e-06, "frowned": 1.4007124583848328e-06, "iam": 1.960997441738766e-06, "mee": 8.404274750308997e-07, "1970s": 8.404274750308997e-07, "bye": 1.6808549500617994e-06, "tho": 2.5773109234280924e-05, "advances": 5.602849833539331e-06, "ages": 2.129082936744946e-05, "arriving": 1.0365272192047764e-05, "nuggets": 5.0425648501853986e-06, "nerver": 5.602849833539331e-07, "pacing": 4.762422358508432e-06, "remains": 1.4007124583848328e-06, "prayer": 5.0425648501853986e-06, "tabby/calico": 2.2411399334157326e-06, "callie": 3.0815674084466322e-06, "outdoors": 9.80498720869383e-06, "tormenting": 1.1205699667078663e-06, "bull": 1.0925557175401697e-05, "doll": 6.443277308570231e-06, "horrifying": 1.2326269633786529e-05, "bury": 4.2021373751544985e-06, "wander": 1.6808549500617994e-06, "silver": 4.2021373751544985e-06, "lining": 2.8014249167696655e-06, "suffer": 1.1765984650432595e-05, "foster": 7.563847275278098e-06, "accidents": 1.6808549500617994e-05, "indoors": 4.482279866831465e-06, "colors": 1.960997441738766e-05, "kids-": 8.404274750308997e-07, "barbies": 2.801424916769666e-07, "trivial": 2.2411399334157326e-06, "kid-": 8.404274750308997e-07, "rooted": 8.404274750308997e-07, "scores": 7.0035622919241645e-06, "scratch-off": 2.2411399334157326e-06, "payoff": 2.2411399334157326e-06, "starved": 1.960997441738766e-05, "simply": 2.0170259400741594e-05, "plastic": 4.482279866831465e-06, "ultrasound": 5.322707341862365e-06, "breeding-": 2.801424916769666e-07, "car-": 2.801424916769666e-07, "young-": 5.602849833539331e-07, "before-": 8.404274750308997e-07, "borrowed": 3.1656101559497225e-05, "rammed": 2.2411399334157326e-06, "deductible": 2.5212824250926993e-06, "7pm": 2.5212824250926993e-06, "deff": 1.4007124583848328e-06, "events": 1.8209261959002827e-05, "weirdest": 5.602849833539331e-07, "persistence": 3.0815674084466322e-06, "nursing": 2.941496162608149e-05, "outsider": 5.602849833539331e-07, "goats": 2.2411399334157326e-06, "lucrative": 3.0815674084466322e-06, "wallstreet": 5.602849833539331e-07, "pts": 8.404274750308997e-07, "dedicates": 5.602849833539331e-07, "generous": 1.4007124583848329e-05, "saint": 2.5212824250926993e-06, "this-": 2.801424916769666e-07, "people-": 2.801424916769666e-07, "suffering": 1.4567409567202262e-05, "abusive": 1.064541468372473e-05, "overfull": 5.602849833539331e-07, "barking": 2.941496162608149e-05, "tied": 8.96455973366293e-06, "weather-": 5.602849833539331e-07, "filthy": 6.723419800247198e-06, "overbred": 1.1205699667078663e-06, "despicable": 2.5212824250926993e-06, "live-": 2.801424916769666e-07, "rope": 4.482279866831465e-06, "threatened": 3.0815674084466322e-06, "too-": 2.8014249167696655e-06, "feeding": 6.443277308570231e-06, "watering": 2.2411399334157326e-06, "her-": 1.1205699667078663e-06, "rec": 2.5212824250926993e-06, "announce": 3.0815674084466322e-06, "volleyball": 6.1631348168932644e-06, "gossiped": 5.602849833539331e-07, "gripe": 5.602849833539331e-07, "woohoo": 2.5212824250926993e-06, "sides": 8.12413225863203e-06, "palliative": 1.1205699667078663e-06, "kittens": 1.0365272192047764e-05, "seniors": 2.5212824250926993e-06, "bounce": 3.6418523918005656e-06, "rapes": 2.8014249167696655e-06, "corrupt": 7.843989766955064e-06, "blight": 8.404274750308997e-07, "squad": 3.0815674084466322e-06, "sarcasm": 1.1205699667078663e-06, "5ft": 1.4007124583848328e-06, "tall-": 2.801424916769666e-07, "resell": 2.801424916769666e-07, "mic": 2.2411399334157326e-06, "snooped": 1.1205699667078663e-06, "commits": 5.602849833539331e-07, "responsible": 2.605325172595789e-05, "1.5": 3.0815674084466322e-06, "startle": 2.801424916769666e-07, "upgrade": 5.602849833539331e-06, "bask": 8.404274750308997e-07, "techy": 2.801424916769666e-07, "loses": 2.5212824250926993e-06, "workplace": 1.1205699667078662e-05, "40k": 3.6418523918005656e-06, "soemthing": 8.404274750308997e-07, "fad": 2.801424916769666e-07, "diets": 5.0425648501853986e-06, "steady": 3.6418523918005656e-06, "grounded": 5.322707341862365e-06, "shoplifting": 1.4007124583848328e-06, "puppies": 2.269154182583429e-05, "doorstep": 7.0035622919241645e-06, "fostering": 1.6808549500617994e-06, "rescues": 3.921994883477532e-06, "adversity": 5.602849833539331e-07, "abuse-": 5.602849833539331e-07, "defenseless": 1.6808549500617994e-06, "holds": 7.563847275278098e-06, "depend": 1.4287267075525296e-05, "exercises": 8.404274750308997e-07, "outings": 2.801424916769666e-07, "3.5": 4.482279866831465e-06, "belive": 5.322707341862365e-06, "streamed": 1.1205699667078663e-06, "anime": 4.762422358508432e-06, "uhoh": 5.602849833539331e-06, "appropriate": 6.1631348168932644e-06, "boobs": 2.801424916769666e-07, "full-time": 1.0365272192047764e-05, "roads": 6.443277308570231e-06, "boundary": 5.602849833539331e-07, "britney": 2.5212824250926993e-06, "spears": 2.8014249167696655e-06, "attract": 1.960997441738766e-06, "cactus": 3.0815674084466322e-06, "wrinkly": 8.404274750308997e-07, "goodwill": 3.921994883477532e-06, "donations": 1.4007124583848328e-06, "macs": 7.843989766955064e-06, "gorditas": 1.1205699667078663e-06, "gain": 9.80498720869383e-06, "panned": 5.602849833539331e-07, "copied": 5.602849833539331e-07, "buffet": 2.0170259400741594e-05, "completing": 4.762422358508432e-06, "cuisine": 2.2411399334157326e-06, "fare": 1.6808549500617994e-06, "awfully": 2.8014249167696655e-06, "idid": 5.602849833539331e-07, "rescheduled": 1.1205699667078663e-06, "mortgages": 1.1205699667078663e-06, "continuance": 2.801424916769666e-07, "chip": 8.684417241985964e-06, "pee": 1.5968122025587094e-05, "slamming": 2.2411399334157326e-06, "kds": 5.602849833539331e-07, "totaled": 1.3446839600494396e-05, "burnt": 7.843989766955064e-06, "functions": 2.2411399334157326e-06, "lipstick": 3.6418523918005656e-06, "glances": 5.602849833539331e-07, "squeaking": 5.602849833539331e-07, "traps": 3.361709900123599e-06, "nevermind": 2.5212824250926993e-06, "seasonal": 8.404274750308997e-07, "repetitive": 5.602849833539331e-07, "generals": 2.801424916769666e-07, "texted": 8.684417241985964e-06, "othe": 3.0815674084466322e-06, "concrete": 5.322707341862365e-06, "model/make": 5.602849833539331e-07, "buick": 5.602849833539331e-07, "enclave": 8.404274750308997e-07, "hostel": 9.524844717016864e-06, "anyhow": 5.0425648501853986e-06, "dread": 7.0035622919241645e-06, "yeezys": 1.4007124583848328e-06, "fleek": 8.404274750308997e-07, "kanye": 1.4007124583848328e-06, "west": 8.684417241985964e-06, "hip": 1.2886554617140462e-05, "lingo": 8.404274750308997e-07, "designed": 3.921994883477532e-06, "wests": 5.602849833539331e-07, "barefooted": 8.404274750308997e-07, "cord": 1.5968122025587094e-05, "oof": 1.1765984650432595e-05, "citations": 2.2411399334157326e-06, "penny": 7.0035622919241645e-06, "redneck": 8.404274750308997e-07, "flex": 8.404274750308997e-07, "infomercials": 2.2411399334157326e-06, "anytime": 2.4932681759250024e-05, "mike": 1.6808549500617994e-06, "tyson": 1.6808549500617994e-06, "brutally": 2.2411399334157326e-06, "manhandle": 5.602849833539331e-07, "opponents": 5.602849833539331e-07, "canvas": 5.602849833539331e-07, "vets": 3.0815674084466322e-06, "sesame": 1.1205699667078663e-06, "hong": 6.723419800247198e-06, "kong": 7.563847275278098e-06, "picnics": 1.4007124583848328e-06, "guessing": 1.9329831925710694e-05, "triggers": 1.1205699667078663e-06, "shouldnt": 4.4542656176637685e-05, "traumatic": 1.064541468372473e-05, "role": 2.521282425092699e-05, "selfish": 1.0365272192047764e-05, "oscar": 5.602849833539331e-07, "wilde": 5.602849833539331e-07, "novel": 4.482279866831465e-06, "timid": 3.361709900123599e-06, "em": 5.602849833539331e-06, "applauding": 5.602849833539331e-07, "rad": 2.8014249167696655e-06, "barefoot": 4.2021373751544985e-06, "stub": 3.921994883477532e-06, "pile": 1.7648976975648894e-05, "messenger": 1.6808549500617994e-06, "ex-wife": 4.762422358508432e-06, "collects": 5.602849833539331e-07, "pamper": 2.2411399334157326e-06, "dayyyyyyyyyy": 2.801424916769666e-07, "yessssss": 2.801424916769666e-07, "punished": 5.322707341862365e-06, "waking": 1.8489404450679794e-05, "gratitude": 2.2411399334157326e-06, "panicking": 5.602849833539331e-07, "buckled": 2.801424916769666e-07, "focused": 1.0925557175401697e-05, "overnights": 8.404274750308997e-07, "voted": 7.563847275278098e-06, "guarantee": 6.723419800247198e-06, "buzz": 3.361709900123599e-06, "discovering": 1.6808549500617994e-06, "puts": 1.3446839600494396e-05, "explore": 7.563847275278098e-06, "zero": 1.2326269633786529e-05, "connections/family": 5.602849833539331e-07, "jumpstart": 5.602849833539331e-07, "promising": 7.0035622919241645e-06, "bully": 7.563847275278098e-06, "tha": 2.5212824250926993e-06, "smarter": 4.762422358508432e-06, "sorry.do": 5.602849833539331e-07, "context": 4.2021373751544985e-06, "tarp": 8.404274750308997e-07, "steve": 3.6418523918005656e-06, "irwin": 1.4007124583848328e-06, "depleted": 5.602849833539331e-07, "emotion": 1.1205699667078662e-05, "that't": 5.602849833539331e-07, "scumbag": 2.2411399334157326e-06, "crummy": 2.2411399334157326e-06, "standard": 7.563847275278098e-06, "buckets": 2.8014249167696655e-06, "kfc": 3.921994883477532e-06, "heigh": 5.602849833539331e-07, "e-cig": 1.1205699667078663e-06, "liquid": 2.8014249167696655e-06, "vape": 1.1205699667078663e-06, "flavor": 1.0085129700370797e-05, "fruity": 2.801424916769666e-07, "berry": 5.602849833539331e-07, "watermelon": 5.0425648501853986e-06, "poke": 1.4007124583848328e-06, "boots": 6.723419800247198e-06, "boot": 6.443277308570231e-06, "trusty": 2.801424916769666e-07, "dispose": 2.5212824250926993e-06, "meanwhile": 4.482279866831465e-06, "aiming": 3.0815674084466322e-06, "amateur": 1.1205699667078663e-06, "earliest": 2.5212824250926993e-06, "mma": 7.283704783601131e-06, "rushes": 8.404274750308997e-07, "cups": 5.882992325216298e-06, "spitoon": 2.801424916769666e-07, "underpants": 1.1205699667078663e-06, "bartender": 3.0815674084466322e-06, "hurtful": 4.762422358508432e-06, "pitch": 5.322707341862365e-06, "distrust": 8.404274750308997e-07, "protective": 1.064541468372473e-05, "actively": 2.5212824250926993e-06, "maternal": 1.1205699667078663e-06, "thing/instinct": 5.602849833539331e-07, "26-year-old": 2.801424916769666e-07, "nissan": 2.2411399334157326e-06, "she/he": 1.4007124583848328e-06, "envy": 3.025538910111239e-05, "bloated": 1.4007124583848328e-06, "concentrate": 6.1631348168932644e-06, "revel": 5.602849833539331e-07, "victories": 1.4007124583848328e-06, "forces": 2.8014249167696655e-06, "120": 3.6418523918005656e-06, "muscular": 2.801424916769666e-07, "channel": 1.3446839600494396e-05, "rains": 8.684417241985964e-06, "sparring": 5.322707341862365e-06, "techniques": 1.6808549500617994e-06, "dabbled": 5.602849833539331e-07, "jiu": 3.6418523918005656e-06, "jitsu": 4.2021373751544985e-06, "boxing/standup": 2.801424916769666e-07, "sneaky": 7.283704783601131e-06, "sprayed": 4.762422358508432e-06, "disinfectant": 2.801424916769666e-07, "solo": 1.2886554617140462e-05, "ceo": 5.322707341862365e-06, "flags": 2.1570971859126428e-05, "runt": 1.1205699667078663e-06, "self-checkout": 1.4007124583848328e-06, "incriminating": 2.801424916769666e-07, "strengthens": 2.801424916769666e-07, "refreshing": 6.1631348168932644e-06, "beneath": 1.960997441738766e-06, "sunshine": 4.762422358508432e-06, "bubble": 4.762422358508432e-06, "scrap": 1.1205699667078663e-06, "@": 1.1205699667078662e-05, "ut": 3.6418523918005656e-06, "pig": 1.0085129700370797e-05, "possibility": 1.2046127142109562e-05, "fish": 3.5017811459620825e-05, "expectations": 2.2971684317511258e-05, "seafood": 9.80498720869383e-06, "could't": 2.801424916769666e-07, "zipper": 8.96455973366293e-06, "pickup": 3.6418523918005656e-06, "tomb": 2.801424916769666e-07, "raider": 2.801424916769666e-07, "term": 1.4567409567202262e-05, "barks": 4.482279866831465e-06, "rumour": 2.801424916769666e-07, "smartphone": 4.482279866831465e-06, "suvs": 2.801424916769666e-07, "rovers": 5.602849833539331e-07, "egging": 1.6808549500617994e-06, "cameras": 1.4287267075525296e-05, "smells": 1.2606412125463496e-05, "bears": 8.96455973366293e-06, "rotting": 9.524844717016864e-06, "crows": 8.404274750308997e-07, "undamaged": 2.801424916769666e-07, "outsside": 5.602849833539331e-07, "healing": 9.244702225339897e-06, "recovers": 3.0815674084466322e-06, "cafe": 7.843989766955064e-06, "contacting": 7.283704783601131e-06, "medium": 4.482279866831465e-06, "grovery": 5.602849833539331e-07, "64": 5.602849833539331e-06, "sounding": 3.6418523918005656e-06, "nessy": 5.602849833539331e-07, "jeeze": 1.4007124583848328e-06, "trashman": 5.602849833539331e-07, "do/say": 5.602849833539331e-07, "hoarder": 4.762422358508432e-06, "waiter": 8.12413225863203e-06, "unwind": 4.2021373751544985e-06, "relaxes": 1.960997441738766e-06, "punched": 7.283704783601131e-06, "tradition": 5.882992325216298e-06, "abandon": 5.602849833539331e-06, "banging": 7.283704783601131e-06, "rooms": 9.244702225339897e-06, "comedy": 5.602849833539331e-06, "19th": 8.404274750308997e-07, "zombie": 5.602849833539331e-06, "drunks": 1.960997441738766e-06, "~15": 1.4007124583848328e-06, "husbands": 1.3446839600494396e-05, "knives": 2.5212824250926993e-06, "coat": 5.602849833539331e-06, "infection": 7.843989766955064e-06, "gradma": 1.1205699667078663e-06, "recover": 2.3812111792542158e-05, "appointments": 2.8014249167696655e-06, "oversleep": 1.1205699667078663e-06, "riser": 2.801424916769666e-07, "theirs": 8.404274750308997e-06, "gah": 5.602849833539331e-07, "rubbing": 4.2021373751544985e-06, "sticks": 6.1631348168932644e-06, "proceeds": 1.6808549500617994e-06, "germs": 3.0815674084466322e-06, "miserably": 1.960997441738766e-06, "vile": 3.361709900123599e-06, "lean": 5.0425648501853986e-06, "unlucky": 4.2021373751544985e-06, "too.": 2.801424916769666e-07, "costume": 7.843989766955064e-06, "retriever": 3.921994883477532e-06, "juggle": 8.404274750308997e-06, "thinks": 1.708869199229496e-05, "intuitive": 1.4007124583848328e-06, "flabbergasted": 1.6808549500617994e-06, "watch/": 1.1205699667078663e-06, "nemo": 5.602849833539331e-07, "spooked": 7.563847275278098e-06, "router": 1.6808549500617994e-06, "doa": 1.1205699667078663e-06, "30-ish": 5.602849833539331e-07, "buffoon": 5.602849833539331e-07, "oddly": 5.0425648501853986e-06, "600": 8.404274750308997e-06, "rsvped": 8.404274750308997e-07, "shipment": 2.8014249167696655e-06, "softball": 1.2886554617140462e-05, "unwatched": 2.801424916769666e-07, "8pm": 5.602849833539331e-07, "serial": 1.960997441738766e-06, "fbi": 1.960997441738766e-06, "profiling": 2.801424916769666e-07, "singles": 2.801424916769666e-07, "locker": 4.2021373751544985e-06, "answered": 8.12413225863203e-06, "influences": 1.1205699667078663e-06, "deaths": 2.8014249167696655e-06, "struck": 1.1485842158755629e-05, "goner": 2.801424916769666e-07, "childs": 2.5212824250926993e-06, "charter": 1.1205699667078663e-06, "ine": 8.404274750308997e-07, "tornadoes": 1.2886554617140462e-05, "cleared": 6.723419800247198e-06, "tote": 4.482279866831465e-06, "worried-": 5.602849833539331e-07, "sweetie": 1.6808549500617994e-06, "docile": 3.921994883477532e-06, "terrier": 3.0815674084466322e-06, "pipe": 3.0815674084466322e-06, "storming": 1.624826451726406e-05, "unpredictable": 2.5212824250926993e-06, "yearbook": 8.96455973366293e-06, "typically": 1.2326269633786529e-05, "adults": 1.876954694235676e-05, "secrets": 2.045040189241856e-05, "nazis": 5.602849833539331e-07, "lol-": 6.1631348168932644e-06, "time-": 5.602849833539331e-07, "2-": 2.801424916769666e-07, "rescue-": 2.801424916769666e-07, "butterflies": 9.244702225339897e-06, "doofus": 1.1205699667078663e-06, "guinea": 5.0425648501853986e-06, "redone": 2.8014249167696655e-06, "fourth": 5.0425648501853986e-06, "delivering": 5.882992325216298e-06, "flint": 5.602849833539331e-07, "mi-": 2.801424916769666e-07, "nest": 1.7648976975648894e-05, "hobby": 2.1010686875772494e-05, "surfing": 7.283704783601131e-06, "jugsaw": 5.602849833539331e-07, "puzzles": 1.4007124583848328e-06, "surf": 4.482279866831465e-06, "67": 1.1205699667078663e-06, "painting": 1.960997441738766e-05, "fruits": 4.2021373751544985e-06, "basket": 4.2021373751544985e-06, "pears": 1.6808549500617994e-06, "collect": 7.843989766955064e-06, "wealthy": 4.2021373751544985e-06, "thud": 1.1205699667078663e-06, "youtubers": 1.6808549500617994e-06, "creative": 1.0085129700370797e-05, "mommy": 1.064541468372473e-05, "researcher": 1.1205699667078663e-06, "parkinson": 5.602849833539331e-07, ".get": 2.801424916769666e-07, "arkansas": 2.5212824250926993e-06, "relieve": 7.283704783601131e-06, "writes": 3.921994883477532e-06, "*": 8.320232002805907e-05, "mailbox": 1.6808549500617994e-05, "raccoon": 5.322707341862365e-06, "digging": 7.283704783601131e-06, "hu": 8.404274750308997e-06, "unplanned": 1.960997441738766e-06, "champ": 3.0815674084466322e-06, "owe": 1.1205699667078662e-05, "yards": 1.960997441738766e-06, "initiative": 2.2411399334157326e-06, "proposal": 1.1765984650432595e-05, "profile": 1.960997441738766e-06, "lsat": 3.0815674084466322e-06, "spirng": 5.602849833539331e-07, "roofer": 2.2411399334157326e-06, "pulls": 5.882992325216298e-06, "raman": 2.801424916769666e-07, "busch": 5.322707341862365e-06, "gardens": 5.882992325216298e-06, "williamsburg": 5.602849833539331e-07, "feed": 3.557809644297475e-05, "visitng": 1.1205699667078663e-06, "horrors": 8.404274750308997e-07, "irritated": 5.182636096023882e-05, "documentary": 4.2021373751544985e-06, "killers": 5.602849833539331e-07, "tummy": 2.5212824250926993e-06, "ache": 3.361709900123599e-06, "custody": 2.5212824250926993e-06, "'opposition": 2.801424916769666e-07, "renovated": 2.5212824250926993e-06, "bug": 2.4092254284219124e-05, "organic": 1.0925557175401697e-05, "lip": 5.322707341862365e-06, "mauve": 2.801424916769666e-07, "dog-sitting": 4.482279866831465e-06, "morose": 1.1205699667078663e-06, "bust": 5.322707341862365e-06, "four-leafed": 2.801424916769666e-07, "clover": 2.801424916769666e-07, "shit": 1.960997441738766e-06, "pun": 1.6808549500617994e-06, "intended": 4.2021373751544985e-06, "flip-flops": 5.602849833539331e-07, "expedition": 1.960997441738766e-06, "fairy": 2.2411399334157326e-06, "7-11": 2.801424916769666e-07, "keyboard": 9.80498720869383e-06, "clicking": 1.960997441738766e-06, "bathtub": 4.762422358508432e-06, "duck-": 2.801424916769666e-07, "shall": 3.361709900123599e-06, "cashier": 3.753909388471352e-05, "incompetent": 7.0035622919241645e-06, "batteries": 7.283704783601131e-06, "shouldve": 1.960997441738766e-06, "youll": 3.0815674084466322e-06, "guide": 9.524844717016864e-06, "thai": 6.443277308570231e-06, "dorm": 1.064541468372473e-05, "bred": 1.1205699667078663e-06, "disgusts": 1.1205699667078663e-06, "waterpark": 5.0425648501853986e-06, "sunscreen": 3.361709900123599e-06, "waterproof": 1.960997441738766e-06, "belly": 6.723419800247198e-06, "sunburns": 2.801424916769666e-07, "jobless": 5.602849833539331e-06, "loyalty": 9.244702225339897e-06, "recognized": 1.1765984650432595e-05, "monitor": 5.322707341862365e-06, "toolkit": 1.1205699667078663e-06, "computer-savy": 5.602849833539331e-07, "leaves": 2.269154182583429e-05, "littered": 2.8014249167696655e-06, "frame": 5.322707341862365e-06, "dumbfounded": 2.2411399334157326e-06, "sickened": 4.482279866831465e-06, "gay": 4.482279866831465e-06, "2,500": 1.1205699667078663e-06, "illegally": 1.4007124583848328e-06, "downtown": 1.0085129700370797e-05, "ovens": 5.602849833539331e-07, "ugly": 8.96455973366293e-06, "italian": 8.404274750308997e-06, "olive": 6.723419800247198e-06, "taxes": 2.129082936744946e-05, "thant": 8.404274750308997e-07, "turbo": 2.2411399334157326e-06, "maybethey": 5.602849833539331e-07, "consequences": 7.563847275278098e-06, "upgrading": 1.6808549500617994e-06, "graphics": 2.2411399334157326e-06, "dreading": 1.1765984650432595e-05, "manure": 3.0815674084466322e-06, "gram": 1.1205699667078663e-06, "fiber": 2.8014249167696655e-06, "rim": 2.801424916769666e-07, "clueless": 3.921994883477532e-06, "pinky": 5.602849833539331e-07, "spots": 7.0035622919241645e-06, "paws": 1.1205699667078663e-06, "slip": 1.1205699667078662e-05, "elaborate": 3.0815674084466322e-06, "appreciation": 3.6418523918005656e-06, "menu": 5.602849833539331e-06, "glued": 2.5212824250926993e-06, "addicted": 7.563847275278098e-06, "asks": 6.1631348168932644e-06, "hones": 5.602849833539331e-07, "trailer": 1.540783704223316e-05, "ops": 3.361709900123599e-06, "preordered": 3.6418523918005656e-06, "mw1": 5.602849833539331e-07, "mw2": 5.602849833539331e-07, "bo1": 5.602849833539331e-07, "thw": 2.801424916769666e-07, "wwii": 8.404274750308997e-07, "gumbo": 2.801424916769666e-07, "couples": 1.3166697108817429e-05, "bean": 4.2021373751544985e-06, "teresa": 1.1205699667078663e-06, "washer": 3.6418523918005656e-06, "dryer": 6.1631348168932644e-06, "picks": 6.723419800247198e-06, "smelly": 8.404274750308997e-06, "over-ate": 1.1205699667078663e-06, "vegetables": 8.96455973366293e-06, "uninteresting": 1.1205699667078663e-06, "blend": 8.404274750308997e-07, "smoothie": 3.6418523918005656e-06, "nutrition": 4.482279866831465e-06, "bounced": 3.361709900123599e-06, "windshield": 5.602849833539331e-06, "companies": 1.7368834483971927e-05, "oooo": 1.960997441738766e-06, "gladiators": 5.602849833539331e-07, "fought": 8.12413225863203e-06, "historic": 2.801424916769666e-07, "spiderman": 4.482279866831465e-06, "venom": 4.762422358508432e-06, "tom": 1.1485842158755629e-05, "hardy": 3.6418523918005656e-06, "bane": 5.602849833539331e-07, "conditioner": 6.1631348168932644e-06, "breeze": 8.404274750308997e-06, "flowing": 2.2411399334157326e-06, "followers": 5.602849833539331e-07, "12th": 5.602849833539331e-07, "abnout": 5.602849833539331e-07, "cage": 1.0365272192047764e-05, "prison": 9.80498720869383e-06, "wow.really": 8.404274750308997e-07, "ughh": 5.602849833539331e-07, "1900uncleray": 2.801424916769666e-07, "revisit": 2.2411399334157326e-06, "dissappointed": 1.4007124583848328e-06, "dud": 1.6808549500617994e-06, "popcorn": 7.843989766955064e-06, "matinee": 2.801424916769666e-07, "keeper": 6.1631348168932644e-06, "signs": 1.0365272192047764e-05, "32": 5.602849833539331e-06, "gunning": 5.602849833539331e-07, "si": 2.2411399334157326e-06, "created": 7.843989766955064e-06, "reliving": 6.723419800247198e-06, "palying": 5.602849833539331e-07, "nab": 3.361709900123599e-06, "savory": 5.602849833539331e-07, "economics": 3.361709900123599e-06, "raising": 1.2046127142109562e-05, "lecture": 3.0815674084466322e-06, "peeved": 2.0730544384095528e-05, "coins": 3.361709900123599e-06, "murder": 4.2021373751544985e-06, "doozy": 2.5212824250926993e-06, "destructive": 4.2021373751544985e-06, "bro": 1.2326269633786529e-05, "med": 7.283704783601131e-06, "mayonnaise": 1.1205699667078663e-06, "lasagna": 6.723419800247198e-06, "nike": 4.482279866831465e-06, "sweatshop": 2.2411399334157326e-06, "tasty": 1.4007124583848329e-05, "comrades": 2.801424916769666e-07, "scrumptious": 2.801424916769666e-07, "nascar": 2.5212824250926993e-06, "hillbillies": 3.361709900123599e-06, "neckbeards": 5.602849833539331e-07, "bleachers": 1.1205699667078663e-06, "hillbilly": 1.1205699667078663e-06, "describe": 5.322707341862365e-06, "qualify": 5.322707341862365e-06, "inspiration": 7.0035622919241645e-06, "rotund": 5.602849833539331e-07, "disciplined": 4.482279866831465e-06, "diver": 2.5212824250926993e-06, "joe-schmo": 2.801424916769666e-07, "thunderstorm": 9.80498720869383e-06, "thunders": 1.1205699667078663e-06, "17th": 5.602849833539331e-07, "rowdy": 3.361709900123599e-06, "6:30am": 5.602849833539331e-07, "aardvark": 1.6808549500617994e-06, "arthur": 8.404274750308997e-07, "exotic": 6.723419800247198e-06, "forests": 5.602849833539331e-07, "explains": 3.0815674084466322e-06, "fertile": 2.801424916769666e-07, "incident": 1.3446839600494396e-05, "litltle": 1.1205699667078663e-06, "ipad": 1.0085129700370797e-05, "dookey": 1.6808549500617994e-06, "flush": 5.602849833539331e-06, "gazebo": 8.404274750308997e-07, "craftsmanship": 5.602849833539331e-07, "build": 3.697880890135959e-05, "snag": 3.361709900123599e-06, "would.i": 2.801424916769666e-07, "priceless": 5.882992325216298e-06, "mega": 1.6808549500617994e-06, "grandmothers": 6.443277308570231e-06, "provider": 6.443277308570231e-06, "muster": 2.8014249167696655e-06, "bottoms": 2.8014249167696655e-06, "grooming": 1.960997441738766e-06, "appreciative": 2.8014249167696658e-05, "fee": 1.2606412125463496e-05, "utility": 2.8014249167696655e-06, "electr": 1.1205699667078663e-06, "electricity": 8.404274750308997e-06, "smoking": 2.1851114350803394e-05, "file": 1.2046127142109562e-05, "time-wise": 2.801424916769666e-07, "part-time": 2.2411399334157326e-06, "sox": 5.0425648501853986e-06, "34.": 5.602849833539331e-07, "reeelction": 5.602849833539331e-07, "chunk": 7.0035622919241645e-06, "nickname": 1.6808549500617994e-06, "escalate": 8.404274750308997e-07, "further": 7.843989766955064e-06, "lightly": 1.4007124583848328e-06, "bats": 5.322707341862365e-06, "cave": 8.404274750308997e-06, "spray-painted": 1.1205699667078663e-06, "enemies": 1.960997441738766e-06, "unlock": 4.2021373751544985e-06, "reset": 2.2411399334157326e-06, "electronics": 4.762422358508432e-06, "closely": 4.2021373751544985e-06, "advantage": 1.9329831925710694e-05, "threats": 8.404274750308997e-07, "textbooks": 2.2411399334157326e-06, "13th": 1.4007124583848328e-06, "gates": 2.2411399334157326e-06, "microsoft": 2.5212824250926993e-06, "s9": 2.2411399334157326e-06, "700": 1.960997441738766e-06, "amex": 2.801424916769666e-07, "gt": 5.602849833539331e-07, "gatlinburg": 8.404274750308997e-07, "panama": 4.482279866831465e-06, "furry": 2.8014249167696655e-06, "subway": 1.3166697108817429e-05, "subways": 5.602849833539331e-07, "encouraging": 3.361709900123599e-06, "mug": 9.244702225339897e-06, "tripping": 3.361709900123599e-06, "moron": 1.4007124583848328e-06, "diligent": 5.322707341862365e-06, "species": 1.6808549500617994e-06, "perspective": 1.0365272192047764e-05, "weekly": 5.882992325216298e-06, "enterprise": 2.801424916769666e-07, "per": 1.3726982092171362e-05, "efficient": 4.2021373751544985e-06, "algorithm": 1.6808549500617994e-06, "115": 2.801424916769666e-07, "tops": 5.602849833539331e-07, "double-dose": 8.404274750308997e-07, "sadness": 8.404274750308997e-06, "joining": 1.2326269633786529e-05, "like-minded": 8.404274750308997e-07, "individuals": 4.482279866831465e-06, "newborns": 2.801424916769666e-07, "fantastic": 4.258165873489892e-05, "yall": 1.4847552058879229e-05, "mutual": 1.0365272192047764e-05, "funko": 2.801424916769666e-07, "pops": 2.5212824250926993e-06, "surveys": 1.960997441738766e-06, "kitten": 4.902493604346915e-05, "bums": 8.404274750308997e-07, "wireless": 2.5212824250926993e-06, "zoomed": 1.960997441738766e-06, "speeder": 1.1205699667078663e-06, "slowed": 1.6808549500617994e-06, "ticketed": 1.4007124583848328e-06, "lame": 6.443277308570231e-06, "trap": 5.882992325216298e-06, "ski": 6.723419800247198e-06, "resort": 4.482279866831465e-06, "colorado": 1.9890116909064628e-05, "yankee": 8.404274750308997e-07, "malnourished": 3.6418523918005656e-06, "anonymously": 1.6808549500617994e-06, "puking": 4.482279866831465e-06, "china": 5.882992325216298e-06, "saddened": 8.12413225863203e-06, "louisiana": 3.0815674084466322e-06, "ex-partner": 1.6808549500617994e-06, "factors": 1.1205699667078663e-06, "depression": 1.708869199229496e-05, "witness": 7.283704783601131e-06, "iraq": 5.882992325216298e-06, "palm": 2.2411399334157326e-06, "glee": 5.602849833539331e-07, "mutts": 1.1205699667078663e-06, "labs": 8.404274750308997e-07, "rottweillers": 2.801424916769666e-07, "jacket": 1.624826451726406e-05, "scuff": 2.801424916769666e-07, "introduction": 1.1205699667078663e-06, "introductory": 1.4007124583848328e-06, "elective": 2.801424916769666e-07, "gradnpa": 2.801424916769666e-07, "peanut": 6.723419800247198e-06, "al": 5.0425648501853986e-06, "builds": 1.960997441738766e-06, "elections": 3.6418523918005656e-06, "republicans": 3.921994883477532e-06, "10am": 2.2411399334157326e-06, "texts": 1.064541468372473e-05, "82,000": 2.801424916769666e-07, "splitting": 1.6808549500617994e-06, "pregnancy": 2.353196930086519e-05, "charm": 3.921994883477532e-06, "false": 6.443277308570231e-06, "disagreement": 1.6808549500617994e-06, "sleepy": 7.563847275278098e-06, "chug": 1.4007124583848328e-06, "arent": 1.708869199229496e-05, "puked": 2.129082936744946e-05, "worms": 4.482279866831465e-06, "yuck": 2.2971684317511258e-05, "slimy": 1.6808549500617994e-06, "magician": 4.762422358508432e-06, "dissapear": 1.6808549500617994e-06, "mark": 1.6808549500617994e-05, "naturally": 9.244702225339897e-06, "babysitter": 9.80498720869383e-06, "clubs": 8.12413225863203e-06, "pillows": 2.5212824250926993e-06, "punish": 1.2046127142109562e-05, "cakes": 1.064541468372473e-05, "humble": 6.1631348168932644e-06, "disconnected": 3.0815674084466322e-06, "147": 2.801424916769666e-07, "146.": 2.801424916769666e-07, "bliss": 1.4007124583848328e-06, "carry": 3.109581657614329e-05, "drawers": 3.921994883477532e-06, "rewind": 2.2411399334157326e-06, "flesh": 5.602849833539331e-07, "researched": 5.0425648501853986e-06, "remorse": 4.2021373751544985e-06, "successfully": 1.064541468372473e-05, "responses": 1.960997441738766e-06, "great1": 5.602849833539331e-07, "volcano": 1.960997441738766e-06, "errupted": 2.801424916769666e-07, "mistreatment": 1.1205699667078663e-06, "horrendous": 2.5212824250926993e-06, "unfamiliar": 8.96455973366293e-06, "switching": 1.064541468372473e-05, "channels": 6.723419800247198e-06, "oitnb": 2.801424916769666e-07, "ucomfortable": 2.801424916769666e-07, "repeating": 5.322707341862365e-06, "twelve": 2.2411399334157326e-06, "catching": 1.9329831925710694e-05, "gradating": 5.602849833539331e-07, "daft": 8.404274750308997e-07, "pie": 1.5127694550556196e-05, "electionis": 5.602849833539331e-07, "union": 3.6418523918005656e-06, "lunches": 1.0365272192047764e-05, "slammed": 1.4847552058879229e-05, "rentokill": 5.602849833539331e-07, "solve": 1.0365272192047764e-05, "searches": 5.602849833539331e-07, "discounts": 8.404274750308997e-07, "zombies": 1.6808549500617994e-06, "co-own": 1.4007124583848328e-06, "spain": 7.843989766955064e-06, "access": 1.1485842158755629e-05, "explained": 3.6418523918005656e-06, "lare": 2.801424916769666e-07, "everybody": 2.773410667601969e-05, "despise": 2.5212824250926993e-06, "jordans": 3.0815674084466322e-06, "strongly": 2.5212824250926993e-06, "bake": 1.4567409567202262e-05, "loads": 8.684417241985964e-06, "recipes": 1.0365272192047764e-05, "tastes": 1.1765984650432595e-05, "ciabatta": 2.801424916769666e-07, "dough": 2.5212824250926993e-06, "whos": 6.443277308570231e-06, "de": 1.6808549500617994e-06, "cycling": 5.602849833539331e-07, "intersting": 8.404274750308997e-07, "geraint": 2.801424916769666e-07, "thomas": 2.801424916769666e-07, "workinf": 2.801424916769666e-07, "immature": 2.8014249167696655e-06, "dodged": 1.960997441738766e-06, "bullet": 6.1631348168932644e-06, "og": 1.1205699667078663e-06, "centre": 2.801424916769666e-07, "owes": 3.6418523918005656e-06, "kneecaps": 5.602849833539331e-07, "sleazy": 1.6808549500617994e-06, "dear": 2.9975246609435425e-05, "confirm": 4.762422358508432e-06, "noisy": 4.762422358508432e-06, "chaos": 2.8014249167696655e-06, "irrational": 4.482279866831465e-06, "f": 8.404274750308997e-06, "exm": 1.1205699667078663e-06, "jeesh": 1.1205699667078663e-06, "overly": 5.322707341862365e-06, "bash": 2.8014249167696655e-06, "bakery": 1.3446839600494396e-05, "vlose": 2.801424916769666e-07, "mai": 2.801424916769666e-07, "wage": 4.2021373751544985e-06, "voting": 3.0815674084466322e-06, "pointless": 6.1631348168932644e-06, "film": 3.417738398458992e-05, "films": 5.0425648501853986e-06, "nightmares": 1.3446839600494396e-05, "birds": 2.1570971859126428e-05, "adrenalin": 8.404274750308997e-07, "hbo": 5.602849833539331e-07, "oz": 1.6808549500617994e-06, "extendable": 1.1205699667078663e-06, "leads": 6.443277308570231e-06, "sailing": 1.4007124583848328e-06, "yachts": 5.602849833539331e-07, "favour": 1.6808549500617994e-06, "brexit": 5.602849833539331e-07, "uk": 5.602849833539331e-06, "tey": 2.801424916769666e-07, "sever": 5.602849833539331e-07, "ties": 2.5212824250926993e-06, "recognition": 7.563847275278098e-06, "assaulting": 2.801424916769666e-07, "accomplishing": 3.0815674084466322e-06, "reserved": 2.8014249167696655e-06, "burglar": 8.404274750308997e-07, "fondly": 7.563847275278098e-06, "sure.organize": 2.801424916769666e-07, "uhmnn": 5.602849833539331e-07, "overslept": 7.563847275278098e-06, "tuna": 8.404274750308997e-06, "freezed": 5.602849833539331e-07, "spinned": 5.602849833539331e-07, "circuit": 1.1205699667078663e-06, "identity": 4.2021373751544985e-06, "bureaus": 2.801424916769666e-07, "units": 1.960997441738766e-06, "hustle": 3.0815674084466322e-06, "repeat": 1.2606412125463496e-05, "replied": 2.8014249167696655e-06, "increasing": 9.80498720869383e-06, "products": 5.602849833539331e-06, "appears": 2.8014249167696655e-06, "desired": 2.5212824250926993e-06, "unhappily": 5.602849833539331e-07, "minister": 3.921994883477532e-06, "debate": 4.482279866831465e-06, "parliament": 5.602849833539331e-07, "pathetic": 5.322707341862365e-06, "acura": 5.602849833539331e-07, "rsxs": 2.801424916769666e-07, "customized": 1.6808549500617994e-06, "vitamins": 3.6418523918005656e-06, "allergies": 5.882992325216298e-06, "foobar": 5.602849833539331e-07, "seller": 2.2411399334157326e-06, "responded": 4.2021373751544985e-06, "prouod": 5.602849833539331e-07, "meatloaf": 4.2021373751544985e-06, "problem.have": 5.602849833539331e-07, "recall": 9.244702225339897e-06, "unfairly": 1.1205699667078663e-06, "alzheimer": 3.361709900123599e-06, "that.is": 1.6808549500617994e-06, "linen": 5.602849833539331e-07, "cleaner": 1.064541468372473e-05, "tidy": 8.404274750308997e-07, "deli": 4.762422358508432e-06, "cinema": 6.1631348168932644e-06, "moody": 5.602849833539331e-07, "googled": 5.602849833539331e-07, "450": 2.801424916769666e-07, "chipped": 1.4007124583848328e-06, "scoring": 2.5212824250926993e-06, "technique": 2.5212824250926993e-06, "offering": 4.482279866831465e-06, "planner": 2.8014249167696655e-06, "juggling": 5.602849833539331e-06, "balls": 4.2021373751544985e-06, "humbled": 1.960997441738766e-06, "girlfriends": 1.708869199229496e-05, "abs": 2.801424916769666e-07, "forgetting": 9.524844717016864e-06, "bossom": 5.602849833539331e-07, "crafts": 1.6808549500617994e-06, "incorrect": 4.2021373751544985e-06, "representatives": 2.5212824250926993e-06, "explode": 7.283704783601131e-06, "believed": 2.3251826809188224e-05, "victory": 2.8014249167696655e-06, "oxymoronic": 5.602849833539331e-07, "combination": 5.602849833539331e-06, "cuz": 5.882992325216298e-06, "facing": 3.921994883477532e-06, "torando": 5.602849833539331e-07, "youtubed": 5.602849833539331e-07, "repairing": 1.4007124583848328e-06, "spar": 5.602849833539331e-07, "ore": 1.1205699667078663e-06, "begging": 1.2046127142109562e-05, "audi": 5.322707341862365e-06, "70k": 1.1205699667078663e-06, "p/h": 5.602849833539331e-07, "whaaat": 8.404274750308997e-07, "legal": 8.96455973366293e-06, "installed": 1.2606412125463496e-05, "maintainance": 2.801424916769666e-07, "4k": 1.6808549500617994e-06, "contract": 1.2886554617140462e-05, "pooping": 8.96455973366293e-06, "matress": 1.1205699667078663e-06, "german": 6.443277308570231e-06, "blown": 2.1851114350803394e-05, "unpredictability": 8.404274750308997e-07, "maxed": 2.5212824250926993e-06, "deadbeat": 3.921994883477532e-06, "increase": 9.524844717016864e-06, "95": 7.843989766955064e-06, "unquenchable": 1.1205699667078663e-06, "lust": 1.6808549500617994e-06, "compelling": 1.1205699667078663e-06, "creatively": 1.1205699667078663e-06, "coca": 1.4007124583848328e-06, "cola": 1.960997441738766e-06, "ad": 1.3726982092171362e-05, "wheeler": 1.960997441738766e-06, "lumber": 1.4007124583848328e-06, "midwife": 5.602849833539331e-07, "collision": 2.2411399334157326e-06, "wisdom": 7.0035622919241645e-06, "spaces": 3.361709900123599e-06, "betterment": 1.1205699667078663e-06, "forecast": 4.2021373751544985e-06, "fertilizer": 1.4007124583848328e-06, "spearmint": 1.1205699667078663e-06, "walmart": 3.697880890135959e-05, "stems": 2.801424916769666e-07, "survives": 2.801424916769666e-07, "aol": 1.960997441738766e-06, "disc": 1.1205699667078663e-06, "spam": 5.602849833539331e-07, "fleamarket": 1.1205699667078663e-06, "faced": 6.723419800247198e-06, "400": 1.6808549500617994e-05, "cranky": 7.563847275278098e-06, "uhhh": 1.4007124583848328e-06, "inconsiderate": 1.876954694235676e-05, "bmw": 1.8489404450679794e-05, "cor": 1.1205699667078663e-06, "factory": 4.482279866831465e-06, "cheaper": 1.0365272192047764e-05, "livid": 1.960997441738766e-05, "1990": 1.960997441738766e-06, "corolla": 1.6808549500617994e-06, "350k": 2.801424916769666e-07, "impact": 1.064541468372473e-05, "aspriing": 5.602849833539331e-07, "homeowner": 1.6808549500617994e-06, "hae": 1.4007124583848328e-06, "yo0ung": 2.801424916769666e-07, "rememeber": 5.602849833539331e-07, "therefore": 1.1205699667078663e-06, "legendary": 1.6808549500617994e-06, "status": 4.482279866831465e-06, "yr": 1.1205699667078663e-06, "thaqt": 5.602849833539331e-07, "urinated": 2.2411399334157326e-06, "documents": 6.1631348168932644e-06, "typed": 8.404274750308997e-07, "typewriter": 2.801424916769666e-07, "shouted": 4.2021373751544985e-06, "red-faced": 2.801424916769666e-07, "relive": 7.0035622919241645e-06, "similiar": 1.1205699667078663e-06, "tunnell": 5.602849833539331e-07, "aweful": 5.882992325216298e-06, "speaks": 3.921994883477532e-06, "alcoholic": 5.0425648501853986e-06, "smoothly": 1.4287267075525296e-05, "raining.it": 2.2411399334157326e-06, "willingly": 8.404274750308997e-07, "umbrella": 1.0085129700370797e-05, "y0u": 5.602849833539331e-07, "wasyounger": 5.602849833539331e-07, "searching": 1.064541468372473e-05, "e-mail": 2.2411399334157326e-06, "crew": 5.602849833539331e-06, "belize": 8.404274750308997e-07, "dec": 5.602849833539331e-07, "carribean": 5.602849833539331e-07, "coping": 5.882992325216298e-06, "freer": 5.602849833539331e-07, "reminisce": 1.064541468372473e-05, "midlife": 2.801424916769666e-07, "audis": 1.1205699667078663e-06, "r8": 1.960997441738766e-06, "secretarial": 5.602849833539331e-07, "papaw": 2.801424916769666e-07, "50s": 1.1205699667078663e-06, "rated": 2.2411399334157326e-06, "trustworthy": 1.8489404450679794e-05, "retirement": 2.3812111792542158e-05, "freeway": 8.684417241985964e-06, "swerving": 3.0815674084466322e-06, "prudent": 8.404274750308997e-07, "trooper": 8.404274750308997e-07, "dangerously": 1.4007124583848328e-06, "wii": 4.482279866831465e-06, "embarresing": 5.602849833539331e-07, "corona": 1.6808549500617994e-06, "brewski": 5.602849833539331e-07, "nervus": 5.602849833539331e-07, "cab": 8.12413225863203e-06, "compapny": 2.801424916769666e-07, "outbid": 1.1205699667078663e-06, "4500": 1.6808549500617994e-06, "lightweight": 1.6808549500617994e-06, "sip": 3.361709900123599e-06, "warrirors": 5.602849833539331e-07, "robin": 7.843989766955064e-06, "williams": 7.283704783601131e-06, "impacted": 1.960997441738766e-06, "minding": 2.5212824250926993e-06, "appreicate": 2.801424916769666e-07, "millenial": 1.4007124583848328e-06, "generation": 8.96455973366293e-06, "susprised": 2.2411399334157326e-06, "evidently": 8.404274750308997e-07, "lunar": 2.5212824250926993e-06, "eclipse": 2.5212824250926993e-06, "travelled": 6.1631348168932644e-06, "self-assured": 5.602849833539331e-07, "capabilities": 1.1205699667078663e-06, "majority": 4.762422358508432e-06, "consciously": 2.801424916769666e-07, "prompted": 2.2411399334157326e-06, "millenials": 5.602849833539331e-07, "artwork": 3.921994883477532e-06, "feeling.i": 5.602849833539331e-07, "irresponsible": 8.96455973366293e-06, "losers": 8.404274750308997e-07, "chew": 4.762422358508432e-06, "bits": 1.960997441738766e-06, "coolest": 1.064541468372473e-05, "crass": 5.602849833539331e-07, "classless": 1.1205699667078663e-06, "politically": 1.1205699667078663e-06, "insults": 2.5212824250926993e-06, "malice": 5.602849833539331e-07, "deny": 4.482279866831465e-06, "responsibility": 1.708869199229496e-05, "carries": 1.6808549500617994e-06, "belittled": 1.1205699667078663e-06, "leaders": 2.5212824250926993e-06, "drafting": 1.1205699667078663e-06, "performed": 9.244702225339897e-06, "ep": 4.2021373751544985e-06, "itunes": 1.1205699667078663e-06, "mid-september": 1.1205699667078663e-06, "exposure": 2.5212824250926993e-06, "lyrics": 3.361709900123599e-06, "longing": 1.6808549500617994e-06, "approach": 8.404274750308997e-06, "easiest": 4.2021373751544985e-06, "objectified": 1.1205699667078663e-06, "disapponted": 1.6808549500617994e-06, "catholic": 5.602849833539331e-07, "choices": 1.624826451726406e-05, "plenty": 2.8854676642727558e-05, "miraculous": 5.602849833539331e-07, "philadelphia": 3.0815674084466322e-06, "intrigue": 5.602849833539331e-07, "carson": 2.2411399334157326e-06, "wentz": 3.361709900123599e-06, "comprehend": 1.1205699667078663e-06, "wounds": 2.2411399334157326e-06, "march": 4.482279866831465e-06, "majored": 1.960997441738766e-06, "loaded": 3.6418523918005656e-06, "potatoe": 2.801424916769666e-07, "lime": 1.6808549500617994e-06, "drowning": 4.762422358508432e-06, "eternally": 5.602849833539331e-07, "wherever": 4.482279866831465e-06, "appreciates": 6.723419800247198e-06, "obligation": 1.1205699667078663e-06, "approachable": 1.4007124583848328e-06, "desire": 6.443277308570231e-06, "independently": 1.4007124583848328e-06, "unexplainable": 1.4007124583848328e-06, "enthusiastic": 3.6418523918005656e-06, "apathetic": 1.4007124583848328e-06, "embrasse": 5.602849833539331e-07, "clingy": 1.4007124583848328e-06, ".i": 1.6808549500617994e-06, "2.": 7.0035622919241645e-06, "beaming": 4.2021373751544985e-06, "lock-down": 1.1205699667078663e-06, "justify": 1.960997441738766e-06, "volunteer": 1.8209261959002827e-05, "astonish": 1.6808549500617994e-06, "astonishes": 5.602849833539331e-07, "unpredictability.every": 2.801424916769666e-07, "10-years-old": 8.404274750308997e-07, "puke": 7.283704783601131e-06, "sweatin": 2.801424916769666e-07, "high-school": 3.361709900123599e-06, "great.did": 5.602849833539331e-07, "idk": 5.602849833539331e-06, "16.": 1.960997441738766e-06, "astonished": 9.244702225339897e-06, "russians": 2.2411399334157326e-06, "interfered": 2.801424916769666e-07, "presidential": 2.801424916769666e-07, "boglin": 2.801424916769666e-07, "weeks/": 5.602849833539331e-07, "faces": 6.443277308570231e-06, "yyes": 2.801424916769666e-07, "crate": 3.361709900123599e-06, "rising": 2.2411399334157326e-06, "tide": 1.4007124583848328e-06, "self-restraint": 5.602849833539331e-07, "epensive": 5.602849833539331e-07, "mercedes": 9.80498720869383e-06, "apologize": 2.2131256842480358e-05, "diamond": 5.882992325216298e-06, "provided": 3.0815674084466322e-06, "lifetime": 5.0425648501853986e-06, "wishlist": 1.6808549500617994e-06, "breguet": 2.801424916769666e-07, "furnishings": 2.801424916769666e-07, "6th": 1.6528407008941027e-05, "21st": 6.443277308570231e-06, "wise": 1.2326269633786529e-05, "workload": 4.482279866831465e-06, ".......": 1.960997441738766e-06, "stanford": 2.801424916769666e-07, "yano": 5.602849833539331e-07, "eight": 5.882992325216298e-06, "junking": 1.1205699667078663e-06, "trimming": 2.2411399334157326e-06, "junk": 1.3726982092171362e-05, "alternatives": 2.2411399334157326e-06, "boxes": 3.025538910111239e-05, "sippy": 2.801424916769666e-07, "hobbies": 6.1631348168932644e-06, "orchestra": 2.5212824250926993e-06, "classical": 1.4007124583848328e-06, "agitates": 5.602849833539331e-07, "merging": 1.1205699667078663e-06, "furthest": 1.4007124583848328e-06, "reckless": 2.8014249167696655e-06, "importance": 2.2411399334157326e-06, "signals": 1.960997441738766e-06, "duration": 8.404274750308997e-07, "lacking": 1.6808549500617994e-06, "assistance": 2.2411399334157326e-06, "greet": 3.0815674084466322e-06, "releash": 1.4007124583848328e-06, "adays": 5.602849833539331e-07, "laces": 8.404274750308997e-07, "infected": 5.322707341862365e-06, "hives": 1.1205699667078663e-06, "interrupt": 8.404274750308997e-07, "intentional": 4.2021373751544985e-06, "tahiti": 2.8014249167696655e-06, "unwarranted": 5.602849833539331e-07, "suffered": 5.322707341862365e-06, "official": 6.1631348168932644e-06, "petite": 5.602849833539331e-07, "roxxie": 1.1205699667078663e-06, "auntie": 1.1205699667078663e-06, "minds": 3.921994883477532e-06, "memoru": 5.602849833539331e-07, "medal": 8.404274750308997e-06, "international": 1.0085129700370797e-05, "engineer": 4.482279866831465e-06, "compliments": 4.2021373751544985e-06, "trendy": 5.602849833539331e-07, "fits": 5.322707341862365e-06, "everything.he": 2.801424916769666e-07, "manners": 6.723419800247198e-06, "poilice": 5.602849833539331e-07, "noodle": 3.361709900123599e-06, "soup": 3.193624405117419e-05, "morale": 1.4007124583848328e-06, "wrapping": 1.1205699667078663e-06, "themi": 2.801424916769666e-07, "safety": 1.2886554617140462e-05, "precaution": 1.4007124583848328e-06, "adequately": 5.602849833539331e-07, "defend": 4.482279866831465e-06, "overdose": 2.8014249167696655e-06, "combat": 1.1205699667078663e-06, "double-tapping": 1.1205699667078663e-06, "consist": 1.1205699667078663e-06, "elephants": 2.8014249167696655e-06, "acrobatics": 2.801424916769666e-07, "stunts": 5.602849833539331e-07, "pics": 1.5687979533910127e-05, "excursions": 1.4007124583848328e-06, "midwest": 6.443277308570231e-06, "freezing": 3.921994883477532e-06, "charging": 8.96455973366293e-06, "profusely": 3.0815674084466322e-06, "numb": 1.6808549500617994e-06, "printing": 2.801424916769666e-07, "3d": 8.404274750308997e-07, "guns": 4.482279866831465e-06, "procedure": 5.602849833539331e-06, "dragged": 3.921994883477532e-06, "piano": 1.4567409567202262e-05, "enthralled": 2.801424916769666e-07, "mental": 2.0730544384095528e-05, "vocational": 5.602849833539331e-07, "invested": 1.2606412125463496e-05, "heavily": 1.0925557175401697e-05, "cryptocurrency": 5.882992325216298e-06, "anxiously": 5.0425648501853986e-06, "risky": 3.921994883477532e-06, "volatile": 5.602849833539331e-07, "invest": 8.684417241985964e-06, "burdens": 2.801424916769666e-07, "windfall": 5.602849833539331e-07, "anyone.do": 5.602849833539331e-07, "sandwiches": 4.762422358508432e-06, "launch": 1.6808549500617994e-06, "gat": 8.404274750308997e-07, "tere": 5.602849833539331e-07, "practically": 1.1205699667078662e-05, "thanked": 5.322707341862365e-06, "cowboy": 2.801424916769666e-07, "hacinda": 2.801424916769666e-07, "ranch": 1.6808549500617994e-06, "veggie": 8.404274750308997e-07, "fajitas": 8.404274750308997e-07, "atmosphere": 3.361709900123599e-06, "2500": 2.5212824250926993e-06, "roulette": 5.602849833539331e-07, "casino": 2.4092254284219124e-05, "should.you": 5.602849833539331e-07, "described": 4.482279866831465e-06, "overdraft": 2.8014249167696655e-06, "charges": 4.762422358508432e-06, "reversed": 2.8014249167696655e-06, "rob": 5.882992325216298e-06, "punk": 7.0035622919241645e-06, "detail": 6.723419800247198e-06, "adn": 5.322707341862365e-06, "sso": 5.602849833539331e-07, "design": 1.1485842158755629e-05, "prettiest": 3.0815674084466322e-06, "nursery": 5.0425648501853986e-06, "matching": 1.1205699667078663e-06, "crib": 3.361709900123599e-06, "crafty": 5.602849833539331e-07, "someday": 2.4932681759250024e-05, "invented": 1.1205699667078663e-06, "nobel": 1.1205699667078663e-06, "prevented": 2.8014249167696655e-06, "gear": 1.2606412125463496e-05, "jerseys": 1.1205699667078663e-06, "batting": 5.602849833539331e-07, "gloves": 3.0815674084466322e-06, "keeping": 4.342208620992982e-05, "smoker": 2.2411399334157326e-06, "policy": 7.843989766955064e-06, "hailing": 2.8014249167696655e-06, "ominous": 5.602849833539331e-07, "littlest": 1.4007124583848328e-06, "mcdonald": 1.4847552058879229e-05, "mass": 6.723419800247198e-06, "walks": 1.0925557175401697e-05, "affluent": 5.602849833539331e-07, "fiscally": 5.602849833539331e-07, "psychologically": 5.602849833539331e-07, "spiritually": 5.602849833539331e-07, "nor": 8.12413225863203e-06, "minimalistic": 2.801424916769666e-07, "lavish": 2.2411399334157326e-06, "bud": 2.8014249167696655e-06, "goig": 8.404274750308997e-07, "impressive.you": 5.602849833539331e-07, "live.we": 2.801424916769666e-07, "microwave": 4.762422358508432e-06, "greater": 3.361709900123599e-06, "nonexistent": 1.1205699667078663e-06, "lovin": 8.404274750308997e-07, "route": 9.524844717016864e-06, "evacuate": 5.322707341862365e-06, "canned": 5.0425648501853986e-06, "aa": 2.8014249167696655e-06, "anon": 5.602849833539331e-07, "underwear": 2.1570971859126428e-05, "wisely": 3.361709900123599e-06, "twin": 5.602849833539331e-06, "carrefully": 5.602849833539331e-07, "dedicated": 1.3446839600494396e-05, "cheater": 2.5212824250926993e-06, "tempted": 4.482279866831465e-06, "sync": 2.8014249167696655e-06, "trumps": 5.602849833539331e-07, "kayaking": 1.3166697108817429e-05, "rapids": 2.8014249167696655e-06, "kayak": 1.4007124583848328e-06, "headlights": 3.0815674084466322e-06, "mileage": 3.0815674084466322e-06, "stopping": 3.921994883477532e-06, "mit.he": 2.801424916769666e-07, "you.it": 5.602849833539331e-07, "counry": 5.602849833539331e-07, "tarif": 2.801424916769666e-07, "declare": 5.602849833539331e-07, "bragging": 5.0425648501853986e-06, "rights": 2.2411399334157326e-06, "congrats.i": 1.1205699667078663e-06, "amatures": 2.801424916769666e-07, "poo": 1.1485842158755629e-05, "barefooting": 2.801424916769666e-07, "grief": 5.602849833539331e-06, "93": 3.0815674084466322e-06, "farming": 1.1205699667078663e-06, "canning": 5.602849833539331e-07, "gandma": 5.602849833539331e-07, "spirit": 1.1765984650432595e-05, "ago.my": 2.801424916769666e-07, "politics": 6.443277308570231e-06, "engage": 2.2411399334157326e-06, "objective": 5.602849833539331e-07, "discussion": 2.8014249167696655e-06, "infant": 5.322707341862365e-06, "day-care": 5.602849833539331e-07, "racial": 2.5212824250926993e-06, "tensions": 8.404274750308997e-07, "upper": 4.482279866831465e-06, "was.it": 5.602849833539331e-07, "ravage": 1.1205699667078663e-06, "subtle": 1.6808549500617994e-06, "climb": 1.2326269633786529e-05, "attendee": 5.602849833539331e-07, "conscious": 5.322707341862365e-06, "day-": 5.602849833539331e-07, "shirts": 7.563847275278098e-06, "zip": 7.0035622919241645e-06, "pant": 5.602849833539331e-06, "washroom": 4.2021373751544985e-06, "executives": 1.1205699667078663e-06, "man.tha": 5.602849833539331e-07, "mole": 3.361709900123599e-06, "safari": 5.602849833539331e-06, "underpay": 8.404274750308997e-07, "drawing": 1.4007124583848329e-05, "colgate": 8.404274750308997e-07, "toothpaste": 4.482279866831465e-06, "distress": 1.960997441738766e-06, "blocks": 2.5212824250926993e-06, "cheats": 1.960997441738766e-06, "vp": 1.6808549500617994e-06, "applications": 4.482279866831465e-06, "tantrum": 3.6418523918005656e-06, "behaved": 8.96455973366293e-06, "unruly": 3.0815674084466322e-06, "typical": 4.762422358508432e-06, "threenager": 5.602849833539331e-07, "3ds": 1.4007124583848328e-06, "crystal": 4.762422358508432e-06, "luck.i": 5.602849833539331e-07, "occupied": 6.723419800247198e-06, "baking": 1.5968122025587094e-05, "crypto": 5.602849833539331e-07, "1,500": 5.602849833539331e-07, "mailings": 5.602849833539331e-07, "outdoor": 8.404274750308997e-06, "soulmate": 3.6418523918005656e-06, "36": 3.361709900123599e-06, "pressure": 1.7648976975648894e-05, "c-section": 7.0035622919241645e-06, "chopped": 1.6808549500617994e-06, "tick": 5.322707341862365e-06, "confront": 2.4932681759250024e-05, "chop": 1.1205699667078663e-06, "orientation": 2.8014249167696655e-06, "rainbow": 1.1205699667078663e-06, "wave": 1.2326269633786529e-05, "oral": 3.361709900123599e-06, "trump.i": 2.801424916769666e-07, "years.she": 2.801424916769666e-07, "work.she": 2.801424916769666e-07, "dinamic": 2.801424916769666e-07, "blabbing": 5.602849833539331e-07, "ron": 5.602849833539331e-07, "dawned": 5.602849833539331e-07, "feat": 5.602849833539331e-06, "aspirin": 5.602849833539331e-07, "san": 1.4287267075525296e-05, "diego": 3.6418523918005656e-06, "r": 4.2021373751544985e-06, "tonsilitis": 5.602849833539331e-07, "solid": 1.1485842158755629e-05, "yogurt": 3.6418523918005656e-06, "soups": 5.602849833539331e-07, "injections": 2.801424916769666e-07, "anciptation": 5.602849833539331e-07, "presentations": 1.6808549500617994e-06, "prepping": 1.960997441738766e-06, "slashed": 2.5212824250926993e-06, "hacks": 2.801424916769666e-07, "clicked": 1.960997441738766e-06, "mores": 5.602849833539331e-07, "overdrafted": 1.1205699667078663e-06, "utilities": 1.1205699667078663e-06, "ingrate": 8.404274750308997e-07, "cappuccino": 1.1205699667078663e-06, "anywho": 2.801424916769666e-07, "grumpier": 2.801424916769666e-07, "banned": 1.960997441738766e-06, "phase": 1.0365272192047764e-05, "spell": 6.1631348168932644e-06, "cafeteria": 2.2411399334157326e-06, "downer": 1.960997441738766e-06, "perpetrator": 5.602849833539331e-07, "stead": 2.801424916769666e-07, "grounding": 1.4007124583848328e-06, "destiny": 8.404274750308997e-07, "manifesting": 5.602849833539331e-07, "confiscate": 1.1205699667078663e-06, "failure": 1.3446839600494396e-05, "stared": 5.0425648501853986e-06, "cough": 2.8014249167696655e-06, "go.did": 5.602849833539331e-07, "nerve-racking": 3.0815674084466322e-06, "filth": 8.404274750308997e-07, "cradle": 8.404274750308997e-07, "budgets": 5.602849833539331e-07, "envelopes": 5.602849833539331e-07, "ceos": 1.4007124583848328e-06, "patterns": 2.5212824250926993e-06, "rotten": 1.2326269633786529e-05, "indigestion": 2.2411399334157326e-06, "krakatoa": 2.801424916769666e-07, "erupting": 2.801424916769666e-07, "clouds": 1.960997441738766e-06, "forming": 1.4007124583848328e-06, "thumerstorm": 2.801424916769666e-07, "downpouring": 2.801424916769666e-07, "baseman": 2.801424916769666e-07, "alaska": 8.12413225863203e-06, "taurus": 8.404274750308997e-07, "chalupas": 2.801424916769666e-07, "unsatisfying": 2.801424916769666e-07, "haze": 2.801424916769666e-07, "malpractice": 2.5212824250926993e-06, "egg": 7.563847275278098e-06, "swallowing": 1.4007124583848328e-06, "humor": 3.921994883477532e-06, "rack": 3.6418523918005656e-06, "blush": 1.6808549500617994e-06, "crosswalk": 5.0425648501853986e-06, "cursed": 5.882992325216298e-06, "regretted": 5.0425648501853986e-06, "cursing": 2.2411399334157326e-06, "thanks.i": 2.801424916769666e-07, "recession": 2.8014249167696655e-06, "horizon": 4.482279866831465e-06, "investments": 2.5212824250926993e-06, "do.when": 2.801424916769666e-07, "dozen": 4.482279866831465e-06, "ostrich": 1.1205699667078663e-06, "adventure": 1.5968122025587094e-05, "ostriches": 8.404274750308997e-07, "yo": 1.2606412125463496e-05, "activities": 1.4847552058879229e-05, "aquarium": 3.921994883477532e-06, "bonding": 3.921994883477532e-06, "streaming": 4.762422358508432e-06, "impotence": 2.801424916769666e-07, "popularity": 1.6808549500617994e-06, "unneeded": 8.404274750308997e-07, "expenditures": 5.602849833539331e-07, "rewards": 3.361709900123599e-06, "boredom": 2.2411399334157326e-06, "scorpion": 2.2411399334157326e-06, "speeches": 6.723419800247198e-06, "medication": 1.3446839600494396e-05, "pauses": 2.801424916769666e-07, "jam": 6.443277308570231e-06, "slowing": 5.0425648501853986e-06, "lanes": 3.6418523918005656e-06, "standstill": 8.404274750308997e-07, "situated": 1.4007124583848328e-06, "pancreatitis": 5.602849833539331e-06, "destroying": 2.2411399334157326e-06, "sappy": 1.6808549500617994e-06, "drama": 2.045040189241856e-05, "honet": 2.801424916769666e-07, "cigarette": 5.882992325216298e-06, "session": 6.1631348168932644e-06, "quality": 3.193624405117419e-05, "television": 1.624826451726406e-05, "oled": 2.801424916769666e-07, "powell": 2.801424916769666e-07, "aboout": 8.404274750308997e-07, "background": 4.482279866831465e-06, "jumping": 2.2131256842480358e-05, "dealings": 8.404274750308997e-07, "review": 2.857453415105059e-05, "sylvestre": 8.404274750308997e-07, "16th": 7.0035622919241645e-06, "convertible": 1.6808549500617994e-06, "allergy": 6.1631348168932644e-06, "relieving": 3.6418523918005656e-06, "maximum": 2.2411399334157326e-06, "strive": 3.361709900123599e-06, "sexually": 1.1205699667078663e-06, "active": 1.1765984650432595e-05, "edgy": 1.6808549500617994e-06, "belief": 1.064541468372473e-05, "somethings": 1.4007124583848328e-06, "welldone": 1.1205699667078663e-06, "tools": 1.4847552058879229e-05, "crucial": 4.2021373751544985e-06, "linings": 8.404274750308997e-07, "childbirth": 1.4007124583848328e-06, "instinct": 5.322707341862365e-06, "rolex": 8.404274750308997e-07, "zoo": 2.353196930086519e-05, "diaper": 2.0730544384095528e-05, "mie": 5.602849833539331e-07, "treating": 5.322707341862365e-06, "spa": 3.6418523918005656e-06, "frankly": 3.0815674084466322e-06, "tandem": 4.2021373751544985e-06, "higher-ups": 2.801424916769666e-07, "consisted": 5.602849833539331e-07, "9-15.": 5.602849833539331e-07, "adhd": 1.4007124583848328e-06, "learne": 5.602849833539331e-07, "trauma": 5.882992325216298e-06, "perfume": 6.443277308570231e-06, "manly": 2.2411399334157326e-06, "jimmy": 5.602849833539331e-07, "choo": 2.801424916769666e-07, "tresor": 2.801424916769666e-07, "encouragement": 1.960997441738766e-06, "involving": 1.960997441738766e-06, "preapproval": 1.1205699667078663e-06, "keto": 1.2886554617140462e-05, "cheetos": 2.2411399334157326e-06, "fasting": 4.2021373751544985e-06, "know-": 1.4007124583848328e-06, "theives": 8.404274750308997e-07, "muddy": 2.2411399334157326e-06, "giraffe": 2.8014249167696655e-06, "milestones": 5.602849833539331e-07, "wagon": 3.0815674084466322e-06, "bipolar": 1.960997441738766e-06, "crutial": 5.602849833539331e-07, "enemy": 4.482279866831465e-06, "buzzed": 8.404274750308997e-07, "new-to-me": 2.801424916769666e-07, "sour": 5.0425648501853986e-06, "st": 4.2021373751544985e-06, "jude": 1.960997441738766e-06, "mafe": 2.801424916769666e-07, "involves": 3.361709900123599e-06, "killing": 2.1851114350803394e-05, "cloves": 1.960997441738766e-06, "clove": 5.602849833539331e-07, "basil": 5.602849833539331e-07, "restarts": 1.6808549500617994e-06, "fr": 5.602849833539331e-07, "het": 1.1205699667078663e-06, "exterminator": 4.762422358508432e-06, "that-": 8.404274750308997e-07, "here-": 2.801424916769666e-07, "contributes": 2.801424916769666e-07, "childrens": 4.2021373751544985e-06, "afordable": 2.801424916769666e-07, "shrink": 1.6808549500617994e-06, "coupons": 5.322707341862365e-06, "testt": 5.602849833539331e-07, "washed": 1.064541468372473e-05, "place-": 5.602849833539331e-07, "nicked": 5.602849833539331e-07, "electric": 1.2046127142109562e-05, "'fake": 5.602849833539331e-07, "overcoming": 8.404274750308997e-07, "wee": 4.762422358508432e-06, "thrift": 1.0925557175401697e-05, "stores": 2.2131256842480358e-05, "brands": 3.6418523918005656e-06, "websites": 2.8014249167696655e-06, "walkin": 1.6808549500617994e-06, "mows": 1.1205699667078663e-06, "3am": 1.1205699667078662e-05, "suspense": 2.2411399334157326e-06, "stares": 4.762422358508432e-06, "fixated": 5.602849833539331e-07, "up.\\": 2.801424916769666e-07, "arrested": 2.0170259400741594e-05, "dwi": 8.404274750308997e-07, "rap": 5.0425648501853986e-06, "pump": 1.0085129700370797e-05, "alful": 8.404274750308997e-07, "belonging": 1.960997441738766e-06, "ghetto": 3.361709900123599e-06, "scream-": 5.602849833539331e-07, "in-": 2.2411399334157326e-06, "him-": 5.602849833539331e-07, "haf": 5.602849833539331e-07, "intercom": 1.1205699667078663e-06, "hsd": 2.801424916769666e-07, "mens": 1.1205699667078663e-06, "luther": 2.2411399334157326e-06, "sisnt": 2.801424916769666e-07, "blasting": 1.6808549500617994e-06, "gramma": 2.8014249167696655e-06, "drugged": 2.801424916769666e-07, "shocks": 2.801424916769666e-07, "fas": 5.602849833539331e-07, "outbursts": 2.801424916769666e-07, "shamed": 8.404274750308997e-07, "prek": 1.1205699667078663e-06, "wekk": 2.801424916769666e-07, "necklace": 2.9134819134404525e-05, "10-piano": 5.602849833539331e-07, "13-violin": 5.602849833539331e-07, "instruments": 3.361709900123599e-06, "again-": 5.602849833539331e-07, "wipes": 1.960997441738766e-06, "wipe": 8.684417241985964e-06, "leaks": 1.6808549500617994e-06, "funnest": 8.404274750308997e-07, "exgtra": 2.801424916769666e-07, "80.": 5.602849833539331e-07, "nicest": 5.882992325216298e-06, "batttery": 2.801424916769666e-07, "starter": 1.6808549500617994e-06, "pbs": 1.1205699667078663e-06, "vague": 1.6808549500617994e-06, "daycares": 8.404274750308997e-07, "ensure": 5.882992325216298e-06, "thin": 9.80498720869383e-06, "fitness": 5.0425648501853986e-06, "substitues": 5.602849833539331e-07, "xylitol": 8.404274750308997e-07, "tooth-": 5.602849833539331e-07, "hours-": 2.801424916769666e-07, "regenerates": 2.801424916769666e-07, "pissing": 1.1205699667078663e-06, "kitty": 1.4847552058879229e-05, "yard-": 5.602849833539331e-07, "barrier-": 5.602849833539331e-07, "strangely": 3.6418523918005656e-06, "painted": 7.283704783601131e-06, "wide": 8.684417241985964e-06, "cleanup": 5.602849833539331e-07, "turnout": 2.801424916769666e-07, "pounding": 1.4007124583848328e-06, "worrisome": 4.482279866831465e-06, "someones": 6.443277308570231e-06, "peephole": 2.801424916769666e-07, "laws": 7.0035622919241645e-06, "warranty": 4.482279866831465e-06, "hubby": 1.0925557175401697e-05, "mechanic": 1.9049689434033727e-05, "leaking": 5.602849833539331e-06, "neon": 2.801424916769666e-07, "previously": 1.6808549500617994e-06, "pantry": 1.960997441738766e-06, "brim": 5.602849833539331e-07, "ramen": 1.4567409567202262e-05, "generic": 1.6808549500617994e-06, "neighborgood": 8.404274750308997e-07, "abunch": 2.801424916769666e-07, "tension": 2.8014249167696655e-06, "incher": 1.1205699667078663e-06, "boy-": 2.801424916769666e-07, "shower-": 2.801424916769666e-07, "poorer": 8.404274750308997e-07, "detention": 2.8014249167696655e-06, "deed": 2.2411399334157326e-06, "werent": 7.0035622919241645e-06, "lightening": 6.723419800247198e-06, "xperia": 5.602849833539331e-07, "trillion": 2.2411399334157326e-06, "claim": 4.482279866831465e-06, "tis": 1.1205699667078663e-06, "groundbreaking": 1.1205699667078663e-06, "wile": 2.801424916769666e-07, "features": 4.482279866831465e-06, "eyars": 2.801424916769666e-07, "di": 3.0815674084466322e-06, "mitochondria": 8.404274750308997e-07, "powerhouse": 8.404274750308997e-07, "detailed": 2.5212824250926993e-06, "bio": 5.602849833539331e-07, "memorization": 5.602849833539331e-07, "sester": 2.801424916769666e-07, "taped": 2.8014249167696655e-06, "boot-": 5.602849833539331e-07, "out-": 8.404274750308997e-07, "makees": 5.602849833539331e-07, "donated": 6.1631348168932644e-06, "uniforms": 2.2411399334157326e-06, "e": 9.80498720869383e-06, "designated": 8.404274750308997e-07, "scooter": 3.0815674084466322e-06, "locally": 5.882992325216298e-06, "insanely": 6.723419800247198e-06, "visits": 8.404274750308997e-06, "instincts": 4.482279866831465e-06, "selfless": 1.6808549500617994e-06, "outlook": 6.1631348168932644e-06, "1980": 2.2411399334157326e-06, "sweden": 5.602849833539331e-07, "participating": 2.8014249167696655e-06, "bees": 6.1631348168932644e-06, "focusing": 4.2021373751544985e-06, "rating": 3.921994883477532e-06, "investigated": 5.602849833539331e-07, "generate": 8.404274750308997e-07, "180lbs": 1.1205699667078663e-06, "reall": 1.1205699667078663e-06, "con": 4.762422358508432e-06, "wrongfully": 2.801424916769666e-07, "convicted": 5.602849833539331e-07, "cacme": 2.801424916769666e-07, "ships": 1.1205699667078663e-06, "sickness": 7.283704783601131e-06, "tapped": 1.960997441738766e-06, "dent": 6.387248810234838e-05, "notifying": 3.6418523918005656e-06, "notify": 1.1205699667078663e-06, "lobby": 3.0815674084466322e-06, "3/25": 2.801424916769666e-07, "violin": 2.5212824250926993e-06, "cashiers": 4.482279866831465e-06, "sriracha": 2.2411399334157326e-06, "climbed": 3.361709900123599e-06, "commenced": 1.1205699667078663e-06, "humming": 1.4007124583848328e-06, "stalls": 1.1205699667078663e-06, "comical": 1.4007124583848328e-06, "wasp": 1.6808549500617994e-05, "wasps": 5.602849833539331e-06, "jeez": 7.563847275278098e-06, "noooo": 2.2411399334157326e-06, "warmth": 1.4007124583848328e-06, "tan": 2.2411399334157326e-06, "spotless": 1.4007124583848328e-06, "googling": 1.1205699667078663e-06, "sweatshirt": 8.404274750308997e-07, "waist": 2.2411399334157326e-06, "determined": 1.540783704223316e-05, "tobey": 1.1205699667078663e-06, "mcguire": 1.1205699667078663e-06, "flashback": 1.4007124583848328e-06, "dvd": 2.8014249167696655e-06, "bluray": 5.602849833539331e-07, "workday": 1.4007124583848328e-06, "discount": 9.524844717016864e-06, "listens": 4.482279866831465e-06, "programming": 9.80498720869383e-06, "difficult/": 5.602849833539331e-07, "choir": 1.4007124583848328e-06, "weights": 8.404274750308997e-06, "assurance": 2.5212824250926993e-06, "fibers": 1.4007124583848328e-06, "food/water": 1.1205699667078663e-06, "ritual": 1.1205699667078663e-06, "shaken": 8.404274750308997e-06, "bathrooms": 2.8014249167696655e-06, "notifications": 1.6808549500617994e-06, "lawyer/": 2.801424916769666e-07, "hulk": 3.6418523918005656e-06, "felling": 3.6418523918005656e-06, "shoulders": 7.843989766955064e-06, "reaally": 8.404274750308997e-07, "insurgency": 1.4007124583848328e-06, "sandstorm": 1.4007124583848328e-06, "steam": 8.684417241985964e-06, "congraz": 5.602849833539331e-07, "2015": 1.4007124583848328e-06, "navy": 1.0085129700370797e-05, "eligible": 3.0815674084466322e-06, "creating": 4.482279866831465e-06, "kills": 2.5212824250926993e-06, "ambulance": 5.322707341862365e-06, "tougher": 2.8014249167696655e-06, "honesty": 5.0425648501853986e-06, "shriek": 1.1205699667078663e-06, "gibberish": 2.801424916769666e-07, "smacked": 6.1631348168932644e-06, "scarring": 2.801424916769666e-07, "temptation": 3.921994883477532e-06, "payed": 1.1205699667078662e-05, "fungus": 2.2411399334157326e-06, "fatal": 2.5212824250926993e-06, "injuries": 8.96455973366293e-06, "crosses": 1.1205699667078663e-06, "wsa": 2.2411399334157326e-06, "semi": 6.443277308570231e-06, "offs": 4.2021373751544985e-06, "upse": 1.1205699667078663e-06, "maxxed": 2.801424916769666e-07, "points": 1.0085129700370797e-05, "lates": 2.801424916769666e-07, "absences": 2.801424916769666e-07, "comforts": 1.4007124583848328e-06, "bichon": 2.801424916769666e-07, "frise": 2.801424916769666e-07, "letdown": 3.0815674084466322e-06, "framed": 1.6808549500617994e-06, "leagure": 5.602849833539331e-07, "crab": 4.482279866831465e-06, "crawfish": 5.602849833539331e-07, "temptations": 2.2411399334157326e-06, "carbs": 8.12413225863203e-06, "accurately": 5.602849833539331e-07, "gamechanger": 5.602849833539331e-07, "27": 3.0815674084466322e-06, "frequent": 5.602849833539331e-06, "verything": 2.801424916769666e-07, "singers": 3.361709900123599e-06, "sae": 5.602849833539331e-07, "singer": 8.684417241985964e-06, "bryan": 2.801424916769666e-07, "adams": 2.801424916769666e-07, "busiest": 4.2021373751544985e-06, "assured": 1.1485842158755629e-05, "significantly": 2.5212824250926993e-06, "circumstances": 8.12413225863203e-06, "overcharged": 7.843989766955064e-06, "hassle": 8.96455973366293e-06, "tailgating": 1.6808549500617994e-06, "prom": 8.684417241985964e-06, "regularly": 1.5687979533910127e-05, "senses": 1.6808549500617994e-06, "invade": 8.404274750308997e-07, "backlash": 5.602849833539331e-07, "checkout": 1.1205699667078662e-05, "lul": 1.1205699667078663e-06, "apocalypse": 3.0815674084466322e-06, "flashlights": 2.5212824250926993e-06, "weapons": 1.960997441738766e-06, "solar": 3.361709900123599e-06, "panels": 2.801424916769666e-07, "frequency": 5.602849833539331e-07, "itinerary": 2.801424916769666e-07, "inspired": 1.0925557175401697e-05, "lowkey": 2.2411399334157326e-06, "unachievable": 5.602849833539331e-07, "miata": 2.801424916769666e-07, "productive": 1.2886554617140462e-05, "hidden": 8.684417241985964e-06, "le": 2.801424916769666e-07, "shrimp": 4.482279866831465e-06, "curves": 5.602849833539331e-07, "scallop": 2.801424916769666e-07, "scampi": 2.801424916769666e-07, "frozen": 8.684417241985964e-06, "aggravting": 2.801424916769666e-07, "comfie": 5.602849833539331e-07, "beergut": 5.602849833539331e-07, "stumbled": 6.1631348168932644e-06, "supervisory": 8.404274750308997e-07, "\u2019": 1.876954694235676e-05, "investing": 5.602849833539331e-06, "grease": 3.921994883477532e-06, "sweetest": 1.2886554617140462e-05, "merchandise": 1.1205699667078663e-06, "tags": 5.602849833539331e-07, "product": 1.0365272192047764e-05, "manually": 1.4007124583848328e-06, "produced": 1.4007124583848328e-06, "pilot": 5.882992325216298e-06, "skies": 5.602849833539331e-07, "flown": 7.843989766955064e-06, "freeing": 2.2411399334157326e-06, "voicemail": 8.404274750308997e-07, "raves": 1.6808549500617994e-06, "tody": 5.602849833539331e-07, "transferring": 2.2411399334157326e-06, "negligent": 2.801424916769666e-07, "much/": 2.801424916769666e-07, "lucks": 8.404274750308997e-07, "sa": 1.960997441738766e-06, "carton": 3.361709900123599e-06, "rip": 1.6808549500617994e-05, "c'mon": 1.6808549500617994e-06, "excused": 5.602849833539331e-07, "smores": 2.2411399334157326e-06, "fishbowl": 1.1205699667078663e-06, "beta": 4.762422358508432e-06, "froze": 4.762422358508432e-06, "neutral": 2.2411399334157326e-06, "highly": 1.3166697108817429e-05, "unlikely": 3.6418523918005656e-06, "classic": 2.0170259400741594e-05, "brawl": 1.1205699667078663e-06, "vote": 3.361709900123599e-06, "councilwoman": 2.801424916769666e-07, "disorderly": 2.801424916769666e-07, "vegan": 1.5687979533910127e-05, "moral": 2.8014249167696655e-06, "ears": 8.404274750308997e-06, "wihtout": 2.801424916769666e-07, "locks": 3.921994883477532e-06, "kiids": 5.602849833539331e-07, "registering": 1.4007124583848328e-06, "jhope": 2.801424916769666e-07, "robust": 2.801424916769666e-07, "spincah": 5.602849833539331e-07, "alfredo": 3.361709900123599e-06, "spinach": 1.6808549500617994e-06, "willpower": 3.0815674084466322e-06, "recreating": 5.602849833539331e-07, "likeable": 5.602849833539331e-07, "dyslexic": 5.602849833539331e-07, "undiagnosed": 5.602849833539331e-07, "mortifying": 1.960997441738766e-06, "begins": 3.361709900123599e-06, "judging": 3.6418523918005656e-06, "headhunting": 1.1205699667078663e-06, "weighing": 3.6418523918005656e-06, "pros": 2.5212824250926993e-06, "cons": 1.4007124583848328e-06, "weird/crazy": 5.602849833539331e-07, "deep/dark": 5.602849833539331e-07, "web": 6.1631348168932644e-06, "hitmen": 1.6808549500617994e-06, "supposedly": 1.960997441738766e-06, "convincing": 2.8014249167696655e-06, "troubles": 1.1485842158755629e-05, "surger": 2.801424916769666e-07, "ulcer": 5.602849833539331e-07, "girlfiend": 3.921994883477532e-06, "portability": 5.602849833539331e-07, "gross.i": 5.602849833539331e-07, "tegether": 5.602849833539331e-07, "manages": 2.2411399334157326e-06, "ben": 8.12413225863203e-06, "fulltime": 3.0815674084466322e-06, "chow": 1.1205699667078663e-06, "watered": 5.602849833539331e-07, "chipotle": 7.0035622919241645e-06, "themself": 2.2411399334157326e-06, "livable": 1.4007124583848328e-06, "washington": 1.1205699667078662e-05, "wing": 5.322707341862365e-06, "weddings": 3.6418523918005656e-06, "irk": 8.404274750308997e-07, "quarter": 6.723419800247198e-06, "pounders": 1.1205699667078663e-06, "dice": 5.602849833539331e-07, "5k": 6.1631348168932644e-06, "stocks": 5.0425648501853986e-06, "1k": 1.6808549500617994e-06, "bottom": 1.876954694235676e-05, "throwback": 3.361709900123599e-06, "restuarant": 1.4007124583848328e-06, "chorros": 2.801424916769666e-07, "batches": 2.801424916769666e-07, "instructor": 1.2606412125463496e-05, "elses": 8.404274750308997e-06, "bump": 6.443277308570231e-06, "bungee": 7.283704783601131e-06, "borthering": 1.1205699667078663e-06, "prices": 1.624826451726406e-05, "troubling": 3.0815674084466322e-06, "interveiws": 5.602849833539331e-07, "produt": 2.801424916769666e-07, "nestle": 2.801424916769666e-07, "possibilities": 2.8014249167696655e-06, "bahamas": 1.2326269633786529e-05, "parasailing": 1.6808549500617994e-06, "bewildered": 1.1205699667078663e-06, "dessert": 1.0365272192047764e-05, "kinky": 1.1205699667078663e-06, "broadway": 5.322707341862365e-06, "manufacturer": 2.801424916769666e-07, "becomes": 1.0365272192047764e-05, "drag": 8.684417241985964e-06, "overheard": 6.443277308570231e-06, "cystic": 1.6808549500617994e-06, "fibrosis": 1.6808549500617994e-06, "viewing": 1.4007124583848328e-06, "superman": 1.4007124583848328e-06, "breats": 2.801424916769666e-07, "impersonal": 2.801424916769666e-07, "grader": 1.6808549500617994e-06, "studies": 8.684417241985964e-06, "communication": 9.244702225339897e-06, "pajamas": 6.443277308570231e-06, "formula": 5.0425648501853986e-06, "organizations": 1.960997441738766e-06, "savers": 1.1205699667078663e-06, "charitable": 1.6808549500617994e-06, "volunteers": 2.801424916769666e-07, "participates": 2.801424916769666e-07, "strep": 4.482279866831465e-06, "swab": 1.6808549500617994e-06, "gag": 1.960997441738766e-06, "tug": 1.4007124583848328e-06, "wahile": 5.602849833539331e-07, "rough-house": 2.801424916769666e-07, "whining": 1.4007124583848328e-06, "beem": 1.1205699667078663e-06, "streamlined": 5.602849833539331e-07, "frustated": 8.404274750308997e-07, "pm": 4.482279866831465e-06, "curtains": 3.6418523918005656e-06, "delivery": 3.725895139303655e-05, "stove": 4.762422358508432e-06, "connect": 5.0425648501853986e-06, "plug": 8.404274750308997e-07, "hammer": 4.2021373751544985e-06, "petty": 4.482279866831465e-06, "pplace": 2.801424916769666e-07, "unahtorized": 2.801424916769666e-07, "tracks": 3.361709900123599e-06, "estranged": 2.5212824250926993e-06, "insulted": 2.8014249167696655e-06, "ir": 2.5212824250926993e-06, "nearest": 4.482279866831465e-06, "collectors": 1.6808549500617994e-06, "sobbing": 5.602849833539331e-07, "hysterically": 2.801424916769666e-07, "pre-order": 1.4007124583848328e-06, "timezones": 2.801424916769666e-07, "badge": 2.8014249167696655e-06, "leftovers": 2.1570971859126428e-05, "daring": 2.5212824250926993e-06, "denying": 2.8014249167696655e-06, "author": 4.762422358508432e-06, "eternal": 1.4007124583848328e-06, "cliff-hanger": 5.602849833539331e-07, "warms": 2.5212824250926993e-06, "exroommate": 8.404274750308997e-07, "threaten": 8.404274750308997e-07, "grey": 3.6418523918005656e-06, "moth": 1.960997441738766e-06, "burritos": 3.361709900123599e-06, "sofritas": 2.801424916769666e-07, "statewide": 1.6808549500617994e-06, "licensing": 4.482279866831465e-06, "rates": 8.404274750308997e-06, "spoils": 5.602849833539331e-07, "bowls": 3.6418523918005656e-06, "pho": 4.482279866831465e-06, "mile": 2.437239677589609e-05, "candles": 6.723419800247198e-06, "crumbs": 5.602849833539331e-07, "9pm": 8.404274750308997e-07, "army": 1.9049689434033727e-05, "popsicles": 3.6418523918005656e-06, "bagel": 5.602849833539331e-07, "toaster": 2.801424916769666e-07, "strudel": 2.801424916769666e-07, "services": 1.0365272192047764e-05, "stops": 1.2046127142109562e-05, "wanders": 2.801424916769666e-07, "clearance": 1.0365272192047764e-05, "aisles": 2.8014249167696655e-06, "gadgets": 5.602849833539331e-07, "slot": 5.602849833539331e-06, "machines": 5.322707341862365e-06, "enabler": 1.4007124583848328e-06, "democrats": 6.723419800247198e-06, "dims": 2.801424916769666e-07, "resolution": 2.2411399334157326e-06, "technicians": 2.2411399334157326e-06, "shouldn": 5.602849833539331e-07, "aren": 1.4007124583848328e-06, "providing": 4.762422358508432e-06, "succeeded": 2.5212824250926993e-06, "waitlisted": 2.801424916769666e-07, "weigh": 3.921994883477532e-06, "devoted": 5.322707341862365e-06, "approaching": 1.1205699667078662e-05, "dreaded": 2.2411399334157326e-06, "southeast": 1.4007124583848328e-06, "testing": 1.0365272192047764e-05, "prestigious": 9.524844717016864e-06, "foundation": 1.4007124583848328e-06, "stages": 1.4007124583848328e-06, "3/hour": 2.801424916769666e-07, "haven": 2.801424916769666e-07, "strawberry": 8.12413225863203e-06, "shortcake": 5.0425648501853986e-06, "creamsicles": 1.1205699667078663e-06, "wer": 8.404274750308997e-07, "cent": 1.1205699667078663e-06, "possums": 2.8014249167696655e-06, "handsome": 1.6808549500617994e-06, "toned": 1.6808549500617994e-06, "70lbs": 5.602849833539331e-07, "fool": 1.8489404450679794e-05, "armed": 3.0815674084466322e-06, "hmmm": 5.882992325216298e-06, "unpleasant": 1.0085129700370797e-05, "2am": 3.921994883477532e-06, "wracking": 1.9329831925710694e-05, "targets": 1.4007124583848328e-06, "stil": 3.361709900123599e-06, "pregnancies": 8.404274750308997e-07, "sweats": 1.6808549500617994e-06, "neve": 8.404274750308997e-07, "money-obsessed": 2.801424916769666e-07, "earning": 6.1631348168932644e-06, "valentine": 3.6418523918005656e-06, "infiniti": 2.801424916769666e-07, "anyine": 5.602849833539331e-07, "expecially": 2.801424916769666e-07, "drains": 1.1205699667078663e-06, "river": 8.404274750308997e-06, "floods": 3.361709900123599e-06, "iron": 4.2021373751544985e-06, "digest": 2.801424916769666e-07, "gluttony": 1.1205699667078663e-06, "placement": 3.361709900123599e-06, "granny": 3.6418523918005656e-06, "dafe": 5.602849833539331e-07, "raptors": 1.1205699667078663e-06, "contentment": 1.4007124583848328e-06, "commendable": 2.8014249167696655e-06, "frantic": 1.1205699667078663e-06, "porsches": 2.801424916769666e-07, "hike": 1.5127694550556196e-05, "trail": 1.2046127142109562e-05, "mi": 5.602849833539331e-07, "confession": 2.2411399334157326e-06, "overeating": 8.404274750308997e-07, "marginally": 8.404274750308997e-07, "submit": 5.0425648501853986e-06, "exquisite": 5.602849833539331e-07, "fur": 5.602849833539331e-06, "etsy": 5.602849833539331e-07, "shove": 1.4007124583848328e-06, "sworn": 1.960997441738766e-06, "primo": 8.404274750308997e-07, "facebooking": 5.602849833539331e-07, "recommendation": 2.5212824250926993e-06, "metoo": 2.801424916769666e-07, "sweaty": 7.843989766955064e-06, "uncontrollably": 1.1205699667078663e-06, "vows": 2.8014249167696655e-06, "ove": 5.602849833539331e-07, "dramas": 3.361709900123599e-06, "cliffhanger": 1.4007124583848328e-06, "addicting": 3.0815674084466322e-06, "invention": 1.1205699667078663e-06, "sitter": 3.921994883477532e-06, "warmed": 1.6808549500617994e-06, "loney": 8.404274750308997e-07, "murdered": 3.0815674084466322e-06, "jeopardize": 1.4007124583848328e-06, "diabetes": 1.064541468372473e-05, "mid-60": 1.1205699667078663e-06, "veggies": 6.443277308570231e-06, "sneaking": 4.2021373751544985e-06, "desserts": 4.2021373751544985e-06, "hampered": 2.801424916769666e-07, "medications": 3.921994883477532e-06, "development": 4.482279866831465e-06, "time-tested": 5.602849833539331e-07, "annoyances": 5.602849833539331e-07, "grilling": 2.8014249167696655e-06, "grains": 2.801424916769666e-07, "gravel": 2.5212824250926993e-06, "geting": 1.1205699667078663e-06, "jus": 2.801424916769666e-07, "adapting": 2.8014249167696655e-06, "neigbors": 5.602849833539331e-07, "otems": 5.602849833539331e-07, "staff": 1.2326269633786529e-05, "plants": 1.6808549500617994e-05, "insidious": 3.0815674084466322e-06, "scaredy": 2.5212824250926993e-06, "shift": 1.9890116909064628e-05, "undersatnd": 5.602849833539331e-07, "homeeeee": 2.801424916769666e-07, "smokey": 5.602849833539331e-07, "4runner": 2.2411399334157326e-06, "curry": 1.960997441738766e-06, "ankles": 2.5212824250926993e-06, "faimly": 5.602849833539331e-07, "dan": 1.4007124583848328e-06, "gilbert": 2.801424916769666e-07, "moneys": 1.4007124583848328e-06, "absent": 1.960997441738766e-06, "minded-ly": 2.801424916769666e-07, "still-": 2.801424916769666e-07, "blatant": 1.6808549500617994e-06, "ait": 1.6808549500617994e-06, "disabilities": 1.1205699667078663e-06, "deceased": 3.0815674084466322e-06, "pallbearer": 5.602849833539331e-07, "avoiding": 5.602849833539331e-06, "overthinking": 1.1205699667078663e-06, "rises": 1.1205699667078663e-06, "metabolism": 1.6808549500617994e-06, "snuggle": 6.1631348168932644e-06, "20th": 4.2021373751544985e-06, "leery": 1.960997441738766e-06, "necessities": 3.921994883477532e-06, "nba": 1.960997441738766e-06, "illinois": 8.404274750308997e-07, "showered": 1.4007124583848328e-06, "ninja": 1.6808549500617994e-06, "gabe": 1.1205699667078663e-06, "canine": 5.602849833539331e-07, "well-built": 1.1205699667078663e-06, "rambunctious": 1.6808549500617994e-06, "distractions": 8.404274750308997e-07, "hippies": 5.602849833539331e-07, "presenting": 1.1205699667078662e-05, "exhusband": 1.6808549500617994e-06, "soldier": 1.4007124583848328e-06, "unlike": 4.762422358508432e-06, "military": 1.960997441738766e-05, "wives": 1.960997441738766e-06, "dazed": 2.801424916769666e-07, "trey": 5.602849833539331e-07, "fitty": 5.602849833539331e-07, "ew": 1.1485842158755629e-05, "napkin": 1.960997441738766e-06, "imaginary": 1.4007124583848328e-06, "derps": 5.602849833539331e-07, "compels": 2.801424916769666e-07, "kinder": 1.1205699667078663e-06, "inflation": 5.602849833539331e-07, "overshares": 5.602849833539331e-07, "hugs": 7.283704783601131e-06, "bil": 2.801424916769666e-07, "stamp": 5.882992325216298e-06, "ambulances": 2.801424916769666e-07, "antique": 6.1631348168932644e-06, "cap": 2.8014249167696655e-06, "crusty": 2.801424916769666e-07, "montly": 2.801424916769666e-07, "ooo": 5.0425648501853986e-06, "partyyyyy": 5.602849833539331e-07, "mystic": 1.4007124583848328e-06, "ct.": 2.801424916769666e-07, "beaten": 8.96455973366293e-06, "brazilian": 5.602849833539331e-07, "slower": 5.322707341862365e-06, "weekdays": 1.960997441738766e-06, "noticing": 2.8014249167696655e-06, "marrying": 3.0815674084466322e-06, "long-term": 1.4007124583848328e-06, "wich": 5.602849833539331e-07, "shining": 2.437239677589609e-05, "presidency": 3.921994883477532e-06, "appetite": 9.244702225339897e-06, "attempting": 3.361709900123599e-06, "restrooms": 1.960997441738766e-06, "traverse": 5.602849833539331e-07, "rumors": 3.6418523918005656e-06, "stone": 3.921994883477532e-06, "deadly": 6.723419800247198e-06, "perks": 2.5212824250926993e-06, "experienec": 5.602849833539331e-07, "brighter": 3.921994883477532e-06, "gluten": 1.1485842158755629e-05, "um": 2.8014249167696655e-06, "slot-": 2.801424916769666e-07, "drain": 4.482279866831465e-06, "fierce": 3.0815674084466322e-06, "responding": 3.6418523918005656e-06, "nonsense": 8.404274750308997e-07, "funerals": 1.960997441738766e-06, "unbmilical": 5.602849833539331e-07, "stump": 1.1205699667078663e-06, "ne": 1.1205699667078663e-06, "w": 1.960997441738766e-06, "mcnuggets": 8.404274750308997e-07, "chart": 8.404274750308997e-07, "rooming": 2.801424916769666e-07, "hires": 2.801424916769666e-07, "cheered": 2.5212824250926993e-06, "alarming": 2.5212824250926993e-06, "anti": 1.4007124583848328e-06, "abortion": 2.801424916769666e-07, "wowed": 2.2411399334157326e-06, "fender": 4.762422358508432e-06, "bender": 4.2021373751544985e-06, "needing": 1.1485842158755629e-05, "rountine": 2.801424916769666e-07, "print": 5.0425648501853986e-06, "album": 2.7453964184342725e-05, "claims": 3.921994883477532e-06, "shrug": 5.602849833539331e-07, "query": 2.801424916769666e-07, "classmates": 1.3166697108817429e-05, "leaf": 2.2411399334157326e-06, "vowed": 1.1205699667078663e-06, "unethical": 1.1205699667078663e-06, "testify": 1.960997441738766e-06, "offence": 1.4007124583848328e-06, "proof": 6.443277308570231e-06, "instructed": 8.404274750308997e-07, "permission": 5.882992325216298e-06, "hardwork": 2.5212824250926993e-06, "broked": 1.4007124583848328e-06, "everyonw": 1.1205699667078663e-06, "macau": 5.602849833539331e-07, "religious": 8.12413225863203e-06, "contestable": 2.801424916769666e-07, "err": 2.801424916769666e-07, "colleges": 3.6418523918005656e-06, "exile": 1.1205699667078663e-06, "jams": 2.801424916769666e-07, "expierence": 2.801424916769666e-07, "kiddo": 2.8014249167696655e-06, "d'oh": 5.602849833539331e-07, "celebration": 7.563847275278098e-06, "fuel": 5.602849833539331e-06, "chevrolet": 2.8014249167696655e-06, "suburban": 1.6808549500617994e-06, "sharing": 1.4847552058879229e-05, "barbie": 5.602849833539331e-07, "edition": 1.960997441738766e-06, "ear": 2.0170259400741594e-05, "suitcase": 3.6418523918005656e-06, "update/upgrade": 2.801424916769666e-07, "loop": 1.4007124583848328e-06, "tricky": 5.0425648501853986e-06, "procedures": 8.404274750308997e-07, "defended": 3.361709900123599e-06, "meself": 5.602849833539331e-07, "assumed": 5.322707341862365e-06, "pining": 1.1205699667078663e-06, "convinved": 5.602849833539331e-07, "streak": 3.6418523918005656e-06, "asus": 2.801424916769666e-07, "gracie": 1.1205699667078663e-06, "qualifications": 2.8014249167696655e-06, "qualification": 1.6808549500617994e-06, "butterfly": 3.0815674084466322e-06, "swimmer": 4.2021373751544985e-06, "denies": 8.404274750308997e-07, "heirloom": 4.762422358508432e-06, "jeweled": 2.801424916769666e-07, "renew": 5.882992325216298e-06, "hamster": 1.4567409567202262e-05, "unfortunatly": 1.4007124583848328e-06, "apprecite": 1.4007124583848328e-06, "practical": 3.6418523918005656e-06, "appealing": 1.960997441738766e-06, "freezer": 5.602849833539331e-06, "toiletries": 2.801424916769666e-07, "dota": 1.1205699667078663e-06, "teammates": 3.6418523918005656e-06, "obvious": 4.2021373751544985e-06, "marijuana": 4.2021373751544985e-06, "hambugger": 5.602849833539331e-07, "uncalled": 1.960997441738766e-06, "unprofessional": 3.6418523918005656e-06, "eyeglasses": 2.801424916769666e-07, "milleage": 5.602849833539331e-07, "bouncing": 4.762422358508432e-06, "target": 1.0925557175401697e-05, "bluetooth": 1.4007124583848328e-06, "shipping": 7.563847275278098e-06, "cloudy": 6.443277308570231e-06, "mist": 5.602849833539331e-07, "opens": 9.244702225339897e-06, "decicated": 5.602849833539331e-07, "kudos": 4.2021373751544985e-06, "40000usd": 2.801424916769666e-07, "values": 6.1631348168932644e-06, "confide": 5.322707341862365e-06, "wednesday": 1.2046127142109562e-05, "hump": 1.4007124583848328e-06, "weeked": 1.6808549500617994e-06, "burrito": 6.723419800247198e-06, "refried": 2.801424916769666e-07, "guacamole": 2.8014249167696655e-06, "grossest": 4.762422358508432e-06, "amidst": 8.404274750308997e-07, "spate": 5.602849833539331e-07, "marital": 5.602849833539331e-07, "synchronizing": 2.801424916769666e-07, "talents": 8.12413225863203e-06, "newly": 4.482279866831465e-06, "waves": 7.563847275278098e-06, "demanded": 5.322707341862365e-06, "certify": 5.602849833539331e-07, "effortless": 8.404274750308997e-07, "quited": 2.801424916769666e-07, "pistol": 8.404274750308997e-07, "rocker": 2.801424916769666e-07, "c+": 2.801424916769666e-07, "financials": 2.2411399334157326e-06, "cloths": 3.0815674084466322e-06, "buttercream": 5.602849833539331e-07, "frosting": 2.801424916769666e-07, "slots": 8.404274750308997e-07, "behaviour": 1.4007124583848328e-06, "religion": 3.361709900123599e-06, "desirable": 8.404274750308997e-07, "plot": 4.482279866831465e-06, "mechanics": 4.482279866831465e-06, "sake": 8.96455973366293e-06, "fainted": 4.762422358508432e-06, "lonesome": 9.244702225339897e-06, "covering": 5.0425648501853986e-06, "polished": 2.801424916769666e-07, "paragliding": 1.4007124583848328e-06, "cases": 5.322707341862365e-06, "scuffed": 1.4007124583848328e-06, "preference": 2.8014249167696655e-06, "fathers": 8.684417241985964e-06, "sats": 4.762422358508432e-06, "homless": 1.1205699667078663e-06, "absoltuely": 5.602849833539331e-07, "disturb": 1.1205699667078663e-06, "trends": 2.5212824250926993e-06, "texting": 2.129082936744946e-05, "hurrt": 5.602849833539331e-07, "sprain": 2.2411399334157326e-06, "macan": 8.404274750308997e-07, "realizes": 2.5212824250926993e-06, "tech": 1.6528407008941027e-05, "knowledgeable": 5.602849833539331e-07, "limitied": 5.602849833539331e-07, "models": 1.960997441738766e-06, "sophisticated": 5.602849833539331e-07, "enthusiasts": 2.801424916769666e-07, "visitied": 5.602849833539331e-07, "drunken": 7.283704783601131e-06, "outgrow": 5.602849833539331e-07, "realise": 3.921994883477532e-06, "definitley": 1.4007124583848328e-06, "skateboard": 1.2886554617140462e-05, "stepfather": 1.1205699667078663e-06, "hesitate": 1.960997441738766e-06, "completly": 3.0815674084466322e-06, "1am": 2.2411399334157326e-06, "effects": 1.0365272192047764e-05, "pos": 5.602849833539331e-07, "shockingly": 5.602849833539331e-07, "kingdom": 2.2411399334157326e-06, "dinosaur": 3.0815674084466322e-06, "punks": 8.404274750308997e-07, "keyed": 5.602849833539331e-06, "performing": 6.1631348168932644e-06, "bark": 8.404274750308997e-06, "alwayd": 5.602849833539331e-07, "blues": 5.602849833539331e-07, "pimple": 4.482279866831465e-06, "teasing": 2.2411399334157326e-06, "maturity": 1.4007124583848328e-06, "pestering": 8.404274750308997e-07, "are't": 5.602849833539331e-07, "gestures": 1.1205699667078663e-06, "apologized": 1.4287267075525296e-05, "other-": 2.801424916769666e-07, "dishonor": 5.602849833539331e-07, "fridaaay": 1.1205699667078663e-06, "fridays": 4.482279866831465e-06, "sixteen": 1.1205699667078663e-06, "tuesdays": 2.2411399334157326e-06, "kangaroo": 1.1205699667078663e-06, "agruement": 5.602849833539331e-07, "convince": 8.12413225863203e-06, "10hts": 5.602849833539331e-07, "suppis": 2.801424916769666e-07, "appartment": 1.1765984650432595e-05, "theyprobably": 5.602849833539331e-07, "certificate": 3.0815674084466322e-06, "fridayyyyyyy": 2.801424916769666e-07, "oprah": 2.801424916769666e-07, "importante": 5.602849833539331e-07, "salary": 1.1205699667078662e-05, "collegues": 8.404274750308997e-07, "puerto": 1.4007124583848328e-06, "rico": 1.4007124583848328e-06, "ferrero": 5.602849833539331e-07, "rocher": 5.602849833539331e-07, "worm": 3.361709900123599e-06, "fda": 5.602849833539331e-07, "smack": 9.80498720869383e-06, "borred": 1.1205699667078663e-06, "whut": 5.602849833539331e-07, "gracious": 1.6808549500617994e-06, "lent": 2.1851114350803394e-05, "opportunities": 1.2046127142109562e-05, "fantacy": 5.602849833539331e-07, "watches": 1.6808549500617994e-06, "worries": 1.1485842158755629e-05, "it/": 1.960997441738766e-06, "upside": 6.723419800247198e-06, "diy": 2.2411399334157326e-06, "flower": 8.12413225863203e-06, "arrangements": 3.0815674084466322e-06, "reception": 6.1631348168932644e-06, "cd": 7.563847275278098e-06, "stereo": 3.921994883477532e-06, "aux": 2.801424916769666e-07, "balloons": 4.2021373751544985e-06, "polishing": 2.2411399334157326e-06, "dealines": 8.404274750308997e-07, "deadlines": 8.404274750308997e-07, "satisfaction": 4.482279866831465e-06, "editor": 1.4007124583848328e-06, "pages": 3.0815674084466322e-06, "occasions": 4.482279866831465e-06, "hermit": 4.2021373751544985e-06, "wyoming": 5.602849833539331e-07, "fixes": 1.6808549500617994e-06, "parenthood": 1.1205699667078663e-06, "properties": 3.361709900123599e-06, "clubhouse": 8.404274750308997e-07, "...................": 5.602849833539331e-07, "swimsuit": 5.322707341862365e-06, "toothache": 5.0425648501853986e-06, "hrmmm": 8.404274750308997e-07, "rodent": 5.602849833539331e-07, "luxury": 2.5212824250926993e-06, "pffft": 2.801424916769666e-07, "800": 1.4287267075525296e-05, "comp": 1.6808549500617994e-06, "programs": 1.960997441738766e-06, "compass": 2.801424916769666e-07, "ady": 5.602849833539331e-07, "afterall": 1.960997441738766e-06, "overspend": 1.4007124583848328e-06, "ittle": 5.602849833539331e-07, "daycation": 5.602849833539331e-07, "relaxation": 6.723419800247198e-06, "seraching": 5.602849833539331e-07, "mesmerized": 1.6808549500617994e-06, "sung": 8.404274750308997e-07, "randoms": 2.801424916769666e-07, "website": 1.4007124583848329e-05, "pairs": 3.361709900123599e-06, "televisions": 1.1205699667078663e-06, "ahhhh": 2.8014249167696655e-06, "skunk": 9.524844717016864e-06, "spotted": 3.921994883477532e-06, "her/him": 5.602849833539331e-07, "scurry": 5.602849833539331e-07, "frighten": 2.5212824250926993e-06, "skunks": 8.404274750308997e-07, "deaf": 3.0815674084466322e-06, "late-": 2.801424916769666e-07, "mrs": 1.1205699667078663e-06, "goodness-": 2.801424916769666e-07, "fruit": 1.064541468372473e-05, "satellite": 2.5212824250926993e-06, "bold": 4.762422358508432e-06, "to/from": 5.602849833539331e-07, "embarrased": 7.563847275278098e-06, "pre-k.": 5.602849833539331e-07, "redskin": 5.602849833539331e-07, "lifelong": 2.2411399334157326e-06, "critter": 1.960997441738766e-06, "cardinals": 5.602849833539331e-07, "hsp": 2.801424916769666e-07, "coco": 2.801424916769666e-07, "payroll": 2.801424916769666e-07, "evaluated": 1.6808549500617994e-06, "trashcan": 1.1205699667078663e-06, "drum": 2.2411399334157326e-06, "aback": 4.2021373751544985e-06, "dogs-": 2.801424916769666e-07, "druuuuuunk": 2.801424916769666e-07, "salon": 3.6418523918005656e-06, "dog-": 5.602849833539331e-07, "many-": 2.801424916769666e-07, "waddle": 1.1205699667078663e-06, "attended": 9.524844717016864e-06, "kindargerteen": 2.801424916769666e-07, "2002.": 2.801424916769666e-07, "lonley": 3.361709900123599e-06, "retaliate": 1.960997441738766e-06, "neighbour": 7.0035622919241645e-06, "exprerience": 5.602849833539331e-07, "clumsy": 4.482279866831465e-06, "whatsoever": 2.5212824250926993e-06, "constant": 7.0035622919241645e-06, "nagging": 3.921994883477532e-06, "cozumel": 4.2021373751544985e-06, "miniature": 1.4007124583848328e-06, "pinscher": 8.404274750308997e-07, "intervene": 1.4007124583848328e-06, "hawaiian": 2.5212824250926993e-06, "ham": 4.762422358508432e-06, "pineapple": 8.684417241985964e-06, "patients": 1.3166697108817429e-05, "published": 8.96455973366293e-06, "counseling": 6.723419800247198e-06, "hounded": 1.1205699667078663e-06, "pitching": 2.5212824250926993e-06, "unrealistic": 1.1205699667078663e-06, "salespeople": 8.404274750308997e-07, "abc": 1.6808549500617994e-06, "bugged": 2.2411399334157326e-06, "tongue": 7.0035622919241645e-06, "eerie": 2.8014249167696655e-06, "algebra": 6.443277308570231e-06, "gpa": 1.2326269633786529e-05, "scuba": 3.0815674084466322e-06, "sharks": 8.12413225863203e-06, "piss-of": 5.602849833539331e-07, "aspect": 3.361709900123599e-06, "collusion": 2.801424916769666e-07, "underminding": 2.801424916769666e-07, "mer": 5.602849833539331e-07, "days.on": 5.602849833539331e-07, "funk": 5.602849833539331e-07, "omar": 1.1205699667078663e-06, "yes.they": 2.801424916769666e-07, "deceased.we": 2.801424916769666e-07, "budgeting": 1.6808549500617994e-06, "runs": 1.3446839600494396e-05, "noon": 3.0815674084466322e-06, "apprehension": 1.960997441738766e-06, "best.i": 5.602849833539331e-07, "accomplish": 1.624826451726406e-05, "you.you": 1.4007124583848328e-06, "morals": 3.0815674084466322e-06, "overqualified": 2.801424916769666e-07, "loterry": 5.602849833539331e-07, "trim": 3.921994883477532e-06, "designer": 2.5212824250926993e-06, "loser": 6.443277308570231e-06, "cries": 5.322707341862365e-06, "dunno": 2.2411399334157326e-06, "in-laws": 9.244702225339897e-06, "backpacking": 4.2021373751544985e-06, "interactions": 8.404274750308997e-07, "deftones": 5.602849833539331e-07, "48": 1.4007124583848328e-06, "cockpit": 5.602849833539331e-07, "examiner": 1.1205699667078663e-06, "excursion": 3.361709900123599e-06, "teary": 4.482279866831465e-06, "scarred": 3.6418523918005656e-06, "defeating": 1.1205699667078663e-06, "wars": 1.7648976975648894e-05, "quad": 1.1205699667078663e-06, "attach": 5.602849833539331e-07, "thingy": 5.602849833539331e-07, "argh": 2.8014249167696655e-06, "fido": 8.404274750308997e-07, "plumber": 6.723419800247198e-06, "leak": 5.882992325216298e-06, "sticker": 3.0815674084466322e-06, "mislead": 2.2411399334157326e-06, "undermine": 3.921994883477532e-06, "estime": 5.602849833539331e-07, "director": 3.0815674084466322e-06, "attentve": 5.602849833539331e-07, "desolate": 1.1205699667078663e-06, "defeated": 1.6808549500617994e-06, "yahoo": 1.1205699667078663e-06, "mre": 5.602849833539331e-07, "strays": 1.1205699667078663e-06, "youre": 1.0365272192047764e-05, "distant": 9.244702225339897e-06, "scammers": 5.602849833539331e-07, "off-course.i": 2.801424916769666e-07, "graduations": 8.404274750308997e-07, "honeymoon": 3.0815674084466322e-06, "siberian": 2.801424916769666e-07, "tiger": 4.482279866831465e-06, "malfunctioning": 1.4007124583848328e-06, "owl": 1.0085129700370797e-05, "tuxedo": 1.4007124583848328e-06, "pouring": 3.361709900123599e-06, "500,000": 8.404274750308997e-07, "infuse": 2.801424916769666e-07, "greasy": 2.801424916769666e-07, "intellectual": 2.801424916769666e-07, "soothing": 1.1205699667078663e-06, "longsword": 1.1205699667078663e-06, "adjacent": 1.1205699667078663e-06, "ingrates": 2.801424916769666e-07, "wheat": 5.0425648501853986e-06, "dim": 3.361709900123599e-06, "sum": 7.843989766955064e-06, "coupon": 3.361709900123599e-06, "caramel": 4.2021373751544985e-06, "frappe": 2.801424916769666e-07, "gouvernment": 3.6418523918005656e-06, "handled": 5.322707341862365e-06, "blueprint": 2.801424916769666e-07, "designing": 8.404274750308997e-07, "rests": 5.602849833539331e-07, "needy": 4.482279866831465e-06, "donuts": 1.6808549500617994e-05, "swat": 1.960997441738766e-06, "canadian": 2.5212824250926993e-06, "againt": 2.801424916769666e-07, "6.": 5.602849833539331e-07, "sprint": 4.2021373751544985e-06, "newest": 6.443277308570231e-06, "overheating": 3.6418523918005656e-06, "interrupted": 8.404274750308997e-07, "manipulate": 8.404274750308997e-07, "mend": 5.602849833539331e-07, "fences": 1.6808549500617994e-06, "bo4": 5.602849833539331e-07, "counter-stike": 2.801424916769666e-07, "global": 5.0425648501853986e-06, "chest": 1.708869199229496e-05, "hangs": 8.404274750308997e-07, "weaknesses": 1.4007124583848328e-06, "confrontational": 2.5212824250926993e-06, "grannys": 8.404274750308997e-07, "skilss": 8.404274750308997e-07, "ddi": 1.4007124583848328e-06, "cuban": 1.6808549500617994e-06, "medic": 5.602849833539331e-07, "fighters": 3.921994883477532e-06, "ronda": 2.801424916769666e-07, "rousey": 2.801424916769666e-07, "sexy": 2.801424916769666e-07, "halo": 5.602849833539331e-06, "n00b": 2.801424916769666e-07, "heineken": 5.602849833539331e-07, "tonigh": 1.1205699667078663e-06, "median": 8.404274750308997e-07, "expression": 8.404274750308997e-07, "flashing": 3.361709900123599e-06, "cruises": 5.0425648501853986e-06, "hissing": 1.1205699667078663e-06, "mcgregor": 1.6808549500617994e-06, "hadnt": 5.322707341862365e-06, "oved": 2.801424916769666e-07, "az": 8.404274750308997e-07, "reluctant": 8.12413225863203e-06, "discriminatory": 2.801424916769666e-07, "immensely": 1.960997441738766e-06, "texted/called": 2.801424916769666e-07, "utter": 8.404274750308997e-07, "shrieked": 2.5212824250926993e-06, "banshee": 2.801424916769666e-07, "bolted": 5.602849833539331e-07, "conflicted": 1.4007124583848328e-06, "disloyal": 5.602849833539331e-07, "catsh": 1.1205699667078663e-06, "soap": 8.404274750308997e-06, "opera": 1.1205699667078663e-06, "passions": 2.8014249167696655e-06, "united": 7.0035622919241645e-06, "actors": 6.723419800247198e-06, "littles": 2.801424916769666e-07, "cigarettes": 6.1631348168932644e-06, "halfway": 8.12413225863203e-06, "pointed": 1.3166697108817429e-05, "bac": 8.404274750308997e-07, "burning": 8.96455973366293e-06, "self-protection": 5.602849833539331e-07, "steadily": 8.404274750308997e-07, "roam": 2.8014249167696655e-06, "ol": 8.12413225863203e-06, "0": 1.960997441738766e-06, "chainsaws": 3.0815674084466322e-06, "wifi": 3.0815674084466322e-06, "password": 3.921994883477532e-06, "unforgiveable": 2.801424916769666e-07, "yolk": 1.1205699667078663e-06, "divng": 5.602849833539331e-07, "shore": 3.921994883477532e-06, "ahappened": 1.1205699667078663e-06, "beyblades": 2.2411399334157326e-06, "noodles": 4.762422358508432e-06, "filet": 1.6808549500617994e-06, "mignon": 1.6808549500617994e-06, "steaks": 5.322707341862365e-06, "elevates": 5.602849833539331e-07, "honey": 6.723419800247198e-06, "buns": 3.0815674084466322e-06, "bun": 8.404274750308997e-07, "naughty": 5.322707341862365e-06, "civic": 5.0425648501853986e-06, "14.": 1.4007124583848328e-06, "ulletin": 2.801424916769666e-07, "verbally": 1.6808549500617994e-06, "harassing": 2.8014249167696655e-06, "coincidentally": 1.1205699667078663e-06, "peice": 1.960997441738766e-06, "seasons": 5.602849833539331e-06, "7.": 1.6808549500617994e-06, "premier": 1.960997441738766e-06, "tempting": 2.5212824250926993e-06, "clarity": 1.6808549500617994e-06, "self-reflect": 1.1205699667078663e-06, "satisfy": 8.404274750308997e-07, "self-reflecting": 5.602849833539331e-07, "membership": 3.361709900123599e-06, "trophies": 2.8014249167696655e-06, "outfits": 3.6418523918005656e-06, "invites": 2.2411399334157326e-06, "35.": 5.602849833539331e-07, "lit": 6.1631348168932644e-06, "duh": 1.4007124583848328e-06, "bible": 5.0425648501853986e-06, "coverage": 7.283704783601131e-06, "mickey": 2.2411399334157326e-06, "jumps": 3.921994883477532e-06, "meows": 2.2411399334157326e-06, "rainning": 1.1205699667078663e-06, "rainy": 1.0365272192047764e-05, "calming": 7.283704783601131e-06, "tow": 6.443277308570231e-06, "seperated": 2.2411399334157326e-06, "commercials": 8.12413225863203e-06, "finnaly": 1.960997441738766e-06, "moced": 5.602849833539331e-07, "suburbs": 1.6808549500617994e-06, "backon": 5.602849833539331e-07, "coooked": 2.801424916769666e-07, "encephalitis": 5.602849833539331e-07, "chillin": 1.4007124583848328e-06, "bonuse": 5.602849833539331e-07, "nyu": 5.602849833539331e-07, "likt": 2.801424916769666e-07, "envelope": 2.2411399334157326e-06, "collection": 1.0365272192047764e-05, "ty": 2.801424916769666e-07, "rocks": 7.0035622919241645e-06, "tagged": 1.6808549500617994e-06, "wheelchair": 1.6808549500617994e-06, "extorting": 2.2411399334157326e-06, "microwaveable": 5.602849833539331e-07, "unhealthy": 5.0425648501853986e-06, "spider-man": 2.8014249167696655e-06, "recip": 5.602849833539331e-07, "already/": 2.801424916769666e-07, "hooked": 2.8014249167696655e-06, "comedown": 1.1205699667078663e-06, "fraud": 5.602849833539331e-06, "guitars": 5.602849833539331e-07, "rockatar": 2.801424916769666e-07, "ust": 1.6808549500617994e-06, "amg": 2.801424916769666e-07, "rooma": 2.801424916769666e-07, "dosomething": 5.602849833539331e-07, "accelerate": 5.602849833539331e-07, "blowing": 8.96455973366293e-06, "lolol": 1.1205699667078663e-06, "naeighbors": 5.602849833539331e-07, "baggage": 1.1205699667078663e-06, "smothering": 5.602849833539331e-07, "spin": 8.684417241985964e-06, "pizzas": 1.064541468372473e-05, "compassionate": 6.443277308570231e-06, "kangaroos": 5.602849833539331e-07, "picnic": 9.244702225339897e-06, "boundaries": 1.4007124583848328e-06, "medicine": 2.2971684317511258e-05, "swinging": 8.404274750308997e-07, "swords": 2.801424916769666e-07, "slaying": 2.801424916769666e-07, "princesses": 2.801424916769666e-07, "firt": 2.801424916769666e-07, "pic": 3.6418523918005656e-06, "welp": 1.6808549500617994e-06, "rebuild": 1.6808549500617994e-06, "lairs": 5.602849833539331e-07, "denial": 5.602849833539331e-07, "tenders": 5.602849833539331e-07, "towed": 4.2021373751544985e-06, "'slept": 2.801424916769666e-07, "gal-": 5.602849833539331e-07, "boxer": 4.482279866831465e-06, "mouthed": 1.6808549500617994e-06, "resilient": 1.960997441738766e-06, "rider-": 2.801424916769666e-07, "no-": 1.960997441738766e-06, "coop": 3.361709900123599e-06, "chickens": 7.843989766955064e-06, "duck": 1.1765984650432595e-05, "australorps": 2.801424916769666e-07, "rhode": 2.801424916769666e-07, "reds": 8.404274750308997e-07, "barred": 2.801424916769666e-07, "welsummer": 2.801424916769666e-07, "roosters": 1.4007124583848328e-06, "3-4": 2.2411399334157326e-06, "consistent": 3.361709900123599e-06, "drawer": 7.0035622919241645e-06, "restaraunt": 3.361709900123599e-06, "rehabilitated": 5.602849833539331e-07, "decadews": 2.801424916769666e-07, "horribly": 1.3726982092171362e-05, "harassed": 1.960997441738766e-06, "rehabilitate": 2.801424916769666e-07, "complexes": 2.801424916769666e-07, "expressway": 1.1205699667078663e-06, "crazy/mental": 8.404274750308997e-07, "yells": 1.1205699667078663e-06, "uneventful": 1.4007124583848328e-06, "errands": 1.3726982092171362e-05, "sure-": 5.602849833539331e-07, "moldable": 1.4007124583848328e-06, "timer": 2.2411399334157326e-06, "disagree": 7.563847275278098e-06, "khaki": 1.960997441738766e-06, "shorts": 1.624826451726406e-05, "poshmark": 5.602849833539331e-07, "mercari": 1.1205699667078663e-06, "say-": 2.801424916769666e-07, "nad": 2.801424916769666e-07, "aking": 2.801424916769666e-07, "isle": 4.482279866831465e-06, "throwed": 2.801424916769666e-07, "intolerant": 4.482279866831465e-06, "digestion": 8.404274750308997e-07, "e.g": 5.602849833539331e-07, "overindulge": 2.2411399334157326e-06, "sensitive": 6.723419800247198e-06, "pesticides-": 2.801424916769666e-07, "carb-": 2.801424916769666e-07, "logged": 1.1205699667078663e-06, "peron": 8.404274750308997e-07, "freight": 2.2411399334157326e-06, "hasn": 2.801424916769666e-07, "montreal": 6.723419800247198e-06, "renovation": 3.6418523918005656e-06, "luckly": 2.801424916769666e-07, "3.8": 2.2411399334157326e-06, "entries": 1.1205699667078663e-06, "sir": 8.404274750308997e-07, "telemarketers": 2.8014249167696655e-06, "scammer": 1.4007124583848328e-06, "boating": 2.2411399334157326e-06, "fiction": 2.2411399334157326e-06, "beef": 6.1631348168932644e-06, "wellington": 4.762422358508432e-06, "gorcery": 2.2411399334157326e-06, "mustard": 5.0425648501853986e-06, "substitue": 2.801424916769666e-07, "dijon": 2.801424916769666e-07, "museums": 1.6808549500617994e-06, "lttle": 1.1205699667078663e-06, "costco": 9.80498720869383e-06, "upbeat": 2.2411399334157326e-06, "kiddie": 1.4007124583848328e-06, "shack": 5.602849833539331e-07, "revising": 1.1205699667078663e-06, "fic": 1.1205699667078663e-06, "everone": 1.1205699667078663e-06, "writers": 8.404274750308997e-07, "reasonable": 4.482279866831465e-06, "barbeque": 2.2411399334157326e-06, "drown": 1.960997441738766e-06, "venison": 2.8014249167696655e-06, "backstrap": 1.4007124583848328e-06, "wrapped": 5.0425648501853986e-06, "neirbor": 1.1205699667078663e-06, "deck": 1.064541468372473e-05, "nimble": 5.602849833539331e-07, "explanation": 1.4007124583848328e-06, "inappropriate": 7.283704783601131e-06, "visting": 1.6808549500617994e-06, "melt": 3.6418523918005656e-06, "reviews": 1.6528407008941027e-05, "lobsters": 5.602849833539331e-07, "fillet": 5.602849833539331e-07, "hottie": 1.4007124583848328e-06, "cooties": 2.801424916769666e-07, "bow": 3.921994883477532e-06, "braught": 2.801424916769666e-07, "chown": 1.1205699667078663e-06, "90.": 2.801424916769666e-07, "98-100": 2.801424916769666e-07, "gardening": 8.404274750308997e-06, "apparent": 2.801424916769666e-07, "genuinely": 1.1205699667078663e-06, "rifle": 2.5212824250926993e-06, "hunted": 1.4007124583848328e-06, "dave": 1.4007124583848328e-06, "buster": 1.1205699667078663e-06, "mushroom": 8.404274750308997e-07, "pate": 2.801424916769666e-07, "proscuitto": 2.801424916769666e-07, "puff": 2.801424916769666e-07, "pastry": 2.801424916769666e-07, "safer": 3.6418523918005656e-06, "unsafe": 6.443277308570231e-06, "idle": 5.602849833539331e-07, "volunteering": 6.443277308570231e-06, "duties": 2.2411399334157326e-06, "naps": 1.4007124583848328e-06, "hairball": 5.0425648501853986e-06, "hochelaga": 2.801424916769666e-07, "coon": 8.404274750308997e-07, "sel": 1.1205699667078663e-06, "sufficient": 2.2411399334157326e-06, "37th": 5.602849833539331e-07, "self-sufficient": 8.404274750308997e-07, "b/c": 1.5968122025587094e-05, "mauled": 2.801424916769666e-07, "bobcat": 1.4007124583848328e-06, "3-6": 8.404274750308997e-07, "outfit": 1.1765984650432595e-05, "oatmeal": 1.960997441738766e-06, "poured": 8.12413225863203e-06, "chunky": 1.960997441738766e-06, "contents": 2.8014249167696655e-06, "occur": 2.2411399334157326e-06, "nashville": 2.5212824250926993e-06, "cucumber": 2.8014249167696655e-06, "copious": 8.404274750308997e-07, "amounts": 2.8014249167696655e-06, "adderall": 1.960997441738766e-06, "herd": 2.8014249167696655e-06, "blinks": 5.602849833539331e-07, "herds": 5.602849833539331e-07, "gaggle": 2.801424916769666e-07, "ravenous": 5.602849833539331e-07, "hobos": 1.4007124583848328e-06, "shanked": 1.4007124583848328e-06, "150,000": 1.1205699667078663e-06, "damned": 1.4007124583848328e-06, "initiate": 5.602849833539331e-07, "ger": 2.801424916769666e-07, "parallel": 2.5212824250926993e-06, "wasa": 5.602849833539331e-07, "19.": 5.602849833539331e-07, "mama/": 2.801424916769666e-07, "longs": 1.1205699667078663e-06, "sleeve": 1.6808549500617994e-06, "yiiiiiiiiiiikes": 5.602849833539331e-07, "sleeves": 5.602849833539331e-07, "cringes": 5.602849833539331e-07, "sleeved": 5.602849833539331e-07, "polos": 5.602849833539331e-07, "snapchat": 1.4007124583848328e-06, "overload": 1.1205699667078663e-06, "congratulatios": 5.602849833539331e-07, "doctors/midwive": 5.602849833539331e-07, "specialized": 1.1205699667078663e-06, "seeking": 1.1205699667078663e-06, "wary": 3.6418523918005656e-06, "bunny": 7.283704783601131e-06, "bunnies": 8.404274750308997e-06, "glimpses": 5.602849833539331e-07, "bunnies/rabbits": 5.602849833539331e-07, "monkey": 3.361709900123599e-06, "mousey": 2.801424916769666e-07, "lionhead": 2.801424916769666e-07, "lop": 2.801424916769666e-07, "eared": 2.801424916769666e-07, "grandchild": 4.762422358508432e-06, "riiiiiiight": 5.602849833539331e-07, "a.ww": 5.602849833539331e-07, "aggravated": 8.684417241985964e-06, "motto-": 2.801424916769666e-07, "cubicle": 4.762422358508432e-06, "slammer": 1.1205699667078663e-06, "remainder": 1.1205699667078663e-06, "shawshank": 5.602849833539331e-07, "burgling": 2.801424916769666e-07, "charleston": 1.1205699667078663e-06, "folley": 2.801424916769666e-07, "plantations": 2.801424916769666e-07, "carriage": 5.602849833539331e-07, "researching": 5.0425648501853986e-06, "freely": 3.361709900123599e-06, "steroids": 1.1205699667078663e-06, "froggy": 2.801424916769666e-07, "100.": 5.602849833539331e-07, "bandaid": 5.602849833539331e-07, "listener": 2.2411399334157326e-06, "neighboors": 1.6808549500617994e-06, "obgyn": 2.801424916769666e-07, "flaked": 2.8014249167696655e-06, "he/she": 1.1485842158755629e-05, "monster": 1.2046127142109562e-05, "lurking": 8.404274750308997e-07, "bigfoot": 4.762422358508432e-06, "roaming": 2.5212824250926993e-06, "pacific": 2.801424916769666e-07, "northwest": 5.602849833539331e-07, "gunpoint": 1.6808549500617994e-06, "10.": 1.6808549500617994e-06, "waterboy": 1.4007124583848328e-06, "nutritious": 2.801424916769666e-07, "parched": 5.602849833539331e-07, "puckered": 5.602849833539331e-07, "throats": 5.602849833539331e-07, "inadequate": 8.404274750308997e-07, "dividends": 2.801424916769666e-07, "jolly": 8.404274750308997e-07, "chap": 5.602849833539331e-07, "shows/movies": 5.602849833539331e-07, "helpless": 8.684417241985964e-06, "reservation": 3.6418523918005656e-06, "airline": 7.843989766955064e-06, "garther": 2.801424916769666e-07, "displeasure": 8.404274750308997e-07, "chills": 4.2021373751544985e-06, "spine": 1.6808549500617994e-06, "thatched": 5.602849833539331e-07, "ill.": 1.960997441738766e-06, "overdrawn": 2.2411399334157326e-06, "irs": 5.602849833539331e-06, "lien": 1.1205699667078663e-06, "4000": 3.921994883477532e-06, "100,000": 3.361709900123599e-06, "wooded": 8.12413225863203e-06, "easter": 4.2021373751544985e-06, "goodluck": 2.2411399334157326e-06, "afghanistan": 1.1205699667078663e-06, "springer": 1.6808549500617994e-06, "spaniel": 2.2411399334157326e-06, "resting": 3.0815674084466322e-06, "cognitive": 2.801424916769666e-07, "gazing": 1.1205699667078663e-06, "enviously": 5.602849833539331e-07, "sate": 2.801424916769666e-07, "span": 1.1205699667078663e-06, "agonize": 2.801424916769666e-07, "overreacting": 1.960997441738766e-06, "unheard": 5.602849833539331e-07, "nicu": 3.0815674084466322e-06, "charlie": 5.602849833539331e-07, "rivalry": 1.960997441738766e-06, "outgrown": 1.4007124583848328e-06, "gang": 5.322707341862365e-06, "compliment": 4.762422358508432e-06, "slinking": 8.404274750308997e-07, "vermin": 8.404274750308997e-07, "amok": 5.602849833539331e-07, "disance": 1.1205699667078663e-06, "advantages": 1.6808549500617994e-06, "resurfaced": 5.602849833539331e-07, "schocked": 2.2411399334157326e-06, "succulent": 2.801424916769666e-07, "scream": 1.540783704223316e-05, "whipping": 5.602849833539331e-07, "saddenned": 1.1205699667078663e-06, "internal": 3.361709900123599e-06, "butthurt": 2.801424916769666e-07, "tomato": 8.96455973366293e-06, "serves": 1.6808549500617994e-06, "hallmark": 5.602849833539331e-07, "sushi": 1.5687979533910127e-05, "released": 1.8209261959002827e-05, "monumental": 8.404274750308997e-07, "pussy": 2.801424916769666e-07, "hosting": 4.2021373751544985e-06, "gatherings": 1.960997441738766e-06, "13-years-old": 2.2411399334157326e-06, "motherly": 2.2411399334157326e-06, "7-year-old": 2.2411399334157326e-06, "performs": 1.1205699667078663e-06, "frenetic": 1.6808549500617994e-06, "stride": 8.404274750308997e-07, "respectfully": 2.2411399334157326e-06, "mow": 1.3446839600494396e-05, "mansion": 7.563847275278098e-06, "delegated": 1.1205699667078663e-06, "contributing": 3.921994883477532e-06, "tornados": 2.2411399334157326e-06, "terrifing": 5.602849833539331e-07, "pyramids": 8.404274750308997e-07, "coughed": 1.1205699667078663e-06, "choke": 4.482279866831465e-06, "pesticides": 5.602849833539331e-07, "unorganic": 2.801424916769666e-07, "flavors": 2.801424916769666e-07, "colon": 2.2411399334157326e-06, "chemotherapy": 3.0815674084466322e-06, "uplifting": 8.404274750308997e-07, "controller": 4.2021373751544985e-06, "settled": 1.1205699667078662e-05, "hurried": 1.6808549500617994e-06, "interact": 4.2021373751544985e-06, "broken-": 1.1205699667078663e-06, "afarid": 2.801424916769666e-07, "dishonest": 3.0815674084466322e-06, "toxic": 5.602849833539331e-07, "old-": 2.801424916769666e-07, "hapy": 1.1205699667078663e-06, "piper": 2.801424916769666e-07, "addictive": 1.960997441738766e-06, "stocking": 3.921994883477532e-06, "stuffer": 5.602849833539331e-07, "caterer": 4.2021373751544985e-06, "60th": 2.801424916769666e-07, "vacuum": 2.1010686875772494e-05, "dust": 6.443277308570231e-06, "pier": 2.8014249167696655e-06, "scotland": 7.563847275278098e-06, "distributor": 2.2411399334157326e-06, "ketosis": 1.4007124583848328e-06, "thickness": 2.801424916769666e-07, "hist": 5.602849833539331e-07, "stuttered": 1.4007124583848328e-06, "turkey": 1.3166697108817429e-05, "clearances": 5.602849833539331e-07, "greatly": 5.0425648501853986e-06, "wouldv": 1.1205699667078663e-06, "ornament": 3.6418523918005656e-06, "clay": 8.404274750308997e-07, "stockin": 2.801424916769666e-07, "not/": 8.404274750308997e-07, "100th": 2.801424916769666e-07, "friendships": 5.0425648501853986e-06, "wrens": 2.801424916769666e-07, "sparrows": 2.801424916769666e-07, "jays": 2.801424916769666e-07, "peckers": 2.801424916769666e-07, "lol-but": 2.801424916769666e-07, "luxuries": 8.404274750308997e-07, "extensive": 8.404274750308997e-07, "utilized": 5.602849833539331e-07, "budge": 5.602849833539331e-07, "commit": 7.843989766955064e-06, "necessity": 8.404274750308997e-07, "altercation": 1.6808549500617994e-06, "misunderstanding": 3.0815674084466322e-06, "verbal": 3.0815674084466322e-06, "back-and-forth": 1.1205699667078663e-06, "whiny": 5.602849833539331e-07, "brat": 4.482279866831465e-06, "pushover": 8.404274750308997e-07, "possom": 1.1205699667078663e-06, "unwelcome": 1.1205699667078663e-06, "harmless": 1.4007124583848328e-06, "replacements": 2.801424916769666e-07, "restore": 2.2411399334157326e-06, "humanity": 1.1205699667078662e-05, "justified": 8.404274750308997e-07, "snob": 5.602849833539331e-07, "dictator": 5.602849833539331e-07, "acceptable": 2.5212824250926993e-06, "officers": 2.5212824250926993e-06, "strategize": 2.801424916769666e-07, "hops": 1.1205699667078663e-06, "pickle": 1.6808549500617994e-06, "losses": 2.5212824250926993e-06, "parakeets": 2.801424916769666e-07, "snowball": 2.801424916769666e-07, "curacoa": 2.801424916769666e-07, "panda": 2.801424916769666e-07, "personalities": 1.960997441738766e-06, "roach": 1.5127694550556196e-05, "roaches": 1.0365272192047764e-05, "essentially": 2.5212824250926993e-06, "biting": 7.563847275278098e-06, "sleeps": 7.0035622919241645e-06, "plugs": 8.404274750308997e-07, "rolling": 4.762422358508432e-06, "yu": 1.1205699667078663e-06, "yelp": 5.602849833539331e-07, "roomie": 6.1631348168932644e-06, "yin": 5.602849833539331e-07, "yang": 8.404274750308997e-07, "welcomed": 4.2021373751544985e-06, "hoover": 5.602849833539331e-07, "rigs": 5.602849833539331e-07, "fuhrman": 5.602849833539331e-07, "greger": 8.404274750308997e-07, "giggling": 3.0815674084466322e-06, "short-sighted": 1.1205699667078663e-06, "fella": 1.6808549500617994e-06, "sorr": 5.602849833539331e-07, "chastise": 2.801424916769666e-07, "endured": 2.801424916769666e-07, "breather": 1.960997441738766e-06, "momand": 5.602849833539331e-07, "fidh": 5.602849833539331e-07, "bronchitis": 1.4007124583848328e-06, "contagious": 2.2411399334157326e-06, "confuse": 1.1205699667078663e-06, "avoidable": 5.602849833539331e-07, "empathy": 2.2411399334157326e-06, "quantity": 1.960997441738766e-06, "allover": 1.4007124583848328e-06, "shed": 1.2046127142109562e-05, "irate": 4.762422358508432e-06, "ruins": 4.2021373751544985e-06, "raises": 7.0035622919241645e-06, "tenuous": 1.4007124583848328e-06, "barged": 8.404274750308997e-07, "17-year-old": 1.1205699667078663e-06, "whereabouts": 1.1205699667078663e-06, "respecting": 2.2411399334157326e-06, "landmarks": 5.602849833539331e-07, "unlimited": 3.361709900123599e-06, "psyched": 5.602849833539331e-06, "candle": 7.0035622919241645e-06, "bingewatch": 1.1205699667078663e-06, "firsthand": 1.1205699667078663e-06, "cooperative": 1.6808549500617994e-06, "two-year-old": 4.762422358508432e-06, "picky": 5.322707341862365e-06, "flaking": 1.1205699667078663e-06, "repeated": 3.0815674084466322e-06, "baysitter": 2.801424916769666e-07, "moen": 2.801424916769666e-07, "feces": 4.2021373751544985e-06, "terribel": 5.602849833539331e-07, "shoudve": 2.801424916769666e-07, "exampler": 5.602849833539331e-07, "theses": 1.4007124583848328e-06, "jogged": 1.1205699667078663e-06, "slithered": 5.602849833539331e-07, "respectively": 1.6808549500617994e-06, "self-conscious": 3.0815674084466322e-06, "flute": 3.6418523918005656e-06, "it.do": 5.602849833539331e-07, "raincheck": 5.602849833539331e-07, "git": 5.602849833539331e-07, "decorated": 5.882992325216298e-06, "privacy": 5.602849833539331e-06, "sells": 2.2411399334157326e-06, "depot": 5.602849833539331e-07, "seemt": 2.801424916769666e-07, "erratic": 1.4007124583848328e-06, "recenlt": 5.602849833539331e-07, "reason.are": 5.602849833539331e-07, "miracle.i": 2.801424916769666e-07, "camping.i": 5.602849833539331e-07, "thougj": 2.801424916769666e-07, "piss": 2.2411399334157326e-06, "defending": 1.4007124583848328e-06, "sanctuary": 2.801424916769666e-07, "imigrants": 2.801424916769666e-07, "inclined": 1.960997441738766e-06, "did.i": 8.404274750308997e-07, "civil": 3.0815674084466322e-06, "tariff": 2.801424916769666e-07, "derailed": 5.602849833539331e-07, "uprooting": 2.801424916769666e-07, "rockettes": 2.801424916769666e-07, "snuggles": 8.404274750308997e-07, "congratulations.you": 8.404274750308997e-07, "generations": 4.2021373751544985e-06, "sundelly": 2.801424916769666e-07, "lunatic.he": 2.801424916769666e-07, "iran": 5.602849833539331e-07, "that.what": 5.602849833539331e-07, "trump.he": 1.1205699667078663e-06, "liberal": 8.404274750308997e-07, "that.we": 5.602849833539331e-07, "somthing": 1.1205699667078663e-06, "really.that": 2.801424916769666e-07, "mind.what": 2.801424916769666e-07, "robot": 3.921994883477532e-06, "that.following": 5.602849833539331e-07, "stresffull": 5.602849833539331e-07, "bt": 2.801424916769666e-07, "nbc": 2.801424916769666e-07, "informed": 1.2326269633786529e-05, "parade": 6.1631348168932644e-06, "stipped": 2.801424916769666e-07, "interrupts": 5.602849833539331e-06, "softly": 5.602849833539331e-07, "years.the": 2.801424916769666e-07, "well/": 5.602849833539331e-07, "delusional": 1.4007124583848328e-06, ".you": 1.1205699667078663e-06, "saves": 4.2021373751544985e-06, "woldve": 2.801424916769666e-07, "unacceptable": 7.0035622919241645e-06, "included": 5.882992325216298e-06, "demoted": 1.4007124583848328e-06, "day/": 5.602849833539331e-07, "again/": 2.801424916769666e-07, "today/": 5.602849833539331e-07, "desperate": 6.1631348168932644e-06, "coddling": 5.602849833539331e-07, "legends": 3.361709900123599e-06, "centipede": 1.1205699667078663e-06, "monthly": 1.0365272192047764e-05, "rover": 3.921994883477532e-06, "bridge": 6.1631348168932644e-06, "together/": 8.404274750308997e-07, "fly-trap": 1.1205699667078663e-06, "promote": 3.0815674084466322e-06, "unnoticed": 1.4007124583848328e-06, "nothingness": 2.801424916769666e-07, "jealously": 2.801424916769666e-07, "snuggly": 5.602849833539331e-07, "competitor": 2.8014249167696655e-06, "organization": 1.2046127142109562e-05, "network": 4.2021373751544985e-06, "baker": 1.1205699667078663e-06, "suckks": 8.404274750308997e-07, "aslepp": 5.602849833539331e-07, "dragonfly": 1.1205699667078663e-06, "powerlifting": 1.4007124583848328e-06, "mayo": 2.2411399334157326e-06, "elevated": 5.602849833539331e-07, "underappreciated": 5.602849833539331e-07, "auditioned": 2.2411399334157326e-06, "corners": 1.4007124583848328e-06, "adopting": 5.0425648501853986e-06, "arrival": 7.843989766955064e-06, "invied": 1.1205699667078663e-06, "parvo": 3.0815674084466322e-06, "coughing": 4.762422358508432e-06, "really.did": 5.602849833539331e-07, "scratches": 3.6418523918005656e-06, "narrow": 1.1205699667078663e-06, "imagination.the": 5.602849833539331e-07, "baffled": 5.0425648501853986e-06, "booming": 1.960997441738766e-06, "surprise.i": 2.801424916769666e-07, "she.how": 5.602849833539331e-07, "production": 4.2021373751544985e-06, "beauty": 1.1765984650432595e-05, "beast": 2.2411399334157326e-06, "biological": 1.960997441738766e-06, "spared": 8.404274750308997e-07, "overjoyed": 3.361709900123599e-06, "unpack": 3.921994883477532e-06, "unpacked": 4.482279866831465e-06, "fonder": 1.6808549500617994e-06, "disntance": 5.602849833539331e-07, "borrower": 5.602849833539331e-07, "pretends": 8.404274750308997e-07, "anniversaries": 1.1205699667078663e-06, "passings": 1.1205699667078663e-06, "adjusting": 5.602849833539331e-06, "bravest": 2.801424916769666e-07, "files": 3.6418523918005656e-06, "implement": 2.801424916769666e-07, "backups": 1.6808549500617994e-06, "lucked": 3.0815674084466322e-06, "kiss": 2.2411399334157324e-05, "ed": 4.2021373751544985e-06, "eddy": 8.404274750308997e-07, "exhibition": 1.6808549500617994e-06, "gathered": 3.361709900123599e-06, "reassure": 2.2411399334157326e-06, "mummy": 1.1205699667078663e-06, "brendan": 2.801424916769666e-07, "fraiser": 2.801424916769666e-07, "unearthed": 1.4007124583848328e-06, "comics": 1.0365272192047764e-05, "spidey": 2.801424916769666e-07, "mint": 2.801424916769666e-07, "abouts": 8.404274750308997e-07, "caverns": 2.801424916769666e-07, "suspects": 8.404274750308997e-07, "millionth": 5.602849833539331e-07, "refine": 8.404274750308997e-07, "quiz": 9.80498720869383e-06, "planting": 4.482279866831465e-06, "herbs": 4.482279866831465e-06, "doe": 2.2411399334157326e-06, "clorox": 5.602849833539331e-07, "advise": 5.602849833539331e-06, "assessment": 2.801424916769666e-07, "esterday": 1.1205699667078663e-06, "curled": 3.0815674084466322e-06, "insulin": 1.4007124583848328e-06, "outlaw": 5.602849833539331e-07, "josey": 5.602849833539331e-07, "wales": 8.404274750308997e-07, "wronged": 2.8014249167696655e-06, "scolding": 1.6808549500617994e-06, "motivating": 2.8014249167696655e-06, "trampoline": 1.4007124583848328e-06, "ooooh": 3.6418523918005656e-06, "condescending": 1.6808549500617994e-06, "abadoning": 5.602849833539331e-07, "firewood": 5.602849833539331e-07, "hahahahahaha": 8.404274750308997e-07, "cunning": 5.602849833539331e-07, "rigth": 2.801424916769666e-07, "frontier": 2.801424916769666e-07, "workshop": 1.6808549500617994e-06, "trustful": 1.960997441738766e-06, "excusal": 5.602849833539331e-07, "photographs": 6.1631348168932644e-06, "prayed": 7.0035622919241645e-06, "insult": 8.404274750308997e-07, "lash": 1.6808549500617994e-06, "reflecting": 3.361709900123599e-06, "fuzzy": 5.602849833539331e-06, "resentful": 1.4007124583848328e-06, "dealer": 6.1631348168932644e-06, "shameful": 5.882992325216298e-06, "invitations": 5.602849833539331e-07, "embarasing": 2.2411399334157326e-06, "excite": 8.404274750308997e-07, "trailers": 1.6808549500617994e-06, "dell": 5.602849833539331e-07, "waitress": 1.6808549500617994e-05, "probation": 1.4007124583848328e-06, "miracles": 5.602849833539331e-07, "hoarders": 1.960997441738766e-06, "anyways": 1.1765984650432595e-05, "bid": 1.0365272192047764e-05, "99": 3.921994883477532e-06, "public.one": 1.1205699667078663e-06, "mazda": 8.404274750308997e-07, "rx8": 2.801424916769666e-07, "disclose": 1.1205699667078663e-06, "outs": 1.6808549500617994e-06, "dj": 1.6808549500617994e-06, "hundley": 2.801424916769666e-07, "tj": 5.602849833539331e-07, "gilbrandt": 2.801424916769666e-07, "elsewhere": 5.602849833539331e-06, "non-dealership": 2.801424916769666e-07, "a/c": 8.96455973366293e-06, "scorcher": 8.404274750308997e-07, "burglaries": 1.1205699667078663e-06, "robberies": 1.4007124583848328e-06, "violence": 2.2411399334157326e-06, "dillishaw": 1.6808549500617994e-06, "corey": 1.1205699667078663e-06, "~3": 5.602849833539331e-07, "3yo": 5.602849833539331e-07, "acid": 1.1205699667078663e-06, "heeler": 5.602849833539331e-07, "beaches": 5.0425648501853986e-06, "command": 3.361709900123599e-06, "inform": 4.482279866831465e-06, "bon": 8.404274750308997e-07, "jovi": 5.602849833539331e-07, "moods": 1.4007124583848328e-06, "vacay": 1.6808549500617994e-06, "grim": 1.6808549500617994e-06, "goldfish": 1.2886554617140462e-05, "burial": 1.1205699667078663e-06, "hence": 2.2411399334157326e-06, "locksmith": 2.8014249167696655e-06, "unease": 1.4007124583848328e-06, "non-stop": 2.8014249167696655e-06, "prepartations": 5.602849833539331e-07, "sciatica": 8.404274750308997e-07, "cbd": 4.762422358508432e-06, "ass": 3.6418523918005656e-06, "extract": 5.602849833539331e-07, "cannabis": 1.1205699667078663e-06, "charlottes": 8.404274750308997e-07, "step-son": 2.801424916769666e-07, "optimism": 2.2411399334157326e-06, "criticism": 1.960997441738766e-06, "sluggish": 2.801424916769666e-07, "unmotivated": 8.404274750308997e-07, "honar": 5.602849833539331e-07, "wad": 5.602849833539331e-07, "speach": 1.4007124583848328e-06, "raving": 1.4007124583848328e-06, "pat": 2.5212824250926993e-06, "stacked": 2.801424916769666e-07, "breastfeed": 5.602849833539331e-07, "reusable": 5.602849833539331e-07, "frustrates": 8.404274750308997e-07, "athletic": 1.8209261959002827e-05, "traits": 2.5212824250926993e-06, "plotted": 2.801424916769666e-07, "securing": 5.602849833539331e-07, "gentle": 4.482279866831465e-06, "rang": 3.361709900123599e-06, "waht": 1.960997441738766e-06, "pressed": 2.8014249167696655e-06, "sentence": 3.6418523918005656e-06, "holddddd": 5.602849833539331e-07, "pubic": 1.1205699667078663e-06, "audience": 5.0425648501853986e-06, "decrease": 5.602849833539331e-07, "accumulation": 1.1205699667078663e-06, "ration": 5.602849833539331e-07, "stripped": 3.0815674084466322e-06, "expectation": 1.4007124583848328e-06, "comforter": 2.8014249167696655e-06, "sheep": 3.361709900123599e-06, "declared": 1.6808549500617994e-06, "broadcast": 2.801424916769666e-07, "mistress": 2.801424916769666e-07, "steampunk": 2.801424916769666e-07, "knockout": 2.801424916769666e-07, "anny": 5.602849833539331e-07, "aswell": 1.6808549500617994e-06, "yugiyoh": 5.602849833539331e-07, "novelty": 5.602849833539331e-07, "healer": 8.404274750308997e-07, "nausea": 1.4007124583848328e-06, "collected": 3.6418523918005656e-06, "grandcanyon": 5.602849833539331e-07, "mementos": 8.404274750308997e-07, "shops": 3.361709900123599e-06, "knocks": 1.6808549500617994e-06, "armadillo": 6.1631348168932644e-06, "liar": 3.6418523918005656e-06, "evertually": 5.602849833539331e-07, "coldplay": 2.801424916769666e-07, "dunk": 1.6808549500617994e-06, "messaged": 3.0815674084466322e-06, "socialize": 6.723419800247198e-06, "signing": 3.921994883477532e-06, "auto": 6.723419800247198e-06, "refinance": 5.602849833539331e-07, "sacrifice": 3.0815674084466322e-06, "retrieve": 8.404274750308997e-07, "indicators": 2.2411399334157326e-06, "positive.the": 2.801424916769666e-07, "triving": 2.801424916769666e-07, "lick": 2.8014249167696655e-06, "barriers": 8.404274750308997e-07, "problematic": 1.1205699667078663e-06, "barbados": 3.361709900123599e-06, "caribbean": 8.96455973366293e-06, "lucia": 5.602849833539331e-07, "honemoon": 2.801424916769666e-07, "linear": 2.5212824250926993e-06, "visualize": 1.1205699667078663e-06, "acing": 1.1205699667078663e-06, "comprehensively": 2.801424916769666e-07, "trump.the": 2.801424916769666e-07, "prevent": 3.6418523918005656e-06, "sprays": 1.4007124583848328e-06, "repellants": 2.801424916769666e-07, "diabeties": 2.801424916769666e-07, "muhahah": 1.1205699667078663e-06, "festive": 2.2411399334157326e-06, "dia": 5.602849833539331e-07, "muertos": 5.602849833539331e-07, "gore": 1.960997441738766e-06, "festivities": 2.801424916769666e-07, "fascinating": 3.0815674084466322e-06, "4.1": 1.1205699667078663e-06, "gdp": 1.4007124583848328e-06, "revealed": 3.361709900123599e-06, "insects": 3.0815674084466322e-06, "pest": 2.8014249167696655e-06, "lingering": 8.404274750308997e-07, "alert": 5.0425648501853986e-06, "valuable": 1.0925557175401697e-05, "definetly": 2.5212824250926993e-06, "stance": 8.404274750308997e-07, "illnesses": 1.1205699667078663e-06, "unusually": 2.8014249167696655e-06, "creepiest": 1.1205699667078663e-06, "pounded": 1.1205699667078663e-06, "ambition": 1.1205699667078663e-06, "rod": 1.6808549500617994e-06, "mustangs": 8.404274750308997e-07, "restorations": 2.801424916769666e-07, "timely": 8.404274750308997e-07, "worthy": 4.482279866831465e-06, "ccna": 1.1205699667078663e-06, "plea": 5.602849833539331e-07, "bargain": 1.960997441738766e-06, "occurrence": 1.960997441738766e-06, "harsh": 8.404274750308997e-06, "drool": 1.1205699667078663e-06, "snot": 2.2411399334157326e-06, "\ud83d\ude0a": 1.1205699667078663e-06, "peach": 2.801424916769666e-07, "notification": 1.6808549500617994e-06, "hollywood": 1.1205699667078663e-06, "mondays": 2.2411399334157326e-06, "disconnecting": 2.5212824250926993e-06, "misty-eyed": 2.801424916769666e-07, "boosts": 1.4007124583848328e-06, "consistency": 2.5212824250926993e-06, "strategies": 2.5212824250926993e-06, "ketogenic": 1.6808549500617994e-06, "favorable.trump": 2.801424916769666e-07, "alps": 1.1205699667078663e-06, "ireland": 1.960997441738766e-06, "same-i": 2.801424916769666e-07, "crossfit": 1.1205699667078663e-06, "competitions": 3.921994883477532e-06, "willed": 2.801424916769666e-07, "suspect": 7.0035622919241645e-06, "re-shingled": 1.6808549500617994e-06, "sad.do": 8.404274750308997e-07, "up.you": 8.404274750308997e-07, "times.keep": 5.602849833539331e-07, "chief": 1.960997441738766e-06, "rustic": 5.602849833539331e-07, "reason.it": 1.1205699667078663e-06, "irrirtating": 5.602849833539331e-07, "table.that": 2.801424916769666e-07, "rehab": 8.404274750308997e-06, "dramatically": 2.801424916769666e-07, "maltese": 2.801424916769666e-07, "shiz": 2.801424916769666e-07, "tzu": 2.801424916769666e-07, "accelerated": 2.801424916769666e-07, "shinning": 5.602849833539331e-07, "to.i": 5.602849833539331e-07, "lunatic": 8.404274750308997e-07, "revisiting": 5.602849833539331e-07, "reflection": 2.8014249167696655e-06, "metioned": 2.801424916769666e-07, "insulated": 2.801424916769666e-07, "storing": 1.6808549500617994e-06, "goods": 2.8014249167696655e-06, "opinon": 8.404274750308997e-07, "slack": 2.2411399334157326e-06, "handicapped": 2.8014249167696655e-06, "limbs": 1.6808549500617994e-06, "kat": 8.404274750308997e-07, "fluently": 1.6808549500617994e-06, "disappearing": 1.1205699667078663e-06, "swip": 2.801424916769666e-07, "that.have": 5.602849833539331e-07, "murdering": 5.602849833539331e-07, "victims": 1.1205699667078663e-06, "scariest": 1.1485842158755629e-05, "commonly": 8.404274750308997e-07, "hurricaines": 8.404274750308997e-07, "howling": 5.602849833539331e-06, "debris": 5.0425648501853986e-06, "pelting": 5.602849833539331e-07, "hurricaine": 5.602849833539331e-07, "downed": 1.1205699667078663e-06, "ymca": 2.801424916769666e-07, "cellphones": 1.4007124583848328e-06, "motivational": 2.8014249167696655e-06, "speaker": 7.0035622919241645e-06, "resonated": 1.6808549500617994e-06, "sppech": 5.602849833539331e-07, "teamwork": 2.801424916769666e-07, "inspires": 3.361709900123599e-06, "theyve": 5.602849833539331e-07, "evolved": 5.602849833539331e-07, "biopsy": 7.0035622919241645e-06, "stung": 4.2021373751544985e-06, "squishy": 1.1205699667078663e-06, "steaming": 1.6808549500617994e-06, "foul": 4.482279866831465e-06, "limits": 3.921994883477532e-06, "dietary": 5.602849833539331e-07, "vegetarian": 5.882992325216298e-06, "nine": 8.96455973366293e-06, "expressions": 5.602849833539331e-07, "newegg": 1.960997441738766e-06, "catering": 8.404274750308997e-07, "options": 1.4567409567202262e-05, "adhd/aspergers": 2.801424916769666e-07, "olympic": 3.6418523918005656e-06, "graceful": 1.960997441738766e-06, "majestic": 8.404274750308997e-07, "axle": 2.801424916769666e-07, "fright": 1.6808549500617994e-06, "charlotte": 1.4007124583848328e-06, "benevolent": 5.602849833539331e-07, "vehicles": 3.921994883477532e-06, "ipod": 4.482279866831465e-06, "headlight": 1.1205699667078663e-06, "squeaky": 1.1205699667078663e-06, "fixable": 1.4007124583848328e-06, "attire": 1.1205699667078663e-06, "cheapest": 3.361709900123599e-06, "seedlings": 5.602849833539331e-07, "seed": 2.8014249167696655e-06, "hahahah": 2.2411399334157326e-06, "ruthless": 8.404274750308997e-07, "blech": 5.602849833539331e-07, "venemous": 1.1205699667078663e-06, "moccs": 5.602849833539331e-07, "mediocre": 1.960997441738766e-06, "chats": 2.8014249167696655e-06, "licking": 1.960997441738766e-06, "speechless": 1.4007124583848328e-06, "anaheim": 2.801424916769666e-07, "neurology": 5.602849833539331e-07, "demeanor": 1.1205699667078663e-06, "tailoring": 2.801424916769666e-07, "indonesia": 1.1205699667078663e-06, "casualties": 1.4007124583848328e-06, "inspire": 2.8014249167696655e-06, "preferred": 8.404274750308997e-07, "sneak": 6.723419800247198e-06, "battlefield": 3.0815674084466322e-06, "ghostly": 1.6808549500617994e-06, "smudge": 1.6808549500617994e-06, "croissant": 8.404274750308997e-07, "inn": 8.404274750308997e-07, "manger": 2.801424916769666e-07, "clumsiness": 8.404274750308997e-07, "attracted": 1.6808549500617994e-06, "gee": 4.482279866831465e-06, "hammering": 1.4007124583848328e-06, "7am": 8.404274750308997e-07, "skate": 5.0425648501853986e-06, "ugghhh": 1.6808549500617994e-06, "similarly": 1.1205699667078663e-06, "dropouts": 1.1205699667078663e-06, "dirtbike": 5.0425648501853986e-06, "bandage": 1.960997441738766e-06, "mangled": 1.4007124583848328e-06, "ringing": 1.1205699667078663e-06, "honk": 5.882992325216298e-06, "departmental": 1.1205699667078663e-06, "candidates": 1.064541468372473e-05, "triplets": 1.4007124583848328e-06, "accomplishments": 4.762422358508432e-06, "hoper": 2.801424916769666e-07, "isn": 8.404274750308997e-07, "batch": 1.960997441738766e-06, "tryouts": 8.404274750308997e-07, "dreamy": 8.404274750308997e-07, "psychic": 1.1205699667078663e-06, "postpone": 1.6808549500617994e-06, "40th": 2.5212824250926993e-06, "academia": 8.404274750308997e-07, "illicit": 5.602849833539331e-07, "notebook": 4.762422358508432e-06, "27.": 5.602849833539331e-07, "flunk": 2.5212824250926993e-06, "ounce": 1.1205699667078663e-06, "blanks": 8.404274750308997e-07, "enroll": 2.5212824250926993e-06, "righyt": 1.1205699667078663e-06, "uncooperative": 2.801424916769666e-07, "installing": 4.762422358508432e-06, "fixture": 1.1205699667078663e-06, "shorted": 5.602849833539331e-07, "dimmer": 2.801424916769666e-07, "loosing": 6.1631348168932644e-06, "messier": 2.801424916769666e-07, "greece": 6.723419800247198e-06, "definitly": 1.6808549500617994e-06, "santorini": 1.1205699667078663e-06, "winners": 1.1205699667078663e-06, "94": 2.2411399334157326e-06, "accuracy": 1.6808549500617994e-06, "lamp": 4.2021373751544985e-06, "preventative": 5.602849833539331e-07, "measures": 1.960997441738766e-06, "intersection": 2.8014249167696655e-06, "soch": 2.801424916769666e-07, "worry-wort": 2.801424916769666e-07, "submarine": 1.1205699667078663e-06, "connected": 4.2021373751544985e-06, "mosquitos": 1.0365272192047764e-05, "poker": 1.0085129700370797e-05, "pumpernickel": 5.602849833539331e-07, "outfield": 1.1205699667078663e-06, "batter": 1.6808549500617994e-06, "bare-handed": 2.801424916769666e-07, "satan": 1.1205699667078663e-06, "worshiper": 1.1205699667078663e-06, "christian": 7.563847275278098e-06, "marissa": 2.801424916769666e-07, "folds": 1.1205699667078663e-06, "ms": 1.0085129700370797e-05, "bux": 1.4007124583848328e-06, "warnings": 4.482279866831465e-06, "sparky": 2.801424916769666e-07, "tearful": 1.4007124583848328e-06, "believer": 2.2411399334157326e-06, "pyrex": 5.602849833539331e-06, "casserole": 5.602849833539331e-06, "40.00": 1.1205699667078663e-06, "bunker": 3.6418523918005656e-06, "50mph": 2.801424916769666e-07, "babysat": 3.921994883477532e-06, "gaming": 2.2131256842480358e-05, "spice": 3.921994883477532e-06, "tangy": 8.404274750308997e-07, "twisters": 5.602849833539331e-07, "include": 3.6418523918005656e-06, "cloud": 8.12413225863203e-06, "ve": 1.4007124583848328e-06, "re": 6.443277308570231e-06, "overrated": 8.404274750308997e-07, "noone": 5.322707341862365e-06, "gullible": 4.762422358508432e-06, "scrub": 2.801424916769666e-07, "petey": 1.4007124583848328e-06, "mourn": 5.602849833539331e-07, "gratified": 8.404274750308997e-07, "instrumental": 2.801424916769666e-07, "crunch": 2.8014249167696655e-06, "cockroach": 1.064541468372473e-05, "snoopy": 5.602849833539331e-07, "remodel": 8.404274750308997e-07, "fixtures": 5.602849833539331e-07, "180": 8.404274750308997e-07, "convocation": 5.602849833539331e-07, "vividly": 3.361709900123599e-06, "sweated": 5.602849833539331e-07, "bled": 1.1205699667078663e-06, "claimed": 6.1631348168932644e-06, "downsizing": 1.6808549500617994e-06, "broker.my": 2.801424916769666e-07, "reactions": 5.602849833539331e-07, "faded": 8.404274750308997e-07, "slackers": 8.404274750308997e-07, "invious": 5.602849833539331e-07, "tower": 2.2411399334157326e-06, "terror": 3.6418523918005656e-06, "mgm": 5.602849833539331e-07, "drops": 3.921994883477532e-06, "scenes": 2.2411399334157326e-06, "otters": 1.4007124583848328e-06, "lumps": 2.2411399334157326e-06, "refusing": 4.762422358508432e-06, "vomitting": 2.801424916769666e-07, "cartels": 2.801424916769666e-07, "blink": 1.6808549500617994e-06, "rapidly": 5.602849833539331e-07, "bu": 8.404274750308997e-07, "fools": 5.602849833539331e-07, "baptism": 1.1205699667078663e-06, "iguana": 8.684417241985964e-06, "iguanas": 1.1205699667078663e-06, "horrinle": 1.1205699667078663e-06, "blushing": 1.6808549500617994e-06, "st.": 2.8014249167696655e-06, "louis": 1.1205699667078663e-06, "maarten": 2.801424916769666e-07, "vincent": 5.602849833539331e-07, "snout": 8.404274750308997e-07, "1973": 5.602849833539331e-07, "vw": 2.2411399334157326e-06, "coyotes": 2.5212824250926993e-06, "rv": 2.5212824250926993e-06, "laundermat": 5.602849833539331e-07, "arcade": 6.1631348168932644e-06, "bickering": 5.602849833539331e-07, "invisible": 8.404274750308997e-07, "honked": 3.6418523918005656e-06, "prevailed": 5.602849833539331e-07, "doingf": 8.404274750308997e-07, "mississippi": 2.2411399334157326e-06, "margaritaville": 2.801424916769666e-07, "logan": 1.1205699667078663e-06, "limo": 1.1205699667078663e-06, "superhero": 2.2411399334157326e-06, "influenced": 5.0425648501853986e-06, "alarm/bummer": 5.602849833539331e-07, "alpine": 1.1205699667078663e-06, "skied": 5.602849833539331e-07, "heals": 5.0425648501853986e-06, "thrilling": 3.0815674084466322e-06, "checkup": 2.5212824250926993e-06, "challenges": 7.563847275278098e-06, "exposed": 3.361709900123599e-06, "lice": 6.723419800247198e-06, "creaking": 2.801424916769666e-07, "politely": 3.0815674084466322e-06, "snapped": 3.921994883477532e-06, "pranked": 1.4007124583848328e-06, "chevy": 4.2021373751544985e-06, "trashed": 4.482279866831465e-06, "spooky": 1.064541468372473e-05, "2003": 5.602849833539331e-07, "succesful": 5.602849833539331e-07, "gymnastics": 5.602849833539331e-06, "gymnast": 5.602849833539331e-07, "litterally": 5.602849833539331e-07, "scientists": 1.1205699667078663e-06, "extinct": 5.602849833539331e-07, "21.": 8.404274750308997e-07, "woot": 1.6808549500617994e-06, "ventures": 8.404274750308997e-07, "resumes": 8.404274750308997e-07, "trucking": 8.404274750308997e-07, "hopping": 8.404274750308997e-07, "repain": 1.1205699667078663e-06, "artistic": 5.0425648501853986e-06, "stands": 3.361709900123599e-06, "pointing": 1.6808549500617994e-06, "sole": 4.762422358508432e-06, "kickball": 1.960997441738766e-06, "self-taught": 2.801424916769666e-07, "preview": 8.404274750308997e-07, "resident": 5.0425648501853986e-06, "stepdad": 5.0425648501853986e-06, "recycling": 2.5212824250926993e-06, "petrodollars": 2.801424916769666e-07, "unrestrained": 2.801424916769666e-07, "stability": 5.0425648501853986e-06, "yawning": 2.801424916769666e-07, "parm": 1.4007124583848328e-06, "garlic": 4.482279866831465e-06, "didi": 1.4007124583848328e-06, "compsci": 1.1205699667078663e-06, "strict": 3.6418523918005656e-06, "leashes": 5.602849833539331e-07, "breakups": 1.960997441738766e-06, "ohhhh": 5.602849833539331e-06, "salads": 1.6808549500617994e-06, "wraps": 2.5212824250926993e-06, "treid": 2.801424916769666e-07, "drifted": 1.6808549500617994e-06, "leaned": 1.6808549500617994e-06, "stormed": 5.0425648501853986e-06, "lupus": 7.283704783601131e-06, "disheartening": 2.5212824250926993e-06, "chillier": 5.602849833539331e-07, "pumpkin": 8.12413225863203e-06, "harvest": 2.8014249167696655e-06, "festivals": 2.2411399334157326e-06, "lattes": 5.602849833539331e-07, "themes": 2.5212824250926993e-06, "approval": 4.2021373751544985e-06, "angels": 4.482279866831465e-06, "officially": 1.0925557175401697e-05, "wrap": 3.921994883477532e-06, "usally": 1.4007124583848328e-06, "dieting": 9.244702225339897e-06, "portion": 5.0425648501853986e-06, "bacon": 5.0425648501853986e-06, "scambled": 5.602849833539331e-07, "scrambled": 8.404274750308997e-07, "ornaments": 1.4007124583848328e-06, "yeqar": 5.602849833539331e-07, "kiil": 2.801424916769666e-07, "definintly": 5.602849833539331e-07, "renewable": 2.801424916769666e-07, "contort": 5.602849833539331e-07, "suprising": 1.5687979533910127e-05, "fiercely": 2.801424916769666e-07, "excluded": 2.801424916769666e-07, "3k": 2.2411399334157326e-06, "japanese": 8.684417241985964e-06, "rave": 1.960997441738766e-06, "unannounced": 3.361709900123599e-06, "liek": 2.2411399334157326e-06, "borrows": 1.1205699667078663e-06, "eep": 5.602849833539331e-07, "loaning": 3.0815674084466322e-06, "paralyzed": 1.1205699667078663e-06, "figuers": 2.801424916769666e-07, "blinked": 5.602849833539331e-07, "mingle": 2.801424916769666e-07, "startinf": 8.404274750308997e-07, "cravings": 5.882992325216298e-06, "vice": 5.0425648501853986e-06, "nutrient": 1.960997441738766e-06, "purposeful": 5.602849833539331e-07, "roku": 2.801424916769666e-07, "sweety": 5.602849833539331e-07, "gradution": 5.602849833539331e-07, "awesome.he": 2.801424916769666e-07, "denied": 8.404274750308997e-06, "cass": 2.801424916769666e-07, "frezzer": 2.801424916769666e-07, "chilling": 3.6418523918005656e-06, "nwo": 5.602849833539331e-07, "joing": 1.4007124583848328e-06, "coordinator": 2.801424916769666e-07, "minimum": 3.6418523918005656e-06, "elvis": 2.5212824250926993e-06, "powerpoint": 2.8014249167696655e-06, "slides": 3.921994883477532e-06, "deleted": 1.6808549500617994e-06, "deducted": 2.801424916769666e-07, "ahppy": 5.602849833539331e-07, "clubbin": 1.1205699667078663e-06, "conferences": 2.801424916769666e-07, "toplay": 2.2411399334157326e-06, "bass": 2.8014249167696655e-06, "420": 2.801424916769666e-07, "jug": 5.602849833539331e-07, "soaring": 1.1205699667078663e-06, "dive": 8.12413225863203e-06, "stomp": 2.2411399334157326e-06, "alerts": 1.1205699667078663e-06, "bone": 5.0425648501853986e-06, "sleeper": 8.404274750308997e-07, "jumpy": 2.2411399334157326e-06, "forms": 2.2411399334157326e-06, "identified": 2.801424916769666e-07, "pickachu": 2.801424916769666e-07, "nerdy": 8.404274750308997e-07, "confessing": 1.1205699667078663e-06, "tehy": 5.602849833539331e-07, "stash": 3.361709900123599e-06, "scrounge": 2.801424916769666e-07, "cancelling": 3.6418523918005656e-06, "grace": 5.322707341862365e-06, "fines": 1.960997441738766e-06, "unthawed": 8.404274750308997e-07, "sodas": 1.6808549500617994e-06, "sap": 1.6808549500617994e-06, "doggos": 8.404274750308997e-07, "7-11.": 2.801424916769666e-07, "canceling": 2.2411399334157326e-06, "anyone.": 1.1205699667078663e-06, "sinfully": 2.801424916769666e-07, "layered": 2.801424916769666e-07, "icing": 1.4007124583848328e-06, "landloard": 5.602849833539331e-07, "him/her": 5.602849833539331e-06, "whant": 5.602849833539331e-07, "disapointed": 8.404274750308997e-07, "messes": 3.361709900123599e-06, "decipline": 2.801424916769666e-07, "congatulations": 5.602849833539331e-07, "allof": 8.404274750308997e-07, "captured": 1.960997441738766e-06, "fumbled": 1.1205699667078663e-06, "mates": 5.602849833539331e-06, "abducted": 1.960997441738766e-06, "aliens": 8.96455973366293e-06, "probed": 5.602849833539331e-07, "afriad": 8.404274750308997e-07, "wih": 1.1205699667078663e-06, "pigging": 5.602849833539331e-07, "germany": 6.723419800247198e-06, "harming": 2.2411399334157326e-06, "possesses": 2.801424916769666e-07, "anyones": 1.1205699667078663e-06, "nerve-racking.you": 5.602849833539331e-07, "on-guard": 5.602849833539331e-07, "flake": 2.2411399334157326e-06, "linked": 1.4007124583848328e-06, "kris": 1.1205699667078663e-06, "carr": 5.602849833539331e-07, "plant-based": 5.602849833539331e-07, "joel": 1.1205699667078663e-06, "furhman": 1.1205699667078663e-06, "out-of-town": 1.1205699667078663e-06, "noseplug": 5.602849833539331e-07, "excargot": 5.602849833539331e-07, "snails": 8.404274750308997e-07, "socialized": 2.801424916769666e-07, "misunderstand": 2.801424916769666e-07, "brotherly": 5.602849833539331e-07, "arguments": 3.921994883477532e-06, "devolves": 1.1205699667078663e-06, "communicating": 1.6808549500617994e-06, "saison": 2.801424916769666e-07, "introverted": 4.482279866831465e-06, "clogged": 8.12413225863203e-06, "overflowing": 8.404274750308997e-07, "optomistic": 3.0815674084466322e-06, "wed": 2.8014249167696655e-06, "recycle": 2.801424916769666e-07, "splash": 5.602849833539331e-07, "front-door": 1.1205699667078663e-06, "overreact": 1.6808549500617994e-06, "him./": 5.602849833539331e-07, "flare": 3.361709900123599e-06, "rheumatoid": 5.602849833539331e-07, "chronic": 4.2021373751544985e-06, "discrete": 5.602849833539331e-07, "cheesy": 2.8014249167696655e-06, "cynical": 2.801424916769666e-07, "wracks": 2.801424916769666e-07, "scratching": 8.684417241985964e-06, "celebrity": 1.4007124583848328e-06, "kardashians": 8.404274750308997e-07, "escorted": 5.602849833539331e-07, "misdiagnosed": 5.602849833539331e-07, "diagnose": 1.960997441738766e-06, "primary": 1.960997441738766e-06, "antibiotics": 2.5212824250926993e-06, "genetics": 2.5212824250926993e-06, "memories.it": 2.801424916769666e-07, "goodbyes": 1.6808549500617994e-06, "cringed": 1.1205699667078663e-06, "ratting": 2.801424916769666e-07, "shrugged": 8.404274750308997e-07, "awkwardly": 2.801424916769666e-07, "mama": 6.1631348168932644e-06, "da-da": 1.1205699667078663e-06, "meaningful": 9.244702225339897e-06, "recorder": 2.801424916769666e-07, "youthful": 3.0815674084466322e-06, "vigor": 1.1205699667078663e-06, "90-year-old": 5.602849833539331e-07, "full-of-life": 5.602849833539331e-07, "utilize": 5.602849833539331e-07, "101": 1.960997441738766e-06, "wowza": 3.0815674084466322e-06, "powerless": 1.6808549500617994e-06, "persons": 4.482279866831465e-06, "truest": 2.801424916769666e-07, "statement": 4.482279866831465e-06, "nag": 8.404274750308997e-07, "insightful": 1.4007124583848328e-06, "dazzled": 1.1205699667078663e-06, "coordinated": 1.6808549500617994e-06, "excess": 1.1205699667078663e-06, "concede": 5.602849833539331e-07, "defeat": 1.960997441738766e-06, "resigned": 5.602849833539331e-07, "acheived": 2.801424916769666e-07, "shores": 2.5212824250926993e-06, "avatar": 3.6418523918005656e-06, "trilogy": 8.404274750308997e-07, "cameron": 5.602849833539331e-07, "scale": 6.443277308570231e-06, "longevity": 2.801424916769666e-07, "byproduct": 2.801424916769666e-07, "reruns": 1.1205699667078663e-06, "mill": 1.6808549500617994e-06, "mills": 1.1205699667078663e-06, "kindly": 3.6418523918005656e-06, "abusing": 3.0815674084466322e-06, "owls": 5.602849833539331e-07, "capture": 2.5212824250926993e-06, "chewing": 6.723419800247198e-06, "chomping": 2.2411399334157326e-06, "peeves": 1.1205699667078663e-06, "maintenance": 5.882992325216298e-06, "prod": 1.1205699667078663e-06, "cheeseburgers": 1.1205699667078663e-06, "squedule": 5.602849833539331e-07, "dangit": 2.5212824250926993e-06, "exchanged": 2.5212824250926993e-06, "chit": 2.2411399334157326e-06, "incomplete": 1.1205699667078663e-06, "bonuses": 2.8014249167696655e-06, "pillow": 4.762422358508432e-06, "eleven": 1.4007124583848328e-06, "powers": 1.6808549500617994e-06, "zip-lining": 2.2411399334157326e-06, "makjing": 1.6808549500617994e-06, "grandfathers": 1.3446839600494396e-05, "dented": 5.322707341862365e-06, "ferret": 2.2411399334157326e-06, "heart-broken": 8.404274750308997e-07, "bopped": 1.1205699667078663e-06, "feeder": 1.1205699667078663e-06, "coral": 1.1205699667078663e-06, "inquiring": 5.602849833539331e-07, "roadtrip": 3.6418523918005656e-06, "dab": 1.1205699667078663e-06, "intuition": 7.563847275278098e-06, "tale": 1.4007124583848328e-06, "wive": 5.602849833539331e-07, "avalea": 2.801424916769666e-07, "pronounced": 8.404274750308997e-07, "avalee": 2.801424916769666e-07, "myah": 2.801424916769666e-07, "regardless": 5.322707341862365e-06, "outfitted": 5.602849833539331e-07, "glorified": 2.801424916769666e-07, "starte": 5.602849833539331e-07, "native": 2.8014249167696655e-06, "spaker": 5.602849833539331e-07, "cs": 4.2021373751544985e-06, "competed": 3.361709900123599e-06, "solved": 7.0035622919241645e-06, "achievements": 3.921994883477532e-06, "fearing": 2.801424916769666e-07, "ashame": 1.1205699667078663e-06, "brownie": 1.1205699667078663e-06, "craigslist": 8.96455973366293e-06, "comic": 1.1765984650432595e-05, "wab": 5.602849833539331e-07, "bursting": 5.602849833539331e-07, "all/": 5.602849833539331e-07, "procrastination": 1.960997441738766e-06, "^_^": 1.1205699667078663e-06, "appendicitis": 5.602849833539331e-07, "diverticulitis": 2.801424916769666e-07, "bowels": 2.2411399334157326e-06, "sis": 1.6808549500617994e-06, "attachment": 3.0815674084466322e-06, "him.i": 5.602849833539331e-07, "forgives": 5.602849833539331e-07, "lets": 1.6808549500617994e-05, "castles": 1.960997441738766e-06, "kart": 4.482279866831465e-06, "'surprise": 5.602849833539331e-07, "occassions": 5.602849833539331e-07, "feasible": 1.1205699667078663e-06, "pity": 9.524844717016864e-06, "eeeek": 5.602849833539331e-07, "scaredy-cat": 2.801424916769666e-07, "rewatched": 8.404274750308997e-07, "numerous": 1.4007124583848328e-06, "reserve": 3.0815674084466322e-06, "personnel": 1.960997441738766e-06, "wallowed": 5.602849833539331e-07, "enrolling": 5.602849833539331e-07, "oregon": 1.4007124583848328e-06, "transfer": 5.602849833539331e-06, "internist": 2.801424916769666e-07, "residency": 2.801424916769666e-07, "ceramic": 1.4007124583848328e-06, "display": 8.12413225863203e-06, "mixing": 1.960997441738766e-06, "maya": 5.602849833539331e-07, "committee": 8.404274750308997e-07, "cutthroat": 8.404274750308997e-07, "indifferent": 8.404274750308997e-07, "ironically": 8.404274750308997e-07, "ploy": 8.404274750308997e-07, "graces": 2.801424916769666e-07, "bridges": 5.602849833539331e-07, "moldy": 9.524844717016864e-06, "quoted": 2.5212824250926993e-06, "semi-truck": 1.960997441738766e-06, "merged": 1.4007124583848328e-06, "outer-most": 5.602849833539331e-07, "adapt": 4.762422358508432e-06, "par": 1.960997441738766e-06, "sigh": 4.482279866831465e-06, "discuss": 5.602849833539331e-06, "silverfish": 2.5212824250926993e-06, "pace": 7.0035622919241645e-06, "closes": 2.5212824250926993e-06, "enrolled": 3.361709900123599e-06, "confidense": 2.801424916769666e-07, "zoom": 1.960997441738766e-06, "lion": 5.882992325216298e-06, "enclosure": 5.602849833539331e-07, "cheerleading": 3.361709900123599e-06, "650": 1.4007124583848328e-06, "reps.": 5.602849833539331e-07, "houldl": 5.602849833539331e-07, "meets": 2.8014249167696655e-06, "records": 1.4007124583848328e-06, "froot": 5.602849833539331e-07, "loops": 1.960997441738766e-06, "cinnamon": 3.6418523918005656e-06, "epires": 5.602849833539331e-07, "expiring": 1.1205699667078663e-06, "shelf": 1.0365272192047764e-05, "gamble": 3.921994883477532e-06, "moderation": 2.5212824250926993e-06, "introduce": 5.322707341862365e-06, "punishing": 1.1205699667078663e-06, "aldi": 3.0815674084466322e-06, "mistreated": 5.602849833539331e-07, "macys": 1.4007124583848328e-06, "orlando.i": 2.801424916769666e-07, "that.are": 5.602849833539331e-07, "dolled": 5.602849833539331e-07, "over-protective": 5.602849833539331e-07, "uniform": 5.602849833539331e-06, ".its": 2.801424916769666e-07, "cosign": 3.6418523918005656e-06, "gray": 3.6418523918005656e-06, "uncivilized": 2.801424916769666e-07, "woohooo": 2.2411399334157326e-06, "baths": 1.6808549500617994e-06, "uproot": 1.4007124583848328e-06, "notice-": 5.602849833539331e-07, "goo": 1.960997441738766e-06, "anywher": 2.801424916769666e-07, "ebut": 2.801424916769666e-07, "secure": 1.2046127142109562e-05, "flighty": 8.404274750308997e-07, "fatso": 5.602849833539331e-07, "anymoe": 5.602849833539331e-07, "screams": 2.5212824250926993e-06, "meetups": 1.1205699667078663e-06, "chalk": 8.404274750308997e-07, "paul": 1.960997441738766e-06, "cornell": 2.801424916769666e-07, "chastised": 2.801424916769666e-07, "everyonr": 8.404274750308997e-07, "recharge": 2.5212824250926993e-06, "trepidation": 2.8014249167696655e-06, "chooses": 2.5212824250926993e-06, "ahold": 2.2411399334157326e-06, "consequence": 1.1205699667078663e-06, "rise": 4.2021373751544985e-06, "tariffs": 1.6808549500617994e-06, "tackle": 5.322707341862365e-06, "swings": 1.960997441738766e-06, "lading": 5.602849833539331e-07, "safley": 5.602849833539331e-07, "strike": 3.921994883477532e-06, "copper": 2.801424916769666e-07, "hetting": 5.602849833539331e-07, "untuly": 2.801424916769666e-07, "reafy": 1.1205699667078663e-06, "univeristy": 8.404274750308997e-07, "junir": 5.602849833539331e-07, "uear": 5.602849833539331e-07, "courthouse": 2.801424916769666e-07, "romeo": 1.1205699667078663e-06, "juliet": 1.1205699667078663e-06, "tortoise": 2.2411399334157326e-06, "attendance": 3.361709900123599e-06, "fuss": 1.1205699667078663e-06, "euthanized": 1.1205699667078663e-06, "terminal": 3.361709900123599e-06, "cajun": 5.602849833539331e-07, "roast": 2.2411399334157326e-06, "wanderer": 2.801424916769666e-07, "shooter": 1.4007124583848328e-06, "divorcing": 1.1205699667078663e-06, "526": 5.602849833539331e-07, "moneywise": 8.404274750308997e-07, "spikes": 5.602849833539331e-07, "stoop": 4.762422358508432e-06, "doorbell": 8.404274750308997e-07, "nut": 1.1205699667078663e-06, "accounts": 4.482279866831465e-06, "resetting": 1.1205699667078663e-06, "congradulations": 5.322707341862365e-06, "keyring": 2.801424916769666e-07, "legally": 3.0815674084466322e-06, "ptsd": 1.6808549500617994e-06, "babytv": 8.404274750308997e-07, "misunderstood": 4.482279866831465e-06, "preapred": 2.801424916769666e-07, "opend": 5.602849833539331e-07, "facial": 2.801424916769666e-07, "repaid": 1.1205699667078663e-06, "wetting": 1.960997441738766e-06, "bedtime": 1.6808549500617994e-06, "outing": 2.5212824250926993e-06, "shakes": 5.322707341862365e-06, "hardwood": 8.404274750308997e-07, "pushy": 1.960997441738766e-06, "commanding": 2.801424916769666e-07, "sur": 1.1205699667078663e-06, "decorate": 2.5212824250926993e-06, "android": 5.602849833539331e-07, "galaxy": 2.8014249167696655e-06, "fend": 2.8014249167696655e-06, "draining": 1.1205699667078663e-06, "excuses": 4.2021373751544985e-06, "village": 6.1631348168932644e-06, "twist": 1.960997441738766e-06, "slick": 4.2021373751544985e-06, "seamless": 1.1205699667078663e-06, "11th": 1.6808549500617994e-06, "2001": 2.2411399334157326e-06, "tacos": 5.882992325216298e-06, "inconvenient": 5.602849833539331e-06, "convuincing": 2.801424916769666e-07, "devasted": 3.6418523918005656e-06, "operations": 5.602849833539331e-07, "tring": 5.602849833539331e-07, "fnd": 8.404274750308997e-07, "mba": 2.2411399334157326e-06, "pickey": 2.801424916769666e-07, "cordial": 5.602849833539331e-07, "treads": 2.801424916769666e-07, "runied": 2.801424916769666e-07, "slacker": 1.960997441738766e-06, "inhouse": 2.801424916769666e-07, "consultation": 5.602849833539331e-07, "repairman": 3.6418523918005656e-06, "1-2": 8.404274750308997e-07, "mths": 5.602849833539331e-07, "gl": 2.801424916769666e-07, "gma": 2.801424916769666e-07, "scout": 3.921994883477532e-06, "cringe": 3.921994883477532e-06, "a.": 3.361709900123599e-06, "roses": 3.921994883477532e-06, "b.": 2.801424916769666e-07, "c.": 1.4007124583848328e-06, "professionally": 5.0425648501853986e-06, "mighty": 3.921994883477532e-06, "jousting": 1.960997441738766e-06, "conscience": 4.762422358508432e-06, "outperformed": 2.801424916769666e-07, "bora": 1.1205699667078663e-06, "doggy": 8.12413225863203e-06, "pekingese": 1.1205699667078663e-06, "chin": 1.960997441738766e-06, "minpin": 8.404274750308997e-07, "chins": 2.801424916769666e-07, "cousing": 1.1205699667078663e-06, "estate": 8.96455973366293e-06, "vent": 3.0815674084466322e-06, "distract": 5.0425648501853986e-06, "earthworm": 2.2411399334157326e-06, "curt": 1.1205699667078663e-06, "albert": 1.1205699667078663e-06, "einstein": 3.361709900123599e-06, "suggestions": 1.4007124583848328e-06, "addiction": 1.1485842158755629e-05, "sturgis": 2.2411399334157326e-06, "vacationing": 4.762422358508432e-06, "bikes": 7.843989766955064e-06, "reputable": 2.2411399334157326e-06, "advertised": 1.6808549500617994e-06, "sizing": 1.4007124583848328e-06, "nasa": 4.2021373751544985e-06, "spaceships": 2.801424916769666e-07, "turtles": 3.921994883477532e-06, "menopause": 2.801424916769666e-07, "henry": 1.1205699667078663e-06, "winkler": 1.1205699667078663e-06, "fonz": 1.1205699667078663e-06, "genuine": 4.2021373751544985e-06, "accommodating": 1.6808549500617994e-06, "layover": 2.801424916769666e-07, "buck": 3.361709900123599e-06, "ebay": 9.80498720869383e-06, "wound": 1.1205699667078662e-05, "gushing": 1.1205699667078663e-06, "unphased": 1.4007124583848328e-06, "neurofeedback": 3.6418523918005656e-06, "autism": 5.602849833539331e-07, "trauma-": 5.602849833539331e-07, "issues-": 5.602849833539331e-07, "electro": 5.602849833539331e-07, "retrain": 5.602849833539331e-07, "explaining": 3.6418523918005656e-06, "layman": 5.602849833539331e-07, "therapies": 2.801424916769666e-07, "wifes": 5.602849833539331e-06, "withmyself": 2.801424916769666e-07, "stream": 3.6418523918005656e-06, "twitch": 5.882992325216298e-06, "11.": 3.0815674084466322e-06, "adulting": 4.762422358508432e-06, "too.i": 5.602849833539331e-07, "apropos": 5.602849833539331e-07, "shunned": 1.1205699667078663e-06, "container": 3.361709900123599e-06, "baltimore": 1.4007124583848328e-06, "consolidating": 5.602849833539331e-07, "scandal": 5.602849833539331e-07, "arond": 8.404274750308997e-07, "refinish": 8.404274750308997e-07, "blossom": 3.0815674084466322e-06, "rot": 1.960997441738766e-06, "calcium": 2.801424916769666e-07, "eggshells": 2.801424916769666e-07, "ouija": 1.1205699667078663e-06, "pnemonia": 2.801424916769666e-07, "rollercoasters": 9.524844717016864e-06, "announcing": 8.404274750308997e-07, "embracing": 1.1205699667078663e-06, "doubles": 1.6808549500617994e-06, "undue": 5.602849833539331e-07, "negativity": 1.4007124583848328e-06, "charming": 1.960997441738766e-06, "across-the-country": 2.801424916769666e-07, "cramped": 5.602849833539331e-07, "trains": 3.921994883477532e-06, "10-15": 2.801424916769666e-07, "bait": 1.6808549500617994e-06, "rows": 1.4007124583848328e-06, "jet": 5.602849833539331e-06, "heater": 5.0425648501853986e-06, "dismayed": 2.801424916769666e-07, "167k": 2.801424916769666e-07, "rodents": 2.2411399334157326e-06, "aspca": 2.2411399334157326e-06, "advocate": 3.6418523918005656e-06, "26th": 2.801424916769666e-07, "tore": 9.244702225339897e-06, "nighttime": 1.960997441738766e-06, "restrictive": 5.602849833539331e-07, "eater": 3.6418523918005656e-06, "readily": 8.404274750308997e-07, "motors": 5.602849833539331e-07, "kirby": 2.801424916769666e-07, "adjustment": 1.4007124583848328e-06, "suffice": 1.1205699667078663e-06, "thieves": 4.2021373751544985e-06, "are-": 5.602849833539331e-07, "marching": 1.4007124583848328e-06, "fed-": 2.801424916769666e-07, "them-": 2.801424916769666e-07, "vitamin": 1.6808549500617994e-06, "elderberry": 5.602849833539331e-07, "\\": 5.0425648501853986e-06, "bermuda": 8.404274750308997e-07, "cricket": 2.5212824250926993e-06, "crawl": 6.443277308570231e-06, "finds": 9.524844717016864e-06, "overspent": 2.801424916769666e-07, "mrs.": 1.6808549500617994e-06, "doubtfire": 5.602849833539331e-07, "misery": 2.5212824250926993e-06, "wealth": 1.1205699667078663e-06, "dizzy": 1.1205699667078663e-06, "book/music": 5.602849833539331e-07, "silk": 2.801424916769666e-07, "resolve": 4.762422358508432e-06, "entry": 1.960997441738766e-06, "experienced.\\": 5.602849833539331e-07, "maintained": 5.602849833539331e-07, "connor": 1.4007124583848328e-06, "preorder": 5.602849833539331e-07, "enchiladas": 1.1205699667078663e-06, "excruciating": 1.1205699667078663e-06, "improves": 1.6808549500617994e-06, "role-": 2.801424916769666e-07, "chiropractor": 2.801424916769666e-07, "nuerofeedback": 2.801424916769666e-07, "doctors-": 2.801424916769666e-07, "neuropathy": 2.801424916769666e-07, "fibro": 2.5212824250926993e-06, "caterpillars": 2.801424916769666e-07, "have-to": 5.602849833539331e-07, "encounter": 2.8014249167696655e-06, "morningt": 5.602849833539331e-07, "sneezed": 3.921994883477532e-06, "buger": 1.1205699667078663e-06, "fatigued": 1.1205699667078663e-06, "fatigue": 8.404274750308997e-07, "remaking": 2.801424916769666e-07, "niagara": 1.1205699667078663e-06, "integrity": 2.2411399334157326e-06, "crier": 2.801424916769666e-07, "folk": 2.8014249167696655e-06, "vinegar": 2.5212824250926993e-06, "sundae": 2.2411399334157326e-06, "5am": 4.482279866831465e-06, "becky": 4.2021373751544985e-06, "dissertation": 1.960997441738766e-06, "sight-see": 5.602849833539331e-07, "short-term": 1.1205699667078663e-06, "severence": 5.602849833539331e-07, "attributed": 2.801424916769666e-07, "scenery": 3.6418523918005656e-06, "partially": 3.361709900123599e-06, "bearings": 5.602849833539331e-07, "obliged": 1.6808549500617994e-06, "incessantly": 1.1205699667078663e-06, "wahlberg": 2.801424916769666e-07, "tipped": 5.322707341862365e-06, "necessarily": 3.921994883477532e-06, "insight": 1.1205699667078663e-06, "broadly": 2.801424916769666e-07, "layed": 5.602849833539331e-07, "ikr": 2.801424916769666e-07, "lemons": 1.6808549500617994e-06, "spurred": 5.602849833539331e-07, "matured": 1.960997441738766e-06, "overreactionary": 2.801424916769666e-07, "times.i": 2.801424916769666e-07, "clash": 2.801424916769666e-07, "perspectives": 1.6808549500617994e-06, "smother": 5.602849833539331e-07, "airbnb": 5.322707341862365e-06, "5000": 4.2021373751544985e-06, "bloomer": 1.1205699667078663e-06, "abide": 5.602849833539331e-07, "restless": 8.404274750308997e-07, "wanderlust": 2.801424916769666e-07, "motivator": 1.6808549500617994e-06, "problems.i": 5.602849833539331e-07, "temperament": 5.602849833539331e-07, "trust-": 5.602849833539331e-07, "around-": 2.801424916769666e-07, "goldie": 2.5212824250926993e-06, "architecture": 2.2411399334157326e-06, "lonliness": 1.1205699667078663e-06, "hasty": 8.404274750308997e-07, "viewpoint": 8.404274750308997e-07, "tailgates": 8.404274750308997e-07, "rummaging": 1.960997441738766e-06, "sleepless": 1.4007124583848328e-06, "sedan": 1.6808549500617994e-06, "uhaul": 1.6808549500617994e-06, "selfishness": 1.4007124583848328e-06, "observe": 1.1205699667078663e-06, "subconsciously": 2.801424916769666e-07, "passive": 1.1205699667078663e-06, "carnival": 1.1205699667078662e-05, "languages": 4.762422358508432e-06, "interpreter": 1.1205699667078663e-06, "embassy": 1.1205699667078663e-06, "spanisha": 2.801424916769666e-07, "telephone": 2.2411399334157326e-06, "revealing": 8.404274750308997e-07, "flips": 2.8014249167696655e-06, "cartwheel": 2.2411399334157326e-06, "mat": 5.322707341862365e-06, "twirling": 1.4007124583848328e-06, "impack": 5.602849833539331e-07, "couldnte": 5.602849833539331e-07, "greek": 3.921994883477532e-06, "gerbil": 1.1205699667078663e-06, "gary": 1.4007124583848328e-06, "wiht": 2.2411399334157326e-06, "hospitality": 2.801424916769666e-07, "emu": 1.6808549500617994e-06, "darling": 1.6808549500617994e-06, "instance": 4.2021373751544985e-06, "awesom": 5.602849833539331e-07, "pallets": 1.1205699667078663e-06, "managers": 4.482279866831465e-06, "gobble": 2.801424916769666e-07, "20.": 1.960997441738766e-06, "acne": 1.6808549500617994e-06, "scars": 2.801424916769666e-07, "apr": 5.602849833539331e-07, "existed": 2.8014249167696655e-06, "crapped": 3.361709900123599e-06, "sportsmans": 2.801424916769666e-07, "imaginative": 5.602849833539331e-07, "deathnote": 1.4007124583848328e-06, "copying": 1.4007124583848328e-06, "troubled": 2.801424916769666e-07, "doritos": 1.960997441738766e-06, "dew": 1.6808549500617994e-06, "hides": 2.2411399334157326e-06, "supervisors": 2.801424916769666e-07, "hinder": 5.602849833539331e-07, "spawn": 1.1205699667078663e-06, "planted": 6.443277308570231e-06, "ummer": 2.801424916769666e-07, "smelling": 1.064541468372473e-05, "pollen": 1.1205699667078663e-06, "tender": 1.6808549500617994e-06, "pigeons": 3.0815674084466322e-06, "stalking": 2.8014249167696655e-06, "summon": 8.404274750308997e-07, "2100": 2.801424916769666e-07, "gazed": 5.602849833539331e-07, "impose": 1.1205699667078663e-06, "stiff": 1.4007124583848328e-06, "consumed": 5.602849833539331e-07, "cron": 5.602849833539331e-07, "corn": 8.12413225863203e-06, "pork": 2.2411399334157326e-06, "panicky": 2.2411399334157326e-06, "breathless": 1.1205699667078663e-06, "forcefully": 8.404274750308997e-07, "displeased": 1.1205699667078663e-06, "pardon": 8.404274750308997e-07, "sha": 2.801424916769666e-07, "morrow": 8.404274750308997e-07, "sheet": 3.0815674084466322e-06, "clarinet": 1.6808549500617994e-06, "ordeal": 6.723419800247198e-06, "hershey": 3.6418523918005656e-06, "pennsylvania": 8.404274750308997e-07, "footlongs": 1.1205699667078663e-06, "pre-commercial": 2.801424916769666e-07, "jerry": 2.8014249167696655e-06, "navigation": 2.5212824250926993e-06, "refresh": 5.602849833539331e-07, "severely": 3.361709900123599e-06, "prized": 4.762422358508432e-06, "reme": 2.801424916769666e-07, "ber": 2.801424916769666e-07, "kentucky": 1.6808549500617994e-06, "derby": 1.1205699667078663e-06, "whys": 2.8014249167696655e-06, "jaw": 2.2411399334157326e-06, "admired": 5.322707341862365e-06, "frames": 1.1205699667078663e-06, "balling": 2.8014249167696655e-06, "paintballing": 5.602849833539331e-07, "inexpesive": 2.801424916769666e-07, "essemtial": 5.602849833539331e-07, "dint": 2.5212824250926993e-06, "wo't": 2.801424916769666e-07, "yar": 2.801424916769666e-07, "mysterious": 8.404274750308997e-07, "seagull": 2.2411399334157326e-06, "swooped": 1.4007124583848328e-06, "endings": 8.404274750308997e-07, "bride": 4.482279866831465e-06, "regal": 2.801424916769666e-07, "theon": 1.1205699667078663e-06, "def": 5.602849833539331e-06, "policeman": 3.6418523918005656e-06, "sucky": 8.404274750308997e-07, "council": 1.1205699667078663e-06, "clerks": 8.404274750308997e-07, "freaky": 3.0815674084466322e-06, "yourself/": 5.602849833539331e-07, "yearning": 8.404274750308997e-07, "accents": 1.6808549500617994e-06, "amovie": 8.404274750308997e-07, "caption": 5.602849833539331e-07, "strokes": 1.1205699667078663e-06, "foids": 1.4007124583848328e-06, "offers": 6.1631348168932644e-06, "tanning": 1.6808549500617994e-06, "beds": 1.960997441738766e-06, "massages": 5.602849833539331e-07, "whiles": 2.801424916769666e-07, "cardio": 2.8014249167696655e-06, "brown": 1.1765984650432595e-05, "sylvester": 2.801424916769666e-07, "giftcard": 1.1205699667078663e-06, "pretzel": 1.1205699667078663e-06, "digital": 4.2021373751544985e-06, "digitalis": 2.801424916769666e-07, "rabbit": 1.9049689434033727e-05, "shine": 3.361709900123599e-06, "owns": 5.602849833539331e-06, "backs": 5.0425648501853986e-06, "wth": 5.602849833539331e-07, "modest": 5.602849833539331e-07, "irritable": 2.5212824250926993e-06, "whcih": 5.602849833539331e-07, "reimburse": 8.404274750308997e-07, "shipper": 2.801424916769666e-07, "motorist": 3.0815674084466322e-06, "louisville": 5.602849833539331e-07, "eggplant": 9.524844717016864e-06, "isalnd": 2.801424916769666e-07, "suicide": 4.482279866831465e-06, "buds": 1.960997441738766e-06, "donut": 3.361709900123599e-06, "yes.my": 1.4007124583848328e-06, "kisses": 5.882992325216298e-06, "romance": 2.8014249167696655e-06, "entity": 5.602849833539331e-07, "i8": 1.4007124583848328e-06, "presumably": 1.4007124583848328e-06, "upgraded": 3.6418523918005656e-06, "hardships": 1.4007124583848328e-06, "newspaper": 7.0035622919241645e-06, "disheartens": 2.801424916769666e-07, "goof": 4.762422358508432e-06, ".that": 5.602849833539331e-07, "austin": 2.8014249167696655e-06, "dime": 3.361709900123599e-06, "medics": 5.602849833539331e-07, "forgiveness": 1.6808549500617994e-06, "niggling": 2.801424916769666e-07, "existence": 1.960997441738766e-06, "cruelty": 6.723419800247198e-06, "advocacy": 2.801424916769666e-07, "enlightening": 2.801424916769666e-07, "haste": 5.602849833539331e-07, "gutter": 3.6418523918005656e-06, "twinge": 1.1205699667078663e-06, "sisiter": 5.602849833539331e-07, "costumes": 4.2021373751544985e-06, "bloody": 3.921994883477532e-06, "steers": 5.602849833539331e-07, "joyous": 2.5212824250926993e-06, "celebrations": 1.4007124583848328e-06, "keel": 5.602849833539331e-07, "odour": 1.6808549500617994e-06, "bs'ed": 5.602849833539331e-07, "\u00a3100": 1.1205699667078663e-06, "recklessly": 1.6808549500617994e-06, "truthful": 8.404274750308997e-07, "organised": 2.8014249167696655e-06, "sting": 3.6418523918005656e-06, "banks": 4.762422358508432e-06, "100k": 2.2411399334157326e-06, "unwanted": 1.6808549500617994e-06, "subordinate": 5.602849833539331e-07, "royale": 5.602849833539331e-07, "pharmacist": 1.1205699667078663e-06, "ulterior": 5.602849833539331e-07, "motive": 2.801424916769666e-07, "covet": 8.404274750308997e-07, "pending": 1.6808549500617994e-06, "buoyant": 2.801424916769666e-07, "cancellations": 5.602849833539331e-07, "interests": 9.524844717016864e-06, "expects": 1.1205699667078663e-06, "graphs": 2.801424916769666e-07, "ti": 1.960997441738766e-06, "thrice": 2.8014249167696655e-06, "reconnect": 4.762422358508432e-06, "salaries": 1.960997441738766e-06, "increased": 3.6418523918005656e-06, "damper": 1.960997441738766e-06, "rice": 1.2886554617140462e-05, "sorrry": 8.404274750308997e-07, "sped": 1.960997441738766e-06, "demon": 1.6808549500617994e-06, "lecturer": 2.2411399334157326e-06, "shave": 5.882992325216298e-06, "shaggy": 1.1205699667078663e-06, "beard": 9.244702225339897e-06, "contruction": 1.1205699667078663e-06, "extorted": 1.1205699667078663e-06, "numbered": 2.801424916769666e-07, "mentioning": 8.404274750308997e-07, "reporting": 3.361709900123599e-06, "transparent": 1.4007124583848328e-06, "spagetti": 2.801424916769666e-07, "apologies": 1.1205699667078663e-06, "represaentative": 2.801424916769666e-07, "expand": 1.6808549500617994e-06, "passport": 5.882992325216298e-06, "surbeys": 8.404274750308997e-07, "donating": 1.6808549500617994e-06, "plasma": 2.5212824250926993e-06, "flushed": 1.1205699667078663e-06, "52": 2.801424916769666e-07, "rehearsed": 3.361709900123599e-06, "removing": 2.801424916769666e-07, "appendix": 2.801424916769666e-07, "confidant": 1.1205699667078663e-06, "cowardly": 5.602849833539331e-07, "worship": 2.2411399334157326e-06, "shoulda": 5.602849833539331e-07, "goody": 5.602849833539331e-07, "deathly": 2.5212824250926993e-06, "lady-love": 5.602849833539331e-07, "stings": 1.960997441738766e-06, "ywell": 5.602849833539331e-07, "coulda": 2.801424916769666e-07, "raptor": 2.2411399334157326e-06, "blissfully": 1.4007124583848328e-06, "sheconstantly": 2.801424916769666e-07, "unappreciated": 2.801424916769666e-07, "unnerving": 5.0425648501853986e-06, "takeout": 2.2411399334157326e-06, "invoke": 5.602849833539331e-07, "previews": 2.5212824250926993e-06, "est": 5.602849833539331e-07, "squared": 2.5212824250926993e-06, "overcharge": 8.404274750308997e-07, "lickety-split": 2.801424916769666e-07, "distances": 2.801424916769666e-07, "consultant": 1.1205699667078663e-06, "firms": 1.1205699667078663e-06, "attraction": 2.8014249167696655e-06, "wonderland": 8.404274750308997e-07, "1968": 1.4007124583848328e-06, "c10": 1.1205699667078663e-06, "backfired": 5.602849833539331e-07, "materials": 8.12413225863203e-06, "ie": 1.4007124583848328e-06, "'secret": 2.801424916769666e-07, "housewarming": 2.801424916769666e-07, "occurence": 2.801424916769666e-07, "swimmies": 1.1205699667078663e-06, "inflatable": 8.404274750308997e-07, "hogging": 2.801424916769666e-07, "3500": 2.801424916769666e-07, "fixin": 2.801424916769666e-07, "removes": 5.602849833539331e-07, "systems": 3.0815674084466322e-06, "harley": 5.602849833539331e-07, "shopvac": 1.1205699667078663e-06, "hass": 2.801424916769666e-07, "judgemental": 1.960997441738766e-06, "lacks": 2.801424916769666e-07, "bff": 1.6808549500617994e-06, "servers": 1.1205699667078663e-06, "sociable": 5.602849833539331e-07, "vodka": 1.6808549500617994e-06, "inot": 2.801424916769666e-07, "gagged": 1.4007124583848328e-06, "watchim": 2.801424916769666e-07, "omelette": 2.801424916769666e-07, "knowwhat": 2.801424916769666e-07, "reconciled": 5.602849833539331e-07, "somemcdonalds": 8.404274750308997e-07, "leash": 1.624826451726406e-05, "prestty": 1.1205699667078663e-06, "screensavers": 1.1205699667078663e-06, "coud": 1.4007124583848328e-06, "sofa": 6.723419800247198e-06, "leather": 4.482279866831465e-06, "imperfections": 1.1205699667078663e-06, "tended": 2.5212824250926993e-06, "urgent": 2.5212824250926993e-06, "bleached": 1.1205699667078663e-06, "paralysis": 1.960997441738766e-06, "incompetence": 5.602849833539331e-07, "depressive": 5.602849833539331e-07, "cooled": 1.6808549500617994e-06, "stupidest": 8.404274750308997e-07, "barbecue": 2.8014249167696655e-06, "ribs": 3.0815674084466322e-06, "meats": 8.404274750308997e-07, "sauces": 4.2021373751544985e-06, "odor": 3.6418523918005656e-06, "spraying": 2.8014249167696655e-06, "ts": 5.602849833539331e-07, "footage": 1.1205699667078663e-06, "1600": 1.960997441738766e-06, "surviving": 1.6808549500617994e-06, "strings": 3.6418523918005656e-06, "lumped": 1.1205699667078663e-06, "anyplace": 5.602849833539331e-07, "wawa": 2.801424916769666e-07, "unprepared": 8.12413225863203e-06, "bodybuilding": 4.482279866831465e-06, "2-3": 1.4007124583848328e-06, "laof": 5.602849833539331e-07, "mold": 1.2606412125463496e-05, "gagging": 1.6808549500617994e-06, "swipe": 2.801424916769666e-07, "straightened": 4.762422358508432e-06, "bullshit": 8.404274750308997e-07, "goign": 2.801424916769666e-07, "reconcile": 1.960997441738766e-06, "unbalanced": 5.602849833539331e-07, "sugary": 1.1205699667078663e-06, "analyst": 2.5212824250926993e-06, "salvageable": 1.4007124583848328e-06, "yers": 2.801424916769666e-07, "apolitical": 5.602849833539331e-07, "relied": 3.0815674084466322e-06, "wobbly": 1.1205699667078663e-06, "sega": 1.6808549500617994e-06, "contra": 8.404274750308997e-07, "uau": 8.404274750308997e-07, "beam": 2.801424916769666e-07, "egomaniac": 2.801424916769666e-07, "manipulative": 5.602849833539331e-07, "definite": 1.960997441738766e-06, "traidmill": 1.1205699667078663e-06, "tomorrrow": 1.1205699667078663e-06, "improving": 8.12413225863203e-06, "20-25": 2.801424916769666e-07, "clocks": 1.1205699667078663e-06, "stain": 1.2886554617140462e-05, "congrats.you": 5.602849833539331e-07, "contests": 2.2411399334157326e-06, "ticks": 3.0815674084466322e-06, "interaction": 3.361709900123599e-06, "cochroach": 1.4007124583848328e-06, "karaoke": 4.762422358508432e-06, "viewed": 8.404274750308997e-07, "exhibits": 8.404274750308997e-07, "keepsakes": 1.6808549500617994e-06, "momentos": 1.4007124583848328e-06, "clinton.she": 2.801424916769666e-07, "112": 5.602849833539331e-07, "bestfriends": 5.602849833539331e-07, "blanket": 1.2886554617140462e-05, "2008": 1.6808549500617994e-06, "endeavor": 2.8014249167696655e-06, "reffering": 5.602849833539331e-07, "minimally": 2.801424916769666e-07, "mutilated": 1.6808549500617994e-06, "carelessness": 3.361709900123599e-06, "ramp": 3.6418523918005656e-06, "incidents": 1.960997441738766e-06, "bragged": 2.5212824250926993e-06, "severly": 2.801424916769666e-07, "responsive": 2.801424916769666e-07, "sadder": 5.602849833539331e-07, "reasearching": 5.602849833539331e-07, "tiresome": 1.1205699667078663e-06, "flag": 6.1631348168932644e-06, "negatively": 3.6418523918005656e-06, "checkered": 2.801424916769666e-07, "infidelity": 2.8014249167696655e-06, "faithfulness": 2.5212824250926993e-06, "universe": 6.1631348168932644e-06, "soo": 1.0085129700370797e-05, "ick": 1.4007124583848328e-06, "hydraulic": 2.801424916769666e-07, "instructors": 1.6808549500617994e-06, "rapid": 2.2411399334157326e-06, "hinders": 1.960997441738766e-06, "fretting": 5.602849833539331e-07, "brightest": 1.6808549500617994e-06, "arch": 1.960997441738766e-06, "hecticness": 5.602849833539331e-07, "matthew": 2.2411399334157326e-06, "mandated": 2.801424916769666e-07, "voluntary": 5.602849833539331e-07, "evacuation": 5.602849833539331e-07, "fairs": 1.960997441738766e-06, "fashioned": 3.0815674084466322e-06, "pleasing": 8.404274750308997e-07, "hovering": 5.602849833539331e-07, "armidillo": 1.1205699667078663e-06, "purses": 1.4007124583848328e-06, "shopper": 5.602849833539331e-07, "connecticut": 2.801424916769666e-07, "triton": 2.801424916769666e-07, "jon": 1.6808549500617994e-06, "boats": 3.361709900123599e-06, "unloading": 1.960997441738766e-06, "dishwasher": 7.563847275278098e-06, "blinker": 3.921994883477532e-06, "haagen": 2.801424916769666e-07, "dazz": 2.801424916769666e-07, "processed": 2.5212824250926993e-06, "rental": 6.1631348168932644e-06, "exhausted": 8.684417241985964e-06, "exploded": 2.5212824250926993e-06, "glassdoor": 5.602849833539331e-07, "reallllyyy": 2.801424916769666e-07, "califoria": 5.602849833539331e-07, "impromptu": 1.960997441738766e-06, "tricked": 2.8014249167696655e-06, "2006": 2.2411399334157326e-06, "saturdays": 5.602849833539331e-06, "chipmunk": 2.801424916769666e-07, "incurable": 8.404274750308997e-07, "circles": 2.8014249167696655e-06, "pill": 2.8014249167696655e-06, "appoinment": 1.1205699667078663e-06, "dentists": 2.2411399334157326e-06, "hooligan": 1.6808549500617994e-06, "embrassing": 1.1205699667078663e-06, "14th": 2.8014249167696655e-06, "rinsing": 5.602849833539331e-07, "unemployment": 9.80498720869383e-06, "eew": 5.602849833539331e-07, "furball": 5.602849833539331e-07, "mudder": 1.6808549500617994e-06, "obstacle": 2.2411399334157326e-06, "whistling": 1.1205699667078663e-06, "ruxpin": 1.4007124583848328e-06, "for/about": 5.602849833539331e-07, "wakeboarding": 1.1205699667078663e-06, "flawless": 1.4007124583848328e-06, "klutz": 5.602849833539331e-07, "organizing": 5.602849833539331e-06, "icky": 1.1205699667078663e-06, "peered": 2.801424916769666e-07, "slender": 2.801424916769666e-07, "shadow": 1.0365272192047764e-05, "lobster": 4.2021373751544985e-06, "shellfish": 1.4007124583848328e-06, "bookcases": 8.404274750308997e-07, "irritate": 2.2411399334157326e-06, "shoplifted": 1.6808549500617994e-06, "carrot": 2.5212824250926993e-06, "practising": 8.404274750308997e-07, "costa": 2.2411399334157326e-06, "rica": 2.2411399334157326e-06, "incase": 1.960997441738766e-06, "unbrellas": 1.1205699667078663e-06, "spontaneously": 1.1205699667078663e-06, "umbrellas": 1.1205699667078663e-06, "pessimism": 2.801424916769666e-07, "cornhole": 5.602849833539331e-06, "cancerous": 2.2411399334157326e-06, "benign": 2.2411399334157326e-06, "obstruct": 1.1205699667078663e-06, "scold": 9.80498720869383e-06, "docs": 5.602849833539331e-07, "massage": 6.723419800247198e-06, "unisef": 2.801424916769666e-07, "cirqe": 1.1205699667078663e-06, "tourney": 2.2411399334157326e-06, "20-8": 2.801424916769666e-07, "coaching": 2.2411399334157326e-06, "pitchers": 1.960997441738766e-06, "benefited": 5.602849833539331e-07, "brevity": 1.1205699667078663e-06, "bladder": 1.1205699667078663e-06, "stones": 3.361709900123599e-06, "immensaly": 5.602849833539331e-07, "jones": 3.0815674084466322e-06, "releases": 8.404274750308997e-07, "hateful": 1.4007124583848328e-06, "videogames": 3.6418523918005656e-06, "cyclical": 5.602849833539331e-07, "advocates": 1.1205699667078663e-06, "mistreat": 1.1205699667078663e-06, "breeder": 1.4007124583848328e-06, "undomesticated": 2.801424916769666e-07, "oklahoma": 3.0815674084466322e-06, "chargers": 9.244702225339897e-06, "plagued": 5.602849833539331e-07, "routines": 2.5212824250926993e-06, "region": 2.8014249167696655e-06, "handkerchief": 1.1205699667078663e-06, "stan": 1.1205699667078663e-06, "mikita": 1.1205699667078663e-06, "blackhawks": 5.602849833539331e-07, "doubts": 2.8014249167696655e-06, "differences": 2.2411399334157326e-06, "stew": 1.6808549500617994e-06, "luckiest": 3.361709900123599e-06, "mule": 3.921994883477532e-06, "canyon": 5.0425648501853986e-06, "arizona": 1.960997441738766e-06, "sheer": 1.4007124583848328e-06, "judgment": 3.921994883477532e-06, "seinfeld": 1.4007124583848328e-06, "dh": 5.602849833539331e-07, "smooth": 1.1765984650432595e-05, "cherokee": 5.602849833539331e-07, "hella": 2.801424916769666e-07, "feast": 4.2021373751544985e-06, "geniuses": 8.404274750308997e-07, "t.v": 5.602849833539331e-07, "arrives": 6.443277308570231e-06, "warmer": 5.602849833539331e-07, "sweaters": 8.404274750308997e-07, "outrageous": 1.1205699667078663e-06, "copies": 3.0815674084466322e-06, "eles": 5.602849833539331e-07, "jumbled": 2.801424916769666e-07, "ong": 8.404274750308997e-07, "discs": 1.1205699667078663e-06, "nite": 1.4007124583848328e-06, "getme": 2.801424916769666e-07, "soak": 1.960997441738766e-06, "malls": 1.6808549500617994e-06, "towns": 4.2021373751544985e-06, "nba2k": 5.602849833539331e-07, "2k": 2.801424916769666e-07, "proam": 2.801424916769666e-07, "pusuing": 5.602849833539331e-07, "pursued": 5.602849833539331e-07, "certified": 5.602849833539331e-06, "redsox": 1.1205699667078663e-06, "pottty": 5.602849833539331e-07, "pullups": 1.1205699667078663e-06, "reverse": 4.2021373751544985e-06, "housework": 7.563847275278098e-06, "forbid": 2.801424916769666e-07, "stinkswhen": 5.602849833539331e-07, "pleasantly": 1.0925557175401697e-05, "touristy": 1.1205699667078663e-06, "kidney": 7.563847275278098e-06, "instances": 2.2411399334157326e-06, "attempted": 5.882992325216298e-06, "abductions": 1.6808549500617994e-06, "exploitation": 2.801424916769666e-07, "masters": 1.5687979533910127e-05, "liking": 8.96455973366293e-06, "quicker": 3.921994883477532e-06, "youve": 1.960997441738766e-06, "homicides": 5.602849833539331e-07, "produce": 4.762422358508432e-06, "inland": 1.6808549500617994e-06, "katrina": 1.960997441738766e-06, "nolo": 2.801424916769666e-07, "pneumonia": 5.602849833539331e-07, "lemonade": 2.801424916769666e-07, "sprite": 8.404274750308997e-07, "u.s": 8.404274750308997e-07, "revolted": 1.4007124583848328e-06, "theresa": 1.1205699667078663e-06, "ohio": 1.960997441738766e-06, "buckeyes": 1.4007124583848328e-06, "6-pack": 1.1205699667078663e-06, "overwhelmingly": 1.1205699667078663e-06, "regard": 1.960997441738766e-06, "padlock": 2.801424916769666e-07, "turmoil": 3.0815674084466322e-06, "vitriol": 5.602849833539331e-07, "trifecta": 5.602849833539331e-07, "foolishly": 2.801424916769666e-07, "phat": 1.1205699667078663e-06, "caht": 5.602849833539331e-07, "eyed": 5.0425648501853986e-06, "extactic": 1.1205699667078663e-06, "farmer": 4.482279866831465e-06, "prove": 9.244702225339897e-06, "mistakenly": 4.482279866831465e-06, "arguements": 2.801424916769666e-07, "ovation": 5.602849833539331e-07, "roasted": 8.404274750308997e-07, "plunge": 3.361709900123599e-06, "bedtimes": 1.1205699667078663e-06, "educated": 2.5212824250926993e-06, "holder": 1.960997441738766e-06, "gonns": 2.801424916769666e-07, "heldped": 2.801424916769666e-07, "rustling": 2.8014249167696655e-06, "getter": 5.602849833539331e-07, "buffets": 2.5212824250926993e-06, "dmvs": 5.602849833539331e-07, "frogs": 2.8014249167696655e-06, "cornered": 1.6808549500617994e-06, "frog": 6.1631348168932644e-06, "technician": 3.6418523918005656e-06, "tipping": 1.1205699667078663e-06, "toss": 2.2411399334157326e-06, "twins": 1.5127694550556196e-05, "thought.but": 2.801424916769666e-07, "osu": 2.801424916769666e-07, "opposed": 2.5212824250926993e-06, "torture": 4.762422358508432e-06, "weirded": 2.2411399334157326e-06, "nightgown": 3.361709900123599e-06, "t-shirt": 9.244702225339897e-06, "lingerie": 5.602849833539331e-07, "kkind": 5.602849833539331e-07, "macbook": 1.4007124583848328e-06, "prone": 1.960997441738766e-06, "ok.i": 2.801424916769666e-07, "screwballs": 8.404274750308997e-07, "creamsicle": 5.602849833539331e-07, "underwhelming": 3.361709900123599e-06, "hut": 5.322707341862365e-06, "undercooks": 8.404274750308997e-07, "ht": 1.1205699667078663e-06, "wheels": 1.0365272192047764e-05, "hurl": 1.1205699667078663e-06, "incorporate": 1.1205699667078663e-06, "lighten": 2.801424916769666e-07, "theem": 2.801424916769666e-07, "doorsteps": 5.602849833539331e-07, "normalized": 1.1205699667078663e-06, "socialization": 2.801424916769666e-07, "physician": 1.1205699667078663e-06, "overthink": 1.1205699667078663e-06, "ishould": 2.801424916769666e-07, "subjects": 3.921994883477532e-06, "hime": 1.960997441738766e-06, "exes": 1.1205699667078663e-06, "basking": 1.1205699667078663e-06, "yale": 2.8014249167696655e-06, "tanzania": 2.801424916769666e-07, "his/her": 2.5212824250926993e-06, "vino": 5.602849833539331e-07, "superstitious": 1.960997441738766e-06, "mushrooms": 8.404274750308997e-07, "nevus": 1.1205699667078663e-06, "anormal": 2.801424916769666e-07, "defying": 1.1205699667078663e-06, "spanking": 2.2411399334157326e-06, "spanked": 1.960997441738766e-06, "sparingly": 2.801424916769666e-07, "panther": 2.2411399334157326e-06, "affects": 1.4007124583848328e-06, "up.i": 5.602849833539331e-07, "re-living": 1.4007124583848328e-06, "needle": 3.6418523918005656e-06, "half-way": 5.602849833539331e-07, "waits": 2.5212824250926993e-06, "clunker": 5.602849833539331e-07, "someting": 1.6808549500617994e-06, "somethig": 2.801424916769666e-07, "warp": 8.404274750308997e-07, "demoralizing": 2.801424916769666e-07, "only-": 2.801424916769666e-07, "monogomous": 5.602849833539331e-07, "juinor": 5.602849833539331e-07, "purposely": 3.361709900123599e-06, "rarer": 5.602849833539331e-07, "frend": 5.602849833539331e-07, "nachos": 5.0425648501853986e-06, "devour": 8.404274750308997e-07, "creamery": 1.960997441738766e-06, "gaining": 3.921994883477532e-06, "converse": 1.960997441738766e-06, "iirreplaceable": 5.602849833539331e-07, "innings": 1.1205699667078663e-06, "division": 3.361709900123599e-06, "link": 3.921994883477532e-06, "ads": 3.0815674084466322e-06, "camaro": 2.2411399334157326e-06, "regime": 1.6808549500617994e-06, "revenge": 3.921994883477532e-06, "ids": 5.602849833539331e-07, "scrapbook": 8.12413225863203e-06, "cangratulations": 5.602849833539331e-07, "sketch": 2.801424916769666e-07, "entitlement": 8.404274750308997e-07, "vaccuum": 1.4007124583848328e-06, "vacuums": 1.6808549500617994e-06, "wreckers": 2.801424916769666e-07, "12am": 8.404274750308997e-07, "stoic-looking": 2.801424916769666e-07, "skis": 1.960997441738766e-06, "thriving": 2.8014249167696655e-06, "dog-watch": 1.1205699667078663e-06, "slow-moving": 5.602849833539331e-07, "bluegrass": 1.4007124583848328e-06, "nugget": 2.2411399334157326e-06, "spur": 2.2411399334157326e-06, "lifeless": 1.6808549500617994e-06, "pitter-patter": 2.801424916769666e-07, "befeore": 2.801424916769666e-07, "weakness": 1.6808549500617994e-06, "balloon": 1.6808549500617994e-06, "bf": 2.8014249167696655e-06, "legos": 7.283704783601131e-06, "prisoners": 1.1205699667078663e-06, "cuss": 8.404274750308997e-07, "teared": 1.960997441738766e-06, "mornings": 8.96455973366293e-06, "traumas": 1.1205699667078663e-06, "roblox": 1.1205699667078663e-06, "verdict": 5.602849833539331e-07, "rattler": 1.1205699667078663e-06, "antonio": 2.5212824250926993e-06, "shaky": 2.2411399334157326e-06, "rub": 4.2021373751544985e-06, "accessible": 1.1205699667078663e-06, "bringin": 2.801424916769666e-07, "achievnment": 5.602849833539331e-07, "unloading.was": 2.801424916769666e-07, "copic": 5.602849833539331e-07, "markers": 2.2411399334157326e-06, "mailed": 1.960997441738766e-06, "cracker": 2.2411399334157326e-06, "jacks": 3.0815674084466322e-06, "golfing": 1.6808549500617994e-06, "pole": 8.404274750308997e-06, "dared": 3.0815674084466322e-06, "[": 5.602849833539331e-06, "bleep": 5.602849833539331e-07, "]": 5.602849833539331e-06, "millicentimeter": 2.801424916769666e-07, "sponge": 8.404274750308997e-07, "provides": 1.1205699667078663e-06, "regretting": 1.1205699667078663e-06, "curiousity": 5.602849833539331e-07, "bomber": 1.1205699667078663e-06, "updated": 3.921994883477532e-06, "clippers": 8.404274750308997e-07, "nails": 7.563847275278098e-06, "constructs": 5.602849833539331e-07, "appalling": 1.4007124583848328e-06, "alcoholics": 5.602849833539331e-07, "homebody": 2.801424916769666e-07, "reminding": 2.8014249167696655e-06, "maroon": 2.5212824250926993e-06, "infamous": 5.602849833539331e-07, "anabolic": 1.1205699667078663e-06, "premade": 1.1205699667078663e-06, "bruh": 1.4007124583848328e-06, "quotes": 1.4007124583848328e-06, "cartilage": 1.1205699667078663e-06, "pierced": 1.960997441738766e-06, "tattoo": 1.4287267075525296e-05, "toyota": 6.1631348168932644e-06, "2008-2012": 2.801424916769666e-07, "tee": 2.2411399334157326e-06, "kimchi": 7.0035622919241645e-06, "comparing": 2.2411399334157326e-06, "budweiser": 8.404274750308997e-07, "induldge": 5.602849833539331e-07, "takin": 1.1205699667078663e-06, "brindle": 2.801424916769666e-07, "shortest": 5.602849833539331e-07, "gioter": 5.602849833539331e-07, "minerals": 5.602849833539331e-07, "worrier": 5.602849833539331e-07, "correcting": 8.404274750308997e-07, "lackadaisical": 1.960997441738766e-06, "processor": 2.5212824250926993e-06, "teslas": 5.602849833539331e-07, "cosigned": 2.8014249167696655e-06, "understanding.yes": 2.801424916769666e-07, "trolls": 3.0815674084466322e-06, "onine": 1.1205699667078663e-06, "laps": 1.1205699667078663e-06, "gateway": 5.602849833539331e-07, "3000": 1.6808549500617994e-06, "unforgetable": 2.801424916769666e-07, "espeially": 2.801424916769666e-07, "funnel": 3.361709900123599e-06, "hinted": 1.1205699667078663e-06, "suggestive": 2.801424916769666e-07, "remark": 2.801424916769666e-07, "duke": 2.2411399334157326e-06, "ranger": 2.801424916769666e-07, "fermented": 5.602849833539331e-07, "napa": 5.602849833539331e-07, "cabbage": 5.602849833539331e-07, "narcissistic": 1.4007124583848328e-06,
[truncated: 414,990 more chars]
