# Supplementary material for: An effective emotion tendency perception model in empathic dialogue
Source: PLoS One. 2023 Mar 10;18(3):e0282926. doi: 10.1371/journal.pone.0282926 (PMC10004494; doi:10.1371/journal.pone.0282926)
Supplement: S1 File — (ZIP) [file pone.0282926.s001.zip › code/emo_simiShareDec_v1.log]

================================================================================
                                      Opts                                      
--------------------------------------------------------------------------------
                                dataset: data/kemp_dataset_preproc.json         
                              save_path: result/KEMP-yz/                        
                            resume_path: result/                                
                          tokenizer_dir: data/                                  
                               emb_file: data/glove.6B.300d.txt                 
                                  model: KEMP                                   
                               use_cuda: 1                                      
                                   cuda: 1                                      
                              device_id: 4                                      
                                    eps: 1e-09                                  
                                 epochs: 10000                                  
                             check_iter: 200                                    
                                   noam: 1                                      
                                     lr: 0.0001                                 
                                dropout: 0.2                                    
                             batch_size: 16                                     
                           pretrain_emb: 1                                      
                        label_smoothing: 1                                      
                        act_loss_weight: 0.001                                  
                              beam_size: 5                                      
                             hidden_dim: 300                                    
                                emb_dim: 300                                    
                                    hop: 1                                      
                                  heads: 2                                      
                                  depth: 40                                     
                                 filter: 50                                     
                            concept_num: 1                                      
                      total_concept_num: 10                                     
                         max_seq_length: 1000                                   
                            pointer_gen: 1                                      
                              attn_loss: 1                                      
================================================================================
================================================================================
                                      Opts                                      
--------------------------------------------------------------------------------
                                dataset: data/kemp_dataset_preproc.json         
                              save_path: result/KEMP-yz/                        
                            resume_path: result/                                
                          tokenizer_dir: data/                                  
                               emb_file: data/glove.6B.300d.txt                 
                                  model: KEMP                                   
                               use_cuda: 1                                      
                                   cuda: 1                                      
                              device_id: 4                                      
                                    eps: 1e-09                                  
                                 epochs: 10000                                  
                             check_iter: 200                                    
                                   noam: 1                                      
                                     lr: 0.0001                                 
                                dropout: 0.2                                    
                             batch_size: 16                                     
                           pretrain_emb: 1                                      
                        label_smoothing: 1                                      
                        act_loss_weight: 0.001                                  
                              beam_size: 5                                      
                             hidden_dim: 300                                    
                                emb_dim: 300                                    
                                    hop: 1                                      
                                  heads: 2                                      
                                  depth: 40                                     
                                 filter: 50                                     
                            concept_num: 1                                      
                      total_concept_num: 10                                     
                         max_seq_length: 1000                                   
                            pointer_gen: 1                                      
                              attn_loss: 1                                      
================================================================================
file:  data/kemp_dataset_preproc.json
LOADING empathetic_dialogue
[emotion]: sentimental
[context]: ['i remember going to see the fireworks with my best friend . it was the first time we ever spent time alone together . although there was a lot of people , we felt like the only people in the world .']
[concept of context]:
concept of sentence 0 : ['anniversary', 'remembered', 'learn', 'action', 'accomplishment', 'bout', 'disrespect', 'prize', 'respect', 'superman', 'good', 'greatest', 'trust', 'socialize', 'friendly', 'music', 'leading', 'nursery', 'music', 'sport', 'traveling', 'diamond', 'music', 'sport', 'traveling', 'independent', 'exclusive', 'con', 'crowd', 'hug', 'chance', 'city', 'lottery', 'city', 'crowd', 'bite', 'emotion', 'congratulate', 'lagging', 'city', 'crowd', 'bite', 'beautiful', 'complicated', 'great']
[target]: was this a friend you were in love with , or just a best friend ?
 
[emotion]: sentimental
[context]: ['i remember going to see the fireworks with my best friend . it was the first time we ever spent time alone together . although there was a lot of people , we felt like the only people in the world .', 'was this a friend you were in love with , or just a best friend ?', 'this was a best friend . i miss her .']
[concept of context]:
concept of sentence 0 : ['anniversary', 'remembered', 'learn', 'action', 'accomplishment', 'bout', 'disrespect', 'prize', 'respect', 'superman', 'good', 'greatest', 'trust', 'socialize', 'friendly', 'music', 'leading', 'nursery', 'music', 'sport', 'traveling', 'diamond', 'music', 'sport', 'traveling', 'independent', 'exclusive', 'con', 'crowd', 'hug', 'chance', 'city', 'lottery', 'city', 'crowd', 'bite', 'emotion', 'congratulate', 'lagging', 'city', 'crowd', 'bite', 'beautiful', 'complicated', 'great']
concept of sentence 1 : ['trust', 'socialize', 'friendly', 'marriage', 'destroy', 'hurt', 'superman', 'good', 'greatest', 'trust', 'socialize', 'friendly']
concept of sentence 2 : ['superman', 'good', 'greatest', 'trust', 'socialize', 'friendly', 'hit', 'travel', 'sport']
[target]: where has she gone ?
 
[emotion]: sentimental
[context]: ['i remember going to see the fireworks with my best friend . it was the first time we ever spent time alone together . although there was a lot of people , we felt like the only people in the world .', 'was this a friend you were in love with , or just a best friend ?', 'this was a best friend . i miss her .', 'where has she gone ?', 'we no longer talk .']
[concept of context]:
concept of sentence 0 : ['anniversary', 'remembered', 'learn', 'action', 'accomplishment', 'bout', 'disrespect', 'prize', 'respect', 'superman', 'good', 'greatest', 'trust', 'socialize', 'friendly', 'music', 'leading', 'nursery', 'music', 'sport', 'traveling', 'diamond', 'music', 'sport', 'traveling', 'independent', 'exclusive', 'con', 'crowd', 'hug', 'chance', 'city', 'lottery', 'city', 'crowd', 'bite', 'emotion', 'congratulate', 'lagging', 'city', 'crowd', 'bite', 'beautiful', 'complicated', 'great']04-19 12:21 Vocab  23714 

concept of sentence 1 : ['trust', 'socialize', 'friendly', 'marriage', 'destroy', 'hurt', 'superman', 'good', 'greatest', 'trust', 'socialize', 'friendly']
concept of sentence 2 : ['superman', 'good', 'greatest', 'trust', 'socialize', 'friendly', 'hit', 'travel', 'sport']
concept of sentence 3 : ['dead', 'excellent']
concept of sentence 4 : ['lie', 'travel', 'friend', 'gossip', 'rant']
[target]: oh was this something that happened because of an argument ?
 
train length:  40250
valid length:  5734
test length:  5255
-----finish loading data--------
Embeddings: 23714 x 300
Loading embedding file: data/glove.6B.300d.txt
Pre-trained: 19503 (82.24%)
LOADING vocabulary idf
0
word index surprised 454
1
word index excited 756
2
word index annoyed 1018
3
word index proud 112
4
word index angry 161
5
word index sad 368
6
word index grateful 221
7
word index lonely 1139
8
word index impressed 1492
9
word index afraid 683
10
word index disgusted 2464
11
word index confident 2035
12
word index terrified 4251
13
word index hopeful 2417
14
word index anxious 2351
15
word index disappointed 979
16
word index joyful 2989
17
word index prepared 130
18
word index guilty 414
19
word index furious 1868
20
word index nostalgic 2182
21
word index jealous 2024
22
word index anticipating 2448
23
word index embarrassed 1615
24
word index content 1072
25
word index devastated 1437
26
word index sentimental 2002
27
word index caring 2752
28
word index trusting 2504
29
word index ashamed 444
30
word index apprehensive 1727
31
word index faithful 1944
Converted tensor size: torch.Size([32])
Init emotion list to tensor
Print test case for ashamed before
[0.4141673147678375, 0.3615916669368744, 0.48383378982543945, 0.5658935904502869, 0.3392755091190338, 0.491308331489563, 0.45321276783943176, 0.2634769678115845, 0.2531384825706482, 0.5712416172027588, 0.6033201217651367, 0.24425959587097168, 0.4201844036579132, 0.18095777928829193, 0.4098070561885834, 0.5179469585418701, 0.2626523971557617, 0.22576302289962769, 0.29509878158569336, 0.2033536583185196, 0.27334460616111755, 0.356777548789978, 0.08039210736751556, 0.7264531254768372, 0.05041319876909256, 0.21300479769706726, 0.20794624090194702, 0.27369093894958496, 0.2935974597930908, 1.0000004768371582, 0.4198908805847168, 0.1586509495973587]
Print test case for ashamed later
[0.25778001 0.22505664 0.30114081 0.35221528 0.21116694 0.305793
 0.28208212 0.16398951 0.15755478 0.35554392 0.37550976 0.15202851
 0.26152508 0.11262912 0.25506616 0.32237303 0.1634763  0.14051615
 0.1836711  0.12656843 0.17013118 0.22206031 0.05003649 0.45214842
 0.03137745 0.13257536 0.12942688 0.17034674 0.18273667 0.62240579
 0.26134239 0.09874522]
Init shared encoder for decoder
MODEL USED KEMP
TRAINABLE PARAMETERS 30544030

  0%|          | 0/1000000 [00:00<?, ?it/s]
  0%|          | 1/1000000 [00:00<63:32:50,  4.37it/s]
  0%|          | 2/1000000 [00:00<50:30:33,  5.50it/s]
  0%|          | 3/1000000 [00:00<47:23:53,  5.86it/s]
  0%|          | 4/1000000 [00:00<42:20:41,  6.56it/s]
  0%|          | 5/1000000 [00:00<44:25:20,  6.25it/s]
  0%|          | 6/1000000 [00:00<43:24:23,  6.40it/s]
  0%|          | 7/1000000 [00:01<43:18:36,  6.41it/s]
  0%|          | 8/1000000 [00:01<39:14:40,  7.08it/s]
  0%|          | 9/1000000 [00:01<38:46:47,  7.16it/s]
  0%|          | 10/1000000 [00:01<35:58:55,  7.72it/s]
  0%|          | 11/1000000 [00:01<35:58:46,  7.72it/s]
  0%|          | 12/1000000 [00:01<33:46:06,  8.23it/s]
  0%|          | 14/1000000 [00:01<31:08:40,  8.92it/s]
  0%|          | 16/1000000 [00:02<30:41:52,  9.05it/s]
  0%|          | 17/1000000 [00:02<30:50:21,  9.01it/s]
  0%|          | 18/1000000 [00:02<30:10:48,  9.20it/s]
  0%|          | 19/1000000 [00:02<32:29:41,  8.55it/s]
  0%|          | 21/1000000 [00:02<30:28:02,  9.12it/s]
  0%|          | 23/1000000 [00:02<29:42:43,  9.35it/s]
  0%|          | 24/1000000 [00:03<30:08:13,  9.22it/s]
  0%|          | 25/1000000 [00:03<30:34:49,  9.08it/s]
  0%|          | 26/1000000 [00:03<32:06:13,  8.65it/s]
  0%|          | 27/1000000 [00:03<31:14:42,  8.89it/s]
  0%|          | 29/1000000 [00:03<30:56:27,  8.98it/s]
  0%|          | 30/1000000 [00:03<30:41:43,  9.05it/s]
  0%|          | 31/1000000 [00:03<31:26:17,  8.84it/s]
  0%|          | 33/1000000 [00:04<29:41:24,  9.36it/s]
  0%|          | 34/1000000 [00:04<30:06:03,  9.23it/s]
  0%|          | 36/1000000 [00:04<29:37:27,  9.38it/s]
  0%|          | 37/1000000 [00:04<29:13:36,  9.50it/s]
  0%|          | 38/1000000 [00:04<29:10:22,  9.52it/s]
  0%|          | 39/1000000 [00:04<29:06:24,  9.54it/s]
  0%|          | 40/1000000 [00:04<30:41:20,  9.05it/s]
  0%|          | 41/1000000 [00:04<30:32:25,  9.10it/s]
  0%|          | 43/1000000 [00:05<29:09:45,  9.52it/s]
  0%|          | 44/1000000 [00:05<29:51:52,  9.30it/s]
  0%|          | 46/1000000 [00:05<28:26:42,  9.76it/s]
  0%|          | 48/1000000 [00:05<28:59:58,  9.58it/s]
  0%|          | 50/1000000 [00:05<28:32:16,  9.73it/s]
  0%|          | 51/1000000 [00:05<29:26:07,  9.44it/s]
  0%|          | 52/1000000 [00:06<31:56:06,  8.70it/s]
  0%|          | 53/1000000 [00:06<31:47:21,  8.74it/s]
  0%|          | 54/1000000 [00:06<31:48:33,  8.73it/s]
  0%|          | 55/1000000 [00:06<32:09:12,  8.64it/s]
  0%|          | 56/1000000 [00:06<33:18:04,  8.34it/s]
  0%|          | 57/1000000 [00:06<31:44:40,  8.75it/s]
  0%|          | 58/1000000 [00:06<32:30:12,  8.55it/s]
  0%|          | 59/1000000 [00:06<32:58:04,  8.43it/s]
  0%|          | 60/1000000 [00:07<32:54:21,  8.44it/s]
  0%|          | 62/1000000 [00:07<31:58:26,  8.69it/s]
  0%|          | 64/1000000 [00:07<30:07:50,  9.22it/s]
  0%|          | 65/1000000 [00:07<29:42:21,  9.35it/s]
  0%|          | 67/1000000 [00:07<28:42:12,  9.68it/s]
  0%|          | 68/1000000 [00:07<29:06:21,  9.54it/s]
  0%|          | 70/1000000 [00:08<27:18:07, 10.17it/s]
  0%|          | 72/1000000 [00:08<27:21:46, 10.15it/s]
  0%|          | 74/1000000 [00:08<27:56:08,  9.94it/s]
  0%|          | 76/1000000 [00:08<27:06:52, 10.24it/s]
  0%|          | 78/1000000 [00:08<27:40:28, 10.04it/s]
  0%|          | 80/1000000 [00:09<28:11:07,  9.85it/s]
  0%|          | 82/1000000 [00:09<27:06:03, 10.25it/s]
  0%|          | 84/1000000 [00:09<27:17:09, 10.18it/s]
  0%|          | 86/1000000 [00:09<26:45:47, 10.38it/s]
  0%|          | 88/1000000 [00:09<27:26:43, 10.12it/s]
  0%|          | 90/1000000 [00:10<30:41:42,  9.05it/s]
  0%|          | 91/1000000 [00:10<30:41:39,  9.05it/s]
  0%|          | 92/1000000 [00:10<31:26:31,  8.83it/s]
  0%|          | 93/1000000 [00:10<31:45:57,  8.74it/s]
  0%|          | 94/1000000 [00:10<31:01:25,  8.95it/s]
  0%|          | 95/1000000 [00:10<32:10:34,  8.63it/s]
  0%|          | 97/1000000 [00:10<29:34:14,  9.39it/s]
  0%|          | 99/1000000 [00:11<29:24:34,  9.44it/s]
  0%|          | 100/1000000 [00:11<30:26:56,  9.12it/s]
  0%|          | 101/1000000 [00:11<30:32:55,  9.09it/s]
  0%|          | 102/1000000 [00:11<31:08:25,  8.92it/s]
  0%|          | 104/1000000 [00:11<29:37:44,  9.37it/s]
  0%|          | 106/1000000 [00:11<30:59:59,  8.96it/s]
  0%|          | 107/1000000 [00:11<30:34:22,  9.08it/s]
  0%|          | 108/1000000 [00:12<30:13:59,  9.19it/s]
  0%|          | 109/1000000 [00:12<30:19:07,  9.16it/s]
  0%|          | 111/1000000 [00:12<29:35:55,  9.38it/s]
  0%|          | 112/1000000 [00:12<29:29:51,  9.42it/s]
  0%|          | 113/1000000 [00:12<29:24:48,  9.44it/s]
  0%|          | 114/1000000 [00:12<32:11:47,  8.63it/s]
  0%|          | 115/1000000 [00:12<31:31:59,  8.81it/s]
  0%|          | 116/1000000 [00:12<30:29:27,  9.11it/s]
  0%|          | 117/1000000 [00:13<30:58:34,  8.97it/s]
  0%|          | 119/1000000 [00:13<29:39:00,  9.37it/s]
  0%|          | 120/1000000 [00:13<29:17:26,  9.48it/s]
  0%|          | 121/1000000 [00:13<29:00:58,  9.57it/s]
  0%|          | 122/1000000 [00:13<30:44:38,  9.03it/s]
  0%|          | 123/1000000 [00:13<31:14:34,  8.89it/s]
  0%|          | 125/1000000 [00:13<30:21:52,  9.15it/s]
  0%|          | 126/1000000 [00:14<30:27:08,  9.12it/s]
  0%|          | 127/1000000 [00:14<32:18:53,  8.59it/s]
  0%|          | 129/1000000 [00:14<29:39:35,  9.36it/s]
  0%|          | 130/1000000 [00:14<31:35:04,  8.79it/s]
  0%|          | 131/1000000 [00:14<32:21:52,  8.58it/s]
  0%|          | 132/1000000 [00:14<34:42:25,  8.00it/s]
  0%|          | 133/1000000 [00:14<36:37:46,  7.58it/s]
  0%|          | 134/1000000 [00:15<37:41:08,  7.37it/s]
  0%|          | 136/1000000 [00:15<32:26:09,  8.56it/s]
  0%|          | 137/1000000 [00:15<32:30:01,  8.55it/s]
  0%|          | 138/1000000 [00:15<32:13:54,  8.62it/s]
  0%|          | 140/1000000 [00:15<29:51:30,  9.30it/s]
  0%|          | 141/1000000 [00:15<29:38:16,  9.37it/s]
  0%|          | 143/1000000 [00:15<28:35:10,  9.72it/s]
  0%|          | 145/1000000 [00:16<28:10:46,  9.86it/s]
  0%|          | 146/1000000 [00:16<28:24:11,  9.78it/s]
  0%|          | 148/1000000 [00:16<27:45:38, 10.00it/s]
  0%|          | 149/1000000 [00:16<31:36:47,  8.79it/s]
  0%|          | 150/1000000 [00:16<35:17:24,  7.87it/s]
  0%|          | 151/1000000 [00:16<33:30:12,  8.29it/s]
  0%|          | 152/1000000 [00:16<32:15:50,  8.61it/s]
  0%|          | 153/1000000 [00:17<32:16:06,  8.61it/s]
  0%|          | 154/1000000 [00:17<31:53:47,  8.71it/s]
  0%|          | 155/1000000 [00:17<30:50:07,  9.01it/s]
  0%|          | 156/1000000 [00:17<32:41:15,  8.50it/s]
  0%|          | 157/1000000 [00:17<31:38:35,  8.78it/s]
  0%|          | 158/1000000 [00:17<31:47:18,  8.74it/s]
  0%|          | 159/1000000 [00:17<30:51:49,  9.00it/s]
  0%|          | 160/1000000 [00:17<34:19:58,  8.09it/s]
  0%|          | 161/1000000 [00:18<33:38:57,  8.25it/s]
  0%|          | 163/1000000 [00:18<30:10:10,  9.21it/s]
  0%|          | 165/1000000 [00:18<28:36:50,  9.71it/s]
  0%|          | 167/1000000 [00:18<27:36:44, 10.06it/s]
  0%|          | 168/1000000 [00:18<28:11:27,  9.85it/s]
  0%|          | 170/1000000 [00:18<27:20:43, 10.16it/s]
  0%|          | 171/1000000 [00:19<28:29:39,  9.75it/s]
  0%|          | 173/1000000 [00:19<31:06:52,  8.93it/s]
  0%|          | 174/1000000 [00:19<31:34:30,  8.80it/s]
  0%|          | 175/1000000 [00:19<31:27:12,  8.83it/s]
  0%|          | 177/1000000 [00:19<28:59:48,  9.58it/s]
  0%|          | 178/1000000 [00:19<28:56:14,  9.60it/s]
  0%|          | 179/1000000 [00:19<30:43:22,  9.04it/s]
  0%|          | 180/1000000 [00:20<31:06:55,  8.93it/s]
  0%|          | 181/1000000 [00:20<31:10:47,  8.91it/s]
  0%|          | 182/1000000 [00:20<31:20:45,  8.86it/s]
  0%|          | 184/1000000 [00:20<29:18:37,  9.48it/s]
  0%|          | 186/1000000 [00:20<29:45:56,  9.33it/s]
  0%|          | 187/1000000 [00:20<30:44:09,  9.04it/s]
  0%|          | 188/1000000 [00:20<30:18:12,  9.16it/s]
  0%|          | 189/1000000 [00:20<29:49:04,  9.31it/s]
  0%|          | 191/1000000 [00:21<28:12:22,  9.85it/s]
  0%|          | 192/1000000 [00:21<28:08:48,  9.87it/s]
  0%|          | 194/1000000 [00:21<26:45:47, 10.38it/s]
  0%|          | 196/1000000 [00:21<27:31:53, 10.09it/s]
  0%|          | 198/1000000 [00:21<30:33:57,  9.09it/s]
  0%|          | 200/1000000 [00:22<28:51:01,  9.63it/s]
  0%|          | 201/1000000 [00:22<30:29:04,  9.11it/s]
  0%|          | 202/1000000 [00:22<30:04:35,  9.23it/s]
  0%|          | 204/1000000 [00:22<28:19:31,  9.80it/s]
  0%|          | 205/1000000 [00:22<29:00:49,  9.57it/s]
  0%|          | 206/1000000 [00:22<29:27:23,  9.43it/s]
  0%|          | 207/1000000 [00:22<30:01:58,  9.25it/s]
  0%|          | 209/1000000 [00:23<28:23:37,  9.78it/s]
  0%|          | 210/1000000 [00:23<30:30:04,  9.11it/s]
  0%|          | 211/1000000 [00:23<30:03:28,  9.24it/s]
  0%|          | 213/1000000 [00:23<28:57:21,  9.59it/s]
  0%|          | 215/1000000 [00:23<28:06:14,  9.88it/s]
  0%|          | 217/1000000 [00:23<27:15:37, 10.19it/s]
  0%|          | 219/1000000 [00:24<27:33:46, 10.08it/s]
  0%|          | 221/1000000 [00:24<27:23:38, 10.14it/s]
  0%|          | 223/1000000 [00:24<28:35:47,  9.71it/s]
  0%|          | 224/1000000 [00:24<28:36:06,  9.71it/s]
  0%|          | 225/1000000 [00:24<29:58:28,  9.27it/s]
  0%|          | 227/1000000 [00:24<31:17:43,  8.87it/s]
  0%|          | 229/1000000 [00:25<30:13:56,  9.19it/s]
  0%|          | 230/1000000 [00:25<32:27:34,  8.56it/s]
  0%|          | 231/1000000 [00:25<31:26:33,  8.83it/s]
  0%|          | 233/1000000 [00:25<28:42:07,  9.68it/s]
  0%|          | 234/1000000 [00:25<29:09:24,  9.52it/s]
  0%|          | 235/1000000 [00:25<30:58:26,  8.97it/s]
  0%|          | 236/1000000 [00:25<30:33:03,  9.09it/s]
  0%|          | 237/1000000 [00:26<30:09:03,  9.21it/s]
  0%|          | 239/1000000 [00:26<29:01:58,  9.57it/s]
  0%|          | 241/1000000 [00:26<27:57:34,  9.93it/s]
  0%|          | 243/1000000 [00:26<27:42:27, 10.02it/s]
  0%|          | 245/1000000 [00:26<27:37:08, 10.05it/s]
  0%|          | 246/1000000 [00:26<27:40:09, 10.04it/s]
  0%|          | 248/1000000 [00:27<26:40:01, 10.41it/s]
  0%|          | 250/1000000 [00:27<27:06:32, 10.24it/s]
  0%|          | 252/1000000 [00:27<27:39:22, 10.04it/s]
  0%|          | 254/1000000 [00:27<28:34:00,  9.72it/s]
  0%|          | 255/1000000 [00:27<30:36:41,  9.07it/s]
  0%|          | 256/1000000 [00:28<30:52:17,  9.00it/s]
  0%|          | 258/1000000 [00:28<29:12:56,  9.51it/s]
  0%|          | 259/1000000 [00:28<33:00:27,  8.41it/s]
  0%|          | 260/1000000 [00:28<33:34:47,  8.27it/s]
  0%|          | 262/1000000 [00:28<30:39:45,  9.06it/s]
  0%|          | 264/1000000 [00:28<30:59:13,  8.96it/s]
  0%|          | 265/1000000 [00:29<30:30:37,  9.10it/s]
  0%|          | 267/1000000 [00:29<28:21:15,  9.79it/s]
  0%|          | 269/1000000 [00:29<27:35:26, 10.07it/s]
  0%|          | 271/1000000 [00:29<26:34:20, 10.45it/s]
  0%|          | 273/1000000 [00:29<26:38:29, 10.42it/s]
  0%|          | 275/1000000 [00:29<26:42:28, 10.40it/s]
  0%|          | 277/1000000 [00:30<28:29:49,  9.74it/s]
  0%|          | 278/1000000 [00:30<29:16:31,  9.49it/s]
  0%|          | 279/1000000 [00:30<29:23:47,  9.45it/s]
  0%|          | 280/1000000 [00:30<29:03:22,  9.56it/s]
  0%|          | 282/1000000 [00:30<28:18:02,  9.81it/s]
  0%|          | 283/1000000 [00:30<28:32:06,  9.73it/s]
  0%|          | 284/1000000 [00:30<28:47:13,  9.65it/s]
  0%|          | 286/1000000 [00:31<27:52:42,  9.96it/s]
  0%|          | 287/1000000 [00:31<27:51:53,  9.97it/s]
  0%|          | 288/1000000 [00:31<28:18:39,  9.81it/s]
  0%|          | 290/1000000 [00:31<27:46:52, 10.00it/s]
  0%|          | 292/1000000 [00:31<27:29:33, 10.10it/s]
  0%|          | 294/1000000 [00:31<27:06:53, 10.24it/s]
  0%|          | 296/1000000 [00:32<28:58:55,  9.58it/s]
  0%|          | 297/1000000 [00:32<30:25:19,  9.13it/s]
  0%|          | 298/1000000 [00:32<29:52:02,  9.30it/s]
  0%|          | 299/1000000 [00:32<30:09:35,  9.21it/s]
  0%|          | 300/1000000 [00:32<31:57:20,  8.69it/s]
  0%|          | 301/1000000 [00:32<34:06:00,  8.14it/s]
  0%|          | 302/1000000 [00:32<33:30:08,  8.29it/s]
  0%|          | 304/1000000 [00:33<30:04:01,  9.24it/s]
  0%|          | 306/1000000 [00:33<29:48:37,  9.32it/s]
  0%|          | 307/1000000 [00:33<29:33:59,  9.39it/s]
  0%|          | 309/1000000 [00:33<28:16:11,  9.82it/s]
  0%|          | 310/1000000 [00:33<28:11:01,  9.85it/s]
  0%|          | 312/1000000 [00:33<27:43:20, 10.02it/s]
  0%|          | 313/1000000 [00:33<27:56:42,  9.94it/s]
  0%|          | 314/1000000 [00:34<30:02:39,  9.24it/s]
  0%|          | 316/1000000 [00:34<28:30:04,  9.74it/s]
  0%|          | 317/1000000 [00:34<28:47:36,  9.64it/s]
  0%|          | 319/1000000 [00:34<27:17:17, 10.18it/s]
  0%|          | 321/1000000 [00:34<27:16:51, 10.18it/s]
  0%|          | 323/1000000 [00:34<27:13:52, 10.20it/s]
  0%|          | 325/1000000 [00:35<28:07:00,  9.88it/s]
  0%|          | 327/1000000 [00:35<27:59:48,  9.92it/s]
  0%|          | 328/1000000 [00:35<28:15:16,  9.83it/s]
  0%|          | 329/1000000 [00:35<28:14:23,  9.83it/s]
  0%|          | 330/1000000 [00:35<32:09:11,  8.64it/s]
  0%|          | 331/1000000 [00:35<32:58:19,  8.42it/s]
  0%|          | 333/1000000 [00:36<30:33:39,  9.09it/s]
  0%|          | 334/1000000 [00:36<32:12:59,  8.62it/s]
  0%|          | 336/1000000 [00:36<30:02:09,  9.25it/s]
  0%|          | 337/1000000 [00:36<29:35:09,  9.39it/s]
  0%|          | 339/1000000 [00:36<28:29:01,  9.75it/s]
  0%|          | 340/1000000 [00:36<30:26:05,  9.12it/s]
  0%|          | 341/1000000 [00:36<32:22:33,  8.58it/s]
  0%|          | 343/1000000 [00:37<29:46:10,  9.33it/s]
  0%|          | 345/1000000 [00:37<28:17:53,  9.81it/s]
  0%|          | 347/1000000 [00:37<27:48:01,  9.99it/s]
  0%|          | 349/1000000 [00:37<27:16:08, 10.18it/s]
  0%|          | 351/1000000 [00:37<28:51:44,  9.62it/s]
  0%|          | 352/1000000 [00:38<29:29:11,  9.42it/s]
  0%|          | 354/1000000 [00:38<28:50:57,  9.63it/s]
  0%|          | 356/1000000 [00:38<28:30:36,  9.74it/s]
  0%|          | 358/1000000 [00:38<27:42:49, 10.02it/s]
  0%|          | 359/1000000 [00:38<28:30:47,  9.74it/s]
  0%|          | 361/1000000 [00:38<27:26:35, 10.12it/s]
  0%|          | 362/1000000 [00:39<29:55:01,  9.28it/s]
  0%|          | 363/1000000 [00:39<29:27:30,  9.43it/s]
  0%|          | 364/1000000 [00:39<29:18:15,  9.48it/s]
  0%|          | 365/1000000 [00:39<29:02:43,  9.56it/s]
  0%|          | 366/1000000 [00:39<29:01:13,  9.57it/s]
  0%|          | 368/1000000 [00:39<28:55:23,  9.60it/s]
  0%|          | 370/1000000 [00:39<28:37:31,  9.70it/s]
  0%|          | 371/1000000 [00:40<28:33:47,  9.72it/s]
  0%|          | 372/1000000 [00:40<28:23:08,  9.78it/s]
  0%|          | 373/1000000 [00:40<29:07:19,  9.53it/s]
  0%|          | 375/1000000 [00:40<28:44:15,  9.66it/s]
  0%|          | 376/1000000 [00:40<31:03:29,  8.94it/s]
  0%|          | 377/1000000 [00:40<30:55:06,  8.98it/s]
  0%|          | 378/1000000 [00:40<31:00:23,  8.96it/s]
  0%|          | 379/1000000 [00:40<31:29:20,  8.82it/s]
  0%|          | 380/1000000 [00:41<30:58:25,  8.96it/s]
  0%|          | 382/1000000 [00:41<29:52:37,  9.29it/s]
  0%|          | 383/1000000 [00:41<30:03:13,  9.24it/s]
  0%|          | 385/1000000 [00:41<27:55:49,  9.94it/s]
  0%|          | 386/1000000 [00:41<28:10:43,  9.85it/s]
  0%|          | 387/1000000 [00:41<29:10:50,  9.52it/s]
  0%|          | 389/1000000 [00:41<28:30:10,  9.74it/s]
  0%|          | 390/1000000 [00:42<30:51:58,  9.00it/s]
  0%|          | 392/1000000 [00:42<29:53:42,  9.29it/s]
  0%|          | 394/1000000 [00:42<28:44:54,  9.66it/s]
  0%|          | 396/1000000 [00:42<27:37:01, 10.05it/s]
  0%|          | 397/1000000 [00:42<28:32:09,  9.73it/s]
  0%|          | 399/1000000 [00:42<28:44:44,  9.66it/s]
  0%|          | 400/1000000 [00:43<30:57:07,  8.97it/s]
  0%|          | 402/1000000 [00:43<30:45:14,  9.03it/s]
  0%|          | 403/1000000 [00:43<30:31:51,  9.09it/s]
  0%|          | 404/1000000 [00:43<30:16:13,  9.17it/s]
  0%|          | 406/1000000 [00:43<29:15:25,  9.49it/s]
  0%|          | 408/1000000 [00:43<27:46:29, 10.00it/s]
  0%|          | 410/1000000 [00:44<27:26:58, 10.12it/s]
  0%|          | 412/1000000 [00:44<27:32:03, 10.08it/s]
  0%|          | 414/1000000 [00:44<27:58:51,  9.92it/s]
  0%|          | 416/1000000 [00:44<27:55:20,  9.94it/s]
  0%|          | 417/1000000 [00:44<28:17:40,  9.81it/s]
  0%|          | 419/1000000 [00:45<26:56:58, 10.30it/s]
  0%|          | 421/1000000 [00:45<26:38:51, 10.42it/s]
  0%|          | 423/1000000 [00:45<27:26:09, 10.12it/s]
  0%|          | 425/1000000 [00:45<28:00:42,  9.91it/s]
  0%|          | 426/1000000 [00:45<28:52:29,  9.62it/s]
  0%|          | 428/1000000 [00:45<28:57:25,  9.59it/s]
  0%|          | 429/1000000 [00:46<28:58:35,  9.58it/s]
  0%|          | 430/1000000 [00:46<29:26:37,  9.43it/s]
  0%|          | 432/1000000 [00:46<27:35:09, 10.07it/s]
  0%|          | 433/1000000 [00:46<27:38:18, 10.05it/s]
  0%|          | 435/1000000 [00:46<28:05:50,  9.88it/s]
  0%|          | 436/1000000 [00:46<33:31:08,  8.28it/s]
  0%|          | 438/1000000 [00:47<31:31:37,  8.81it/s]
  0%|          | 439/1000000 [00:47<31:21:07,  8.86it/s]
  0%|          | 440/1000000 [00:47<31:11:34,  8.90it/s]
  0%|          | 441/1000000 [00:47<30:32:36,  9.09it/s]
  0%|          | 442/1000000 [00:47<33:42:17,  8.24it/s]
  0%|          | 443/1000000 [00:47<32:07:12,  8.64it/s]
  0%|          | 444/1000000 [00:47<31:32:06,  8.80it/s]
  0%|          | 445/1000000 [00:47<31:16:24,  8.88it/s]
  0%|          | 446/1000000 [00:47<30:19:06,  9.16it/s]
  0%|          | 448/1000000 [00:48<29:26:24,  9.43it/s]
  0%|          | 450/1000000 [00:48<28:52:49,  9.61it/s]
  0%|          | 452/1000000 [00:48<28:21:05,  9.79it/s]
  0%|          | 454/1000000 [00:48<27:50:22,  9.97it/s]
  0%|          | 455/1000000 [00:48<28:01:52,  9.91it/s]
  0%|          | 457/1000000 [00:49<26:44:08, 10.39it/s]
  0%|          | 459/1000000 [00:49<27:22:17, 10.14it/s]
  0%|          | 461/1000000 [00:49<27:38:43, 10.04it/s]
  0%|          | 463/1000000 [00:49<28:59:28,  9.58it/s]
  0%|          | 464/1000000 [00:49<28:51:01,  9.62it/s]
  0%|          | 465/1000000 [00:49<30:36:37,  9.07it/s]
  0%|          | 466/1000000 [00:50<30:45:53,  9.02it/s]
  0%|          | 468/1000000 [00:50<29:27:40,  9.42it/s]
  0%|          | 469/1000000 [00:50<29:14:25,  9.50it/s]
  0%|          | 470/1000000 [00:50<29:50:01,  9.31it/s]
  0%|          | 472/1000000 [00:50<29:16:51,  9.48it/s]
  0%|          | 474/1000000 [00:50<29:07:24,  9.53it/s]
  0%|          | 475/1000000 [00:50<29:40:29,  9.36it/s]
  0%|          | 476/1000000 [00:51<29:53:48,  9.29it/s]
  0%|          | 477/1000000 [00:51<30:01:10,  9.25it/s]
  0%|          | 479/1000000 [00:51<28:59:42,  9.58it/s]
  0%|          | 480/1000000 [00:51<29:47:39,  9.32it/s]
  0%|          | 481/1000000 [00:51<29:36:53,  9.38it/s]
  0%|          | 482/1000000 [00:51<30:47:08,  9.02it/s]
  0%|          | 484/1000000 [00:51<30:13:40,  9.18it/s]
  0%|          | 485/1000000 [00:52<31:34:43,  8.79it/s]
  0%|          | 487/1000000 [00:52<30:20:22,  9.15it/s]
  0%|          | 488/1000000 [00:52<30:43:52,  9.03it/s]
  0%|          | 489/1000000 [00:52<30:08:02,  9.21it/s]
  0%|          | 491/1000000 [00:52<30:18:18,  9.16it/s]
  0%|          | 492/1000000 [00:52<29:47:29,  9.32it/s]
  0%|          | 493/1000000 [00:52<29:40:09,  9.36it/s]
  0%|          | 494/1000000 [00:53<30:11:30,  9.20it/s]
  0%|          | 495/1000000 [00:53<30:29:24,  9.11it/s]
  0%|          | 496/1000000 [00:53<32:34:51,  8.52it/s]
  0%|          | 497/1000000 [00:53<32:29:21,  8.55it/s]
  0%|          | 498/1000000 [00:53<31:47:11,  8.73it/s]
  0%|          | 499/1000000 [00:53<31:43:57,  8.75it/s]
  0%|          | 500/1000000 [00:53<32:26:32,  8.56it/s]
  0%|          | 501/1000000 [00:53<31:09:25,  8.91it/s]
  0%|          | 502/1000000 [00:53<31:33:28,  8.80it/s]
  0%|          | 503/1000000 [00:54<31:49:05,  8.73it/s]
  0%|          | 504/1000000 [00:54<32:22:19,  8.58it/s]
  0%|          | 505/1000000 [00:54<31:59:22,  8.68it/s]
  0%|          | 506/1000000 [00:54<31:45:54,  8.74it/s]
  0%|          | 507/1000000 [00:54<31:27:30,  8.83it/s]
  0%|          | 508/1000000 [00:54<32:23:22,  8.57it/s]
  0%|          | 509/1000000 [00:54<31:39:40,  8.77it/s]
  0%|          | 511/1000000 [00:54<30:14:39,  9.18it/s]
  0%|          | 512/1000000 [00:55<30:11:54,  9.19it/s]
  0%|          | 514/1000000 [00:55<29:39:20,  9.36it/s]
  0%|          | 515/1000000 [00:55<30:19:23,  9.16it/s]
  0%|          | 516/1000000 [00:55<30:50:02,  9.00it/s]
  0%|          | 517/1000000 [00:55<32:06:02,  8.65it/s]
  0%|          | 519/1000000 [00:55<29:30:29,  9.41it/s]
  0%|          | 521/1000000 [00:55<27:03:05, 10.26it/s]
  0%|          | 523/1000000 [00:56<26:13:31, 10.59it/s]
  0%|          | 525/1000000 [00:56<25:49:23, 10.75it/s]
  0%|          | 527/1000000 [00:56<27:22:23, 10.14it/s]
  0%|          | 529/1000000 [00:56<27:17:52, 10.17it/s]
  0%|          | 531/1000000 [00:56<27:01:04, 10.28it/s]
  0%|          | 533/1000000 [00:57<26:28:50, 10.48it/s]
  0%|          | 535/1000000 [00:57<29:18:20,  9.47it/s]
  0%|          | 536/1000000 [00:57<29:32:31,  9.40it/s]
  0%|          | 538/1000000 [00:57<28:33:15,  9.72it/s]
  0%|          | 540/1000000 [00:57<26:55:01, 10.31it/s]
  0%|          | 542/1000000 [00:58<27:44:44, 10.01it/s]
  0%|          | 544/1000000 [00:58<26:52:00, 10.33it/s]
  0%|          | 546/1000000 [00:58<26:28:40, 10.49it/s]
  0%|          | 548/1000000 [00:58<26:46:40, 10.37it/s]
  0%|          | 550/1000000 [00:58<33:33:38,  8.27it/s]
  0%|          | 552/1000000 [00:59<31:00:21,  8.95it/s]
  0%|          | 553/1000000 [00:59<31:20:07,  8.86it/s]
  0%|          | 555/1000000 [00:59<30:12:16,  9.19it/s]
  0%|          | 557/1000000 [00:59<28:37:41,  9.70it/s]
  0%|          | 559/1000000 [00:59<27:38:01, 10.05it/s]
  0%|          | 561/1000000 [01:00<28:14:06,  9.83it/s]
  0%|          | 562/1000000 [01:00<29:03:15,  9.56it/s]
  0%|          | 564/1000000 [01:00<28:04:15,  9.89it/s]
  0%|          | 565/1000000 [01:00<28:08:39,  9.86it/s]
  0%|          | 566/1000000 [01:00<28:19:03,  9.80it/s]
  0%|          | 568/1000000 [01:00<27:44:38, 10.01it/s]
  0%|          | 569/1000000 [01:00<27:51:13,  9.97it/s]
  0%|          | 571/1000000 [01:01<27:05:22, 10.25it/s]
  0%|          | 573/1000000 [01:01<27:32:49, 10.08it/s]
  0%|          | 575/1000000 [01:01<26:59:27, 10.29it/s]
  0%|          | 577/1000000 [01:01<28:39:22,  9.69it/s]
  0%|          | 578/1000000 [01:01<31:08:54,  8.91it/s]
  0%|          | 579/1000000 [01:01<32:53:39,  8.44it/s]
  0%|          | 581/1000000 [01:02<30:22:07,  9.14it/s]
  0%|          | 582/1000000 [01:02<30:57:13,  8.97it/s]
  0%|          | 584/1000000 [01:02<29:16:18,  9.48it/s]
  0%|          | 585/1000000 [01:02<29:09:26,  9.52it/s]
  0%|          | 586/1000000 [01:02<30:16:52,  9.17it/s]
  0%|          | 587/1000000 [01:02<31:24:06,  8.84it/s]
  0%|          | 589/1000000 [01:03<29:52:12,  9.29it/s]
  0%|          | 590/1000000 [01:03<29:37:15,  9.37it/s]
  0%|          | 591/1000000 [01:03<31:38:35,  8.77it/s]
  0%|          | 592/1000000 [01:03<30:53:15,  8.99it/s]
  0%|          | 594/1000000 [01:03<29:08:38,  9.53it/s]
  0%|          | 595/1000000 [01:03<29:21:52,  9.45it/s]
  0%|          | 597/1000000 [01:03<28:13:39,  9.83it/s]
  0%|          | 599/1000000 [01:04<28:17:51,  9.81it/s]
  0%|          | 601/1000000 [01:04<27:59:10,  9.92it/s]
  0%|          | 602/1000000 [01:04<28:27:29,  9.76it/s]
  0%|          | 603/1000000 [01:04<29:15:40,  9.49it/s]
  0%|          | 604/1000000 [01:04<30:57:09,  8.97it/s]
  0%|          | 605/1000000 [01:04<32:18:29,  8.59it/s]
  0%|          | 606/1000000 [01:04<32:13:02,  8.62it/s]
  0%|          | 608/1000000 [01:05<29:12:32,  9.50it/s]
  0%|          | 610/1000000 [01:05<28:32:32,  9.73it/s]
  0%|          | 612/1000000 [01:05<28:33:38,  9.72it/s]
  0%|          | 614/1000000 [01:05<27:34:42, 10.07it/s]
  0%|          | 615/1000000 [01:05<27:55:01,  9.94it/s]
  0%|          | 616/1000000 [01:05<28:40:58,  9.68it/s]
  0%|          | 617/1000000 [01:05<28:28:47,  9.75it/s]
  0%|          | 618/1000000 [01:06<28:23:35,  9.78it/s]
  0%|          | 619/1000000 [01:06<29:28:31,  9.42it/s]
  0%|          | 621/1000000 [01:06<28:17:30,  9.81it/s]
  0%|          | 622/1000000 [01:06<28:19:28,  9.80it/s]
  0%|          | 623/1000000 [01:06<28:16:19,  9.82it/s]
  0%|          | 625/1000000 [01:06<28:18:23,  9.81it/s]
  0%|          | 627/1000000 [01:06<27:12:29, 10.20it/s]
  0%|          | 629/1000000 [01:07<27:51:15,  9.97it/s]
  0%|          | 630/1000000 [01:07<28:02:28,  9.90it/s]
  0%|          | 632/1000000 [01:07<28:34:22,  9.72it/s]
  0%|          | 633/1000000 [01:07<29:50:29,  9.30it/s]
  0%|          | 634/1000000 [01:07<31:58:16,  8.68it/s]
  0%|          | 635/1000000 [01:07<32:42:50,  8.49it/s]
  0%|          | 636/1000000 [01:07<32:50:52,  8.45it/s]
  0%|          | 637/1000000 [01:08<32:58:10,  8.42it/s]
  0%|          | 638/1000000 [01:08<31:48:47,  8.73it/s]
  0%|          | 639/1000000 [01:08<33:32:10,  8.28it/s]
  0%|          | 640/1000000 [01:08<34:27:42,  8.06it/s]
  0%|          | 641/1000000 [01:08<33:43:56,  8.23it/s]
  0%|          | 642/1000000 [01:08<32:09:33,  8.63it/s]
  0%|          | 644/1000000 [01:08<29:50:17,  9.30it/s]
  0%|          | 645/1000000 [01:09<29:29:44,  9.41it/s]
  0%|          | 646/1000000 [01:09<30:10:30,  9.20it/s]
  0%|          | 648/1000000 [01:09<29:23:08,  9.45it/s]
  0%|          | 649/1000000 [01:09<29:02:51,  9.56it/s]
  0%|          | 651/1000000 [01:09<27:26:58, 10.11it/s]
  0%|          | 653/1000000 [01:09<27:20:13, 10.15it/s]
  0%|          | 655/1000000 [01:10<27:57:30,  9.93it/s]
  0%|          | 656/1000000 [01:10<28:37:42,  9.70it/s]
  0%|          | 657/1000000 [01:10<30:19:32,  9.15it/s]
  0%|          | 658/1000000 [01:10<30:19:34,  9.15it/s]
  0%|          | 659/1000000 [01:10<29:47:41,  9.32it/s]
  0%|          | 660/1000000 [01:10<29:22:49,  9.45it/s]
  0%|          | 662/1000000 [01:10<27:44:43, 10.00it/s]
  0%|          | 663/1000000 [01:10<30:59:06,  8.96it/s]
  0%|          | 664/1000000 [01:11<30:30:34,  9.10it/s]
  0%|          | 665/1000000 [01:11<29:51:19,  9.30it/s]
  0%|          | 666/1000000 [01:11<32:23:31,  8.57it/s]
  0%|          | 667/1000000 [01:11<32:36:39,  8.51it/s]
  0%|          | 668/1000000 [01:11<32:26:13,  8.56it/s]
  0%|          | 670/1000000 [01:11<30:03:10,  9.24it/s]
  0%|          | 672/1000000 [01:11<27:27:25, 10.11it/s]
  0%|          | 673/1000000 [01:12<31:49:48,  8.72it/s]
  0%|          | 674/1000000 [01:12<31:37:58,  8.78it/s]
  0%|          | 676/1000000 [01:12<30:11:40,  9.19it/s]
  0%|          | 678/1000000 [01:12<29:16:48,  9.48it/s]
  0%|          | 680/1000000 [01:12<28:45:23,  9.65it/s]
  0%|          | 682/1000000 [01:12<28:37:04,  9.70it/s]
  0%|          | 684/1000000 [01:13<27:40:48, 10.03it/s]
  0%|          | 685/1000000 [01:13<27:56:05,  9.94it/s]
  0%|          | 686/1000000 [01:13<28:14:09,  9.83it/s]
  0%|          | 688/1000000 [01:13<28:21:51,  9.79it/s]
  0%|          | 689/1000000 [01:13<28:30:39,  9.74it/s]
  0%|          | 690/1000000 [01:13<29:27:20,  9.42it/s]
  0%|          | 691/1000000 [01:13<29:06:19,  9.54it/s]
  0%|          | 693/1000000 [01:14<27:29:01, 10.10it/s]
  0%|          | 694/1000000 [01:14<27:55:23,  9.94it/s]
  0%|          | 695/1000000 [01:14<29:24:59,  9.44it/s]
  0%|          | 696/1000000 [01:14<32:37:29,  8.51it/s]
  0%|          | 697/1000000 [01:14<32:15:35,  8.60it/s]
  0%|          | 698/1000000 [01:14<31:50:10,  8.72it/s]
  0%|          | 699/1000000 [01:14<30:46:16,  9.02it/s]
  0%|          | 701/1000000 [01:14<29:18:38,  9.47it/s]
  0%|          | 702/1000000 [01:15<30:14:16,  9.18it/s]
  0%|          | 703/1000000 [01:15<32:14:37,  8.61it/s]
  0%|          | 704/1000000 [01:15<32:29:29,  8.54it/s]
  0%|          | 705/1000000 [01:15<32:18:02,  8.59it/s]
  0%|          | 707/1000000 [01:15<30:23:22,  9.13it/s]
  0%|          | 708/1000000 [01:15<31:07:32,  8.92it/s]
  0%|          | 709/1000000 [01:15<31:47:10,  8.73it/s]
  0%|          | 710/1000000 [01:16<35:56:19,  7.72it/s]
  0%|          | 712/1000000 [01:16<31:06:07,  8.92it/s]
  0%|          | 714/1000000 [01:16<29:10:09,  9.52it/s]
  0%|          | 715/1000000 [01:16<29:23:51,  9.44it/s]
  0%|          | 716/1000000 [01:16<29:57:55,  9.26it/s]
  0%|          | 717/1000000 [01:16<29:30:10,  9.41it/s]
  0%|          | 718/1000000 [01:16<29:57:07,  9.27it/s]
  0%|          | 720/1000000 [01:17<29:03:15,  9.55it/s]
  0%|          | 721/1000000 [01:17<28:47:30,  9.64it/s]
  0%|          | 722/1000000 [01:17<29:26:34,  9.43it/s]
  0%|          | 723/1000000 [01:17<32:03:03,  8.66it/s]
  0%|          | 724/1000000 [01:17<31:58:07,  8.68it/s]
  0%|          | 726/1000000 [01:17<30:05:47,  9.22it/s]
  0%|          | 728/1000000 [01:17<28:44:14,  9.66it/s]
  0%|          | 729/1000000 [01:18<28:45:11,  9.65it/s]
  0%|          | 731/1000000 [01:18<27:08:35, 10.23it/s]
  0%|          | 733/1000000 [01:18<28:01:44,  9.90it/s]
  0%|          | 734/1000000 [01:18<29:13:05,  9.50it/s]
  0%|          | 735/1000000 [01:18<30:38:04,  9.06it/s]
  0%|          | 736/1000000 [01:18<30:48:01,  9.01it/s]
  0%|          | 738/1000000 [01:18<30:19:29,  9.15it/s]
  0%|          | 739/1000000 [01:19<29:48:29,  9.31it/s]
  0%|          | 741/1000000 [01:19<28:07:14,  9.87it/s]
  0%|          | 742/1000000 [01:19<29:26:38,  9.43it/s]
  0%|          | 744/1000000 [01:19<27:43:16, 10.01it/s]
  0%|          | 745/1000000 [01:19<27:53:27,  9.95it/s]
  0%|          | 746/1000000 [01:19<29:51:47,  9.29it/s]
  0%|          | 747/1000000 [01:19<29:25:10,  9.43it/s]
  0%|          | 749/1000000 [01:20<28:02:19,  9.90it/s]
  0%|          | 751/1000000 [01:20<28:11:01,  9.85it/s]
  0%|          | 752/1000000 [01:20<30:08:31,  9.21it/s]
  0%|          | 753/1000000 [01:20<30:06:54,  9.22it/s]
  0%|          | 755/1000000 [01:20<29:22:15,  9.45it/s]
  0%|          | 757/1000000 [01:20<28:26:12,  9.76it/s]
  0%|          | 758/1000000 [01:21<28:54:48,  9.60it/s]
  0%|          | 759/1000000 [01:21<29:40:39,  9.35it/s]
  0%|          | 760/1000000 [01:21<29:41:49,  9.35it/s]
  0%|          | 762/1000000 [01:21<27:59:47,  9.91it/s]
  0%|          | 764/1000000 [01:21<27:28:32, 10.10it/s]
  0%|          | 765/1000000 [01:21<28:30:47,  9.73it/s]
  0%|          | 767/1000000 [01:21<28:40:06,  9.68it/s]
  0%|          | 768/1000000 [01:22<28:37:55,  9.69it/s]
  0%|          | 769/1000000 [01:22<29:28:24,  9.42it/s]
  0%|          | 770/1000000 [01:22<30:15:56,  9.17it/s]
  0%|          | 771/1000000 [01:22<30:35:37,  9.07it/s]
  0%|          | 772/1000000 [01:22<30:59:39,  8.96it/s]
  0%|          | 774/1000000 [01:22<28:05:21,  9.88it/s]
  0%|          | 776/1000000 [01:22<27:30:22, 10.09it/s]
  0%|          | 778/1000000 [01:23<27:53:37,  9.95it/s]
  0%|          | 779/1000000 [01:23<28:26:15,  9.76it/s]
  0%|          | 780/1000000 [01:23<28:19:41,  9.80it/s]
  0%|          | 781/1000000 [01:23<28:30:38,  9.74it/s]
  0%|          | 782/1000000 [01:23<29:29:33,  9.41it/s]
  0%|          | 783/1000000 [01:23<30:04:47,  9.23it/s]
  0%|          | 785/1000000 [01:23<28:45:15,  9.65it/s]
  0%|          | 787/1000000 [01:24<27:48:06,  9.98it/s]
  0%|          | 789/1000000 [01:24<29:06:52,  9.53it/s]
  0%|          | 790/1000000 [01:24<29:06:30,  9.54it/s]
  0%|          | 791/1000000 [01:24<30:53:46,  8.98it/s]
  0%|          | 792/1000000 [01:24<30:34:29,  9.08it/s]
  0%|          | 793/1000000 [01:24<32:09:32,  8.63it/s]
  0%|          | 794/1000000 [01:24<33:31:50,  8.28it/s]
  0%|          | 795/1000000 [01:24<32:11:50,  8.62it/s]
  0%|          | 796/1000000 [01:25<32:01:54,  8.67it/s]
  0%|          | 798/1000000 [01:25<29:17:51,  9.47it/s]
  0%|          | 800/1000000 [01:25<28:47:49,  9.64it/s]
  0%|          | 802/1000000 [01:25<27:44:04, 10.01it/s]
  0%|          | 803/1000000 [01:25<27:52:30,  9.96it/s]
  0%|          | 804/1000000 [01:25<28:17:23,  9.81it/s]
  0%|          | 806/1000000 [01:26<27:47:24,  9.99it/s]
  0%|          | 808/1000000 [01:26<27:11:20, 10.21it/s]
  0%|          | 810/1000000 [01:26<27:08:14, 10.23it/s]
  0%|          | 812/1000000 [01:26<26:24:31, 10.51it/s]
  0%|          | 814/1000000 [01:26<28:34:03,  9.72it/s]
  0%|          | 815/1000000 [01:27<30:00:26,  9.25it/s]
  0%|          | 817/1000000 [01:27<29:21:07,  9.46it/s]
  0%|          | 819/1000000 [01:27<29:15:00,  9.49it/s]
  0%|          | 820/1000000 [01:27<29:54:00,  9.28it/s]
  0%|          | 821/1000000 [01:27<30:51:21,  8.99it/s]
  0%|          | 823/1000000 [01:27<32:11:32,  8.62it/s]
  0%|          | 824/1000000 [01:28<31:45:53,  8.74it/s]
  0%|          | 825/1000000 [01:28<30:56:21,  8.97it/s]
  0%|          | 827/1000000 [01:28<29:22:21,  9.45it/s]
  0%|          | 829/1000000 [01:28<28:47:41,  9.64it/s]
  0%|          | 830/1000000 [01:28<30:30:54,  9.10it/s]
  0%|          | 831/1000000 [01:28<29:59:57,  9.25it/s]
  0%|          | 832/1000000 [01:28<29:34:25,  9.38it/s]
  0%|          | 833/1000000 [01:28<29:25:14,  9.43it/s]
  0%|          | 835/1000000 [01:29<30:59:25,  8.96it/s]
  0%|          | 836/1000000 [01:29<31:26:51,  8.83it/s]
  0%|          | 837/1000000 [01:29<34:13:17,  8.11it/s]
  0%|          | 838/1000000 [01:29<32:38:01,  8.50it/s]
  0%|          | 839/1000000 [01:29<31:43:15,  8.75it/s]
  0%|          | 840/1000000 [01:29<32:06:35,  8.64it/s]
  0%|          | 841/1000000 [01:29<32:32:23,  8.53it/s]
  0%|          | 843/1000000 [01:30<29:32:20,  9.40it/s]
  0%|          | 844/1000000 [01:30<32:32:23,  8.53it/s]
  0%|          | 846/1000000 [01:30<29:52:01,  9.29it/s]
  0%|          | 847/1000000 [01:30<29:50:36,  9.30it/s]
  0%|          | 848/1000000 [01:30<33:51:49,  8.20it/s]
  0%|          | 849/1000000 [01:30<32:20:38,  8.58it/s]
  0%|          | 850/1000000 [01:30<31:28:50,  8.82it/s]
  0%|          | 851/1000000 [01:31<31:14:37,  8.88it/s]
  0%|          | 853/1000000 [01:31<30:20:14,  9.15it/s]
  0%|          | 855/1000000 [01:31<32:49:22,  8.46it/s]
  0%|          | 857/1000000 [01:31<30:10:23,  9.20it/s]
  0%|          | 859/1000000 [01:31<29:00:33,  9.57it/s]
  0%|          | 860/1000000 [01:32<29:43:17,  9.34it/s]
  0%|          | 862/1000000 [01:32<28:11:35,  9.84it/s]
  0%|          | 863/1000000 [01:32<28:07:26,  9.87it/s]
  0%|          | 864/1000000 [01:32<29:43:40,  9.34it/s]
  0%|          | 865/1000000 [01:32<29:56:10,  9.27it/s]
  0%|          | 866/1000000 [01:32<29:39:39,  9.36it/s]
  0%|          | 868/1000000 [01:32<28:47:11,  9.64it/s]
  0%|          | 869/1000000 [01:32<28:58:02,  9.58it/s]
  0%|          | 871/1000000 [01:33<28:15:02,  9.82it/s]
  0%|          | 872/1000000 [01:33<28:38:35,  9.69it/s]
  0%|          | 873/1000000 [01:33<28:31:18,  9.73it/s]
  0%|          | 874/1000000 [01:33<29:15:24,  9.49it/s]
  0%|          | 875/1000000 [01:33<29:31:57,  9.40it/s]
  0%|          | 876/1000000 [01:33<30:11:38,  9.19it/s]
  0%|          | 877/1000000 [01:33<31:18:28,  8.86it/s]
  0%|          | 878/1000000 [01:33<31:06:25,  8.92it/s]
  0%|          | 880/1000000 [01:34<29:35:45,  9.38it/s]
  0%|          | 881/1000000 [01:34<30:30:01,  9.10it/s]
  0%|          | 883/1000000 [01:34<30:59:30,  8.96it/s]
  0%|          | 885/1000000 [01:34<28:53:52,  9.60it/s]
  0%|          | 887/1000000 [01:34<28:33:25,  9.72it/s]
  0%|          | 888/1000000 [01:34<28:50:52,  9.62it/s]
  0%|          | 889/1000000 [01:35<29:19:04,  9.47it/s]
  0%|          | 890/1000000 [01:35<29:03:51,  9.55it/s]
  0%|          | 892/1000000 [01:35<28:12:11,  9.84it/s]
  0%|          | 893/1000000 [01:35<28:54:47,  9.60it/s]
  0%|          | 895/1000000 [01:35<28:14:19,  9.83it/s]
  0%|          | 897/1000000 [01:35<28:11:28,  9.84it/s]
  0%|          | 899/1000000 [01:36<27:58:21,  9.92it/s]
  0%|          | 900/1000000 [01:36<28:16:01,  9.82it/s]
  0%|          | 901/1000000 [01:36<28:19:42,  9.80it/s]
  0%|          | 902/1000000 [01:36<28:11:51,  9.84it/s]
  0%|          | 903/1000000 [01:36<29:27:14,  9.42it/s]
  0%|          | 904/1000000 [01:36<30:05:53,  9.22it/s]
  0%|          | 906/1000000 [01:36<28:34:58,  9.71it/s]
  0%|          | 907/1000000 [01:36<28:38:23,  9.69it/s]
  0%|          | 908/1000000 [01:37<28:37:58,  9.69it/s]
  0%|          | 909/1000000 [01:37<28:36:04,  9.70it/s]
  0%|          | 910/1000000 [01:37<32:14:28,  8.61it/s]
  0%|          | 911/1000000 [01:37<31:02:03,  8.94it/s]
  0%|          | 912/1000000 [01:37<31:29:30,  8.81it/s]
  0%|          | 913/1000000 [01:37<33:30:09,  8.28it/s]
  0%|          | 915/1000000 [01:37<30:25:55,  9.12it/s]
  0%|          | 916/1000000 [01:37<30:27:56,  9.11it/s]
  0%|          | 917/1000000 [01:38<30:52:10,  8.99it/s]
  0%|          | 918/1000000 [01:38<31:06:54,  8.92it/s]
  0%|          | 920/1000000 [01:38<28:30:28,  9.73it/s]
  0%|          | 922/1000000 [01:38<27:48:23,  9.98it/s]
  0%|          | 923/1000000 [01:38<32:37:16,  8.51it/s]
  0%|          | 924/1000000 [01:38<31:39:09,  8.77it/s]
  0%|          | 925/1000000 [01:38<32:58:18,  8.42it/s]
  0%|          | 927/1000000 [01:39<30:10:35,  9.20it/s]
  0%|          | 929/1000000 [01:39<27:51:02,  9.96it/s]
  0%|          | 931/1000000 [01:39<26:42:17, 10.39it/s]
  0%|          | 933/1000000 [01:39<27:36:26, 10.05it/s]
  0%|          | 935/1000000 [01:39<29:59:08,  9.26it/s]
  0%|          | 937/1000000 [01:40<29:18:35,  9.47it/s]
  0%|          | 938/1000000 [01:40<29:15:17,  9.49it/s]
  0%|          | 939/1000000 [01:40<30:08:00,  9.21it/s]
  0%|          | 940/1000000 [01:40<31:13:03,  8.89it/s]
  0%|          | 941/1000000 [01:40<31:54:30,  8.70it/s]
  0%|          | 942/1000000 [01:40<32:39:11,  8.50it/s]
  0%|          | 944/1000000 [01:40<32:51:21,  8.45it/s]
  0%|          | 945/1000000 [01:41<31:41:38,  8.76it/s]
  0%|          | 946/1000000 [01:41<31:24:18,  8.84it/s]
  0%|          | 947/1000000 [01:41<32:04:38,  8.65it/s]
  0%|          | 949/1000000 [01:41<29:57:30,  9.26it/s]
  0%|          | 950/1000000 [01:41<29:34:46,  9.38it/s]
  0%|          | 952/1000000 [01:41<28:08:40,  9.86it/s]
  0%|          | 953/1000000 [01:41<30:27:02,  9.11it/s]
  0%|          | 954/1000000 [01:42<32:10:01,  8.63it/s]
  0%|          | 955/1000000 [01:42<32:40:03,  8.50it/s]
  0%|          | 956/1000000 [01:42<32:10:20,  8.63it/s]
  0%|          | 957/1000000 [01:42<33:29:02,  8.29it/s]
  0%|          | 959/1000000 [01:42<35:23:21,  7.84it/s]
  0%|          | 960/1000000 [01:42<36:08:15,  7.68it/s]
  0%|          | 961/1000000 [01:42<35:07:14,  7.90it/s]
  0%|          | 962/1000000 [01:43<34:59:49,  7.93it/s]
  0%|          | 963/1000000 [01:43<35:03:32,  7.92it/s]
  0%|          | 965/1000000 [01:43<32:37:06,  8.51it/s]
  0%|          | 966/1000000 [01:43<33:28:19,  8.29it/s]
  0%|          | 968/1000000 [01:43<31:10:31,  8.90it/s]
  0%|          | 969/1000000 [01:43<30:44:06,  9.03it/s]
  0%|          | 970/1000000 [01:43<31:16:46,  8.87it/s]
  0%|          | 971/1000000 [01:44<30:55:51,  8.97it/s]
  0%|          | 972/1000000 [01:44<30:34:31,  9.08it/s]
  0%|          | 974/1000000 [01:44<28:52:52,  9.61it/s]
  0%|          | 976/1000000 [01:44<27:36:46, 10.05it/s]
  0%|          | 978/1000000 [01:44<27:36:31, 10.05it/s]
  0%|          | 979/1000000 [01:44<28:08:36,  9.86it/s]
  0%|          | 980/1000000 [01:44<28:25:08,  9.76it/s]
  0%|          | 981/1000000 [01:45<28:49:39,  9.63it/s]
  0%|          | 983/1000000 [01:45<28:07:21,  9.87it/s]
  0%|          | 985/1000000 [01:45<28:33:50,  9.72it/s]
  0%|          | 986/1000000 [01:45<28:47:57,  9.64it/s]
  0%|          | 987/1000000 [01:45<32:16:35,  8.60it/s]
  0%|          | 988/1000000 [01:45<32:02:22,  8.66it/s]
  0%|          | 990/1000000 [01:46<34:59:30,  7.93it/s]
  0%|          | 991/1000000 [01:46<34:25:41,  8.06it/s]
  0%|          | 992/1000000 [01:46<33:40:05,  8.24it/s]
  0%|          | 993/1000000 [01:46<32:54:18,  8.43it/s]
  0%|          | 995/1000000 [01:46<30:22:40,  9.13it/s]
  0%|          | 996/1000000 [01:46<32:33:27,  8.52it/s]
  0%|          | 997/1000000 [01:46<33:01:59,  8.40it/s]
  0%|          | 998/1000000 [01:47<33:57:19,  8.17it/s]
  0%|          | 999/1000000 [01:47<32:39:53,  8.50it/s]
  0%|          | 1000/1000000 [01:47<33:21:26,  8.32it/s]
  0%|          | 1001/1000000 [01:47<32:49:32,  8.45it/s]
  0%|          | 1002/1000000 [01:47<33:36:07,  8.26it/s]
  0%|          | 1003/1000000 [01:47<34:24:01,  8.07it/s]
  0%|          | 1004/1000000 [01:47<34:19:06,  8.09it/s]
  0%|          | 1005/1000000 [01:47<34:20:03,  8.08it/s]
  0%|          | 1007/1000000 [01:48<30:19:24,  9.15it/s]
  0%|          | 1009/1000000 [01:48<28:51:01,  9.62it/s]
  0%|          | 1010/1000000 [01:48<28:50:55,  9.62it/s]
  0%|          | 1011/1000000 [01:48<29:18:25,  9.47it/s]
  0%|          | 1012/1000000 [01:48<29:10:35,  9.51it/s]
  0%|          | 1014/1000000 [01:48<29:34:04,  9.39it/s]
  0%|          | 1015/1000000 [01:48<29:25:26,  9.43it/s]
  0%|          | 1017/1000000 [01:49<29:22:59,  9.44it/s]
  0%|          | 1018/1000000 [01:49<30:06:27,  9.22it/s]
  0%|          | 1019/1000000 [01:49<30:44:18,  9.03it/s]
  0%|          | 1020/1000000 [01:49<30:57:51,  8.96it/s]
  0%|          | 1021/1000000 [01:49<30:22:44,  9.13it/s]
  0%|          | 1022/1000000 [01:49<31:49:41,  8.72it/s]
  0%|          | 1024/1000000 [01:49<29:14:39,  9.49it/s]
  0%|          | 1025/1000000 [01:50<28:53:49,  9.60it/s]
  0%|          | 1026/1000000 [01:50<29:33:42,  9.39it/s]
  0%|          | 1027/1000000 [01:50<29:36:10,  9.37it/s]
  0%|          | 1028/1000000 [01:50<29:47:07,  9.32it/s]
  0%|          | 1029/1000000 [01:50<32:30:21,  8.54it/s]
  0%|          | 1031/1000000 [01:50<29:16:57,  9.48it/s]
  0%|          | 1033/1000000 [01:50<27:47:26,  9.99it/s]
  0%|          | 1034/1000000 [01:51<28:34:16,  9.71it/s]
  0%|          | 1036/1000000 [01:51<27:07:21, 10.23it/s]
  0%|          | 1038/1000000 [01:51<26:51:11, 10.33it/s]
  0%|          | 1040/1000000 [01:51<26:51:51, 10.33it/s]
  0%|          | 1042/1000000 [01:51<26:46:07, 10.37it/s]
  0%|          | 1044/1000000 [01:51<28:38:33,  9.69it/s]
  0%|          | 1046/1000000 [01:52<28:09:34,  9.85it/s]
  0%|          | 1047/1000000 [01:52<29:24:08,  9.44it/s]
  0%|          | 1048/1000000 [01:52<29:40:29,  9.35it/s]
  0%|          | 1049/1000000 [01:52<29:23:54,  9.44it/s]
  0%|          | 1050/1000000 [01:52<29:46:18,  9.32it/s]
  0%|          | 1052/1000000 [01:52<28:44:44,  9.65it/s]
  0%|          | 1053/1000000 [01:52<29:14:15,  9.49it/s]
  0%|          | 1055/1000000 [01:53<28:29:23,  9.74it/s]
  0%|          | 1057/1000000 [01:53<28:17:17,  9.81it/s]
  0%|          | 1059/1000000 [01:53<27:05:09, 10.24it/s]
  0%|          | 1061/1000000 [01:53<26:18:56, 10.54it/s]
  0%|          | 1063/1000000 [01:53<27:57:03,  9.93it/s]
  0%|          | 1064/1000000 [01:54<28:07:06,  9.87it/s]
  0%|          | 1066/1000000 [01:54<27:20:03, 10.15it/s]
  0%|          | 1068/1000000 [01:54<27:26:27, 10.11it/s]
  0%|          | 1070/1000000 [01:54<28:39:16,  9.68it/s]
  0%|          | 1071/1000000 [01:54<31:10:30,  8.90it/s]
  0%|          | 1072/1000000 [01:54<31:31:56,  8.80it/s]
  0%|          | 1074/1000000 [01:55<29:23:25,  9.44it/s]
  0%|          | 1076/1000000 [01:55<29:03:04,  9.55it/s]
  0%|          | 1077/1000000 [01:55<29:17:29,  9.47it/s]
  0%|          | 1078/1000000 [01:55<29:02:08,  9.56it/s]
  0%|          | 1079/1000000 [01:55<31:43:55,  8.74it/s]
  0%|          | 1081/1000000 [01:55<28:53:32,  9.60it/s]
  0%|          | 1083/1000000 [01:56<27:57:16,  9.93it/s]
  0%|          | 1085/1000000 [01:56<27:47:58,  9.98it/s]
  0%|          | 1086/1000000 [01:56<27:54:54,  9.94it/s]
  0%|          | 1088/1000000 [01:56<27:48:44,  9.98it/s]
  0%|          | 1089/1000000 [01:56<27:48:54,  9.98it/s]
  0%|          | 1091/1000000 [01:56<27:29:08, 10.10it/s]
  0%|          | 1093/1000000 [01:57<27:29:11, 10.09it/s]
  0%|          | 1095/1000000 [01:57<29:32:51,  9.39it/s]
  0%|          | 1096/1000000 [01:57<30:00:26,  9.25it/s]
  0%|          | 1097/1000000 [01:57<31:40:43,  8.76it/s]
  0%|          | 1098/1000000 [01:57<33:18:18,  8.33it/s]
  0%|          | 1099/1000000 [01:57<32:56:48,  8.42it/s]
  0%|          | 1100/1000000 [01:57<32:51:06,  8.45it/s]
  0%|          | 1102/1000000 [01:58<30:16:11,  9.17it/s]
  0%|          | 1103/1000000 [01:58<29:55:25,  9.27it/s]
  0%|          | 1105/1000000 [01:58<29:19:20,  9.46it/s]
  0%|          | 1106/1000000 [01:58<30:30:26,  9.10it/s]
  0%|          | 1108/1000000 [01:58<31:44:52,  8.74it/s]
  0%|          | 1109/1000000 [01:58<32:13:53,  8.61it/s]
  0%|          | 1110/1000000 [01:58<31:21:59,  8.85it/s]
  0%|          | 1112/1000000 [01:59<30:44:10,  9.03it/s]
  0%|          | 1113/1000000 [01:59<30:09:02,  9.20it/s]
  0%|          | 1114/1000000 [01:59<31:10:21,  8.90it/s]
  0%|          | 1116/1000000 [01:59<29:46:34,  9.32it/s]
  0%|          | 1118/1000000 [01:59<30:10:00,  9.20it/s]
  0%|          | 1120/1000000 [02:00<29:05:09,  9.54it/s]
  0%|          | 1121/1000000 [02:00<30:04:59,  9.22it/s]
  0%|          | 1123/1000000 [02:00<28:30:00,  9.74it/s]
  0%|          | 1124/1000000 [02:00<30:18:26,  9.16it/s]
  0%|          | 1125/1000000 [02:00<30:08:22,  9.21it/s]
  0%|          | 1126/1000000 [02:00<29:35:41,  9.38it/s]
  0%|          | 1127/1000000 [02:00<29:55:14,  9.27it/s]
  0%|          | 1129/1000000 [02:00<28:42:36,  9.66it/s]
  0%|          | 1130/1000000 [02:01<30:07:39,  9.21it/s]
  0%|          | 1131/1000000 [02:01<30:46:40,  9.02it/s]
  0%|          | 1132/1000000 [02:01<31:10:43,  8.90it/s]
  0%|          | 1133/1000000 [02:01<31:02:53,  8.94it/s]
  0%|          | 1134/1000000 [02:01<31:02:29,  8.94it/s]
  0%|          | 1135/1000000 [02:01<30:39:49,  9.05it/s]
  0%|          | 1136/1000000 [02:01<35:17:12,  7.86it/s]
  0%|          | 1138/1000000 [02:02<31:52:14,  8.71it/s]
  0%|          | 1140/1000000 [02:02<30:45:56,  9.02it/s]
  0%|          | 1142/1000000 [02:02<30:38:39,  9.05it/s]
  0%|          | 1143/1000000 [02:02<31:25:08,  8.83it/s]
  0%|          | 1144/1000000 [02:02<31:09:03,  8.91it/s]
  0%|          | 1145/1000000 [02:02<32:05:20,  8.65it/s]
  0%|          | 1146/1000000 [02:02<31:51:34,  8.71it/s]
  0%|          | 1148/1000000 [02:03<31:21:08,  8.85it/s]
  0%|          | 1149/1000000 [02:03<30:49:09,  9.00it/s]
  0%|          | 1151/1000000 [02:03<29:05:40,  9.54it/s]
  0%|          | 1152/1000000 [02:03<29:55:35,  9.27it/s]
  0%|          | 1154/1000000 [02:03<28:01:56,  9.90it/s]
  0%|          | 1155/1000000 [02:03<28:50:44,  9.62it/s]
  0%|          | 1156/1000000 [02:04<30:00:45,  9.24it/s]
  0%|          | 1158/1000000 [02:04<27:17:33, 10.17it/s]
  0%|          | 1159/1000000 [02:04<28:43:22,  9.66it/s]
  0%|          | 1160/1000000 [02:04<29:16:12,  9.48it/s]
  0%|          | 1161/1000000 [02:04<30:53:55,  8.98it/s]
  0%|          | 1163/1000000 [02:04<29:21:12,  9.45it/s]
  0%|          | 1164/1000000 [02:04<32:00:10,  8.67it/s]
  0%|          | 1165/1000000 [02:05<33:03:03,  8.39it/s]
  0%|          | 1166/1000000 [02:05<32:29:22,  8.54it/s]
  0%|          | 1167/1000000 [02:05<35:57:10,  7.72it/s]
  0%|          | 1169/1000000 [02:05<32:22:26,  8.57it/s]
  0%|          | 1170/1000000 [02:05<31:50:44,  8.71it/s]
  0%|          | 1171/1000000 [02:05<31:10:18,  8.90it/s]
  0%|          | 1173/1000000 [02:05<29:35:00,  9.38it/s]
  0%|          | 1174/1000000 [02:06<29:58:50,  9.25it/s]
  0%|          | 1175/1000000 [02:06<29:32:49,  9.39it/s]
  0%|          | 1176/1000000 [02:06<29:20:43,  9.45it/s]
  0%|          | 1177/1000000 [02:06<30:38:10,  9.06it/s]
  0%|          | 1178/1000000 [02:06<30:25:14,  9.12it/s]
  0%|          | 1179/1000000 [02:06<32:17:30,  8.59it/s]
  0%|          | 1181/1000000 [02:06<31:39:33,  8.76it/s]
  0%|          | 1182/1000000 [02:06<31:07:55,  8.91it/s]
  0%|          | 1183/1000000 [02:07<31:38:53,  8.77it/s]
  0%|          | 1184/1000000 [02:07<31:02:04,  8.94it/s]
  0%|          | 1185/1000000 [02:07<30:33:07,  9.08it/s]
  0%|          | 1187/1000000 [02:07<29:44:18,  9.33it/s]
  0%|          | 1188/1000000 [02:07<29:56:14,  9.27it/s]
  0%|          | 1190/1000000 [02:07<28:37:29,  9.69it/s]
  0%|          | 1191/1000000 [02:07<28:55:35,  9.59it/s]
  0%|          | 1192/1000000 [02:07<31:19:34,  8.86it/s]
  0%|          | 1193/1000000 [02:08<36:17:46,  7.64it/s]
  0%|          | 1195/1000000 [02:08<32:25:08,  8.56it/s]
  0%|          | 1196/1000000 [02:08<32:07:13,  8.64it/s]
  0%|          | 1197/1000000 [02:08<31:09:15,  8.91it/s]
  0%|          | 1199/1000000 [02:08<31:08:32,  8.91it/s]
  0%|          | 1200/1000000 [02:08<30:42:59,  9.03it/s]
  0%|          | 1201/1000000 [02:09<30:14:49,  9.17it/s]
  0%|          | 1203/1000000 [02:09<29:29:02,  9.41it/s]
  0%|          | 1204/1000000 [02:09<29:06:27,  9.53it/s]
  0%|          | 1205/1000000 [02:09<29:35:37,  9.38it/s]
  0%|          | 1206/1000000 [02:09<29:32:12,  9.39it/s]
  0%|          | 1207/1000000 [02:09<31:18:54,  8.86it/s]
  0%|          | 1209/1000000 [02:09<29:37:32,  9.36it/s]
  0%|          | 1210/1000000 [02:09<30:32:59,  9.08it/s]
  0%|          | 1211/1000000 [02:10<30:39:01,  9.05it/s]
  0%|          | 1212/1000000 [02:10<31:24:07,  8.84it/s]
  0%|          | 1213/1000000 [02:10<30:26:21,  9.11it/s]
  0%|          | 1215/1000000 [02:10<28:31:45,  9.72it/s]
  0%|          | 1216/1000000 [02:10<29:20:35,  9.46it/s]
  0%|          | 1218/1000000 [02:10<28:54:15,  9.60it/s]
  0%|          | 1220/1000000 [02:11<28:33:45,  9.71it/s]
  0%|          | 1222/1000000 [02:11<27:59:24,  9.91it/s]
  0%|          | 1223/1000000 [02:11<28:42:05,  9.67it/s]
  0%|          | 1224/1000000 [02:11<29:24:48,  9.43it/s]
  0%|          | 1225/1000000 [02:11<30:17:42,  9.16it/s]
  0%|          | 1226/1000000 [02:11<31:27:07,  8.82it/s]
  0%|          | 1227/1000000 [02:11<32:06:06,  8.64it/s]
  0%|          | 1228/1000000 [02:11<31:49:47,  8.72it/s]
  0%|          | 1229/1000000 [02:12<31:30:48,  8.80it/s]
  0%|          | 1230/1000000 [02:12<31:38:52,  8.77it/s]
  0%|          | 1231/1000000 [02:12<32:06:05,  8.64it/s]
  0%|          | 1232/1000000 [02:12<34:12:16,  8.11it/s]
  0%|          | 1233/1000000 [02:12<33:15:28,  8.34it/s]
  0%|          | 1234/1000000 [02:12<31:50:19,  8.71it/s]
  0%|          | 1236/1000000 [02:12<31:11:48,  8.89it/s]
  0%|          | 1237/1000000 [02:12<31:10:53,  8.90it/s]
  0%|          | 1238/1000000 [02:13<32:01:53,  8.66it/s]
  0%|          | 1239/1000000 [02:13<32:31:53,  8.53it/s]
  0%|          | 1240/1000000 [02:13<31:40:07,  8.76it/s]
  0%|          | 1241/1000000 [02:13<30:57:50,  8.96it/s]
  0%|          | 1242/1000000 [02:13<30:17:00,  9.16it/s]
  0%|          | 1243/1000000 [02:13<32:20:36,  8.58it/s]
  0%|          | 1244/1000000 [02:13<31:36:50,  8.78it/s]
  0%|          | 1245/1000000 [02:13<32:30:56,  8.53it/s]
  0%|          | 1247/1000000 [02:14<30:40:33,  9.04it/s]
  0%|          | 1248/1000000 [02:14<32:24:48,  8.56it/s]
  0%|          | 1250/1000000 [02:14<29:59:06,  9.25it/s]
  0%|          | 1251/1000000 [02:14<31:31:20,  8.80it/s]
  0%|          | 1253/1000000 [02:14<30:32:31,  9.08it/s]
  0%|          | 1255/1000000 [02:14<29:05:33,  9.54it/s]
  0%|          | 1256/1000000 [02:15<28:57:39,  9.58it/s]
  0%|          | 1257/1000000 [02:15<29:45:52,  9.32it/s]
  0%|          | 1258/1000000 [02:15<31:44:57,  8.74it/s]
  0%|          | 1260/1000000 [02:15<29:27:45,  9.42it/s]
  0%|          | 1262/1000000 [02:15<29:12:45,  9.50it/s]
  0%|          | 1263/1000000 [02:15<30:43:28,  9.03it/s]
  0%|          | 1264/1000000 [02:15<31:23:59,  8.84it/s]
  0%|          | 1265/1000000 [02:16<31:38:13,  8.77it/s]
  0%|          | 1266/1000000 [02:16<31:14:49,  8.88it/s]
  0%|          | 1267/1000000 [02:16<30:45:17,  9.02it/s]
  0%|          | 1268/1000000 [02:16<31:28:29,  8.81it/s]
  0%|          | 1269/1000000 [02:16<32:47:49,  8.46it/s]
  0%|          | 1270/1000000 [02:16<32:46:57,  8.46it/s]
  0%|          | 1271/1000000 [02:16<31:43:22,  8.75it/s]
  0%|          | 1272/1000000 [02:16<31:07:35,  8.91it/s]
  0%|          | 1273/1000000 [02:16<31:03:45,  8.93it/s]
  0%|          | 1274/1000000 [02:17<30:33:30,  9.08it/s]
  0%|          | 1276/1000000 [02:17<29:47:41,  9.31it/s]
  0%|          | 1277/1000000 [02:17<30:02:34,  9.23it/s]
  0%|          | 1279/1000000 [02:17<29:03:29,  9.55it/s]
  0%|          | 1281/1000000 [02:17<28:05:47,  9.87it/s]
  0%|          | 1283/1000000 [02:18<28:51:31,  9.61it/s]
  0%|          | 1284/1000000 [02:18<29:17:29,  9.47it/s]
  0%|          | 1285/1000000 [02:18<29:33:26,  9.39it/s]
  0%|          | 1286/1000000 [02:18<30:01:38,  9.24it/s]
  0%|          | 1287/1000000 [02:18<29:52:59,  9.28it/s]
  0%|          | 1288/1000000 [02:18<30:32:44,  9.08it/s]
  0%|          | 1289/1000000 [02:18<30:55:49,  8.97it/s]
  0%|          | 1290/1000000 [02:18<31:10:13,  8.90it/s]
  0%|          | 1291/1000000 [02:18<31:02:21,  8.94it/s]
  0%|          | 1292/1000000 [02:19<30:08:27,  9.20it/s]
  0%|          | 1294/1000000 [02:19<29:48:35,  9.31it/s]
  0%|          | 1296/1000000 [02:19<29:17:12,  9.47it/s]
  0%|          | 1297/1000000 [02:19<30:06:03,  9.22it/s]
  0%|          | 1298/1000000 [02:19<31:42:46,  8.75it/s]
  0%|          | 1299/1000000 [02:19<31:03:07,  8.93it/s]
  0%|          | 1300/1000000 [02:19<30:22:31,  9.13it/s]
  0%|          | 1302/1000000 [02:20<28:36:42,  9.70it/s]
  0%|          | 1304/1000000 [02:20<27:28:21, 10.10it/s]
  0%|          | 1306/1000000 [02:20<27:06:41, 10.23it/s]
  0%|          | 1308/1000000 [02:20<25:54:43, 10.71it/s]
  0%|          | 1310/1000000 [02:20<28:30:01,  9.73it/s]
  0%|          | 1312/1000000 [02:21<27:37:28, 10.04it/s]
  0%|          | 1314/1000000 [02:21<27:58:51,  9.91it/s]
  0%|          | 1316/1000000 [02:21<29:01:00,  9.56it/s]
  0%|          | 1317/1000000 [02:21<30:13:13,  9.18it/s]
  0%|          | 1318/1000000 [02:21<33:44:46,  8.22it/s]
  0%|          | 1320/1000000 [02:21<31:35:20,  8.78it/s]
  0%|          | 1322/1000000 [02:22<29:48:52,  9.30it/s]
  0%|          | 1324/1000000 [02:22<28:18:11,  9.80it/s]
  0%|          | 1325/1000000 [02:22<28:49:55,  9.62it/s]
  0%|          | 1326/1000000 [02:22<31:57:47,  8.68it/s]
  0%|          | 1327/1000000 [02:22<32:42:21,  8.48it/s]
  0%|          | 1328/1000000 [02:22<33:01:00,  8.40it/s]
  0%|          | 1329/1000000 [02:23<33:49:22,  8.20it/s]
  0%|          | 1330/1000000 [02:23<32:21:29,  8.57it/s]
  0%|          | 1332/1000000 [02:23<30:24:45,  9.12it/s]
  0%|          | 1333/1000000 [02:23<30:00:22,  9.24it/s]
  0%|          | 1335/1000000 [02:23<28:55:03,  9.59it/s]
  0%|          | 1337/1000000 [02:23<28:00:09,  9.91it/s]
  0%|          | 1338/1000000 [02:23<29:08:50,  9.52it/s]
  0%|          | 1339/1000000 [02:24<30:14:35,  9.17it/s]
  0%|          | 1340/1000000 [02:24<31:07:06,  8.91it/s]
  0%|          | 1342/1000000 [02:24<29:23:15,  9.44it/s]
  0%|          | 1343/1000000 [02:24<32:12:35,  8.61it/s]
  0%|          | 1344/1000000 [02:24<32:13:14,  8.61it/s]
  0%|          | 1346/1000000 [02:24<31:08:05,  8.91it/s]
  0%|          | 1347/1000000 [02:24<30:57:17,  8.96it/s]
  0%|          | 1348/1000000 [02:25<31:33:25,  8.79it/s]
  0%|          | 1349/1000000 [02:25<31:36:18,  8.78it/s]
  0%|          | 1350/1000000 [02:25<31:46:23,  8.73it/s]
  0%|          | 1351/1000000 [02:25<33:25:01,  8.30it/s]
  0%|          | 1352/1000000 [02:25<32:03:41,  8.65it/s]
  0%|          | 1354/1000000 [02:25<29:21:24,  9.45it/s]
  0%|          | 1356/1000000 [02:25<28:42:25,  9.66it/s]
  0%|          | 1357/1000000 [02:26<29:46:53,  9.31it/s]
  0%|          | 1358/1000000 [02:26<30:02:54,  9.23it/s]
  0%|          | 1359/1000000 [02:26<29:45:04,  9.32it/s]
  0%|          | 1360/1000000 [02:26<29:20:58,  9.45it/s]
  0%|          | 1362/1000000 [02:26<27:29:14, 10.09it/s]
  0%|          | 1364/1000000 [02:26<26:40:03, 10.40it/s]
  0%|          | 1366/1000000 [02:26<26:13:37, 10.58it/s]
  0%|          | 1368/1000000 [02:27<26:12:02, 10.59it/s]
  0%|          | 1370/1000000 [02:27<26:05:25, 10.63it/s]
  0%|          | 1372/1000000 [02:27<26:24:25, 10.50it/s]
  0%|          | 1374/1000000 [02:27<28:03:11,  9.89it/s]
  0%|          | 1375/1000000 [02:27<28:18:02,  9.80it/s]
  0%|          | 1376/1000000 [02:27<28:14:36,  9.82it/s]
  0%|          | 1378/1000000 [02:28<27:43:36, 10.00it/s]
  0%|          | 1379/1000000 [02:28<28:00:52,  9.90it/s]
  0%|          | 1380/1000000 [02:28<30:11:36,  9.19it/s]
  0%|          | 1381/1000000 [02:28<30:56:38,  8.96it/s]
  0%|          | 1383/1000000 [02:28<29:18:27,  9.46it/s]
  0%|          | 1384/1000000 [02:28<29:47:53,  9.31it/s]
  0%|          | 1386/1000000 [02:28<29:17:08,  9.47it/s]
  0%|          | 1387/1000000 [02:29<29:19:38,  9.46it/s]
  0%|          | 1388/1000000 [02:29<29:34:02,  9.38it/s]
  0%|          | 1390/1000000 [02:29<27:45:04, 10.00it/s]
  0%|          | 1392/1000000 [02:29<27:16:05, 10.17it/s]
  0%|          | 1394/1000000 [02:29<26:55:14, 10.30it/s]
  0%|          | 1396/1000000 [02:29<27:24:20, 10.12it/s]
  0%|          | 1398/1000000 [02:30<27:04:18, 10.25it/s]
  0%|          | 1400/1000000 [02:30<26:39:29, 10.41it/s]
  0%|          | 1402/1000000 [02:30<26:08:39, 10.61it/s]
  0%|          | 1404/1000000 [02:30<27:40:39, 10.02it/s]
  0%|          | 1406/1000000 [02:30<28:10:23,  9.85it/s]
  0%|          | 1408/1000000 [02:31<27:51:15,  9.96it/s]
  0%|          | 1410/1000000 [02:31<28:00:40,  9.90it/s]
  0%|          | 1411/1000000 [02:31<29:45:06,  9.32it/s]
  0%|          | 1412/1000000 [02:31<29:21:34,  9.45it/s]
  0%|          | 1413/1000000 [02:31<29:36:01,  9.37it/s]
  0%|          | 1414/1000000 [02:31<30:53:31,  8.98it/s]
  0%|          | 1415/1000000 [02:31<30:28:19,  9.10it/s]
  0%|          | 1417/1000000 [02:32<29:14:45,  9.48it/s]
  0%|          | 1418/1000000 [02:32<29:05:24,  9.54it/s]
  0%|          | 1419/1000000 [02:32<28:51:12,  9.61it/s]
  0%|          | 1420/1000000 [02:32<29:20:07,  9.46it/s]
  0%|          | 1421/1000000 [02:32<29:20:35,  9.45it/s]
  0%|          | 1422/1000000 [02:32<30:03:28,  9.23it/s]
  0%|          | 1423/1000000 [02:32<30:06:46,  9.21it/s]
  0%|          | 1424/1000000 [02:32<29:38:47,  9.36it/s]
  0%|          | 1425/1000000 [02:33<30:34:01,  9.07it/s]
  0%|          | 1426/1000000 [02:33<30:52:29,  8.98it/s]
  0%|          | 1427/1000000 [02:33<32:09:55,  8.62it/s]
  0%|          | 1428/1000000 [02:33<33:00:37,  8.40it/s]
  0%|          | 1429/1000000 [02:33<31:26:32,  8.82it/s]
  0%|          | 1430/1000000 [02:33<30:24:14,  9.12it/s]
  0%|          | 1431/1000000 [02:33<30:49:53,  9.00it/s]
  0%|          | 1433/1000000 [02:33<28:26:18,  9.75it/s]
  0%|          | 1434/1000000 [02:33<29:21:09,  9.45it/s]
  0%|          | 1436/1000000 [02:34<28:25:02,  9.76it/s]
  0%|          | 1438/1000000 [02:34<27:41:06, 10.02it/s]
  0%|          | 1440/1000000 [02:34<27:09:18, 10.21it/s]
  0%|          | 1442/1000000 [02:34<26:58:32, 10.28it/s]
  0%|          | 1444/1000000 [02:34<28:08:00,  9.86it/s]
  0%|          | 1445/1000000 [02:35<28:36:42,  9.69it/s]
  0%|          | 1446/1000000 [02:35<28:45:13,  9.65it/s]
  0%|          | 1448/1000000 [02:35<28:07:00,  9.87it/s]
  0%|          | 1450/1000000 [02:35<27:49:09,  9.97it/s]
  0%|          | 1452/1000000 [02:35<26:40:17, 10.40it/s]
  0%|          | 1454/1000000 [02:36<29:26:45,  9.42it/s]
  0%|          | 1455/1000000 [02:36<29:09:14,  9.51it/s]
  0%|          | 1456/1000000 [02:36<30:58:33,  8.95it/s]
  0%|          | 1457/1000000 [02:36<31:08:36,  8.91it/s]
  0%|          | 1458/1000000 [02:36<32:07:38,  8.63it/s]
  0%|          | 1459/1000000 [02:36<31:55:14,  8.69it/s]
  0%|          | 1460/1000000 [02:36<31:05:20,  8.92it/s]
  0%|          | 1462/1000000 [02:36<29:53:17,  9.28it/s]
  0%|          | 1464/1000000 [02:37<28:42:48,  9.66it/s]
  0%|          | 1465/1000000 [02:37<28:45:03,  9.65it/s]
  0%|          | 1466/1000000 [02:37<28:33:47,  9.71it/s]
  0%|          | 1468/1000000 [02:37<26:42:20, 10.39it/s]
  0%|          | 1470/1000000 [02:37<27:07:45, 10.22it/s]
  0%|          | 1472/1000000 [02:37<26:27:36, 10.48it/s]
  0%|          | 1474/1000000 [02:38<28:01:41,  9.90it/s]
  0%|          | 1476/1000000 [02:38<28:43:25,  9.66it/s]
  0%|          | 1477/1000000 [02:38<30:33:52,  9.07it/s]
  0%|          | 1479/1000000 [02:38<30:27:35,  9.11it/s]
  0%|          | 1480/1000000 [02:38<30:51:12,  8.99it/s]
  0%|          | 1482/1000000 [02:38<28:46:40,  9.64it/s]
  0%|          | 1484/1000000 [02:39<28:13:15,  9.83it/s]
  0%|          | 1485/1000000 [02:39<28:33:18,  9.71it/s]
  0%|          | 1487/1000000 [02:39<29:56:47,  9.26it/s]
  0%|          | 1488/1000000 [02:39<30:06:17,  9.21it/s]
  0%|          | 1489/1000000 [02:39<29:52:26,  9.28it/s]
  0%|          | 1490/1000000 [02:39<30:22:42,  9.13it/s]
  0%|          | 1491/1000000 [02:39<32:26:40,  8.55it/s]
  0%|          | 1492/1000000 [02:40<31:16:11,  8.87it/s]
  0%|          | 1493/1000000 [02:40<31:37:36,  8.77it/s]
  0%|          | 1495/1000000 [02:40<28:37:38,  9.69it/s]
  0%|          | 1497/1000000 [02:40<27:47:32,  9.98it/s]
  0%|          | 1499/1000000 [02:40<27:04:26, 10.24it/s]
  0%|          | 1501/1000000 [02:40<27:44:14, 10.00it/s]
  0%|          | 1502/1000000 [02:41<28:00:32,  9.90it/s]
  0%|          | 1503/1000000 [02:41<28:52:45,  9.60it/s]
  0%|          | 1505/1000000 [02:41<27:31:00, 10.08it/s]
  0%|          | 1506/1000000 [02:41<28:54:59,  9.59it/s]
  0%|          | 1507/1000000 [02:41<30:39:17,  9.05it/s]
  0%|          | 1508/1000000 [02:41<30:05:14,  9.22it/s]
  0%|          | 1510/1000000 [02:41<29:43:35,  9.33it/s]
  0%|          | 1511/1000000 [02:42<29:21:47,  9.45it/s]
  0%|          | 1512/1000000 [02:42<29:38:00,  9.36it/s]
  0%|          | 1513/1000000 [02:42<33:50:43,  8.19it/s]
  0%|          | 1514/1000000 [02:42<32:22:58,  8.56it/s]
  0%|          | 1515/1000000 [02:42<32:18:51,  8.58it/s]
  0%|          | 1516/1000000 [02:42<31:29:10,  8.81it/s]
  0%|          | 1518/1000000 [02:42<29:22:05,  9.44it/s]
  0%|          | 1520/1000000 [02:43<28:23:04,  9.77it/s]
  0%|          | 1521/1000000 [02:43<31:22:09,  8.84it/s]
  0%|          | 1522/1000000 [02:43<34:40:07,  8.00it/s]
  0%|          | 1523/1000000 [02:43<33:09:22,  8.37it/s]
  0%|          | 1524/1000000 [02:43<33:50:07,  8.20it/s]
  0%|          | 1525/1000000 [02:43<32:59:47,  8.41it/s]
  0%|          | 1526/1000000 [02:43<32:52:33,  8.44it/s]
  0%|          | 1527/1000000 [02:43<34:29:24,  8.04it/s]
  0%|          | 1528/1000000 [02:44<33:08:16,  8.37it/s]
  0%|          | 1529/1000000 [02:44<31:48:08,  8.72it/s]
  0%|          | 1530/1000000 [02:44<31:04:28,  8.93it/s]
  0%|          | 1531/1000000 [02:44<30:48:45,  9.00it/s]
  0%|          | 1532/1000000 [02:44<34:22:27,  8.07it/s]
  0%|          | 1534/1000000 [02:44<30:59:24,  8.95it/s]
  0%|          | 1535/1000000 [02:44<31:11:39,  8.89it/s]
  0%|          | 1536/1000000 [02:44<31:51:17,  8.71it/s]
  0%|          | 1537/1000000 [02:45<31:46:48,  8.73it/s]
  0%|          | 1538/1000000 [02:45<31:26:22,  8.82it/s]
  0%|          | 1539/1000000 [02:45<32:18:04,  8.59it/s]
  0%|          | 1540/1000000 [02:45<33:09:40,  8.36it/s]
  0%|          | 1541/1000000 [02:45<32:41:37,  8.48it/s]
  0%|          | 1543/1000000 [02:45<29:39:04,  9.35it/s]
  0%|          | 1545/1000000 [02:45<27:35:03, 10.05it/s]
  0%|          | 1546/1000000 [02:46<28:24:36,  9.76it/s]
  0%|          | 1548/1000000 [02:46<28:05:24,  9.87it/s]
  0%|          | 1550/1000000 [02:46<27:22:25, 10.13it/s]
  0%|          | 1552/1000000 [02:46<27:08:41, 10.22it/s]
  0%|          | 1554/1000000 [02:46<29:57:54,  9.26it/s]
  0%|          | 1555/1000000 [02:46<30:14:21,  9.17it/s]
  0%|          | 1556/1000000 [02:47<31:39:19,  8.76it/s]
  0%|          | 1558/1000000 [02:47<31:20:17,  8.85it/s]
  0%|          | 1559/1000000 [02:47<30:46:08,  9.01it/s]
  0%|          | 1560/1000000 [02:47<30:26:03,  9.11it/s]
  0%|          | 1562/1000000 [02:47<28:06:23,  9.87it/s]
  0%|          | 1563/1000000 [02:47<29:09:44,  9.51it/s]
  0%|          | 1565/1000000 [02:48<27:33:28, 10.06it/s]
  0%|          | 1566/1000000 [02:48<29:39:25,  9.35it/s]
  0%|          | 1568/1000000 [02:48<28:49:13,  9.62it/s]
  0%|          | 1569/1000000 [02:48<30:52:55,  8.98it/s]
  0%|          | 1570/1000000 [02:48<31:51:03,  8.71it/s]
  0%|          | 1571/1000000 [02:48<32:06:37,  8.64it/s]
  0%|          | 1572/1000000 [02:48<31:40:29,  8.76it/s]
  0%|          | 1574/1000000 [02:49<30:01:32,  9.24it/s]
  0%|          | 1575/1000000 [02:49<29:32:04,  9.39it/s]
  0%|          | 1577/1000000 [02:49<28:00:11,  9.90it/s]
  0%|          | 1578/1000000 [02:49<31:16:23,  8.87it/s]
  0%|          | 1579/1000000 [02:49<31:44:59,  8.74it/s]
  0%|          | 1581/1000000 [02:49<30:53:23,  8.98it/s]
  0%|          | 1583/1000000 [02:50<31:35:00,  8.78it/s]
  0%|          | 1584/1000000 [02:50<31:56:30,  8.68it/s]
  0%|          | 1585/1000000 [02:50<30:58:45,  8.95it/s]
  0%|          | 1586/1000000 [02:50<32:54:50,  8.43it/s]
  0%|          | 1587/1000000 [02:50<32:36:11,  8.51it/s]
  0%|          | 1588/1000000 [02:50<31:22:01,  8.84it/s]
  0%|          | 1589/1000000 [02:50<30:33:42,  9.07it/s]
  0%|          | 1591/1000000 [02:50<28:42:21,  9.66it/s]
  0%|          | 1592/1000000 [02:51<29:59:26,  9.25it/s]
  0%|          | 1594/1000000 [02:51<27:30:44, 10.08it/s]
  0%|          | 1596/1000000 [02:51<26:55:47, 10.30it/s]
  0%|          | 1598/1000000 [02:51<29:46:47,  9.31it/s]
  0%|          | 1599/1000000 [02:51<31:10:10,  8.90it/s]
  0%|          | 1600/1000000 [02:51<31:15:01,  8.87it/s]
  0%|          | 1601/1000000 [02:51<30:35:04,  9.07it/s]
  0%|          | 1603/1000000 [02:52<29:45:48,  9.32it/s]
  0%|          | 1605/1000000 [02:52<28:48:31,  9.63it/s]
  0%|          | 1606/1000000 [02:52<29:08:36,  9.52it/s]
  0%|          | 1607/1000000 [02:52<29:16:50,  9.47it/s]
  0%|          | 1609/1000000 [02:52<28:36:12,  9.70it/s]
  0%|          | 1611/1000000 [02:53<28:53:57,  9.60it/s]
  0%|          | 1613/1000000 [02:53<27:46:45,  9.98it/s]
  0%|          | 1615/1000000 [02:53<28:00:29,  9.90it/s]
  0%|          | 1617/1000000 [02:53<26:40:33, 10.40it/s]
  0%|          | 1619/1000000 [02:53<26:21:57, 10.52it/s]
  0%|          | 1621/1000000 [02:53<27:19:47, 10.15it/s]
  0%|          | 1623/1000000 [02:54<28:11:09,  9.84it/s]
  0%|          | 1624/1000000 [02:54<28:18:44,  9.80it/s]
  0%|          | 1626/1000000 [02:54<27:21:32, 10.14it/s]
  0%|          | 1628/1000000 [02:54<27:30:00, 10.08it/s]
  0%|          | 1630/1000000 [02:54<27:41:22, 10.02it/s]
  0%|          | 1632/1000000 [02:55<28:25:11,  9.76it/s]
  0%|          | 1634/1000000 [02:55<28:22:11,  9.78it/s]
  0%|          | 1636/1000000 [02:55<27:30:01, 10.08it/s]
  0%|          | 1638/1000000 [02:55<28:05:06,  9.87it/s]
  0%|          | 1640/1000000 [02:55<27:22:59, 10.13it/s]
  0%|          | 1642/1000000 [02:56<27:34:25, 10.06it/s]
  0%|          | 1644/1000000 [02:56<28:22:32,  9.77it/s]
  0%|          | 1646/1000000 [02:56<27:37:04, 10.04it/s]
  0%|          | 1648/1000000 [02:56<27:07:54, 10.22it/s]
  0%|          | 1650/1000000 [02:56<30:24:19,  9.12it/s]
  0%|          | 1651/1000000 [02:57<30:59:35,  8.95it/s]
  0%|          | 1652/1000000 [02:57<31:26:32,  8.82it/s]
  0%|          | 1653/1000000 [02:57<30:42:01,  9.03it/s]
  0%|          | 1654/1000000 [02:57<31:23:15,  8.84it/s]
  0%|          | 1655/1000000 [02:57<31:39:57,  8.76it/s]
  0%|          | 1657/1000000 [02:57<29:19:36,  9.46it/s]
  0%|          | 1658/1000000 [02:57<30:03:37,  9.23it/s]
  0%|          | 1659/1000000 [02:57<29:47:26,  9.31it/s]
  0%|          | 1660/1000000 [02:58<29:15:26,  9.48it/s]
  0%|          | 1661/1000000 [02:58<30:33:30,  9.07it/s]
  0%|          | 1662/1000000 [02:58<30:24:35,  9.12it/s]
  0%|          | 1664/1000000 [02:58<28:18:25,  9.80it/s]
  0%|          | 1666/1000000 [02:58<27:40:34, 10.02it/s]
  0%|          | 1667/1000000 [02:58<29:51:17,  9.29it/s]
  0%|          | 1669/1000000 [02:58<28:52:50,  9.60it/s]
  0%|          | 1670/1000000 [02:59<29:11:30,  9.50it/s]
  0%|          | 1671/1000000 [02:59<30:36:08,  9.06it/s]
  0%|          | 1672/1000000 [02:59<32:11:19,  8.62it/s]
  0%|          | 1673/1000000 [02:59<32:08:03,  8.63it/s]
  0%|          | 1675/1000000 [02:59<29:05:04,  9.53it/s]
  0%|          | 1677/1000000 [02:59<28:58:50,  9.57it/s]
  0%|          | 1678/1000000 [02:59<29:38:16,  9.36it/s]
  0%|          | 1679/1000000 [03:00<29:18:45,  9.46it/s]
  0%|          | 1681/1000000 [03:00<27:11:17, 10.20it/s]
  0%|          | 1683/1000000 [03:00<26:40:04, 10.40it/s]
  0%|          | 1685/1000000 [03:00<27:44:35, 10.00it/s]
  0%|          | 1687/1000000 [03:00<29:44:39,  9.32it/s]
  0%|          | 1688/1000000 [03:01<29:39:39,  9.35it/s]
  0%|          | 1690/1000000 [03:01<29:06:51,  9.52it/s]
  0%|          | 1691/1000000 [03:01<29:36:00,  9.37it/s]
  0%|          | 1692/1000000 [03:01<30:44:59,  9.02it/s]
  0%|          | 1693/1000000 [03:01<30:04:24,  9.22it/s]
  0%|          | 1694/1000000 [03:01<30:57:34,  8.96it/s]
  0%|          | 1695/1000000 [03:01<30:37:06,  9.06it/s]
  0%|          | 1696/1000000 [03:01<30:01:23,  9.24it/s]
  0%|          | 1697/1000000 [03:01<29:35:33,  9.37it/s]
  0%|          | 1699/1000000 [03:02<29:23:58,  9.43it/s]
  0%|          | 1700/1000000 [03:02<30:14:49,  9.17it/s]
  0%|          | 1701/1000000 [03:02<32:05:24,  8.64it/s]
  0%|          | 1702/1000000 [03:02<32:43:50,  8.47it/s]
  0%|          | 1704/1000000 [03:02<30:53:29,  8.98it/s]
  0%|          | 1705/1000000 [03:02<31:17:56,  8.86it/s]
  0%|          | 1706/1000000 [03:03<34:43:19,  7.99it/s]
  0%|          | 1708/1000000 [03:03<30:58:07,  8.95it/s]
  0%|          | 1709/1000000 [03:03<30:43:15,  9.03it/s]
  0%|          | 1710/1000000 [03:03<31:18:00,  8.86it/s]
  0%|          | 1711/1000000 [03:03<30:50:28,  8.99it/s]
  0%|          | 1713/1000000 [03:03<29:10:38,  9.50it/s]
  0%|          | 1714/1000000 [03:03<29:53:32,  9.28it/s]
  0%|          | 1716/1000000 [03:04<28:37:00,  9.69it/s]
  0%|          | 1717/1000000 [03:04<30:44:09,  9.02it/s]
  0%|          | 1719/1000000 [03:04<28:14:37,  9.82it/s]
  0%|          | 1720/1000000 [03:04<28:43:48,  9.65it/s]
  0%|          | 1722/1000000 [03:04<28:45:05,  9.64it/s]
  0%|          | 1723/1000000 [03:04<29:37:56,  9.36it/s]
  0%|          | 1725/1000000 [03:05<29:12:58,  9.49it/s]
  0%|          | 1727/1000000 [03:05<29:13:21,  9.49it/s]
  0%|          | 1729/1000000 [03:05<28:10:14,  9.84it/s]
  0%|          | 1731/1000000 [03:05<29:32:40,  9.39it/s]
  0%|          | 1732/1000000 [03:05<29:54:20,  9.27it/s]
  0%|          | 1734/1000000 [03:05<28:14:44,  9.82it/s]
  0%|          | 1735/1000000 [03:06<29:14:28,  9.48it/s]
  0%|          | 1736/1000000 [03:06<29:07:31,  9.52it/s]
  0%|          | 1737/1000000 [03:06<29:34:12,  9.38it/s]
  0%|          | 1739/1000000 [03:06<29:34:05,  9.38it/s]
  0%|          | 1741/1000000 [03:06<29:25:29,  9.42it/s]
  0%|          | 1742/1000000 [03:06<30:16:59,  9.16it/s]
  0%|          | 1744/1000000 [03:07<27:48:06,  9.97it/s]
  0%|          | 1745/1000000 [03:07<28:28:56,  9.74it/s]
  0%|          | 1747/1000000 [03:07<27:27:06, 10.10it/s]
  0%|          | 1748/1000000 [03:07<27:52:14,  9.95it/s]
  0%|          | 1749/1000000 [03:07<29:30:23,  9.40it/s]
  0%|          | 1751/1000000 [03:07<28:16:05,  9.81it/s]
  0%|          | 1752/1000000 [03:07<30:17:11,  9.16it/s]
  0%|          | 1753/1000000 [03:07<30:05:38,  9.21it/s]
  0%|          | 1754/1000000 [03:08<29:51:09,  9.29it/s]
  0%|          | 1756/1000000 [03:08<27:45:07,  9.99it/s]
  0%|          | 1758/1000000 [03:08<27:11:50, 10.20it/s]
  0%|          | 1760/1000000 [03:08<29:54:31,  9.27it/s]
  0%|          | 1761/1000000 [03:08<29:33:49,  9.38it/s]
  0%|          | 1763/1000000 [03:08<28:18:45,  9.79it/s]
  0%|          | 1764/1000000 [03:09<28:17:22,  9.80it/s]
  0%|          | 1766/1000000 [03:09<27:40:21, 10.02it/s]
  0%|          | 1768/1000000 [03:09<26:24:49, 10.50it/s]
  0%|          | 1770/1000000 [03:09<27:49:50,  9.96it/s]
  0%|          | 1772/1000000 [03:09<28:07:18,  9.86it/s]
  0%|          | 1773/1000000 [03:10<29:54:49,  9.27it/s]
  0%|          | 1774/1000000 [03:10<31:44:22,  8.74it/s]
  0%|          | 1775/1000000 [03:10<30:57:39,  8.96it/s]
  0%|          | 1776/1000000 [03:10<30:18:09,  9.15it/s]
  0%|          | 1778/1000000 [03:10<28:51:33,  9.61it/s]
  0%|          | 1779/1000000 [03:10<31:12:53,  8.88it/s]
  0%|          | 1780/1000000 [03:10<30:47:52,  9.00it/s]
  0%|          | 1782/1000000 [03:10<28:56:19,  9.58it/s]
  0%|          | 1784/1000000 [03:11<29:01:39,  9.55it/s]
  0%|          | 1785/1000000 [03:11<30:36:13,  9.06it/s]
  0%|          | 1786/1000000 [03:11<30:39:55,  9.04it/s]
  0%|          | 1787/1000000 [03:11<31:38:52,  8.76it/s]
  0%|          | 1788/1000000 [03:11<32:40:33,  8.49it/s]
  0%|          | 1790/1000000 [03:11<30:55:35,  8.97it/s]
  0%|          | 1792/1000000 [03:12<30:37:05,  9.06it/s]
  0%|          | 1793/1000000 [03:12<32:15:27,  8.60it/s]
  0%|          | 1794/1000000 [03:12<32:04:02,  8.65it/s]
  0%|          | 1795/1000000 [03:12<31:41:50,  8.75it/s]
  0%|          | 1796/1000000 [03:12<32:17:22,  8.59it/s]
  0%|          | 1797/1000000 [03:12<32:23:51,  8.56it/s]
  0%|          | 1798/1000000 [03:12<31:15:31,  8.87it/s]
  0%|          | 1799/1000000 [03:12<30:46:20,  9.01it/s]
  0%|          | 1801/1000000 [03:13<29:48:50,  9.30it/s]
  0%|          | 1803/1000000 [03:13<30:18:23,  9.15it/s]
  0%|          | 1805/1000000 [03:13<29:00:09,  9.56it/s]
  0%|          | 1806/1000000 [03:13<31:53:30,  8.69it/s]
  0%|          | 1807/1000000 [03:13<32:18:39,  8.58it/s]
  0%|          | 1808/1000000 [03:13<32:18:43,  8.58it/s]
  0%|          | 1810/1000000 [03:14<29:52:29,  9.28it/s]
  0%|          | 1812/1000000 [03:14<29:13:24,  9.49it/s]
  0%|          | 1813/1000000 [03:14<29:13:07,  9.49it/s]
  0%|          | 1814/1000000 [03:14<29:07:01,  9.52it/s]
  0%|          | 1816/1000000 [03:14<27:51:48,  9.95it/s]
  0%|          | 1818/1000000 [03:14<27:10:01, 10.21it/s]
  0%|          | 1820/1000000 [03:15<28:47:55,  9.63it/s]
  0%|          | 1821/1000000 [03:15<28:37:38,  9.69it/s]
  0%|          | 1823/1000000 [03:15<27:42:11, 10.01it/s]
  0%|          | 1825/1000000 [03:15<29:03:24,  9.54it/s]
  0%|          | 1826/1000000 [03:15<29:01:49,  9.55it/s]
  0%|          | 1827/1000000 [03:15<29:33:59,  9.38it/s]
  0%|          | 1829/1000000 [03:16<27:47:09,  9.98it/s]
  0%|          | 1831/1000000 [03:16<30:57:18,  8.96it/s]
  0%|          | 1832/1000000 [03:16<30:51:20,  8.99it/s]
  0%|          | 1834/1000000 [03:16<27:51:38,  9.95it/s]
  0%|          | 1836/1000000 [03:16<28:40:18,  9.67it/s]
  0%|          | 1838/1000000 [03:17<29:55:00,  9.27it/s]
  0%|          | 1839/1000000 [03:17<30:18:31,  9.15it/s]
  0%|          | 1841/1000000 [03:17<28:27:04,  9.75it/s]
  0%|          | 1842/1000000 [03:17<29:21:52,  9.44it/s]
  0%|          | 1844/1000000 [03:17<28:14:56,  9.82it/s]
  0%|          | 1846/1000000 [03:17<27:24:36, 10.12it/s]
  0%|          | 1848/1000000 [03:18<28:55:21,  9.59it/s]
  0%|          | 1849/1000000 [03:18<28:58:24,  9.57it/s]
  0%|          | 1850/1000000 [03:18<29:21:50,  9.44it/s]
  0%|          | 1851/1000000 [03:18<28:59:11,  9.57it/s]
  0%|          | 1853/1000000 [03:18<27:23:19, 10.12it/s]
  0%|          | 1855/1000000 [03:18<28:46:01,  9.64it/s]
  0%|          | 1856/1000000 [03:18<28:49:21,  9.62it/s]
  0%|          | 1858/1000000 [03:19<28:32:59,  9.71it/s]
  0%|          | 1860/1000000 [03:19<28:55:04,  9.59it/s]
  0%|          | 1861/1000000 [03:19<29:41:59,  9.34it/s]
  0%|          | 1862/1000000 [03:19<31:15:23,  8.87it/s]
  0%|          | 1863/1000000 [03:19<31:09:12,  8.90it/s]
  0%|          | 1864/1000000 [03:19<30:17:50,  9.15it/s]
  0%|          | 1865/1000000 [03:19<29:55:37,  9.26it/s]
  0%|          | 1867/1000000 [03:20<29:17:46,  9.46it/s]
  0%|          | 1868/1000000 [03:20<29:34:52,  9.37it/s]
  0%|          | 1870/1000000 [03:20<28:17:26,  9.80it/s]
  0%|          | 1871/1000000 [03:20<28:55:23,  9.59it/s]
  0%|          | 1872/1000000 [03:20<29:22:19,  9.44it/s]
  0%|          | 1873/1000000 [03:20<30:05:58,  9.21it/s]
  0%|          | 1874/1000000 [03:20<30:13:02,  9.18it/s]
  0%|          | 1875/1000000 [03:20<31:29:32,  8.80it/s]
  0%|          | 1876/1000000 [03:21<32:06:50,  8.63it/s]
  0%|          | 1877/1000000 [03:21<34:18:48,  8.08it/s]
  0%|          | 1878/1000000 [03:21<34:53:48,  7.95it/s]
  0%|          | 1879/1000000 [03:21<33:30:09,  8.28it/s]
  0%|          | 1880/1000000 [03:21<32:48:05,  8.45it/s]
  0%|          | 1882/1000000 [03:21<31:00:07,  8.94it/s]
  0%|          | 1884/1000000 [03:22<30:30:22,  9.09it/s]
  0%|          | 1885/1000000 [03:22<29:57:32,  9.25it/s]
  0%|          | 1886/1000000 [03:22<29:27:37,  9.41it/s]
  0%|          | 1887/1000000 [03:22<29:47:00,  9.31it/s]
  0%|          | 1888/1000000 [03:22<30:24:52,  9.12it/s]
  0%|          | 1889/1000000 [03:22<31:11:11,  8.89it/s]
  0%|          | 1890/1000000 [03:22<32:15:24,  8.60it/s]
  0%|          | 1891/1000000 [03:22<31:26:13,  8.82it/s]
  0%|          | 1892/1000000 [03:22<30:37:31,  9.05it/s]
  0%|          | 1893/1000000 [03:23<30:40:27,  9.04it/s]
  0%|          | 1895/1000000 [03:23<29:05:59,  9.53it/s]
  0%|          | 1896/1000000 [03:23<29:02:19,  9.55it/s]
  0%|          | 1898/1000000 [03:23<27:53:42,  9.94it/s]
  0%|          | 1899/1000000 [03:23<28:34:18,  9.70it/s]
  0%|          | 1900/1000000 [03:23<29:03:30,  9.54it/s]
  0%|          | 1901/1000000 [03:23<28:55:41,  9.58it/s]
  0%|          | 1902/1000000 [03:23<29:03:36,  9.54it/s]
  0%|          | 1903/1000000 [03:24<30:33:37,  9.07it/s]
  0%|          | 1904/1000000 [03:24<30:41:27,  9.03it/s]
  0%|          | 1905/1000000 [03:24<32:47:55,  8.45it/s]
  0%|          | 1906/1000000 [03:24<32:16:55,  8.59it/s]
  0%|          | 1907/1000000 [03:24<31:22:50,  8.84it/s]
  0%|          | 1909/1000000 [03:24<28:42:06,  9.66it/s]
  0%|          | 1911/1000000 [03:24<28:53:28,  9.60it/s]
  0%|          | 1912/1000000 [03:25<29:46:14,  9.31it/s]
  0%|          | 1913/1000000 [03:25<30:00:36,  9.24it/s]
  0%|          | 1914/1000000 [03:25<32:25:39,  8.55it/s]
  0%|          | 1916/1000000 [03:25<30:43:56,  9.02it/s]
  0%|          | 1917/1000000 [03:25<30:29:43,  9.09it/s]
  0%|          | 1919/1000000 [03:25<29:29:51,  9.40it/s]
  0%|          | 1920/1000000 [03:25<29:52:30,  9.28it/s]
  0%|          | 1921/1000000 [03:26<29:27:06,  9.41it/s]
  0%|          | 1922/1000000 [03:26<29:29:19,  9.40it/s]
  0%|          | 1923/1000000 [03:26<29:45:58,  9.31it/s]
  0%|          | 1925/1000000 [03:26<29:36:20,  9.36it/s]
  0%|          | 1926/1000000 [03:26<29:16:57,  9.47it/s]
  0%|          | 1927/1000000 [03:26<31:51:10,  8.70it/s]
  0%|          | 1929/1000000 [03:26<30:11:53,  9.18it/s]
  0%|          | 1931/1000000 [03:27<28:56:25,  9.58it/s]
  0%|          | 1932/1000000 [03:27<28:49:30,  9.62it/s]
  0%|          | 1934/1000000 [03:27<27:44:55,  9.99it/s]
  0%|          | 1935/1000000 [03:27<28:21:48,  9.77it/s]
  0%|          | 1936/1000000 [03:27<28:32:28,  9.71it/s]
  0%|          | 1938/1000000 [03:27<27:16:14, 10.17it/s]
  0%|          | 1940/1000000 [03:27<28:27:17,  9.74it/s]
  0%|          | 1942/1000000 [03:28<28:18:12,  9.80it/s]
  0%|          | 1944/1000000 [03:28<27:06:39, 10.23it/s]
  0%|          | 1946/1000000 [03:28<26:47:24, 10.35it/s]
  0%|          | 1948/1000000 [03:28<27:54:31,  9.93it/s]
  0%|          | 1950/1000000 [03:28<27:11:37, 10.19it/s]
  0%|          | 1952/1000000 [03:29<28:25:36,  9.75it/s]
  0%|          | 1953/1000000 [03:29<29:32:03,  9.39it/s]
  0%|          | 1955/1000000 [03:29<29:31:20,  9.39it/s]
  0%|          | 1956/1000000 [03:29<29:58:45,  9.25it/s]
  0%|          | 1958/1000000 [03:29<29:00:39,  9.56it/s]
  0%|          | 1960/1000000 [03:30<29:41:25,  9.34it/s]
  0%|          | 1961/1000000 [03:30<31:25:19,  8.82it/s]
  0%|          | 1962/1000000 [03:30<31:34:33,  8.78it/s]
  0%|          | 1963/1000000 [03:30<31:57:14,  8.68it/s]
  0%|          | 1964/1000000 [03:30<31:06:44,  8.91it/s]
  0%|          | 1965/1000000 [03:30<30:21:03,  9.13it/s]
  0%|          | 1966/1000000 [03:30<31:22:57,  8.83it/s]
  0%|          | 1967/1000000 [03:30<30:30:36,  9.09it/s]
  0%|          | 1969/1000000 [03:31<28:41:41,  9.66it/s]
  0%|          | 1971/1000000 [03:31<27:09:30, 10.21it/s]
  0%|          | 1973/1000000 [03:31<27:16:56, 10.16it/s]
  0%|          | 1975/1000000 [03:31<29:24:41,  9.43it/s]
  0%|          | 1976/1000000 [03:31<30:33:53,  9.07it/s]
  0%|          | 1978/1000000 [03:32<29:44:16,  9.32it/s]
  0%|          | 1979/1000000 [03:32<29:27:27,  9.41it/s]
  0%|          | 1980/1000000 [03:32<34:00:32,  8.15it/s]
  0%|          | 1981/1000000 [03:32<33:33:57,  8.26it/s]
  0%|          | 1982/1000000 [03:32<32:21:19,  8.57it/s]
  0%|          | 1983/1000000 [03:32<32:20:26,  8.57it/s]
  0%|          | 1985/1000000 [03:32<29:21:03,  9.45it/s]
  0%|          | 1987/1000000 [03:33<28:26:19,  9.75it/s]
  0%|          | 1988/1000000 [03:33<28:55:21,  9.59it/s]
  0%|          | 1989/1000000 [03:33<29:30:55,  9.39it/s]
  0%|          | 1991/1000000 [03:33<28:06:18,  9.86it/s]
  0%|          | 1993/1000000 [03:33<28:17:07,  9.80it/s]
  0%|          | 1994/1000000 [03:33<29:25:11,  9.42it/s]
  0%|          | 1996/1000000 [03:33<27:37:32, 10.03it/s]
  0%|          | 1997/1000000 [03:34<28:53:29,  9.60it/s]
  0%|          | 1998/1000000 [03:34<28:52:40,  9.60it/s]
  0%|          | 1999/1000000 [03:34<29:20:11,  9.45it/s]
  0%|          | 2000/1000000 [03:34<31:28:23,  8.81it/s]
  0%|          | 2001/1000000 [03:34<30:53:09,  8.98it/s]
  0%|          | 2003/1000000 [03:34<28:37:58,  9.68it/s]
  0%|          | 2005/1000000 [03:34<27:38:53, 10.03it/s]
  0%|          | 2006/1000000 [03:34<28:36:56,  9.69it/s]
  0%|          | 2008/1000000 [03:35<27:48:17,  9.97it/s]
  0%|          | 2009/1000000 [03:35<28:06:26,  9.86it/s]
  0%|          | 2011/1000000 [03:35<27:10:08, 10.20it/s]
  0%|          | 2013/1000000 [03:35<28:54:22,  9.59it/s]
  0%|          | 2014/1000000 [03:35<28:51:33,  9.61it/s]
  0%|          | 2015/1000000 [03:35<29:05:03,  9.53it/s]
  0%|          | 2016/1000000 [03:36<31:28:45,  8.81it/s]
  0%|          | 2017/1000000 [03:36<33:52:51,  8.18it/s]
  0%|          | 2018/1000000 [03:36<34:45:53,  7.97it/s]
  0%|          | 2019/1000000 [03:36<35:00:16,  7.92it/s]
  0%|          | 2020/1000000 [03:36<33:35:19,  8.25it/s]
  0%|          | 2021/1000000 [03:36<31:58:56,  8.67it/s]
  0%|          | 2022/1000000 [03:36<32:02:29,  8.65it/s]
  0%|          | 2024/1000000 [03:36<30:12:22,  9.18it/s]
  0%|          | 2025/1000000 [03:37<29:40:02,  9.34it/s]
  0%|          | 2026/1000000 [03:37<30:35:29,  9.06it/s]
  0%|          | 2028/1000000 [03:37<29:33:06,  9.38it/s]
  0%|          | 2030/1000000 [03:37<30:01:07,  9.23it/s]
  0%|          | 2031/1000000 [03:37<30:25:45,  9.11it/s]
  0%|          | 2033/1000000 [03:37<29:49:23,  9.30it/s]
  0%|          | 2034/1000000 [03:38<29:51:08,  9.29it/s]
  0%|          | 2035/1000000 [03:38<29:33:22,  9.38it/s]
  0%|          | 2036/1000000 [03:38<29:31:00,  9.39it/s]
  0%|          | 2037/1000000 [03:38<29:12:23,  9.49it/s]
  0%|          | 2038/1000000 [03:38<29:03:27,  9.54it/s]
  0%|          | 2039/1000000 [03:38<29:13:52,  9.48it/s]
  0%|          | 2040/1000000 [03:38<29:35:53,  9.37it/s]
  0%|          | 2041/1000000 [03:38<29:26:05,  9.42it/s]
  0%|          | 2042/1000000 [03:38<29:48:47,  9.30it/s]
  0%|          | 2043/1000000 [03:39<32:12:52,  8.61it/s]
  0%|          | 2044/1000000 [03:39<33:02:52,  8.39it/s]
  0%|          | 2045/1000000 [03:39<32:08:58,  8.62it/s]
  0%|          | 2047/1000000 [03:39<31:32:06,  8.79it/s]
  0%|          | 2048/1000000 [03:39<30:47:01,  9.01it/s]
  0%|          | 2049/1000000 [03:39<31:35:16,  8.78it/s]
  0%|          | 2050/1000000 [03:39<33:04:38,  8.38it/s]
  0%|          | 2051/1000000 [03:39<32:21:11,  8.57it/s]
  0%|          | 2052/1000000 [03:40<31:20:05,  8.85it/s]
  0%|          | 2053/1000000 [03:40<30:59:05,  8.95it/s]
  0%|          | 2054/1000000 [03:40<30:28:43,  9.10it/s]
  0%|          | 2055/1000000 [03:40<29:51:14,  9.29it/s]
  0%|          | 2056/1000000 [03:40<30:33:59,  9.07it/s]
  0%|          | 2058/1000000 [03:40<29:43:50,  9.32it/s]
  0%|          | 2060/1000000 [03:40<29:00:59,  9.55it/s]
  0%|          | 2061/1000000 [03:41<29:28:17,  9.41it/s]
  0%|          | 2062/1000000 [03:41<29:11:43,  9.49it/s]
  0%|          | 2064/1000000 [03:41<28:57:27,  9.57it/s]
  0%|          | 2066/1000000 [03:41<28:04:57,  9.87it/s]
  0%|          | 2067/1000000 [03:41<29:35:46,  9.37it/s]
  0%|          | 2068/1000000 [03:41<30:02:27,  9.23it/s]
  0%|          | 2070/1000000 [03:41<29:02:43,  9.54it/s]
  0%|          | 2072/1000000 [03:42<28:02:40,  9.88it/s]
  0%|          | 2073/1000000 [03:42<28:14:09,  9.82it/s]
  0%|          | 2075/1000000 [03:42<27:09:42, 10.21it/s]
  0%|          | 2077/1000000 [03:46<225:25:01,  1.23it/s]
  0%|          | 2078/1000000 [03:46<186:55:09,  1.48it/s]
  0%|          | 2079/1000000 [03:47<151:58:18,  1.82it/s]
  0%|          | 2080/1000000 [03:47<122:33:39,  2.26it/s]
  0%|          | 2081/1000000 [03:47<98:49:52,  2.80it/s] 
  0%|          | 2082/1000000 [03:47<81:04:46,  3.42it/s]
  0%|          | 2083/1000000 [03:47<70:23:43,  3.94it/s]
  0%|          | 2084/1000000 [03:47<59:14:51,  4.68it/s]
  0%|          | 2085/1000000 [03:47<50:51:20,  5.45it/s]
  0%|          | 2086/1000000 [03:47<46:52:53,  5.91it/s]
  0%|          | 2087/1000000 [03:47<41:42:51,  6.65it/s]
  0%|          | 2089/1000000 [03:48<35:05:43,  7.90it/s]
  0%|          | 2090/1000000 [03:48<35:40:51,  7.77it/s]
  0%|          | 2092/1000000 [03:48<32:14:12,  8.60it/s]
  0%|          | 2094/1000000 [03:48<31:38:00,  8.76it/s]
  0%|          | 2095/1000000 [03:48<31:10:23,  8.89it/s]
  0%|          | 2096/1000000 [03:48<30:41:47,  9.03it/s]
  0%|          | 2098/1000000 [03:49<29:35:51,  9.37it/s]
  0%|          | 2099/1000000 [03:49<29:40:11,  9.34it/s]
  0%|          | 2100/1000000 [03:49<31:42:16,  8.74it/s]
  0%|          | 2101/1000000 [03:49<31:47:06,  8.72it/s]
  0%|          | 2102/1000000 [03:49<32:07:59,  8.63it/s]
  0%|          | 2104/1000000 [03:49<30:59:29,  8.94it/s]
  0%|          | 2105/1000000 [03:49<31:35:10,  8.78it/s]
  0%|          | 2106/1000000 [03:50<30:57:50,  8.95it/s]
  0%|          | 2107/1000000 [03:50<30:51:06,  8.98it/s]
  0%|          | 2109/1000000 [03:50<30:37:21,  9.05it/s]
  0%|          | 2111/1000000 [03:50<28:45:59,  9.64it/s]
  0%|          | 2113/1000000 [03:50<28:53:14,  9.60it/s]
  0%|          | 2114/1000000 [03:50<31:18:13,  8.85it/s]
  0%|          | 2116/1000000 [03:51<29:50:09,  9.29it/s]
  0%|          | 2117/1000000 [03:51<29:53:56,  9.27it/s]
  0%|          | 2119/1000000 [03:51<27:21:50, 10.13it/s]
  0%|          | 2121/1000000 [03:51<27:57:01,  9.92it/s]
  0%|          | 2122/1000000 [03:51<29:25:37,  9.42it/s]
  0%|          | 2123/1000000 [03:51<29:48:26,  9.30it/s]
  0%|          | 2124/1000000 [03:51<30:44:21,  9.02it/s]
  0%|          | 2126/1000000 [03:52<29:15:39,  9.47it/s]
  0%|          | 2127/1000000 [03:52<28:55:32,  9.58it/s]
  0%|          | 2128/1000000 [03:52<28:42:33,  9.65it/s]
  0%|          | 2130/1000000 [03:52<28:16:16,  9.80it/s]
  0%|          | 2132/1000000 [03:52<28:17:57,  9.79it/s]
  0%|          | 2134/1000000 [03:52<27:19:01, 10.15it/s]
  0%|          | 2136/1000000 [03:53<27:39:02, 10.02it/s]
  0%|          | 2137/1000000 [03:53<28:53:43,  9.59it/s]
  0%|          | 2138/1000000 [03:53<30:08:45,  9.19it/s]
  0%|          | 2139/1000000 [03:53<30:05:12,  9.21it/s]
  0%|          | 2140/1000000 [03:53<30:26:31,  9.11it/s]
  0%|          | 2141/1000000 [03:53<30:17:06,  9.15it/s]
  0%|          | 2142/1000000 [03:53<31:03:13,  8.93it/s]
  0%|          | 2144/1000000 [03:54<29:56:36,  9.26it/s]
  0%|          | 2145/1000000 [03:54<32:53:16,  8.43it/s]
  0%|          | 2146/1000000 [03:54<32:19:20,  8.58it/s]
  0%|          | 2147/1000000 [03:54<31:20:46,  8.84it/s]
  0%|          | 2148/1000000 [03:54<30:37:56,  9.05it/s]
  0%|          | 2150/1000000 [03:54<28:33:06,  9.71it/s]
  0%|          | 2151/1000000 [03:54<29:44:29,  9.32it/s]
  0%|          | 2153/1000000 [03:55<28:58:42,  9.57it/s]
  0%|          | 2154/1000000 [03:55<30:49:01,  8.99it/s]
  0%|          | 2156/1000000 [03:55<29:12:11,  9.49it/s]
  0%|          | 2158/1000000 [03:55<28:28:30,  9.73it/s]
  0%|          | 2160/1000000 [03:55<27:27:33, 10.09it/s]
  0%|          | 2162/1000000 [03:55<26:50:29, 10.33it/s]
  0%|          | 2164/1000000 [03:56<27:30:39, 10.08it/s]
  0%|          | 2166/1000000 [03:56<29:39:12,  9.35it/s]
  0%|          | 2168/1000000 [03:56<29:29:38,  9.40it/s]
  0%|          | 2169/1000000 [03:56<29:35:32,  9.37it/s]
  0%|          | 2170/1000000 [03:56<29:14:59,  9.48it/s]
  0%|          | 2172/1000000 [03:56<28:44:05,  9.65it/s]
  0%|          | 2174/1000000 [03:57<27:45:59,  9.98it/s]
  0%|          | 2176/1000000 [03:57<27:54:36,  9.93it/s]
  0%|          | 2178/1000000 [03:57<27:23:52, 10.12it/s]
  0%|          | 2180/1000000 [03:57<26:59:26, 10.27it/s]
  0%|          | 2182/1000000 [03:57<27:24:02, 10.12it/s]
  0%|          | 2184/1000000 [03:58<28:48:36,  9.62it/s]
  0%|          | 2186/1000000 [03:58<27:54:12,  9.93it/s]
  0%|          | 2187/1000000 [03:58<28:02:42,  9.88it/s]
  0%|          | 2188/1000000 [03:58<28:12:19,  9.83it/s]
  0%|          | 2190/1000000 [03:58<28:45:27,  9.64it/s]
  0%|          | 2192/1000000 [03:59<28:27:57,  9.74it/s]
  0%|          | 2194/1000000 [03:59<26:53:28, 10.31it/s]
  0%|          | 2196/1000000 [03:59<28:09:25,  9.84it/s]
  0%|          | 2197/1000000 [03:59<28:37:19,  9.68it/s]
  0%|          | 2198/1000000 [03:59<30:28:56,  9.09it/s]
  0%|          | 2200/1000000 [03:59<29:50:43,  9.29it/s]
  0%|          | 2201/1000000 [03:59<30:11:53,  9.18it/s]
  0%|          | 2202/1000000 [04:00<30:50:41,  8.99it/s]
  0%|          | 2203/1000000 [04:00<31:58:10,  8.67it/s]
  0%|          | 2204/1000000 [04:00<31:20:59,  8.84it/s]
  0%|          | 2206/1000000 [04:00<29:40:11,  9.34it/s]
  0%|          | 2207/1000000 [04:00<29:20:22,  9.45it/s]
  0%|          | 2208/1000000 [04:00<29:05:51,  9.53it/s]
  0%|          | 2209/1000000 [04:00<29:20:28,  9.45it/s]
  0%|          | 2210/1000000 [04:00<29:21:35,  9.44it/s]
  0%|          | 2212/1000000 [04:01<27:55:50,  9.92it/s]
  0%|          | 2213/1000000 [04:01<29:39:54,  9.34it/s]
  0%|          | 2215/1000000 [04:01<29:34:05,  9.37it/s]
  0%|          | 2217/1000000 [04:01<28:15:07,  9.81it/s]
  0%|          | 2219/1000000 [04:01<28:17:23,  9.80it/s]
  0%|          | 2221/1000000 [04:02<28:04:51,  9.87it/s]
  0%|          | 2222/1000000 [04:02<28:03:37,  9.88it/s]
  0%|          | 2223/1000000 [04:02<28:05:59,  9.86it/s]
  0%|          | 2224/1000000 [04:02<28:26:30,  9.74it/s]
  0%|          | 2226/1000000 [04:02<27:28:35, 10.09it/s]
  0%|          | 2228/1000000 [04:02<28:51:27,  9.60it/s]
  0%|          | 2229/1000000 [04:02<28:48:09,  9.62it/s]
  0%|          | 2231/1000000 [04:03<28:29:34,  9.73it/s]
  0%|          | 2233/1000000 [04:03<28:56:08,  9.58it/s]
  0%|          | 2235/1000000 [04:03<28:58:35,  9.56it/s]
  0%|          | 2236/1000000 [04:03<29:19:37,  9.45it/s]
  0%|          | 2238/1000000 [04:03<27:35:54, 10.04it/s]
  0%|          | 2239/1000000 [04:03<27:39:20, 10.02it/s]
  0%|          | 2241/1000000 [04:04<27:39:32, 10.02it/s]
  0%|          | 2243/1000000 [04:04<27:55:15,  9.93it/s]
  0%|          | 2245/1000000 [04:04<27:47:24,  9.97it/s]
  0%|          | 2246/1000000 [04:04<29:04:50,  9.53it/s]
  0%|          | 2247/1000000 [04:04<29:01:38,  9.55it/s]
  0%|          | 2249/1000000 [04:04<28:49:54,  9.61it/s]
  0%|          | 2250/1000000 [04:05<29:40:45,  9.34it/s]
  0%|          | 2252/1000000 [04:05<28:17:41,  9.80it/s]
  0%|          | 2253/1000000 [04:05<28:32:54,  9.71it/s]
  0%|          | 2255/1000000 [04:05<28:18:08,  9.79it/s]
  0%|          | 2256/1000000 [04:05<28:26:06,  9.75it/s]
  0%|          | 2258/1000000 [04:05<27:44:01,  9.99it/s]
  0%|          | 2259/1000000 [04:05<27:46:00,  9.98it/s]
  0%|          | 2261/1000000 [04:06<28:45:16,  9.64it/s]
  0%|          | 2262/1000000 [04:06<29:58:58,  9.24it/s]
  0%|          | 2263/1000000 [04:06<32:55:35,  8.42it/s]
  0%|          | 2264/1000000 [04:06<32:19:47,  8.57it/s]
  0%|          | 2266/1000000 [04:06<29:20:44,  9.44it/s]
  0%|          | 2268/1000000 [04:06<28:54:08,  9.59it/s]
  0%|          | 2270/1000000 [04:07<28:40:59,  9.66it/s]
  0%|          | 2272/1000000 [04:07<28:40:51,  9.66it/s]
  0%|          | 2274/1000000 [04:07<28:18:56,  9.79it/s]
  0%|          | 2275/1000000 [04:07<28:26:52,  9.74it/s]
  0%|          | 2276/1000000 [04:07<29:01:59,  9.55it/s]
  0%|          | 2277/1000000 [04:07<29:02:03,  9.55it/s]
  0%|          | 2278/1000000 [04:07<29:36:32,  9.36it/s]
  0%|          | 2280/1000000 [04:08<28:36:58,  9.68it/s]
  0%|          | 2282/1000000 [04:08<29:23:15,  9.43it/s]
  0%|          | 2283/1000000 [04:08<29:44:42,  9.32it/s]
  0%|          | 2285/1000000 [04:08<28:22:46,  9.77it/s]
  0%|          | 2287/1000000 [04:08<27:44:23,  9.99it/s]
  0%|          | 2288/1000000 [04:08<27:45:21,  9.98it/s]
  0%|          | 2290/1000000 [04:09<28:41:09,  9.66it/s]
  0%|          | 2291/1000000 [04:09<30:45:00,  9.01it/s]
  0%|          | 2292/1000000 [04:09<30:07:11,  9.20it/s]
  0%|          | 2293/1000000 [04:09<29:33:43,  9.37it/s]
  0%|          | 2294/1000000 [04:09<29:15:37,  9.47it/s]
  0%|          | 2296/1000000 [04:09<29:16:31,  9.47it/s]
  0%|          | 2298/1000000 [04:10<29:10:12,  9.50it/s]
  0%|          | 2300/1000000 [04:10<27:54:14,  9.93it/s]
  0%|          | 2301/1000000 [04:10<27:57:31,  9.91it/s]
  0%|          | 2302/1000000 [04:10<28:15:13,  9.81it/s]
  0%|          | 2304/1000000 [04:10<27:15:40, 10.17it/s]
  0%|          | 2306/1000000 [04:10<27:11:19, 10.19it/s]
  0%|          | 2308/1000000 [04:11<27:47:44,  9.97it/s]
  0%|          | 2310/1000000 [04:11<27:48:46,  9.96it/s]
  0%|          | 2312/1000000 [04:11<28:45:20,  9.64it/s]
  0%|          | 2313/1000000 [04:11<29:27:34,  9.41it/s]
  0%|          | 2315/1000000 [04:11<28:29:57,  9.72it/s]
  0%|          | 2317/1000000 [04:11<27:39:49, 10.02it/s]
  0%|          | 2318/1000000 [04:12<28:21:12,  9.77it/s]
  0%|          | 2320/1000000 [04:12<27:41:12, 10.01it/s]
  0%|          | 2322/1000000 [04:12<26:42:43, 10.37it/s]
  0%|          | 2324/1000000 [04:12<26:07:42, 10.61it/s]
  0%|          | 2326/1000000 [04:12<28:16:24,  9.80it/s]
  0%|          | 2327/1000000 [04:13<30:29:16,  9.09it/s]
  0%|          | 2328/1000000 [04:13<30:14:06,  9.17it/s]
  0%|          | 2329/1000000 [04:13<30:02:23,  9.23it/s]
  0%|          | 2330/1000000 [04:13<30:13:14,  9.17it/s]
  0%|          | 2332/1000000 [04:13<30:23:53,  9.12it/s]
  0%|          | 2333/1000000 [04:13<30:37:51,  9.05it/s]
  0%|          | 2335/1000000 [04:13<29:02:54,  9.54it/s]
  0%|          | 2337/1000000 [04:14<29:13:42,  9.48it/s]
  0%|          | 2338/1000000 [04:14<29:12:08,  9.49it/s]
  0%|          | 2339/1000000 [04:14<29:32:39,  9.38it/s]
  0%|          | 2340/1000000 [04:14<29:33:39,  9.37it/s]
  0%|          | 2341/1000000 [04:14<29:19:09,  9.45it/s]
  0%|          | 2342/1000000 [04:14<29:19:05,  9.45it/s]
  0%|          | 2343/1000000 [04:14<28:59:23,  9.56it/s]
  0%|          | 2344/1000000 [04:14<28:54:17,  9.59it/s]
  0%|          | 2345/1000000 [04:14<30:32:44,  9.07it/s]
  0%|          | 2347/1000000 [04:15<30:46:09,  9.01it/s]
  0%|          | 2348/1000000 [04:15<30:43:30,  9.02it/s]
  0%|          | 2350/1000000 [04:15<31:44:40,  8.73it/s]
  0%|          | 2352/1000000 [04:15<30:38:02,  9.05it/s]
  0%|          | 2354/1000000 [04:15<29:17:44,  9.46it/s]
  0%|          | 2355/1000000 [04:16<29:43:27,  9.32it/s]
  0%|          | 2356/1000000 [04:16<30:05:18,  9.21it/s]
  0%|          | 2357/1000000 [04:16<29:45:27,  9.31it/s]
  0%|          | 2358/1000000 [04:16<29:46:28,  9.31it/s]
  0%|          | 2359/1000000 [04:16<30:24:35,  9.11it/s]
  0%|          | 2360/1000000 [04:16<30:27:38,  9.10it/s]
  0%|          | 2361/1000000 [04:16<31:16:53,  8.86it/s]
  0%|          | 2363/1000000 [04:16<29:31:21,  9.39it/s]
  0%|          | 2365/1000000 [04:17<28:38:01,  9.68it/s]
  0%|          | 2366/1000000 [04:17<29:54:41,  9.26it/s]
  0%|          | 2368/1000000 [04:17<28:04:37,  9.87it/s]
  0%|          | 2369/1000000 [04:17<29:49:22,  9.29it/s]
  0%|          | 2370/1000000 [04:17<30:01:58,  9.23it/s]
  0%|          | 2371/1000000 [04:17<31:31:47,  8.79it/s]
  0%|          | 2372/1000000 [04:17<30:32:22,  9.07it/s]
  0%|          | 2373/1000000 [04:18<31:37:57,  8.76it/s]
  0%|          | 2374/1000000 [04:18<30:57:23,  8.95it/s]
  0%|          | 2376/1000000 [04:18<28:52:43,  9.60it/s]
  0%|          | 2378/1000000 [04:18<28:50:47,  9.61it/s]
  0%|          | 2379/1000000 [04:18<29:45:52,  9.31it/s]
  0%|          | 2381/1000000 [04:18<27:56:12,  9.92it/s]
  0%|          | 2383/1000000 [04:19<28:04:34,  9.87it/s]
  0%|          | 2385/1000000 [04:19<27:51:17,  9.95it/s]
  0%|          | 2386/1000000 [04:19<28:17:13,  9.80it/s]
  0%|          | 2387/1000000 [04:19<28:24:34,  9.75it/s]
  0%|          | 2389/1000000 [04:19<27:34:26, 10.05it/s]
  0%|          | 2390/1000000 [04:19<30:38:05,  9.05it/s]
  0%|          | 2392/1000000 [04:19<30:42:54,  9.02it/s]
  0%|          | 2393/1000000 [04:20<30:41:28,  9.03it/s]
  0%|          | 2394/1000000 [04:20<31:05:44,  8.91it/s]
  0%|          | 2396/1000000 [04:20<29:48:57,  9.29it/s]
  0%|          | 2398/1000000 [04:20<29:07:44,  9.51it/s]
  0%|          | 2400/1000000 [04:20<28:14:22,  9.81it/s]
  0%|          | 2401/1000000 [04:20<28:15:03,  9.81it/s]
  0%|          | 2403/1000000 [04:21<27:05:30, 10.23it/s]
  0%|          | 2405/1000000 [04:21<27:31:52, 10.07it/s]
  0%|          | 2407/1000000 [04:21<27:18:41, 10.15it/s]
  0%|          | 2409/1000000 [04:21<26:23:21, 10.50it/s]
  0%|          | 2411/1000000 [04:21<26:37:28, 10.41it/s]
  0%|          | 2413/1000000 [04:22<29:54:08,  9.27it/s]
  0%|          | 2415/1000000 [04:22<28:53:21,  9.59it/s]
  0%|          | 2417/1000000 [04:22<27:52:27,  9.94it/s]
  0%|          | 2419/1000000 [04:22<27:34:07, 10.05it/s]
  0%|          | 2421/1000000 [04:22<27:35:26, 10.04it/s]
  0%|          | 2423/1000000 [04:23<28:02:34,  9.88it/s]
  0%|          | 2424/1000000 [04:23<27:59:12,  9.90it/s]
  0%|          | 2425/1000000 [04:23<30:00:17,  9.24it/s]
  0%|          | 2427/1000000 [04:23<29:26:24,  9.41it/s]
  0%|          | 2428/1000000 [04:23<29:13:57,  9.48it/s]
  0%|          | 2429/1000000 [04:23<29:25:58,  9.41it/s]
  0%|          | 2430/1000000 [04:23<34:19:41,  8.07it/s]
  0%|          | 2431/1000000 [04:24<34:10:48,  8.11it/s]
  0%|          | 2432/1000000 [04:24<33:57:57,  8.16it/s]
  0%|          | 2434/1000000 [04:24<31:55:59,  8.68it/s]
  0%|          | 2435/1000000 [04:24<31:18:15,  8.85it/s]
  0%|          | 2437/1000000 [04:24<29:27:46,  9.41it/s]
  0%|          | 2439/1000000 [04:24<28:07:31,  9.85it/s]
  0%|          | 2441/1000000 [04:25<28:01:49,  9.89it/s]
  0%|          | 2442/1000000 [04:25<28:36:08,  9.69it/s]
  0%|          | 2443/1000000 [04:25<29:10:30,  9.50it/s]
  0%|          | 2444/1000000 [04:25<33:14:25,  8.34it/s]
  0%|          | 2445/1000000 [04:25<31:59:03,  8.66it/s]
  0%|          | 2446/1000000 [04:25<33:21:21,  8.31it/s]
  0%|          | 2448/1000000 [04:25<29:56:31,  9.25it/s]
  0%|          | 2449/1000000 [04:26<32:09:26,  8.62it/s]
  0%|          | 2450/1000000 [04:26<31:48:28,  8.71it/s]
  0%|          | 2451/1000000 [04:26<32:08:33,  8.62it/s]
  0%|          | 2452/1000000 [04:26<31:17:03,  8.86it/s]
  0%|          | 2453/1000000 [04:26<30:41:31,  9.03it/s]
  0%|          | 2455/1000000 [04:26<29:25:02,  9.42it/s]
  0%|          | 2456/1000000 [04:26<31:01:30,  8.93it/s]
  0%|          | 2457/1000000 [04:26<31:45:56,  8.72it/s]
  0%|          | 2458/1000000 [04:27<32:40:40,  8.48it/s]
  0%|          | 2459/1000000 [04:27<32:45:11,  8.46it/s]
  0%|          | 2461/1000000 [04:27<28:56:53,  9.57it/s]
  0%|          | 2462/1000000 [04:27<29:30:29,  9.39it/s]
  0%|          | 2464/1000000 [04:27<29:25:31,  9.42it/s]
  0%|          | 2465/1000000 [04:27<29:10:01,  9.50it/s]
  0%|          | 2467/1000000 [04:27<27:24:55, 10.11it/s]
  0%|          | 2469/1000000 [04:28<26:26:57, 10.48it/s]
  0%|          | 2471/1000000 [04:28<27:43:29,  9.99it/s]
  0%|          | 2473/1000000 [04:28<27:09:37, 10.20it/s]
  0%|          | 2475/1000000 [04:28<28:58:25,  9.56it/s]
  0%|          | 2477/1000000 [04:28<28:04:55,  9.87it/s]
  0%|          | 2479/1000000 [04:29<28:18:03,  9.79it/s]
  0%|          | 2480/1000000 [04:29<30:13:55,  9.17it/s]
  0%|          | 2481/1000000 [04:29<31:21:05,  8.84it/s]
  0%|          | 2482/1000000 [04:29<31:22:25,  8.83it/s]
  0%|          | 2483/1000000 [04:29<31:43:23,  8.73it/s]
  0%|          | 2484/1000000 [04:29<32:24:39,  8.55it/s]
  0%|          | 2485/1000000 [04:29<33:42:04,  8.22it/s]
  0%|          | 2486/1000000 [04:30<32:55:08,  8.42it/s]
  0%|          | 2487/1000000 [04:30<33:17:35,  8.32it/s]
  0%|          | 2488/1000000 [04:30<32:27:16,  8.54it/s]
  0%|          | 2489/1000000 [04:30<31:10:51,  8.89it/s]
  0%|          | 2491/1000000 [04:30<29:45:45,  9.31it/s]
  0%|          | 2492/1000000 [04:30<29:37:48,  9.35it/s]
  0%|          | 2493/1000000 [04:30<29:09:18,  9.50it/s]
  0%|          | 2494/1000000 [04:30<30:16:44,  9.15it/s]
  0%|          | 2495/1000000 [04:31<31:17:38,  8.85it/s]
  0%|          | 2497/1000000 [04:31<29:16:42,  9.46it/s]
  0%|          | 2498/1000000 [04:31<30:46:52,  9.00it/s]
  0%|          | 2499/1000000 [04:31<30:19:13,  9.14it/s]
  0%|          | 2501/1000000 [04:31<29:28:38,  9.40it/s]
  0%|          | 2502/1000000 [04:31<30:07:07,  9.20it/s]
  0%|          | 2504/1000000 [04:31<28:46:46,  9.63it/s]
  0%|          | 2506/1000000 [04:32<27:45:13,  9.98it/s]
  0%|          | 2508/1000000 [04:32<27:08:27, 10.21it/s]
  0%|          | 2510/1000000 [04:32<29:30:00,  9.39it/s]
  0%|          | 2511/1000000 [04:32<30:24:54,  9.11it/s]
  0%|          | 2513/1000000 [04:32<29:01:12,  9.55it/s]
  0%|          | 2514/1000000 [04:33<29:17:31,  9.46it/s]
  0%|          | 2515/1000000 [04:33<29:43:07,  9.32it/s]
  0%|          | 2517/1000000 [04:33<30:31:29,  9.08it/s]
  0%|          | 2518/1000000 [04:33<31:03:58,  8.92it/s]
  0%|          | 2519/1000000 [04:33<33:00:22,  8.39it/s]
  0%|          | 2520/1000000 [04:33<32:24:41,  8.55it/s]
  0%|          | 2522/1000000 [04:33<30:19:48,  9.14it/s]
  0%|          | 2523/1000000 [04:34<30:46:05,  9.01it/s]
  0%|          | 2524/1000000 [04:34<30:13:11,  9.17it/s]
  0%|          | 2526/1000000 [04:34<28:29:55,  9.72it/s]
  0%|          | 2527/1000000 [04:34<28:21:09,  9.77it/s]
  0%|          | 2528/1000000 [04:34<30:23:56,  9.11it/s]
  0%|          | 2530/1000000 [04:34<29:39:54,  9.34it/s]
  0%|          | 2531/1000000 [04:34<30:05:36,  9.21it/s]
  0%|          | 2532/1000000 [04:35<31:05:33,  8.91it/s]
  0%|          | 2533/1000000 [04:35<31:53:34,  8.69it/s]
  0%|          | 2534/1000000 [04:35<31:39:54,  8.75it/s]
  0%|          | 2535/1000000 [04:35<31:05:35,  8.91it/s]
  0%|          | 2536/1000000 [04:35<32:30:38,  8.52it/s]
  0%|          | 2537/1000000 [04:35<35:22:52,  7.83it/s]
  0%|          | 2538/1000000 [04:35<35:18:20,  7.85it/s]
  0%|          | 2539/1000000 [04:35<34:05:23,  8.13it/s]
  0%|          | 2540/1000000 [04:35<32:26:06,  8.54it/s]
  0%|          | 2541/1000000 [04:36<33:07:20,  8.37it/s]
  0%|          | 2542/1000000 [04:36<33:14:43,  8.33it/s]
  0%|          | 2544/1000000 [04:36<29:21:06,  9.44it/s]
  0%|          | 2545/1000000 [04:36<29:01:33,  9.55it/s]
  0%|          | 2546/1000000 [04:36<30:18:56,  9.14it/s]
  0%|          | 2547/1000000 [04:36<30:34:03,  9.06it/s]
  0%|          | 2549/1000000 [04:36<28:14:44,  9.81it/s]
  0%|          | 2550/1000000 [04:37<28:14:30,  9.81it/s]
  0%|          | 2551/1000000 [04:37<30:56:46,  8.95it/s]
  0%|          | 2553/1000000 [04:37<29:00:14,  9.55it/s]
  0%|          | 2554/1000000 [04:37<29:06:06,  9.52it/s]
  0%|          | 2555/1000000 [04:37<30:36:52,  9.05it/s]
  0%|          | 2556/1000000 [04:37<30:19:03,  9.14it/s]
  0%|          | 2558/1000000 [04:37<28:51:50,  9.60it/s]
  0%|          | 2560/1000000 [04:38<28:29:26,  9.72it/s]
  0%|          | 2561/1000000 [04:38<30:42:03,  9.02it/s]
  0%|          | 2562/1000000 [04:38<30:05:51,  9.21it/s]
  0%|          | 2563/1000000 [04:38<30:23:09,  9.12it/s]
  0%|          | 2565/1000000 [04:38<30:30:04,  9.08it/s]
  0%|          | 2566/1000000 [04:38<29:55:52,  9.26it/s]
  0%|          | 2568/1000000 [04:38<27:33:33, 10.05it/s]
  0%|          | 2570/1000000 [04:39<27:48:02,  9.97it/s]
  0%|          | 2572/1000000 [04:39<27:54:14,  9.93it/s]
  0%|          | 2574/1000000 [04:39<27:58:48,  9.90it/s]
  0%|          | 2576/1000000 [04:39<27:27:26, 10.09it/s]
  0%|          | 2578/1000000 [04:39<27:56:17,  9.92it/s]
  0%|          | 2580/1000000 [04:40<27:34:24, 10.05it/s]
  0%|          | 2582/1000000 [04:40<26:49:37, 10.33it/s]
  0%|          | 2584/1000000 [04:40<29:34:24,  9.37it/s]
  0%|          | 2585/1000000 [04:40<29:52:34,  9.27it/s]
  0%|          | 2586/1000000 [04:40<32:23:13,  8.55it/s]
  0%|          | 2587/1000000 [04:40<32:23:10,  8.55it/s]
  0%|          | 2588/1000000 [04:41<31:25:30,  8.82it/s]
  0%|          | 2590/1000000 [04:41<30:24:54,  9.11it/s]
  0%|          | 2591/1000000 [04:41<30:30:56,  9.08it/s]
  0%|          | 2592/1000000 [04:41<30:06:07,  9.20it/s]
  0%|          | 2593/1000000 [04:41<30:42:07,  9.02it/s]
  0%|          | 2594/1000000 [04:41<33:46:49,  8.20it/s]
  0%|          | 2596/1000000 [04:41<31:35:00,  8.77it/s]
  0%|          | 2597/1000000 [04:42<31:31:31,  8.79it/s]
  0%|          | 2598/1000000 [04:42<31:35:07,  8.77it/s]
  0%|          | 2600/1000000 [04:42<30:50:40,  8.98it/s]
  0%|          | 2602/1000000 [04:42<28:53:13,  9.59it/s]
  0%|          | 2604/1000000 [04:42<28:37:17,  9.68it/s]
  0%|          | 2605/1000000 [04:42<28:56:41,  9.57it/s]
  0%|          | 2606/1000000 [04:43<29:24:06,  9.42it/s]
  0%|          | 2608/1000000 [04:43<29:14:43,  9.47it/s]
  0%|          | 2609/1000000 [04:43<30:37:34,  9.05it/s]
  0%|          | 2610/1000000 [04:43<32:19:21,  8.57it/s]
  0%|          | 2611/1000000 [04:43<33:02:32,  8.38it/s]
  0%|          | 2612/1000000 [04:43<36:12:31,  7.65it/s]
  0%|          | 2613/1000000 [04:43<38:37:13,  7.17it/s]
  0%|          | 2614/1000000 [04:44<38:32:44,  7.19it/s]
  0%|          | 2615/1000000 [04:44<35:35:25,  7.78it/s]
  0%|          | 2617/1000000 [04:44<31:41:00,  8.74it/s]
  0%|          | 2618/1000000 [04:44<32:51:32,  8.43it/s]
  0%|          | 2619/1000000 [04:44<32:23:31,  8.55it/s]
  0%|          | 2620/1000000 [04:44<31:48:24,  8.71it/s]
  0%|          | 2622/1000000 [04:44<30:49:16,  8.99it/s]
  0%|          | 2624/1000000 [04:45<28:35:14,  9.69it/s]
  0%|          | 2625/1000000 [04:45<29:45:35,  9.31it/s]
  0%|          | 2626/1000000 [04:45<32:49:54,  8.44it/s]
  0%|          | 2627/1000000 [04:45<31:46:09,  8.72it/s]
  0%|          | 2628/1000000 [04:45<30:49:30,  8.99it/s]
  0%|          | 2630/1000000 [04:45<29:42:20,  9.33it/s]
  0%|          | 2631/1000000 [04:45<29:23:46,  9.42it/s]
  0%|          | 2632/1000000 [04:46<30:00:58,  9.23it/s]
  0%|          | 2634/1000000 [04:46<28:28:11,  9.73it/s]
  0%|          | 2636/1000000 [04:46<27:53:17,  9.93it/s]
  0%|          | 2638/1000000 [04:46<27:17:38, 10.15it/s]
  0%|          | 2640/1000000 [04:46<28:00:07,  9.89it/s]
  0%|          | 2641/1000000 [04:46<28:03:38,  9.87it/s]
  0%|          | 2642/1000000 [04:47<28:39:01,  9.67it/s]
  0%|          | 2643/1000000 [04:47<28:41:10,  9.66it/s]
  0%|          | 2644/1000000 [04:47<30:55:12,  8.96it/s]
  0%|          | 2646/1000000 [04:47<29:08:17,  9.51it/s]
  0%|          | 2647/1000000 [04:47<30:16:17,  9.15it/s]
  0%|          | 2648/1000000 [04:47<32:23:25,  8.55it/s]
  0%|          | 2649/1000000 [04:47<31:20:42,  8.84it/s]
  0%|          | 2650/1000000 [04:47<33:09:13,  8.36it/s]
  0%|          | 2651/1000000 [04:48<32:39:42,  8.48it/s]
  0%|          | 2652/1000000 [04:48<33:33:01,  8.26it/s]
  0%|          | 2653/1000000 [04:48<32:17:21,  8.58it/s]
  0%|          | 2654/1000000 [04:48<32:31:36,  8.52it/s]
  0%|          | 2656/1000000 [04:48<30:31:31,  9.08it/s]
  0%|          | 2657/1000000 [04:48<30:58:51,  8.94it/s]
  0%|          | 2658/1000000 [04:48<30:35:07,  9.06it/s]
  0%|          | 2660/1000000 [04:49<30:21:08,  9.13it/s]
  0%|          | 2662/1000000 [04:49<29:18:37,  9.45it/s]
  0%|          | 2664/1000000 [04:49<28:41:12,  9.66it/s]
  0%|          | 2666/1000000 [04:49<27:32:47, 10.06it/s]
  0%|          | 2667/1000000 [04:49<28:11:14,  9.83it/s]
  0%|          | 2669/1000000 [04:49<27:14:37, 10.17it/s]
  0%|          | 2671/1000000 [04:50<26:38:16, 10.40it/s]
  0%|          | 2673/1000000 [04:50<28:01:40,  9.88it/s]
  0%|          | 2675/1000000 [04:50<29:59:40,  9.24it/s]
  0%|          | 2676/1000000 [04:50<29:58:39,  9.24it/s]
  0%|          | 2678/1000000 [04:50<29:22:04,  9.43it/s]
  0%|          | 2679/1000000 [04:51<30:04:52,  9.21it/s]
  0%|          | 2680/1000000 [04:51<31:08:17,  8.90it/s]
  0%|          | 2681/1000000 [04:51<33:07:02,  8.37it/s]
  0%|          | 2682/1000000 [04:51<32:18:49,  8.57it/s]
  0%|          | 2683/1000000 [04:51<35:45:17,  7.75it/s]
  0%|          | 2684/1000000 [04:51<34:20:40,  8.07it/s]
  0%|          | 2686/1000000 [04:51<30:56:42,  8.95it/s]
  0%|          | 2687/1000000 [04:51<30:54:46,  8.96it/s]
  0%|          | 2689/1000000 [04:52<28:55:42,  9.58it/s]
  0%|          | 2690/1000000 [04:52<30:50:28,  8.98it/s]
  0%|          | 2692/1000000 [04:52<29:17:58,  9.46it/s]
  0%|          | 2693/1000000 [04:52<29:29:21,  9.39it/s]
  0%|          | 2695/1000000 [04:52<28:24:19,  9.75it/s]
  0%|          | 2697/1000000 [04:52<27:28:20, 10.08it/s]
  0%|          | 2698/1000000 [04:53<27:36:49, 10.03it/s]
  0%|          | 2699/1000000 [04:53<29:05:33,  9.52it/s]
  0%|          | 2700/1000000 [04:53<32:15:26,  8.59it/s]
  0%|          | 2701/1000000 [04:53<31:36:09,  8.77it/s]
  0%|          | 2703/1000000 [04:53<30:35:46,  9.05it/s]
  0%|          | 2704/1000000 [04:53<30:36:41,  9.05it/s]
  0%|          | 2705/1000000 [04:53<29:54:14,  9.26it/s]
  0%|          | 2707/1000000 [04:54<28:57:59,  9.56it/s]
  0%|          | 2709/1000000 [04:54<27:40:27, 10.01it/s]
  0%|          | 2710/1000000 [04:54<27:45:58,  9.98it/s]
  0%|          | 2711/1000000 [04:54<27:50:13,  9.95it/s]
  0%|          | 2712/1000000 [04:54<29:41:55,  9.33it/s]
  0%|          | 2713/1000000 [04:54<29:28:17,  9.40it/s]
  0%|          | 2714/1000000 [04:54<29:30:41,  9.39it/s]
  0%|          | 2716/1000000 [04:55<28:21:17,  9.77it/s]
  0%|          | 2717/1000000 [04:55<29:37:09,  9.35it/s]
  0%|          | 2718/1000000 [04:55<30:39:56,  9.03it/s]
  0%|          | 2720/1000000 [04:55<30:01:52,  9.22it/s]
  0%|          | 2721/1000000 [04:55<30:32:51,  9.07it/s]
  0%|          | 2723/1000000 [04:55<30:24:03,  9.11it/s]
  0%|          | 2724/1000000 [04:55<29:58:01,  9.24it/s]
  0%|          | 2725/1000000 [04:56<31:40:17,  8.75it/s]
  0%|          | 2727/1000000 [04:56<29:28:22,  9.40it/s]
  0%|          | 2729/1000000 [04:56<28:16:34,  9.80it/s]
  0%|          | 2731/1000000 [04:56<27:27:18, 10.09it/s]
  0%|          | 2732/1000000 [04:56<27:46:32,  9.97it/s]
  0%|          | 2733/1000000 [04:56<28:49:09,  9.61it/s]
  0%|          | 2735/1000000 [04:57<28:53:42,  9.59it/s]
  0%|          | 2736/1000000 [04:57<30:03:18,  9.22it/s]
  0%|          | 2737/1000000 [04:57<29:40:41,  9.33it/s]
  0%|          | 2738/1000000 [04:57<29:29:28,  9.39it/s]
  0%|          | 2740/1000000 [04:57<28:48:38,  9.62it/s]
  0%|          | 2741/1000000 [04:57<33:51:36,  8.18it/s]
  0%|          | 2743/1000000 [04:57<32:18:19,  8.57it/s]
  0%|          | 2745/1000000 [04:58<29:47:56,  9.30it/s]
  0%|          | 2746/1000000 [04:58<29:33:19,  9.37it/s]
  0%|          | 2747/1000000 [04:58<31:01:05,  8.93it/s]
  0%|          | 2748/1000000 [04:58<30:31:06,  9.08it/s]
  0%|          | 2750/1000000 [04:58<31:40:03,  8.75it/s]
  0%|          | 2751/1000000 [04:58<31:43:39,  8.73it/s]
  0%|          | 2753/1000000 [04:59<29:30:37,  9.39it/s]
  0%|          | 2755/1000000 [04:59<28:21:02,  9.77it/s]
  0%|          | 2756/1000000 [04:59<28:36:44,  9.68it/s]
  0%|          | 2758/1000000 [04:59<27:51:34,  9.94it/s]
  0%|          | 2760/1000000 [04:59<28:25:47,  9.74it/s]
  0%|          | 2761/1000000 [04:59<29:09:04,  9.50it/s]
  0%|          | 2762/1000000 [04:59<28:50:30,  9.60it/s]
  0%|          | 2763/1000000 [05:00<29:01:41,  9.54it/s]
  0%|          | 2764/1000000 [05:00<29:20:32,  9.44it/s]
  0%|          | 2765/1000000 [05:00<31:10:26,  8.89it/s]
  0%|          | 2767/1000000 [05:00<30:03:52,  9.21it/s]
  0%|          | 2768/1000000 [05:00<30:15:45,  9.15it/s]
  0%|          | 2769/1000000 [05:00<31:21:44,  8.83it/s]
  0%|          | 2771/1000000 [05:00<28:58:55,  9.56it/s]
  0%|          | 2772/1000000 [05:01<29:42:13,  9.33it/s]
  0%|          | 2773/1000000 [05:01<29:14:14,  9.47it/s]
  0%|          | 2775/1000000 [05:01<27:55:03,  9.92it/s]
  0%|          | 2776/1000000 [05:01<27:52:26,  9.94it/s]
  0%|          | 2777/1000000 [05:01<28:59:00,  9.56it/s]
  0%|          | 2778/1000000 [05:01<29:18:15,  9.45it/s]
  0%|          | 2779/1000000 [05:01<29:28:47,  9.40it/s]
  0%|          | 2780/1000000 [05:01<29:12:17,  9.48it/s]
  0%|          | 2782/1000000 [05:02<28:20:01,  9.78it/s]
  0%|          | 2783/1000000 [05:02<28:56:48,  9.57it/s]
  0%|          | 2784/1000000 [05:02<28:42:04,  9.65it/s]
  0%|          | 2785/1000000 [05:02<29:40:38,  9.33it/s]
  0%|          | 2786/1000000 [05:02<31:56:35,  8.67it/s]
  0%|          | 2787/1000000 [05:02<30:45:11,  9.01it/s]
  0%|          | 2788/1000000 [05:02<30:14:13,  9.16it/s]
  0%|          | 2790/1000000 [05:02<29:16:49,  9.46it/s]
  0%|          | 2791/1000000 [05:03<30:14:28,  9.16it/s]
  0%|          | 2792/1000000 [05:03<29:39:08,  9.34it/s]
  0%|          | 2793/1000000 [05:03<29:26:49,  9.41it/s]
  0%|          | 2795/1000000 [05:03<29:12:51,  9.48it/s]
  0%|          | 2797/1000000 [05:03<30:11:00,  9.18it/s]
  0%|          | 2798/1000000 [05:03<30:05:52,  9.20it/s]
  0%|          | 2800/1000000 [05:04<29:20:01,  9.44it/s]
  0%|          | 2802/1000000 [05:04<28:47:50,  9.62it/s]
  0%|          | 2804/1000000 [05:04<28:32:38,  9.70it/s]
  0%|          | 2806/1000000 [05:04<27:30:05, 10.07it/s]
  0%|          | 2808/1000000 [05:04<27:06:06, 10.22it/s]
  0%|          | 2810/1000000 [05:04<27:13:11, 10.18it/s]
  0%|          | 2812/1000000 [05:05<28:09:03,  9.84it/s]
  0%|          | 2813/1000000 [05:05<28:27:07,  9.74it/s]
  0%|          | 2814/1000000 [05:05<28:43:14,  9.64it/s]
  0%|          | 2816/1000000 [05:05<28:34:00,  9.70it/s]
  0%|          | 2817/1000000 [05:05<30:28:57,  9.09it/s]
  0%|          | 2818/1000000 [05:05<29:55:23,  9.26it/s]
  0%|          | 2819/1000000 [05:05<29:31:56,  9.38it/s]
  0%|          | 2820/1000000 [05:06<29:44:14,  9.31it/s]
  0%|          | 2821/1000000 [05:06<30:09:41,  9.18it/s]
  0%|          | 2823/1000000 [05:06<29:54:08,  9.26it/s]
  0%|          | 2825/1000000 [05:06<28:15:23,  9.80it/s]
  0%|          | 2826/1000000 [05:06<30:16:12,  9.15it/s]
  0%|          | 2828/1000000 [05:06<28:25:24,  9.75it/s]
  0%|          | 2829/1000000 [05:07<28:23:12,  9.76it/s]
  0%|          | 2831/1000000 [05:07<27:02:03, 10.25it/s]
  0%|          | 2833/1000000 [05:07<26:49:51, 10.32it/s]
  0%|          | 2835/1000000 [05:07<26:59:57, 10.26it/s]
  0%|          | 2837/1000000 [05:07<28:34:33,  9.69it/s]
  0%|          | 2838/1000000 [05:07<30:21:40,  9.12it/s]
  0%|          | 2840/1000000 [05:08<30:21:24,  9.12it/s]
  0%|          | 2841/1000000 [05:08<30:18:07,  9.14it/s]
  0%|          | 2842/1000000 [05:08<31:53:01,  8.69it/s]
  0%|          | 2844/1000000 [05:08<30:20:41,  9.13it/s]
  0%|          | 2846/1000000 [05:08<28:59:10,  9.56it/s]
  0%|          | 2847/1000000 [05:08<29:15:35,  9.47it/s]
  0%|          | 2848/1000000 [05:09<29:45:45,  9.31it/s]
  0%|          | 2849/1000000 [05:09<30:54:32,  8.96it/s]
  0%|          | 2850/1000000 [05:09<32:26:16,  8.54it/s]
  0%|          | 2851/1000000 [05:09<31:16:21,  8.86it/s]
  0%|          | 2853/1000000 [05:09<30:54:33,  8.96it/s]
  0%|          | 2855/1000000 [05:09<29:05:23,  9.52it/s]
  0%|          | 2857/1000000 [05:09<27:55:00,  9.92it/s]
  0%|          | 2858/1000000 [05:10<30:25:12,  9.11it/s]
  0%|          | 2859/1000000 [05:10<30:09:41,  9.18it/s]
  0%|          | 2860/1000000 [05:10<29:57:12,  9.25it/s]
  0%|          | 2861/1000000 [05:10<29:32:21,  9.38it/s]
  0%|          | 2863/1000000 [05:10<28:02:02,  9.88it/s]
  0%|          | 2865/1000000 [05:10<28:03:53,  9.87it/s]
  0%|          | 2866/1000000 [05:10<28:15:54,  9.80it/s]
  0%|          | 2868/1000000 [05:11<26:36:21, 10.41it/s]
  0%|          | 2870/1000000 [05:11<27:23:39, 10.11it/s]
  0%|          | 2872/1000000 [05:11<27:19:40, 10.14it/s]
  0%|          | 2874/1000000 [05:11<25:51:54, 10.71it/s]
  0%|          | 2876/1000000 [05:11<26:55:55, 10.28it/s]
  0%|          | 2878/1000000 [05:12<27:57:53,  9.90it/s]
  0%|          | 2879/1000000 [05:12<27:57:20,  9.91it/s]
  0%|          | 2881/1000000 [05:12<28:02:22,  9.88it/s]
  0%|          | 2882/1000000 [05:12<28:47:12,  9.62it/s]
  0%|          | 2883/1000000 [05:12<30:35:22,  9.05it/s]
  0%|          | 2884/1000000 [05:12<30:49:28,  8.99it/s]
  0%|          | 2885/1000000 [05:12<30:06:41,  9.20it/s]
  0%|          | 2887/1000000 [05:13<30:11:28,  9.17it/s]
  0%|          | 2889/1000000 [05:13<29:29:37,  9.39it/s]
  0%|          | 2890/1000000 [05:13<30:15:33,  9.15it/s]
  0%|          | 2891/1000000 [05:13<30:37:46,  9.04it/s]
  0%|          | 2892/1000000 [05:13<29:56:47,  9.25it/s]
  0%|          | 2894/1000000 [05:13<29:05:39,  9.52it/s]
  0%|          | 2895/1000000 [05:13<29:10:20,  9.49it/s]
  0%|          | 2897/1000000 [05:14<27:55:34,  9.92it/s]
  0%|          | 2898/1000000 [05:14<29:14:23,  9.47it/s]
  0%|          | 2900/1000000 [05:14<27:40:33, 10.01it/s]
  0%|          | 2901/1000000 [05:14<28:50:43,  9.60it/s]
  0%|          | 2902/1000000 [05:14<29:09:58,  9.50it/s]
  0%|          | 2903/1000000 [05:14<30:04:04,  9.21it/s]
  0%|          | 2904/1000000 [05:14<29:55:10,  9.26it/s]
  0%|          | 2906/1000000 [05:15<27:31:23, 10.06it/s]
  0%|          | 2908/1000000 [05:15<28:22:56,  9.76it/s]
  0%|          | 2910/1000000 [05:15<27:37:18, 10.03it/s]
  0%|          | 2912/1000000 [05:15<27:52:42,  9.93it/s]
  0%|          | 2914/1000000 [05:15<27:53:14,  9.93it/s]
  0%|          | 2916/1000000 [05:16<27:19:39, 10.14it/s]
  0%|          | 2918/1000000 [05:16<28:44:42,  9.64it/s]
  0%|          | 2919/1000000 [05:16<29:08:28,  9.50it/s]
  0%|          | 2921/1000000 [05:16<28:24:40,  9.75it/s]
  0%|          | 2923/1000000 [05:16<27:49:36,  9.95it/s]
  0%|          | 2924/1000000 [05:16<28:23:01,  9.76it/s]
  0%|          | 2925/1000000 [05:17<29:30:56,  9.38it/s]
  0%|          | 2926/1000000 [05:17<29:07:10,  9.51it/s]
  0%|          | 2927/1000000 [05:17<29:31:02,  9.38it/s]
  0%|          | 2928/1000000 [05:17<31:08:44,  8.89it/s]
  0%|          | 2929/1000000 [05:17<32:49:35,  8.44it/s]
  0%|          | 2931/1000000 [05:17<29:15:33,  9.47it/s]
  0%|          | 2932/1000000 [05:17<29:02:56,  9.53it/s]
  0%|          | 2934/1000000 [05:17<28:58:46,  9.56it/s]
  0%|          | 2936/1000000 [05:18<28:04:08,  9.87it/s]
  0%|          | 2937/1000000 [05:18<28:28:48,  9.72it/s]
  0%|          | 2938/1000000 [05:18<29:00:28,  9.55it/s]
  0%|          | 2939/1000000 [05:18<29:52:49,  9.27it/s]
  0%|          | 2940/1000000 [05:18<31:07:13,  8.90it/s]
  0%|          | 2942/1000000 [05:18<32:25:08,  8.54it/s]
  0%|          | 2944/1000000 [05:19<30:19:43,  9.13it/s]
  0%|          | 2945/1000000 [05:19<30:54:12,  8.96it/s]
  0%|          | 2946/1000000 [05:19<31:56:06,  8.67it/s]
  0%|          | 2948/1000000 [05:19<29:30:11,  9.39it/s]
  0%|          | 2950/1000000 [05:19<27:26:24, 10.09it/s]
  0%|          | 2952/1000000 [05:19<27:52:23,  9.94it/s]
  0%|          | 2954/1000000 [05:20<27:25:18, 10.10it/s]
  0%|          | 2956/1000000 [05:20<29:17:25,  9.46it/s]
  0%|          | 2958/1000000 [05:20<28:07:08,  9.85it/s]
  0%|          | 2959/1000000 [05:20<28:08:23,  9.84it/s]
  0%|          | 2960/1000000 [05:20<28:04:07,  9.87it/s]
  0%|          | 2961/1000000 [05:20<28:07:35,  9.85it/s]
  0%|          | 2963/1000000 [05:21<27:30:56, 10.07it/s]
  0%|          | 2965/1000000 [05:21<27:13:12, 10.17it/s]
  0%|          | 2967/1000000 [05:21<27:30:07, 10.07it/s]
  0%|          | 2969/1000000 [05:21<27:27:24, 10.09it/s]
  0%|          | 2971/1000000 [05:21<28:27:14,  9.73it/s]
  0%|          | 2972/1000000 [05:21<28:23:54,  9.75it/s]
  0%|          | 2973/1000000 [05:22<29:35:07,  9.36it/s]
  0%|          | 2974/1000000 [05:22<29:26:34,  9.41it/s]
  0%|          | 2976/1000000 [05:22<30:14:39,  9.16it/s]
  0%|          | 2977/1000000 [05:22<29:58:09,  9.24it/s]
  0%|          | 2979/1000000 [05:22<28:33:05,  9.70it/s]
  0%|          | 2980/1000000 [05:22<29:48:00,  9.29it/s]
  0%|          | 2981/1000000 [05:22<30:16:19,  9.15it/s]
  0%|          | 2983/1000000 [05:23<29:25:31,  9.41it/s]
  0%|          | 2984/1000000 [05:23<29:36:08,  9.36it/s]
  0%|          | 2986/1000000 [05:23<29:24:41,  9.42it/s]
  0%|          | 2988/1000000 [05:23<28:53:06,  9.59it/s]
  0%|          | 2989/1000000 [05:23<29:03:43,  9.53it/s]
  0%|          | 2990/1000000 [05:23<28:54:04,  9.58it/s]
  0%|          | 2992/1000000 [05:24<28:11:00,  9.83it/s]
  0%|          | 2993/1000000 [05:24<29:30:51,  9.38it/s]
  0%|          | 2994/1000000 [05:24<30:25:55,  9.10it/s]
  0%|          | 2996/1000000 [05:24<28:32:54,  9.70it/s]
  0%|          | 2997/1000000 [05:24<28:24:47,  9.75it/s]
  0%|          | 2999/1000000 [05:24<28:07:47,  9.85it/s]
  0%|          | 3000/1000000 [05:24<28:46:42,  9.62it/s]
  0%|          | 3001/1000000 [05:24<28:45:01,  9.63it/s]
  0%|          | 3002/1000000 [05:25<28:51:10,  9.60it/s]
  0%|          | 3004/1000000 [05:25<28:18:42,  9.78it/s]
  0%|          | 3006/1000000 [05:25<28:09:11,  9.84it/s]
  0%|          | 3007/1000000 [05:25<29:45:12,  9.31it/s]
  0%|          | 3008/1000000 [05:25<29:40:35,  9.33it/s]
  0%|          | 3009/1000000 [05:25<29:49:51,  9.28it/s]
  0%|          | 3011/1000000 [05:26<29:37:55,  9.35it/s]
  0%|          | 3012/1000000 [05:26<30:21:16,  9.12it/s]
  0%|          | 3014/1000000 [05:26<28:15:26,  9.80it/s]
  0%|          | 3015/1000000 [05:26<28:58:39,  9.56it/s]
  0%|          | 3016/1000000 [05:26<29:53:26,  9.27it/s]
  0%|          | 3017/1000000 [05:26<30:36:29,  9.05it/s]
  0%|          | 3018/1000000 [05:26<30:55:50,  8.95it/s]
  0%|          | 3019/1000000 [05:26<31:36:30,  8.76it/s]
  0%|          | 3020/1000000 [05:27<31:14:00,  8.87it/s]
  0%|          | 3021/1000000 [05:27<32:04:40,  8.63it/s]
  0%|          | 3023/1000000 [05:27<30:50:59,  8.98it/s]
  0%|          | 3024/1000000 [05:27<32:03:50,  8.64it/s]
  0%|          | 3025/1000000 [05:27<31:36:10,  8.76it/s]
  0%|          | 3026/1000000 [05:27<32:14:56,  8.59it/s]
  0%|          | 3027/1000000 [05:27<32:47:28,  8.45it/s]
  0%|          | 3029/1000000 [05:28<30:35:52,  9.05it/s]
  0%|          | 3031/1000000 [05:28<28:54:46,  9.58it/s]
  0%|          | 3033/1000000 [05:28<29:40:19,  9.33it/s]
  0%|          | 3034/1000000 [05:28<30:15:58,  9.15it/s]
  0%|          | 3036/1000000 [05:28<29:01:42,  9.54it/s]
  0%|          | 3038/1000000 [05:28<27:22:15, 10.12it/s]
  0%|          | 3040/1000000 [05:29<26:51:05, 10.31it/s]
  0%|          | 3042/1000000 [05:29<26:58:05, 10.27it/s]
  0%|          | 3044/1000000 [05:29<26:20:27, 10.51it/s]
  0%|          | 3046/1000000 [05:29<26:23:41, 10.49it/s]
  0%|          | 3048/1000000 [05:29<28:31:07,  9.71it/s]
  0%|          | 3049/1000000 [05:30<31:25:04,  8.81it/s]
  0%|          | 3050/1000000 [05:30<31:20:18,  8.84it/s]
  0%|          | 3052/1000000 [05:30<29:20:43,  9.44it/s]
  0%|          | 3054/1000000 [05:30<27:58:59,  9.90it/s]
  0%|          | 3056/1000000 [05:30<26:54:51, 10.29it/s]
  0%|          | 3058/1000000 [05:31<28:00:58,  9.88it/s]
  0%|          | 3060/1000000 [05:31<27:48:43,  9.96it/s]
  0%|          | 3062/1000000 [05:31<26:59:55, 10.26it/s]
  0%|          | 3064/1000000 [05:31<27:51:37,  9.94it/s]
  0%|          | 3066/1000000 [05:31<26:26:48, 10.47it/s]
  0%|          | 3068/1000000 [05:31<26:59:42, 10.26it/s]
  0%|          | 3070/1000000 [05:32<27:36:44, 10.03it/s]
  0%|          | 3072/1000000 [05:32<26:59:04, 10.26it/s]
  0%|          | 3074/1000000 [05:32<27:04:17, 10.23it/s]
  0%|          | 3076/1000000 [05:32<27:58:01,  9.90it/s]
  0%|          | 3078/1000000 [05:32<28:06:11,  9.85it/s]
  0%|          | 3080/1000000 [05:33<26:55:31, 10.28it/s]
  0%|          | 3082/1000000 [05:33<27:13:20, 10.17it/s]
  0%|          | 3084/1000000 [05:33<26:43:56, 10.36it/s]
  0%|          | 3086/1000000 [05:33<27:26:57, 10.09it/s]
  0%|          | 3088/1000000 [05:33<27:12:21, 10.18it/s]
  0%|          | 3090/1000000 [05:34<26:59:27, 10.26it/s]
  0%|          | 3092/1000000 [05:34<27:13:52, 10.17it/s]
  0%|          | 3094/1000000 [05:34<27:34:27, 10.04it/s]
  0%|          | 3096/1000000 [05:34<27:21:55, 10.12it/s]
  0%|          | 3098/1000000 [05:34<28:00:58,  9.88it/s]
  0%|          | 3100/1000000 [05:35<27:29:34, 10.07it/s]
  0%|          | 3102/1000000 [05:35<27:19:45, 10.13it/s]
  0%|          | 3104/1000000 [05:35<27:01:03, 10.25it/s]
  0%|          | 3106/1000000 [05:35<26:20:54, 10.51it/s]
  0%|          | 3108/1000000 [05:35<27:13:31, 10.17it/s]
  0%|          | 3110/1000000 [05:36<29:59:07,  9.23it/s]
  0%|          | 3111/1000000 [05:36<29:42:21,  9.32it/s]
  0%|          | 3112/1000000 [05:36<29:29:41,  9.39it/s]
  0%|          | 3113/1000000 [05:36<29:15:52,  9.46it/s]
  0%|          | 3114/1000000 [05:36<30:26:14,  9.10it/s]
  0%|          | 3115/1000000 [05:36<30:05:56,  9.20it/s]
  0%|          | 3116/1000000 [05:36<30:24:08,  9.11it/s]
  0%|          | 3117/1000000 [05:36<30:48:29,  8.99it/s]
  0%|          | 3118/1000000 [05:37<30:59:20,  8.94it/s]
  0%|          | 3120/1000000 [05:37<30:10:57,  9.17it/s]
  0%|          | 3122/1000000 [05:37<31:33:45,  8.77it/s]
  0%|          | 3123/1000000 [05:37<31:29:34,  8.79it/s]
  0%|          | 3124/1000000 [05:37<30:44:23,  9.01it/s]
  0%|          | 3125/1000000 [05:37<31:16:23,  8.85it/s]
  0%|          | 3127/1000000 [05:38<27:50:34,  9.95it/s]
  0%|          | 3128/1000000 [05:38<29:23:52,  9.42it/s]
  0%|          | 3129/1000000 [05:38<30:00:11,  9.23it/s]
  0%|          | 3131/1000000 [05:38<30:18:48,  9.13it/s]
  0%|          | 3133/1000000 [05:38<29:45:24,  9.31it/s]
  0%|          | 3135/1000000 [05:38<30:30:03,  9.08it/s]
  0%|          | 3137/1000000 [05:39<28:56:06,  9.57it/s]
  0%|          | 3138/1000000 [05:39<28:45:02,  9.63it/s]
  0%|          | 3139/1000000 [05:39<28:56:48,  9.57it/s]
  0%|          | 3140/1000000 [05:39<29:06:02,  9.52it/s]
  0%|          | 3141/1000000 [05:39<28:51:18,  9.60it/s]
  0%|          | 3143/1000000 [05:39<31:53:11,  8.68it/s]
  0%|          | 3144/1000000 [05:39<31:34:08,  8.77it/s]
  0%|          | 3145/1000000 [05:40<34:27:22,  8.04it/s]
  0%|          | 3146/1000000 [05:40<32:42:43,  8.46it/s]
  0%|          | 3148/1000000 [05:40<30:17:49,  9.14it/s]
  0%|          | 3150/1000000 [05:40<30:16:51,  9.14it/s]
  0%|          | 3151/1000000 [05:40<30:23:12,  9.11it/s]
  0%|          | 3153/1000000 [05:40<28:14:08,  9.81it/s]
  0%|          | 3155/1000000 [05:41<28:35:08,  9.69it/s]
  0%|          | 3156/1000000 [05:41<29:58:43,  9.24it/s]
  0%|          | 3157/1000000 [05:41<30:28:14,  9.09it/s]
  0%|          | 3158/1000000 [05:41<31:52:44,  8.69it/s]
  0%|          | 3160/1000000 [05:41<30:00:34,  9.23it/s]
  0%|          | 3161/1000000 [05:41<30:10:54,  9.17it/s]
  0%|          | 3163/1000000 [05:41<29:20:40,  9.44it/s]
  0%|          | 3165/1000000 [05:42<29:41:29,  9.33it/s]
  0%|          | 3167/1000000 [05:42<28:58:45,  9.56it/s]
  0%|          | 3169/1000000 [05:42<28:48:43,  9.61it/s]
  0%|          | 3171/1000000 [05:42<28:41:12,  9.65it/s]
  0%|          | 3173/1000000 [05:42<29:31:40,  9.38it/s]
  0%|          | 3175/1000000 [05:43<29:30:29,  9.38it/s]
  0%|          | 3176/1000000 [05:43<29:19:33,  9.44it/s]
  0%|          | 3178/1000000 [05:43<28:48:23,  9.61it/s]
  0%|          | 3179/1000000 [05:43<28:54:11,  9.58it/s]
  0%|          | 3181/1000000 [05:43<31:05:00,  8.91it/s]
  0%|          | 3182/1000000 [05:43<31:45:42,  8.72it/s]
  0%|          | 3184/1000000 [05:44<30:35:15,  9.05it/s]
  0%|          | 3185/1000000 [05:44<32:21:15,  8.56it/s]
  0%|          | 3186/1000000 [05:44<32:37:24,  8.49it/s]
  0%|          | 3187/1000000 [05:44<32:22:18,  8.55it/s]
  0%|          | 3188/1000000 [05:44<31:16:45,  8.85it/s]
  0%|          | 3189/1000000 [05:44<30:29:45,  9.08it/s]
  0%|          | 3191/1000000 [05:44<28:33:02,  9.70it/s]
  0%|          | 3193/1000000 [05:45<28:53:50,  9.58it/s]
  0%|          | 3194/1000000 [05:45<29:04:21,  9.52it/s]
  0%|          | 3196/1000000 [05:45<28:38:49,  9.67it/s]
  0%|          | 3198/1000000 [05:45<29:17:37,  9.45it/s]
  0%|          | 3200/1000000 [05:45<28:32:24,  9.70it/s]
  0%|          | 3202/1000000 [05:46<28:17:38,  9.79it/s]
  0%|          | 3203/1000000 [05:46<28:22:02,  9.76it/s]
  0%|          | 3204/1000000 [05:46<29:34:33,  9.36it/s]
  0%|          | 3205/1000000 [05:46<29:21:14,  9.43it/s]
  0%|          | 3206/1000000 [05:46<30:39:54,  9.03it/s]
  0%|          | 3207/1000000 [05:46<32:13:29,  8.59it/s]
  0%|          | 3209/1000000 [05:46<29:03:07,  9.53it/s]
  0%|          | 3211/1000000 [05:47<29:05:44,  9.52it/s]
  0%|          | 3213/1000000 [05:47<29:18:26,  9.45it/s]
  0%|          | 3215/1000000 [05:47<28:32:32,  9.70it/s]
  0%|          | 3217/1000000 [05:47<27:56:53,  9.91it/s]
  0%|          | 3219/1000000 [05:47<27:52:12,  9.93it/s]
  0%|          | 3221/1000000 [05:48<26:59:30, 10.26it/s]
  0%|          | 3223/1000000 [05:48<28:09:51,  9.83it/s]
  0%|          | 3225/1000000 [05:48<27:44:39,  9.98it/s]
  0%|          | 3227/1000000 [05:48<29:16:56,  9.46it/s]
  0%|          | 3228/1000000 [05:48<31:04:38,  8.91it/s]
  0%|          | 3229/1000000 [05:48<30:53:27,  8.96it/s]
  0%|          | 3230/1000000 [05:49<31:02:49,  8.92it/s]
  0%|          | 3231/1000000 [05:49<30:14:03,  9.16it/s]
  0%|          | 3233/1000000 [05:49<28:47:19,  9.62it/s]
  0%|          | 3235/1000000 [05:49<27:58:24,  9.90it/s]
  0%|          | 3236/1000000 [05:49<28:02:39,  9.87it/s]
  0%|          | 3237/1000000 [05:49<28:50:24,  9.60it/s]
  0%|          | 3239/1000000 [05:49<28:46:38,  9.62it/s]
  0%|          | 3240/1000000 [05:50<28:50:10,  9.60it/s]
  0%|          | 3242/1000000 [05:50<28:52:13,  9.59it/s]
  0%|          | 3243/1000000 [05:50<28:51:37,  9.59it/s]
  0%|          | 3245/1000000 [05:50<27:23:56, 10.11it/s]
  0%|          | 3247/1000000 [05:50<29:04:29,  9.52it/s]
  0%|          | 3248/1000000 [05:50<30:22:07,  9.12it/s]
  0%|          | 3249/1000000 [05:51<31:26:39,  8.81it/s]
  0%|          | 3250/1000000 [05:51<30:39:06,  9.03it/s]
  0%|          | 3251/1000000 [05:51<30:36:52,  9.04it/s]
  0%|          | 3252/1000000 [05:51<29:51:30,  9.27it/s]
  0%|          | 3253/1000000 [05:51<30:43:42,  9.01it/s]
  0%|          | 3255/1000000 [05:51<30:53:29,  8.96it/s]
  0%|          | 3257/1000000 [05:51<29:21:27,  9.43it/s]
  0%|          | 3259/1000000 [05:52<30:05:22,  9.20it/s]
  0%|          | 3260/1000000 [05:52<29:58:48,  9.24it/s]
  0%|          | 3262/1000000 [05:52<28:47:47,  9.61it/s]
  0%|          | 3264/1000000 [05:52<27:25:30, 10.10it/s]
  0%|          | 3266/1000000 [05:52<28:05:37,  9.86it/s]
  0%|          | 3267/1000000 [05:52<28:14:58,  9.80it/s]
  0%|          | 3268/1000000 [05:53<28:35:24,  9.68it/s]
  0%|          | 3270/1000000 [05:53<27:40:59, 10.00it/s]
  0%|          | 3272/1000000 [05:53<27:32:24, 10.05it/s]
  0%|          | 3274/1000000 [05:53<27:49:13,  9.95it/s]
  0%|          | 3275/1000000 [05:53<28:06:02,  9.85it/s]
  0%|          | 3277/1000000 [05:53<27:54:46,  9.92it/s]
  0%|          | 3278/1000000 [05:54<28:04:51,  9.86it/s]
  0%|          | 3279/1000000 [05:54<29:38:56,  9.34it/s]
  0%|          | 3280/1000000 [05:54<29:33:35,  9.37it/s]
  0%|          | 3282/1000000 [05:54<29:32:45,  9.37it/s]
  0%|          | 3283/1000000 [05:54<30:05:14,  9.20it/s]
  0%|          | 3284/1000000 [05:54<33:00:30,  8.39it/s]
  0%|          | 3285/1000000 [05:54<33:48:52,  8.19it/s]
  0%|          | 3286/1000000 [05:55<32:31:42,  8.51it/s]
  0%|          | 3287/1000000 [05:55<33:21:40,  8.30it/s]
  0%|          | 3288/1000000 [05:55<33:48:16,  8.19it/s]
  0%|          | 3289/1000000 [05:55<34:49:33,  7.95it/s]
  0%|          | 3291/1000000 [05:55<31:08:33,  8.89it/s]
  0%|          | 3293/1000000 [05:55<30:13:44,  9.16it/s]
  0%|          | 3294/1000000 [05:55<31:15:51,  8.86it/s]
  0%|          | 3295/1000000 [05:56<30:35:45,  9.05it/s]
  0%|          | 3297/1000000 [05:56<29:54:33,  9.26it/s]
  0%|          | 3298/1000000 [05:56<30:03:20,  9.21it/s]
  0%|          | 3299/1000000 [05:56<29:51:37,  9.27it/s]
  0%|          | 3300/1000000 [05:56<29:58:04,  9.24it/s]
  0%|          | 3301/1000000 [05:56<30:45:15,  9.00it/s]
  0%|          | 3302/1000000 [05:56<30:42:33,  9.02it/s]
  0%|          | 3304/1000000 [05:56<29:07:42,  9.50it/s]
  0%|          | 3306/1000000 [05:57<27:59:01,  9.89it/s]
  0%|          | 3308/1000000 [05:57<30:27:59,  9.09it/s]
  0%|          | 3310/1000000 [05:57<28:58:51,  9.55it/s]
  0%|          | 3312/1000000 [05:57<27:59:55,  9.89it/s]
  0%|          | 3314/1000000 [05:57<27:03:10, 10.23it/s]
  0%|          | 3316/1000000 [05:58<28:03:26,  9.87it/s]
  0%|          | 3317/1000000 [05:58<28:35:35,  9.68it/s]
  0%|          | 3318/1000000 [05:58<28:32:53,  9.70it/s]
  0%|          | 3320/1000000 [05:58<28:06:04,  9.85it/s]
  0%|          | 3322/1000000 [05:58<27:49:19,  9.95it/s]
  0%|          | 3323/1000000 [05:58<27:55:19,  9.92it/s]
  0%|          | 3325/1000000 [05:59<27:29:02, 10.07it/s]
  0%|          | 3327/1000000 [05:59<27:11:21, 10.18it/s]
  0%|          | 3329/1000000 [05:59<29:26:43,  9.40it/s]
  0%|          | 3330/1000000 [05:59<31:48:46,  8.70it/s]
  0%|          | 3331/1000000 [05:59<31:21:38,  8.83it/s]
  0%|          | 3333/1000000 [06:00<30:52:59,  8.96it/s]
  0%|          | 3334/1000000 [06:00<30:33:07,  9.06it/s]
  0%|          | 3335/1000000 [06:00<30:30:51,  9.07it/s]
  0%|          | 3337/1000000 [06:00<28:08:40,  9.84it/s]
  0%|          | 3339/1000000 [06:00<26:37:23, 10.40it/s]
  0%|          | 3341/1000000 [06:00<28:24:59,  9.74it/s]
  0%|          | 3342/1000000 [06:00<28:38:35,  9.67it/s]
  0%|          | 3343/1000000 [06:01<29:02:35,  9.53it/s]
  0%|          | 3344/1000000 [06:01<29:36:50,  9.35it/s]
  0%|          | 3345/1000000 [06:01<29:31:48,  9.38it/s]
  0%|          | 3346/1000000 [06:01<31:46:41,  8.71it/s]
  0%|          | 3347/1000000 [06:01<31:29:26,  8.79it/s]
  0%|          | 3349/1000000 [06:01<29:51:49,  9.27it/s]
  0%|          | 3350/1000000 [06:01<32:46:04,  8.45it/s]
  0%|          | 3351/1000000 [06:01<33:48:25,  8.19it/s]
  0%|          | 3352/1000000 [06:02<33:17:11,  8.32it/s]
  0%|          | 3354/1000000 [06:02<31:45:16,  8.72it/s]
  0%|          | 3355/1000000 [06:02<33:30:05,  8.26it/s]
  0%|          | 3357/1000000 [06:02<30:19:36,  9.13it/s]
  0%|          | 3359/1000000 [06:02<29:11:47,  9.48it/s]
  0%|          | 3360/1000000 [06:02<29:12:34,  9.48it/s]
  0%|          | 3361/1000000 [06:03<29:47:27,  9.29it/s]
  0%|          | 3363/1000000 [06:03<27:57:43,  9.90it/s]
  0%|          | 3364/1000000 [06:03<28:31:42,  9.70it/s]
  0%|          | 3365/1000000 [06:03<29:26:32,  9.40it/s]
  0%|          | 3366/1000000 [06:03<29:06:17,  9.51it/s]
  0%|          | 3367/1000000 [06:03<30:51:55,  8.97it/s]
  0%|          | 3368/1000000 [06:03<30:39:02,  9.03it/s]
  0%|          | 3370/1000000 [06:04<28:32:56,  9.70it/s]
  0%|          | 3372/1000000 [06:04<29:18:05,  9.45it/s]
  0%|          | 3373/1000000 [06:04<29:07:23,  9.51it/s]
  0%|          | 3375/1000000 [06:04<27:45:53,  9.97it/s]
  0%|          | 3376/1000000 [06:04<28:50:38,  9.60it/s]
  0%|          | 3377/1000000 [06:04<29:08:07,  9.50it/s]
  0%|          | 3379/1000000 [06:04<29:31:20,  9.38it/s]
  0%|          | 3380/1000000 [06:05<29:21:47,  9.43it/s]
  0%|          | 3381/1000000 [06:05<30:46:24,  9.00it/s]
  0%|          | 3383/1000000 [06:05<29:23:08,  9.42it/s]
  0%|          | 3384/1000000 [06:05<29:40:16,  9.33it/s]
  0%|          | 3385/1000000 [06:05<30:17:22,  9.14it/s]
  0%|          | 3387/1000000 [06:05<27:48:15,  9.96it/s]
  0%|          | 3389/1000000 [06:05<27:13:39, 10.17it/s]
  0%|          | 3390/1000000 [06:06<27:56:13,  9.91it/s]
  0%|          | 3392/1000000 [06:06<26:38:39, 10.39it/s]
  0%|          | 3394/1000000 [06:06<29:18:23,  9.45it/s]
  0%|          | 3395/1000000 [06:06<30:06:16,  9.20it/s]
  0%|          | 3396/1000000 [06:06<30:24:35,  9.10it/s]
  0%|          | 3397/1000000 [06:06<30:12:05,  9.17it/s]
  0%|          | 3398/1000000 [06:06<29:58:45,  9.23it/s]
  0%|          | 3399/1000000 [06:07<29:51:41,  9.27it/s]
  0%|          | 3400/1000000 [06:07<30:21:17,  9.12it/s]
  0%|          | 3401/1000000 [06:07<30:12:49,  9.16it/s]
  0%|          | 3402/1000000 [06:07<30:46:48,  8.99it/s]
  0%|          | 3403/1000000 [06:07<30:56:52,  8.95it/s]
  0%|          | 3404/1000000 [06:07<30:13:15,  9.16it/s]
  0%|          | 3405/1000000 [06:07<30:06:41,  9.19it/s]
  0%|          | 3406/1000000 [06:07<31:36:04,  8.76it/s]
  0%|          | 3407/1000000 [06:07<30:43:18,  9.01it/s]
  0%|          | 3408/1000000 [06:08<33:10:21,  8.35it/s]
  0%|          | 3409/1000000 [06:08<31:53:26,  8.68it/s]
  0%|          | 3410/1000000 [06:08<31:43:26,  8.73it/s]
  0%|          | 3412/1000000 [06:08<29:10:59,  9.49it/s]
  0%|          | 3413/1000000 [06:08<29:02:59,  9.53it/s]
  0%|          | 3414/1000000 [06:08<29:59:37,  9.23it/s]
  0%|          | 3416/1000000 [06:08<28:24:52,  9.74it/s]
  0%|          | 3417/1000000 [06:09<29:56:29,  9.25it/s]
  0%|          | 3418/1000000 [06:09<31:37:50,  8.75it/s]
  0%|          | 3420/1000000 [06:09<30:29:59,  9.08it/s]
  0%|          | 3421/1000000 [06:09<29:51:47,  9.27it/s]
  0%|          | 3422/1000000 [06:09<29:50:39,  9.28it/s]
  0%|          | 3424/1000000 [06:09<27:42:28,  9.99it/s]
  0%|          | 3426/1000000 [06:09<27:13:51, 10.17it/s]
  0%|          | 3428/1000000 [06:10<27:22:34, 10.11it/s]
  0%|          | 3430/1000000 [06:10<27:47:16,  9.96it/s]
  0%|          | 3431/1000000 [06:10<28:09:54,  9.83it/s]
  0%|          | 3432/1000000 [06:10<29:02:38,  9.53it/s]
  0%|          | 3433/1000000 [06:10<30:04:10,  9.21it/s]
  0%|          | 3434/1000000 [06:10<30:36:29,  9.04it/s]
  0%|          | 3436/1000000 [06:11<29:04:31,  9.52it/s]
  0%|          | 3437/1000000 [06:11<29:24:40,  9.41it/s]
  0%|          | 3439/1000000 [06:11<28:26:30,  9.73it/s]
  0%|          | 3440/1000000 [06:11<29:15:52,  9.46it/s]
  0%|          | 3442/1000000 [06:11<28:48:07,  9.61it/s]
  0%|          | 3443/1000000 [06:11<29:10:29,  9.49it/s]
  0%|          | 3444/1000000 [06:11<29:01:09,  9.54it/s]
  0%|          | 3446/1000000 [06:12<28:25:33,  9.74it/s]
  0%|          | 3447/1000000 [06:12<29:45:43,  9.30it/s]
  0%|          | 3449/1000000 [06:12<28:26:15,  9.73it/s]
  0%|          | 3450/1000000 [06:12<28:52:31,  9.59it/s]
  0%|          | 3452/1000000 [06:12<28:13:03,  9.81it/s]
  0%|          | 3453/1000000 [06:12<28:42:36,  9.64it/s]
  0%|          | 3455/1000000 [06:12<27:14:17, 10.16it/s]
  0%|          | 3456/1000000 [06:13<27:56:33,  9.91it/s]
  0%|          | 3457/1000000 [06:13<28:32:10,  9.70it/s]
  0%|          | 3458/1000000 [06:13<30:09:12,  9.18it/s]
  0%|          | 3459/1000000 [06:13<33:48:57,  8.19it/s]
  0%|          | 3460/1000000 [06:13<34:10:04,  8.10it/s]
  0%|          | 3461/1000000 [06:13<32:49:24,  8.43it/s]
  0%|          | 3462/1000000 [06:13<34:18:46,  8.07it/s]
  0%|          | 3463/1000000 [06:13<33:28:22,  8.27it/s]
  0%|          | 3464/1000000 [06:14<32:37:39,  8.48it/s]
  0%|          | 3465/1000000 [06:14<34:05:45,  8.12it/s]
  0%|          | 3467/1000000 [06:14<30:27:29,  9.09it/s]
  0%|          | 3468/1000000 [06:14<31:12:18,  8.87it/s]
  0%|          | 3469/1000000 [06:14<31:13:12,  8.87it/s]
  0%|          | 3470/1000000 [06:14<32:54:44,  8.41it/s]
  0%|          | 3471/1000000 [06:14<32:04:59,  8.63it/s]
  0%|          | 3472/1000000 [06:14<32:12:15,  8.60it/s]
  0%|          | 3474/1000000 [06:15<30:10:02,  9.18it/s]
  0%|          | 3475/1000000 [06:15<30:15:10,  9.15it/s]
  0%|          | 3477/1000000 [06:15<30:17:10,  9.14it/s]
  0%|          | 3479/1000000 [06:15<28:32:24,  9.70it/s]
  0%|          | 3480/1000000 [06:15<30:06:12,  9.20it/s]
  0%|          | 3482/1000000 [06:16<30:28:33,  9.08it/s]
  0%|          | 3483/1000000 [06:16<31:55:01,  8.67it/s]
  0%|          | 3484/1000000 [06:16<31:59:43,  8.65it/s]
  0%|          | 3486/1000000 [06:16<29:44:07,  9.31it/s]
  0%|          | 3488/1000000 [06:16<28:43:26,  9.64it/s]
  0%|          | 3489/1000000 [06:16<30:28:13,  9.08it/s]
  0%|          | 3491/1000000 [06:17<29:04:20,  9.52it/s]
  0%|          | 3492/1000000 [06:17<29:01:00,  9.54it/s]
  0%|          | 3494/1000000 [06:17<29:07:01,  9.51it/s]
  0%|          | 3496/1000000 [06:17<31:38:27,  8.75it/s]
  0%|          | 3497/1000000 [06:17<35:14:17,  7.86it/s]
  0%|          | 3498/1000000 [06:17<34:12:31,  8.09it/s]
  0%|          | 3499/1000000 [06:18<34:24:34,  8.04it/s]
  0%|          | 3500/1000000 [06:18<33:15:56,  8.32it/s]
  0%|          | 3501/1000000 [06:18<33:36:39,  8.24it/s]
  0%|          | 3502/1000000 [06:18<35:11:40,  7.86it/s]
  0%|          | 3503/1000000 [06:18<35:18:07,  7.84it/s]
  0%|          | 3504/1000000 [06:18<35:07:05,  7.88it/s]
  0%|          | 3505/1000000 [06:18<35:16:37,  7.85it/s]
  0%|          | 3506/1000000 [06:18<36:10:59,  7.65it/s]
  0%|          | 3507/1000000 [06:19<37:40:30,  7.35it/s]
  0%|          | 3508/1000000 [06:19<34:46:15,  7.96it/s]
  0%|          | 3510/1000000 [06:19<31:57:05,  8.66it/s]
  0%|          | 3512/1000000 [06:19<29:30:09,  9.38it/s]
  0%|          | 3513/1000000 [06:19<30:19:07,  9.13it/s]
  0%|          | 3515/1000000 [06:19<31:03:21,  8.91it/s]
  0%|          | 3516/1000000 [06:20<32:19:31,  8.56it/s]
  0%|          | 3518/1000000 [06:20<31:09:08,  8.89it/s]
  0%|          | 3519/1000000 [06:20<31:24:27,  8.81it/s]
  0%|          | 3520/1000000 [06:20<31:51:58,  8.69it/s]
  0%|          | 3521/1000000 [06:20<31:24:28,  8.81it/s]
  0%|          | 3522/1000000 [06:20<32:18:00,  8.57it/s]
  0%|          | 3523/1000000 [06:20<33:01:42,  8.38it/s]
  0%|          | 3524/1000000 [06:20<32:55:22,  8.41it/s]
  0%|          | 3525/1000000 [06:21<31:47:55,  8.70it/s]
  0%|          | 3526/1000000 [06:21<31:06:10,  8.90it/s]
  0%|          | 3527/1000000 [06:21<30:51:14,  8.97it/s]
  0%|          | 3528/1000000 [06:21<30:21:58,  9.12it/s]
  0%|          | 3529/1000000 [06:21<31:00:27,  8.93it/s]
  0%|          | 3530/1000000 [06:21<31:10:41,  8.88it/s]
  0%|          | 3532/1000000 [06:21<29:12:04,  9.48it/s]
  0%|          | 3533/1000000 [06:21<29:13:43,  9.47it/s]
  0%|          | 3534/1000000 [06:22<29:17:06,  9.45it/s]
  0%|          | 3535/1000000 [06:22<30:02:13,  9.22it/s]
  0%|          | 3536/1000000 [06:22<29:52:27,  9.27it/s]
  0%|          | 3538/1000000 [06:22<29:57:08,  9.24it/s]
  0%|          | 3539/1000000 [06:22<32:39:58,  8.47it/s]
  0%|          | 3540/1000000 [06:22<31:56:50,  8.66it/s]
  0%|          | 3541/1000000 [06:22<32:05:28,  8.63it/s]
  0%|          | 3542/1000000 [06:22<30:55:02,  8.95it/s]
  0%|          | 3543/1000000 [06:23<30:17:51,  9.14it/s]
  0%|          | 3544/1000000 [06:23<29:36:46,  9.35it/s]
  0%|          | 3545/1000000 [06:23<30:33:41,  9.06it/s]
  0%|          | 3546/1000000 [06:23<30:52:29,  8.96it/s]
  0%|          | 3548/1000000 [06:23<29:27:33,  9.40it/s]
  0%|          | 3549/1000000 [06:23<30:28:55,  9.08it/s]
  0%|          | 3550/1000000 [06:23<30:02:22,  9.21it/s]
  0%|          | 3551/1000000 [06:23<30:49:38,  8.98it/s]
  0%|          | 3553/1000000 [06:24<30:35:52,  9.05it/s]
  0%|          | 3554/1000000 [06:24<30:30:13,  9.07it/s]
  0%|          | 3556/1000000 [06:24<28:24:58,  9.74it/s]
  0%|          | 3557/1000000 [06:24<30:23:35,  9.11it/s]
  0%|          | 3559/1000000 [06:24<29:30:22,  9.38it/s]
  0%|          | 3560/1000000 [06:24<29:47:14,  9.29it/s]
  0%|          | 3561/1000000 [06:25<30:14:46,  9.15it/s]
  0%|          | 3563/1000000 [06:25<28:31:37,  9.70it/s]
  0%|          | 3565/1000000 [06:25<27:16:59, 10.14it/s]
  0%|          | 3567/1000000 [06:25<27:42:50,  9.99it/s]
  0%|          | 3569/1000000 [06:25<27:03:02, 10.23it/s]
  0%|          | 3571/1000000 [06:25<28:02:52,  9.87it/s]
  0%|          | 3573/1000000 [06:26<28:00:59,  9.88it/s]
  0%|          | 3574/1000000 [06:26<28:03:52,  9.86it/s]
  0%|          | 3576/1000000 [06:26<28:02:04,  9.87it/s]
  0%|          | 3577/1000000 [06:26<29:17:51,  9.45it/s]
  0%|          | 3579/1000000 [06:26<28:46:50,  9.62it/s]
  0%|          | 3580/1000000 [06:26<30:11:40,  9.17it/s]
  0%|          | 3582/1000000 [06:27<28:41:16,  9.65it/s]
  0%|          | 3583/1000000 [06:27<30:12:58,  9.16it/s]
  0%|          | 3584/1000000 [06:27<29:45:51,  9.30it/s]
  0%|          | 3585/1000000 [06:27<29:43:41,  9.31it/s]
  0%|          | 3587/1000000 [06:27<29:56:33,  9.24it/s]
  0%|          | 3588/1000000 [06:27<30:02:24,  9.21it/s]
  0%|          | 3589/1000000 [06:27<30:30:08,  9.07it/s]
  0%|          | 3590/1000000 [06:28<32:51:14,  8.42it/s]
  0%|          | 3591/1000000 [06:28<33:22:24,  8.29it/s]
  0%|          | 3592/1000000 [06:28<35:16:58,  7.84it/s]
  0%|          | 3593/1000000 [06:28<36:31:13,  7.58it/s]
  0%|          | 3594/1000000 [06:28<36:17:52,  7.63it/s]
  0%|          | 3595/1000000 [06:28<36:10:48,  7.65it/s]
  0%|          | 3596/1000000 [06:28<34:14:42,  8.08it/s]
  0%|          | 3598/1000000 [06:29<30:39:55,  9.03it/s]
  0%|          | 3599/1000000 [06:29<29:58:07,  9.24it/s]
  0%|          | 3600/1000000 [06:29<29:31:47,  9.37it/s]
  0%|          | 3602/1000000 [06:29<28:06:33,  9.85it/s]
  0%|          | 3603/1000000 [06:29<29:58:01,  9.24it/s]
  0%|          | 3604/1000000 [06:29<32:25:35,  8.54it/s]
  0%|          | 3605/1000000 [06:29<31:24:34,  8.81it/s]
  0%|          | 3606/1000000 [06:29<30:46:53,  8.99it/s]
  0%|          | 3607/1000000 [06:30<31:17:46,  8.84it/s]
  0%|          | 3608/1000000 [06:30<30:29:06,  9.08it/s]
  0%|          | 3609/1000000 [06:30<30:11:17,  9.17it/s]
  0%|          | 3610/1000000 [06:30<30:57:40,  8.94it/s]
  0%|          | 3612/1000000 [06:30<28:45:16,  9.63it/s]
  0%|          | 3613/1000000 [06:30<29:26:52,  9.40it/s]
  0%|          | 3615/1000000 [06:30<27:26:42, 10.08it/s]
  0%|          | 3616/1000000 [06:30<28:26:25,  9.73it/s]
  0%|          | 3618/1000000 [06:31<28:20:35,  9.77it/s]
  0%|          | 3619/1000000 [06:31<28:15:48,  9.79it/s]
  0%|          | 3620/1000000 [06:31<28:39:43,  9.66it/s]
  0%|          | 3621/1000000 [06:31<30:00:28,  9.22it/s]
  0%|          | 3622/1000000 [06:31<29:27:30,  9.40it/s]
  0%|          | 3624/1000000 [06:31<29:10:49,  9.48it/s]
  0%|          | 3626/1000000 [06:32<30:10:32,  9.17it/s]
  0%|          | 3627/1000000 [06:32<32:52:16,  8.42it/s]
  0%|          | 3628/1000000 [06:32<33:07:36,  8.35it/s]
  0%|          | 3629/1000000 [06:32<32:29:28,  8.52it/s]
  0%|          | 3631/1000000 [06:32<30:30:35,  9.07it/s]
  0%|          | 3632/1000000 [06:32<30:33:15,  9.06it/s]
  0%|          | 3633/1000000 [06:32<34:10:31,  8.10it/s]
  0%|          | 3634/1000000 [06:32<33:10:45,  8.34it/s]
  0%|          | 3636/1000000 [06:33<30:29:17,  9.08it/s]
  0%|          | 3638/1000000 [06:33<30:07:18,  9.19it/s]
  0%|          | 3639/1000000 [06:33<30:16:00,  9.14it/s]
  0%|          | 3640/1000000 [06:33<31:58:12,  8.66it/s]
  0%|          | 3642/1000000 [06:33<29:31:49,  9.37it/s]
  0%|          | 3644/1000000 [06:34<29:37:12,  9.34it/s]
  0%|          | 3646/1000000 [06:34<28:49:12,  9.60it/s]
  0%|          | 3647/1000000 [06:34<29:38:28,  9.34it/s]
  0%|          | 3648/1000000 [06:34<29:40:00,  9.33it/s]
  0%|          | 3649/1000000 [06:34<29:36:57,  9.35it/s]
  0%|          | 3650/1000000 [06:34<30:03:44,  9.21it/s]
  0%|          | 3651/1000000 [06:34<30:04:47,  9.20it/s]
  0%|          | 3652/1000000 [06:34<31:19:00,  8.84it/s]
  0%|          | 3653/1000000 [06:35<30:17:52,  9.13it/s]
  0%|          | 3655/1000000 [06:35<29:04:32,  9.52it/s]
  0%|          | 3657/1000000 [06:35<27:39:05, 10.01it/s]
  0%|          | 3659/1000000 [06:35<27:38:57, 10.01it/s]
  0%|          | 3660/1000000 [06:35<28:55:59,  9.57it/s]
  0%|          | 3662/1000000 [06:35<28:02:19,  9.87it/s]
  0%|          | 3664/1000000 [06:36<28:42:52,  9.64it/s]
  0%|          | 3665/1000000 [06:36<29:22:23,  9.42it/s]
  0%|          | 3666/1000000 [06:36<29:55:47,  9.25it/s]
  0%|          | 3667/1000000 [06:36<33:28:35,  8.27it/s]
  0%|          | 3668/1000000 [06:36<32:24:03,  8.54it/s]
  0%|          | 3669/1000000 [06:36<31:52:05,  8.68it/s]
  0%|          | 3671/1000000 [06:36<30:38:21,  9.03it/s]
  0%|          | 3672/1000000 [06:37<30:41:45,  9.02it/s]
  0%|          | 3673/1000000 [06:37<30:26:13,  9.09it/s]
  0%|          | 3675/1000000 [06:37<29:27:15,  9.40it/s]
  0%|          | 3676/1000000 [06:37<29:51:07,  9.27it/s]
  0%|          | 3677/1000000 [06:37<30:19:44,  9.13it/s]
  0%|          | 3678/1000000 [06:37<30:50:38,  8.97it/s]
  0%|          | 3679/1000000 [06:37<30:16:52,  9.14it/s]
  0%|          | 3680/1000000 [06:37<29:51:47,  9.27it/s]
  0%|          | 3681/1000000 [06:38<30:14:52,  9.15it/s]
  0%|          | 3682/1000000 [06:38<31:44:15,  8.72it/s]
  0%|          | 3683/1000000 [06:38<31:57:19,  8.66it/s]
  0%|          | 3684/1000000 [06:38<30:54:38,  8.95it/s]
  0%|          | 3686/1000000 [06:38<29:13:57,  9.47it/s]
  0%|          | 3688/1000000 [06:38<28:54:52,  9.57it/s]
  0%|          | 3690/1000000 [06:39<30:19:59,  9.12it/s]
  0%|          | 3692/1000000 [06:39<29:45:44,  9.30it/s]
  0%|          | 3694/1000000 [06:39<28:24:56,  9.74it/s]
  0%|          | 3696/1000000 [06:39<29:01:16,  9.54it/s]
  0%|          | 3697/1000000 [06:39<29:41:34,  9.32it/s]
  0%|          | 3698/1000000 [06:39<30:46:04,  8.99it/s]
  0%|          | 3700/1000000 [06:40<28:50:39,  9.59it/s]
  0%|          | 3702/1000000 [06:40<28:25:00,  9.74it/s]
  0%|          | 3703/1000000 [06:40<28:46:59,  9.61it/s]
  0%|          | 3705/1000000 [06:40<27:56:18,  9.91it/s]
  0%|          | 3706/1000000 [06:40<28:08:03,  9.84it/s]
  0%|          | 3707/1000000 [06:40<33:31:56,  8.25it/s]
  0%|          | 3709/1000000 [06:41<31:09:26,  8.88it/s]
  0%|          | 3711/1000000 [06:41<29:46:41,  9.29it/s]
  0%|          | 3713/1000000 [06:41<30:53:21,  8.96it/s]
  0%|          | 3714/1000000 [06:41<31:48:55,  8.70it/s]
  0%|          | 3715/1000000 [06:41<31:41:29,  8.73it/s]
  0%|          | 3716/1000000 [06:41<32:56:36,  8.40it/s]
  0%|          | 3717/1000000 [06:42<33:19:43,  8.30it/s]
  0%|          | 3719/1000000 [06:42<32:54:08,  8.41it/s]
  0%|          | 3720/1000000 [06:42<33:09:24,  8.35it/s]
  0%|          | 3722/1000000 [06:42<29:22:32,  9.42it/s]
  0%|          | 3724/1000000 [06:42<29:07:17,  9.50it/s]
  0%|          | 3726/1000000 [06:42<29:16:14,  9.45it/s]
  0%|          | 3727/1000000 [06:43<30:43:26,  9.01it/s]
  0%|          | 3729/1000000 [06:43<29:25:03,  9.41it/s]
  0%|          | 3730/1000000 [06:43<30:04:58,  9.20it/s]
  0%|          | 3731/1000000 [06:43<30:08:32,  9.18it/s]
  0%|          | 3732/1000000 [06:43<29:34:06,  9.36it/s]
  0%|          | 3733/1000000 [06:43<31:04:53,  8.90it/s]
  0%|          | 3734/1000000 [06:43<31:41:47,  8.73it/s]
  0%|          | 3735/1000000 [06:43<32:25:47,  8.53it/s]
  0%|          | 3736/1000000 [06:44<32:57:14,  8.40it/s]
  0%|          | 3738/1000000 [06:44<31:41:55,  8.73it/s]
  0%|          | 3739/1000000 [06:44<31:55:33,  8.67it/s]
  0%|          | 3740/1000000 [06:44<35:12:23,  7.86it/s]
  0%|          | 3741/1000000 [06:44<33:52:33,  8.17it/s]
  0%|          | 3743/1000000 [06:44<30:57:52,  8.94it/s]
  0%|          | 3744/1000000 [06:45<30:29:06,  9.08it/s]
  0%|          | 3745/1000000 [06:45<31:16:13,  8.85it/s]
  0%|          | 3746/1000000 [06:45<35:00:10,  7.91it/s]
  0%|          | 3747/1000000 [06:45<34:29:06,  8.02it/s]
  0%|          | 3749/1000000 [06:45<32:47:36,  8.44it/s]
  0%|          | 3750/1000000 [06:45<31:46:15,  8.71it/s]
  0%|          | 3751/1000000 [06:45<30:49:47,  8.98it/s]
  0%|          | 3752/1000000 [06:45<30:05:43,  9.20it/s]
  0%|          | 3753/1000000 [06:46<29:41:45,  9.32it/s]
  0%|          | 3754/1000000 [06:46<30:02:13,  9.21it/s]
  0%|          | 3755/1000000 [06:46<30:25:08,  9.10it/s]
  0%|          | 3757/1000000 [06:46<29:04:52,  9.52it/s]
  0%|          | 3758/1000000 [06:46<31:03:14,  8.91it/s]
  0%|          | 3760/1000000 [06:46<28:45:59,  9.62it/s]
  0%|          | 3761/1000000 [06:46<29:35:48,  9.35it/s]
  0%|          | 3763/1000000 [06:47<29:42:22,  9.32it/s]
  0%|          | 3764/1000000 [06:47<29:37:03,  9.34it/s]
  0%|          | 3765/1000000 [06:47<29:11:00,  9.48it/s]
  0%|          | 3767/1000000 [06:47<30:01:47,  9.22it/s]
  0%|          | 3768/1000000 [06:47<29:53:26,  9.26it/s]
  0%|          | 3770/1000000 [06:47<29:55:50,  9.25it/s]
  0%|          | 3771/1000000 [06:48<32:55:40,  8.40it/s]
  0%|          | 3773/1000000 [06:48<29:34:53,  9.35it/s]
  0%|          | 3774/1000000 [06:48<29:22:47,  9.42it/s]
  0%|          | 3776/1000000 [06:48<27:34:49, 10.03it/s]
  0%|          | 3777/1000000 [06:48<28:36:51,  9.67it/s]
  0%|          | 3778/1000000 [06:48<28:24:55,  9.74it/s]
  0%|          | 3779/1000000 [06:48<28:21:33,  9.76it/s]
  0%|          | 3781/1000000 [06:49<27:31:02, 10.06it/s]
  0%|          | 3782/1000000 [06:49<27:39:28, 10.01it/s]
  0%|          | 3783/1000000 [06:49<30:17:07,  9.14it/s]
  0%|          | 3784/1000000 [06:49<31:42:53,  8.73it/s]
  0%|          | 3785/1000000 [06:49<32:44:59,  8.45it/s]
  0%|          | 3787/1000000 [06:49<29:50:23,  9.27it/s]
  0%|          | 3789/1000000 [06:49<29:27:17,  9.39it/s]
  0%|          | 3790/1000000 [06:50<30:45:56,  8.99it/s]
  0%|          | 3791/1000000 [06:50<30:11:37,  9.16it/s]
  0%|          | 3793/1000000 [06:50<30:24:24,  9.10it/s]
  0%|          | 3794/1000000 [06:50<31:10:11,  8.88it/s]
  0%|          | 3795/1000000 [06:50<32:45:24,  8.45it/s]
  0%|          | 3796/1000000 [06:50<32:31:44,  8.51it/s]
  0%|          | 3797/1000000 [06:50<31:57:46,  8.66it/s]
  0%|          | 3798/1000000 [06:50<32:07:57,  8.61it/s]
  0%|          | 3799/1000000 [06:51<32:38:19,  8.48it/s]
  0%|          | 3800/1000000 [06:51<32:58:32,  8.39it/s]
  0%|          | 3801/1000000 [06:51<34:26:56,  8.03it/s]
  0%|          | 3803/1000000 [06:51<31:40:00,  8.74it/s]
  0%|          | 3805/1000000 [06:51<28:55:49,  9.57it/s]
  0%|          | 3806/1000000 [06:51<30:15:28,  9.15it/s]
  0%|          | 3807/1000000 [06:51<29:52:44,  9.26it/s]
  0%|          | 3808/1000000 [06:52<29:33:39,  9.36it/s]
  0%|          | 3809/1000000 [06:52<29:28:18,  9.39it/s]
  0%|          | 3810/1000000 [06:52<29:52:55,  9.26it/s]
  0%|          | 3811/1000000 [06:52<29:17:19,  9.45it/s]
  0%|          | 3812/1000000 [06:52<28:57:08,  9.56it/s]
  0%|          | 3814/1000000 [06:52<27:57:00,  9.90it/s]
  0%|          | 3816/1000000 [06:52<27:46:47,  9.96it/s]
  0%|          | 3817/1000000 [06:52<28:00:49,  9.88it/s]
  0%|          | 3819/1000000 [06:53<27:18:47, 10.13it/s]
  0%|          | 3821/1000000 [06:53<27:31:29, 10.05it/s]
  0%|          | 3822/1000000 [06:53<28:27:30,  9.72it/s]
  0%|          | 3823/1000000 [06:53<28:56:39,  9.56it/s]
  0%|          | 3824/1000000 [06:53<29:35:10,  9.35it/s]
  0%|          | 3825/1000000 [06:53<29:38:07,  9.34it/s]
  0%|          | 3827/1000000 [06:54<28:39:22,  9.66it/s]
  0%|          | 3828/1000000 [06:54<30:53:01,  8.96it/s]
  0%|          | 3830/1000000 [06:54<29:28:35,  9.39it/s]
  0%|          | 3831/1000000 [06:54<29:45:39,  9.30it/s]
  0%|          | 3832/1000000 [06:54<30:03:03,  9.21it/s]
  0%|          | 3834/1000000 [06:54<28:11:51,  9.81it/s]
  0%|          | 3835/1000000 [06:54<28:04:54,  9.85it/s]
  0%|          | 3836/1000000 [06:54<29:19:53,  9.43it/s]
  0%|          | 3837/1000000 [06:55<30:41:46,  9.01it/s]
  0%|          | 3839/1000000 [06:55<29:06:36,  9.51it/s]
  0%|          | 3840/1000000 [06:55<29:08:07,  9.50it/s]
  0%|          | 3841/1000000 [06:55<30:34:13,  9.05it/s]
  0%|          | 3843/1000000 [06:55<28:55:17,  9.57it/s]
  0%|          | 3844/1000000 [06:55<29:28:39,  9.39it/s]
  0%|          | 3845/1000000 [06:55<31:15:29,  8.85it/s]
  0%|          | 3846/1000000 [06:56<32:15:46,  8.58it/s]
  0%|          | 3847/1000000 [06:56<33:31:03,  8.26it/s]
  0%|          | 3849/1000000 [06:56<30:44:48,  9.00it/s]
  0%|          | 3851/1000000 [06:56<28:49:38,  9.60it/s]
  0%|          | 3852/1000000 [06:56<28:51:56,  9.59it/s]
  0%|          | 3853/1000000 [06:56<30:19:49,  9.12it/s]
  0%|          | 3854/1000000 [06:56<32:35:10,  8.49it/s]
  0%|          | 3856/1000000 [06:57<30:09:39,  9.17it/s]
  0%|          | 3857/1000000 [06:57<32:17:51,  8.57it/s]
  0%|          | 3858/1000000 [06:57<32:01:04,  8.64it/s]
  0%|          | 3859/1000000 [06:57<31:23:29,  8.81it/s]
  0%|          | 3860/1000000 [06:57<30:38:07,  9.03it/s]
  0%|          | 3861/1000000 [06:57<30:21:36,  9.11it/s]
  0%|          | 3862/1000000 [06:57<29:37:36,  9.34it/s]
  0%|          | 3863/1000000 [06:57<30:46:11,  8.99it/s]
  0%|          | 3865/1000000 [06:58<28:56:24,  9.56it/s]
  0%|          | 3866/1000000 [06:58<28:46:42,  9.61it/s]
  0%|          | 3867/1000000 [06:58<30:24:53,  9.10it/s]
  0%|          | 3869/1000000 [06:58<29:05:57,  9.51it/s]
  0%|          | 3871/1000000 [06:58<28:10:34,  9.82it/s]
  0%|          | 3873/1000000 [06:58<27:09:28, 10.19it/s]
  0%|          | 3875/1000000 [06:59<28:34:16,  9.68it/s]
  0%|          | 3876/1000000 [06:59<28:55:44,  9.56it/s]
  0%|          | 3878/1000000 [06:59<30:37:39,  9.03it/s]
  0%|          | 3880/1000000 [06:59<29:02:44,  9.53it/s]
  0%|          | 3881/1000000 [06:59<28:53:17,  9.58it/s]
  0%|          | 3882/1000000 [06:59<29:15:55,  9.45it/s]
  0%|          | 3884/1000000 [07:00<30:53:25,  8.96it/s]
  0%|          | 3885/1000000 [07:00<32:15:36,  8.58it/s]
  0%|          | 3886/1000000 [07:00<32:44:03,  8.45it/s]
  0%|          | 3887/1000000 [07:00<33:39:46,  8.22it/s]
  0%|          | 3888/1000000 [07:00<33:07:23,  8.35it/s]
  0%|          | 3889/1000000 [07:00<33:28:24,  8.27it/s]
  0%|          | 3890/1000000 [07:00<32:48:34,  8.43it/s]
  0%|          | 3891/1000000 [07:01<36:31:34,  7.58it/s]
  0%|          | 3892/1000000 [07:01<34:38:23,  7.99it/s]
  0%|          | 3893/1000000 [07:01<34:16:44,  8.07it/s]
  0%|          | 3895/1000000 [07:01<32:40:14,  8.47it/s]
  0%|          | 3896/1000000 [07:01<31:38:22,  8.75it/s]
  0%|          | 3897/1000000 [07:01<31:27:09,  8.80it/s]
  0%|          | 3898/1000000 [07:01<33:38:16,  8.23it/s]
  0%|          | 3899/1000000 [07:02<34:03:05,  8.13it/s]
  0%|          | 3900/1000000 [07:02<32:45:39,  8.45it/s]
  0%|          | 3901/1000000 [07:02<32:31:02,  8.51it/s]
  0%|          | 3902/1000000 [07:02<31:45:50,  8.71it/s]
  0%|          | 3903/1000000 [07:02<31:50:19,  8.69it/s]
  0%|          | 3904/1000000 [07:02<33:42:36,  8.21it/s]
  0%|          | 3905/1000000 [07:02<35:07:30,  7.88it/s]
  0%|          | 3906/1000000 [07:02<33:36:55,  8.23it/s]
  0%|          | 3907/1000000 [07:03<36:07:50,  7.66it/s]
  0%|          | 3908/1000000 [07:03<33:59:35,  8.14it/s]
  0%|          | 3909/1000000 [07:03<32:10:38,  8.60it/s]
  0%|          | 3910/1000000 [07:03<34:38:04,  7.99it/s]
  0%|          | 3911/1000000 [07:03<35:20:21,  7.83it/s]
  0%|          | 3912/1000000 [07:03<34:33:20,  8.01it/s]
  0%|          | 3913/1000000 [07:03<33:14:41,  8.32it/s]
  0%|          | 3914/1000000 [07:03<31:49:03,  8.70it/s]
  0%|          | 3915/1000000 [07:03<32:10:54,  8.60it/s]
  0%|          | 3916/1000000 [07:04<31:12:58,  8.86it/s]
  0%|          | 3918/1000000 [07:04<31:00:02,  8.93it/s]
  0%|          | 3919/1000000 [07:04<31:31:11,  8.78it/s]
  0%|          | 3920/1000000 [07:04<30:54:00,  8.95it/s]
  0%|          | 3921/1000000 [07:04<31:49:16,  8.70it/s]
  0%|          | 3922/1000000 [07:04<33:59:21,  8.14it/s]
  0%|          | 3923/1000000 [07:04<35:31:13,  7.79it/s]
  0%|          | 3925/1000000 [07:05<32:29:28,  8.52it/s]
  0%|          | 3926/1000000 [07:05<32:10:01,  8.60it/s]
  0%|          | 3927/1000000 [07:05<31:08:46,  8.88it/s]
  0%|          | 3928/1000000 [07:05<30:57:45,  8.94it/s]
  0%|          | 3929/1000000 [07:05<30:55:50,  8.95it/s]
  0%|          | 3930/1000000 [07:05<32:19:27,  8.56it/s]
  0%|          | 3931/1000000 [07:05<31:16:43,  8.85it/s]
  0%|          | 3933/1000000 [07:05<29:51:35,  9.27it/s]
  0%|          | 3934/1000000 [07:06<29:52:47,  9.26it/s]
  0%|          | 3935/1000000 [07:06<30:09:42,  9.17it/s]
  0%|          | 3936/1000000 [07:06<29:41:51,  9.32it/s]
  0%|          | 3937/1000000 [07:06<29:28:40,  9.39it/s]
  0%|          | 3939/1000000 [07:06<28:51:16,  9.59it/s]
  0%|          | 3941/1000000 [07:06<28:51:38,  9.59it/s]
  0%|          | 3943/1000000 [07:06<27:04:29, 10.22it/s]
  0%|          | 3945/1000000 [07:07<27:05:49, 10.21it/s]
  0%|          | 3947/1000000 [07:07<29:04:41,  9.52it/s]
  0%|          | 3948/1000000 [07:07<28:50:24,  9.59it/s]
  0%|          | 3950/1000000 [07:07<28:03:14,  9.86it/s]
  0%|          | 3951/1000000 [07:07<28:17:27,  9.78it/s]
  0%|          | 3953/1000000 [07:08<28:19:04,  9.77it/s]
  0%|          | 3954/1000000 [07:08<28:47:59,  9.61it/s]
  0%|          | 3956/1000000 [07:08<27:41:38,  9.99it/s]
  0%|          | 3957/1000000 [07:08<27:41:45,  9.99it/s]
  0%|          | 3959/1000000 [07:08<27:15:59, 10.15it/s]
  0%|          | 3961/1000000 [07:08<27:31:44, 10.05it/s]
  0%|          | 3963/1000000 [07:09<27:43:28,  9.98it/s]
  0%|          | 3965/1000000 [07:09<27:51:24,  9.93it/s]
  0%|          | 3967/1000000 [07:09<27:26:06, 10.08it/s]
  0%|          | 3969/1000000 [07:09<28:21:34,  9.76it/s]
  0%|          | 3970/1000000 [07:09<28:37:26,  9.67it/s]
  0%|          | 3972/1000000 [07:09<28:14:49,  9.79it/s]
  0%|          | 3974/1000000 [07:10<27:33:58, 10.04it/s]
  0%|          | 3976/1000000 [07:10<27:40:22, 10.00it/s]
  0%|          | 3978/1000000 [07:10<27:02:59, 10.23it/s]
  0%|          | 3980/1000000 [07:10<27:11:03, 10.18it/s]
  0%|          | 3982/1000000 [07:10<27:16:34, 10.14it/s]
  0%|          | 3984/1000000 [07:11<27:45:48,  9.97it/s]
  0%|          | 3985/1000000 [07:11<29:02:00,  9.53it/s]
  0%|          | 3987/1000000 [07:11<28:28:24,  9.72it/s]
  0%|          | 3988/1000000 [07:11<28:28:08,  9.72it/s]
  0%|          | 3990/1000000 [07:11<27:29:02, 10.07it/s]
  0%|          | 3991/1000000 [07:11<29:17:30,  9.45it/s]
  0%|          | 3992/1000000 [07:11<29:56:31,  9.24it/s]
  0%|          | 3993/1000000 [07:12<31:47:20,  8.70it/s]
  0%|          | 3994/1000000 [07:12<30:46:28,  8.99it/s]
  0%|          | 3995/1000000 [07:12<30:07:44,  9.18it/s]
  0%|          | 3996/1000000 [07:12<29:38:46,  9.33it/s]
  0%|          | 3997/1000000 [07:12<30:24:58,  9.10it/s]
  0%|          | 3998/1000000 [07:12<29:50:43,  9.27it/s]
  0%|          | 4000/1000000 [07:12<28:53:28,  9.58it/s]
  0%|          | 4002/1000000 [07:13<27:45:45,  9.97it/s]
  0%|          | 4004/1000000 [07:13<28:04:46,  9.85it/s]
  0%|          | 4005/1000000 [07:13<28:16:50,  9.78it/s]
  0%|          | 4007/1000000 [07:13<28:13:52,  9.80it/s]
  0%|          | 4008/1000000 [07:13<29:02:57,  9.52it/s]
  0%|          | 4009/1000000 [07:13<29:17:27,  9.45it/s]
  0%|          | 4010/1000000 [07:13<29:13:52,  9.46it/s]
  0%|          | 4011/1000000 [07:13<29:19:54,  9.43it/s]
  0%|          | 4013/1000000 [07:14<27:51:41,  9.93it/s]
  0%|          | 4014/1000000 [07:14<29:02:57,  9.52it/s]
  0%|          | 4015/1000000 [07:14<28:44:39,  9.62it/s]
  0%|          | 4017/1000000 [07:14<29:31:39,  9.37it/s]
  0%|          | 4018/1000000 [07:14<29:38:22,  9.33it/s]
  0%|          | 4019/1000000 [07:14<31:33:55,  8.76it/s]
  0%|          | 4021/1000000 [07:15<30:11:56,  9.16it/s]
  0%|          | 4022/1000000 [07:15<30:38:00,  9.03it/s]
  0%|          | 4023/1000000 [07:15<30:47:44,  8.98it/s]
  0%|          | 4024/1000000 [07:15<30:33:16,  9.05it/s]
  0%|          | 4025/1000000 [07:15<31:26:02,  8.80it/s]
  0%|          | 4027/1000000 [07:15<29:21:12,  9.43it/s]
  0%|          | 4029/1000000 [07:15<29:17:52,  9.44it/s]
  0%|          | 4030/1000000 [07:16<31:49:38,  8.69it/s]
  0%|          | 4031/1000000 [07:16<32:52:51,  8.41it/s]
  0%|          | 4032/1000000 [07:16<34:09:24,  8.10it/s]
  0%|          | 4033/1000000 [07:16<34:26:32,  8.03it/s]
  0%|          | 4034/1000000 [07:16<33:30:39,  8.26it/s]
  0%|          | 4035/1000000 [07:16<35:26:13,  7.81it/s]
  0%|          | 4037/1000000 [07:16<30:42:49,  9.01it/s]
  0%|          | 4039/1000000 [07:17<28:31:05,  9.70it/s]
  0%|          | 4041/1000000 [07:17<27:21:13, 10.11it/s]
  0%|          | 4042/1000000 [07:17<28:03:27,  9.86it/s]
  0%|          | 4043/1000000 [07:17<28:29:42,  9.71it/s]
  0%|          | 4045/1000000 [07:17<28:42:44,  9.64it/s]
  0%|          | 4047/1000000 [07:17<28:32:52,  9.69it/s]
  0%|          | 4048/1000000 [07:18<28:23:48,  9.74it/s]
  0%|          | 4049/1000000 [07:18<30:08:28,  9.18it/s]
  0%|          | 4051/1000000 [07:18<29:08:04,  9.50it/s]
  0%|          | 4052/1000000 [07:18<28:55:21,  9.57it/s]
  0%|          | 4054/1000000 [07:18<29:48:06,  9.28it/s]
  0%|          | 4055/1000000 [07:18<30:00:35,  9.22it/s]
  0%|          | 4056/1000000 [07:18<30:06:24,  9.19it/s]
  0%|          | 4057/1000000 [07:18<29:40:03,  9.33it/s]
  0%|          | 4058/1000000 [07:19<30:42:29,  9.01it/s]
  0%|          | 4060/1000000 [07:19<29:08:47,  9.49it/s]
  0%|          | 4061/1000000 [07:19<31:09:12,  8.88it/s]
  0%|          | 4062/1000000 [07:19<31:03:42,  8.91it/s]
  0%|          | 4063/1000000 [07:19<30:28:40,  9.08it/s]
  0%|          | 4064/1000000 [07:19<30:30:27,  9.07it/s]
  0%|          | 4066/1000000 [07:19<29:38:12,  9.33it/s]
  0%|          | 4067/1000000 [07:20<31:03:53,  8.91it/s]
  0%|          | 4068/1000000 [07:20<30:23:48,  9.10it/s]
  0%|          | 4069/1000000 [07:20<30:55:31,  8.95it/s]
  0%|          | 4071/1000000 [07:20<31:29:50,  8.78it/s]
  0%|          | 4073/1000000 [07:20<30:55:52,  8.94it/s]
  0%|          | 4074/1000000 [07:20<30:57:27,  8.94it/s]
  0%|          | 4075/1000000 [07:21<30:51:28,  8.97it/s]
  0%|          | 4076/1000000 [07:21<32:15:44,  8.57it/s]
  0%|          | 4077/1000000 [07:21<32:54:26,  8.41it/s]
  0%|          | 4079/1000000 [07:21<30:23:45,  9.10it/s]
  0%|          | 4080/1000000 [07:21<30:27:42,  9.08it/s]
  0%|          | 4081/1000000 [07:21<31:04:04,  8.90it/s]
  0%|          | 4082/1000000 [07:21<32:38:20,  8.48it/s]
  0%|          | 4083/1000000 [07:21<32:06:36,  8.62it/s]
  0%|          | 4084/1000000 [07:22<31:17:41,  8.84it/s]
  0%|          | 4085/1000000 [07:22<31:37:50,  8.75it/s]
  0%|          | 4086/1000000 [07:22<33:17:29,  8.31it/s]
  0%|          | 4087/1000000 [07:22<34:22:42,  8.05it/s]
  0%|          | 4089/1000000 [07:22<30:52:57,  8.96it/s]
  0%|          | 4091/1000000 [07:22<29:11:07,  9.48it/s]
  0%|          | 4092/1000000 [07:22<29:59:18,  9.22it/s]
  0%|          | 4094/1000000 [07:23<27:51:12,  9.93it/s]
  0%|          | 4096/1000000 [07:23<26:58:34, 10.25it/s]
  0%|          | 4098/1000000 [07:23<29:06:26,  9.50it/s]
  0%|          | 4100/1000000 [07:23<30:40:05,  9.02it/s]
  0%|          | 4101/1000000 [07:23<31:42:21,  8.73it/s]
  0%|          | 4102/1000000 [07:24<31:40:42,  8.73it/s]
  0%|          | 4103/1000000 [07:24<30:56:14,  8.94it/s]
  0%|          | 4104/1000000 [07:24<32:57:09,  8.39it/s]
  0%|          | 4105/1000000 [07:24<33:49:38,  8.18it/s]
  0%|          | 4106/1000000 [07:24<33:10:53,  8.34it/s]
  0%|          | 4107/1000000 [07:24<33:45:52,  8.19it/s]
  0%|          | 4108/1000000 [07:24<34:16:08,  8.07it/s]
  0%|          | 4109/1000000 [07:24<33:26:28,  8.27it/s]
  0%|          | 4110/1000000 [07:24<31:47:36,  8.70it/s]
  0%|          | 4112/1000000 [07:25<30:23:52,  9.10it/s]
  0%|          | 4113/1000000 [07:25<34:00:43,  8.13it/s]
  0%|          | 4115/1000000 [07:25<30:48:37,  8.98it/s]
  0%|          | 4117/1000000 [07:25<28:25:39,  9.73it/s]
  0%|          | 4118/1000000 [07:25<29:00:56,  9.53it/s]
  0%|          | 4119/1000000 [07:25<29:40:45,  9.32it/s]
  0%|          | 4121/1000000 [07:26<28:30:56,  9.70it/s]
  0%|          | 4122/1000000 [07:26<28:40:40,  9.65it/s]
  0%|          | 4124/1000000 [07:26<28:05:29,  9.85it/s]
  0%|          | 4126/1000000 [07:26<27:14:40, 10.15it/s]
  0%|          | 4128/1000000 [07:26<26:48:47, 10.32it/s]
  0%|          | 4130/1000000 [07:27<27:43:33,  9.98it/s]
  0%|          | 4132/1000000 [07:27<27:31:04, 10.05it/s]
  0%|          | 4134/1000000 [07:27<26:42:26, 10.36it/s]
  0%|          | 4136/1000000 [07:27<29:05:22,  9.51it/s]
  0%|          | 4138/1000000 [07:27<29:31:17,  9.37it/s]
  0%|          | 4139/1000000 [07:27<30:27:14,  9.08it/s]
  0%|          | 4140/1000000 [07:28<30:51:41,  8.96it/s]
  0%|          | 4141/1000000 [07:28<31:41:14,  8.73it/s]
  0%|          | 4142/1000000 [07:28<31:10:07,  8.88it/s]
  0%|          | 4143/1000000 [07:28<30:28:32,  9.08it/s]
  0%|          | 4145/1000000 [07:28<31:38:56,  8.74it/s]
  0%|          | 4146/1000000 [07:28<31:04:47,  8.90it/s]
  0%|          | 4147/1000000 [07:28<31:52:53,  8.68it/s]
  0%|          | 4148/1000000 [07:29<31:22:30,  8.82it/s]
  0%|          | 4149/1000000 [07:29<30:48:20,  8.98it/s]
  0%|          | 4150/1000000 [07:29<31:21:01,  8.82it/s]
  0%|          | 4151/1000000 [07:29<30:21:14,  9.11it/s]
  0%|          | 4152/1000000 [07:29<32:11:55,  8.59it/s]
  0%|          | 4153/1000000 [07:29<32:24:15,  8.54it/s]
  0%|          | 4154/1000000 [07:29<31:09:19,  8.88it/s]
  0%|          | 4156/1000000 [07:29<29:34:22,  9.35it/s]
  0%|          | 4157/1000000 [07:30<31:29:39,  8.78it/s]
  0%|          | 4158/1000000 [07:30<31:41:08,  8.73it/s]
  0%|          | 4159/1000000 [07:30<31:22:19,  8.82it/s]
  0%|          | 4161/1000000 [07:30<29:26:36,  9.40it/s]
  0%|          | 4162/1000000 [07:30<30:00:14,  9.22it/s]
  0%|          | 4163/1000000 [07:30<30:37:46,  9.03it/s]
  0%|          | 4164/1000000 [07:30<31:09:31,  8.88it/s]
  0%|          | 4166/1000000 [07:30<28:49:27,  9.60it/s]
  0%|          | 4168/1000000 [07:31<27:20:42, 10.12it/s]
  0%|          | 4170/1000000 [07:31<29:57:56,  9.23it/s]
  0%|          | 4171/1000000 [07:31<31:24:27,  8.81it/s]
  0%|          | 4172/1000000 [07:31<30:51:55,  8.96it/s]
  0%|          | 4173/1000000 [07:31<34:44:42,  7.96it/s]
  0%|          | 4174/1000000 [07:31<34:23:00,  8.05it/s]
  0%|          | 4175/1000000 [07:32<36:17:06,  7.62it/s]
  0%|          | 4176/1000000 [07:32<37:28:08,  7.38it/s]
  0%|          | 4177/1000000 [07:32<37:06:19,  7.45it/s]
  0%|          | 4179/1000000 [07:32<32:25:53,  8.53it/s]
  0%|          | 4180/1000000 [07:32<32:31:17,  8.51it/s]
  0%|          | 4181/1000000 [07:32<31:34:48,  8.76it/s]
  0%|          | 4182/1000000 [07:32<32:58:31,  8.39it/s]
  0%|          | 4184/1000000 [07:33<30:09:06,  9.17it/s]
  0%|          | 4186/1000000 [07:33<29:24:43,  9.40it/s]
  0%|          | 4188/1000000 [07:33<29:38:02,  9.33it/s]
  0%|          | 4189/1000000 [07:33<30:42:11,  9.01it/s]
  0%|          | 4190/1000000 [07:33<30:24:49,  9.10it/s]
  0%|          | 4192/1000000 [07:33<28:39:55,  9.65it/s]
  0%|          | 4193/1000000 [07:34<29:06:51,  9.50it/s]
  0%|          | 4194/1000000 [07:34<29:32:07,  9.37it/s]
  0%|          | 4195/1000000 [07:34<29:26:23,  9.40it/s]
  0%|          | 4196/1000000 [07:34<30:40:35,  9.02it/s]
  0%|          | 4197/1000000 [07:34<32:21:34,  8.55it/s]
  0%|          | 4198/1000000 [07:34<36:37:47,  7.55it/s]
  0%|          | 4199/1000000 [07:34<35:51:00,  7.72it/s]
  0%|          | 4200/1000000 [07:34<33:42:54,  8.20it/s]
  0%|          | 4201/1000000 [07:35<35:36:17,  7.77it/s]
  0%|          | 4202/1000000 [07:35<34:05:57,  8.11it/s]
  0%|          | 4203/1000000 [07:35<32:34:09,  8.49it/s]
  0%|          | 4204/1000000 [07:35<31:34:38,  8.76it/s]
  0%|          | 4206/1000000 [07:35<30:07:33,  9.18it/s]
  0%|          | 4207/1000000 [07:35<33:17:57,  8.31it/s]
  0%|          | 4208/1000000 [07:35<33:08:44,  8.35it/s]
  0%|          | 4209/1000000 [07:36<32:44:19,  8.45it/s]
  0%|          | 4211/1000000 [07:36<30:33:42,  9.05it/s]
  0%|          | 4213/1000000 [07:36<30:01:10,  9.21it/s]
  0%|          | 4214/1000000 [07:36<30:55:54,  8.94it/s]
  0%|          | 4215/1000000 [07:36<30:27:10,  9.08it/s]
  0%|          | 4217/1000000 [07:36<31:19:35,  8.83it/s]
  0%|          | 4219/1000000 [07:37<29:12:44,  9.47it/s]
  0%|          | 4220/1000000 [07:37<29:41:18,  9.32it/s]
  0%|          | 4221/1000000 [07:37<29:32:10,  9.36it/s]
  0%|          | 4222/1000000 [07:37<30:55:32,  8.94it/s]
  0%|          | 4223/1000000 [07:37<30:06:09,  9.19it/s]
  0%|          | 4224/1000000 [07:37<31:00:21,  8.92it/s]
  0%|          | 4225/1000000 [07:37<30:59:06,  8.93it/s]
  0%|          | 4226/1000000 [07:37<31:47:07,  8.70it/s]
  0%|          | 4227/1000000 [07:37<30:50:09,  8.97it/s]
  0%|          | 4228/1000000 [07:38<33:44:43,  8.20it/s]
  0%|          | 4229/1000000 [07:38<32:28:32,  8.52it/s]
  0%|          | 4230/1000000 [07:38<32:48:33,  8.43it/s]
  0%|          | 4232/1000000 [07:38<30:42:45,  9.01it/s]
  0%|          | 4233/1000000 [07:38<31:11:14,  8.87it/s]
  0%|          | 4234/1000000 [07:38<34:52:20,  7.93it/s]
  0%|          | 4236/1000000 [07:39<30:37:57,  9.03it/s]
  0%|          | 4238/1000000 [07:39<29:06:54,  9.50it/s]
  0%|          | 4240/1000000 [07:39<28:35:33,  9.67it/s]
  0%|          | 4241/1000000 [07:39<28:26:21,  9.73it/s]
  0%|          | 4242/1000000 [07:39<29:31:13,  9.37it/s]
  0%|          | 4243/1000000 [07:39<32:40:08,  8.47it/s]
  0%|          | 4244/1000000 [07:39<33:08:16,  8.35it/s]
  0%|          | 4246/1000000 [07:40<33:27:41,  8.27it/s]
  0%|          | 4247/1000000 [07:40<32:50:50,  8.42it/s]
  0%|          | 4249/1000000 [07:40<29:48:40,  9.28it/s]
  0%|          | 4251/1000000 [07:40<28:40:18,  9.65it/s]
  0%|          | 4252/1000000 [07:40<28:50:04,  9.59it/s]
  0%|          | 4253/1000000 [07:40<29:50:13,  9.27it/s]
  0%|          | 4255/1000000 [07:41<29:58:33,  9.23it/s]
  0%|          | 4256/1000000 [07:41<29:33:31,  9.36it/s]
  0%|          | 4258/1000000 [07:41<28:48:40,  9.60it/s]
  0%|          | 4260/1000000 [07:41<27:52:50,  9.92it/s]
  0%|          | 4262/1000000 [07:41<27:00:04, 10.24it/s]
  0%|          | 4264/1000000 [07:41<27:41:15,  9.99it/s]
  0%|          | 4265/1000000 [07:42<28:30:24,  9.70it/s]
  0%|          | 4267/1000000 [07:42<26:58:35, 10.25it/s]
  0%|          | 4269/1000000 [07:42<27:30:43, 10.05it/s]
  0%|          | 4271/1000000 [07:42<28:24:04,  9.74it/s]
  0%|          | 4272/1000000 [07:42<28:41:09,  9.64it/s]
  0%|          | 4273/1000000 [07:42<28:44:58,  9.62it/s]
  0%|          | 4274/1000000 [07:42<28:32:57,  9.69it/s]
  0%|          | 4275/1000000 [07:43<29:29:32,  9.38it/s]
  0%|          | 4276/1000000 [07:43<29:33:50,  9.36it/s]
  0%|          | 4278/1000000 [07:43<28:17:12,  9.78it/s]
  0%|          | 4279/1000000 [07:43<28:08:29,  9.83it/s]
  0%|          | 4281/1000000 [07:43<28:04:35,  9.85it/s]
  0%|          | 4282/1000000 [07:43<28:46:10,  9.61it/s]
  0%|          | 4283/1000000 [07:43<29:00:02,  9.54it/s]
  0%|          | 4284/1000000 [07:44<30:41:31,  9.01it/s]
  0%|          | 4285/1000000 [07:44<30:58:13,  8.93it/s]
  0%|          | 4286/1000000 [07:44<32:39:22,  8.47it/s]
  0%|          | 4288/1000000 [07:44<30:13:00,  9.15it/s]
  0%|          | 4289/1000000 [07:44<33:40:57,  8.21it/s]
  0%|          | 4290/1000000 [07:44<33:55:57,  8.15it/s]
  0%|          | 4292/1000000 [07:44<30:12:41,  9.15it/s]
  0%|          | 4293/1000000 [07:45<29:47:07,  9.29it/s]
  0%|          | 4294/1000000 [07:45<29:49:52,  9.27it/s]
  0%|          | 4295/1000000 [07:45<29:32:15,  9.36it/s]
  0%|          | 4296/1000000 [07:45<32:04:37,  8.62it/s]
  0%|          | 4298/1000000 [07:45<29:00:58,  9.53it/s]
  0%|          | 4299/1000000 [07:45<29:15:57,  9.45it/s]
  0%|          | 4300/1000000 [07:45<33:06:08,  8.36it/s]
  0%|          | 4301/1000000 [07:45<31:42:11,  8.72it/s]
  0%|          | 4303/1000000 [07:46<30:00:02,  9.22it/s]
  0%|          | 4304/1000000 [07:46<29:45:38,  9.29it/s]
  0%|          | 4306/1000000 [07:46<28:37:07,  9.66it/s]
  0%|          | 4308/1000000 [07:46<29:06:09,  9.50it/s]
  0%|          | 4309/1000000 [07:46<30:08:28,  9.18it/s]
  0%|          | 4310/1000000 [07:46<31:04:52,  8.90it/s]
  0%|          | 4311/1000000 [07:47<33:00:23,  8.38it/s]
  0%|          | 4312/1000000 [07:47<32:57:19,  8.39it/s]
  0%|          | 4313/1000000 [07:47<32:57:48,  8.39it/s]
  0%|          | 4314/1000000 [07:47<32:58:01,  8.39it/s]
  0%|          | 4315/1000000 [07:47<33:25:22,  8.28it/s]
  0%|          | 4316/1000000 [07:47<33:29:21,  8.26it/s]
  0%|          | 4318/1000000 [07:47<33:36:39,  8.23it/s]
  0%|          | 4319/1000000 [07:48<34:06:52,  8.11it/s]
  0%|          | 4320/1000000 [07:48<33:05:29,  8.36it/s]
  0%|          | 4322/1000000 [07:48<29:11:02,  9.48it/s]
  0%|          | 4324/1000000 [07:48<28:16:07,  9.78it/s]
  0%|          | 4325/1000000 [07:48<28:39:01,  9.65it/s]
  0%|          | 4327/1000000 [07:48<30:29:10,  9.07it/s]
  0%|          | 4328/1000000 [07:48<30:00:52,  9.21it/s]
  0%|          | 4329/1000000 [07:49<30:25:12,  9.09it/s]
  0%|          | 4331/1000000 [07:49<28:39:11,  9.65it/s]
  0%|          | 4333/1000000 [07:49<27:26:57, 10.08it/s]
  0%|          | 4334/1000000 [07:49<27:33:52, 10.03it/s]
  0%|          | 4335/1000000 [07:49<28:50:40,  9.59it/s]
  0%|          | 4337/1000000 [07:49<28:22:53,  9.74it/s]
  0%|          | 4338/1000000 [07:50<29:36:28,  9.34it/s]
  0%|          | 4339/1000000 [07:50<30:05:45,  9.19it/s]
  0%|          | 4340/1000000 [07:50<30:58:59,  8.93it/s]
  0%|          | 4341/1000000 [07:50<32:14:27,  8.58it/s]
  0%|          | 4343/1000000 [07:50<28:55:08,  9.56it/s]
  0%|          | 4345/1000000 [07:50<28:39:33,  9.65it/s]
  0%|          | 4346/1000000 [07:50<30:32:38,  9.05it/s]
  0%|          | 4347/1000000 [07:51<30:58:41,  8.93it/s]
  0%|          | 4348/1000000 [07:51<30:36:21,  9.04it/s]
  0%|          | 4349/1000000 [07:51<30:06:42,  9.18it/s]
  0%|          | 4351/1000000 [07:51<28:01:22,  9.87it/s]
  0%|          | 4352/1000000 [07:51<28:07:19,  9.83it/s]
  0%|          | 4354/1000000 [07:51<27:08:42, 10.19it/s]
  0%|          | 4356/1000000 [07:51<29:30:47,  9.37it/s]
  0%|          | 4357/1000000 [07:52<30:40:50,  9.01it/s]
  0%|          | 4358/1000000 [07:52<35:02:56,  7.89it/s]
  0%|          | 4359/1000000 [07:52<40:13:39,  6.88it/s]
  0%|          | 4360/1000000 [07:52<37:23:05,  7.40it/s]
  0%|          | 4361/1000000 [07:52<37:03:25,  7.46it/s]
  0%|          | 4362/1000000 [07:52<36:08:16,  7.65it/s]
  0%|          | 4363/1000000 [07:52<35:18:22,  7.83it/s]
  0%|          | 4365/1000000 [07:53<31:59:11,  8.65it/s]
  0%|          | 4367/1000000 [07:53<30:26:22,  9.09it/s]
  0%|          | 4369/1000000 [07:53<30:29:19,  9.07it/s]
  0%|          | 4370/1000000 [07:53<30:01:28,  9.21it/s]
  0%|          | 4372/1000000 [07:53<30:06:48,  9.18it/s]
  0%|          | 4373/1000000 [07:53<29:46:08,  9.29it/s]
  0%|          | 4374/1000000 [07:54<29:39:43,  9.32it/s]
  0%|          | 4376/1000000 [07:54<28:01:19,  9.87it/s]
  0%|          | 4377/1000000 [07:54<28:20:19,  9.76it/s]
  0%|          | 4378/1000000 [07:54<28:49:00,  9.60it/s]
  0%|          | 4379/1000000 [07:54<30:13:23,  9.15it/s]
  0%|          | 4380/1000000 [07:54<31:02:11,  8.91it/s]
  0%|          | 4381/1000000 [07:54<33:03:40,  8.37it/s]
  0%|          | 4382/1000000 [07:54<31:32:39,  8.77it/s]
  0%|          | 4383/1000000 [07:55<33:04:37,  8.36it/s]
  0%|          | 4384/1000000 [07:55<32:19:57,  8.55it/s]
  0%|          | 4386/1000000 [07:55<30:18:19,  9.13it/s]
  0%|          | 4387/1000000 [07:55<29:51:16,  9.26it/s]
  0%|          | 4388/1000000 [07:55<29:18:38,  9.44it/s]
  0%|          | 4389/1000000 [07:55<31:11:40,  8.87it/s]
  0%|          | 4390/1000000 [07:55<32:16:24,  8.57it/s]
  0%|          | 4391/1000000 [07:55<31:35:44,  8.75it/s]
  0%|          | 4393/1000000 [07:56<29:36:50,  9.34it/s]
  0%|          | 4394/1000000 [07:56<29:10:46,  9.48it/s]
  0%|          | 4395/1000000 [07:56<28:47:48,  9.60it/s]
  0%|          | 4397/1000000 [07:56<28:04:23,  9.85it/s]
  0%|          | 4399/1000000 [07:56<27:49:16,  9.94it/s]
  0%|          | 4401/1000000 [07:56<28:21:12,  9.75it/s]
  0%|          | 4402/1000000 [07:57<30:08:40,  9.17it/s]
  0%|          | 4403/1000000 [07:57<30:47:07,  8.98it/s]
  0%|          | 4405/1000000 [07:57<29:12:35,  9.47it/s]
  0%|          | 4406/1000000 [07:57<30:39:45,  9.02it/s]
  0%|          | 4408/1000000 [07:57<28:40:12,  9.65it/s]
  0%|          | 4410/1000000 [07:57<27:54:21,  9.91it/s]
  0%|          | 4411/1000000 [07:58<28:32:13,  9.69it/s]
  0%|          | 4412/1000000 [07:58<28:29:52,  9.70it/s]
  0%|          | 4414/1000000 [07:58<27:27:45, 10.07it/s]
  0%|          | 4415/1000000 [07:58<27:58:30,  9.89it/s]
  0%|          | 4417/1000000 [07:58<27:39:59, 10.00it/s]
  0%|          | 4419/1000000 [07:58<29:34:45,  9.35it/s]
  0%|          | 4421/1000000 [07:59<28:47:15,  9.61it/s]
  0%|          | 4422/1000000 [07:59<29:22:02,  9.42it/s]
  0%|          | 4423/1000000 [07:59<29:31:30,  9.37it/s]
  0%|          | 4424/1000000 [07:59<30:45:54,  8.99it/s]
  0%|          | 4426/1000000 [07:59<29:17:21,  9.44it/s]
  0%|          | 4427/1000000 [07:59<28:58:15,  9.55it/s]
  0%|          | 4428/1000000 [07:59<28:53:48,  9.57it/s]
  0%|          | 4430/1000000 [08:00<29:17:44,  9.44it/s]
  0%|          | 4431/1000000 [08:00<29:20:54,  9.42it/s]
  0%|          | 4432/1000000 [08:00<29:25:24,  9.40it/s]
  0%|          | 4434/1000000 [08:00<28:22:41,  9.75it/s]
  0%|          | 4435/1000000 [08:00<28:15:17,  9.79it/s]
  0%|          | 4437/1000000 [08:00<27:45:29,  9.96it/s]
  0%|          | 4438/1000000 [08:00<28:14:43,  9.79it/s]
  0%|          | 4440/1000000 [08:01<28:18:16,  9.77it/s]
  0%|          | 4441/1000000 [08:01<28:38:07,  9.66it/s]
  0%|          | 4443/1000000 [08:01<27:05:55, 10.20it/s]
  0%|          | 4445/1000000 [08:01<26:25:06, 10.47it/s]
  0%|          | 4447/1000000 [08:01<27:53:39,  9.91it/s]
  0%|          | 4449/1000000 [08:01<27:08:47, 10.19it/s]
  0%|          | 4451/1000000 [08:02<26:19:03, 10.51it/s]
  0%|          | 4453/1000000 [08:02<29:36:27,  9.34it/s]
  0%|          | 4455/1000000 [08:02<29:42:11,  9.31it/s]
  0%|          | 4457/1000000 [08:02<28:08:06,  9.83it/s]
  0%|          | 4459/1000000 [08:02<28:17:55,  9.77it/s]
  0%|          | 4460/1000000 [08:03<28:15:49,  9.78it/s]
  0%|          | 4462/1000000 [08:03<27:05:37, 10.21it/s]
  0%|          | 4464/1000000 [08:03<27:04:48, 10.21it/s]
  0%|          | 4466/1000000 [08:03<29:26:32,  9.39it/s]
  0%|          | 4468/1000000 [08:03<27:47:44,  9.95it/s]
  0%|          | 4470/1000000 [08:04<27:53:31,  9.91it/s]
  0%|          | 4472/1000000 [08:04<28:28:15,  9.71it/s]
  0%|          | 4474/1000000 [08:04<28:21:11,  9.75it/s]
  0%|          | 4475/1000000 [08:04<28:37:03,  9.66it/s]
  0%|          | 4476/1000000 [08:04<29:52:00,  9.26it/s]
  0%|          | 4477/1000000 [08:04<30:37:47,  9.03it/s]
  0%|          | 4478/1000000 [08:04<29:57:37,  9.23it/s]
  0%|          | 4480/1000000 [08:05<27:53:14,  9.92it/s]
  0%|          | 4481/1000000 [08:05<28:29:11,  9.71it/s]
  0%|          | 4482/1000000 [08:05<29:42:23,  9.31it/s]
  0%|          | 4484/1000000 [08:05<29:46:48,  9.29it/s]
  0%|          | 4485/1000000 [08:05<31:20:20,  8.82it/s]
  0%|          | 4486/1000000 [08:05<33:04:25,  8.36it/s]
  0%|          | 4488/1000000 [08:06<30:02:22,  9.21it/s]
  0%|          | 4489/1000000 [08:06<30:38:52,  9.02it/s]
  0%|          | 4490/1000000 [08:06<30:06:02,  9.19it/s]
  0%|          | 4491/1000000 [08:06<30:07:17,  9.18it/s]
  0%|          | 4492/1000000 [08:06<29:34:44,  9.35it/s]
  0%|          | 4493/1000000 [08:06<29:11:37,  9.47it/s]
  0%|          | 4495/1000000 [08:06<28:10:17,  9.82it/s]
  0%|          | 4496/1000000 [08:06<29:06:55,  9.50it/s]
  0%|          | 4498/1000000 [08:07<30:50:02,  8.97it/s]
  0%|          | 4499/1000000 [08:07<30:31:35,  9.06it/s]
  0%|          | 4500/1000000 [08:07<30:23:33,  9.10it/s]
  0%|          | 4502/1000000 [08:07<28:10:32,  9.81it/s]
  0%|          | 4503/1000000 [08:07<28:30:52,  9.70it/s]
  0%|          | 4504/1000000 [08:07<29:39:30,  9.32it/s]
  0%|          | 4505/1000000 [08:07<29:09:08,  9.49it/s]
  0%|          | 4506/1000000 [08:07<28:49:35,  9.59it/s]
  0%|          | 4507/1000000 [08:08<29:10:58,  9.48it/s]
  0%|          | 4508/1000000 [08:08<29:25:51,  9.40it/s]
  0%|          | 4509/1000000 [08:08<28:56:14,  9.56it/s]
  0%|          | 4510/1000000 [08:08<28:52:32,  9.58it/s]
  0%|          | 4511/1000000 [08:08<30:05:03,  9.19it/s]
  0%|          | 4513/1000000 [08:08<29:16:17,  9.45it/s]
  0%|          | 4515/1000000 [08:08<27:47:33,  9.95it/s]
  0%|          | 4517/1000000 [08:09<27:23:19, 10.10it/s]
  0%|          | 4519/1000000 [08:09<26:45:02, 10.34it/s]
  0%|          | 4521/1000000 [08:09<27:14:24, 10.15it/s]
  0%|          | 4523/1000000 [08:09<28:00:34,  9.87it/s]
  0%|          | 4524/1000000 [08:09<29:44:14,  9.30it/s]
  0%|          | 4525/1000000 [08:09<31:16:38,  8.84it/s]
  0%|          | 4526/1000000 [08:10<32:48:21,  8.43it/s]
  0%|          | 4527/1000000 [08:10<31:47:31,  8.70it/s]
  0%|          | 4528/1000000 [08:10<31:16:30,  8.84it/s]
  0%|          | 4530/1000000 [08:10<28:49:12,  9.59it/s]
  0%|          | 4532/1000000 [08:10<27:13:22, 10.16it/s]
  0%|          | 4533/1000000 [08:10<28:03:49,  9.85it/s]
  0%|          | 4534/1000000 [08:10<31:52:11,  8.68it/s]
  0%|          | 4536/1000000 [08:11<30:05:33,  9.19it/s]
  0%|          | 4538/1000000 [08:11<29:34:29,  9.35it/s]
  0%|          | 4539/1000000 [08:11<30:12:57,  9.15it/s]
  0%|          | 4540/1000000 [08:11<30:29:25,  9.07it/s]
  0%|          | 4542/1000000 [08:11<28:57:44,  9.55it/s]
  0%|          | 4544/1000000 [08:11<27:40:48,  9.99it/s]
  0%|          | 4545/1000000 [08:12<28:11:36,  9.81it/s]
  0%|          | 4547/1000000 [08:12<27:11:10, 10.17it/s]
  0%|          | 4548/1000000 [08:12<27:53:42,  9.91it/s]
  0%|          | 4550/1000000 [08:12<26:44:05, 10.34it/s]
  0%|          | 4552/1000000 [08:12<27:10:37, 10.17it/s]
  0%|          | 4554/1000000 [08:12<27:10:57, 10.17it/s]
  0%|          | 4556/1000000 [08:13<27:00:16, 10.24it/s]
  0%|          | 4558/1000000 [08:13<27:37:24, 10.01it/s]
  0%|          | 4560/1000000 [08:13<27:38:54, 10.00it/s]
  0%|          | 4561/1000000 [08:13<27:54:17,  9.91it/s]
  0%|          | 4562/1000000 [08:13<28:41:14,  9.64it/s]
  0%|          | 4563/1000000 [08:13<28:49:51,  9.59it/s]
  0%|          | 4564/1000000 [08:13<29:33:31,  9.35it/s]
  0%|          | 4565/1000000 [08:14<29:56:25,  9.24it/s]
  0%|          | 4566/1000000 [08:14<29:30:53,  9.37it/s]
  0%|          | 4568/1000000 [08:14<30:49:32,  8.97it/s]
  0%|          | 4570/1000000 [08:14<30:29:05,  9.07it/s]
  0%|          | 4571/1000000 [08:14<30:43:22,  9.00it/s]
  0%|          | 4573/1000000 [08:14<29:27:53,  9.38it/s]
  0%|          | 4574/1000000 [08:15<30:23:07,  9.10it/s]
  0%|          | 4576/1000000 [08:15<27:49:06,  9.94it/s]
  0%|          | 4578/1000000 [08:15<26:02:35, 10.62it/s]
  0%|          | 4580/1000000 [08:15<28:06:15,  9.84it/s]
  0%|          | 4581/1000000 [08:15<28:53:01,  9.57it/s]
  0%|          | 4582/1000000 [08:15<28:39:37,  9.65it/s]
  0%|          | 4584/1000000 [08:16<27:07:16, 10.20it/s]
  0%|          | 4586/1000000 [08:16<26:24:34, 10.47it/s]
  0%|          | 4588/1000000 [08:16<25:57:08, 10.65it/s]
  0%|          | 4590/1000000 [08:16<27:12:05, 10.16it/s]
  0%|          | 4592/1000000 [08:16<28:36:53,  9.66it/s]
  0%|          | 4593/1000000 [08:16<29:06:01,  9.50it/s]
  0%|          | 4595/1000000 [08:17<30:26:10,  9.08it/s]
  0%|          | 4597/1000000 [08:17<29:43:52,  9.30it/s]
  0%|          | 4599/1000000 [08:17<27:56:26,  9.90it/s]
  0%|          | 4600/1000000 [08:17<28:23:48,  9.74it/s]
  0%|          | 4601/1000000 [08:17<29:29:59,  9.37it/s]
  0%|          | 4603/1000000 [08:18<28:37:33,  9.66it/s]
  0%|          | 4604/1000000 [08:18<28:51:52,  9.58it/s]
  0%|          | 4605/1000000 [08:18<29:10:54,  9.47it/s]
  0%|          | 4607/1000000 [08:18<27:58:04,  9.89it/s]
  0%|          | 4609/1000000 [08:18<26:52:40, 10.29it/s]
  0%|          | 4611/1000000 [08:18<27:03:53, 10.22it/s]
  0%|          | 4613/1000000 [08:18<26:29:56, 10.43it/s]
  0%|          | 4615/1000000 [08:19<27:22:30, 10.10it/s]
  0%|          | 4617/1000000 [08:19<29:48:40,  9.27it/s]
  0%|          | 4618/1000000 [08:19<30:19:19,  9.12it/s]
  0%|          | 4619/1000000 [08:19<30:02:21,  9.20it/s]
  0%|          | 4620/1000000 [08:19<29:53:23,  9.25it/s]
  0%|          | 4622/1000000 [08:19<27:48:22,  9.94it/s]
  0%|          | 4624/1000000 [08:20<28:06:25,  9.84it/s]
  0%|          | 4626/1000000 [08:20<27:51:46,  9.92it/s]
  0%|          | 4627/1000000 [08:20<28:38:12,  9.66it/s]
  0%|          | 4628/1000000 [08:20<28:28:49,  9.71it/s]
  0%|          | 4629/1000000 [08:20<28:54:21,  9.57it/s]
  0%|          | 4630/1000000 [08:20<32:27:46,  8.52it/s]
  0%|          | 4632/1000000 [08:21<29:35:22,  9.34it/s]
  0%|          | 4634/1000000 [08:21<28:08:33,  9.82it/s]
  0%|          | 4635/1000000 [08:21<29:50:58,  9.26it/s]
  0%|          | 4636/1000000 [08:21<32:33:15,  8.49it/s]
  0%|          | 4637/1000000 [08:21<32:29:46,  8.51it/s]
  0%|          | 4638/1000000 [08:21<32:18:34,  8.56it/s]
  0%|          | 4639/1000000 [08:21<32:18:00,  8.56it/s]
  0%|          | 4640/1000000 [08:21<31:04:53,  8.90it/s]
  0%|          | 4642/1000000 [08:22<29:49:16,  9.27it/s]
  0%|          | 4643/1000000 [08:22<29:27:23,  9.39it/s]
  0%|          | 4644/1000000 [08:22<29:23:48,  9.41it/s]
  0%|          | 4645/1000000 [08:22<29:53:42,  9.25it/s]
  0%|          | 4646/1000000 [08:22<29:42:00,  9.31it/s]
  0%|          | 4647/1000000 [08:22<30:33:14,  9.05it/s]
  0%|          | 4648/1000000 [08:22<29:47:40,  9.28it/s]
  0%|          | 4649/1000000 [08:22<31:18:27,  8.83it/s]
  0%|          | 4650/1000000 [08:23<32:11:02,  8.59it/s]
  0%|          | 4651/1000000 [08:23<32:47:55,  8.43it/s]
  0%|          | 4653/1000000 [08:23<29:27:42,  9.38it/s]
  0%|          | 4654/1000000 [08:23<29:17:00,  9.44it/s]
  0%|          | 4655/1000000 [08:23<29:12:31,  9.47it/s]
  0%|          | 4656/1000000 [08:23<29:41:19,  9.31it/s]
  0%|          | 4658/1000000 [08:23<28:12:11,  9.80it/s]
  0%|          | 4659/1000000 [08:23<29:48:44,  9.27it/s]
  0%|          | 4661/1000000 [08:24<27:40:47,  9.99it/s]
  0%|          | 4662/1000000 [08:24<29:15:48,  9.45it/s]
  0%|          | 4663/1000000 [08:24<31:32:04,  8.77it/s]
  0%|          | 4664/1000000 [08:24<30:44:26,  8.99it/s]
  0%|          | 4666/1000000 [08:24<28:51:40,  9.58it/s]
  0%|          | 4667/1000000 [08:24<32:55:18,  8.40it/s]
  0%|          | 4668/1000000 [08:25<31:42:41,  8.72it/s]
  0%|          | 4669/1000000 [08:25<31:17:51,  8.83it/s]
  0%|          | 4670/1000000 [08:25<30:31:52,  9.06it/s]
  0%|          | 4672/1000000 [08:25<29:37:31,  9.33it/s]
  0%|          | 4673/1000000 [08:25<30:02:24,  9.20it/s]
  0%|          | 4674/1000000 [08:25<31:40:06,  8.73it/s]
  0%|          | 4676/1000000 [08:25<29:27:22,  9.39it/s]
  0%|          | 4677/1000000 [08:25<29:02:36,  9.52it/s]
  0%|          | 4679/1000000 [08:26<27:55:18,  9.90it/s]
  0%|          | 4680/1000000 [08:26<28:41:41,  9.64it/s]
  0%|          | 4682/1000000 [08:26<28:13:48,  9.79it/s]
  0%|          | 4683/1000000 [08:26<29:04:46,  9.51it/s]
  0%|          | 4684/1000000 [08:26<29:37:16,  9.33it/s]
  0%|          | 4686/1000000 [08:26<27:49:19,  9.94it/s]
  0%|          | 4687/1000000 [08:26<29:00:40,  9.53it/s]
  0%|          | 4689/1000000 [08:27<27:29:40, 10.06it/s]
  0%|          | 4690/1000000 [08:27<28:18:35,  9.77it/s]
  0%|          | 4692/1000000 [08:27<27:42:46,  9.98it/s]
  0%|          | 4693/1000000 [08:27<28:32:54,  9.68it/s]
  0%|          | 4694/1000000 [08:27<29:21:10,  9.42it/s]
  0%|          | 4695/1000000 [08:27<29:36:40,  9.34it/s]
  0%|          | 4696/1000000 [08:27<29:13:49,  9.46it/s]
  0%|          | 4697/1000000 [08:28<29:06:27,  9.50it/s]
  0%|          | 4698/1000000 [08:28<29:19:56,  9.43it/s]
  0%|          | 4700/1000000 [08:28<28:53:06,  9.57it/s]
  0%|          | 4702/1000000 [08:28<29:17:02,  9.44it/s]
  0%|          | 4703/1000000 [08:28<30:05:22,  9.19it/s]
  0%|          | 4704/1000000 [08:28<30:54:12,  8.95it/s]
  0%|          | 4706/1000000 [08:28<29:12:47,  9.46it/s]
  0%|          | 4708/1000000 [08:29<29:02:22,  9.52it/s]
  0%|          | 4709/1000000 [08:29<29:05:58,  9.50it/s]
  0%|          | 4711/1000000 [08:29<28:01:37,  9.86it/s]
  0%|          | 4712/1000000 [08:29<28:37:16,  9.66it/s]
  0%|          | 4714/1000000 [08:29<28:06:59,  9.83it/s]
  0%|          | 4715/1000000 [08:29<29:13:24,  9.46it/s]
  0%|          | 4717/1000000 [08:30<28:18:19,  9.77it/s]
  0%|          | 4718/1000000 [08:30<28:26:26,  9.72it/s]
  0%|          | 4719/1000000 [08:30<28:39:51,  9.65it/s]
  0%|          | 4721/1000000 [08:30<27:33:14, 10.03it/s]
  0%|          | 4723/1000000 [08:30<26:47:23, 10.32it/s]
  0%|          | 4725/1000000 [08:30<30:42:24,  9.00it/s]
  0%|          | 4726/1000000 [08:31<30:30:09,  9.06it/s]
  0%|          | 4728/1000000 [08:31<28:58:00,  9.54it/s]
  0%|          | 4730/1000000 [08:31<28:13:03,  9.80it/s]
  0%|          | 4731/1000000 [08:31<28:57:02,  9.55it/s]
  0%|          | 4733/1000000 [08:31<27:26:18, 10.08it/s]
  0%|          | 4735/1000000 [08:31<28:59:28,  9.54it/s]
  0%|          | 4737/1000000 [08:32<29:11:46,  9.47it/s]
  0%|          | 4738/1000000 [08:32<31:17:11,  8.84it/s]
  0%|          | 4740/1000000 [08:32<30:25:59,  9.08it/s]
  0%|          | 4742/1000000 [08:32<29:17:56,  9.44it/s]
  0%|          | 4744/1000000 [08:32<27:15:49, 10.14it/s]
  0%|          | 4746/1000000 [08:33<28:59:45,  9.53it/s]
  0%|          | 4747/1000000 [08:33<28:46:05,  9.61it/s]
  0%|          | 4749/1000000 [08:33<27:28:21, 10.06it/s]
  0%|          | 4751/1000000 [08:33<27:35:59, 10.02it/s]
  0%|          | 4753/1000000 [08:33<26:57:57, 10.25it/s]
  0%|          | 4755/1000000 [08:34<27:14:05, 10.15it/s]
  0%|          | 4757/1000000 [08:34<28:07:07,  9.83it/s]
  0%|          | 4758/1000000 [08:34<28:46:45,  9.61it/s]
  0%|          | 4759/1000000 [08:34<28:34:19,  9.68it/s]
  0%|          | 4761/1000000 [08:34<29:07:55,  9.49it/s]
  0%|          | 4763/1000000 [08:34<27:37:39, 10.01it/s]
  0%|          | 4765/1000000 [08:35<28:36:06,  9.67it/s]
  0%|          | 4767/1000000 [08:35<28:53:15,  9.57it/s]
  0%|          | 4768/1000000 [08:35<29:44:18,  9.30it/s]
  0%|          | 4769/1000000 [08:35<29:40:18,  9.32it/s]
  0%|          | 4771/1000000 [08:35<29:52:05,  9.26it/s]
  0%|          | 4773/1000000 [08:35<29:31:06,  9.37it/s]
  0%|          | 4774/1000000 [08:36<29:45:24,  9.29it/s]
  0%|          | 4776/1000000 [08:36<29:26:50,  9.39it/s]
  0%|          | 4778/1000000 [08:36<30:00:32,  9.21it/s]
  0%|          | 4780/1000000 [08:36<28:44:40,  9.62it/s]
  0%|          | 4782/1000000 [08:36<27:56:08,  9.90it/s]
  0%|          | 4783/1000000 [08:36<28:31:21,  9.69it/s]
  0%|          | 4785/1000000 [08:37<27:14:49, 10.15it/s]
  0%|          | 4787/1000000 [08:37<26:51:32, 10.29it/s]
  0%|          | 4789/1000000 [08:37<25:44:47, 10.74it/s]
  0%|          | 4791/1000000 [08:37<28:27:01,  9.72it/s]
  0%|          | 4792/1000000 [08:37<28:47:05,  9.60it/s]
  0%|          | 4793/1000000 [08:38<30:00:15,  9.21it/s]
  0%|          | 4795/1000000 [08:38<28:53:04,  9.57it/s]
  0%|          | 4797/1000000 [08:38<28:18:48,  9.76it/s]
  0%|          | 4799/1000000 [08:38<27:36:15, 10.01it/s]
  0%|          | 4801/1000000 [08:38<27:46:10,  9.95it/s]
  0%|          | 4802/1000000 [08:38<28:46:15,  9.61it/s]
  0%|          | 4803/1000000 [08:39<29:38:42,  9.33it/s]
  0%|          | 4804/1000000 [08:39<29:30:04,  9.37it/s]
  0%|          | 4805/1000000 [08:39<31:42:54,  8.72it/s]
  0%|          | 4807/1000000 [08:39<31:17:22,  8.83it/s]
  0%|          | 4809/1000000 [08:39<29:23:10,  9.41it/s]
  0%|          | 4811/1000000 [08:39<28:51:16,  9.58it/s]
  0%|          | 4812/1000000 [08:39<29:05:41,  9.50it/s]
  0%|          | 4814/1000000 [08:40<27:50:15,  9.93it/s]
  0%|          | 4815/1000000 [08:40<28:17:06,  9.77it/s]
  0%|          | 4816/1000000 [08:40<29:31:25,  9.36it/s]
  0%|          | 4817/1000000 [08:40<30:05:06,  9.19it/s]
  0%|          | 4819/1000000 [08:40<30:07:56,  9.17it/s]
  0%|          | 4820/1000000 [08:40<29:56:43,  9.23it/s]
  0%|          | 4821/1000000 [08:40<30:18:05,  9.12it/s]
  0%|          | 4822/1000000 [08:41<30:46:34,  8.98it/s]
  0%|          | 4824/1000000 [08:41<28:18:22,  9.77it/s]
  0%|          | 4826/1000000 [08:41<28:14:38,  9.79it/s]
  0%|          | 4827/1000000 [08:41<28:50:17,  9.59it/s]
  0%|          | 4828/1000000 [08:41<29:56:56,  9.23it/s]
  0%|          | 4829/1000000 [08:41<31:33:12,  8.76it/s]
  0%|          | 4830/1000000 [08:41<32:44:15,  8.44it/s]
  0%|          | 4831/1000000 [08:42<32:22:28,  8.54it/s]
  0%|          | 4832/1000000 [08:42<32:23:33,  8.53it/s]
  0%|          | 4833/1000000 [08:42<33:18:46,  8.30it/s]
  0%|          | 4834/1000000 [08:42<32:35:10,  8.48it/s]
  0%|          | 4835/1000000 [08:42<32:27:36,  8.52it/s]
  0%|          | 4836/1000000 [08:42<32:58:25,  8.38it/s]
  0%|          | 4837/1000000 [08:42<33:29:18,  8.25it/s]
  0%|          | 4839/1000000 [08:43<30:58:16,  8.93it/s]
  0%|          | 4841/1000000 [08:43<29:35:46,  9.34it/s]
  0%|          | 4842/1000000 [08:43<29:19:43,  9.43it/s]
  0%|          | 4843/1000000 [08:43<29:36:34,  9.34it/s]
  0%|          | 4844/1000000 [08:43<29:12:21,  9.46it/s]
  0%|          | 4846/1000000 [08:43<27:15:29, 10.14it/s]
  0%|          | 4847/1000000 [08:43<27:35:23, 10.02it/s]
  0%|          | 4848/1000000 [08:43<28:54:58,  9.56it/s]
  0%|          | 4849/1000000 [08:44<28:57:55,  9.54it/s]
  0%|          | 4851/1000000 [08:44<27:49:01,  9.94it/s]
  0%|          | 4852/1000000 [08:44<28:23:19,  9.74it/s]
  0%|          | 4853/1000000 [08:44<29:07:16,  9.49it/s]
  0%|          | 4854/1000000 [08:44<28:46:56,  9.60it/s]
  0%|          | 4855/1000000 [08:44<29:56:44,  9.23it/s]
  0%|          | 4856/1000000 [08:44<29:42:00,  9.31it/s]
  0%|          | 4857/1000000 [08:44<30:48:13,  8.97it/s]
  0%|          | 4858/1000000 [08:44<30:34:13,  9.04it/s]
  0%|          | 4860/1000000 [08:45<29:44:06,  9.30it/s]
  0%|          | 4861/1000000 [08:45<30:27:14,  9.08it/s]
  0%|          | 4862/1000000 [08:45<30:09:41,  9.16it/s]
  0%|          | 4864/1000000 [08:45<28:42:30,  9.63it/s]
  0%|          | 4866/1000000 [08:45<27:57:36,  9.89it/s]
  0%|          | 4867/1000000 [08:45<28:08:42,  9.82it/s]
  0%|          | 4869/1000000 [08:46<29:14:33,  9.45it/s]
  0%|          | 4870/1000000 [08:46<29:31:46,  9.36it/s]
  0%|          | 4872/1000000 [08:46<28:58:57,  9.54it/s]
  0%|          | 4873/1000000 [08:46<31:49:40,  8.68it/s]
  0%|          | 4875/1000000 [08:46<29:43:45,  9.30it/s]
  0%|          | 4876/1000000 [08:46<29:51:33,  9.26it/s]
  0%|          | 4877/1000000 [08:47<31:20:09,  8.82it/s]
  0%|          | 4879/1000000 [08:47<28:37:45,  9.66it/s]
  0%|          | 4881/1000000 [08:47<28:42:16,  9.63it/s]
  0%|          | 4882/1000000 [08:47<29:18:35,  9.43it/s]
  0%|          | 4883/1000000 [08:47<29:44:05,  9.30it/s]
  0%|          | 4884/1000000 [08:47<31:05:47,  8.89it/s]
  0%|          | 4885/1000000 [08:47<32:10:36,  8.59it/s]
  0%|          | 4886/1000000 [08:48<31:35:34,  8.75it/s]
  0%|          | 4887/1000000 [08:48<33:51:59,  8.16it/s]
  0%|          | 4888/1000000 [08:48<33:10:53,  8.33it/s]
  0%|          | 4889/1000000 [08:48<32:48:01,  8.43it/s]
  0%|          | 4890/1000000 [08:48<31:56:32,  8.65it/s]
  0%|          | 4891/1000000 [08:48<31:29:05,  8.78it/s]
  0%|          | 4892/1000000 [08:48<30:33:53,  9.04it/s]
  0%|          | 4893/1000000 [08:48<30:31:19,  9.06it/s]
  0%|          | 4895/1000000 [08:49<28:31:18,  9.69it/s]
  0%|          | 4896/1000000 [08:49<29:40:28,  9.31it/s]
  0%|          | 4897/1000000 [08:49<29:25:42,  9.39it/s]
  0%|          | 4899/1000000 [08:49<28:27:40,  9.71it/s]
  0%|          | 4901/1000000 [08:49<28:01:45,  9.86it/s]
  0%|          | 4903/1000000 [08:49<27:33:57, 10.03it/s]
  0%|          | 4905/1000000 [08:50<27:47:03,  9.95it/s]
  0%|          | 4907/1000000 [08:50<27:25:54, 10.08it/s]
  0%|          | 4909/1000000 [08:50<28:08:36,  9.82it/s]
  0%|          | 4910/1000000 [08:50<28:35:34,  9.67it/s]
  0%|          | 4911/1000000 [08:50<29:44:42,  9.29it/s]
  0%|          | 4913/1000000 [08:50<29:05:30,  9.50it/s]
  0%|          | 4914/1000000 [08:50<28:49:35,  9.59it/s]
  0%|          | 4915/1000000 [08:51<29:16:45,  9.44it/s]
  0%|          | 4917/1000000 [08:51<28:10:31,  9.81it/s]
  0%|          | 4918/1000000 [08:51<28:31:18,  9.69it/s]
  0%|          | 4919/1000000 [08:51<28:54:27,  9.56it/s]
  0%|          | 4920/1000000 [08:51<29:23:13,  9.41it/s]
  0%|          | 4921/1000000 [08:51<33:28:16,  8.26it/s]
  0%|          | 4923/1000000 [08:51<30:29:11,  9.07it/s]
  0%|          | 4925/1000000 [08:52<29:52:17,  9.25it/s]
  0%|          | 4926/1000000 [08:52<30:26:21,  9.08it/s]
  0%|          | 4927/1000000 [08:52<32:03:48,  8.62it/s]
  0%|          | 4929/1000000 [08:52<28:52:42,  9.57it/s]
  0%|          | 4930/1000000 [08:52<28:58:24,  9.54it/s]
  0%|          | 4932/1000000 [08:52<26:51:46, 10.29it/s]
  0%|          | 4934/1000000 [08:53<26:07:39, 10.58it/s]
  0%|          | 4936/1000000 [08:53<28:13:35,  9.79it/s]
  0%|          | 4937/1000000 [08:53<28:23:03,  9.74it/s]
  0%|          | 4938/1000000 [08:53<29:44:44,  9.29it/s]
  0%|          | 4939/1000000 [08:53<30:20:57,  9.11it/s]
  0%|          | 4940/1000000 [08:53<30:28:54,  9.07it/s]
  0%|          | 4942/1000000 [08:53<28:07:14,  9.83it/s]
  0%|          | 4944/1000000 [08:54<27:50:39,  9.93it/s]
  0%|          | 4946/1000000 [08:54<27:42:12,  9.98it/s]
  0%|          | 4948/1000000 [08:54<27:29:45, 10.05it/s]
  0%|          | 4949/1000000 [08:54<28:04:11,  9.85it/s]
  0%|          | 4951/1000000 [08:54<27:26:54, 10.07it/s]
  0%|          | 4953/1000000 [08:55<27:13:00, 10.16it/s]
  0%|          | 4955/1000000 [08:55<26:36:43, 10.39it/s]
  0%|          | 4957/1000000 [08:55<26:46:29, 10.32it/s]
  0%|          | 4959/1000000 [08:55<27:54:59,  9.90it/s]
  0%|          | 4960/1000000 [08:55<29:28:20,  9.38it/s]
  0%|          | 4961/1000000 [08:55<29:14:53,  9.45it/s]
  0%|          | 4963/1000000 [08:56<29:16:06,  9.44it/s]
  0%|          | 4964/1000000 [08:56<31:08:06,  8.88it/s]
  0%|          | 4966/1000000 [08:56<30:33:25,  9.05it/s]
  0%|          | 4967/1000000 [08:56<30:12:50,  9.15it/s]
  0%|          | 4968/1000000 [08:56<30:47:06,  8.98it/s]
  0%|          | 4969/1000000 [08:56<32:03:55,  8.62it/s]
  0%|          | 4971/1000000 [08:56<30:38:08,  9.02it/s]
  0%|          | 4973/1000000 [08:57<29:33:44,  9.35it/s]
  0%|          | 4974/1000000 [08:57<29:21:20,  9.42it/s]
  0%|          | 4976/1000000 [08:57<27:41:04,  9.98it/s]
  0%|          | 4978/1000000 [08:57<26:50:20, 10.30it/s]
  0%|          | 4980/1000000 [08:57<27:17:14, 10.13it/s]
  0%|          | 4982/1000000 [08:58<29:03:51,  9.51it/s]
  0%|          | 4983/1000000 [08:58<29:22:47,  9.41it/s]
  0%|          | 4984/1000000 [08:58<29:28:15,  9.38it/s]
  0%|          | 4985/1000000 [08:58<29:19:52,  9.42it/s]
  0%|          | 4987/1000000 [08:58<30:16:56,  9.13it/s]
  0%|          | 4988/1000000 [08:58<30:44:29,  8.99it/s]
  0%|          | 4989/1000000 [08:58<30:14:49,  9.14it/s]
  0%|          | 4990/1000000 [08:58<29:47:11,  9.28it/s]
  0%|          | 4991/1000000 [08:59<33:01:22,  8.37it/s]
  0%|          | 4992/1000000 [08:59<31:48:01,  8.69it/s]
  0%|          | 4994/1000000 [08:59<28:48:56,  9.59it/s]
  0%|          | 4996/1000000 [08:59<27:37:03, 10.01it/s]
  0%|          | 4998/1000000 [08:59<28:21:47,  9.74it/s]
  0%|          | 4999/1000000 [08:59<28:35:59,  9.66it/s]
  0%|          | 5000/1000000 [08:59<28:33:36,  9.68it/s]
  1%|          | 5002/1000000 [09:00<28:10:13,  9.81it/s]
  1%|          | 5003/1000000 [09:00<28:32:31,  9.68it/s]
  1%|          | 5004/1000000 [09:00<29:09:01,  9.48it/s]
  1%|          | 5005/1000000 [09:00<29:23:28,  9.40it/s]
  1%|          | 5007/1000000 [09:00<30:39:20,  9.02it/s]
  1%|          | 5009/1000000 [09:00<28:23:43,  9.73it/s]
  1%|          | 5011/1000000 [09:01<29:01:21,  9.52it/s]
  1%|          | 5013/1000000 [09:01<29:21:37,  9.41it/s]
  1%|          | 5014/1000000 [09:01<29:59:19,  9.22it/s]
  1%|          | 5016/1000000 [09:01<28:30:19,  9.70it/s]
  1%|          | 5018/1000000 [09:01<29:09:56,  9.48it/s]
  1%|          | 5019/1000000 [09:02<29:47:15,  9.28it/s]
  1%|          | 5021/1000000 [09:02<28:52:41,  9.57it/s]
  1%|          | 5022/1000000 [09:02<30:50:28,  8.96it/s]
  1%|          | 5024/1000000 [09:02<27:50:26,  9.93it/s]
  1%|          | 5026/1000000 [09:02<28:09:38,  9.81it/s]
  1%|          | 5028/1000000 [09:02<27:47:09,  9.95it/s]
  1%|          | 5030/1000000 [09:03<26:25:53, 10.46it/s]
  1%|          | 5032/1000000 [09:03<26:59:22, 10.24it/s]
  1%|          | 5034/1000000 [09:03<27:03:51, 10.21it/s]
  1%|          | 5036/1000000 [09:03<27:25:54, 10.08it/s]
  1%|          | 5038/1000000 [09:03<27:26:50, 10.07it/s]
  1%|          | 5040/1000000 [09:04<28:17:57,  9.77it/s]
  1%|          | 5042/1000000 [09:04<27:40:54,  9.98it/s]
  1%|          | 5044/1000000 [09:04<28:14:07,  9.79it/s]
  1%|          | 5045/1000000 [09:04<28:24:56,  9.73it/s]
  1%|          | 5046/1000000 [09:04<29:21:25,  9.41it/s]
  1%|          | 5048/1000000 [09:04<29:28:18,  9.38it/s]
  1%|          | 5049/1000000 [09:05<29:52:22,  9.25it/s]
  1%|          | 5050/1000000 [09:05<29:49:00,  9.27it/s]
  1%|          | 5052/1000000 [09:05<29:16:37,  9.44it/s]
  1%|          | 5053/1000000 [09:05<29:11:32,  9.47it/s]
  1%|          | 5055/1000000 [09:05<27:57:14,  9.89it/s]
  1%|          | 5056/1000000 [09:05<28:57:54,  9.54it/s]
  1%|          | 5057/1000000 [09:05<28:47:43,  9.60it/s]
  1%|          | 5058/1000000 [09:06<28:56:19,  9.55it/s]
  1%|          | 5060/1000000 [09:06<28:05:49,  9.84it/s]
  1%|          | 5062/1000000 [09:06<27:41:37,  9.98it/s]
  1%|          | 5064/1000000 [09:06<26:58:18, 10.25it/s]
  1%|          | 5066/1000000 [09:06<26:51:16, 10.29it/s]
  1%|          | 5068/1000000 [09:06<27:38:44, 10.00it/s]
  1%|          | 5069/1000000 [09:07<28:18:44,  9.76it/s]
  1%|          | 5070/1000000 [09:07<28:30:10,  9.70it/s]
  1%|          | 5072/1000000 [09:07<28:12:47,  9.80it/s]
  1%|          | 5074/1000000 [09:07<28:44:54,  9.61it/s]
  1%|          | 5076/1000000 [09:07<28:08:43,  9.82it/s]
  1%|          | 5078/1000000 [09:08<28:03:51,  9.85it/s]
  1%|          | 5080/1000000 [09:08<27:25:20, 10.08it/s]
  1%|          | 5082/1000000 [09:08<27:40:19,  9.99it/s]
  1%|          | 5084/1000000 [09:08<27:18:09, 10.12it/s]
  1%|          | 5086/1000000 [09:08<27:41:37,  9.98it/s]
  1%|          | 5087/1000000 [09:08<28:04:09,  9.85it/s]
  1%|          | 5088/1000000 [09:09<28:14:52,  9.78it/s]
  1%|          | 5089/1000000 [09:09<29:25:27,  9.39it/s]
  1%|          | 5090/1000000 [09:09<29:54:41,  9.24it/s]
  1%|          | 5091/1000000 [09:09<31:36:59,  8.74it/s]
  1%|          | 5092/1000000 [09:09<30:39:10,  9.02it/s]
  1%|          | 5093/1000000 [09:09<29:55:48,  9.23it/s]
  1%|          | 5095/1000000 [09:09<29:16:50,  9.44it/s]
  1%|          | 5097/1000000 [09:09<28:18:34,  9.76it/s]
  1%|          | 5099/1000000 [09:10<27:11:55, 10.16it/s]
  1%|          | 5101/1000000 [09:10<28:16:08,  9.78it/s]
  1%|          | 5102/1000000 [09:10<29:00:08,  9.53it/s]
  1%|          | 5104/1000000 [09:10<28:28:57,  9.70it/s]
  1%|          | 5106/1000000 [09:10<27:59:01,  9.88it/s]
  1%|          | 5108/1000000 [09:11<27:38:05, 10.00it/s]
  1%|          | 5110/1000000 [09:11<26:50:57, 10.29it/s]
  1%|          | 5112/1000000 [09:11<28:44:55,  9.61it/s]
  1%|          | 5113/1000000 [09:11<28:56:56,  9.55it/s]
  1%|          | 5114/1000000 [09:11<28:43:55,  9.62it/s]
  1%|          | 5115/1000000 [09:11<29:01:07,  9.52it/s]
  1%|          | 5117/1000000 [09:12<28:54:29,  9.56it/s]
  1%|          | 5119/1000000 [09:12<29:09:54,  9.48it/s]
  1%|          | 5120/1000000 [09:12<28:58:04,  9.54it/s]
  1%|          | 5121/1000000 [09:12<28:44:51,  9.61it/s]
  1%|          | 5123/1000000 [09:12<29:00:39,  9.53it/s]
  1%|          | 5125/1000000 [09:12<28:23:45,  9.73it/s]
  1%|          | 5127/1000000 [09:13<28:33:17,  9.68it/s]
  1%|          | 5129/1000000 [09:13<28:06:32,  9.83it/s]
  1%|          | 5130/1000000 [09:13<28:53:50,  9.56it/s]
  1%|          | 5131/1000000 [09:13<29:34:25,  9.34it/s]
  1%|          | 5133/1000000 [09:13<28:59:39,  9.53it/s]
  1%|          | 5135/1000000 [09:13<27:39:26,  9.99it/s]
  1%|          | 5137/1000000 [09:14<27:41:07,  9.98it/s]
  1%|          | 5138/1000000 [09:14<27:45:21,  9.96it/s]
  1%|          | 5139/1000000 [09:14<27:45:44,  9.95it/s]
  1%|          | 5141/1000000 [09:14<27:42:51,  9.97it/s]
  1%|          | 5142/1000000 [09:14<28:08:06,  9.82it/s]
  1%|          | 5144/1000000 [09:14<27:26:45, 10.07it/s]
  1%|          | 5145/1000000 [09:15<33:44:18,  8.19it/s]
  1%|          | 5146/1000000 [09:15<33:26:13,  8.26it/s]
  1%|          | 5147/1000000 [09:15<33:22:44,  8.28it/s]
  1%|          | 5148/1000000 [09:15<32:52:38,  8.41it/s]
  1%|          | 5149/1000000 [09:15<32:25:42,  8.52it/s]
  1%|          | 5150/1000000 [09:15<31:12:46,  8.85it/s]
  1%|          | 5151/1000000 [09:15<31:44:36,  8.71it/s]
  1%|          | 5152/1000000 [09:15<34:17:57,  8.06it/s]
  1%|          | 5153/1000000 [09:15<34:51:20,  7.93it/s]
  1%|          | 5155/1000000 [09:16<31:40:50,  8.72it/s]
  1%|          | 5156/1000000 [09:16<33:03:19,  8.36it/s]
  1%|          | 5157/1000000 [09:16<32:51:51,  8.41it/s]
  1%|          | 5158/1000000 [09:16<32:38:03,  8.47it/s]
  1%|          | 5159/1000000 [09:16<32:41:40,  8.45it/s]
  1%|          | 5160/1000000 [09:16<32:37:20,  8.47it/s]
  1%|          | 5161/1000000 [09:16<31:18:05,  8.83it/s]
  1%|          | 5162/1000000 [09:16<31:58:35,  8.64it/s]
  1%|          | 5163/1000000 [09:17<31:24:31,  8.80it/s]
  1%|          | 5164/1000000 [09:17<30:49:09,  8.97it/s]
  1%|          | 5165/1000000 [09:17<31:06:36,  8.88it/s]
  1%|          | 5166/1000000 [09:17<32:59:05,  8.38it/s]
  1%|          | 5167/1000000 [09:17<34:48:36,  7.94it/s]
  1%|          | 5168/1000000 [09:17<33:08:25,  8.34it/s]
  1%|          | 5169/1000000 [09:17<32:45:07,  8.44it/s]
  1%|          | 5170/1000000 [09:17<31:42:07,  8.72it/s]
  1%|          | 5171/1000000 [09:18<30:54:55,  8.94it/s]
  1%|          | 5173/1000000 [09:18<29:06:57,  9.49it/s]
  1%|          | 5175/1000000 [09:18<30:33:09,  9.04it/s]
  1%|          | 5177/1000000 [09:18<29:31:19,  9.36it/s]
  1%|          | 5178/1000000 [09:18<30:13:27,  9.14it/s]
  1%|          | 5180/1000000 [09:19<30:30:14,  9.06it/s]
  1%|          | 5181/1000000 [09:19<32:06:46,  8.61it/s]
  1%|          | 5182/1000000 [09:19<31:59:01,  8.64it/s]
  1%|          | 5183/1000000 [09:19<30:57:42,  8.93it/s]
  1%|          | 5184/1000000 [09:19<30:44:17,  8.99it/s]
  1%|          | 5186/1000000 [09:19<29:23:04,  9.40it/s]
  1%|          | 5188/1000000 [09:19<28:07:25,  9.83it/s]
  1%|          | 5189/1000000 [09:19<28:05:30,  9.84it/s]
  1%|          | 5191/1000000 [09:20<28:04:21,  9.84it/s]
  1%|          | 5193/1000000 [09:20<26:57:40, 10.25it/s]
  1%|          | 5195/1000000 [09:20<27:24:00, 10.09it/s]
  1%|          | 5197/1000000 [09:20<29:08:10,  9.48it/s]
  1%|          | 5198/1000000 [09:20<29:11:07,  9.47it/s]
  1%|          | 5200/1000000 [09:21<27:51:24,  9.92it/s]
  1%|          | 5201/1000000 [09:21<29:25:58,  9.39it/s]
  1%|          | 5202/1000000 [09:21<30:07:21,  9.17it/s]
  1%|          | 5204/1000000 [09:21<28:39:24,  9.64it/s]
  1%|          | 5205/1000000 [09:21<29:43:04,  9.30it/s]
  1%|          | 5207/1000000 [09:21<31:23:32,  8.80it/s]
  1%|          | 5208/1000000 [09:21<30:36:37,  9.03it/s]
  1%|          | 5209/1000000 [09:22<29:58:31,  9.22it/s]
  1%|          | 5210/1000000 [09:22<30:34:36,  9.04it/s]
  1%|          | 5212/1000000 [09:22<31:04:04,  8.89it/s]
  1%|          | 5213/1000000 [09:22<30:19:40,  9.11it/s]
  1%|          | 5214/1000000 [09:22<30:38:44,  9.02it/s]
  1%|          | 5216/1000000 [09:22<27:17:10, 10.13it/s]
  1%|          | 5218/1000000 [09:23<27:33:14, 10.03it/s]
  1%|          | 5220/1000000 [09:23<26:53:49, 10.27it/s]
  1%|          | 5222/1000000 [09:23<27:23:11, 10.09it/s]
  1%|          | 5224/1000000 [09:23<28:11:36,  9.80it/s]
  1%|          | 5226/1000000 [09:23<26:50:31, 10.29it/s]
  1%|          | 5228/1000000 [09:24<27:59:00,  9.87it/s]
  1%|          | 5229/1000000 [09:24<30:29:54,  9.06it/s]
  1%|          | 5231/1000000 [09:24<29:08:59,  9.48it/s]
  1%|          | 5232/1000000 [09:24<30:59:35,  8.92it/s]
  1%|          | 5233/1000000 [09:24<30:24:32,  9.09it/s]
  1%|          | 5234/1000000 [09:24<30:24:51,  9.09it/s]
  1%|          | 5236/1000000 [09:24<31:59:48,  8.64it/s]
  1%|          | 5237/1000000 [09:25<33:05:28,  8.35it/s]
  1%|          | 5238/1000000 [09:25<32:18:06,  8.55it/s]
  1%|          | 5239/1000000 [09:25<34:41:57,  7.96it/s]
  1%|          | 5240/1000000 [09:25<33:58:32,  8.13it/s]
  1%|          | 5241/1000000 [09:25<34:45:18,  7.95it/s]
  1%|          | 5243/1000000 [09:25<30:59:49,  8.91it/s]
  1%|          | 5244/1000000 [09:25<30:20:07,  9.11it/s]
  1%|          | 5245/1000000 [09:26<30:32:34,  9.05it/s]
  1%|          | 5247/1000000 [09:26<29:05:20,  9.50it/s]
  1%|          | 5249/1000000 [09:26<29:01:25,  9.52it/s]
  1%|          | 5250/1000000 [09:26<30:16:16,  9.13it/s]
  1%|          | 5252/1000000 [09:26<29:16:07,  9.44it/s]
  1%|          | 5253/1000000 [09:26<29:24:03,  9.40it/s]
  1%|          | 5254/1000000 [09:26<29:17:13,  9.43it/s]
  1%|          | 5256/1000000 [09:27<30:09:14,  9.16it/s]
  1%|          | 5257/1000000 [09:27<29:49:27,  9.26it/s]
  1%|          | 5258/1000000 [09:27<29:33:22,  9.35it/s]
  1%|          | 5259/1000000 [09:27<30:06:43,  9.18it/s]
  1%|          | 5260/1000000 [09:27<29:56:05,  9.23it/s]
  1%|          | 5261/1000000 [09:27<29:55:46,  9.23it/s]
  1%|          | 5262/1000000 [09:27<33:06:05,  8.35it/s]
  1%|          | 5263/1000000 [09:27<34:11:07,  8.08it/s]
  1%|          | 5264/1000000 [09:28<32:39:12,  8.46it/s]
  1%|          | 5266/1000000 [09:28<30:06:43,  9.18it/s]
  1%|          | 5267/1000000 [09:28<29:53:08,  9.25it/s]
  1%|          | 5268/1000000 [09:28<30:04:10,  9.19it/s]
  1%|          | 5270/1000000 [09:28<27:59:22,  9.87it/s]
  1%|          | 5271/1000000 [09:28<28:25:01,  9.72it/s]
  1%|          | 5273/1000000 [09:29<28:14:35,  9.78it/s]
  1%|          | 5274/1000000 [09:29<29:02:51,  9.51it/s]
  1%|          | 5276/1000000 [09:29<29:26:34,  9.38it/s]
  1%|          | 5278/1000000 [09:29<27:42:40,  9.97it/s]
  1%|          | 5280/1000000 [09:29<26:20:15, 10.49it/s]
  1%|          | 5282/1000000 [09:29<27:17:43, 10.12it/s]
  1%|          | 5284/1000000 [09:30<28:02:40,  9.85it/s]
  1%|          | 5285/1000000 [09:30<28:32:33,  9.68it/s]
  1%|          | 5286/1000000 [09:30<29:21:11,  9.41it/s]
  1%|          | 5288/1000000 [09:30<28:05:04,  9.84it/s]
  1%|          | 5289/1000000 [09:30<30:20:18,  9.11it/s]
  1%|          | 5291/1000000 [09:30<30:07:34,  9.17it/s]
  1%|          | 5293/1000000 [09:31<28:27:51,  9.71it/s]
  1%|          | 5294/1000000 [09:31<28:20:54,  9.75it/s]
  1%|          | 5295/1000000 [09:31<28:32:11,  9.68it/s]
  1%|          | 5297/1000000 [09:31<28:22:21,  9.74it/s]
  1%|          | 5298/1000000 [09:31<29:19:09,  9.42it/s]
  1%|          | 5299/1000000 [09:31<29:16:30,  9.44it/s]
  1%|          | 5301/1000000 [09:31<29:22:00,  9.41it/s]
  1%|          | 5303/1000000 [09:32<27:44:58,  9.96it/s]
  1%|          | 5304/1000000 [09:32<28:21:44,  9.74it/s]
  1%|          | 5305/1000000 [09:32<29:09:42,  9.47it/s]
  1%|          | 5306/1000000 [09:32<28:50:50,  9.58it/s]
  1%|          | 5307/1000000 [09:32<28:42:52,  9.62it/s]
  1%|          | 5309/1000000 [09:32<27:53:12,  9.91it/s]
  1%|          | 5310/1000000 [09:32<32:04:38,  8.61it/s]
  1%|          | 5311/1000000 [09:32<31:16:00,  8.84it/s]
  1%|          | 5312/1000000 [09:33<30:19:42,  9.11it/s]
  1%|          | 5314/1000000 [09:33<30:55:27,  8.93it/s]
  1%|          | 5315/1000000 [09:33<30:50:41,  8.96it/s]
  1%|          | 5316/1000000 [09:33<31:40:47,  8.72it/s]
  1%|          | 5318/1000000 [09:33<30:36:30,  9.03it/s]
  1%|          | 5320/1000000 [09:33<30:21:31,  9.10it/s]
  1%|          | 5321/1000000 [09:34<31:59:43,  8.64it/s]
  1%|          | 5322/1000000 [09:34<34:25:57,  8.02it/s]
  1%|          | 5323/1000000 [09:34<34:13:17,  8.07it/s]
  1%|          | 5325/1000000 [09:34<31:43:37,  8.71it/s]
  1%|          | 5327/1000000 [09:34<29:13:27,  9.45it/s]
  1%|          | 5329/1000000 [09:34<28:24:25,  9.73it/s]
  1%|          | 5330/1000000 [09:35<30:49:16,  8.96it/s]
  1%|          | 5331/1000000 [09:35<30:59:39,  8.91it/s]
  1%|          | 5332/1000000 [09:35<32:20:40,  8.54it/s]
  1%|          | 5333/1000000 [09:35<31:47:55,  8.69it/s]
  1%|          | 5335/1000000 [09:35<32:08:41,  8.60it/s]
  1%|          | 5337/1000000 [09:35<30:47:04,  8.98it/s]
  1%|          | 5339/1000000 [09:36<29:10:05,  9.47it/s]
  1%|          | 5340/1000000 [09:36<30:05:08,  9.18it/s]
  1%|          | 5341/1000000 [09:36<29:56:58,  9.23it/s]
  1%|          | 5342/1000000 [09:36<30:13:59,  9.14it/s]
  1%|          | 5344/1000000 [09:36<32:07:31,  8.60it/s]
  1%|          | 5345/1000000 [09:36<32:57:06,  8.38it/s]
  1%|          | 5346/1000000 [09:36<31:55:25,  8.65it/s]
  1%|          | 5347/1000000 [09:37<31:31:47,  8.76it/s]
  1%|          | 5349/1000000 [09:37<29:12:53,  9.46it/s]
  1%|          | 5350/1000000 [09:37<30:13:51,  9.14it/s]
  1%|          | 5351/1000000 [09:37<34:27:09,  8.02it/s]
  1%|          | 5352/1000000 [09:37<33:48:15,  8.17it/s]
  1%|          | 5353/1000000 [09:37<32:21:30,  8.54it/s]
  1%|          | 5354/1000000 [09:37<31:30:09,  8.77it/s]
  1%|          | 5355/1000000 [09:37<32:59:39,  8.37it/s]
  1%|          | 5357/1000000 [09:38<29:35:28,  9.34it/s]
  1%|          | 5358/1000000 [09:38<30:06:28,  9.18it/s]
  1%|          | 5360/1000000 [09:38<27:46:01,  9.95it/s]
  1%|          | 5361/1000000 [09:38<27:54:00,  9.90it/s]
  1%|          | 5363/1000000 [09:38<27:46:19,  9.95it/s]
  1%|          | 5364/1000000 [09:38<30:39:51,  9.01it/s]
  1%|          | 5365/1000000 [09:39<30:46:28,  8.98it/s]
  1%|          | 5366/1000000 [09:39<30:28:32,  9.07it/s]
  1%|          | 5367/1000000 [09:39<31:39:12,  8.73it/s]
  1%|          | 5369/1000000 [09:39<29:46:05,  9.28it/s]
  1%|          | 5371/1000000 [09:39<29:15:39,  9.44it/s]
  1%|          | 5372/1000000 [09:39<30:29:20,  9.06it/s]
  1%|          | 5373/1000000 [09:39<30:41:41,  9.00it/s]
  1%|          | 5374/1000000 [09:40<30:40:02,  9.01it/s]
  1%|          | 5376/1000000 [09:40<30:55:48,  8.93it/s]
  1%|          | 5377/1000000 [09:40<30:32:04,  9.05it/s]
  1%|          | 5378/1000000 [09:40<30:34:36,  9.04it/s]
  1%|          | 5379/1000000 [09:40<30:17:48,  9.12it/s]
  1%|          | 5380/1000000 [09:40<30:01:21,  9.20it/s]
  1%|          | 5381/1000000 [09:40<29:56:48,  9.23it/s]
  1%|          | 5383/1000000 [09:40<28:40:44,  9.63it/s]
  1%|          | 5384/1000000 [09:41<30:25:46,  9.08it/s]
  1%|          | 5385/1000000 [09:41<30:43:38,  8.99it/s]
  1%|          | 5386/1000000 [09:41<31:22:40,  8.80it/s]
  1%|          | 5387/1000000 [09:41<30:52:15,  8.95it/s]
  1%|          | 5388/1000000 [09:41<30:29:47,  9.06it/s]
  1%|          | 5390/1000000 [09:41<30:02:44,  9.20it/s]
  1%|          | 5392/1000000 [09:41<28:35:23,  9.66it/s]
  1%|          | 5394/1000000 [09:42<27:12:17, 10.16it/s]
  1%|          | 5396/1000000 [09:42<29:42:03,  9.30it/s]
  1%|          | 5397/1000000 [09:42<29:36:29,  9.33it/s]
  1%|          | 5398/1000000 [09:42<29:21:15,  9.41it/s]
  1%|          | 5399/1000000 [09:42<30:57:39,  8.92it/s]
  1%|          | 5400/1000000 [09:42<30:09:22,  9.16it/s]
  1%|          | 5401/1000000 [09:42<30:45:09,  8.98it/s]
  1%|          | 5402/1000000 [09:43<30:19:13,  9.11it/s]
  1%|          | 5403/1000000 [09:43<30:05:50,  9.18it/s]
  1%|          | 5404/1000000 [09:43<29:24:28,  9.39it/s]
  1%|          | 5405/1000000 [09:43<32:43:49,  8.44it/s]
  1%|          | 5406/1000000 [09:43<31:43:27,  8.71it/s]
  1%|          | 5407/1000000 [09:43<30:59:17,  8.92it/s]
  1%|          | 5408/1000000 [09:43<30:22:26,  9.10it/s]
  1%|          | 5409/1000000 [09:43<31:00:21,  8.91it/s]
  1%|          | 5410/1000000 [09:43<30:57:32,  8.92it/s]
  1%|          | 5411/1000000 [09:44<30:33:31,  9.04it/s]
  1%|          | 5412/1000000 [09:44<33:00:21,  8.37it/s]
  1%|          | 5414/1000000 [09:44<30:01:46,  9.20it/s]
  1%|          | 5416/1000000 [09:44<28:04:17,  9.84it/s]
  1%|          | 5418/1000000 [09:44<27:36:56, 10.00it/s]
  1%|          | 5419/1000000 [09:44<27:44:07,  9.96it/s]
  1%|          | 5421/1000000 [09:45<28:19:35,  9.75it/s]
  1%|          | 5422/1000000 [09:45<29:18:23,  9.43it/s]
  1%|          | 5423/1000000 [09:45<30:04:15,  9.19it/s]
  1%|          | 5424/1000000 [09:45<30:19:05,  9.11it/s]
  1%|          | 5425/1000000 [09:45<34:38:21,  7.98it/s]
  1%|          | 5426/1000000 [09:45<33:28:36,  8.25it/s]
  1%|          | 5428/1000000 [09:45<31:13:32,  8.85it/s]
  1%|          | 5429/1000000 [09:46<31:09:47,  8.87it/s]
  1%|          | 5430/1000000 [09:46<30:59:55,  8.91it/s]
  1%|          | 5431/1000000 [09:46<31:21:00,  8.81it/s]
  1%|          | 5432/1000000 [09:46<32:01:34,  8.63it/s]
  1%|          | 5433/1000000 [09:46<30:49:08,  8.96it/s]
  1%|          | 5434/1000000 [09:46<36:47:09,  7.51it/s]
  1%|          | 5436/1000000 [09:46<32:42:43,  8.45it/s]
  1%|          | 5437/1000000 [09:46<31:45:23,  8.70it/s]
  1%|          | 5438/1000000 [09:47<30:54:19,  8.94it/s]
  1%|          | 5439/1000000 [09:47<30:38:39,  9.02it/s]
  1%|          | 5441/1000000 [09:47<28:14:55,  9.78it/s]
  1%|          | 5442/1000000 [09:47<28:20:16,  9.75it/s]
  1%|          | 5444/1000000 [09:47<27:47:08,  9.94it/s]
  1%|          | 5445/1000000 [09:47<29:27:09,  9.38it/s]
  1%|          | 5446/1000000 [09:47<31:24:17,  8.80it/s]
  1%|          | 5447/1000000 [09:48<31:01:46,  8.90it/s]
  1%|          | 5448/1000000 [09:48<31:00:04,  8.91it/s]
  1%|          | 5450/1000000 [09:48<31:11:40,  8.86it/s]
  1%|          | 5451/1000000 [09:48<30:27:22,  9.07it/s]
  1%|          | 5452/1000000 [09:48<30:18:35,  9.11it/s]
  1%|          | 5454/1000000 [09:48<28:01:52,  9.86it/s]
  1%|          | 5456/1000000 [09:48<27:15:58, 10.13it/s]
  1%|          | 5458/1000000 [09:49<29:02:12,  9.51it/s]
  1%|          | 5459/1000000 [09:49<28:59:13,  9.53it/s]
  1%|          | 5460/1000000 [09:49<29:12:22,  9.46it/s]
  1%|          | 5462/1000000 [09:49<27:49:49,  9.93it/s]
  1%|          | 5463/1000000 [09:49<28:45:21,  9.61it/s]
  1%|          | 5465/1000000 [09:49<28:14:29,  9.78it/s]
  1%|          | 5466/1000000 [09:50<29:50:50,  9.26it/s]
  1%|          | 5467/1000000 [09:50<31:23:59,  8.80it/s]
  1%|          | 5468/1000000 [09:50<31:03:19,  8.90it/s]
  1%|          | 5469/1000000 [09:50<30:22:32,  9.09it/s]
  1%|          | 5471/1000000 [09:50<28:19:25,  9.75it/s]
  1%|          | 5472/1000000 [09:50<28:19:37,  9.75it/s]
  1%|          | 5474/1000000 [09:50<27:20:24, 10.10it/s]
  1%|          | 5475/1000000 [09:50<27:49:51,  9.93it/s]
  1%|          | 5476/1000000 [09:51<31:14:58,  8.84it/s]
  1%|          | 5477/1000000 [09:51<30:44:38,  8.99it/s]
  1%|          | 5478/1000000 [09:51<30:15:13,  9.13it/s]
  1%|          | 5479/1000000 [09:51<31:14:57,  8.84it/s]
  1%|          | 5481/1000000 [09:51<29:41:08,  9.31it/s]
  1%|          | 5483/1000000 [09:51<28:13:15,  9.79it/s]
  1%|          | 5484/1000000 [09:51<28:27:19,  9.71it/s]
  1%|          | 5486/1000000 [09:52<29:23:33,  9.40it/s]
  1%|          | 5487/1000000 [09:52<31:12:23,  8.85it/s]
  1%|          | 5489/1000000 [09:52<28:56:05,  9.55it/s]
  1%|          | 5491/1000000 [09:52<27:24:06, 10.08it/s]
  1%|          | 5493/1000000 [09:52<28:20:22,  9.75it/s]
  1%|          | 5495/1000000 [09:53<27:54:14,  9.90it/s]
  1%|          | 5496/1000000 [09:53<28:23:46,  9.73it/s]
  1%|          | 5497/1000000 [09:53<29:50:50,  9.26it/s]
  1%|          | 5498/1000000 [09:53<31:27:04,  8.78it/s]
  1%|          | 5499/1000000 [09:53<31:08:53,  8.87it/s]
  1%|          | 5501/1000000 [09:53<28:33:49,  9.67it/s]
  1%|          | 5502/1000000 [09:53<28:59:29,  9.53it/s]
  1%|          | 5503/1000000 [09:53<28:45:05,  9.61it/s]
  1%|          | 5504/1000000 [09:54<29:11:08,  9.47it/s]
  1%|          | 5505/1000000 [09:54<29:20:59,  9.41it/s]
  1%|          | 5506/1000000 [09:54<30:25:05,  9.08it/s]
  1%|          | 5507/1000000 [09:54<30:10:43,  9.15it/s]
  1%|          | 5508/1000000 [09:54<30:54:14,  8.94it/s]
  1%|          | 5509/1000000 [09:54<30:41:29,  9.00it/s]
  1%|          | 5510/1000000 [09:54<30:20:35,  9.10it/s]
  1%|          | 5511/1000000 [09:54<31:00:44,  8.91it/s]
  1%|          | 5512/1000000 [09:54<30:42:54,  8.99it/s]
  1%|          | 5513/1000000 [09:55<32:28:08,  8.51it/s]
  1%|          | 5514/1000000 [09:55<32:10:03,  8.59it/s]
  1%|          | 5516/1000000 [09:55<30:21:16,  9.10it/s]
  1%|          | 5518/1000000 [09:55<29:19:02,  9.42it/s]
  1%|          | 5520/1000000 [09:55<31:25:06,  8.79it/s]
  1%|          | 5522/1000000 [09:56<29:52:12,  9.25it/s]
  1%|          | 5523/1000000 [09:56<30:09:28,  9.16it/s]
  1%|          | 5524/1000000 [09:56<29:43:13,  9.29it/s]
  1%|          | 5525/1000000 [09:56<29:19:52,  9.42it/s]
  1%|          | 5526/1000000 [09:56<29:40:23,  9.31it/s]
  1%|          | 5527/1000000 [09:56<30:36:21,  9.03it/s]
  1%|          | 5529/1000000 [09:56<27:44:46,  9.96it/s]
  1%|          | 5531/1000000 [09:56<28:05:49,  9.83it/s]
  1%|          | 5532/1000000 [09:57<28:57:51,  9.54it/s]
  1%|          | 5533/1000000 [09:57<30:10:48,  9.15it/s]
  1%|          | 5534/1000000 [09:57<31:46:30,  8.69it/s]
  1%|          | 5535/1000000 [09:57<31:00:07,  8.91it/s]
  1%|          | 5536/1000000 [09:57<30:07:02,  9.17it/s]
  1%|          | 5538/1000000 [09:57<29:04:07,  9.50it/s]
  1%|          | 5540/1000000 [09:57<27:49:55,  9.93it/s]
  1%|          | 5541/1000000 [09:58<28:36:26,  9.66it/s]
  1%|          | 5542/1000000 [09:58<30:26:00,  9.08it/s]
  1%|          | 5543/1000000 [09:58<29:58:21,  9.22it/s]
  1%|          | 5544/1000000 [09:58<30:14:37,  9.13it/s]
  1%|          | 5545/1000000 [09:58<29:49:19,  9.26it/s]
  1%|          | 5546/1000000 [09:58<29:55:29,  9.23it/s]
  1%|          | 5548/1000000 [09:58<28:57:32,  9.54it/s]
  1%|          | 5549/1000000 [09:58<29:09:21,  9.47it/s]
  1%|          | 5551/1000000 [09:59<28:15:05,  9.78it/s]
  1%|          | 5553/1000000 [09:59<27:34:20, 10.02it/s]
  1%|          | 5555/1000000 [09:59<27:27:45, 10.06it/s]
  1%|          | 5557/1000000 [09:59<27:00:50, 10.23it/s]
  1%|          | 5559/1000000 [09:59<28:42:50,  9.62it/s]
  1%|          | 5560/1000000 [10:00<31:08:27,  8.87it/s]
  1%|          | 5561/1000000 [10:00<30:53:13,  8.94it/s]
  1%|          | 5562/1000000 [10:00<30:38:38,  9.01it/s]
  1%|          | 5563/1000000 [10:00<30:55:37,  8.93it/s]
  1%|          | 5564/1000000 [10:00<31:32:06,  8.76it/s]
  1%|          | 5565/1000000 [10:00<31:33:24,  8.75it/s]
  1%|          | 5566/1000000 [10:00<31:00:48,  8.91it/s]
  1%|          | 5567/1000000 [10:00<31:07:53,  8.87it/s]
  1%|          | 5568/1000000 [10:00<30:24:59,  9.08it/s]
  1%|          | 5570/1000000 [10:01<29:10:24,  9.47it/s]
  1%|          | 5571/1000000 [10:01<32:43:08,  8.44it/s]
  1%|          | 5573/1000000 [10:01<30:48:47,  8.96it/s]
  1%|          | 5574/1000000 [10:01<30:07:45,  9.17it/s]
  1%|          | 5575/1000000 [10:01<31:16:03,  8.83it/s]
  1%|          | 5576/1000000 [10:01<30:33:04,  9.04it/s]
  1%|          | 5577/1000000 [10:01<30:37:31,  9.02it/s]
  1%|          | 5578/1000000 [10:02<31:36:33,  8.74it/s]
  1%|          | 5579/1000000 [10:02<30:58:39,  8.92it/s]
  1%|          | 5581/1000000 [10:02<29:04:34,  9.50it/s]
  1%|          | 5582/1000000 [10:02<29:19:14,  9.42it/s]
  1%|          | 5584/1000000 [10:02<27:53:40,  9.90it/s]
  1%|          | 5585/1000000 [10:02<28:22:11,  9.74it/s]
  1%|          | 5586/1000000 [10:02<30:01:47,  9.20it/s]
  1%|          | 5588/1000000 [10:03<31:32:54,  8.76it/s]
  1%|          | 5589/1000000 [10:03<31:47:54,  8.69it/s]
  1%|          | 5590/1000000 [10:03<30:58:55,  8.92it/s]
  1%|          | 5591/1000000 [10:03<30:49:15,  8.96it/s]
  1%|          | 5592/1000000 [10:03<31:04:13,  8.89it/s]
  1%|          | 5593/1000000 [10:03<31:45:11,  8.70it/s]
  1%|          | 5594/1000000 [10:03<32:40:08,  8.46it/s]
  1%|          | 5595/1000000 [10:04<33:51:35,  8.16it/s]
  1%|          | 5596/1000000 [10:04<35:42:56,  7.73it/s]
  1%|          | 5597/1000000 [10:04<35:01:47,  7.89it/s]
  1%|          | 5598/1000000 [10:04<33:47:53,  8.17it/s]
  1%|          | 5599/1000000 [10:04<33:11:21,  8.32it/s]
  1%|          | 5600/1000000 [10:04<33:37:41,  8.21it/s]
  1%|          | 5601/1000000 [10:04<38:18:01,  7.21it/s]
  1%|          | 5602/1000000 [10:04<36:14:39,  7.62it/s]
  1%|          | 5604/1000000 [10:05<32:58:34,  8.38it/s]
  1%|          | 5605/1000000 [10:05<33:06:44,  8.34it/s]
  1%|          | 5606/1000000 [10:05<33:04:25,  8.35it/s]
  1%|          | 5607/1000000 [10:05<33:01:08,  8.37it/s]
  1%|          | 5608/1000000 [10:05<31:32:55,  8.76it/s]
  1%|          | 5609/1000000 [10:05<31:12:55,  8.85it/s]
  1%|          | 5611/1000000 [10:05<32:13:16,  8.57it/s]
  1%|          | 5612/1000000 [10:06<32:32:56,  8.49it/s]
  1%|          | 5613/1000000 [10:06<33:32:36,  8.23it/s]
  1%|          | 5614/1000000 [10:06<33:01:50,  8.36it/s]
  1%|          | 5615/1000000 [10:06<31:50:10,  8.68it/s]
  1%|          | 5616/1000000 [10:06<32:02:57,  8.62it/s]
  1%|          | 5617/1000000 [10:06<31:02:16,  8.90it/s]
  1%|          | 5618/1000000 [10:06<32:05:33,  8.61it/s]
  1%|          | 5619/1000000 [10:06<30:58:06,  8.92it/s]
  1%|          | 5621/1000000 [10:07<29:38:43,  9.32it/s]
  1%|          | 5622/1000000 [10:07<30:08:34,  9.16it/s]
  1%|          | 5623/1000000 [10:07<29:47:17,  9.27it/s]
  1%|          | 5624/1000000 [10:07<31:37:24,  8.73it/s]
  1%|          | 5626/1000000 [10:07<28:56:58,  9.54it/s]
  1%|          | 5628/1000000 [10:07<27:54:06,  9.90it/s]
  1%|          | 5630/1000000 [10:07<26:40:46, 10.35it/s]
  1%|          | 5632/1000000 [10:08<27:20:53, 10.10it/s]
  1%|          | 5634/1000000 [10:08<28:25:26,  9.72it/s]
  1%|          | 5636/1000000 [10:08<28:19:48,  9.75it/s]
  1%|          | 5638/1000000 [10:08<27:23:10, 10.09it/s]
  1%|          | 5640/1000000 [10:09<31:10:43,  8.86it/s]
  1%|          | 5641/1000000 [10:09<32:19:35,  8.54it/s]
  1%|          | 5642/1000000 [10:09<32:03:38,  8.62it/s]
  1%|          | 5643/1000000 [10:09<31:10:22,  8.86it/s]
  1%|          | 5644/1000000 [10:09<32:43:43,  8.44it/s]
  1%|          | 5645/1000000 [10:09<33:02:05,  8.36it/s]
  1%|          | 5647/1000000 [10:09<30:24:06,  9.09it/s]
  1%|          | 5648/1000000 [10:09<30:28:32,  9.06it/s]
  1%|          | 5649/1000000 [10:10<30:22:26,  9.09it/s]
  1%|          | 5650/1000000 [10:10<31:00:51,  8.91it/s]
  1%|          | 5651/1000000 [10:10<30:11:53,  9.15it/s]
  1%|          | 5652/1000000 [10:10<30:11:53,  9.15it/s]
  1%|          | 5653/1000000 [10:10<29:43:51,  9.29it/s]
  1%|          | 5655/1000000 [10:10<27:46:44,  9.94it/s]
  1%|          | 5656/1000000 [10:10<27:45:31,  9.95it/s]
  1%|          | 5657/1000000 [10:10<28:37:11,  9.65it/s]
  1%|          | 5658/1000000 [10:11<31:29:08,  8.77it/s]
  1%|          | 5659/1000000 [10:11<32:42:12,  8.45it/s]
  1%|          | 5660/1000000 [10:11<33:40:14,  8.20it/s]
  1%|          | 5661/1000000 [10:11<31:56:06,  8.65it/s]
  1%|          | 5662/1000000 [10:11<30:41:27,  9.00it/s]
  1%|          | 5664/1000000 [10:11<29:12:48,  9.45it/s]
  1%|          | 5666/1000000 [10:11<28:06:19,  9.83it/s]
  1%|          | 5667/1000000 [10:12<29:03:55,  9.50it/s]
  1%|          | 5669/1000000 [10:12<28:29:20,  9.70it/s]
  1%|          | 5670/1000000 [10:12<29:26:07,  9.38it/s]
  1%|          | 5671/1000000 [10:12<29:14:18,  9.45it/s]
  1%|          | 5672/1000000 [10:12<30:46:55,  8.97it/s]
  1%|          | 5673/1000000 [10:12<32:27:47,  8.51it/s]
  1%|          | 5674/1000000 [10:12<31:20:34,  8.81it/s]
  1%|          | 5675/1000000 [10:12<31:59:09,  8.64it/s]
  1%|          | 5676/1000000 [10:13<32:18:51,  8.55it/s]
  1%|          | 5678/1000000 [10:13<30:07:57,  9.17it/s]
  1%|          | 5679/1000000 [10:13<30:41:54,  9.00it/s]
  1%|          | 5680/1000000 [10:13<30:11:21,  9.15it/s]
  1%|          | 5681/1000000 [10:13<30:38:50,  9.01it/s]
  1%|          | 5682/1000000 [10:13<29:49:32,  9.26it/s]
  1%|          | 5683/1000000 [10:13<30:13:51,  9.14it/s]
  1%|          | 5684/1000000 [10:13<32:16:33,  8.56it/s]
  1%|          | 5686/1000000 [10:14<30:33:11,  9.04it/s]
  1%|          | 5687/1000000 [10:14<30:18:56,  9.11it/s]
  1%|          | 5688/1000000 [10:14<29:55:00,  9.23it/s]
  1%|          | 5689/1000000 [10:14<29:35:08,  9.34it/s]
  1%|          | 5690/1000000 [10:14<29:42:46,  9.30it/s]
  1%|          | 5691/1000000 [10:14<29:54:09,  9.24it/s]
  1%|          | 5692/1000000 [10:14<30:18:26,  9.11it/s]
  1%|          | 5693/1000000 [10:14<30:28:37,  9.06it/s]
  1%|          | 5694/1000000 [10:15<30:29:38,  9.06it/s]
  1%|          | 5696/1000000 [10:15<27:38:33,  9.99it/s]
  1%|          | 5698/1000000 [10:15<26:25:36, 10.45it/s]
  1%|          | 5700/1000000 [10:15<26:57:36, 10.24it/s]
  1%|          | 5702/1000000 [10:15<28:55:16,  9.55it/s]
  1%|          | 5703/1000000 [10:15<29:08:06,  9.48it/s]
  1%|          | 5704/1000000 [10:16<29:58:08,  9.22it/s]
  1%|          | 5706/1000000 [10:16<28:30:08,  9.69it/s]
  1%|          | 5708/1000000 [10:16<28:23:45,  9.73it/s]
  1%|          | 5709/1000000 [10:16<28:50:12,  9.58it/s]
  1%|          | 5710/1000000 [10:16<33:41:38,  8.20it/s]
  1%|          | 5711/1000000 [10:16<34:35:54,  7.98it/s]
  1%|          | 5712/1000000 [10:16<33:17:22,  8.30it/s]
  1%|          | 5713/1000000 [10:17<32:28:28,  8.50it/s]
  1%|          | 5714/1000000 [10:17<31:36:09,  8.74it/s]
  1%|          | 5716/1000000 [10:17<29:14:36,  9.44it/s]
  1%|          | 5718/1000000 [10:17<28:26:30,  9.71it/s]
  1%|          | 5719/1000000 [10:17<28:16:58,  9.77it/s]
  1%|          | 5720/1000000 [10:17<28:22:56,  9.73it/s]
  1%|          | 5721/1000000 [10:17<28:19:04,  9.75it/s]
  1%|          | 5722/1000000 [10:17<28:18:03,  9.76it/s]
  1%|          | 5723/1000000 [10:18<28:07:53,  9.82it/s]
  1%|          | 5725/1000000 [10:18<27:09:16, 10.17it/s]
  1%|          | 5727/1000000 [10:18<26:07:12, 10.57it/s]
  1%|          | 5729/1000000 [10:18<26:42:58, 10.34it/s]
  1%|          | 5731/1000000 [10:18<26:52:38, 10.28it/s]
  1%|          | 5733/1000000 [10:19<27:27:52, 10.06it/s]
  1%|          | 5735/1000000 [10:19<28:32:41,  9.68it/s]
  1%|          | 5736/1000000 [10:19<28:56:08,  9.54it/s]
  1%|          | 5737/1000000 [10:19<28:58:14,  9.53it/s]
  1%|          | 5738/1000000 [10:19<29:43:11,  9.29it/s]
  1%|          | 5740/1000000 [10:19<28:15:58,  9.77it/s]
  1%|          | 5742/1000000 [10:19<27:58:12,  9.87it/s]
  1%|          | 5743/1000000 [10:20<28:40:44,  9.63it/s]
  1%|          | 5744/1000000 [10:20<29:29:10,  9.37it/s]
  1%|          | 5745/1000000 [10:20<31:15:50,  8.83it/s]
  1%|          | 5747/1000000 [10:20<29:55:57,  9.23it/s]
  1%|          | 5748/1000000 [10:20<29:53:37,  9.24it/s]
  1%|          | 5749/1000000 [10:20<29:44:44,  9.28it/s]
  1%|          | 5750/1000000 [10:20<29:38:27,  9.32it/s]
  1%|          | 5752/1000000 [10:21<28:48:46,  9.59it/s]
  1%|          | 5753/1000000 [10:21<28:50:30,  9.58it/s]
  1%|          | 5754/1000000 [10:21<30:30:02,  9.05it/s]
  1%|          | 5755/1000000 [10:21<32:10:04,  8.59it/s]
  1%|          | 5756/1000000 [10:21<31:52:03,  8.67it/s]
  1%|          | 5757/1000000 [10:21<32:28:04,  8.51it/s]
  1%|          | 5758/1000000 [10:21<31:53:51,  8.66it/s]
  1%|          | 5760/1000000 [10:21<28:26:19,  9.71it/s]
  1%|          | 5762/1000000 [10:22<27:12:34, 10.15it/s]
  1%|          | 5763/1000000 [10:22<29:00:56,  9.52it/s]
  1%|          | 5764/1000000 [10:22<30:11:28,  9.15it/s]
  1%|          | 5765/1000000 [10:22<30:14:37,  9.13it/s]
  1%|          | 5767/1000000 [10:22<29:02:56,  9.51it/s]
  1%|          | 5769/1000000 [10:22<27:55:58,  9.89it/s]
  1%|          | 5771/1000000 [10:23<29:10:10,  9.47it/s]
  1%|          | 5772/1000000 [10:23<30:12:27,  9.14it/s]
  1%|          | 5774/1000000 [10:23<29:01:43,  9.51it/s]
  1%|          | 5776/1000000 [10:23<28:50:52,  9.57it/s]
  1%|          | 5777/1000000 [10:23<29:07:37,  9.48it/s]
  1%|          | 5778/1000000 [10:23<29:35:07,  9.33it/s]
  1%|          | 5779/1000000 [10:23<29:55:53,  9.23it/s]
  1%|          | 5781/1000000 [10:24<28:29:21,  9.69it/s]
  1%|          | 5782/1000000 [10:24<30:38:32,  9.01it/s]
  1%|          | 5784/1000000 [10:24<29:09:42,  9.47it/s]
  1%|          | 5786/1000000 [10:24<27:25:32, 10.07it/s]
  1%|          | 5788/1000000 [10:24<28:40:37,  9.63it/s]
  1%|          | 5790/1000000 [10:25<28:00:22,  9.86it/s]
  1%|          | 5792/1000000 [10:25<27:32:01, 10.03it/s]
  1%|          | 5794/1000000 [10:25<28:03:40,  9.84it/s]
  1%|          | 5796/1000000 [10:25<28:10:37,  9.80it/s]
  1%|          | 5797/1000000 [10:25<29:48:55,  9.26it/s]
  1%|          | 5798/1000000 [10:25<30:18:35,  9.11it/s]
  1%|          | 5800/1000000 [10:26<29:26:08,  9.38it/s]
  1%|          | 5802/1000000 [10:26<27:46:34,  9.94it/s]
  1%|          | 5803/1000000 [10:26<28:19:56,  9.75it/s]
  1%|          | 5804/1000000 [10:26<28:46:41,  9.60it/s]
  1%|          | 5806/1000000 [10:26<27:39:58,  9.98it/s]
  1%|          | 5808/1000000 [10:26<27:37:11, 10.00it/s]
  1%|          | 5810/1000000 [10:27<26:07:00, 10.57it/s]
  1%|          | 5812/1000000 [10:27<28:43:59,  9.61it/s]
  1%|          | 5814/1000000 [10:27<29:30:10,  9.36it/s]
  1%|          | 5816/1000000 [10:27<29:28:29,  9.37it/s]
  1%|          | 5817/1000000 [10:27<30:44:08,  8.99it/s]
  1%|          | 5819/1000000 [10:28<29:23:42,  9.39it/s]
  1%|          | 5821/1000000 [10:28<27:58:55,  9.87it/s]
  1%|          | 5822/1000000 [10:28<28:22:54,  9.73it/s]
  1%|          | 5824/1000000 [10:28<29:30:41,  9.36it/s]
  1%|          | 5825/1000000 [10:28<30:04:03,  9.18it/s]
  1%|          | 5827/1000000 [10:28<28:52:53,  9.56it/s]
  1%|          | 5829/1000000 [10:29<28:26:32,  9.71it/s]
  1%|          | 5830/1000000 [10:29<29:16:56,  9.43it/s]
  1%|          | 5831/1000000 [10:29<29:45:03,  9.28it/s]
  1%|          | 5832/1000000 [10:29<32:21:21,  8.53it/s]
  1%|          | 5834/1000000 [10:29<30:10:29,  9.15it/s]
  1%|          | 5835/1000000 [10:29<29:42:17,  9.30it/s]
  1%|          | 5837/1000000 [10:30<29:57:34,  9.22it/s]
  1%|          | 5838/1000000 [10:30<30:20:42,  9.10it/s]
  1%|          | 5840/1000000 [10:30<29:10:59,  9.46it/s]
  1%|          | 5841/1000000 [10:30<32:36:53,  8.47it/s]
  1%|          | 5842/1000000 [10:30<31:55:34,  8.65it/s]
  1%|          | 5844/1000000 [10:30<31:23:35,  8.80it/s]
  1%|          | 5845/1000000 [10:30<30:42:31,  8.99it/s]
  1%|          | 5847/1000000 [10:31<29:02:44,  9.51it/s]
  1%|          | 5848/1000000 [10:31<29:23:04,  9.40it/s]
  1%|          | 5849/1000000 [10:31<30:38:07,  9.01it/s]
  1%|          | 5851/1000000 [10:31<30:08:40,  9.16it/s]
  1%|          | 5852/1000000 [10:31<30:57:42,  8.92it/s]
  1%|          | 5853/1000000 [10:31<30:57:48,  8.92it/s]
  1%|          | 5854/1000000 [10:32<35:32:48,  7.77it/s]
  1%|          | 5855/1000000 [10:32<35:27:48,  7.79it/s]
  1%|          | 5856/1000000 [10:32<33:23:36,  8.27it/s]
  1%|          | 5857/1000000 [10:32<32:28:45,  8.50it/s]
  1%|          | 5859/1000000 [10:32<30:10:41,  9.15it/s]
  1%|          | 5861/1000000 [10:32<28:21:48,  9.74it/s]
  1%|          | 5863/1000000 [10:32<28:38:44,  9.64it/s]
  1%|          | 5865/1000000 [10:33<28:10:10,  9.80it/s]
  1%|          | 5867/1000000 [10:33<27:11:48, 10.15it/s]
  1%|          | 5869/1000000 [10:33<31:24:05,  8.79it/s]
  1%|          | 5870/1000000 [10:33<30:47:34,  8.97it/s]
  1%|          | 5871/1000000 [10:33<30:11:56,  9.14it/s]
  1%|          | 5873/1000000 [10:34<28:32:11,  9.68it/s]
  1%|          | 5874/1000000 [10:34<29:20:07,  9.41it/s]
  1%|          | 5875/1000000 [10:34<30:07:10,  9.17it/s]
  1%|          | 5876/1000000 [10:34<29:41:43,  9.30it/s]
  1%|          | 5877/1000000 [10:34<29:32:04,  9.35it/s]
  1%|          | 5879/1000000 [10:34<28:32:44,  9.67it/s]
  1%|          | 5880/1000000 [10:34<29:07:47,  9.48it/s]
  1%|          | 5881/1000000 [10:34<29:30:42,  9.36it/s]
  1%|          | 5883/1000000 [10:35<28:09:27,  9.81it/s]
  1%|          | 5885/1000000 [10:35<27:37:05, 10.00it/s]
  1%|          | 5887/1000000 [10:35<27:10:47, 10.16it/s]
  1%|          | 5889/1000000 [10:35<28:10:00,  9.80it/s]
  1%|          | 5890/1000000 [10:35<28:24:30,  9.72it/s]
  1%|          | 5891/1000000 [10:35<28:44:19,  9.61it/s]
  1%|          | 5892/1000000 [10:36<30:49:47,  8.96it/s]
  1%|          | 5893/1000000 [10:36<30:45:56,  8.98it/s]
  1%|          | 5895/1000000 [10:36<29:46:54,  9.27it/s]
  1%|          | 5897/1000000 [10:36<28:08:46,  9.81it/s]
  1%|          | 5899/1000000 [10:36<27:34:24, 10.01it/s]
  1%|          | 5900/1000000 [10:36<27:59:02,  9.87it/s]
  1%|          | 5902/1000000 [10:37<28:07:29,  9.82it/s]
  1%|          | 5903/1000000 [10:37<28:09:47,  9.80it/s]
  1%|          | 5905/1000000 [10:37<26:40:55, 10.35it/s]
  1%|          | 5907/1000000 [10:37<26:58:35, 10.24it/s]
  1%|          | 5909/1000000 [10:37<28:41:55,  9.62it/s]
  1%|          | 5910/1000000 [10:37<28:57:12,  9.54it/s]
  1%|          | 5912/1000000 [10:38<28:34:56,  9.66it/s]
  1%|          | 5913/1000000 [10:38<28:24:58,  9.72it/s]
  1%|          | 5914/1000000 [10:38<29:10:47,  9.46it/s]
  1%|          | 5915/1000000 [10:38<29:23:50,  9.39it/s]
  1%|          | 5917/1000000 [10:38<27:09:34, 10.17it/s]
  1%|          | 5919/1000000 [10:38<29:37:13,  9.32it/s]
  1%|          | 5920/1000000 [10:38<31:10:09,  8.86it/s]
  1%|          | 5922/1000000 [10:39<29:52:59,  9.24it/s]
  1%|          | 5924/1000000 [10:39<28:26:18,  9.71it/s]
  1%|          | 5925/1000000 [10:39<28:45:50,  9.60it/s]
  1%|          | 5926/1000000 [10:39<29:29:17,  9.36it/s]
  1%|          | 5927/1000000 [10:39<29:14:14,  9.44it/s]
  1%|          | 5928/1000000 [10:39<30:04:34,  9.18it/s]
  1%|          | 5929/1000000 [10:39<30:23:10,  9.09it/s]
  1%|          | 5931/1000000 [10:40<29:36:40,  9.33it/s]
  1%|          | 5933/1000000 [10:40<31:15:26,  8.83it/s]
  1%|          | 5934/1000000 [10:40<30:51:29,  8.95it/s]
  1%|          | 5935/1000000 [10:40<33:40:13,  8.20it/s]
  1%|          | 5936/1000000 [10:40<33:07:42,  8.34it/s]
  1%|          | 5938/1000000 [10:40<30:34:06,  9.03it/s]
  1%|          | 5939/1000000 [10:41<31:19:08,  8.82it/s]
  1%|          | 5940/1000000 [10:41<30:33:30,  9.04it/s]
  1%|          | 5941/1000000 [10:41<30:25:01,  9.08it/s]
  1%|          | 5942/1000000 [10:41<33:01:47,  8.36it/s]
  1%|          | 5943/1000000 [10:41<32:23:30,  8.52it/s]
  1%|          | 5944/1000000 [10:41<33:30:34,  8.24it/s]
  1%|          | 5945/1000000 [10:41<32:09:50,  8.58it/s]
  1%|          | 5946/1000000 [10:41<31:25:08,  8.79it/s]
  1%|          | 5947/1000000 [10:41<30:40:46,  9.00it/s]
  1%|          | 5949/1000000 [10:42<28:58:27,  9.53it/s]
  1%|          | 5950/1000000 [10:42<29:13:03,  9.45it/s]
  1%|          | 5951/1000000 [10:42<29:04:14,  9.50it/s]
  1%|          | 5952/1000000 [10:42<29:26:14,  9.38it/s]
  1%|          | 5953/1000000 [10:42<31:49:45,  8.68it/s]
  1%|          | 5954/1000000 [10:42<31:25:23,  8.79it/s]
  1%|          | 5955/1000000 [10:42<30:56:38,  8.92it/s]
  1%|          | 5956/1000000 [10:42<30:06:54,  9.17it/s]
  1%|          | 5957/1000000 [10:43<29:44:52,  9.28it/s]
  1%|          | 5958/1000000 [10:43<30:10:59,  9.15it/s]
  1%|          | 5959/1000000 [10:43<30:16:22,  9.12it/s]
  1%|          | 5960/1000000 [10:43<30:43:55,  8.98it/s]
  1%|          | 5962/1000000 [10:43<28:32:20,  9.68it/s]
  1%|          | 5964/1000000 [10:43<27:38:19,  9.99it/s]
  1%|          | 5966/1000000 [10:43<27:43:35,  9.96it/s]
  1%|          | 5967/1000000 [10:44<27:47:26,  9.94it/s]
  1%|          | 5968/1000000 [10:44<27:55:44,  9.89it/s]
  1%|          | 5970/1000000 [10:44<26:52:53, 10.27it/s]
  1%|          | 5972/1000000 [10:44<27:09:18, 10.17it/s]
  1%|          | 5974/1000000 [10:44<27:48:04,  9.93it/s]
  1%|          | 5975/1000000 [10:44<28:44:55,  9.60it/s]
  1%|          | 5976/1000000 [10:44<29:33:29,  9.34it/s]
  1%|          | 5978/1000000 [10:45<28:14:17,  9.78it/s]
  1%|          | 5979/1000000 [10:45<28:19:40,  9.75it/s]
  1%|          | 5980/1000000 [10:45<28:41:55,  9.62it/s]
  1%|          | 5982/1000000 [10:45<29:31:05,  9.35it/s]
  1%|          | 5983/1000000 [10:45<30:30:49,  9.05it/s]
  1%|          | 5984/1000000 [10:45<30:23:02,  9.09it/s]
  1%|          | 5985/1000000 [10:45<31:11:41,  8.85it/s]
  1%|          | 5987/1000000 [10:46<29:10:56,  9.46it/s]
  1%|          | 5989/1000000 [10:46<27:41:36,  9.97it/s]
  1%|          | 5990/1000000 [10:46<27:52:17,  9.91it/s]
  1%|          | 5992/1000000 [10:46<30:13:14,  9.14it/s]
  1%|          | 5993/1000000 [10:46<30:16:27,  9.12it/s]
  1%|          | 5994/1000000 [10:46<29:50:45,  9.25it/s]
  1%|          | 5996/1000000 [10:47<28:06:44,  9.82it/s]
  1%|          | 5997/1000000 [10:47<28:56:44,  9.54it/s]
  1%|          | 5998/1000000 [10:47<28:45:17,  9.60it/s]
  1%|          | 5999/1000000 [10:47<30:14:05,  9.13it/s]
  1%|          | 6000/1000000 [10:47<32:07:06,  8.60it/s]
  1%|          | 6001/1000000 [10:47<30:53:56,  8.94it/s]
  1%|          | 6003/1000000 [10:47<29:11:33,  9.46it/s]
  1%|          | 6005/1000000 [10:48<28:24:28,  9.72it/s]
  1%|          | 6007/1000000 [10:48<28:17:45,  9.76it/s]
  1%|          | 6008/1000000 [10:48<28:54:56,  9.55it/s]
  1%|          | 6009/1000000 [10:48<29:05:05,  9.49it/s]
  1%|          | 6010/1000000 [10:48<30:19:52,  9.10it/s]
  1%|          | 6011/1000000 [10:48<30:04:22,  9.18it/s]
  1%|          | 6012/1000000 [10:48<31:17:15,  8.82it/s]
  1%|          | 6013/1000000 [10:48<31:13:41,  8.84it/s]
  1%|          | 6015/1000000 [10:49<28:58:07,  9.53it/s]
  1%|          | 6016/1000000 [10:49<29:44:48,  9.28it/s]
  1%|          | 6017/1000000 [10:49<29:45:17,  9.28it/s]
  1%|          | 6018/1000000 [10:49<29:23:43,  9.39it/s]
  1%|          | 6020/1000000 [10:49<27:27:31, 10.06it/s]
  1%|          | 6022/1000000 [10:49<27:26:10, 10.06it/s]
  1%|          | 6023/1000000 [10:49<30:10:49,  9.15it/s]
  1%|          | 6024/1000000 [10:50<29:36:09,  9.33it/s]
  1%|          | 6026/1000000 [10:50<28:07:05,  9.82it/s]
  1%|          | 6028/1000000 [10:50<29:32:15,  9.35it/s]
  1%|          | 6030/1000000 [10:50<29:22:07,  9.40it/s]
  1%|          | 6031/1000000 [10:50<29:30:32,  9.36it/s]
  1%|          | 6033/1000000 [10:50<27:29:25, 10.04it/s]
  1%|          | 6035/1000000 [10:51<28:04:19,  9.84it/s]
  1%|          | 6036/1000000 [10:51<28:46:37,  9.59it/s]
  1%|          | 6037/1000000 [10:51<29:57:05,  9.22it/s]
  1%|          | 6039/1000000 [10:51<28:27:29,  9.70it/s]
  1%|          | 6040/1000000 [10:51<28:21:21,  9.74it/s]
  1%|          | 6041/1000000 [10:51<29:32:10,  9.35it/s]
  1%|          | 6042/1000000 [10:52<33:07:49,  8.33it/s]
  1%|          | 6044/1000000 [10:52<29:50:16,  9.25it/s]
  1%|          | 6046/1000000 [10:52<29:41:10,  9.30it/s]
  1%|          | 6048/1000000 [10:52<28:39:40,  9.63it/s]
  1%|          | 6049/1000000 [10:52<29:27:01,  9.37it/s]
  1%|          | 6050/1000000 [10:52<29:27:31,  9.37it/s]
  1%|          | 6051/1000000 [10:52<29:20:40,  9.41it/s]
  1%|          | 6052/1000000 [10:53<29:35:39,  9.33it/s]
  1%|          | 6054/1000000 [10:53<27:28:44, 10.05it/s]
  1%|          | 6055/1000000 [10:53<28:28:56,  9.69it/s]
  1%|          | 6057/1000000 [10:53<27:17:52, 10.11it/s]
  1%|          | 6058/1000000 [10:53<27:56:25,  9.88it/s]
  1%|          | 6059/1000000 [10:53<29:04:38,  9.50it/s]
  1%|          | 6060/1000000 [10:53<30:39:28,  9.01it/s]
  1%|          | 6061/1000000 [10:53<30:52:53,  8.94it/s]
  1%|          | 6062/1000000 [10:54<31:16:41,  8.83it/s]
  1%|          | 6063/1000000 [10:54<31:27:59,  8.77it/s]
  1%|          | 6064/1000000 [10:54<31:57:18,  8.64it/s]
  1%|          | 6065/1000000 [10:54<33:31:39,  8.23it/s]
  1%|          | 6066/1000000 [10:54<32:43:56,  8.43it/s]
  1%|          | 6067/1000000 [10:54<31:51:48,  8.66it/s]
  1%|          | 6068/1000000 [10:54<32:15:21,  8.56it/s]
  1%|          | 6069/1000000 [10:54<31:26:52,  8.78it/s]
  1%|          | 6070/1000000 [10:55<35:47:49,  7.71it/s]
  1%|          | 6071/1000000 [10:55<34:37:15,  7.97it/s]
  1%|          | 6072/1000000 [10:55<33:10:42,  8.32it/s]
  1%|          | 6073/1000000 [10:55<34:17:43,  8.05it/s]
  1%|          | 6074/1000000 [10:55<33:47:26,  8.17it/s]
  1%|          | 6075/1000000 [10:55<32:22:29,  8.53it/s]
  1%|          | 6076/1000000 [10:55<32:28:31,  8.50it/s]
  1%|          | 6077/1000000 [10:55<33:03:20,  8.35it/s]
  1%|          | 6078/1000000 [10:56<32:24:27,  8.52it/s]
  1%|          | 6079/1000000 [10:56<32:29:32,  8.50it/s]
  1%|          | 6081/1000000 [10:56<30:58:51,  8.91it/s]
  1%|          | 6082/1000000 [10:56<31:54:08,  8.65it/s]
  1%|          | 6083/1000000 [10:56<32:12:34,  8.57it/s]
  1%|          | 6084/1000000 [10:56<33:17:40,  8.29it/s]
  1%|          | 6085/1000000 [10:56<33:25:07,  8.26it/s]
  1%|          | 6086/1000000 [10:56<34:01:17,  8.12it/s]
  1%|          | 6087/1000000 [10:57<34:29:12,  8.01it/s]
  1%|          | 6088/1000000 [10:57<36:44:45,  7.51it/s]
  1%|          | 6089/1000000 [10:57<34:40:37,  7.96it/s]
  1%|          | 6090/1000000 [10:57<34:08:36,  8.09it/s]
  1%|          | 6091/1000000 [10:57<33:25:44,  8.26it/s]
  1%|          | 6092/1000000 [10:57<32:27:38,  8.51it/s]
  1%|          | 6093/1000000 [10:57<31:45:08,  8.69it/s]
  1%|          | 6094/1000000 [10:57<30:35:44,  9.02it/s]
  1%|          | 6095/1000000 [10:58<29:57:07,  9.22it/s]
  1%|          | 6097/1000000 [10:58<28:27:24,  9.70it/s]
  1%|          | 6098/1000000 [10:58<28:45:57,  9.60it/s]
  1%|          | 6099/1000000 [10:58<29:15:17,  9.44it/s]
  1%|          | 6101/1000000 [10:58<27:51:22,  9.91it/s]
  1%|          | 6102/1000000 [10:58<28:22:28,  9.73it/s]
  1%|          | 6103/1000000 [10:58<28:44:33,  9.61it/s]
  1%|          | 6104/1000000 [10:58<31:42:43,  8.71it/s]
  1%|          | 6106/1000000 [10:59<30:41:07,  9.00it/s]
  1%|          | 6107/1000000 [10:59<30:00:58,  9.20it/s]
  1%|          | 6108/1000000 [10:59<29:40:16,  9.30it/s]
  1%|          | 6110/1000000 [10:59<27:54:07,  9.89it/s]
  1%|          | 6111/1000000 [10:59<29:55:59,  9.22it/s]
  1%|          | 6113/1000000 [10:59<28:07:09,  9.82it/s]
  1%|          | 6114/1000000 [11:00<30:38:31,  9.01it/s]
  1%|          | 6116/1000000 [11:00<29:10:04,  9.47it/s]
  1%|          | 6117/1000000 [11:00<29:08:51,  9.47it/s]
  1%|          | 6118/1000000 [11:00<30:18:21,  9.11it/s]
  1%|          | 6119/1000000 [11:00<31:05:26,  8.88it/s]
  1%|          | 6120/1000000 [11:00<30:13:28,  9.13it/s]
  1%|          | 6121/1000000 [11:00<30:46:41,  8.97it/s]
  1%|          | 6122/1000000 [11:00<30:32:11,  9.04it/s]
  1%|          | 6124/1000000 [11:01<27:59:27,  9.86it/s]
  1%|          | 6126/1000000 [11:01<27:40:57,  9.97it/s]
  1%|          | 6127/1000000 [11:01<27:58:51,  9.87it/s]
  1%|          | 6129/1000000 [11:01<27:33:40, 10.02it/s]
  1%|          | 6131/1000000 [11:01<26:48:57, 10.30it/s]
  1%|          | 6133/1000000 [11:01<27:09:10, 10.17it/s]
  1%|          | 6135/1000000 [11:02<27:38:55,  9.99it/s]
  1%|          | 6137/1000000 [11:02<27:24:03, 10.08it/s]
  1%|          | 6139/1000000 [11:02<28:02:44,  9.84it/s]
  1%|          | 6140/1000000 [11:02<29:19:37,  9.41it/s]
  1%|          | 6142/1000000 [11:02<28:09:59,  9.80it/s]
  1%|          | 6144/1000000 [11:03<28:37:33,  9.64it/s]
  1%|          | 6146/1000000 [11:03<28:31:24,  9.68it/s]
  1%|          | 6147/1000000 [11:03<28:49:27,  9.58it/s]
  1%|          | 6148/1000000 [11:03<28:51:54,  9.56it/s]
  1%|          | 6150/1000000 [11:03<28:13:01,  9.78it/s]
  1%|          | 6151/1000000 [11:03<28:50:25,  9.57it/s]
  1%|          | 6152/1000000 [11:03<28:41:16,  9.62it/s]
  1%|          | 6153/1000000 [11:04<29:40:20,  9.30it/s]
  1%|          | 6154/1000000 [11:04<30:53:19,  8.94it/s]
  1%|          | 6155/1000000 [11:04<31:00:40,  8.90it/s]
  1%|          | 6156/1000000 [11:04<30:07:21,  9.16it/s]
  1%|          | 6158/1000000 [11:04<28:19:48,  9.74it/s]
  1%|          | 6159/1000000 [11:04<28:12:24,  9.79it/s]
  1%|          | 6160/1000000 [11:04<29:13:57,  9.44it/s]
  1%|          | 6161/1000000 [11:04<30:53:02,  8.94it/s]
  1%|          | 6163/1000000 [11:05<28:12:53,  9.78it/s]
  1%|          | 6165/1000000 [11:05<28:52:42,  9.56it/s]
  1%|          | 6167/1000000 [11:05<30:24:06,  9.08it/s]
  1%|          | 6168/1000000 [11:05<30:17:32,  9.11it/s]
  1%|          | 6169/1000000 [11:05<30:35:54,  9.02it/s]
  1%|          | 6170/1000000 [11:05<29:52:53,  9.24it/s]
  1%|          | 6172/1000000 [11:06<28:01:25,  9.85it/s]
  1%|          | 6173/1000000 [11:06<29:56:40,  9.22it/s]
  1%|          | 6174/1000000 [11:06<29:25:18,  9.38it/s]
  1%|          | 6176/1000000 [11:06<28:00:56,  9.85it/s]
  1%|          | 6177/1000000 [11:06<28:16:58,  9.76it/s]
  1%|          | 6179/1000000 [11:06<27:38:48,  9.99it/s]
  1%|          | 6181/1000000 [11:07<28:42:51,  9.61it/s]
  1%|          | 6182/1000000 [11:07<29:04:01,  9.50it/s]
  1%|          | 6184/1000000 [11:07<28:49:50,  9.58it/s]
  1%|          | 6185/1000000 [11:07<28:55:31,  9.54it/s]
  1%|          | 6186/1000000 [11:07<29:28:54,  9.36it/s]
  1%|          | 6187/1000000 [11:07<30:30:56,  9.05it/s]
  1%|          | 6188/1000000 [11:07<30:44:37,  8.98it/s]
  1%|          | 6190/1000000 [11:08<29:33:09,  9.34it/s]
  1%|          | 6192/1000000 [11:08<27:54:26,  9.89it/s]
  1%|          | 6193/1000000 [11:08<29:00:31,  9.52it/s]
  1%|          | 6195/1000000 [11:08<27:14:27, 10.13it/s]
  1%|          | 6197/1000000 [11:08<26:58:19, 10.23it/s]
  1%|          | 6199/1000000 [11:08<27:15:23, 10.13it/s]
  1%|          | 6201/1000000 [11:09<29:20:41,  9.41it/s]
  1%|          | 6202/1000000 [11:09<30:26:40,  9.07it/s]
  1%|          | 6203/1000000 [11:09<30:01:14,  9.20it/s]
  1%|          | 6204/1000000 [11:09<29:45:06,  9.28it/s]
  1%|          | 6206/1000000 [11:09<28:13:36,  9.78it/s]
  1%|          | 6207/1000000 [11:09<29:00:21,  9.52it/s]
  1%|          | 6208/1000000 [11:09<30:26:00,  9.07it/s]
  1%|          | 6210/1000000 [11:10<29:14:21,  9.44it/s]
  1%|          | 6211/1000000 [11:10<30:16:53,  9.12it/s]
  1%|          | 6212/1000000 [11:10<33:16:45,  8.30it/s]
  1%|          | 6213/1000000 [11:10<32:16:48,  8.55it/s]
  1%|          | 6214/1000000 [11:10<31:19:32,  8.81it/s]
  1%|          | 6215/1000000 [11:10<30:34:48,  9.03it/s]
  1%|          | 6216/1000000 [11:10<31:35:13,  8.74it/s]
  1%|          | 6217/1000000 [11:10<30:47:50,  8.96it/s]
  1%|          | 6218/1000000 [11:11<29:56:49,  9.22it/s]
  1%|          | 6219/1000000 [11:11<30:19:58,  9.10it/s]
  1%|          | 6220/1000000 [11:11<29:51:35,  9.24it/s]
  1%|          | 6221/1000000 [11:11<29:40:10,  9.30it/s]
  1%|          | 6223/1000000 [11:11<29:19:39,  9.41it/s]
  1%|          | 6224/1000000 [11:11<29:35:30,  9.33it/s]
  1%|          | 6225/1000000 [11:11<29:10:46,  9.46it/s]
  1%|          | 6227/1000000 [11:11<27:29:10, 10.04it/s]
  1%|          | 6229/1000000 [11:12<27:17:46, 10.11it/s]
  1%|          | 6231/1000000 [11:12<29:46:53,  9.27it/s]
  1%|          | 6233/1000000 [11:12<31:12:46,  8.84it/s]
  1%|          | 6234/1000000 [11:12<30:41:09,  9.00it/s]
  1%|          | 6235/1000000 [11:12<30:23:09,  9.08it/s]
  1%|          | 6237/1000000 [11:13<29:47:45,  9.26it/s]
  1%|          | 6238/1000000 [11:13<29:31:49,  9.35it/s]
  1%|          | 6239/1000000 [11:13<32:21:29,  8.53it/s]
  1%|          | 6240/1000000 [11:13<32:36:01,  8.47it/s]
  1%|          | 6241/1000000 [11:13<31:56:39,  8.64it/s]
  1%|          | 6242/1000000 [11:13<32:07:52,  8.59it/s]
  1%|          | 6243/1000000 [11:13<32:36:15,  8.47it/s]
  1%|          | 6245/1000000 [11:13<31:36:22,  8.73it/s]
  1%|          | 6246/1000000 [11:14<31:21:00,  8.81it/s]
  1%|          | 6247/1000000 [11:14<30:42:12,  8.99it/s]
  1%|          | 6249/1000000 [11:14<28:57:54,  9.53it/s]
  1%|          | 6251/1000000 [11:14<28:23:40,  9.72it/s]
  1%|          | 6252/1000000 [11:14<28:17:55,  9.75it/s]
  1%|          | 6253/1000000 [11:14<28:27:23,  9.70it/s]
  1%|          | 6254/1000000 [11:14<29:16:25,  9.43it/s]
  1%|          | 6255/1000000 [11:15<29:01:08,  9.51it/s]
  1%|          | 6256/1000000 [11:15<29:48:21,  9.26it/s]
  1%|          | 6257/1000000 [11:15<29:43:26,  9.29it/s]
  1%|          | 6258/1000000 [11:15<31:13:36,  8.84it/s]
  1%|          | 6259/1000000 [11:15<30:37:24,  9.01it/s]
  1%|          | 6260/1000000 [11:15<33:04:54,  8.34it/s]
  1%|          | 6261/1000000 [11:15<31:38:52,  8.72it/s]
  1%|          | 6262/1000000 [11:15<32:34:12,  8.48it/s]
  1%|          | 6263/1000000 [11:15<33:35:17,  8.22it/s]
  1%|          | 6265/1000000 [11:16<31:23:02,  8.80it/s]
  1%|          | 6267/1000000 [11:16<29:15:33,  9.43it/s]
  1%|          | 6269/1000000 [11:16<28:18:00,  9.75it/s]
  1%|          | 6270/1000000 [11:16<29:00:39,  9.51it/s]
  1%|          | 6271/1000000 [11:16<28:44:27,  9.60it/s]
  1%|          | 6272/1000000 [11:16<28:40:18,  9.63it/s]
  1%|          | 6273/1000000 [11:16<29:08:07,  9.47it/s]
  1%|          | 6275/1000000 [11:17<27:46:32,  9.94it/s]
  1%|          | 6277/1000000 [11:17<26:37:39, 10.37it/s]
  1%|          | 6279/1000000 [11:17<26:49:02, 10.29it/s]
  1%|          | 6281/1000000 [11:17<32:16:33,  8.55it/s]
  1%|          | 6282/1000000 [11:17<32:28:42,  8.50it/s]
  1%|          | 6284/1000000 [11:18<31:56:36,  8.64it/s]
  1%|          | 6286/1000000 [11:18<30:13:08,  9.13it/s]
  1%|          | 6288/1000000 [11:18<28:56:22,  9.54it/s]
  1%|          | 6289/1000000 [11:18<28:55:01,  9.55it/s]
  1%|          | 6290/1000000 [11:18<30:09:17,  9.15it/s]
  1%|          | 6292/1000000 [11:19<28:13:58,  9.78it/s]
  1%|          | 6293/1000000 [11:19<28:14:19,  9.77it/s]
  1%|          | 6295/1000000 [11:19<28:28:54,  9.69it/s]
  1%|          | 6297/1000000 [11:19<27:55:31,  9.88it/s]
  1%|          | 6299/1000000 [11:19<27:36:43, 10.00it/s]
  1%|          | 6301/1000000 [11:19<27:15:22, 10.13it/s]
  1%|          | 6303/1000000 [11:20<27:18:21, 10.11it/s]
  1%|          | 6305/1000000 [11:20<26:53:52, 10.26it/s]
  1%|          | 6307/1000000 [11:20<27:56:17,  9.88it/s]
  1%|          | 6308/1000000 [11:20<29:09:38,  9.47it/s]
  1%|          | 6309/1000000 [11:20<29:35:53,  9.33it/s]
  1%|          | 6310/1000000 [11:20<29:36:24,  9.32it/s]
  1%|          | 6311/1000000 [11:20<29:21:08,  9.40it/s]
  1%|          | 6313/1000000 [11:21<29:24:53,  9.38it/s]
  1%|          | 6314/1000000 [11:21<30:39:41,  9.00it/s]
  1%|          | 6315/1000000 [11:21<30:34:22,  9.03it/s]
  1%|          | 6316/1000000 [11:21<29:57:30,  9.21it/s]
  1%|          | 6318/1000000 [11:21<29:07:49,  9.48it/s]
  1%|          | 6319/1000000 [11:21<29:25:58,  9.38it/s]
  1%|          | 6321/1000000 [11:22<29:30:03,  9.36it/s]
  1%|          | 6322/1000000 [11:22<29:29:21,  9.36it/s]
  1%|          | 6324/1000000 [11:22<28:24:55,  9.71it/s]
  1%|          | 6325/1000000 [11:22<28:27:02,  9.70it/s]
  1%|          | 6326/1000000 [11:22<29:52:41,  9.24it/s]
  1%|          | 6328/1000000 [11:22<28:22:05,  9.73it/s]
  1%|          | 6329/1000000 [11:22<29:05:15,  9.49it/s]
  1%|          | 6330/1000000 [11:22<29:28:57,  9.36it/s]
  1%|          | 6332/1000000 [11:23<28:17:00,  9.76it/s]
  1%|          | 6333/1000000 [11:23<28:34:12,  9.66it/s]
  1%|          | 6335/1000000 [11:23<28:11:06,  9.79it/s]
  1%|          | 6336/1000000 [11:23<30:55:50,  8.92it/s]
  1%|          | 6337/1000000 [11:23<31:04:53,  8.88it/s]
  1%|          | 6338/1000000 [11:23<31:48:34,  8.68it/s]
  1%|          | 6339/1000000 [11:23<31:41:41,  8.71it/s]
  1%|          | 6340/1000000 [11:24<30:53:46,  8.93it/s]
  1%|          | 6341/1000000 [11:24<31:11:30,  8.85it/s]
  1%|          | 6343/1000000 [11:24<31:28:50,  8.77it/s]
  1%|          | 6344/1000000 [11:24<32:22:18,  8.53it/s]
  1%|          | 6345/1000000 [11:24<31:48:18,  8.68it/s]
  1%|          | 6346/1000000 [11:24<33:21:29,  8.27it/s]
  1%|          | 6347/1000000 [11:24<35:26:30,  7.79it/s]
  1%|          | 6348/1000000 [11:25<34:50:44,  7.92it/s]
  1%|          | 6349/1000000 [11:25<35:43:47,  7.73it/s]
  1%|          | 6350/1000000 [11:25<36:44:19,  7.51it/s]
  1%|          | 6352/1000000 [11:25<32:25:03,  8.51it/s]
  1%|          | 6353/1000000 [11:25<33:01:20,  8.36it/s]
  1%|          | 6354/1000000 [11:25<32:58:24,  8.37it/s]
  1%|          | 6355/1000000 [11:25<31:58:46,  8.63it/s]
  1%|          | 6356/1000000 [11:26<32:19:48,  8.54it/s]
  1%|          | 6357/1000000 [11:26<31:37:25,  8.73it/s]
  1%|          | 6358/1000000 [11:26<31:04:00,  8.88it/s]
  1%|          | 6359/1000000 [11:26<30:54:12,  8.93it/s]
  1%|          | 6361/1000000 [11:26<27:54:01,  9.89it/s]
  1%|          | 6362/1000000 [11:26<31:03:00,  8.89it/s]
  1%|          | 6363/1000000 [11:26<30:17:07,  9.11it/s]
  1%|          | 6364/1000000 [11:26<30:33:44,  9.03it/s]
  1%|          | 6365/1000000 [11:27<30:15:58,  9.12it/s]
  1%|          | 6366/1000000 [11:27<29:37:20,  9.32it/s]
  1%|          | 6368/1000000 [11:27<28:38:07,  9.64it/s]
  1%|          | 6369/1000000 [11:27<28:42:10,  9.62it/s]
  1%|          | 6371/1000000 [11:27<27:23:00, 10.08it/s]
  1%|          | 6373/1000000 [11:27<26:38:45, 10.36it/s]
  1%|          | 6375/1000000 [11:27<27:51:02,  9.91it/s]
  1%|          | 6377/1000000 [11:28<26:46:08, 10.31it/s]
  1%|          | 6379/1000000 [11:28<27:06:01, 10.18it/s]
  1%|          | 6381/1000000 [11:28<27:55:38,  9.88it/s]
  1%|          | 6382/1000000 [11:28<28:12:19,  9.79it/s]
  1%|          | 6384/1000000 [11:28<26:56:48, 10.24it/s]
  1%|          | 6386/1000000 [11:29<26:38:53, 10.36it/s]
  1%|          | 6388/1000000 [11:29<28:04:26,  9.83it/s]
  1%|          | 6390/1000000 [11:29<29:11:09,  9.46it/s]
  1%|          | 6392/1000000 [11:29<28:39:40,  9.63it/s]
  1%|          | 6393/1000000 [11:29<28:52:08,  9.56it/s]
  1%|          | 6395/1000000 [11:30<28:19:10,  9.75it/s]
  1%|          | 6397/1000000 [11:30<28:26:04,  9.71it/s]
  1%|          | 6399/1000000 [11:30<27:50:47,  9.91it/s]
  1%|          | 6400/1000000 [11:30<28:24:25,  9.72it/s]
  1%|          | 6402/1000000 [11:30<27:27:31, 10.05it/s]
  1%|          | 6403/1000000 [11:30<27:32:51, 10.02it/s]
  1%|          | 6405/1000000 [11:31<27:31:20, 10.03it/s]
  1%|          | 6407/1000000 [11:31<28:17:42,  9.75it/s]
  1%|          | 6409/1000000 [11:31<27:32:03, 10.02it/s]
  1%|          | 6411/1000000 [11:31<27:22:45, 10.08it/s]
  1%|          | 6413/1000000 [11:31<28:35:17,  9.65it/s]
  1%|          | 6415/1000000 [11:32<28:25:56,  9.71it/s]
  1%|          | 6417/1000000 [11:32<27:35:49, 10.00it/s]
  1%|          | 6419/1000000 [11:32<30:20:07,  9.10it/s]
  1%|          | 6421/1000000 [11:32<30:51:32,  8.94it/s]
  1%|          | 6422/1000000 [11:32<31:34:32,  8.74it/s]
  1%|          | 6424/1000000 [11:33<29:25:13,  9.38it/s]
  1%|          | 6425/1000000 [11:33<29:43:13,  9.29it/s]
  1%|          | 6426/1000000 [11:33<30:26:45,  9.07it/s]
  1%|          | 6427/1000000 [11:33<29:49:08,  9.26it/s]
  1%|          | 6428/1000000 [11:33<29:41:17,  9.30it/s]
  1%|          | 6429/1000000 [11:33<30:11:17,  9.14it/s]
  1%|          | 6430/1000000 [11:33<30:08:17,  9.16it/s]
  1%|          | 6432/1000000 [11:33<27:37:00,  9.99it/s]
  1%|          | 6433/1000000 [11:33<28:00:02,  9.86it/s]
  1%|          | 6434/1000000 [11:34<28:08:11,  9.81it/s]
  1%|          | 6435/1000000 [11:34<28:16:21,  9.76it/s]
  1%|          | 6436/1000000 [11:34<28:34:53,  9.66it/s]
  1%|          | 6437/1000000 [11:34<30:14:30,  9.13it/s]
  1%|          | 6438/1000000 [11:34<37:48:12,  7.30it/s]
  1%|          | 6439/1000000 [11:34<36:34:55,  7.54it/s]
  1%|          | 6441/1000000 [11:34<32:40:18,  8.45it/s]
  1%|          | 6443/1000000 [11:35<30:29:53,  9.05it/s]
  1%|          | 6445/1000000 [11:35<28:59:32,  9.52it/s]
  1%|          | 6447/1000000 [11:35<28:22:11,  9.73it/s]
  1%|          | 6449/1000000 [11:35<27:33:30, 10.01it/s]
  1%|          | 6450/1000000 [11:35<31:32:37,  8.75it/s]
  1%|          | 6451/1000000 [11:36<32:10:04,  8.58it/s]
  1%|          | 6453/1000000 [11:36<29:20:33,  9.41it/s]
  1%|          | 6454/1000000 [11:36<29:18:07,  9.42it/s]
  1%|          | 6456/1000000 [11:36<27:24:51, 10.07it/s]
  1%|          | 6458/1000000 [11:36<27:23:27, 10.08it/s]
  1%|          | 6460/1000000 [11:36<27:45:32,  9.94it/s]
  1%|          | 6461/1000000 [11:37<28:25:08,  9.71it/s]
  1%|          | 6462/1000000 [11:37<28:38:00,  9.64it/s]
  1%|          | 6463/1000000 [11:37<30:46:20,  8.97it/s]
  1%|          | 6464/1000000 [11:37<31:48:12,  8.68it/s]
  1%|          | 6465/1000000 [11:37<31:07:19,  8.87it/s]
  1%|          | 6467/1000000 [11:37<29:01:17,  9.51it/s]
  1%|          | 6469/1000000 [11:37<28:53:57,  9.55it/s]
  1%|          | 6470/1000000 [11:37<29:06:10,  9.48it/s]
  1%|          | 6472/1000000 [11:38<27:31:53, 10.02it/s]
  1%|          | 6474/1000000 [11:38<27:05:48, 10.18it/s]
  1%|          | 6476/1000000 [11:38<27:59:30,  9.86it/s]
  1%|          | 6477/1000000 [11:38<28:26:56,  9.70it/s]
  1%|          | 6478/1000000 [11:38<30:43:09,  8.98it/s]
  1%|          | 6480/1000000 [11:39<29:20:15,  9.41it/s]
  1%|          | 6482/1000000 [11:39<27:55:19,  9.88it/s]
  1%|          | 6484/1000000 [11:39<27:59:31,  9.86it/s]
  1%|          | 6485/1000000 [11:39<28:51:23,  9.56it/s]
  1%|          | 6487/1000000 [11:39<28:21:17,  9.73it/s]
  1%|          | 6489/1000000 [11:39<27:18:11, 10.11it/s]
  1%|          | 6491/1000000 [11:40<27:33:01, 10.02it/s]
  1%|          | 6492/1000000 [11:40<27:49:50,  9.92it/s]
  1%|          | 6494/1000000 [11:40<27:32:51, 10.02it/s]
  1%|          | 6496/1000000 [11:40<26:55:24, 10.25it/s]
  1%|          | 6498/1000000 [11:40<27:12:18, 10.14it/s]
  1%|          | 6500/1000000 [11:41<28:34:24,  9.66it/s]
  1%|          | 6502/1000000 [11:41<28:44:46,  9.60it/s]
  1%|          | 6504/1000000 [11:41<28:29:17,  9.69it/s]
  1%|          | 6505/1000000 [11:41<31:57:05,  8.64it/s]
  1%|          | 6506/1000000 [11:41<33:36:02,  8.21it/s]
  1%|          | 6507/1000000 [11:41<32:40:39,  8.45it/s]
  1%|          | 6509/1000000 [11:42<32:11:24,  8.57it/s]
  1%|          | 6510/1000000 [11:42<33:10:42,  8.32it/s]
  1%|          | 6511/1000000 [11:42<32:49:24,  8.41it/s]
  1%|          | 6512/1000000 [11:42<31:41:24,  8.71it/s]
  1%|          | 6513/1000000 [11:42<31:23:12,  8.79it/s]
  1%|          | 6514/1000000 [11:42<30:40:21,  9.00it/s]
  1%|          | 6515/1000000 [11:42<31:47:46,  8.68it/s]
  1%|          | 6516/1000000 [11:42<31:31:40,  8.75it/s]
  1%|          | 6517/1000000 [11:43<32:30:12,  8.49it/s]
  1%|          | 6518/1000000 [11:43<31:56:10,  8.64it/s]
  1%|          | 6520/1000000 [11:43<31:09:54,  8.86it/s]
  1%|          | 6521/1000000 [11:43<30:56:02,  8.92it/s]
  1%|          | 6522/1000000 [11:43<30:38:37,  9.01it/s]
  1%|          | 6523/1000000 [11:43<30:30:25,  9.05it/s]
  1%|          | 6524/1000000 [11:43<29:48:09,  9.26it/s]
  1%|          | 6525/1000000 [11:43<30:30:40,  9.04it/s]
  1%|          | 6526/1000000 [11:44<29:41:03,  9.30it/s]
  1%|          | 6527/1000000 [11:44<31:31:02,  8.76it/s]
  1%|          | 6528/1000000 [11:44<31:42:32,  8.70it/s]
  1%|          | 6529/1000000 [11:44<30:38:14,  9.01it/s]
  1%|          | 6531/1000000 [11:44<35:22:31,  7.80it/s]
  1%|          | 6533/1000000 [11:44<32:08:38,  8.59it/s]
  1%|          | 6534/1000000 [11:44<32:10:14,  8.58it/s]
  1%|          | 6535/1000000 [11:45<32:36:40,  8.46it/s]
  1%|          | 6536/1000000 [11:45<35:01:01,  7.88it/s]
  1%|          | 6537/1000000 [11:45<33:38:52,  8.20it/s]
  1%|          | 6538/1000000 [11:45<33:54:24,  8.14it/s]
  1%|          | 6540/1000000 [11:45<32:11:48,  8.57it/s]
  1%|          | 6541/1000000 [11:45<31:06:04,  8.87it/s]
  1%|          | 6542/1000000 [11:45<31:45:58,  8.69it/s]
  1%|          | 6543/1000000 [11:46<31:27:45,  8.77it/s]
  1%|          | 6545/1000000 [11:46<30:42:16,  8.99it/s]
  1%|          | 6546/1000000 [11:46<31:34:54,  8.74it/s]
  1%|          | 6547/1000000 [11:46<31:18:25,  8.81it/s]
  1%|          | 6548/1000000 [11:46<31:49:05,  8.67it/s]
  1%|          | 6549/1000000 [11:46<30:42:47,  8.99it/s]
  1%|          | 6551/1000000 [11:46<32:36:10,  8.46it/s]
  1%|          | 6552/1000000 [11:47<31:40:44,  8.71it/s]
  1%|          | 6553/1000000 [11:47<34:01:54,  8.11it/s]
  1%|          | 6554/1000000 [11:47<32:27:26,  8.50it/s]
  1%|          | 6555/1000000 [11:47<31:54:57,  8.65it/s]
  1%|          | 6556/1000000 [11:47<31:22:37,  8.79it/s]
  1%|          | 6557/1000000 [11:47<31:50:23,  8.67it/s]
  1%|          | 6558/1000000 [11:47<30:37:10,  9.01it/s]
  1%|          | 6559/1000000 [11:47<30:11:53,  9.14it/s]
  1%|          | 6560/1000000 [11:47<31:27:40,  8.77it/s]
  1%|          | 6562/1000000 [11:48<29:30:43,  9.35it/s]
  1%|          | 6564/1000000 [11:48<28:23:26,  9.72it/s]
  1%|          | 6565/1000000 [11:48<28:36:19,  9.65it/s]
  1%|          | 6567/1000000 [11:48<27:06:46, 10.18it/s]
  1%|          | 6569/1000000 [11:48<27:54:06,  9.89it/s]
  1%|          | 6571/1000000 [11:49<28:49:07,  9.58it/s]
  1%|          | 6572/1000000 [11:49<30:35:52,  9.02it/s]
  1%|          | 6573/1000000 [11:49<31:03:31,  8.88it/s]
  1%|          | 6574/1000000 [11:49<31:44:35,  8.69it/s]
  1%|          | 6575/1000000 [11:49<31:20:41,  8.80it/s]
  1%|          | 6576/1000000 [11:49<31:41:52,  8.71it/s]
  1%|          | 6577/1000000 [11:49<30:35:21,  9.02it/s]
  1%|          | 6579/1000000 [11:50<30:40:48,  8.99it/s]
  1%|          | 6581/1000000 [11:50<29:47:06,  9.26it/s]
  1%|          | 6583/1000000 [11:50<29:10:03,  9.46it/s]
  1%|          | 6584/1000000 [11:50<28:56:08,  9.54it/s]
  1%|          | 6585/1000000 [11:50<30:36:24,  9.02it/s]
  1%|          | 6587/1000000 [11:50<29:56:44,  9.21it/s]
  1%|          | 6588/1000000 [11:51<33:29:29,  8.24it/s]
  1%|          | 6589/1000000 [11:51<32:11:38,  8.57it/s]
  1%|          | 6590/1000000 [11:51<33:20:26,  8.28it/s]
  1%|          | 6592/1000000 [11:51<30:08:48,  9.15it/s]
  1%|          | 6593/1000000 [11:51<32:37:05,  8.46it/s]
  1%|          | 6595/1000000 [11:51<29:36:05,  9.32it/s]
  1%|          | 6597/1000000 [11:51<28:51:29,  9.56it/s]
  1%|          | 6598/1000000 [11:52<28:39:34,  9.63it/s]
  1%|          | 6600/1000000 [11:52<28:19:59,  9.74it/s]
  1%|          | 6601/1000000 [11:52<30:09:12,  9.15it/s]
  1%|          | 6602/1000000 [11:52<29:48:24,  9.26it/s]
  1%|          | 6603/1000000 [11:52<31:18:04,  8.82it/s]
  1%|          | 6605/1000000 [11:52<30:17:26,  9.11it/s]
  1%|          | 6606/1000000 [11:52<31:56:12,  8.64it/s]
  1%|          | 6607/1000000 [11:53<33:54:08,  8.14it/s]
  1%|          | 6609/1000000 [11:53<31:57:47,  8.63it/s]
  1%|          | 6610/1000000 [11:53<32:00:51,  8.62it/s]
  1%|          | 6612/1000000 [11:53<30:23:58,  9.08it/s]
  1%|          | 6613/1000000 [11:53<30:58:28,  8.91it/s]
  1%|          | 6614/1000000 [11:53<34:03:09,  8.10it/s]
  1%|          | 6615/1000000 [11:54<32:39:42,  8.45it/s]
  1%|          | 6617/1000000 [11:54<30:07:57,  9.16it/s]
  1%|          | 6619/1000000 [11:54<29:11:58,  9.45it/s]
  1%|          | 6620/1000000 [11:54<29:57:53,  9.21it/s]
  1%|          | 6621/1000000 [11:54<31:57:21,  8.63it/s]
  1%|          | 6623/1000000 [11:54<31:01:17,  8.90it/s]
  1%|          | 6624/1000000 [11:55<30:43:03,  8.98it/s]
  1%|          | 6625/1000000 [11:55<31:28:52,  8.77it/s]
  1%|          | 6627/1000000 [11:55<29:53:25,  9.23it/s]
  1%|          | 6629/1000000 [11:55<28:47:32,  9.58it/s]
  1%|          | 6630/1000000 [11:55<29:12:21,  9.45it/s]
  1%|          | 6631/1000000 [11:55<30:28:23,  9.06it/s]
  1%|          | 6633/1000000 [11:55<28:17:04,  9.76it/s]
  1%|          | 6634/1000000 [11:56<28:29:01,  9.69it/s]
  1%|          | 6635/1000000 [11:56<28:36:04,  9.65it/s]
  1%|          | 6636/1000000 [11:56<30:57:20,  8.91it/s]
  1%|          | 6637/1000000 [11:56<34:58:26,  7.89it/s]
  1%|          | 6639/1000000 [11:56<31:30:51,  8.76it/s]
  1%|          | 6641/1000000 [11:56<30:13:08,  9.13it/s]
  1%|          | 6642/1000000 [11:56<29:42:47,  9.29it/s]
  1%|          | 6643/1000000 [11:57<31:09:05,  8.86it/s]
  1%|          | 6644/1000000 [11:57<31:02:21,  8.89it/s]
  1%|          | 6646/1000000 [11:57<30:27:42,  9.06it/s]
  1%|          | 6647/1000000 [11:57<31:43:32,  8.70it/s]
  1%|          | 6648/1000000 [11:57<31:06:42,  8.87it/s]
  1%|          | 6650/1000000 [11:57<29:30:30,  9.35it/s]
  1%|          | 6651/1000000 [11:57<29:14:04,  9.44it/s]
  1%|          | 6652/1000000 [11:58<30:09:54,  9.15it/s]
  1%|          | 6654/1000000 [11:58<28:28:15,  9.69it/s]
  1%|          | 6655/1000000 [11:58<30:16:50,  9.11it/s]
  1%|          | 6656/1000000 [11:58<30:43:15,  8.98it/s]
  1%|          | 6657/1000000 [11:58<30:38:19,  9.01it/s]
  1%|          | 6659/1000000 [11:58<28:42:49,  9.61it/s]
  1%|          | 6660/1000000 [11:58<28:50:19,  9.57it/s]
  1%|          | 6661/1000000 [11:59<29:44:29,  9.28it/s]
  1%|          | 6662/1000000 [11:59<30:46:27,  8.97it/s]
  1%|          | 6663/1000000 [11:59<32:44:31,  8.43it/s]
  1%|          | 6665/1000000 [11:59<29:59:25,  9.20it/s]
  1%|          | 6667/1000000 [11:59<28:27:09,  9.70it/s]
  1%|          | 6669/1000000 [11:59<28:27:06,  9.70it/s]
  1%|          | 6670/1000000 [12:00<28:54:20,  9.55it/s]
  1%|          | 6672/1000000 [12:00<28:10:18,  9.79it/s]
  1%|          | 6673/1000000 [12:00<28:26:55,  9.70it/s]
  1%|          | 6675/1000000 [12:00<27:24:22, 10.07it/s]
  1%|          | 6677/1000000 [12:00<30:16:42,  9.11it/s]
  1%|          | 6679/1000000 [12:00<29:18:44,  9.41it/s]
  1%|          | 6680/1000000 [12:01<31:27:49,  8.77it/s]
  1%|          | 6682/1000000 [12:01<29:06:17,  9.48it/s]
  1%|          | 6683/1000000 [12:01<29:18:13,  9.42it/s]
  1%|          | 6684/1000000 [12:01<29:11:10,  9.45it/s]
  1%|          | 6686/1000000 [12:01<29:02:31,  9.50it/s]
  1%|          | 6688/1000000 [12:01<28:07:10,  9.81it/s]
  1%|          | 6690/1000000 [12:02<27:39:19,  9.98it/s]
  1%|          | 6692/1000000 [12:02<26:58:54, 10.23it/s]
  1%|          | 6694/1000000 [12:02<26:43:38, 10.32it/s]
  1%|          | 6696/1000000 [12:02<28:26:44,  9.70it/s]
  1%|          | 6697/1000000 [12:02<29:16:32,  9.42it/s]
  1%|          | 6698/1000000 [12:02<29:26:09,  9.37it/s]
  1%|          | 6699/1000000 [12:03<29:05:14,  9.49it/s]
  1%|          | 6700/1000000 [12:03<29:21:39,  9.40it/s]
  1%|          | 6702/1000000 [12:03<28:15:39,  9.76it/s]
  1%|          | 6704/1000000 [12:03<28:26:40,  9.70it/s]
  1%|          | 6705/1000000 [12:03<30:00:50,  9.19it/s]
  1%|          | 6706/1000000 [12:03<32:18:21,  8.54it/s]
  1%|          | 6707/1000000 [12:03<31:37:24,  8.72it/s]
  1%|          | 6708/1000000 [12:04<30:36:59,  9.01it/s]
  1%|          | 6710/1000000 [12:04<28:47:17,  9.58it/s]
  1%|          | 6711/1000000 [12:04<29:28:36,  9.36it/s]
  1%|          | 6713/1000000 [12:04<29:33:54,  9.33it/s]
  1%|          | 6714/1000000 [12:04<30:36:55,  9.01it/s]
  1%|          | 6715/1000000 [12:04<31:56:09,  8.64it/s]
  1%|          | 6716/1000000 [12:04<30:53:31,  8.93it/s]
  1%|          | 6717/1000000 [12:05<31:08:36,  8.86it/s]
  1%|          | 6718/1000000 [12:05<30:31:56,  9.04it/s]
  1%|          | 6720/1000000 [12:05<28:29:48,  9.68it/s]
  1%|          | 6721/1000000 [12:05<29:09:04,  9.46it/s]
  1%|          | 6723/1000000 [12:05<29:04:18,  9.49it/s]
  1%|          | 6724/1000000 [12:05<29:07:59,  9.47it/s]
  1%|          | 6726/1000000 [12:05<27:43:32,  9.95it/s]
  1%|          | 6727/1000000 [12:06<27:59:16,  9.86it/s]
  1%|          | 6729/1000000 [12:06<29:16:39,  9.42it/s]
  1%|          | 6731/1000000 [12:06<29:28:03,  9.36it/s]
  1%|          | 6732/1000000 [12:06<29:29:39,  9.35it/s]
  1%|          | 6733/1000000 [12:06<29:39:07,  9.30it/s]
  1%|          | 6734/1000000 [12:06<30:04:00,  9.18it/s]
  1%|          | 6736/1000000 [12:06<28:42:23,  9.61it/s]
  1%|          | 6737/1000000 [12:07<28:48:46,  9.58it/s]
  1%|          | 6738/1000000 [12:07<29:42:15,  9.29it/s]
  1%|          | 6739/1000000 [12:07<29:57:29,  9.21it/s]
  1%|          | 6740/1000000 [12:07<29:25:30,  9.38it/s]
  1%|          | 6742/1000000 [12:07<27:42:25,  9.96it/s]
  1%|          | 6743/1000000 [12:07<30:04:57,  9.17it/s]
  1%|          | 6744/1000000 [12:07<29:49:05,  9.25it/s]
  1%|          | 6745/1000000 [12:07<29:18:30,  9.41it/s]
  1%|          | 6747/1000000 [12:08<27:02:56, 10.20it/s]
  1%|          | 6749/1000000 [12:08<26:31:00, 10.40it/s]
  1%|          | 6751/1000000 [12:08<27:28:28, 10.04it/s]
  1%|          | 6752/1000000 [12:08<27:38:01,  9.98it/s]
  1%|          | 6753/1000000 [12:08<28:35:38,  9.65it/s]
  1%|          | 6755/1000000 [12:08<28:13:49,  9.77it/s]
  1%|          | 6756/1000000 [12:09<28:40:09,  9.62it/s]
  1%|          | 6757/1000000 [12:09<29:30:26,  9.35it/s]
  1%|          | 6758/1000000 [12:09<29:24:30,  9.38it/s]
  1%|          | 6759/1000000 [12:09<29:43:41,  9.28it/s]
  1%|          | 6761/1000000 [12:09<28:57:15,  9.53it/s]
  1%|          | 6762/1000000 [12:09<29:51:57,  9.24it/s]
  1%|          | 6764/1000000 [12:09<29:46:34,  9.27it/s]
  1%|          | 6766/1000000 [12:10<28:11:27,  9.79it/s]
  1%|          | 6767/1000000 [12:10<28:10:36,  9.79it/s]
  1%|          | 6768/1000000 [12:10<29:53:26,  9.23it/s]
  1%|          | 6769/1000000 [12:10<30:21:37,  9.09it/s]
  1%|          | 6771/1000000 [12:10<28:51:19,  9.56it/s]
  1%|          | 6772/1000000 [12:10<28:50:52,  9.56it/s]
  1%|          | 6773/1000000 [12:10<34:02:08,  8.11it/s]
  1%|          | 6774/1000000 [12:11<33:03:55,  8.34it/s]
  1%|          | 6775/1000000 [12:11<33:28:05,  8.24it/s]
  1%|          | 6776/1000000 [12:11<32:21:34,  8.53it/s]
  1%|          | 6777/1000000 [12:11<32:27:38,  8.50it/s]
  1%|          | 6778/1000000 [12:11<31:03:56,  8.88it/s]
  1%|          | 6779/1000000 [12:11<33:39:51,  8.20it/s]
  1%|          | 6781/1000000 [12:11<33:06:38,  8.33it/s]
  1%|          | 6782/1000000 [12:12<33:13:23,  8.30it/s]
  1%|          | 6783/1000000 [12:12<32:26:41,  8.50it/s]
  1%|          | 6784/1000000 [12:12<33:04:22,  8.34it/s]
  1%|          | 6785/1000000 [12:12<34:55:52,  7.90it/s]
  1%|          | 6786/1000000 [12:12<35:17:13,  7.82it/s]
  1%|          | 6787/1000000 [12:12<33:51:23,  8.15it/s]
  1%|          | 6789/1000000 [12:12<31:16:55,  8.82it/s]
  1%|          | 6790/1000000 [12:12<30:26:24,  9.06it/s]
  1%|          | 6791/1000000 [12:13<30:43:15,  8.98it/s]
  1%|          | 6793/1000000 [12:13<29:53:32,  9.23it/s]
  1%|          | 6794/1000000 [12:13<29:40:20,  9.30it/s]
  1%|          | 6796/1000000 [12:13<29:47:34,  9.26it/s]
  1%|          | 6797/1000000 [12:13<30:14:06,  9.12it/s]
  1%|          | 6798/1000000 [12:13<30:21:03,  9.09it/s]
  1%|          | 6799/1000000 [12:13<30:50:59,  8.94it/s]
  1%|          | 6801/1000000 [12:14<29:04:27,  9.49it/s]
  1%|          | 6803/1000000 [12:14<27:38:50,  9.98it/s]
  1%|          | 6804/1000000 [12:14<28:42:10,  9.61it/s]
  1%|          | 6805/1000000 [12:14<29:50:05,  9.25it/s]
  1%|          | 6806/1000000 [12:14<29:18:00,  9.42it/s]
  1%|          | 6807/1000000 [12:14<29:10:39,  9.46it/s]
  1%|          | 6808/1000000 [12:14<29:27:07,  9.37it/s]
  1%|          | 6809/1000000 [12:14<31:57:09,  8.63it/s]
  1%|          | 6810/1000000 [12:15<31:02:31,  8.89it/s]
  1%|          | 6811/1000000 [12:15<30:10:22,  9.14it/s]
  1%|          | 6812/1000000 [12:15<32:33:33,  8.47it/s]
  1%|          | 6813/1000000 [12:15<33:59:32,  8.12it/s]
  1%|          | 6814/1000000 [12:15<33:01:13,  8.35it/s]
  1%|          | 6815/1000000 [12:15<32:31:19,  8.48it/s]
  1%|          | 6816/1000000 [12:15<31:25:52,  8.78it/s]
  1%|          | 6817/1000000 [12:15<30:34:28,  9.02it/s]
  1%|          | 6818/1000000 [12:16<29:52:56,  9.23it/s]
  1%|          | 6819/1000000 [12:16<31:31:54,  8.75it/s]
  1%|          | 6820/1000000 [12:16<33:41:50,  8.19it/s]
  1%|          | 6821/1000000 [12:16<34:07:18,  8.09it/s]
  1%|          | 6822/1000000 [12:16<32:18:11,  8.54it/s]
  1%|          | 6823/1000000 [12:16<31:39:47,  8.71it/s]
  1%|          | 6824/1000000 [12:16<31:04:15,  8.88it/s]
  1%|          | 6825/1000000 [12:16<30:49:06,  8.95it/s]
  1%|          | 6826/1000000 [12:16<30:57:48,  8.91it/s]
  1%|          | 6827/1000000 [12:17<30:49:54,  8.95it/s]
  1%|          | 6828/1000000 [12:17<30:05:52,  9.17it/s]
  1%|          | 6830/1000000 [12:17<30:46:24,  8.96it/s]
  1%|          | 6831/1000000 [12:17<31:42:20,  8.70it/s]
  1%|          | 6833/1000000 [12:17<29:06:12,  9.48it/s]
  1%|          | 6834/1000000 [12:17<28:48:58,  9.57it/s]
  1%|          | 6836/1000000 [12:17<27:36:26,  9.99it/s]
  1%|          | 6837/1000000 [12:18<27:55:51,  9.88it/s]
  1%|          | 6839/1000000 [12:18<28:27:36,  9.69it/s]
  1%|          | 6840/1000000 [12:18<28:26:04,  9.70it/s]
  1%|          | 6841/1000000 [12:18<30:47:01,  8.96it/s]
  1%|          | 6842/1000000 [12:18<30:39:31,  9.00it/s]
  1%|          | 6843/1000000 [12:18<35:01:31,  7.88it/s]
  1%|          | 6844/1000000 [12:18<33:15:41,  8.29it/s]
  1%|          | 6845/1000000 [12:19<35:29:17,  7.77it/s]
  1%|          | 6846/1000000 [12:19<42:06:47,  6.55it/s]
  1%|          | 6847/1000000 [12:19<47:01:17,  5.87it/s]
  1%|          | 6848/1000000 [12:19<52:55:02,  5.21it/s]
  1%|          | 6849/1000000 [12:19<56:45:30,  4.86it/s]
  1%|          | 6850/1000000 [12:20<62:47:57,  4.39it/s]
  1%|          | 6851/1000000 [12:20<65:17:08,  4.23it/s]
  1%|          | 6852/1000000 [12:20<67:01:34,  4.12it/s]
  1%|          | 6853/1000000 [12:21<67:40:26,  4.08it/s]
  1%|          | 6854/1000000 [12:21<69:28:49,  3.97it/s]
  1%|          | 6855/1000000 [12:21<71:05:29,  3.88it/s]
  1%|          | 6856/1000000 [12:21<73:25:50,  3.76it/s]
  1%|          | 6857/1000000 [12:22<72:07:20,  3.83it/s]
  1%|          | 6858/1000000 [12:22<74:15:00,  3.72it/s]
  1%|          | 6859/1000000 [12:22<73:09:31,  3.77it/s]
  1%|          | 6860/1000000 [12:22<72:33:38,  3.80it/s]
  1%|          | 6861/1000000 [12:23<71:11:00,  3.88it/s]
  1%|          | 6862/1000000 [12:23<69:31:14,  3.97it/s]
  1%|          | 6863/1000000 [12:23<68:44:38,  4.01it/s]
  1%|          | 6864/1000000 [12:23<68:48:10,  4.01it/s]
  1%|          | 6865/1000000 [12:24<69:22:39,  3.98it/s]
  1%|          | 6866/1000000 [12:24<68:55:15,  4.00it/s]
  1%|          | 6867/1000000 [12:24<68:55:53,  4.00it/s]
  1%|          | 6868/1000000 [12:24<68:00:05,  4.06it/s]
  1%|          | 6869/1000000 [12:25<69:10:49,  3.99it/s]
  1%|          | 6870/1000000 [12:25<68:16:55,  4.04it/s]
  1%|          | 6871/1000000 [12:25<71:17:38,  3.87it/s]
  1%|          | 6872/1000000 [12:25<70:35:50,  3.91it/s]
  1%|          | 6873/1000000 [12:26<73:52:12,  3.73it/s]
  1%|          | 6874/1000000 [12:26<73:56:21,  3.73it/s]
  1%|          | 6875/1000000 [12:26<73:47:35,  3.74it/s]
  1%|          | 6876/1000000 [12:27<75:19:44,  3.66it/s]
  1%|          | 6877/1000000 [12:27<75:41:08,  3.64it/s]
  1%|          | 6878/1000000 [12:27<74:24:55,  3.71it/s]
  1%|          | 6879/1000000 [12:27<72:39:09,  3.80it/s]
  1%|          | 6880/1000000 [12:28<74:01:25,  3.73it/s]
  1%|          | 6881/1000000 [12:28<73:28:53,  3.75it/s]
  1%|          | 6882/1000000 [12:28<71:09:04,  3.88it/s]
  1%|          | 6883/1000000 [12:28<70:59:41,  3.89it/s]
  1%|          | 6884/1000000 [12:29<72:01:22,  3.83it/s]
  1%|          | 6885/1000000 [12:29<72:40:21,  3.80it/s]
  1%|          | 6886/1000000 [12:29<73:21:51,  3.76it/s]
  1%|          | 6887/1000000 [12:29<71:49:53,  3.84it/s]
  1%|          | 6888/1000000 [12:30<74:39:02,  3.70it/s]
  1%|          | 6889/1000000 [12:30<73:23:36,  3.76it/s]
  1%|          | 6890/1000000 [12:30<73:01:23,  3.78it/s]
  1%|          | 6891/1000000 [12:30<73:21:28,  3.76it/s]
  1%|          | 6892/1000000 [12:31<76:02:21,  3.63it/s]
  1%|          | 6893/1000000 [12:31<73:40:11,  3.74it/s]
  1%|          | 6894/1000000 [12:31<73:29:52,  3.75it/s]
  1%|          | 6895/1000000 [12:32<74:06:32,  3.72it/s]
  1%|          | 6896/1000000 [12:32<73:05:47,  3.77it/s]
  1%|          | 6897/1000000 [12:32<75:47:22,  3.64it/s]
  1%|          | 6898/1000000 [12:32<75:46:00,  3.64it/s]
  1%|          | 6899/1000000 [12:33<78:03:05,  3.53it/s]
  1%|          | 6900/1000000 [12:33<80:11:05,  3.44it/s]
  1%|          | 6901/1000000 [12:33<82:15:11,  3.35it/s]
  1%|          | 6902/1000000 [12:34<79:49:35,  3.46it/s]
  1%|          | 6903/1000000 [12:34<79:37:52,  3.46it/s]
  1%|          | 6904/1000000 [12:34<78:07:52,  3.53it/s]
  1%|          | 6905/1000000 [12:34<76:13:42,  3.62it/s]
  1%|          | 6906/1000000 [12:35<72:23:20,  3.81it/s]
  1%|          | 6907/1000000 [12:35<73:33:58,  3.75it/s]
  1%|          | 6908/1000000 [12:35<73:39:17,  3.75it/s]
  1%|          | 6909/1000000 [12:35<71:19:21,  3.87it/s]
  1%|          | 6910/1000000 [12:36<67:56:52,  4.06it/s]
  1%|          | 6911/1000000 [12:36<68:50:22,  4.01it/s]
  1%|          | 6912/1000000 [12:36<71:31:40,  3.86it/s]
  1%|          | 6913/1000000 [12:36<71:16:50,  3.87it/s]
  1%|          | 6914/1000000 [12:37<71:19:35,  3.87it/s]
  1%|          | 6915/1000000 [12:37<72:09:20,  3.82it/s]
  1%|          | 6916/1000000 [12:37<70:49:17,  3.90it/s]
  1%|          | 6917/1000000 [12:37<70:02:48,  3.94it/s]
  1%|          | 6918/1000000 [12:38<69:07:16,  3.99it/s]
  1%|          | 6919/1000000 [12:38<68:54:28,  4.00it/s]
  1%|          | 6920/1000000 [12:38<69:35:53,  3.96it/s]
  1%|          | 6921/1000000 [12:39<75:23:39,  3.66it/s]
  1%|          | 6922/1000000 [12:39<74:47:19,  3.69it/s]
  1%|          | 6923/1000000 [12:39<72:50:06,  3.79it/s]
  1%|          | 6924/1000000 [12:39<74:14:24,  3.72it/s]
  1%|          | 6925/1000000 [12:40<71:35:59,  3.85it/s]
  1%|          | 6926/1000000 [12:40<73:39:17,  3.75it/s]
  1%|          | 6927/1000000 [12:40<72:54:54,  3.78it/s]
  1%|          | 6928/1000000 [12:40<72:40:43,  3.80it/s]
  1%|          | 6929/1000000 [12:41<74:57:30,  3.68it/s]
  1%|          | 6930/1000000 [12:41<73:31:14,  3.75it/s]
  1%|          | 6931/1000000 [12:41<72:36:54,  3.80it/s]
  1%|          | 6932/1000000 [12:41<73:50:33,  3.74it/s]
  1%|          | 6933/1000000 [12:42<72:04:37,  3.83it/s]
  1%|          | 6934/1000000 [12:42<70:38:54,  3.90it/s]
  1%|          | 6935/1000000 [12:42<70:59:29,  3.89it/s]
  1%|          | 6936/1000000 [12:42<70:11:04,  3.93it/s]
  1%|          | 6937/1000000 [12:43<71:08:14,  3.88it/s]
  1%|          | 6938/1000000 [12:43<70:51:41,  3.89it/s]
  1%|          | 6939/1000000 [12:43<71:58:06,  3.83it/s]
  1%|          | 6940/1000000 [12:44<74:03:00,  3.73it/s]
  1%|          | 6941/1000000 [12:44<74:04:28,  3.72it/s]
  1%|          | 6942/1000000 [12:44<73:53:20,  3.73it/s]
  1%|          | 6943/1000000 [12:44<72:34:58,  3.80it/s]
  1%|          | 6944/1000000 [12:45<72:58:06,  3.78it/s]
  1%|          | 6945/1000000 [12:45<70:59:00,  3.89it/s]
  1%|          | 6946/1000000 [12:45<72:46:07,  3.79it/s]
  1%|          | 6947/1000000 [12:45<74:21:45,  3.71it/s]
  1%|          | 6948/1000000 [12:46<71:37:01,  3.85it/s]
  1%|          | 6949/1000000 [12:46<71:09:26,  3.88it/s]
  1%|          | 6950/1000000 [12:46<70:45:41,  3.90it/s]
  1%|          | 6951/1000000 [12:46<71:49:16,  3.84it/s]
  1%|          | 6952/1000000 [12:47<72:36:17,  3.80it/s]
  1%|          | 6953/1000000 [12:47<71:40:45,  3.85it/s]
  1%|          | 6954/1000000 [12:47<69:03:15,  3.99it/s]
  1%|          | 6955/1000000 [12:47<70:22:51,  3.92it/s]
  1%|          | 6956/1000000 [12:48<70:13:14,  3.93it/s]
  1%|          | 6957/1000000 [12:48<75:47:39,  3.64it/s]
  1%|          | 6958/1000000 [12:48<72:04:49,  3.83it/s]
  1%|          | 6959/1000000 [12:48<71:31:27,  3.86it/s]
  1%|          | 6960/1000000 [12:49<73:16:34,  3.76it/s]
  1%|          | 6961/1000000 [12:49<72:31:28,  3.80it/s]
  1%|          | 6962/1000000 [12:49<71:09:57,  3.88it/s]
  1%|          | 6963/1000000 [12:50<72:12:43,  3.82it/s]
  1%|          | 6964/1000000 [12:50<73:00:49,  3.78it/s]
  1%|          | 6965/1000000 [12:50<73:02:01,  3.78it/s]
  1%|          | 6966/1000000 [12:50<72:32:53,  3.80it/s]
  1%|          | 6967/1000000 [12:51<70:40:14,  3.90it/s]
  1%|          | 6968/1000000 [12:51<69:13:28,  3.98it/s]
  1%|          | 6969/1000000 [12:51<70:33:55,  3.91it/s]
  1%|          | 6970/1000000 [12:51<75:41:47,  3.64it/s]
  1%|          | 6971/1000000 [12:52<74:15:40,  3.71it/s]
  1%|          | 6972/1000000 [12:52<73:30:45,  3.75it/s]
  1%|          | 6973/1000000 [12:52<72:20:02,  3.81it/s]
  1%|          | 6974/1000000 [12:52<76:17:39,  3.62it/s]
  1%|          | 6975/1000000 [12:53<73:35:38,  3.75it/s]
  1%|          | 6976/1000000 [12:53<72:49:16,  3.79it/s]
  1%|          | 6977/1000000 [12:53<71:06:23,  3.88it/s]
  1%|          | 6978/1000000 [12:53<71:45:24,  3.84it/s]
  1%|          | 6979/1000000 [12:54<72:10:48,  3.82it/s]
  1%|          | 6980/1000000 [12:54<71:46:54,  3.84it/s]
  1%|          | 6981/1000000 [12:54<71:02:33,  3.88it/s]
  1%|          | 6982/1000000 [12:54<70:32:37,  3.91it/s]
  1%|          | 6983/1000000 [12:55<69:55:07,  3.95it/s]
  1%|          | 6984/1000000 [12:55<72:12:17,  3.82it/s]
  1%|          | 6985/1000000 [12:55<71:47:18,  3.84it/s]
  1%|          | 6986/1000000 [12:56<71:12:59,  3.87it/s]
  1%|          | 6987/1000000 [12:56<69:57:44,  3.94it/s]
  1%|          | 6988/1000000 [12:56<71:28:46,  3.86it/s]
  1%|          | 6989/1000000 [12:56<68:09:38,  4.05it/s]
  1%|          | 6990/1000000 [12:57<69:11:45,  3.99it/s]
  1%|          | 6991/1000000 [12:57<69:41:57,  3.96it/s]
  1%|          | 6992/1000000 [12:57<71:23:35,  3.86it/s]
  1%|          | 6993/1000000 [12:57<69:51:51,  3.95it/s]
  1%|          | 6994/1000000 [12:58<71:12:00,  3.87it/s]
  1%|          | 6995/1000000 [12:58<71:22:55,  3.86it/s]
  1%|          | 6996/1000000 [12:58<71:24:45,  3.86it/s]
  1%|          | 6997/1000000 [12:58<74:39:07,  3.69it/s]
  1%|          | 6998/1000000 [12:59<74:45:59,  3.69it/s]
  1%|          | 6999/1000000 [12:59<72:39:07,  3.80it/s]
  1%|          | 7000/1000000 [12:59<72:35:57,  3.80it/s]
  1%|          | 7001/1000000 [12:59<72:04:35,  3.83it/s]
  1%|          | 7002/1000000 [13:00<73:38:25,  3.75it/s]
  1%|          | 7003/1000000 [13:00<73:29:16,  3.75it/s]
  1%|          | 7004/1000000 [13:00<74:33:11,  3.70it/s]
  1%|          | 7005/1000000 [13:01<74:15:56,  3.71it/s]
  1%|          | 7006/1000000 [13:01<72:03:34,  3.83it/s]
  1%|          | 7007/1000000 [13:01<71:49:19,  3.84it/s]
  1%|          | 7008/1000000 [13:01<71:01:03,  3.88it/s]
  1%|          | 7009/1000000 [13:02<71:25:36,  3.86it/s]
  1%|          | 7010/1000000 [13:02<72:09:59,  3.82it/s]
  1%|          | 7011/1000000 [13:02<73:25:05,  3.76it/s]
  1%|          | 7012/1000000 [13:02<73:28:00,  3.75it/s]
  1%|          | 7013/1000000 [13:03<73:40:50,  3.74it/s]
  1%|          | 7014/1000000 [13:03<72:49:49,  3.79it/s]
  1%|          | 7015/1000000 [13:03<75:31:31,  3.65it/s]
  1%|          | 7016/1000000 [13:03<75:01:38,  3.68it/s]
  1%|          | 7017/1000000 [13:04<74:25:44,  3.71it/s]
  1%|          | 7018/1000000 [13:04<73:12:21,  3.77it/s]
  1%|          | 7019/1000000 [13:04<70:43:42,  3.90it/s]
  1%|          | 7020/1000000 [13:04<70:51:57,  3.89it/s]
  1%|          | 7021/1000000 [13:05<69:05:19,  3.99it/s]
  1%|          | 7022/1000000 [13:05<71:20:30,  3.87it/s]
  1%|          | 7023/1000000 [13:05<70:42:36,  3.90it/s]
  1%|          | 7024/1000000 [13:05<71:42:50,  3.85it/s]
  1%|          | 7025/1000000 [13:06<69:44:30,  3.95it/s]
  1%|          | 7026/1000000 [13:06<71:49:35,  3.84it/s]
  1%|          | 7027/1000000 [13:06<70:16:46,  3.92it/s]
  1%|          | 7028/1000000 [13:06<70:12:17,  3.93it/s]
  1%|          | 7029/1000000 [13:07<70:07:56,  3.93it/s]
  1%|          | 7030/1000000 [13:07<74:06:40,  3.72it/s]
  1%|          | 7031/1000000 [13:07<71:50:22,  3.84it/s]
  1%|          | 7032/1000000 [13:08<72:54:37,  3.78it/s]
  1%|          | 7033/1000000 [13:08<73:10:02,  3.77it/s]
  1%|          | 7034/1000000 [13:08<73:36:46,  3.75it/s]
  1%|          | 7035/1000000 [13:08<72:09:20,  3.82it/s]
  1%|          | 7036/1000000 [13:09<74:31:14,  3.70it/s]
  1%|          | 7037/1000000 [13:09<76:29:09,  3.61it/s]
  1%|          | 7038/1000000 [13:09<74:49:21,  3.69it/s]
  1%|          | 7039/1000000 [13:09<73:03:48,  3.78it/s]
  1%|          | 7040/1000000 [13:10<72:46:38,  3.79it/s]
  1%|          | 7041/1000000 [13:10<72:13:56,  3.82it/s]
  1%|          | 7042/1000000 [13:10<72:07:22,  3.82it/s]
  1%|          | 7043/1000000 [13:10<71:18:40,  3.87it/s]
  1%|          | 7044/1000000 [13:11<70:47:10,  3.90it/s]
  1%|          | 7045/1000000 [13:11<72:17:02,  3.82it/s]
  1%|          | 7046/1000000 [13:11<69:53:49,  3.95it/s]
  1%|          | 7047/1000000 [13:12<72:48:12,  3.79it/s]
  1%|          | 7048/1000000 [13:12<72:33:24,  3.80it/s]
  1%|          | 7049/1000000 [13:12<71:34:27,  3.85it/s]
  1%|          | 7050/1000000 [13:12<71:46:28,  3.84it/s]
  1%|          | 7051/1000000 [13:13<74:54:08,  3.68it/s]
  1%|          | 7052/1000000 [13:13<73:10:33,  3.77it/s]
  1%|          | 7053/1000000 [13:13<73:05:54,  3.77it/s]
  1%|          | 7054/1000000 [13:13<72:16:54,  3.82it/s]
  1%|          | 7055/1000000 [13:14<73:30:54,  3.75it/s]
  1%|          | 7056/1000000 [13:14<72:46:15,  3.79it/s]
  1%|          | 7057/1000000 [13:14<73:13:32,  3.77it/s]
  1%|          | 7058/1000000 [13:14<72:01:15,  3.83it/s]
  1%|          | 7059/1000000 [13:15<70:14:46,  3.93it/s]
  1%|          | 7060/1000000 [13:15<71:50:25,  3.84it/s]
  1%|          | 7061/1000000 [13:15<72:20:38,  3.81it/s]
  1%|          | 7062/1000000 [13:15<73:10:55,  3.77it/s]
  1%|          | 7063/1000000 [13:16<73:24:10,  3.76it/s]
  1%|          | 7064/1000000 [13:16<74:00:33,  3.73it/s]
  1%|          | 7065/1000000 [13:16<71:55:30,  3.83it/s]
  1%|          | 7066/1000000 [13:17<72:07:23,  3.82it/s]
  1%|          | 7067/1000000 [13:17<75:40:55,  3.64it/s]
  1%|          | 7068/1000000 [13:17<74:32:48,  3.70it/s]
  1%|          | 7069/1000000 [13:17<74:25:01,  3.71it/s]
  1%|          | 7070/1000000 [13:18<73:57:39,  3.73it/s]
  1%|          | 7071/1000000 [13:18<72:12:26,  3.82it/s]
  1%|          | 7072/1000000 [13:18<72:26:22,  3.81it/s]
  1%|          | 7073/1000000 [13:18<70:37:20,  3.91it/s]
  1%|          | 7074/1000000 [13:19<72:12:36,  3.82it/s]
  1%|          | 7075/1000000 [13:19<70:42:12,  3.90it/s]
  1%|          | 7076/1000000 [13:19<70:12:08,  3.93it/s]
  1%|          | 7077/1000000 [13:19<70:55:04,  3.89it/s]
  1%|          | 7078/1000000 [13:20<71:14:54,  3.87it/s]
  1%|          | 7079/1000000 [13:20<69:37:15,  3.96it/s]
  1%|          | 7080/1000000 [13:20<72:29:22,  3.80it/s]
  1%|          | 7081/1000000 [13:20<73:22:12,  3.76it/s]
  1%|          | 7082/1000000 [13:21<72:37:26,  3.80it/s]
  1%|          | 7083/1000000 [13:21<73:41:01,  3.74it/s]
  1%|          | 7084/1000000 [13:21<72:45:13,  3.79it/s]
  1%|          | 7085/1000000 [13:21<72:09:12,  3.82it/s]
  1%|          | 7086/1000000 [13:22<72:28:18,  3.81it/s]
  1%|          | 7087/1000000 [13:22<79:49:21,  3.46it/s]
  1%|          | 7088/1000000 [13:22<78:13:03,  3.53it/s]
  1%|          | 7089/1000000 [13:23<77:12:21,  3.57it/s]
  1%|          | 7090/1000000 [13:23<75:09:33,  3.67it/s]
  1%|          | 7091/1000000 [13:23<74:17:45,  3.71it/s]
  1%|          | 7092/1000000 [13:23<71:18:19,  3.87it/s]
  1%|          | 7093/1000000 [13:24<68:55:09,  4.00it/s]
  1%|          | 7094/1000000 [13:24<70:14:32,  3.93it/s]
  1%|          | 7095/1000000 [13:24<70:25:38,  3.92it/s]
  1%|          | 7096/1000000 [13:24<69:39:51,  3.96it/s]
  1%|          | 7097/1000000 [13:25<72:09:39,  3.82it/s]
  1%|          | 7098/1000000 [13:25<72:34:19,  3.80it/s]
  1%|          | 7099/1000000 [13:25<72:53:54,  3.78it/s]
  1%|          | 7100/1000000 [13:25<70:41:30,  3.90it/s]
  1%|          | 7101/1000000 [13:26<70:26:48,  3.92it/s]
  1%|          | 7102/1000000 [13:26<72:27:53,  3.81it/s]
  1%|          | 7103/1000000 [13:26<73:29:59,  3.75it/s]
  1%|          | 7104/1000000 [13:27<74:14:39,  3.71it/s]
  1%|          | 7105/1000000 [13:27<73:13:04,  3.77it/s]
  1%|          | 7106/1000000 [13:27<72:02:28,  3.83it/s]
  1%|          | 7107/1000000 [13:27<71:03:28,  3.88it/s]
  1%|          | 7108/1000000 [13:28<71:00:51,  3.88it/s]
  1%|          | 7109/1000000 [13:28<72:19:26,  3.81it/s]
  1%|          | 7110/1000000 [13:28<71:45:53,  3.84it/s]
  1%|          | 7111/1000000 [13:28<71:53:59,  3.84it/s]
  1%|          | 7112/1000000 [13:29<71:23:30,  3.86it/s]
  1%|          | 7113/1000000 [13:29<71:46:42,  3.84it/s]
  1%|          | 7114/1000000 [13:29<69:54:22,  3.95it/s]
  1%|          | 7115/1000000 [13:29<72:09:29,  3.82it/s]
  1%|          | 7116/1000000 [13:30<72:03:42,  3.83it/s]
  1%|          | 7117/1000000 [13:30<71:46:56,  3.84it/s]
  1%|          | 7118/1000000 [13:30<72:47:24,  3.79it/s]
  1%|          | 7119/1000000 [13:30<71:15:33,  3.87it/s]
  1%|          | 7120/1000000 [13:31<71:22:44,  3.86it/s]
  1%|          | 7121/1000000 [13:31<66:54:29,  4.12it/s]
  1%|          | 7122/1000000 [13:31<68:52:31,  4.00it/s]
  1%|          | 7123/1000000 [13:31<70:37:11,  3.91it/s]
  1%|          | 7124/1000000 [13:32<70:18:59,  3.92it/s]
  1%|          | 7125/1000000 [13:32<70:25:35,  3.92it/s]
  1%|          | 7126/1000000 [13:32<71:52:38,  3.84it/s]
  1%|          | 7127/1000000 [13:32<70:58:55,  3.89it/s]
  1%|          | 7128/1000000 [13:33<72:30:39,  3.80it/s]
  1%|          | 7129/1000000 [13:33<70:40:20,  3.90it/s]
  1%|          | 7130/1000000 [13:33<72:10:50,  3.82it/s]
  1%|          | 7131/1000000 [13:33<70:22:09,  3.92it/s]
  1%|          | 7132/1000000 [13:34<71:27:37,  3.86it/s]
  1%|          | 7133/1000000 [13:34<70:04:44,  3.94it/s]
  1%|          | 7134/1000000 [13:34<69:30:16,  3.97it/s]
  1%|          | 7135/1000000 [13:34<68:58:05,  4.00it/s]
  1%|          | 7136/1000000 [13:35<69:55:53,  3.94it/s]
  1%|          | 7137/1000000 [13:35<69:47:34,  3.95it/s]
  1%|          | 7138/1000000 [13:35<73:41:23,  3.74it/s]
  1%|          | 7139/1000000 [13:36<76:28:55,  3.61it/s]
  1%|          | 7140/1000000 [13:36<74:15:42,  3.71it/s]
  1%|          | 7141/1000000 [13:36<73:29:55,  3.75it/s]
  1%|          | 7142/1000000 [13:36<71:42:03,  3.85it/s]
  1%|          | 7143/1000000 [13:37<72:06:43,  3.82it/s]
  1%|          | 7144/1000000 [13:37<72:36:40,  3.80it/s]
  1%|          | 7145/1000000 [13:37<74:25:57,  3.71it/s]
  1%|          | 7146/1000000 [13:37<75:31:11,  3.65it/s]
  1%|          | 7147/1000000 [13:38<74:13:24,  3.72it/s]
  1%|          | 7148/1000000 [13:38<72:58:06,  3.78it/s]
  1%|          | 7149/1000000 [13:38<73:55:52,  3.73it/s]
  1%|          | 7150/1000000 [13:38<72:41:48,  3.79it/s]
  1%|          | 7151/1000000 [13:39<75:45:31,  3.64it/s]
  1%|          | 7152/1000000 [13:39<76:02:24,  3.63it/s]
  1%|          | 7153/1000000 [13:39<75:32:19,  3.65it/s]
  1%|          | 7154/1000000 [13:40<77:26:36,  3.56it/s]
  1%|          | 7155/1000000 [13:40<81:12:29,  3.40it/s]
  1%|          | 7156/1000000 [13:40<79:48:17,  3.46it/s]
  1%|          | 7157/1000000 [13:41<78:09:23,  3.53it/s]
  1%|          | 7158/1000000 [13:41<79:24:49,  3.47it/s]
  1%|          | 7159/1000000 [13:41<77:36:52,  3.55it/s]
  1%|          | 7160/1000000 [13:41<77:40:53,  3.55it/s]
  1%|          | 7161/1000000 [13:42<75:38:41,  3.65it/s]
  1%|          | 7162/1000000 [13:42<74:29:08,  3.70it/s]
  1%|          | 7163/1000000 [13:42<73:11:51,  3.77it/s]
  1%|          | 7164/1000000 [13:42<72:05:50,  3.83it/s]
  1%|          | 7165/1000000 [13:43<70:18:25,  3.92it/s]
  1%|          | 7166/1000000 [13:43<70:38:26,  3.90it/s]
  1%|          | 7167/1000000 [13:43<70:49:17,  3.89it/s]
  1%|          | 7168/1000000 [13:43<70:28:21,  3.91it/s]
  1%|          | 7169/1000000 [13:44<69:13:52,  3.98it/s]
  1%|          | 7170/1000000 [13:44<69:15:22,  3.98it/s]
  1%|          | 7171/1000000 [13:44<68:52:18,  4.00it/s]
  1%|          | 7172/1000000 [13:44<71:19:41,  3.87it/s]
  1%|          | 7173/1000000 [13:45<70:46:21,  3.90it/s]
  1%|          | 7174/1000000 [13:45<69:33:27,  3.96it/s]
  1%|          | 7175/1000000 [13:45<71:03:03,  3.88it/s]
  1%|          | 7176/1000000 [13:45<72:22:49,  3.81it/s]
  1%|          | 7177/1000000 [13:46<73:06:14,  3.77it/s]
  1%|          | 7178/1000000 [13:46<74:51:44,  3.68it/s]
  1%|          | 7179/1000000 [13:46<74:32:15,  3.70it/s]
  1%|          | 7180/1000000 [13:47<73:40:20,  3.74it/s]
  1%|          | 7181/1000000 [13:47<71:36:31,  3.85it/s]
  1%|          | 7182/1000000 [13:47<71:40:06,  3.85it/s]
  1%|          | 7183/1000000 [13:47<73:57:24,  3.73it/s]
  1%|          | 7184/1000000 [13:48<73:05:05,  3.77it/s]
  1%|          | 7185/1000000 [13:48<73:49:11,  3.74it/s]
  1%|          | 7186/1000000 [13:48<72:57:26,  3.78it/s]
  1%|          | 7187/1000000 [13:48<72:32:40,  3.80it/s]
  1%|          | 7188/1000000 [13:49<73:53:00,  3.73it/s]
  1%|          | 7189/1000000 [13:49<72:43:18,  3.79it/s]
  1%|          | 7190/1000000 [13:49<70:49:03,  3.89it/s]
  1%|          | 7191/1000000 [13:49<72:54:36,  3.78it/s]
  1%|          | 7192/1000000 [13:50<73:10:15,  3.77it/s]
  1%|          | 7193/1000000 [13:50<74:01:27,  3.73it/s]
  1%|          | 7194/1000000 [13:50<73:03:18,  3.77it/s]
  1%|          | 7195/1000000 [13:51<75:26:39,  3.66it/s]
  1%|          | 7196/1000000 [13:51<80:43:57,  3.42it/s]
  1%|          | 7197/1000000 [13:51<81:52:44,  3.37it/s]
  1%|          | 7198/1000000 [13:51<80:15:11,  3.44it/s]
  1%|          | 7199/1000000 [13:52<78:55:14,  3.49it/s]
  1%|          | 7200/1000000 [13:52<76:53:45,  3.59it/s]
  1%|          | 7201/1000000 [13:52<77:28:54,  3.56it/s]
  1%|          | 7202/1000000 [13:53<76:25:49,  3.61it/s]
  1%|          | 7203/1000000 [13:53<74:22:09,  3.71it/s]
  1%|          | 7204/1000000 [13:53<69:44:36,  3.95it/s]
  1%|          | 7205/1000000 [13:53<72:27:13,  3.81it/s]
  1%|          | 7206/1000000 [13:54<71:39:20,  3.85it/s]
  1%|          | 7207/1000000 [13:54<70:52:19,  3.89it/s]
  1%|          | 7208/1000000 [13:54<69:30:14,  3.97it/s]
  1%|          | 7209/1000000 [13:54<70:17:19,  3.92it/s]
  1%|          | 7210/1000000 [13:55<68:46:22,  4.01it/s]
  1%|          | 7211/1000000 [13:55<70:28:12,  3.91it/s]
  1%|          | 7212/1000000 [13:55<70:03:39,  3.94it/s]
  1%|          | 7213/1000000 [13:55<69:54:00,  3.95it/s]
  1%|          | 7214/1000000 [13:56<68:04:25,  4.05it/s]
  1%|          | 7215/1000000 [13:56<68:51:20,  4.01it/s]
  1%|          | 7216/1000000 [13:56<70:08:22,  3.93it/s]
  1%|          | 7217/1000000 [13:56<69:54:50,  3.94it/s]
  1%|          | 7218/1000000 [13:57<71:38:47,  3.85it/s]
  1%|          | 7219/1000000 [13:57<71:48:10,  3.84it/s]
  1%|          | 7220/1000000 [13:57<71:52:34,  3.84it/s]
  1%|          | 7221/1000000 [13:57<70:28:17,  3.91it/s]
  1%|          | 7222/1000000 [13:58<70:18:44,  3.92it/s]
  1%|          | 7223/1000000 [13:58<69:48:38,  3.95it/s]
  1%|          | 7224/1000000 [13:58<68:55:46,  4.00it/s]
  1%|          | 7225/1000000 [13:58<69:19:06,  3.98it/s]
  1%|          | 7226/1000000 [13:59<70:31:57,  3.91it/s]
  1%|          | 7227/1000000 [13:59<69:48:54,  3.95it/s]
  1%|          | 7228/1000000 [13:59<69:47:40,  3.95it/s]
  1%|          | 7229/1000000 [13:59<73:05:18,  3.77it/s]
  1%|          | 7230/1000000 [14:00<72:53:28,  3.78it/s]
  1%|          | 7231/1000000 [14:00<70:35:13,  3.91it/s]
  1%|          | 7232/1000000 [14:00<71:00:44,  3.88it/s]
  1%|          | 7233/1000000 [14:00<70:19:53,  3.92it/s]
  1%|          | 7234/1000000 [14:01<70:59:10,  3.88it/s]
  1%|          | 7235/1000000 [14:01<70:23:48,  3.92it/s]
  1%|          | 7236/1000000 [14:01<72:18:23,  3.81it/s]
  1%|          | 7237/1000000 [14:01<74:17:35,  3.71it/s]
  1%|          | 7238/1000000 [14:02<75:41:23,  3.64it/s]
  1%|          | 7239/1000000 [14:02<73:06:03,  3.77it/s]
  1%|          | 7240/1000000 [14:02<73:35:06,  3.75it/s]
  1%|          | 7241/1000000 [14:03<74:21:25,  3.71it/s]
  1%|          | 7242/1000000 [14:03<74:45:17,  3.69it/s]
  1%|          | 7243/1000000 [14:03<71:58:40,  3.83it/s]
  1%|          | 7244/1000000 [14:03<72:26:29,  3.81it/s]
  1%|          | 7245/1000000 [14:04<74:06:15,  3.72it/s]
  1%|          | 7246/1000000 [14:04<73:26:17,  3.76it/s]
  1%|          | 7247/1000000 [14:04<74:48:21,  3.69it/s]
  1%|          | 7248/1000000 [14:04<73:44:25,  3.74it/s]
  1%|          | 7249/1000000 [14:05<73:12:18,  3.77it/s]
  1%|          | 7250/1000000 [14:05<70:59:01,  3.88it/s]
  1%|          | 7251/1000000 [14:05<70:03:50,  3.94it/s]
  1%|          | 7252/1000000 [14:05<70:43:07,  3.90it/s]
  1%|          | 7253/1000000 [14:06<69:16:24,  3.98it/s]
  1%|          | 7254/1000000 [14:06<70:21:51,  3.92it/s]
  1%|          | 7255/1000000 [14:06<72:32:38,  3.80it/s]
  1%|          | 7256/1000000 [14:06<71:56:40,  3.83it/s]
  1%|          | 7257/1000000 [14:07<77:47:27,  3.54it/s]
  1%|          | 7258/1000000 [14:07<75:37:43,  3.65it/s]
  1%|          | 7259/1000000 [14:07<76:22:28,  3.61it/s]
  1%|          | 7260/1000000 [14:08<75:41:09,  3.64it/s]
  1%|          | 7261/1000000 [14:08<75:17:52,  3.66it/s]
  1%|          | 7262/1000000 [14:08<74:00:01,  3.73it/s]
  1%|          | 7263/1000000 [14:08<74:23:33,  3.71it/s]
  1%|          | 7264/1000000 [14:09<74:11:53,  3.72it/s]
  1%|          | 7265/1000000 [14:09<73:25:51,  3.76it/s]
  1%|          | 7266/1000000 [14:09<73:32:15,  3.75it/s]
  1%|          | 7267/1000000 [14:10<75:05:00,  3.67it/s]
  1%|          | 7268/1000000 [14:10<71:53:58,  3.84it/s]
  1%|          | 7269/1000000 [14:10<71:13:28,  3.87it/s]
  1%|          | 7270/1000000 [14:10<72:20:28,  3.81it/s]
  1%|          | 7271/1000000 [14:11<72:29:26,  3.80it/s]
  1%|          | 7272/1000000 [14:11<74:09:34,  3.72it/s]
  1%|          | 7273/1000000 [14:11<75:32:47,  3.65it/s]
  1%|          | 7274/1000000 [14:11<76:04:51,  3.62it/s]
  1%|          | 7275/1000000 [14:12<75:08:30,  3.67it/s]
  1%|          | 7276/1000000 [14:12<75:26:29,  3.66it/s]
  1%|          | 7277/1000000 [14:12<72:28:15,  3.81it/s]
  1%|          | 7278/1000000 [14:12<72:33:11,  3.80it/s]
  1%|          | 7279/1000000 [14:13<74:28:23,  3.70it/s]
  1%|          | 7280/1000000 [14:13<73:16:25,  3.76it/s]
  1%|          | 7281/1000000 [14:13<73:19:36,  3.76it/s]
  1%|          | 7282/1000000 [14:13<73:20:49,  3.76it/s]
  1%|          | 7283/1000000 [14:14<70:40:25,  3.90it/s]
  1%|          | 7284/1000000 [14:14<70:59:16,  3.88it/s]
  1%|          | 7285/1000000 [14:14<71:32:47,  3.85it/s]
  1%|          | 7286/1000000 [14:15<72:29:26,  3.80it/s]
  1%|          | 7287/1000000 [14:15<71:58:02,  3.83it/s]
  1%|          | 7288/1000000 [14:15<72:40:49,  3.79it/s]
  1%|          | 7289/1000000 [14:15<72:29:20,  3.80it/s]
  1%|          | 7290/1000000 [14:16<73:55:58,  3.73it/s]
  1%|          | 7291/1000000 [14:16<74:03:28,  3.72it/s]
  1%|          | 7292/1000000 [14:16<74:56:46,  3.68it/s]
  1%|          | 7293/1000000 [14:16<74:33:11,  3.70it/s]
  1%|          | 7294/1000000 [14:17<76:37:49,  3.60it/s]
  1%|          | 7295/1000000 [14:17<74:02:49,  3.72it/s]
  1%|          | 7296/1000000 [14:17<73:40:26,  3.74it/s]
  1%|          | 7297/1000000 [14:18<77:49:57,  3.54it/s]
  1%|          | 7298/1000000 [14:18<74:46:36,  3.69it/s]
  1%|          | 7299/1000000 [14:18<74:46:16,  3.69it/s]
  1%|          | 7300/1000000 [14:18<74:21:25,  3.71it/s]
  1%|          | 7301/1000000 [14:19<72:44:47,  3.79it/s]
  1%|          | 7302/1000000 [14:19<73:14:52,  3.76it/s]
  1%|          | 7303/1000000 [14:19<72:18:47,  3.81it/s]
  1%|          | 7304/1000000 [14:19<74:39:04,  3.69it/s]
  1%|          | 7305/1000000 [14:20<76:38:12,  3.60it/s]
  1%|          | 7306/1000000 [14:20<77:03:40,  3.58it/s]
  1%|          | 7307/1000000 [14:20<74:13:04,  3.72it/s]
  1%|          | 7308/1000000 [14:20<73:47:32,  3.74it/s]
  1%|          | 7309/1000000 [14:21<71:24:32,  3.86it/s]
  1%|          | 7310/1000000 [14:21<71:44:55,  3.84it/s]
  1%|          | 7311/1000000 [14:21<73:33:11,  3.75it/s]
  1%|          | 7312/1000000 [14:22<74:53:36,  3.68it/s]
  1%|          | 7313/1000000 [14:22<77:13:12,  3.57it/s]
  1%|          | 7314/1000000 [14:22<75:47:45,  3.64it/s]
  1%|          | 7315/1000000 [14:22<75:09:14,  3.67it/s]
  1%|          | 7316/1000000 [14:23<74:13:44,  3.71it/s]
  1%|          | 7317/1000000 [14:23<74:39:36,  3.69it/s]
  1%|          | 7318/1000000 [14:23<74:07:32,  3.72it/s]
  1%|          | 7319/1000000 [14:23<74:38:41,  3.69it/s]
  1%|          | 7320/1000000 [14:24<74:23:23,  3.71it/s]
  1%|          | 7321/1000000 [14:24<73:04:46,  3.77it/s]
  1%|          | 7322/1000000 [14:24<73:26:51,  3.75it/s]
  1%|          | 7323/1000000 [14:24<72:26:02,  3.81it/s]
  1%|          | 7324/1000000 [14:25<74:04:27,  3.72it/s]
  1%|          | 7325/1000000 [14:25<75:39:18,  3.64it/s]
  1%|          | 7326/1000000 [14:25<76:02:43,  3.63it/s]
  1%|          | 7327/1000000 [14:26<74:11:49,  3.72it/s]
  1%|          | 7328/1000000 [14:26<75:27:11,  3.65it/s]
  1%|          | 7329/1000000 [14:26<76:45:16,  3.59it/s]
  1%|          | 7330/1000000 [14:26<75:17:00,  3.66it/s]
  1%|          | 7331/1000000 [14:27<76:33:43,  3.60it/s]
  1%|          | 7332/1000000 [14:27<78:31:48,  3.51it/s]
  1%|          | 7333/1000000 [14:27<76:31:08,  3.60it/s]
  1%|          | 7334/1000000 [14:28<74:53:00,  3.68it/s]
  1%|          | 7335/1000000 [14:28<74:01:15,  3.73it/s]
  1%|          | 7336/1000000 [14:28<71:55:47,  3.83it/s]
  1%|          | 7337/1000000 [14:28<72:38:44,  3.80it/s]
  1%|          | 7338/1000000 [14:29<70:25:03,  3.92it/s]
  1%|          | 7339/1000000 [14:29<71:51:05,  3.84it/s]
  1%|          | 7340/1000000 [14:29<72:58:11,  3.78it/s]
  1%|          | 7341/1000000 [14:29<75:09:49,  3.67it/s]
  1%|          | 7342/1000000 [14:30<74:40:54,  3.69it/s]
  1%|          | 7343/1000000 [14:30<74:44:40,  3.69it/s]
  1%|          | 7344/1000000 [14:30<74:39:24,  3.69it/s]
  1%|          | 7345/1000000 [14:30<75:27:51,  3.65it/s]
  1%|          | 7346/1000000 [14:31<75:36:27,  3.65it/s]
  1%|          | 7347/1000000 [14:31<73:33:41,  3.75it/s]
  1%|          | 7348/1000000 [14:31<72:48:49,  3.79it/s]
  1%|          | 7349/1000000 [14:32<72:10:45,  3.82it/s]
  1%|          | 7350/1000000 [14:32<72:45:48,  3.79it/s]
  1%|          | 7351/1000000 [14:32<72:33:37,  3.80it/s]
  1%|          | 7352/1000000 [14:32<73:02:59,  3.77it/s]
  1%|          | 7353/1000000 [14:33<72:34:37,  3.80it/s]
  1%|          | 7354/1000000 [14:33<74:24:26,  3.71it/s]
  1%|          | 7355/1000000 [14:33<72:15:18,  3.82it/s]
  1%|          | 7356/1000000 [14:33<72:35:42,  3.80it/s]
  1%|          | 7357/1000000 [14:34<72:44:22,  3.79it/s]
  1%|          | 7358/1000000 [14:34<71:25:04,  3.86it/s]
  1%|          | 7359/1000000 [14:34<71:28:12,  3.86it/s]
  1%|          | 7360/1000000 [14:34<71:43:51,  3.84it/s]
  1%|          | 7361/1000000 [14:35<71:18:42,  3.87it/s]
  1%|          | 7362/1000000 [14:35<74:04:24,  3.72it/s]
  1%|          | 7363/1000000 [14:35<73:26:56,  3.75it/s]
  1%|          | 7364/1000000 [14:35<73:51:47,  3.73it/s]
  1%|          | 7365/1000000 [14:36<74:15:56,  3.71it/s]
  1%|          | 7366/1000000 [14:36<74:32:25,  3.70it/s]
  1%|          | 7367/1000000 [14:36<74:57:24,  3.68it/s]
  1%|          | 7368/1000000 [14:37<76:14:13,  3.62it/s]
  1%|          | 7369/1000000 [14:37<73:33:34,  3.75it/s]
  1%|          | 7370/1000000 [14:37<71:33:41,  3.85it/s]
  1%|          | 7371/1000000 [14:37<72:36:45,  3.80it/s]
  1%|          | 7372/1000000 [14:38<72:41:52,  3.79it/s]
  1%|          | 7373/1000000 [14:38<72:22:34,  3.81it/s]
  1%|          | 7374/1000000 [14:38<70:11:53,  3.93it/s]
  1%|          | 7375/1000000 [14:38<69:54:19,  3.94it/s]
  1%|          | 7376/1000000 [14:39<70:11:13,  3.93it/s]
  1%|          | 7377/1000000 [14:39<70:16:41,  3.92it/s]
  1%|          | 7378/1000000 [14:39<69:55:08,  3.94it/s]
  1%|          | 7379/1000000 [14:39<70:33:43,  3.91it/s]
  1%|          | 7380/1000000 [14:40<70:06:22,  3.93it/s]
  1%|          | 7381/1000000 [14:40<70:51:44,  3.89it/s]
  1%|          | 7382/1000000 [14:40<70:54:33,  3.89it/s]
  1%|          | 7383/1000000 [14:40<70:49:04,  3.89it/s]
  1%|          | 7384/1000000 [14:41<69:15:46,  3.98it/s]
  1%|          | 7385/1000000 [14:41<69:37:05,  3.96it/s]
  1%|          | 7386/1000000 [14:41<70:42:49,  3.90it/s]
  1%|          | 7387/1000000 [14:41<71:39:06,  3.85it/s]
  1%|          | 7388/1000000 [14:42<71:33:56,  3.85it/s]
  1%|          | 7389/1000000 [14:42<71:24:04,  3.86it/s]
  1%|          | 7390/1000000 [14:42<70:19:48,  3.92it/s]
  1%|          | 7391/1000000 [14:42<71:43:13,  3.84it/s]
  1%|          | 7392/1000000 [14:43<72:29:11,  3.80it/s]
  1%|          | 7393/1000000 [14:43<69:25:50,  3.97it/s]
  1%|          | 7394/1000000 [14:43<71:13:44,  3.87it/s]
  1%|          | 7395/1000000 [14:43<71:32:05,  3.85it/s]
  1%|          | 7396/1000000 [14:44<73:09:00,  3.77it/s]
  1%|          | 7397/1000000 [14:44<74:42:00,  3.69it/s]
  1%|          | 7398/1000000 [14:44<72:48:13,  3.79it/s]
  1%|          | 7399/1000000 [14:45<73:04:22,  3.77it/s]
  1%|          | 7400/1000000 [14:45<73:08:20,  3.77it/s]
  1%|          | 7401/1000000 [14:45<75:00:28,  3.68it/s]
  1%|          | 7402/1000000 [14:45<74:54:29,  3.68it/s]
  1%|          | 7403/1000000 [14:46<73:39:45,  3.74it/s]
  1%|          | 7404/1000000 [14:46<73:41:48,  3.74it/s]
  1%|          | 7405/1000000 [14:46<74:51:35,  3.68it/s]
  1%|          | 7406/1000000 [14:46<74:02:23,  3.72it/s]
  1%|          | 7407/1000000 [14:47<74:05:38,  3.72it/s]
  1%|          | 7408/1000000 [14:47<72:37:28,  3.80it/s]
  1%|          | 7409/1000000 [14:47<72:58:42,  3.78it/s]
  1%|          | 7410/1000000 [14:48<72:54:14,  3.78it/s]
  1%|          | 7411/1000000 [14:48<74:40:28,  3.69it/s]
  1%|          | 7412/1000000 [14:48<72:31:26,  3.80it/s]
  1%|          | 7413/1000000 [14:48<70:38:08,  3.90it/s]
  1%|          | 7414/1000000 [14:49<71:05:58,  3.88it/s]
  1%|          | 7415/1000000 [14:49<71:34:39,  3.85it/s]
  1%|          | 7416/1000000 [14:49<73:26:32,  3.75it/s]
  1%|          | 7417/1000000 [14:49<74:01:52,  3.72it/s]
  1%|          | 7418/1000000 [14:50<72:57:16,  3.78it/s]
  1%|          | 7419/1000000 [14:50<74:07:39,  3.72it/s]
  1%|          | 7420/1000000 [14:50<71:54:54,  3.83it/s]
  1%|          | 7421/1000000 [14:50<71:40:41,  3.85it/s]
  1%|          | 7422/1000000 [14:51<70:29:20,  3.91it/s]
  1%|          | 7423/1000000 [14:51<72:22:18,  3.81it/s]
  1%|          | 7424/1000000 [14:51<73:02:11,  3.78it/s]
  1%|          | 7425/1000000 [14:51<76:09:18,  3.62it/s]
  1%|          | 7426/1000000 [14:52<74:45:38,  3.69it/s]
  1%|          | 7427/1000000 [14:52<74:58:35,  3.68it/s]
  1%|          | 7428/1000000 [14:52<74:47:44,  3.69it/s]
  1%|          | 7429/1000000 [14:53<74:59:10,  3.68it/s]
  1%|          | 7430/1000000 [14:53<72:57:10,  3.78it/s]
  1%|          | 7431/1000000 [14:53<68:25:39,  4.03it/s]
  1%|          | 7432/1000000 [14:53<67:53:13,  4.06it/s]
  1%|          | 7433/1000000 [14:54<68:54:47,  4.00it/s]
  1%|          | 7434/1000000 [14:54<68:40:26,  4.01it/s]
  1%|          | 7435/1000000 [14:54<70:23:22,  3.92it/s]
  1%|          | 7436/1000000 [14:54<70:56:09,  3.89it/s]
  1%|          | 7437/1000000 [14:55<68:57:28,  4.00it/s]
  1%|          | 7438/1000000 [14:55<70:12:04,  3.93it/s]
  1%|          | 7439/1000000 [14:55<72:03:00,  3.83it/s]
  1%|          | 7440/1000000 [14:55<71:23:51,  3.86it/s]
  1%|          | 7441/1000000 [14:56<71:37:30,  3.85it/s]
  1%|          | 7442/1000000 [14:56<72:29:19,  3.80it/s]
  1%|          | 7443/1000000 [14:56<72:57:52,  3.78it/s]
  1%|          | 7444/1000000 [14:56<72:03:44,  3.83it/s]
  1%|          | 7445/1000000 [14:57<71:51:30,  3.84it/s]
  1%|          | 7446/1000000 [14:57<71:20:42,  3.86it/s]
  1%|          | 7447/1000000 [14:57<73:54:38,  3.73it/s]
  1%|          | 7448/1000000 [14:57<73:03:46,  3.77it/s]
  1%|          | 7449/1000000 [14:58<72:44:42,  3.79it/s]
  1%|          | 7450/1000000 [14:58<71:14:51,  3.87it/s]
  1%|          | 7451/1000000 [14:58<71:15:50,  3.87it/s]
  1%|          | 7452/1000000 [14:58<71:09:07,  3.87it/s]
  1%|          | 7453/1000000 [14:59<70:32:23,  3.91it/s]
  1%|          | 7454/1000000 [14:59<70:31:42,  3.91it/s]
  1%|          | 7455/1000000 [14:59<71:49:32,  3.84it/s]
  1%|          | 7456/1000000 [15:00<74:06:07,  3.72it/s]
  1%|          | 7457/1000000 [15:00<71:44:15,  3.84it/s]
  1%|          | 7458/1000000 [15:00<71:37:06,  3.85it/s]
  1%|          | 7459/1000000 [15:00<70:31:21,  3.91it/s]
  1%|          | 7460/1000000 [15:01<70:09:29,  3.93it/s]
  1%|          | 7461/1000000 [15:01<69:53:36,  3.94it/s]
  1%|          | 7462/1000000 [15:01<70:48:26,  3.89it/s]
  1%|          | 7463/1000000 [15:01<71:37:13,  3.85it/s]
  1%|          | 7464/1000000 [15:02<72:33:11,  3.80it/s]
  1%|          | 7465/1000000 [15:02<72:13:16,  3.82it/s]
  1%|          | 7466/1000000 [15:02<76:24:38,  3.61it/s]
  1%|          | 7467/1000000 [15:02<76:40:21,  3.60it/s]
  1%|          | 7468/1000000 [15:03<76:13:56,  3.62it/s]
  1%|          | 7469/1000000 [15:03<73:41:12,  3.74it/s]
  1%|          | 7470/1000000 [15:03<70:45:26,  3.90it/s]
  1%|          | 7471/1000000 [15:03<69:14:31,  3.98it/s]
  1%|          | 7472/1000000 [15:04<70:14:24,  3.93it/s]
  1%|          | 7473/1000000 [15:04<69:01:57,  3.99it/s]
  1%|          | 7474/1000000 [15:04<71:28:54,  3.86it/s]
  1%|          | 7475/1000000 [15:04<70:59:30,  3.88it/s]
  1%|          | 7476/1000000 [15:05<70:40:32,  3.90it/s]
  1%|          | 7477/1000000 [15:05<69:41:27,  3.96it/s]
  1%|          | 7478/1000000 [15:05<70:34:42,  3.91it/s]
  1%|          | 7479/1000000 [15:05<71:01:59,  3.88it/s]
  1%|          | 7480/1000000 [15:06<74:03:21,  3.72it/s]
  1%|          | 7481/1000000 [15:06<73:59:28,  3.73it/s]
  1%|          | 7482/1000000 [15:06<72:53:42,  3.78it/s]
  1%|          | 7483/1000000 [15:07<72:41:47,  3.79it/s]
  1%|          | 7484/1000000 [15:07<72:14:58,  3.82it/s]
  1%|          | 7485/1000000 [15:07<73:02:14,  3.77it/s]
  1%|          | 7486/1000000 [15:07<72:48:19,  3.79it/s]
  1%|          | 7487/1000000 [15:08<72:37:38,  3.80it/s]
  1%|          | 7488/1000000 [15:08<71:33:01,  3.85it/s]
  1%|          | 7489/1000000 [15:08<75:43:27,  3.64it/s]
  1%|          | 7490/1000000 [15:08<74:21:09,  3.71it/s]
  1%|          | 7491/1000000 [15:09<75:33:03,  3.65it/s]
  1%|          | 7492/1000000 [15:09<77:46:46,  3.54it/s]
  1%|          | 7493/1000000 [15:09<74:13:41,  3.71it/s]
  1%|          | 7494/1000000 [15:10<74:38:45,  3.69it/s]
  1%|          | 7495/1000000 [15:10<72:53:16,  3.78it/s]
  1%|          | 7496/1000000 [15:10<72:27:59,  3.80it/s]
  1%|          | 7497/1000000 [15:10<72:28:30,  3.80it/s]
  1%|          | 7498/1000000 [15:11<72:32:02,  3.80it/s]
  1%|          | 7499/1000000 [15:11<71:53:25,  3.83it/s]
  1%|          | 7500/1000000 [15:11<72:28:23,  3.80it/s]
  1%|          | 7501/1000000 [15:11<70:02:24,  3.94it/s]
  1%|          | 7502/1000000 [15:12<70:00:46,  3.94it/s]
  1%|          | 7503/1000000 [15:12<69:48:46,  3.95it/s]
  1%|          | 7504/1000000 [15:12<71:55:21,  3.83it/s]
  1%|          | 7505/1000000 [15:12<70:01:44,  3.94it/s]
  1%|          | 7506/1000000 [15:13<69:56:34,  3.94it/s]
  1%|          | 7507/1000000 [15:13<68:26:48,  4.03it/s]
  1%|          | 7508/1000000 [15:13<70:09:33,  3.93it/s]
  1%|          | 7509/1000000 [15:13<72:15:08,  3.82it/s]
  1%|          | 7510/1000000 [15:14<72:02:43,  3.83it/s]
  1%|          | 7511/1000000 [15:14<72:05:03,  3.82it/s]
  1%|          | 7512/1000000 [15:14<72:08:10,  3.82it/s]
  1%|          | 7513/1000000 [15:14<69:28:05,  3.97it/s]
  1%|          | 7514/1000000 [15:15<72:26:04,  3.81it/s]
  1%|          | 7515/1000000 [15:15<71:39:30,  3.85it/s]
  1%|          | 7516/1000000 [15:15<71:33:07,  3.85it/s]
  1%|          | 7517/1000000 [15:15<69:30:39,  3.97it/s]
  1%|          | 7518/1000000 [15:16<73:47:05,  3.74it/s]
  1%|          | 7519/1000000 [15:16<73:12:04,  3.77it/s]
  1%|          | 7520/1000000 [15:16<77:12:57,  3.57it/s]
  1%|          | 7521/1000000 [15:17<77:20:52,  3.56it/s]
  1%|          | 7522/1000000 [15:17<78:55:36,  3.49it/s]
  1%|          | 7523/1000000 [15:17<76:57:54,  3.58it/s]
  1%|          | 7524/1000000 [15:17<75:03:20,  3.67it/s]
  1%|          | 7525/1000000 [15:18<73:37:44,  3.74it/s]
  1%|          | 7526/1000000 [15:18<74:38:47,  3.69it/s]
  1%|          | 7527/1000000 [15:18<74:49:36,  3.68it/s]
  1%|          | 7528/1000000 [15:19<76:31:35,  3.60it/s]
  1%|          | 7529/1000000 [15:19<77:04:47,  3.58it/s]
  1%|          | 7530/1000000 [15:19<76:20:10,  3.61it/s]
  1%|          | 7531/1000000 [15:19<73:16:59,  3.76it/s]
  1%|          | 7532/1000000 [15:20<75:58:37,  3.63it/s]
  1%|          | 7533/1000000 [15:20<74:09:20,  3.72it/s]
  1%|          | 7534/1000000 [15:20<73:02:54,  3.77it/s]
  1%|          | 7535/1000000 [15:20<71:42:53,  3.84it/s]
  1%|          | 7536/1000000 [15:21<73:20:59,  3.76it/s]
  1%|          | 7537/1000000 [15:21<73:58:59,  3.73it/s]
  1%|          | 7538/1000000 [15:21<72:59:41,  3.78it/s]
  1%|          | 7539/1000000 [15:21<72:45:36,  3.79it/s]
  1%|          | 7540/1000000 [15:22<73:19:39,  3.76it/s]
  1%|          | 7541/1000000 [15:22<74:48:09,  3.69it/s]
  1%|          | 7542/1000000 [15:22<77:01:17,  3.58it/s]
  1%|          | 7543/1000000 [15:23<76:56:57,  3.58it/s]
  1%|          | 7544/1000000 [15:23<75:35:32,  3.65it/s]
  1%|          | 7545/1000000 [15:23<73:28:46,  3.75it/s]
  1%|          | 7546/1000000 [15:23<71:43:46,  3.84it/s]
  1%|          | 7547/1000000 [15:24<73:53:04,  3.73it/s]
  1%|          | 7548/1000000 [15:24<70:54:46,  3.89it/s]
  1%|          | 7549/1000000 [15:24<72:10:41,  3.82it/s]
  1%|          | 7550/1000000 [15:24<71:17:20,  3.87it/s]
  1%|          | 7551/1000000 [15:25<73:32:28,  3.75it/s]
  1%|          | 7552/1000000 [15:25<71:12:44,  3.87it/s]
  1%|          | 7553/1000000 [15:25<70:55:28,  3.89it/s]
  1%|          | 7554/1000000 [15:25<71:57:23,  3.83it/s]
  1%|          | 7555/1000000 [15:26<71:22:35,  3.86it/s]
  1%|          | 7556/1000000 [15:26<70:47:13,  3.89it/s]
  1%|          | 7557/1000000 [15:26<71:36:52,  3.85it/s]
  1%|          | 7558/1000000 [15:26<73:58:44,  3.73it/s]
  1%|          | 7559/1000000 [15:27<71:44:31,  3.84it/s]
  1%|          | 7560/1000000 [15:27<73:41:29,  3.74it/s]
  1%|          | 7561/1000000 [15:27<72:16:29,  3.81it/s]
  1%|          | 7562/1000000 [15:28<71:36:46,  3.85it/s]
  1%|          | 7563/1000000 [15:28<71:01:12,  3.88it/s]
  1%|          | 7564/1000000 [15:28<71:01:43,  3.88it/s]
  1%|          | 7565/1000000 [15:28<68:45:35,  4.01it/s]
  1%|          | 7566/1000000 [15:29<69:08:25,  3.99it/s]
  1%|          | 7567/1000000 [15:29<69:15:42,  3.98it/s]
  1%|          | 7568/1000000 [15:29<68:59:52,  4.00it/s]
  1%|          | 7569/1000000 [15:29<68:51:39,  4.00it/s]
  1%|          | 7570/1000000 [15:30<69:44:02,  3.95it/s]
  1%|          | 7571/1000000 [15:30<69:01:30,  3.99it/s]
  1%|          | 7572/1000000 [15:30<69:54:33,  3.94it/s]
  1%|          | 7573/1000000 [15:30<69:43:07,  3.95it/s]
  1%|          | 7574/1000000 [15:31<71:22:47,  3.86it/s]
  1%|          | 7575/1000000 [15:31<72:00:44,  3.83it/s]
  1%|          | 7576/1000000 [15:31<72:02:38,  3.83it/s]
  1%|          | 7577/1000000 [15:31<73:14:03,  3.76it/s]
  1%|          | 7578/1000000 [15:32<75:35:23,  3.65it/s]
  1%|          | 7579/1000000 [15:32<72:12:18,  3.82it/s]
  1%|          | 7580/1000000 [15:32<73:53:34,  3.73it/s]
  1%|          | 7581/1000000 [15:32<71:22:20,  3.86it/s]
  1%|          | 7582/1000000 [15:33<73:52:19,  3.73it/s]
  1%|          | 7583/1000000 [15:33<73:37:01,  3.74it/s]
  1%|          | 7584/1000000 [15:33<71:56:50,  3.83it/s]
  1%|          | 7585/1000000 [15:33<72:31:23,  3.80it/s]
  1%|          | 7586/1000000 [15:34<73:09:27,  3.77it/s]
  1%|          | 7587/1000000 [15:34<73:41:50,  3.74it/s]
  1%|          | 7588/1000000 [15:34<74:16:15,  3.71it/s]
  1%|          | 7589/1000000 [15:35<74:28:51,  3.70it/s]
  1%|          | 7590/1000000 [15:35<75:17:42,  3.66it/s]
  1%|          | 7591/1000000 [15:35<74:56:14,  3.68it/s]
  1%|          | 7592/1000000 [15:35<75:58:20,  3.63it/s]
  1%|          | 7593/1000000 [15:36<74:21:24,  3.71it/s]
  1%|          | 7594/1000000 [15:36<74:33:52,  3.70it/s]
  1%|          | 7595/1000000 [15:36<73:56:26,  3.73it/s]
  1%|          | 7596/1000000 [15:36<72:25:41,  3.81it/s]
  1%|          | 7597/1000000 [15:37<71:20:05,  3.86it/s]
  1%|          | 7598/1000000 [15:37<70:08:37,  3.93it/s]
  1%|          | 7599/1000000 [15:37<71:28:33,  3.86it/s]
  1%|          | 7600/1000000 [15:37<73:26:12,  3.75it/s]
  1%|          | 7601/1000000 [15:38<73:20:27,  3.76it/s]
  1%|          | 7602/1000000 [15:38<73:49:48,  3.73it/s]
  1%|          | 7603/1000000 [15:38<71:15:42,  3.87it/s]
  1%|          | 7604/1000000 [15:39<71:14:30,  3.87it/s]
  1%|          | 7605/1000000 [15:39<69:44:49,  3.95it/s]
  1%|          | 7606/1000000 [15:39<72:38:34,  3.79it/s]
  1%|          | 7607/1000000 [15:39<71:29:07,  3.86it/s]
  1%|          | 7608/1000000 [15:40<71:47:36,  3.84it/s]
  1%|          | 7609/1000000 [15:40<69:32:48,  3.96it/s]
  1%|          | 7610/1000000 [15:40<69:33:48,  3.96it/s]
  1%|          | 7611/1000000 [15:40<69:42:17,  3.95it/s]
  1%|          | 7612/1000000 [15:41<71:17:56,  3.87it/s]
  1%|          | 7613/1000000 [15:41<69:21:57,  3.97it/s]
  1%|          | 7614/1000000 [15:41<70:39:22,  3.90it/s]
  1%|          | 7615/1000000 [15:41<69:32:57,  3.96it/s]
  1%|          | 7616/1000000 [15:42<74:16:40,  3.71it/s]
  1%|          | 7617/1000000 [15:42<72:23:05,  3.81it/s]
  1%|          | 7618/1000000 [15:42<72:02:32,  3.83it/s]
  1%|          | 7619/1000000 [15:42<72:28:10,  3.80it/s]
  1%|          | 7620/1000000 [15:43<73:48:26,  3.73it/s]
  1%|          | 7621/1000000 [15:43<76:12:08,  3.62it/s]
  1%|          | 7622/1000000 [15:43<73:38:39,  3.74it/s]
  1%|          | 7623/1000000 [15:43<73:40:42,  3.74it/s]
  1%|          | 7624/1000000 [15:44<70:56:33,  3.89it/s]
  1%|          | 7625/1000000 [15:44<72:12:31,  3.82it/s]
  1%|          | 7626/1000000 [15:44<72:40:25,  3.79it/s]
  1%|          | 7627/1000000 [15:45<73:23:57,  3.76it/s]
  1%|          | 7628/1000000 [15:45<70:40:06,  3.90it/s]
  1%|          | 7629/1000000 [15:45<71:34:43,  3.85it/s]
  1%|          | 7630/1000000 [15:45<71:08:26,  3.87it/s]
  1%|          | 7631/1000000 [15:46<70:56:13,  3.89it/s]
  1%|          | 7632/1000000 [15:46<69:30:09,  3.97it/s]
  1%|          | 7633/1000000 [15:46<70:28:33,  3.91it/s]
  1%|          | 7634/1000000 [15:46<70:55:23,  3.89it/s]
  1%|          | 7635/1000000 [15:47<74:39:40,  3.69it/s]
  1%|          | 7636/1000000 [15:47<74:48:04,  3.69it/s]
  1%|          | 7637/1000000 [15:47<75:38:32,  3.64it/s]
  1%|          | 7638/1000000 [15:47<74:44:04,  3.69it/s]
  1%|          | 7639/1000000 [15:48<75:50:05,  3.63it/s]
  1%|          | 7640/1000000 [15:48<74:54:15,  3.68it/s]
  1%|          | 7641/1000000 [15:48<72:29:54,  3.80it/s]
  1%|          | 7642/1000000 [15:48<71:28:20,  3.86it/s]
  1%|          | 7643/1000000 [15:49<71:53:19,  3.83it/s]
  1%|          | 7644/1000000 [15:49<71:24:39,  3.86it/s]
  1%|          | 7645/1000000 [15:49<73:49:08,  3.73it/s]
  1%|          | 7646/1000000 [15:50<75:35:42,  3.65it/s]
  1%|          | 7647/1000000 [15:50<72:48:54,  3.79it/s]
  1%|          | 7648/1000000 [15:50<72:37:41,  3.80it/s]
  1%|          | 7649/1000000 [15:50<74:24:27,  3.70it/s]
  1%|          | 7650/1000000 [15:51<73:55:51,  3.73it/s]
  1%|          | 7651/1000000 [15:51<72:07:55,  3.82it/s]
  1%|          | 7652/1000000 [15:51<72:22:31,  3.81it/s]
  1%|          | 7653/1000000 [15:51<73:48:56,  3.73it/s]
  1%|          | 7654/1000000 [15:52<74:35:56,  3.70it/s]
  1%|          | 7655/1000000 [15:52<74:34:21,  3.70it/s]
  1%|          | 7656/1000000 [15:52<77:15:27,  3.57it/s]
  1%|          | 7657/1000000 [15:53<75:35:50,  3.65it/s]
  1%|          | 7658/1000000 [15:53<75:13:19,  3.66it/s]
  1%|          | 7659/1000000 [15:53<75:07:13,  3.67it/s]
  1%|          | 7660/1000000 [15:53<78:19:18,  3.52it/s]
  1%|          | 7661/1000000 [15:54<77:07:59,  3.57it/s]
  1%|          | 7662/1000000 [15:54<76:25:38,  3.61it/s]
  1%|          | 7663/1000000 [15:54<75:24:52,  3.66it/s]
  1%|          | 7664/1000000 [15:54<74:31:08,  3.70it/s]
  1%|          | 7665/1000000 [15:55<73:41:43,  3.74it/s]
  1%|          | 7666/1000000 [15:55<75:44:59,  3.64it/s]
  1%|          | 7667/1000000 [15:55<73:23:24,  3.76it/s]
  1%|          | 7668/1000000 [15:56<75:05:51,  3.67it/s]
  1%|          | 7669/1000000 [15:56<72:41:09,  3.79it/s]
  1%|          | 7670/1000000 [15:56<73:06:19,  3.77it/s]
  1%|          | 7671/1000000 [15:56<73:37:29,  3.74it/s]
  1%|          | 7672/1000000 [15:57<73:51:48,  3.73it/s]
  1%|          | 7673/1000000 [15:57<72:10:15,  3.82it/s]
  1%|          | 7674/1000000 [15:57<71:23:45,  3.86it/s]
  1%|          | 7675/1000000 [15:57<72:49:46,  3.78it/s]
  1%|          | 7676/1000000 [15:58<71:50:43,  3.84it/s]
  1%|          | 7677/1000000 [15:58<71:45:39,  3.84it/s]
  1%|          | 7678/1000000 [15:58<70:30:58,  3.91it/s]
  1%|          | 7679/1000000 [15:58<71:20:09,  3.86it/s]
  1%|          | 7680/1000000 [15:59<71:55:52,  3.83it/s]
  1%|          | 7681/1000000 [15:59<71:32:28,  3.85it/s]
  1%|          | 7682/1000000 [15:59<72:19:39,  3.81it/s]
  1%|          | 7683/1000000 [15:59<71:32:15,  3.85it/s]
  1%|          | 7684/1000000 [16:00<73:40:14,  3.74it/s]
  1%|          | 7685/1000000 [16:00<72:29:31,  3.80it/s]
  1%|          | 7686/1000000 [16:00<72:23:25,  3.81it/s]
  1%|          | 7687/1000000 [16:00<71:09:53,  3.87it/s]
  1%|          | 7688/1000000 [16:01<71:18:38,  3.87it/s]
  1%|          | 7689/1000000 [16:01<72:19:53,  3.81it/s]
  1%|          | 7690/1000000 [16:01<73:10:35,  3.77it/s]
  1%|          | 7691/1000000 [16:02<72:18:28,  3.81it/s]
  1%|          | 7692/1000000 [16:02<70:30:30,  3.91it/s]
  1%|          | 7693/1000000 [16:02<70:19:45,  3.92it/s]
  1%|          | 7694/1000000 [16:02<68:48:43,  4.01it/s]
  1%|          | 7695/1000000 [16:03<69:12:04,  3.98it/s]
  1%|          | 7696/1000000 [16:03<69:53:29,  3.94it/s]
  1%|          | 7697/1000000 [16:03<70:36:07,  3.90it/s]
  1%|          | 7698/1000000 [16:03<71:49:37,  3.84it/s]
  1%|          | 7699/1000000 [16:04<71:52:11,  3.84it/s]
  1%|          | 7700/1000000 [16:04<70:42:37,  3.90it/s]
  1%|          | 7701/1000000 [16:04<71:08:05,  3.87it/s]
  1%|          | 7702/1000000 [16:04<71:23:17,  3.86it/s]
  1%|          | 7703/1000000 [16:05<73:43:15,  3.74it/s]
  1%|          | 7704/1000000 [16:05<72:01:40,  3.83it/s]
  1%|          | 7705/1000000 [16:05<71:11:38,  3.87it/s]
  1%|          | 7706/1000000 [16:05<71:22:31,  3.86it/s]
  1%|          | 7707/1000000 [16:06<72:55:46,  3.78it/s]
  1%|          | 7708/1000000 [16:06<71:43:43,  3.84it/s]
  1%|          | 7709/1000000 [16:06<72:44:06,  3.79it/s]
  1%|          | 7710/1000000 [16:06<72:22:44,  3.81it/s]
  1%|          | 7711/1000000 [16:07<72:45:26,  3.79it/s]
  1%|          | 7712/1000000 [16:07<73:00:32,  3.78it/s]
  1%|          | 7713/1000000 [16:07<73:25:47,  3.75it/s]
  1%|          | 7714/1000000 [16:08<73:40:06,  3.74it/s]
  1%|          | 7715/1000000 [16:08<72:37:26,  3.80it/s]
  1%|          | 7716/1000000 [16:08<72:20:52,  3.81it/s]
  1%|          | 7717/1000000 [16:08<73:43:20,  3.74it/s]
  1%|          | 7718/1000000 [16:09<77:16:53,  3.57it/s]
  1%|          | 7719/1000000 [16:09<77:03:38,  3.58it/s]
  1%|          | 7720/1000000 [16:09<75:31:14,  3.65it/s]
  1%|          | 7721/1000000 [16:09<73:30:34,  3.75it/s]
  1%|          | 7722/1000000 [16:10<73:10:19,  3.77it/s]
  1%|          | 7723/1000000 [16:10<75:01:03,  3.67it/s]
  1%|          | 7724/1000000 [16:10<77:08:37,  3.57it/s]
  1%|          | 7725/1000000 [16:11<75:46:45,  3.64it/s]
  1%|          | 7726/1000000 [16:11<73:14:32,  3.76it/s]
  1%|          | 7727/1000000 [16:11<72:54:44,  3.78it/s]
  1%|          | 7728/1000000 [16:11<70:42:28,  3.90it/s]
  1%|          | 7729/1000000 [16:12<71:27:46,  3.86it/s]
  1%|          | 7730/1000000 [16:12<70:02:11,  3.94it/s]
  1%|          | 7731/1000000 [16:12<70:23:40,  3.92it/s]
  1%|          | 7732/1000000 [16:12<70:30:16,  3.91it/s]
  1%|          | 7733/1000000 [16:13<74:11:38,  3.71it/s]
  1%|          | 7734/1000000 [16:13<72:17:17,  3.81it/s]
  1%|          | 7735/1000000 [16:13<71:43:03,  3.84it/s]
  1%|          | 7736/1000000 [16:13<72:13:22,  3.82it/s]
  1%|          | 7737/1000000 [16:14<73:39:58,  3.74it/s]
  1%|          | 7738/1000000 [16:14<73:18:42,  3.76it/s]
  1%|          | 7739/1000000 [16:14<72:27:15,  3.80it/s]
  1%|          | 7740/1000000 [16:14<72:28:34,  3.80it/s]
  1%|          | 7741/1000000 [16:15<71:14:16,  3.87it/s]
  1%|          | 7742/1000000 [16:15<70:08:34,  3.93it/s]
  1%|          | 7743/1000000 [16:15<74:08:20,  3.72it/s]
  1%|          | 7744/1000000 [16:15<72:22:41,  3.81it/s]
  1%|          | 7745/1000000 [16:16<75:06:14,  3.67it/s]
  1%|          | 7746/1000000 [16:16<74:32:21,  3.70it/s]
  1%|          | 7747/1000000 [16:16<74:00:56,  3.72it/s]
  1%|          | 7748/1000000 [16:17<74:47:29,  3.69it/s]
  1%|          | 7749/1000000 [16:17<72:39:52,  3.79it/s]
  1%|          | 7750/1000000 [16:17<72:52:01,  3.78it/s]
  1%|          | 7751/1000000 [16:17<72:34:38,  3.80it/s]
  1%|          | 7752/1000000 [16:18<71:41:40,  3.84it/s]
  1%|          | 7753/1000000 [16:18<72:12:27,  3.82it/s]
  1%|          | 7754/1000000 [16:18<70:46:22,  3.89it/s]
  1%|          | 7755/1000000 [16:18<72:44:24,  3.79it/s]
  1%|          | 7756/1000000 [16:19<73:16:14,  3.76it/s]
  1%|          | 7757/1000000 [16:19<72:06:17,  3.82it/s]
  1%|          | 7758/1000000 [16:19<71:27:15,  3.86it/s]
  1%|          | 7759/1000000 [16:19<72:17:01,  3.81it/s]
  1%|          | 7760/1000000 [16:20<72:30:34,  3.80it/s]
  1%|          | 7761/1000000 [16:20<72:00:54,  3.83it/s]
  1%|          | 7762/1000000 [16:20<73:57:26,  3.73it/s]
  1%|          | 7763/1000000 [16:20<72:30:22,  3.80it/s]
  1%|          | 7764/1000000 [16:21<73:20:53,  3.76it/s]
  1%|          | 7765/1000000 [16:21<76:21:55,  3.61it/s]
  1%|          | 7766/1000000 [16:21<78:33:55,  3.51it/s]
  1%|          | 7767/1000000 [16:22<76:23:39,  3.61it/s]
  1%|          | 7768/1000000 [16:22<73:45:21,  3.74it/s]
  1%|          | 7769/1000000 [16:22<73:26:42,  3.75it/s]
  1%|          | 7770/1000000 [16:22<72:43:01,  3.79it/s]
  1%|          | 7771/1000000 [16:23<72:23:16,  3.81it/s]
  1%|          | 7772/1000000 [16:23<71:50:54,  3.84it/s]
  1%|          | 7773/1000000 [16:23<72:52:43,  3.78it/s]
  1%|          | 7774/1000000 [16:23<72:28:57,  3.80it/s]
  1%|          | 7775/1000000 [16:24<73:12:13,  3.77it/s]
  1%|          | 7776/1000000 [16:24<73:42:38,  3.74it/s]
  1%|          | 7777/1000000 [16:24<78:48:09,  3.50it/s]
  1%|          | 7778/1000000 [16:25<77:05:13,  3.58it/s]
  1%|          | 7779/1000000 [16:25<79:02:07,  3.49it/s]
  1%|          | 7780/1000000 [16:25<76:41:22,  3.59it/s]
  1%|          | 7781/1000000 [16:25<76:21:29,  3.61it/s]
  1%|          | 7782/1000000 [16:26<77:30:27,  3.56it/s]
  1%|          | 7783/1000000 [16:26<74:51:35,  3.68it/s]
  1%|          | 7784/1000000 [16:26<73:01:37,  3.77it/s]
  1%|          | 7785/1000000 [16:26<74:08:34,  3.72it/s]
  1%|          | 7786/1000000 [16:27<71:56:31,  3.83it/s]
  1%|          | 7787/1000000 [16:27<73:22:46,  3.76it/s]
  1%|          | 7788/1000000 [16:27<72:19:10,  3.81it/s]
  1%|          | 7789/1000000 [16:28<72:55:55,  3.78it/s]
  1%|          | 7790/1000000 [16:28<71:31:22,  3.85it/s]
  1%|          | 7791/1000000 [16:28<72:13:31,  3.82it/s]
  1%|          | 7792/1000000 [16:28<74:35:34,  3.69it/s]
  1%|          | 7793/1000000 [16:29<72:49:13,  3.78it/s]
  1%|          | 7794/1000000 [16:29<71:00:28,  3.88it/s]
  1%|          | 7795/1000000 [16:29<70:52:04,  3.89it/s]
  1%|          | 7796/1000000 [16:29<74:20:28,  3.71it/s]
  1%|          | 7797/1000000 [16:30<73:26:20,  3.75it/s]
  1%|          | 7798/1000000 [16:30<74:59:27,  3.68it/s]
  1%|          | 7799/1000000 [16:30<73:24:47,  3.75it/s]
  1%|          | 7800/1000000 [16:30<72:51:16,  3.78it/s]
  1%|          | 7801/1000000 [16:31<72:23:19,  3.81it/s]
  1%|          | 7802/1000000 [16:31<72:21:20,  3.81it/s]
  1%|          | 7803/1000000 [16:31<72:14:47,  3.81it/s]
  1%|          | 7804/1000000 [16:31<72:06:10,  3.82it/s]
  1%|          | 7805/1000000 [16:32<71:26:04,  3.86it/s]
  1%|          | 7806/1000000 [16:32<76:49:04,  3.59it/s]
  1%|          | 7807/1000000 [16:32<76:08:31,  3.62it/s]
  1%|          | 7808/1000000 [16:33<76:46:30,  3.59it/s]
  1%|          | 7809/1000000 [16:33<76:04:50,  3.62it/s]
  1%|          | 7810/1000000 [16:33<75:08:09,  3.67it/s]
  1%|          | 7811/1000000 [16:33<72:24:49,  3.81it/s]
  1%|          | 7812/1000000 [16:34<72:19:47,  3.81it/s]
  1%|          | 7813/1000000 [16:34<71:45:28,  3.84it/s]
  1%|          | 7814/1000000 [16:34<71:35:50,  3.85it/s]
  1%|          | 7815/1000000 [16:34<71:18:57,  3.86it/s]
  1%|          | 7816/1000000 [16:35<69:41:48,  3.95it/s]
  1%|          | 7817/1000000 [16:35<69:17:47,  3.98it/s]
  1%|          | 7818/1000000 [16:35<69:09:42,  3.98it/s]
  1%|          | 7819/1000000 [16:35<69:15:48,  3.98it/s]
  1%|          | 7820/1000000 [16:36<69:46:45,  3.95it/s]
  1%|          | 7821/1000000 [16:36<69:51:27,  3.95it/s]
  1%|          | 7822/1000000 [16:36<69:21:38,  3.97it/s]
  1%|          | 7823/1000000 [16:36<72:21:16,  3.81it/s]
  1%|          | 7824/1000000 [16:37<72:33:47,  3.80it/s]
  1%|          | 7825/1000000 [16:37<71:54:27,  3.83it/s]
  1%|          | 7826/1000000 [16:37<69:53:11,  3.94it/s]
  1%|          | 7827/1000000 [16:37<69:18:21,  3.98it/s]
  1%|          | 7828/1000000 [16:38<67:58:30,  4.05it/s]
  1%|          | 7829/1000000 [16:38<68:58:12,  4.00it/s]
  1%|          | 7830/1000000 [16:38<67:54:47,  4.06it/s]
  1%|          | 7831/1000000 [16:38<68:24:29,  4.03it/s]
  1%|          | 7832/1000000 [16:39<70:03:36,  3.93it/s]
  1%|          | 7833/1000000 [16:39<71:20:43,  3.86it/s]
  1%|          | 7834/1000000 [16:39<69:57:30,  3.94it/s]
  1%|          | 7835/1000000 [16:39<70:53:15,  3.89it/s]
  1%|          | 7836/1000000 [16:40<70:08:26,  3.93it/s]
  1%|          | 7837/1000000 [16:40<71:02:47,  3.88it/s]
  1%|          | 7838/1000000 [16:40<69:54:53,  3.94it/s]
  1%|          | 7839/1000000 [16:40<70:14:25,  3.92it/s]
  1%|          | 7840/1000000 [16:41<70:02:08,  3.94it/s]
  1%|          | 7841/1000000 [16:41<72:54:19,  3.78it/s]
  1%|          | 7842/1000000 [16:41<76:15:56,  3.61it/s]
  1%|          | 7843/1000000 [16:42<74:43:00,  3.69it/s]
  1%|          | 7844/1000000 [16:42<72:18:57,  3.81it/s]
  1%|          | 7845/1000000 [16:42<72:22:04,  3.81it/s]
  1%|          | 7846/1000000 [16:42<70:25:22,  3.91it/s]
  1%|          | 7847/1000000 [16:43<75:24:39,  3.65it/s]
  1%|          | 7848/1000000 [16:43<73:21:51,  3.76it/s]
  1%|          | 7849/1000000 [16:43<72:50:18,  3.78it/s]
  1%|          | 7850/1000000 [16:43<71:49:07,  3.84it/s]
  1%|          | 7851/1000000 [16:44<71:58:31,  3.83it/s]
  1%|          | 7852/1000000 [16:44<75:56:39,  3.63it/s]
  1%|          | 7853/1000000 [16:44<78:20:00,  3.52it/s]
  1%|          | 7854/1000000 [16:45<76:50:57,  3.59it/s]
  1%|          | 7855/1000000 [16:45<73:25:42,  3.75it/s]
  1%|          | 7856/1000000 [16:45<72:31:23,  3.80it/s]
  1%|          | 7857/1000000 [16:45<70:59:16,  3.88it/s]
  1%|          | 7858/1000000 [16:46<71:14:14,  3.87it/s]
  1%|          | 7859/1000000 [16:46<71:57:01,  3.83it/s]
  1%|          | 7860/1000000 [16:46<72:50:48,  3.78it/s]
  1%|          | 7861/1000000 [16:46<71:11:43,  3.87it/s]
  1%|          | 7862/1000000 [16:47<70:08:46,  3.93it/s]
  1%|          | 7863/1000000 [16:47<69:44:06,  3.95it/s]
  1%|          | 7864/1000000 [16:47<70:31:52,  3.91it/s]
  1%|          | 7865/1000000 [16:47<68:46:06,  4.01it/s]
  1%|          | 7866/1000000 [16:48<69:52:12,  3.94it/s]
  1%|          | 7867/1000000 [16:48<70:27:39,  3.91it/s]
  1%|          | 7868/1000000 [16:48<70:02:48,  3.93it/s]
  1%|          | 7869/1000000 [16:48<68:36:14,  4.02it/s]
  1%|          | 7870/1000000 [16:49<70:50:20,  3.89it/s]
  1%|          | 7871/1000000 [16:49<71:19:06,  3.86it/s]
  1%|          | 7872/1000000 [16:49<71:21:21,  3.86it/s]
  1%|          | 7873/1000000 [16:49<69:07:01,  3.99it/s]
  1%|          | 7874/1000000 [16:50<69:08:36,  3.99it/s]
  1%|          | 7875/1000000 [16:50<69:26:14,  3.97it/s]
  1%|          | 7876/1000000 [16:50<69:29:42,  3.97it/s]
  1%|          | 7877/1000000 [16:50<69:56:16,  3.94it/s]
  1%|          | 7878/1000000 [16:51<69:54:37,  3.94it/s]
  1%|          | 7879/1000000 [16:51<72:05:39,  3.82it/s]
  1%|          | 7880/1000000 [16:51<72:42:29,  3.79it/s]
  1%|          | 7881/1000000 [16:51<72:31:28,  3.80it/s]
  1%|          | 7882/1000000 [16:52<72:09:17,  3.82it/s]
  1%|          | 7883/1000000 [16:52<70:33:09,  3.91it/s]
  1%|          | 7884/1000000 [16:52<71:17:33,  3.87it/s]
  1%|          | 7885/1000000 [16:52<72:17:58,  3.81it/s]
  1%|          | 7886/1000000 [16:53<73:17:03,  3.76it/s]
  1%|          | 7887/1000000 [16:53<71:29:20,  3.85it/s]
  1%|          | 7888/1000000 [16:53<71:37:09,  3.85it/s]
  1%|          | 7889/1000000 [16:54<72:56:31,  3.78it/s]
  1%|          | 7890/1000000 [16:54<72:23:21,  3.81it/s]
  1%|          | 7891/1000000 [16:54<71:31:40,  3.85it/s]
  1%|          | 7892/1000000 [16:54<72:26:05,  3.80it/s]
  1%|          | 7893/1000000 [16:55<71:20:51,  3.86it/s]
  1%|          | 7894/1000000 [16:55<71:13:20,  3.87it/s]
  1%|          | 7895/1000000 [16:55<70:34:50,  3.90it/s]
  1%|          | 7896/1000000 [16:55<71:48:36,  3.84it/s]
  1%|          | 7897/1000000 [16:56<71:40:55,  3.84it/s]
  1%|          | 7898/1000000 [16:56<72:08:54,  3.82it/s]
  1%|          | 7899/1000000 [16:56<72:04:02,  3.82it/s]
  1%|          | 7900/1000000 [16:56<72:18:26,  3.81it/s]
  1%|          | 7901/1000000 [16:57<71:26:50,  3.86it/s]
  1%|          | 7902/1000000 [16:57<71:52:58,  3.83it/s]
  1%|          | 7903/1000000 [16:57<73:19:05,  3.76it/s]
  1%|          | 7904/1000000 [16:57<73:04:59,  3.77it/s]
  1%|          | 7905/1000000 [16:58<72:21:02,  3.81it/s]
  1%|          | 7906/1000000 [16:58<71:36:53,  3.85it/s]
  1%|          | 7907/1000000 [16:58<70:17:55,  3.92it/s]
  1%|          | 7908/1000000 [16:58<69:29:20,  3.97it/s]
  1%|          | 7909/1000000 [16:59<69:14:50,  3.98it/s]
  1%|          | 7910/1000000 [16:59<69:57:44,  3.94it/s]
  1%|          | 7911/1000000 [16:59<68:54:23,  4.00it/s]
  1%|          | 7912/1000000 [16:59<70:26:39,  3.91it/s]
  1%|          | 7913/1000000 [17:00<70:35:12,  3.90it/s]
  1%|          | 7914/1000000 [17:00<72:16:29,  3.81it/s]
  1%|          | 7915/1000000 [17:00<72:32:53,  3.80it/s]
  1%|          | 7916/1000000 [17:01<73:27:33,  3.75it/s]
  1%|          | 7917/1000000 [17:01<74:03:40,  3.72it/s]
  1%|          | 7918/1000000 [17:01<71:49:25,  3.84it/s]
  1%|          | 7919/1000000 [17:01<70:24:52,  3.91it/s]
  1%|          | 7920/1000000 [17:02<71:25:14,  3.86it/s]
  1%|          | 7921/1000000 [17:02<70:33:02,  3.91it/s]
  1%|          | 7922/1000000 [17:02<69:11:16,  3.98it/s]
  1%|          | 7923/1000000 [17:02<69:19:41,  3.97it/s]
  1%|          | 7924/1000000 [17:03<70:39:39,  3.90it/s]
  1%|          | 7925/1000000 [17:03<73:19:22,  3.76it/s]
  1%|          | 7926/1000000 [17:03<75:26:29,  3.65it/s]
  1%|          | 7927/1000000 [17:03<76:16:00,  3.61it/s]
  1%|          | 7928/1000000 [17:04<76:06:00,  3.62it/s]
  1%|          | 7929/1000000 [17:04<74:14:03,  3.71it/s]
  1%|          | 7930/1000000 [17:04<71:55:41,  3.83it/s]
  1%|          | 7931/1000000 [17:04<71:06:36,  3.88it/s]
  1%|          | 7932/1000000 [17:05<70:31:46,  3.91it/s]
  1%|          | 7933/1000000 [17:05<70:01:10,  3.94it/s]
  1%|          | 7934/1000000 [17:05<73:22:40,  3.76it/s]
  1%|          | 7935/1000000 [17:06<72:30:46,  3.80it/s]
  1%|          | 7936/1000000 [17:06<73:35:46,  3.74it/s]
  1%|          | 7937/1000000 [17:06<73:57:51,  3.73it/s]
  1%|          | 7938/1000000 [17:06<76:46:14,  3.59it/s]
  1%|          | 7939/1000000 [17:07<74:55:15,  3.68it/s]
  1%|          | 7940/1000000 [17:07<75:12:32,  3.66it/s]
  1%|          | 7941/1000000 [17:07<76:26:33,  3.60it/s]
  1%|          | 7942/1000000 [17:07<74:24:26,  3.70it/s]
  1%|          | 7943/1000000 [17:08<73:56:34,  3.73it/s]
  1%|          | 7944/1000000 [17:08<72:59:57,  3.77it/s]
  1%|          | 7945/1000000 [17:08<71:09:12,  3.87it/s]
  1%|          | 7946/1000000 [17:08<72:15:21,  3.81it/s]
  1%|          | 7947/1000000 [17:09<73:12:37,  3.76it/s]
  1%|          | 7948/1000000 [17:09<74:14:44,  3.71it/s]
  1%|          | 7949/1000000 [17:09<73:26:11,  3.75it/s]
  1%|          | 7950/1000000 [17:10<74:11:21,  3.71it/s]
  1%|          | 7951/1000000 [17:10<77:13:37,  3.57it/s]
  1%|          | 7952/1000000 [17:10<79:39:01,  3.46it/s]
  1%|          | 7953/1000000 [17:10<77:07:37,  3.57it/s]
  1%|          | 7954/1000000 [17:11<78:12:34,  3.52it/s]
  1%|          | 7955/1000000 [17:11<76:17:49,  3.61it/s]
  1%|          | 7956/1000000 [17:11<77:01:04,  3.58it/s]
  1%|          | 7957/1000000 [17:12<74:41:49,  3.69it/s]
  1%|          | 7958/1000000 [17:12<73:15:41,  3.76it/s]
  1%|          | 7959/1000000 [17:12<75:45:02,  3.64it/s]
  1%|          | 7960/1000000 [17:12<77:52:51,  3.54it/s]
  1%|          | 7961/1000000 [17:13<77:12:21,  3.57it/s]
  1%|          | 7962/1000000 [17:13<78:46:14,  3.50it/s]
  1%|          | 7963/1000000 [17:13<78:16:58,  3.52it/s]
  1%|          | 7964/1000000 [17:14<76:56:50,  3.58it/s]
  1%|          | 7965/1000000 [17:14<75:22:04,  3.66it/s]
  1%|          | 7966/1000000 [17:14<72:58:49,  3.78it/s]
  1%|          | 7967/1000000 [17:14<70:59:04,  3.88it/s]
  1%|          | 7968/1000000 [17:15<72:06:59,  3.82it/s]
  1%|          | 7969/1000000 [17:15<71:32:23,  3.85it/s]
  1%|          | 7970/1000000 [17:15<73:15:38,  3.76it/s]
  1%|          | 7971/1000000 [17:15<73:20:54,  3.76it/s]
  1%|          | 7972/1000000 [17:16<72:23:19,  3.81it/s]
  1%|          | 7973/1000000 [17:16<72:16:44,  3.81it/s]
  1%|          | 7974/1000000 [17:16<68:53:04,  4.00it/s]
  1%|          | 7975/1000000 [17:16<70:10:43,  3.93it/s]
  1%|          | 7976/1000000 [17:17<71:09:47,  3.87it/s]
  1%|          | 7977/1000000 [17:17<73:02:33,  3.77it/s]
  1%|          | 7978/1000000 [17:17<70:25:46,  3.91it/s]
  1%|          | 7979/1000000 [17:17<71:08:26,  3.87it/s]
  1%|          | 7980/1000000 [17:18<72:53:40,  3.78it/s]
  1%|          | 7981/1000000 [17:18<73:33:04,  3.75it/s]
  1%|          | 7982/1000000 [17:18<72:20:30,  3.81it/s]
  1%|          | 7983/1000000 [17:18<75:17:29,  3.66it/s]
  1%|          | 7984/1000000 [17:19<75:34:32,  3.65it/s]
  1%|          | 7985/1000000 [17:19<74:19:40,  3.71it/s]
  1%|          | 7986/1000000 [17:19<77:21:13,  3.56it/s]
  1%|          | 7987/1000000 [17:20<80:01:17,  3.44it/s]
  1%|          | 7988/1000000 [17:20<76:18:55,  3.61it/s]
  1%|          | 7989/1000000 [17:20<74:05:34,  3.72it/s]
  1%|          | 7990/1000000 [17:20<73:31:10,  3.75it/s]
  1%|          | 7991/1000000 [17:21<74:17:13,  3.71it/s]
  1%|          | 7992/1000000 [17:21<73:51:45,  3.73it/s]
  1%|          | 7993/1000000 [17:21<76:06:40,  3.62it/s]
  1%|          | 7994/1000000 [17:21<73:47:31,  3.73it/s]
  1%|          | 7995/1000000 [17:22<73:18:02,  3.76it/s]
  1%|          | 7996/1000000 [17:22<75:35:39,  3.65it/s]
  1%|          | 7997/1000000 [17:22<74:08:08,  3.72it/s]
  1%|          | 7998/1000000 [17:23<74:09:22,  3.72it/s]
  1%|          | 7999/1000000 [17:23<74:12:22,  3.71it/s]
  1%|          | 8000/1000000 [17:23<74:13:35,  3.71it/s]
  1%|          | 8001/1000000 [17:23<74:34:32,  3.69it/s]
  1%|          | 8002/1000000 [17:24<74:16:24,  3.71it/s]
  1%|          | 8003/1000000 [17:24<72:54:19,  3.78it/s]
  1%|          | 8004/1000000 [17:24<74:16:38,  3.71it/s]
  1%|          | 8005/1000000 [17:24<71:59:12,  3.83it/s]
  1%|          | 8006/1000000 [17:25<72:06:30,  3.82it/s]
  1%|          | 8007/1000000 [17:25<72:21:40,  3.81it/s]
  1%|          | 8008/1000000 [17:25<73:14:03,  3.76it/s]
  1%|          | 8009/1000000 [17:25<73:01:38,  3.77it/s]
  1%|          | 8010/1000000 [17:26<73:24:46,  3.75it/s]
  1%|          | 8011/1000000 [17:26<71:41:53,  3.84it/s]
  1%|          | 8012/1000000 [17:26<72:52:06,  3.78it/s]
  1%|          | 8013/1000000 [17:27<71:34:21,  3.85it/s]
  1%|          | 8014/1000000 [17:27<72:19:29,  3.81it/s]
  1%|          | 8015/1000000 [17:27<71:31:56,  3.85it/s]
  1%|          | 8016/1000000 [17:27<71:11:39,  3.87it/s]
  1%|          | 8017/1000000 [17:28<70:02:07,  3.93it/s]
  1%|          | 8018/1000000 [17:28<70:00:26,  3.94it/s]
  1%|          | 8019/1000000 [17:28<70:21:41,  3.92it/s]
  1%|          | 8020/1000000 [17:28<71:05:25,  3.88it/s]
  1%|          | 8021/1000000 [17:29<70:09:17,  3.93it/s]
  1%|          | 8022/1000000 [17:29<70:54:16,  3.89it/s]
  1%|          | 8023/1000000 [17:29<69:31:21,  3.96it/s]
  1%|          | 8024/1000000 [17:29<71:05:05,  3.88it/s]
  1%|          | 8025/1000000 [17:30<69:51:40,  3.94it/s]
  1%|          | 8026/1000000 [17:30<69:03:42,  3.99it/s]
  1%|          | 8027/1000000 [17:30<69:28:42,  3.97it/s]
  1%|          | 8028/1000000 [17:30<69:15:08,  3.98it/s]
  1%|          | 8029/1000000 [17:31<68:57:29,  4.00it/s]
  1%|          | 8030/1000000 [17:31<69:00:08,  3.99it/s]
  1%|          | 8031/1000000 [17:31<69:20:55,  3.97it/s]
  1%|          | 8032/1000000 [17:31<75:26:00,  3.65it/s]
  1%|          | 8033/1000000 [17:32<73:14:41,  3.76it/s]
  1%|          | 8034/1000000 [17:32<73:09:00,  3.77it/s]
  1%|          | 8035/1000000 [17:32<71:07:24,  3.87it/s]
  1%|          | 8036/1000000 [17:32<71:59:46,  3.83it/s]
  1%|          | 8037/1000000 [17:33<71:26:36,  3.86it/s]
  1%|          | 8038/1000000 [17:33<71:29:05,  3.85it/s]
  1%|          | 8039/1000000 [17:33<73:42:44,  3.74it/s]
  1%|          | 8040/1000000 [17:33<72:10:03,  3.82it/s]
  1%|          | 8041/1000000 [17:34<71:18:12,  3.86it/s]
  1%|          | 8042/1000000 [17:34<72:20:25,  3.81it/s]
  1%|          | 8043/1000000 [17:34<71:14:39,  3.87it/s]
  1%|          | 8044/1000000 [17:35<72:15:46,  3.81it/s]
  1%|          | 8045/1000000 [17:35<71:08:15,  3.87it/s]
  1%|          | 8046/1000000 [17:35<71:03:11,  3.88it/s]
  1%|          | 8047/1000000 [17:35<72:32:07,  3.80it/s]
  1%|          | 8048/1000000 [17:36<71:42:42,  3.84it/s]
  1%|          | 8049/1000000 [17:36<70:24:17,  3.91it/s]
  1%|          | 8050/1000000 [17:36<71:31:02,  3.85it/s]
  1%|          | 8051/1000000 [17:36<69:14:05,  3.98it/s]
  1%|          | 8052/1000000 [17:37<71:50:14,  3.84it/s]
  1%|          | 8053/1000000 [17:37<72:29:29,  3.80it/s]
  1%|          | 8054/1000000 [17:37<72:12:14,  3.82it/s]
  1%|          | 8055/1000000 [17:37<73:28:31,  3.75it/s]
  1%|          | 8056/1000000 [17:38<71:16:38,  3.87it/s]
  1%|          | 8057/1000000 [17:38<71:15:32,  3.87it/s]
  1%|          | 8058/1000000 [17:38<71:26:45,  3.86it/s]
  1%|          | 8059/1000000 [17:38<69:11:59,  3.98it/s]
  1%|          | 8060/1000000 [17:39<68:01:19,  4.05it/s]
  1%|          | 8061/1000000 [17:39<67:11:50,  4.10it/s]
  1%|          | 8062/1000000 [17:39<68:45:58,  4.01it/s]
  1%|          | 8063/1000000 [17:39<70:03:52,  3.93it/s]
  1%|          | 8064/1000000 [17:40<69:57:39,  3.94it/s]
  1%|          | 8065/1000000 [17:40<69:22:32,  3.97it/s]
  1%|          | 8066/1000000 [17:40<69:57:20,  3.94it/s]
  1%|          | 8067/1000000 [17:40<69:14:09,  3.98it/s]
  1%|          | 8068/1000000 [17:41<69:25:07,  3.97it/s]
  1%|          | 8069/1000000 [17:41<68:41:09,  4.01it/s]
  1%|          | 8070/1000000 [17:41<70:01:53,  3.93it/s]
  1%|          | 8071/1000000 [17:41<68:03:59,  4.05it/s]
  1%|          | 8072/1000000 [17:42<69:29:23,  3.97it/s]
  1%|          | 8073/1000000 [17:42<67:09:21,  4.10it/s]
  1%|          | 8074/1000000 [17:42<67:45:38,  4.07it/s]
  1%|          | 8075/1000000 [17:42<66:51:32,  4.12it/s]
  1%|          | 8076/1000000 [17:43<68:01:22,  4.05it/s]
  1%|          | 8077/1000000 [17:43<71:13:06,  3.87it/s]
  1%|          | 8078/1000000 [17:43<71:49:32,  3.84it/s]
  1%|          | 8079/1000000 [17:43<76:52:44,  3.58it/s]
  1%|          | 8080/1000000 [17:44<74:51:33,  3.68it/s]
  1%|          | 8081/1000000 [17:44<72:32:59,  3.80it/s]
  1%|          | 8082/1000000 [17:44<73:24:22,  3.75it/s]
  1%|          | 8083/1000000 [17:45<73:47:17,  3.73it/s]
  1%|          | 8084/1000000 [17:45<73:15:04,  3.76it/s]
  1%|          | 8085/1000000 [17:45<71:51:20,  3.83it/s]
  1%|          | 8086/1000000 [17:45<71:29:28,  3.85it/s]
  1%|          | 8087/1000000 [17:46<70:46:47,  3.89it/s]
  1%|          | 8088/1000000 [17:46<71:39:07,  3.85it/s]
  1%|          | 8089/1000000 [17:46<70:55:14,  3.89it/s]
  1%|          | 8090/1000000 [17:46<72:04:08,  3.82it/s]
  1%|          | 8091/1000000 [17:47<74:54:47,  3.68it/s]
  1%|          | 8092/1000000 [17:47<72:00:00,  3.83it/s]
  1%|          | 8093/1000000 [17:47<72:17:32,  3.81it/s]
  1%|          | 8094/1000000 [17:47<74:39:37,  3.69it/s]
  1%|          | 8095/1000000 [17:48<76:05:02,  3.62it/s]
  1%|          | 8096/1000000 [17:48<78:29:16,  3.51it/s]
  1%|          | 8097/1000000 [17:48<77:13:06,  3.57it/s]
  1%|          | 8098/1000000 [17:49<75:36:53,  3.64it/s]
  1%|          | 8099/1000000 [17:49<71:18:25,  3.86it/s]
  1%|          | 8100/1000000 [17:49<70:45:39,  3.89it/s]
  1%|          | 8101/1000000 [17:49<70:20:12,  3.92it/s]
  1%|          | 8102/1000000 [17:50<69:42:26,  3.95it/s]
  1%|          | 8103/1000000 [17:50<69:42:35,  3.95it/s]
  1%|          | 8104/1000000 [17:50<76:20:58,  3.61it/s]
  1%|          | 8105/1000000 [17:50<80:09:52,  3.44it/s]
  1%|          | 8106/1000000 [17:51<75:41:22,  3.64it/s]
  1%|          | 8107/1000000 [17:51<75:14:20,  3.66it/s]
  1%|          | 8108/1000000 [17:51<73:02:43,  3.77it/s]
  1%|          | 8109/1000000 [17:51<75:14:00,  3.66it/s]
  1%|          | 8110/1000000 [17:52<72:11:23,  3.82it/s]
  1%|          | 8111/1000000 [17:52<72:45:52,  3.79it/s]
  1%|          | 8112/1000000 [17:52<72:14:22,  3.81it/s]
  1%|          | 8113/1000000 [17:52<71:06:28,  3.87it/s]
  1%|          | 8114/1000000 [17:53<76:40:28,  3.59it/s]
  1%|          | 8115/1000000 [17:53<73:37:24,  3.74it/s]
  1%|          | 8116/1000000 [17:53<72:53:54,  3.78it/s]
  1%|          | 8117/1000000 [17:54<72:19:15,  3.81it/s]
  1%|          | 8118/1000000 [17:54<74:53:52,  3.68it/s]
  1%|          | 8119/1000000 [17:54<73:12:12,  3.76it/s]
  1%|          | 8120/1000000 [17:54<76:37:26,  3.60it/s]
  1%|          | 8121/1000000 [17:55<75:35:30,  3.64it/s]
  1%|          | 8122/1000000 [17:55<76:45:16,  3.59it/s]
  1%|          | 8123/1000000 [17:55<74:18:36,  3.71it/s]
  1%|          | 8124/1000000 [17:55<74:16:37,  3.71it/s]
  1%|          | 8125/1000000 [17:56<74:56:04,  3.68it/s]
  1%|          | 8126/1000000 [17:56<74:27:11,  3.70it/s]
  1%|          | 8127/1000000 [17:56<77:39:55,  3.55it/s]
  1%|          | 8128/1000000 [17:57<74:47:11,  3.68it/s]
  1%|          | 8129/1000000 [17:57<73:54:03,  3.73it/s]
  1%|          | 8130/1000000 [17:57<72:22:24,  3.81it/s]
  1%|          | 8131/1000000 [17:57<71:28:10,  3.86it/s]
  1%|          | 8132/1000000 [17:58<71:04:01,  3.88it/s]
  1%|          | 8133/1000000 [17:58<70:18:08,  3.92it/s]
  1%|          | 8134/1000000 [17:58<69:49:39,  3.95it/s]
  1%|          | 8135/1000000 [17:58<71:00:37,  3.88it/s]
  1%|          | 8136/1000000 [17:59<72:44:35,  3.79it/s]
  1%|          | 8137/1000000 [17:59<72:11:05,  3.82it/s]
  1%|          | 8138/1000000 [17:59<73:04:40,  3.77it/s]
  1%|          | 8139/1000000 [17:59<72:37:45,  3.79it/s]
  1%|          | 8140/1000000 [18:00<73:11:06,  3.76it/s]
  1%|          | 8141/1000000 [18:00<74:51:56,  3.68it/s]
  1%|          | 8142/1000000 [18:00<72:49:46,  3.78it/s]
  1%|          | 8143/1000000 [18:01<72:48:09,  3.78it/s]
  1%|          | 8144/1000000 [18:01<72:27:05,  3.80it/s]
  1%|          | 8145/1000000 [18:01<72:22:51,  3.81it/s]
  1%|          | 8146/1000000 [18:01<72:05:46,  3.82it/s]
  1%|          | 8147/1000000 [18:02<76:31:49,  3.60it/s]
  1%|          | 8148/1000000 [18:02<74:16:06,  3.71it/s]
  1%|          | 8149/1000000 [18:02<75:00:14,  3.67it/s]
  1%|          | 8150/1000000 [18:02<72:36:59,  3.79it/s]
  1%|          | 8151/1000000 [18:03<72:07:43,  3.82it/s]
  1%|          | 8152/1000000 [18:03<71:41:55,  3.84it/s]
  1%|          | 8153/1000000 [18:03<74:01:02,  3.72it/s]
  1%|          | 8154/1000000 [18:03<70:47:44,  3.89it/s]
  1%|          | 8155/1000000 [18:04<71:36:18,  3.85it/s]
  1%|          | 8156/1000000 [18:04<72:12:45,  3.82it/s]
  1%|          | 8157/1000000 [18:04<73:01:27,  3.77it/s]
  1%|          | 8158/1000000 [18:04<72:42:15,  3.79it/s]
  1%|          | 8159/1000000 [18:05<72:12:29,  3.82it/s]
  1%|          | 8160/1000000 [18:05<72:38:41,  3.79it/s]
  1%|          | 8161/1000000 [18:05<72:59:02,  3.77it/s]
  1%|          | 8162/1000000 [18:06<73:25:47,  3.75it/s]
  1%|          | 8163/1000000 [18:06<73:07:22,  3.77it/s]
  1%|          | 8164/1000000 [18:06<72:25:57,  3.80it/s]
  1%|          | 8165/1000000 [18:06<73:08:24,  3.77it/s]
  1%|          | 8166/1000000 [18:07<72:30:44,  3.80it/s]
  1%|          | 8167/1000000 [18:07<72:37:13,  3.79it/s]
  1%|          | 8168/1000000 [18:07<72:10:24,  3.82it/s]
  1%|          | 8169/1000000 [18:07<71:00:18,  3.88it/s]
  1%|          | 8170/1000000 [18:08<72:46:44,  3.79it/s]
  1%|          | 8171/1000000 [18:08<71:00:52,  3.88it/s]
  1%|          | 8172/1000000 [18:08<72:36:03,  3.79it/s]
  1%|          | 8173/1000000 [18:08<68:44:39,  4.01it/s]
  1%|          | 8174/1000000 [18:09<70:25:30,  3.91it/s]
  1%|          | 8175/1000000 [18:09<69:40:08,  3.95it/s]
  1%|          | 8176/1000000 [18:09<69:12:36,  3.98it/s]
  1%|          | 8177/1000000 [18:09<69:15:16,  3.98it/s]
  1%|          | 8178/1000000 [18:10<69:04:14,  3.99it/s]
  1%|          | 8179/1000000 [18:10<70:00:57,  3.93it/s]
  1%|          | 8180/1000000 [18:10<70:03:15,  3.93it/s]
  1%|          | 8181/1000000 [18:10<69:48:56,  3.95it/s]
  1%|          | 8182/1000000 [18:11<70:32:46,  3.91it/s]
  1%|          | 8183/1000000 [18:11<71:46:58,  3.84it/s]
  1%|          | 8184/1000000 [18:11<72:24:52,  3.80it/s]
  1%|          | 8185/1000000 [18:11<71:53:06,  3.83it/s]
  1%|          | 8186/1000000 [18:12<69:07:08,  3.99it/s]
  1%|          | 8187/1000000 [18:12<83:56:31,  3.28it/s]
  1%|          | 8188/1000000 [18:12<85:30:00,  3.22it/s]
  1%|          | 8189/1000000 [18:13<86:16:25,  3.19it/s]
  1%|          | 8190/1000000 [18:13<83:48:54,  3.29it/s]
  1%|          | 8191/1000000 [18:13<81:22:49,  3.39it/s]
  1%|          | 8192/1000000 [18:14<77:24:06,  3.56it/s]
  1%|          | 8193/1000000 [18:14<78:22:10,  3.52it/s]
  1%|          | 8194/1000000 [18:14<79:14:24,  3.48it/s]
  1%|          | 8195/1000000 [18:14<77:57:09,  3.53it/s]
  1%|          | 8196/1000000 [18:15<74:59:50,  3.67it/s]
  1%|          | 8197/1000000 [18:15<73:14:53,  3.76it/s]
  1%|          | 8198/1000000 [18:15<73:24:21,  3.75it/s]
  1%|          | 8199/1000000 [18:15<73:40:58,  3.74it/s]
  1%|          | 8200/1000000 [18:16<72:03:50,  3.82it/s]
  1%|          | 8201/1000000 [18:16<72:17:56,  3.81it/s]
  1%|          | 8202/1000000 [18:16<76:50:50,  3.59it/s]
  1%|          | 8203/1000000 [18:17<75:25:55,  3.65it/s]
  1%|          | 8204/1000000 [18:17<74:25:29,  3.70it/s]
  1%|          | 8205/1000000 [18:17<69:02:44,  3.99it/s]
  1%|          | 8206/1000000 [18:17<68:33:37,  4.02it/s]
  1%|          | 8207/1000000 [18:18<69:36:56,  3.96it/s]
  1%|          | 8208/1000000 [18:18<70:13:59,  3.92it/s]
  1%|          | 8209/1000000 [18:18<71:26:09,  3.86it/s]
  1%|          | 8210/1000000 [18:18<72:42:29,  3.79it/s]
  1%|          | 8211/1000000 [18:19<73:35:42,  3.74it/s]
  1%|          | 8212/1000000 [18:19<73:55:50,  3.73it/s]
  1%|          | 8213/1000000 [18:19<73:17:48,  3.76it/s]
  1%|          | 8214/1000000 [18:19<71:39:50,  3.84it/s]
  1%|          | 8215/1000000 [18:20<71:42:24,  3.84it/s]
  1%|          | 8216/1000000 [18:20<72:43:33,  3.79it/s]
  1%|          | 8217/1000000 [18:20<77:20:07,  3.56it/s]
  1%|          | 8218/1000000 [18:21<75:44:31,  3.64it/s]
  1%|          | 8219/1000000 [18:21<75:01:01,  3.67it/s]
  1%|          | 8220/1000000 [18:21<73:57:26,  3.73it/s]
  1%|          | 8221/1000000 [18:21<73:24:00,  3.75it/s]
  1%|          | 8222/1000000 [18:22<72:43:04,  3.79it/s]
  1%|          | 8223/1000000 [18:22<73:21:15,  3.76it/s]
  1%|          | 8224/1000000 [18:22<72:39:08,  3.79it/s]
  1%|          | 8225/1000000 [18:22<71:39:44,  3.84it/s]
  1%|          | 8226/1000000 [18:23<72:06:08,  3.82it/s]
  1%|          | 8227/1000000 [18:23<78:15:08,  3.52it/s]
  1%|          | 8228/1000000 [18:23<80:02:04,  3.44it/s]
  1%|          | 8229/1000000 [18:24<80:25:24,  3.43it/s]
  1%|          | 8230/1000000 [18:24<78:30:51,  3.51it/s]
  1%|          | 8231/1000000 [18:24<78:20:13,  3.52it/s]
  1%|          | 8232/1000000 [18:24<77:21:42,  3.56it/s]
  1%|          | 8233/1000000 [18:25<76:50:18,  3.59it/s]
  1%|          | 8234/1000000 [18:25<74:59:26,  3.67it/s]
  1%|          | 8235/1000000 [18:25<73:10:03,  3.77it/s]
  1%|          | 8236/1000000 [18:25<73:43:00,  3.74it/s]
  1%|          | 8237/1000000 [18:26<73:53:39,  3.73it/s]
  1%|          | 8238/1000000 [18:26<76:26:55,  3.60it/s]
  1%|          | 8239/1000000 [18:26<73:55:02,  3.73it/s]
  1%|          | 8240/1000000 [18:26<73:48:49,  3.73it/s]
  1%|          | 8241/1000000 [18:27<72:57:37,  3.78it/s]
  1%|          | 8242/1000000 [18:27<72:49:52,  3.78it/s]
  1%|          | 8243/1000000 [18:27<72:05:35,  3.82it/s]
  1%|          | 8244/1000000 [18:28<72:27:51,  3.80it/s]
  1%|          | 8245/1000000 [18:28<71:08:18,  3.87it/s]
  1%|          | 8246/1000000 [18:28<72:28:58,  3.80it/s]
  1%|          | 8247/1000000 [18:28<69:30:42,  3.96it/s]
  1%|          | 8248/1000000 [18:29<69:41:54,  3.95it/s]
  1%|          | 8249/1000000 [18:29<69:33:03,  3.96it/s]
  1%|          | 8250/1000000 [18:29<70:44:45,  3.89it/s]
  1%|          | 8251/1000000 [18:29<70:53:04,  3.89it/s]
  1%|          | 8252/1000000 [18:30<74:48:56,  3.68it/s]
  1%|          | 8253/1000000 [18:30<75:14:51,  3.66it/s]
  1%|          | 8254/1000000 [18:30<72:33:19,  3.80it/s]
  1%|          | 8255/1000000 [18:30<72:21:23,  3.81it/s]
  1%|          | 8256/1000000 [18:31<74:04:40,  3.72it/s]
  1%|          | 8257/1000000 [18:31<75:31:29,  3.65it/s]
  1%|          | 8258/1000000 [18:31<74:07:07,  3.72it/s]
  1%|          | 8259/1000000 [18:31<73:16:26,  3.76it/s]
  1%|          | 8260/1000000 [18:32<73:28:14,  3.75it/s]
  1%|          | 8261/1000000 [18:32<73:20:35,  3.76it/s]
  1%|          | 8262/1000000 [18:32<81:01:49,  3.40it/s]
  1%|          | 8263/1000000 [18:33<79:59:24,  3.44it/s]
  1%|          | 8264/1000000 [18:33<78:04:55,  3.53it/s]
  1%|          | 8265/1000000 [18:33<78:43:41,  3.50it/s]
  1%|          | 8266/1000000 [18:33<75:33:22,  3.65it/s]
  1%|          | 8267/1000000 [18:34<75:27:59,  3.65it/s]
  1%|          | 8268/1000000 [18:34<73:21:49,  3.76it/s]
  1%|          | 8269/1000000 [18:34<75:49:18,  3.63it/s]
  1%|          | 8270/1000000 [18:35<75:31:15,  3.65it/s]
  1%|          | 8271/1000000 [18:35<74:15:15,  3.71it/s]
  1%|          | 8272/1000000 [18:35<71:52:34,  3.83it/s]
  1%|          | 8273/1000000 [18:35<73:29:49,  3.75it/s]
  1%|          | 8274/1000000 [18:36<72:32:26,  3.80it/s]
  1%|          | 8275/1000000 [18:36<73:04:06,  3.77it/s]
  1%|          | 8276/1000000 [18:36<72:01:35,  3.82it/s]
  1%|          | 8277/1000000 [18:36<72:51:24,  3.78it/s]
  1%|          | 8278/1000000 [18:37<72:36:52,  3.79it/s]
  1%|          | 8279/1000000 [18:37<73:40:28,  3.74it/s]
  1%|          | 8280/1000000 [18:37<72:10:07,  3.82it/s]
  1%|          | 8281/1000000 [18:37<72:05:41,  3.82it/s]
  1%|          | 8282/1000000 [18:38<70:23:02,  3.91it/s]
  1%|          | 8283/1000000 [18:38<71:27:05,  3.86it/s]
  1%|          | 8284/1000000 [18:38<69:59:50,  3.94it/s]
  1%|          | 8285/1000000 [18:38<72:36:36,  3.79it/s]
  1%|          | 8286/1000000 [18:39<72:23:46,  3.81it/s]
  1%|          | 8287/1000000 [18:39<71:46:14,  3.84it/s]
  1%|          | 8288/1000000 [18:39<71:19:59,  3.86it/s]
  1%|          | 8289/1000000 [18:40<71:28:53,  3.85it/s]
  1%|          | 8290/1000000 [18:40<70:58:50,  3.88it/s]
  1%|          | 8291/1000000 [18:40<70:55:00,  3.88it/s]
  1%|          | 8292/1000000 [18:40<69:41:21,  3.95it/s]
  1%|          | 8293/1000000 [18:41<70:47:43,  3.89it/s]
  1%|          | 8294/1000000 [18:41<71:21:56,  3.86it/s]
  1%|          | 8295/1000000 [18:41<71:51:21,  3.83it/s]
  1%|          | 8296/1000000 [18:41<71:17:20,  3.86it/s]
  1%|          | 8297/1000000 [18:42<73:27:17,  3.75it/s]
  1%|          | 8298/1000000 [18:42<76:04:37,  3.62it/s]
  1%|          | 8299/1000000 [18:42<74:22:03,  3.70it/s]
  1%|          | 8300/1000000 [18:42<76:02:34,  3.62it/s]
  1%|          | 8301/1000000 [18:43<73:04:39,  3.77it/s]
  1%|          | 8302/1000000 [18:43<72:37:43,  3.79it/s]
  1%|          | 8303/1000000 [18:43<72:16:08,  3.81it/s]
  1%|          | 8304/1000000 [18:43<71:41:27,  3.84it/s]
  1%|          | 8305/1000000 [18:44<72:48:10,  3.78it/s]
  1%|          | 8306/1000000 [18:44<71:59:12,  3.83it/s]
  1%|          | 8307/1000000 [18:44<71:01:57,  3.88it/s]
  1%|          | 8308/1000000 [18:44<70:45:37,  3.89it/s]
  1%|          | 8309/1000000 [18:45<70:01:28,  3.93it/s]
  1%|          | 8310/1000000 [18:45<70:21:33,  3.92it/s]
  1%|          | 8311/1000000 [18:45<70:28:48,  3.91it/s]
  1%|          | 8312/1000000 [18:46<71:04:03,  3.88it/s]
  1%|          | 8313/1000000 [18:46<70:23:07,  3.91it/s]
  1%|          | 8314/1000000 [18:46<71:46:26,  3.84it/s]
  1%|          | 8315/1000000 [18:46<69:43:08,  3.95it/s]
  1%|          | 8316/1000000 [18:47<70:32:59,  3.90it/s]
  1%|          | 8317/1000000 [18:47<71:07:52,  3.87it/s]
  1%|          | 8318/1000000 [18:47<72:35:31,  3.79it/s]
  1%|          | 8319/1000000 [18:47<74:22:17,  3.70it/s]
  1%|          | 8320/1000000 [18:48<72:20:04,  3.81it/s]
  1%|          | 8321/1000000 [18:48<72:17:14,  3.81it/s]
  1%|          | 8322/1000000 [18:48<70:24:31,  3.91it/s]
  1%|          | 8323/1000000 [18:48<70:25:59,  3.91it/s]
  1%|          | 8324/1000000 [18:49<71:34:49,  3.85it/s]
  1%|          | 8325/1000000 [18:49<74:06:26,  3.72it/s]
  1%|          | 8326/1000000 [18:49<71:04:01,  3.88it/s]
  1%|          | 8327/1000000 [18:49<69:22:12,  3.97it/s]
  1%|          | 8328/1000000 [18:50<70:42:22,  3.90it/s]
  1%|          | 8329/1000000 [18:50<70:04:05,  3.93it/s]
  1%|          | 8330/1000000 [18:50<70:44:17,  3.89it/s]
  1%|          | 8331/1000000 [18:50<70:32:15,  3.91it/s]
  1%|          | 8332/1000000 [18:51<71:35:07,  3.85it/s]
  1%|          | 8333/1000000 [18:51<70:55:02,  3.88it/s]
  1%|          | 8334/1000000 [18:51<70:23:51,  3.91it/s]
  1%|          | 8335/1000000 [18:51<70:00:23,  3.93it/s]
  1%|          | 8336/1000000 [18:52<69:51:20,  3.94it/s]
  1%|          | 8337/1000000 [18:52<70:48:55,  3.89it/s]
  1%|          | 8338/1000000 [18:52<72:08:23,  3.82it/s]
  1%|          | 8339/1000000 [18:53<73:54:10,  3.73it/s]
  1%|          | 8340/1000000 [18:53<72:30:34,  3.80it/s]
  1%|          | 8341/1000000 [18:53<75:17:35,  3.66it/s]
  1%|          | 8342/1000000 [18:53<72:38:05,  3.79it/s]
  1%|          | 8343/1000000 [18:54<72:47:21,  3.78it/s]
  1%|          | 8344/1000000 [18:54<72:33:28,  3.80it/s]
  1%|          | 8345/1000000 [18:54<71:18:27,  3.86it/s]
  1%|          | 8346/1000000 [18:54<71:15:48,  3.87it/s]
  1%|          | 8347/1000000 [18:55<68:17:12,  4.03it/s]
  1%|          | 8348/1000000 [18:55<67:59:27,  4.05it/s]
  1%|          | 8349/1000000 [18:55<69:36:36,  3.96it/s]
  1%|          | 8350/1000000 [18:55<71:23:28,  3.86it/s]
  1%|          | 8351/1000000 [18:56<69:31:29,  3.96it/s]
  1%|          | 8352/1000000 [18:56<68:29:15,  4.02it/s]
  1%|          | 8353/1000000 [18:56<66:34:43,  4.14it/s]
  1%|          | 8354/1000000 [18:56<68:30:31,  4.02it/s]
  1%|          | 8355/1000000 [18:57<69:30:48,  3.96it/s]
  1%|          | 8356/1000000 [18:57<70:04:02,  3.93it/s]
  1%|          | 8357/1000000 [18:57<69:03:46,  3.99it/s]
  1%|          | 8358/1000000 [18:57<71:04:47,  3.88it/s]
  1%|          | 8359/1000000 [18:58<79:37:57,  3.46it/s]
  1%|          | 8360/1000000 [18:58<76:25:15,  3.60it/s]
  1%|          | 8361/1000000 [18:58<73:41:10,  3.74it/s]
  1%|          | 8362/1000000 [18:58<72:32:04,  3.80it/s]
  1%|          | 8363/1000000 [18:59<73:41:38,  3.74it/s]
  1%|          | 8364/1000000 [18:59<72:09:25,  3.82it/s]
  1%|          | 8365/1000000 [18:59<70:14:10,  3.92it/s]
  1%|          | 8366/1000000 [18:59<70:29:06,  3.91it/s]
  1%|          | 8367/1000000 [19:00<72:28:47,  3.80it/s]
  1%|          | 8368/1000000 [19:00<74:43:15,  3.69it/s]
  1%|          | 8369/1000000 [19:00<76:09:57,  3.62it/s]
  1%|          | 8370/1000000 [19:01<75:43:09,  3.64it/s]
  1%|          | 8371/1000000 [19:01<75:48:32,  3.63it/s]
  1%|          | 8372/1000000 [19:01<73:24:46,  3.75it/s]
  1%|          | 8373/1000000 [19:01<73:20:39,  3.76it/s]
  1%|          | 8374/1000000 [19:02<74:47:29,  3.68it/s]
  1%|          | 8375/1000000 [19:02<73:00:01,  3.77it/s]
  1%|          | 8376/1000000 [19:02<70:50:51,  3.89it/s]
  1%|          | 8377/1000000 [19:02<71:35:35,  3.85it/s]
  1%|          | 8378/1000000 [19:03<72:52:32,  3.78it/s]
  1%|          | 8379/1000000 [19:03<72:14:01,  3.81it/s]
  1%|          | 8380/1000000 [19:03<73:12:40,  3.76it/s]
  1%|          | 8381/1000000 [19:03<72:09:24,  3.82it/s]
  1%|          | 8382/1000000 [19:04<72:13:55,  3.81it/s]
  1%|          | 8383/1000000 [19:04<70:35:05,  3.90it/s]
  1%|          | 8384/1000000 [19:04<70:51:10,  3.89it/s]
  1%|          | 8385/1000000 [19:05<69:12:45,  3.98it/s]
  1%|          | 8386/1000000 [19:05<69:13:08,  3.98it/s]
  1%|          | 8387/1000000 [19:05<68:27:13,  4.02it/s]
  1%|          | 8388/1000000 [19:05<69:08:40,  3.98it/s]
  1%|          | 8389/1000000 [19:06<69:15:50,  3.98it/s]
  1%|          | 8390/1000000 [19:06<69:42:08,  3.95it/s]
  1%|          | 8391/1000000 [19:06<68:59:18,  3.99it/s]
  1%|          | 8392/1000000 [19:06<70:52:26,  3.89it/s]
  1%|          | 8393/1000000 [19:07<71:24:55,  3.86it/s]
  1%|          | 8394/1000000 [19:07<72:04:41,  3.82it/s]
  1%|          | 8395/1000000 [19:07<72:15:44,  3.81it/s]
  1%|          | 8396/1000000 [19:07<72:40:36,  3.79it/s]
  1%|          | 8397/1000000 [19:08<70:42:47,  3.90it/s]
  1%|          | 8398/1000000 [19:08<71:28:04,  3.85it/s]
  1%|          | 8399/1000000 [19:08<74:08:30,  3.72it/s]
  1%|          | 8400/1000000 [19:08<72:35:39,  3.79it/s]
  1%|          | 8401/1000000 [19:09<71:36:40,  3.85it/s]
  1%|          | 8402/1000000 [19:09<69:00:29,  3.99it/s]
  1%|          | 8403/1000000 [19:09<71:17:38,  3.86it/s]
  1%|          | 8404/1000000 [19:09<72:20:23,  3.81it/s]
  1%|          | 8405/1000000 [19:10<70:47:50,  3.89it/s]
  1%|          | 8406/1000000 [19:10<70:22:49,  3.91it/s]
  1%|          | 8407/1000000 [19:10<68:28:04,  4.02it/s]
  1%|          | 8408/1000000 [19:10<71:52:13,  3.83it/s]
  1%|          | 8409/1000000 [19:11<71:07:25,  3.87it/s]
  1%|          | 8410/1000000 [19:11<71:41:32,  3.84it/s]
  1%|          | 8411/1000000 [19:11<70:56:19,  3.88it/s]
  1%|          | 8412/1000000 [19:11<70:57:27,  3.88it/s]
  1%|          | 8413/1000000 [19:12<69:20:17,  3.97it/s]
  1%|          | 8414/1000000 [19:12<74:21:21,  3.70it/s]
  1%|          | 8415/1000000 [19:12<73:57:31,  3.72it/s]
  1%|          | 8416/1000000 [19:13<74:33:19,  3.69it/s]
  1%|          | 8417/1000000 [19:13<75:02:46,  3.67it/s]
  1%|          | 8418/1000000 [19:13<72:03:59,  3.82it/s]
  1%|          | 8419/1000000 [19:13<72:05:38,  3.82it/s]
  1%|          | 8420/1000000 [19:14<69:32:17,  3.96it/s]
  1%|          | 8421/1000000 [19:14<70:09:05,  3.93it/s]
  1%|          | 8422/1000000 [19:14<69:01:08,  3.99it/s]
  1%|          | 8423/1000000 [19:14<69:11:24,  3.98it/s]
  1%|          | 8424/1000000 [19:15<68:11:37,  4.04it/s]
  1%|          | 8425/1000000 [19:15<69:33:52,  3.96it/s]
  1%|          | 8426/1000000 [19:15<68:38:27,  4.01it/s]
  1%|          | 8427/1000000 [19:15<68:54:28,  4.00it/s]
  1%|          | 8428/1000000 [19:16<69:23:14,  3.97it/s]
  1%|          | 8429/1000000 [19:16<74:14:01,  3.71it/s]
  1%|          | 8430/1000000 [19:16<72:37:04,  3.79it/s]
  1%|          | 8431/1000000 [19:16<73:33:24,  3.74it/s]
  1%|          | 8432/1000000 [19:17<71:15:18,  3.87it/s]
  1%|          | 8433/1000000 [19:17<71:20:44,  3.86it/s]
  1%|          | 8434/1000000 [19:17<71:04:51,  3.87it/s]
  1%|          | 8435/1000000 [19:17<72:02:11,  3.82it/s]
  1%|          | 8436/1000000 [19:18<71:09:07,  3.87it/s]
  1%|          | 8437/1000000 [19:18<71:14:41,  3.87it/s]
  1%|          | 8438/1000000 [19:18<71:32:05,  3.85it/s]
  1%|          | 8439/1000000 [19:18<71:33:06,  3.85it/s]
  1%|          | 8440/1000000 [19:19<72:53:00,  3.78it/s]
  1%|          | 8441/1000000 [19:19<71:35:01,  3.85it/s]
  1%|          | 8442/1000000 [19:19<70:37:40,  3.90it/s]
  1%|          | 8443/1000000 [19:19<70:44:31,  3.89it/s]
  1%|          | 8444/1000000 [19:20<70:03:45,  3.93it/s]
  1%|          | 8445/1000000 [19:20<71:31:28,  3.85it/s]
  1%|          | 8446/1000000 [19:20<71:11:07,  3.87it/s]
  1%|          | 8447/1000000 [19:21<70:40:25,  3.90it/s]
  1%|          | 8448/1000000 [19:21<70:25:55,  3.91it/s]
  1%|          | 8449/1000000 [19:21<70:38:56,  3.90it/s]
  1%|          | 8450/1000000 [19:21<68:30:52,  4.02it/s]
  1%|          | 8451/1000000 [19:22<69:17:11,  3.98it/s]
  1%|          | 8452/1000000 [19:22<70:40:50,  3.90it/s]
  1%|          | 8453/1000000 [19:22<73:07:03,  3.77it/s]
  1%|          | 8454/1000000 [19:22<72:34:38,  3.79it/s]
  1%|          | 8455/1000000 [19:23<71:03:12,  3.88it/s]
  1%|          | 8456/1000000 [19:23<70:06:56,  3.93it/s]
  1%|          | 8457/1000000 [19:23<69:08:27,  3.98it/s]
  1%|          | 8458/1000000 [19:23<70:21:26,  3.91it/s]
  1%|          | 8459/1000000 [19:24<69:26:22,  3.97it/s]
  1%|          | 8460/1000000 [19:24<69:03:18,  3.99it/s]
  1%|          | 8461/1000000 [19:24<68:32:15,  4.02it/s]
  1%|          | 8462/1000000 [19:24<70:18:45,  3.92it/s]
  1%|          | 8463/1000000 [19:25<70:51:21,  3.89it/s]
  1%|          | 8464/1000000 [19:25<69:52:55,  3.94it/s]
  1%|          | 8465/1000000 [19:25<70:46:07,  3.89it/s]
  1%|          | 8466/1000000 [19:25<70:07:20,  3.93it/s]
  1%|          | 8467/1000000 [19:26<72:39:53,  3.79it/s]
  1%|          | 8468/1000000 [19:26<72:51:25,  3.78it/s]
  1%|          | 8469/1000000 [19:26<70:29:10,  3.91it/s]
  1%|          | 8470/1000000 [19:26<71:22:45,  3.86it/s]
  1%|          | 8471/1000000 [19:27<69:21:31,  3.97it/s]
  1%|          | 8472/1000000 [19:27<70:08:03,  3.93it/s]
  1%|          | 8473/1000000 [19:27<69:19:33,  3.97it/s]
  1%|          | 8474/1000000 [19:27<71:30:06,  3.85it/s]
  1%|          | 8475/1000000 [19:28<69:04:24,  3.99it/s]
  1%|          | 8476/1000000 [19:28<69:25:19,  3.97it/s]
  1%|          | 8477/1000000 [19:28<68:52:14,  4.00it/s]
  1%|          | 8478/1000000 [19:28<71:03:30,  3.88it/s]
  1%|          | 8479/1000000 [19:29<68:55:49,  4.00it/s]
  1%|          | 8480/1000000 [19:29<69:39:08,  3.95it/s]
  1%|          | 8481/1000000 [19:29<69:54:01,  3.94it/s]
  1%|          | 8482/1000000 [19:29<70:21:46,  3.91it/s]
  1%|          | 8483/1000000 [19:30<70:05:31,  3.93it/s]
  1%|          | 8484/1000000 [19:30<70:05:50,  3.93it/s]
  1%|          | 8485/1000000 [19:30<74:04:08,  3.72it/s]
  1%|          | 8486/1000000 [19:31<77:34:16,  3.55it/s]
  1%|          | 8487/1000000 [19:31<79:55:11,  3.45it/s]
  1%|          | 8488/1000000 [19:31<76:07:50,  3.62it/s]
  1%|          | 8489/1000000 [19:31<75:22:32,  3.65it/s]
  1%|          | 8490/1000000 [19:32<75:42:01,  3.64it/s]
  1%|          | 8491/1000000 [19:32<75:13:13,  3.66it/s]
  1%|          | 8492/1000000 [19:32<74:09:29,  3.71it/s]
  1%|          | 8493/1000000 [19:32<73:57:26,  3.72it/s]
  1%|          | 8494/1000000 [19:33<74:52:20,  3.68it/s]
  1%|          | 8495/1000000 [19:33<73:43:19,  3.74it/s]
  1%|          | 8496/1000000 [19:33<75:41:44,  3.64it/s]
  1%|          | 8497/1000000 [19:34<72:08:22,  3.82it/s]
  1%|          | 8498/1000000 [19:34<73:02:40,  3.77it/s]
  1%|          | 8499/1000000 [19:34<70:52:39,  3.89it/s]
  1%|          | 8500/1000000 [19:34<71:11:26,  3.87it/s]
  1%|          | 8501/1000000 [19:35<69:55:55,  3.94it/s]
  1%|          | 8502/1000000 [19:35<70:04:41,  3.93it/s]
  1%|          | 8503/1000000 [19:35<69:51:44,  3.94it/s]
  1%|          | 8504/1000000 [19:35<71:02:01,  3.88it/s]
  1%|          | 8505/1000000 [19:36<71:52:32,  3.83it/s]
  1%|          | 8506/1000000 [19:36<71:11:19,  3.87it/s]
  1%|          | 8507/1000000 [19:36<72:59:19,  3.77it/s]
  1%|          | 8508/1000000 [19:36<70:41:29,  3.90it/s]
  1%|          | 8509/1000000 [19:37<71:02:23,  3.88it/s]
  1%|          | 8510/1000000 [19:37<71:51:32,  3.83it/s]
  1%|          | 8511/1000000 [19:37<75:25:05,  3.65it/s]
  1%|          | 8512/1000000 [19:37<74:57:32,  3.67it/s]
  1%|          | 8513/1000000 [19:38<73:11:10,  3.76it/s]
  1%|          | 8514/1000000 [19:38<72:11:53,  3.81it/s]
  1%|          | 8515/1000000 [19:38<71:41:47,  3.84it/s]
  1%|          | 8516/1000000 [19:38<72:10:41,  3.82it/s]
  1%|          | 8517/1000000 [19:39<70:33:44,  3.90it/s]
  1%|          | 8518/1000000 [19:39<70:24:57,  3.91it/s]
  1%|          | 8519/1000000 [19:39<71:23:06,  3.86it/s]
  1%|          | 8520/1000000 [19:40<72:03:15,  3.82it/s]
  1%|          | 8521/1000000 [19:40<72:42:41,  3.79it/s]
  1%|          | 8522/1000000 [19:40<73:29:43,  3.75it/s]
  1%|          | 8523/1000000 [19:40<73:05:55,  3.77it/s]
  1%|          | 8524/1000000 [19:41<75:00:54,  3.67it/s]
  1%|          | 8525/1000000 [19:41<76:45:22,  3.59it/s]
  1%|          | 8526/1000000 [19:41<77:43:22,  3.54it/s]
  1%|          | 8527/1000000 [19:41<75:37:57,  3.64it/s]
  1%|          | 8528/1000000 [19:42<76:49:09,  3.59it/s]
  1%|          | 8529/1000000 [19:42<73:52:27,  3.73it/s]
  1%|          | 8530/1000000 [19:42<74:46:43,  3.68it/s]
  1%|          | 8531/1000000 [19:43<75:00:04,  3.67it/s]
  1%|          | 8532/1000000 [19:43<74:29:04,  3.70it/s]
  1%|          | 8533/1000000 [19:43<74:03:07,  3.72it/s]
  1%|          | 8534/1000000 [19:43<75:04:24,  3.67it/s]
  1%|          | 8535/1000000 [19:44<74:10:15,  3.71it/s]
  1%|          | 8536/1000000 [19:44<73:26:01,  3.75it/s]
  1%|          | 8537/1000000 [19:44<71:55:20,  3.83it/s]
  1%|          | 8538/1000000 [19:44<70:27:11,  3.91it/s]
  1%|          | 8539/1000000 [19:45<70:20:30,  3.92it/s]
  1%|          | 8540/1000000 [19:45<72:07:17,  3.82it/s]
  1%|          | 8541/1000000 [19:45<79:12:34,  3.48it/s]
  1%|          | 8542/1000000 [19:46<78:37:09,  3.50it/s]
  1%|          | 8543/1000000 [19:46<77:22:16,  3.56it/s]
  1%|          | 8544/1000000 [19:46<76:01:30,  3.62it/s]
  1%|          | 8545/1000000 [19:46<77:14:12,  3.57it/s]
  1%|          | 8546/1000000 [19:47<78:01:13,  3.53it/s]
  1%|          | 8547/1000000 [19:47<75:27:52,  3.65it/s]
  1%|          | 8548/1000000 [19:47<73:58:30,  3.72it/s]
  1%|          | 8549/1000000 [19:47<72:49:15,  3.78it/s]
  1%|          | 8550/1000000 [19:48<73:22:27,  3.75it/s]
  1%|          | 8551/1000000 [19:48<76:00:56,  3.62it/s]
  1%|          | 8552/1000000 [19:48<75:36:06,  3.64it/s]
  1%|          | 8553/1000000 [19:49<74:47:29,  3.68it/s]
  1%|          | 8554/1000000 [19:49<74:08:22,  3.71it/s]
  1%|          | 8555/1000000 [19:49<73:14:23,  3.76it/s]
  1%|          | 8556/1000000 [19:49<72:44:52,  3.79it/s]
  1%|          | 8557/1000000 [19:50<75:05:02,  3.67it/s]
  1%|          | 8558/1000000 [19:50<72:41:25,  3.79it/s]
  1%|          | 8559/1000000 [19:50<73:11:04,  3.76it/s]
  1%|          | 8560/1000000 [19:50<73:07:57,  3.77it/s]
  1%|          | 8561/1000000 [19:51<73:42:01,  3.74it/s]
  1%|          | 8562/1000000 [19:51<72:21:18,  3.81it/s]
  1%|          | 8563/1000000 [19:51<72:48:52,  3.78it/s]
  1%|          | 8564/1000000 [19:52<80:21:15,  3.43it/s]
  1%|          | 8565/1000000 [19:52<77:05:09,  3.57it/s]
  1%|          | 8566/1000000 [19:52<79:22:57,  3.47it/s]
  1%|          | 8567/1000000 [19:52<75:56:44,  3.63it/s]
  1%|          | 8568/1000000 [19:53<74:25:26,  3.70it/s]
  1%|          | 8569/1000000 [19:53<71:39:55,  3.84it/s]
  1%|          | 8570/1000000 [19:53<73:39:20,  3.74it/s]
  1%|          | 8571/1000000 [19:53<71:18:25,  3.86it/s]
  1%|          | 8572/1000000 [19:54<71:56:37,  3.83it/s]
  1%|          | 8573/1000000 [19:54<73:52:58,  3.73it/s]
  1%|          | 8574/1000000 [19:54<73:45:55,  3.73it/s]
  1%|          | 8575/1000000 [19:54<73:57:51,  3.72it/s]
  1%|          | 8576/1000000 [19:55<73:56:07,  3.72it/s]
  1%|          | 8577/1000000 [19:55<73:40:15,  3.74it/s]
  1%|          | 8578/1000000 [19:55<72:07:04,  3.82it/s]
  1%|          | 8579/1000000 [19:55<72:39:44,  3.79it/s]
  1%|          | 8580/1000000 [19:56<71:28:22,  3.85it/s]
  1%|          | 8581/1000000 [19:56<71:05:47,  3.87it/s]
  1%|          | 8582/1000000 [19:56<72:27:29,  3.80it/s]
  1%|          | 8583/1000000 [19:57<74:18:54,  3.71it/s]
  1%|          | 8584/1000000 [19:57<72:01:46,  3.82it/s]
  1%|          | 8585/1000000 [19:57<71:52:49,  3.83it/s]
  1%|          | 8586/1000000 [19:57<69:30:30,  3.96it/s]
  1%|          | 8587/1000000 [19:58<70:05:36,  3.93it/s]
  1%|          | 8588/1000000 [19:58<68:45:42,  4.01it/s]
  1%|          | 8589/1000000 [19:58<70:16:38,  3.92it/s]
  1%|          | 8590/1000000 [19:58<71:44:19,  3.84it/s]
  1%|          | 8591/1000000 [19:59<71:35:06,  3.85it/s]
  1%|          | 8592/1000000 [19:59<69:54:55,  3.94it/s]
  1%|          | 8593/1000000 [19:59<71:55:48,  3.83it/s]
  1%|          | 8594/1000000 [19:59<71:47:22,  3.84it/s]
  1%|          | 8595/1000000 [20:00<73:56:31,  3.72it/s]
  1%|          | 8596/1000000 [20:00<71:08:08,  3.87it/s]
  1%|          | 8597/1000000 [20:00<72:11:35,  3.81it/s]
  1%|          | 8598/1000000 [20:00<70:14:12,  3.92it/s]
  1%|          | 8599/1000000 [20:01<69:25:25,  3.97it/s]
  1%|          | 8600/1000000 [20:01<72:01:48,  3.82it/s]
  1%|          | 8601/1000000 [20:01<72:57:48,  3.77it/s]
  1%|          | 8602/1000000 [20:01<72:46:44,  3.78it/s]
  1%|          | 8603/1000000 [20:02<71:20:49,  3.86it/s]
  1%|          | 8604/1000000 [20:02<72:55:19,  3.78it/s]
  1%|          | 8605/1000000 [20:02<71:56:33,  3.83it/s]
  1%|          | 8606/1000000 [20:02<69:46:46,  3.95it/s]
  1%|          | 8607/1000000 [20:03<73:47:07,  3.73it/s]
  1%|          | 8608/1000000 [20:03<72:43:23,  3.79it/s]
  1%|          | 8609/1000000 [20:03<73:02:36,  3.77it/s]
  1%|          | 8610/1000000 [20:04<74:11:53,  3.71it/s]
  1%|          | 8611/1000000 [20:04<75:21:02,  3.65it/s]
  1%|          | 8612/1000000 [20:04<73:59:05,  3.72it/s]
  1%|          | 8613/1000000 [20:04<74:08:53,  3.71it/s]
  1%|          | 8614/1000000 [20:05<75:40:34,  3.64it/s]
  1%|          | 8615/1000000 [20:05<77:47:05,  3.54it/s]
  1%|          | 8616/1000000 [20:05<78:26:29,  3.51it/s]
  1%|          | 8617/1000000 [20:05<74:59:33,  3.67it/s]
  1%|          | 8618/1000000 [20:06<72:58:44,  3.77it/s]
  1%|          | 8619/1000000 [20:06<72:03:32,  3.82it/s]
  1%|          | 8620/1000000 [20:06<71:32:53,  3.85it/s]
  1%|          | 8621/1000000 [20:07<71:41:48,  3.84it/s]
  1%|          | 8622/1000000 [20:07<70:45:36,  3.89it/s]
  1%|          | 8623/1000000 [20:07<70:31:09,  3.91it/s]
  1%|          | 8624/1000000 [20:07<72:07:31,  3.82it/s]
  1%|          | 8625/1000000 [20:08<71:10:02,  3.87it/s]
  1%|          | 8626/1000000 [20:08<70:09:47,  3.92it/s]
  1%|          | 8627/1000000 [20:08<70:50:02,  3.89it/s]
  1%|          | 8628/1000000 [20:08<69:19:25,  3.97it/s]
  1%|          | 8629/1000000 [20:09<72:45:41,  3.78it/s]
  1%|          | 8630/1000000 [20:09<72:03:33,  3.82it/s]
  1%|          | 8631/1000000 [20:09<74:37:56,  3.69it/s]
  1%|          | 8632/1000000 [20:09<75:45:51,  3.63it/s]
  1%|          | 8633/1000000 [20:10<75:32:59,  3.65it/s]
  1%|          | 8634/1000000 [20:10<73:50:23,  3.73it/s]
  1%|          | 8635/1000000 [20:10<75:56:27,  3.63it/s]
  1%|          | 8636/1000000 [20:10<74:56:30,  3.67it/s]
  1%|          | 8637/1000000 [20:11<74:07:51,  3.71it/s]
  1%|          | 8638/1000000 [20:11<73:53:05,  3.73it/s]
  1%|          | 8639/1000000 [20:11<72:43:54,  3.79it/s]
  1%|          | 8640/1000000 [20:12<71:43:22,  3.84it/s]
[truncated: 4,945,818 more chars]
