# Supplementary material for: An effective emotion tendency perception model in empathic dialogue
Source: PLoS One. 2023 Mar 10;18(3):e0282926. doi: 10.1371/journal.pone.0282926 (PMC10004494; doi:10.1371/journal.pone.0282926)
Supplement: S1 File — (ZIP) [file pone.0282926.s001.zip › code/emptest_model.py]

# -*- coding: utf-8 -*-
import logging
import argparse
from torch.nn.init import xavier_uniform_
from result import my_utils as mu
from kemp_code.common import *

torch.manual_seed(0)
torch.backends.cudnn.deterministic = True
torch.backends.cudnn.benchmark = False
np.random.seed(0)

from kemp_code.KEMP import KEMP
from kemp_code.dataloader import prepare_data_seq

def print_opts(opts):
    """Prints the values of all command-line arguments.
    """
    print('=' * 80)
    print('Opts'.center(80))
    print('-' * 80)
    for key in opts.__dict__:
        if opts.__dict__[key]:
            print('{:>30}: {:<30}'.format(key, opts.__dict__[key]).center(80))
    print('=' * 80)


def load_params():
    if (os.cpu_count() > 8):
        USE_CUDA = True
    else:
        USE_CUDA = False

    # 参数的使用方式参考 https://blog.csdn.net/tuxl_c_s_d_n/article/details/44903515
    parser = argparse.ArgumentParser()

    parser.add_argument("--dataset", type=str, default="data/kemp_dataset_preproc.json", help='processed EmpatheticDialogue dataset')
    parser.add_argument("--save_path", type=str, default="result/KEMP/", help='path to save the training files')
    parser.add_argument("--resume_path", type=str, default="result/", help='path to save the checkpoint file')
    parser.add_argument("--tokenizer_dir", type=str, default="data/", help='path to tokenization file')
    parser.add_argument("--emb_file", type=str, default='', help='path to glove embedding file')

    ## training
    parser.add_argument("--model", type=str, default="seq2seq", help='model name, [KEMP, wo_ECE, wo_EDD]')
    parser.add_argument("--use_cuda", type=bool, default=True, help='gpu is available or not')
    parser.add_argument("--cuda", action="store_true", help='use gpu or not')
    parser.add_argument('--device_id', dest='device_id', type=str, default="0", help='gpu device id')
    parser.add_argument('--eps', type=float, default=1e-9, help='arg in NoamOpt')
    parser.add_argument('--epochs', type=int, default=10000, help='training iterations')
    parser.add_argument('--check_iter', type=int, default=2000, help='validation iterations')  # 验证迭代，默认值为2000
    parser.add_argument("--noam", action="store_true", help='NoamOpt')
    parser.add_argument("--lr", type=float, default=0.0001, help='learning rate')
    parser.add_argument('--dropout', dest='dropout', type=float, default=0.2, help='dropout')
    parser.add_argument("--batch_size", type=int, default=16, help='batch size')
    parser.add_argument("--plm", action="store_true", help='use pretraining model or not')
    parser.add_argument("--use_oov_emb", action="store_true", help='')
    parser.add_argument("--pretrain_emb", action="store_true", help='use pretrained embedding (glove) or not')
    parser.add_argument("--weight_sharing", action="store_true", help='sharing params between input embedding and output proj')
    parser.add_argument("--label_smoothing", action="store_true", help='label smoothing loss')
    parser.add_argument("--universal", action="store_true", help='universal transformer')
    parser.add_argument("--act", action="store_true", help='arg in universal transformer, adaptive computation time')
    parser.add_argument("--act_loss_weight", type=float, default=0.001, help='arg in universal transformer')
    parser.add_argument("--specify_model", action="store_true", help='arg for resuming training')  # 测试用的指定模型的参数 布尔值
    parser.add_argument("--projection", action="store_true", help='arg for ？？？')  # 解决运行时的BUG


    ## testing
    parser.add_argument("--test", action="store_true", help='true for inference, false for training')
    parser.add_argument("--train_then_test", action="store_true", help='test model if the training finishes')
    parser.add_argument("--beam_search", action="store_true", help='beam decoding')
    parser.add_argument("--beam_size", type=int, default=5, help='beam size')
    parser.add_argument("--topk", type=int, default=0, help='topk sampling')
    parser.add_argument("--test_tail_name","--ttn",help='需要测试的模型的尾缀，例如model_17499_40.9617.tar 的 17499_40.9617')

    ## transformer
    parser.add_argument("--hidden_dim", type=int, default=100, help='hidden size')
    parser.add_argument("--emb_dim", type=int, default=100, help='embedding dimension')
    parser.add_argument("--hop", type=int, default=6, help='number of transformer layers')
    parser.add_argument("--heads", type=int, default=1, help='number of attention heads')
    parser.add_argument("--depth", type=int, default=40, help='size of last dimension of keys/values. Must be divisible by number of heads')
    parser.add_argument("--filter", type=int, default=50, help='hidden size of the middle layer in FFN.')
    parser.add_argument("--project", action="store_true", help='project the input of decoder from embedding dimension to hidden dimension')
    parser.add_argument("--concept_num", type=int, default=1, help='the maximum number of external concepts injection for a word.')
#######
    parser.add_argument("--total_concept_num", type=int, default=10, help='the maximum number of external concepts injection for a sentence.')
    parser.add_argument("--max_seq_length", type=int, default=1000, help='max sequence length (required for timing signal)')
    parser.add_argument("--pointer_gen", action="store_true", help='copy mechanism')
    parser.add_argument("--attn_loss", action="store_true", help="emotional attention loss")
    parser.add_argument("--emotion_feature", action="store_true", help="emotional feature")

    parser.add_argument("--model_name", type=str, default="d")  # 存储的模型名字
    parser.add_argument("--share_nums", type=int, default=6, help='number of attention heads')  # 共享几层
    parser.add_argument("--model_nums", type=int, default=1, help='number of attention heads')  # 选前几个模型
    parser.add_argument("--model_all", type=bool, default=False)#是否全查
    args = parser.parse_args()
    # print_opts(args)

    args.emb_file = args.emb_file or "data/glove.6B.{}d.txt".format(str(args.emb_dim))
    # 如果test=true，那么不执行，否则test=fasle，就将保存路径复制给save_path_dataset
    if (not args.test):
        args.save_path_dataset = args.save_path

    logging.basicConfig(level=logging.INFO, format='%(asctime)s %(message)s',
                        datefmt='%m-%d %H:%M')  # ,filename='save/logs/{}.log'.format(str(name)))
    args.collect_stats = False

#设置基本的标记位
    args.UNK_idx = 0
    args.PAD_idx = 1
    args.EOS_idx = 2  #一句话结束的标记
    args.SOS_idx = 3
    args.USR_idx = 4  # speak state  说话者
    args.SYS_idx = 5  # listener state  倾听者
    args.KG_idx = 6  # concept state
    args.CLS_idx = 7  #一个对话历史开始的标记
    args.SEP_idx = 8
    args.device = torch.device("cuda" if torch.cuda.is_available() else "cpu")
    args.USE_CUDA = USE_CUDA
    return args

args = load_params()

os.environ["CUDA_VISOBLE_DEVICES"] = args.device_id
os.environ["CUDA_LAUNCH_BLOCKING"] = "1"
if torch.cuda.is_available():
    torch.cuda.set_device(int(args.device_id))


if __name__ == '__main__':
    args = load_params()
    print_file = None

    data_loader_tra, data_loader_val, data_loader_tst, vocab, program_number = prepare_data_seq(args, batch_size=args.batch_size)
    print('-----finish loading data--------')

    # 从这里开始训练模型
    model = KEMP(args, vocab, decoder_number=program_number,share_nums=args.share_nums)

    # 模型的保存路径，如果不存在那么自动创建文件夹
    model_save_path = os.path.join(args.save_path, 'result')


    for n, p in model.named_parameters():
        if p.dim() > 1 and (n != "embedding.lut.weight" and args.pretrain_emb):
            xavier_uniform_(p)

    print("TESTING !!!", file=print_file)
    model = model.to(args.device)
    # 手动加载模型
    # TO DO
    model = model.eval()

    #批量训练的模型尾缀名：
    tail_name_lists = [
#"13399_41.2629_0.4228",
#"17199_40.8516_0.4214",
#"17599_40.8347_0.4228",
#"19999_40.8007_0.4106",
#"20199_40.8893_0.4190",
#"22399_40.6738_0.4175",
#"24799_40.9104_0.4190",
#"24999_40.7737_0.4161",
#"25199_40.8060_0.4145",

#"19399_40.5516_0.4252",
#"19599_40.5996_0.4270",
#"19999_40.6820_0.4262",
#"20599_40.9338_0.4221",
#"21399_40.7959_0.4156",
#"21999_40.7283_0.4301",
#"22399_40.6160_0.4230",
#"22599_40.6089_0.4257",

# "22999_40.8902_0.4219",
# "23799_40.6147_0.4209",
# "23999_40.9597_0.4169",
# "24199_40.8697_0.4152",
# "24599_40.8002_0.4207",
# "24799_40.7264_0.4157",
# "24999_40.4820_0.4148",
# "25199_40.7112_0.4221",
#"25399_40.8309_0.4217",

#    pre_v1
# "22799_40.7751_0.4153",
# "22599_39.5349_0.4244",
# "22399_39.5734_0.4258",
# "22199_39.7397_0.4334",
# "21999_39.9750_0.4216",
# "21199_40.4300_0.4261",
# "20399_40.1774_0.4341",
# "20599_39.8831_0.4359",
# "20799_40.8565_0.4243",
# "19999_38.4710_0.4326",

#v1
# "v1_24_15_6",
# "v1_24_15_23",
# "v1_24_14_8",
# "v1_24_14_50",
# "v1_24_14_48",
# "v1_24_14_45",
# "v1_24_14_44",
# "v1_24_14_30",
# "v1_24_14_21",
# "v1_24_14_40"

#v3
# "v3_25_22_6",
# "v3_25_22_4",
# "v3_25_22_21",
# "v3_25_22_2",
# "v3_25_22_17",
# "v3_25_22_14",
# "v3_25_22_10"

#v2
# "v2_25_13_5",
# "v2_25_13_2",
# "v2_25_12_8",
# "v2_25_12_58",
# "v2_25_12_47",
# "v2_25_12_4",

#fuse_1_again
"fuse_1_22799_6_2_12",
"fuse_1_22599_6_2_10",
"fuse_1_22399_6_2_8",
"fuse_1_22199_6_2_6",
"fuse_1_21799_6_2_3",
"fuse_1_21599_6_2_1",
"fuse_1_21399_6_1_59",


]  # concept=1
    file_path = args.save_path + "result"
    if args.model_name != "d":
        tail_name_lists = mu.get_file_list_by_name(file_path=file_path, model_nums=args.model_nums, model_name=args.model_name,behind_path=".tar",model_all = args.model_all)
    for test_tail_name in tail_name_lists:
        eval_file = open("result/KEMP-ysy/test/model_" + test_tail_name + '_test.txt', 'w')
        print("TESTING !!! "+test_tail_name, file=print_file)
        # save_path =  result/KEMP/
        # model_save_path = result/KEMP/result  就是检查点保存的位置
        checkpoint = torch.load(os.path.join(model_save_path, "model_"+test_tail_name+".tar"),
                                map_location=lambda storage, location: storage)
        weights_best = checkpoint['model']
        model.load_state_dict({name: weights_best[name] for name in weights_best})

        model.eval() # 模型进入评估阶段
        output_name = "model_"+test_tail_name+"_" #输出output文件的名字
        loss_test, ppl_test, bce_test, acc_test = evaluate(args, model, data_loader_tst, ty="test", max_dec_step=30, print_file=eval_file,output_name=output_name)

        print("loss_test:{}, ppl_test:{}, bce_test:{}, acc_test:{}".format(loss_test, ppl_test, bce_test, acc_test))

        #最后 模型输出，训练结束
        print("testModel: ", "model_"+test_tail_name, "End .", file=print_file)
        # 如果有指定模型进行测试的话


        # 没有指定模型，那就默认是原来的模型保存路径

        file_summary = os.path.join(model_save_path,"model_"+test_tail_name+"_"+'summary.txt')
        ####################333
        print("模型的测试结果保存到：{},名为：model_{}_summary.txt".format(model_save_path,test_tail_name))
        #######################

        # 最后的最后，将模型的测试结果写入文件中
        with open(file_summary, 'w') as the_file:
            the_file.write("EVAL\tLoss\tPPL\tAccuracy\n")
            the_file.write(
                "{}\t{:.4f}\t{:.4f}\t{:.4f}".format("test", loss_test, ppl_test, acc_test))
