# Supplementary material for: An effective emotion tendency perception model in empathic dialogue
Source: PLoS One. 2023 Mar 10;18(3):e0282926. doi: 10.1371/journal.pone.0282926 (PMC10004494; doi:10.1371/journal.pone.0282926)
Supplement: S1 File — (ZIP) [file pone.0282926.s001.zip › code/kemp_code/common.py]

import numpy as np
import pickle
import re
import os
import math
import pdb
import torch
import torch.nn as nn
from tqdm import tqdm
import nltk
import collections
import torch.nn.functional as F
from nltk.translate.bleu_score import sentence_bleu
from nltk.translate.bleu_score import SmoothingFunction


class Beam():
    ''' Beam search '''

    def __init__(self, args, size, device=False):
        self.args = args
        self.size = size
        self._done = False

        # The score for each translation on the beam.
        self.scores = torch.zeros((size,), dtype=torch.float, device=args.device)
        self.all_scores = []

        # The backpointers at each time-step.
        self.prev_ks = []

        # The outputs at each time-step.
        self.next_ys = [torch.full((size,), args.PAD_idx, dtype=torch.long, device=args.device)]
        self.next_ys[0][0] = args.SOS_idx

    def get_current_state(self):
        "Get the outputs for the current timestep."
        return self.get_tentative_hypothesis()

    def get_current_origin(self):
        "Get the backpointers for the current timestep."
        return self.prev_ks[-1]

    @property
    def done(self):
        return self._done

    def advance(self, word_prob):
        "Update beam status and check if finished or not."
        num_words = word_prob.size(1)

        # Sum the previous scores.
        if len(self.prev_ks) > 0:
            beam_lk = word_prob + self.scores.unsqueeze(1).expand_as(word_prob)
        else:
            beam_lk = word_prob[0]

        flat_beam_lk = beam_lk.view(-1)

        best_scores, best_scores_id = flat_beam_lk.topk(self.size, 0, True, True) # 1st sort
        best_scores, best_scores_id = flat_beam_lk.topk(self.size, 0, True, True) # 2nd sort

        self.all_scores.append(self.scores)
        self.scores = best_scores

        # bestScoresId is flattened as a (beam x word) array,
        # so we need to calculate which word and beam each score came from
        prev_k = best_scores_id / num_words
        self.prev_ks.append(prev_k)
        self.next_ys.append(best_scores_id - prev_k * num_words)

        # End condition is when top-of-beam is EOS.
        if self.next_ys[-1][0].item() == self.args.EOS_idx:
            self._done = True
            self.all_scores.append(self.scores)

        return self._done

    def sort_scores(self):
        "Sort the scores."
        return torch.sort(self.scores, 0, True)

    def get_the_best_score_and_idx(self):
        "Get the score of the best in the beam."
        scores, ids = self.sort_scores()
        return scores[1], ids[1]

    def get_tentative_hypothesis(self):
        "Get the decoded sequence for the current timestep."

        if len(self.next_ys) == 1:
            dec_seq = self.next_ys[0].unsqueeze(1)
        else:
            _, keys = self.sort_scores()
            hyps = [self.get_hypothesis(k) for k in keys]
            hyps = [[self.args.SOS_idx] + h for h in hyps]
            dec_seq = torch.LongTensor(hyps)

        return dec_seq

    def get_hypothesis(self, k):
        """ Walk back to construct the full hypothesis. """
        hyp = []
        for j in range(len(self.prev_ks) - 1, -1, -1):
            hyp.append(self.next_ys[j+1][k])
            k = self.prev_ks[j][k]

        return list(map(lambda x: x.item(), hyp[::-1]))


class Translator(object):
    ''' Load with trained model and handle the beam search '''

    def __init__(self, args, model, lang):
        self.args = args
        self.model = model
        self.lang = lang
        self.vocab_size = lang.n_words
        self.beam_size = args.beam_size
        self.device = torch.device('cuda' if args.USE_CUDA else 'cpu')

    def beam_search(self, batch, max_dec_step):
        ''' Translation work in one batch '''

        def get_inst_idx_to_tensor_position_map(inst_idx_list):
            ''' Indicate the position of an instance in a tensor. '''
            return {inst_idx: tensor_position for tensor_position, inst_idx in enumerate(inst_idx_list)}

        def collect_active_part(beamed_tensor, curr_active_inst_idx, n_prev_active_inst, n_bm):
            ''' Collect tensor parts associated to active instances. '''

            _, *d_hs = beamed_tensor.size()
            n_curr_active_inst = len(curr_active_inst_idx)
            new_shape = (n_curr_active_inst * n_bm, *d_hs)

            beamed_tensor = beamed_tensor.view(n_prev_active_inst, -1)
            beamed_tensor = beamed_tensor.index_select(0, curr_active_inst_idx)
            beamed_tensor = beamed_tensor.view(*new_shape)

            return beamed_tensor

        def collate_active_info(src_seq, encoder_db, src_enc, inst_idx_to_position_map, active_inst_idx_list):
            # Sentences which are still active are collected,
            # so the decoder will not run on completed sentences.
            n_prev_active_inst = len(inst_idx_to_position_map)
            active_inst_idx = [inst_idx_to_position_map[k] for k in active_inst_idx_list]
            active_inst_idx = torch.LongTensor(active_inst_idx).to(self.device)

            active_src_seq = collect_active_part(src_seq, active_inst_idx, n_prev_active_inst, n_bm)
            active_src_enc = collect_active_part(src_enc, active_inst_idx, n_prev_active_inst, n_bm)

            active_encoder_db = None

            active_inst_idx_to_position_map = get_inst_idx_to_tensor_position_map(active_inst_idx_list)

            return active_src_seq, active_encoder_db, active_src_enc, active_inst_idx_to_position_map

        def beam_decode_step(inst_dec_beams, len_dec_seq, src_seq, enc_output, inst_idx_to_position_map, n_bm,
                             enc_batch_extend_vocab, extra_zeros, mask_src, encoder_db, mask_transformer_db,
                             DB_ext_vocab_batch):
            ''' Decode and update beam status, and then return active beam idx '''

            def prepare_beam_dec_seq(inst_dec_beams, len_dec_seq):
                dec_partial_seq = [b.get_current_state() for b in inst_dec_beams if not b.done]
                dec_partial_seq = torch.stack(dec_partial_seq).to(self.device)
                dec_partial_seq = dec_partial_seq.view(-1, len_dec_seq)
                return dec_partial_seq

            def prepare_beam_dec_pos(len_dec_seq, n_active_inst, n_bm):
                dec_partial_pos = torch.arange(1, len_dec_seq + 1, dtype=torch.long, device=self.device)
                dec_partial_pos = dec_partial_pos.unsqueeze(0).repeat(n_active_inst * n_bm, 1)
                return dec_partial_pos

            def predict_word(dec_seq, dec_pos, src_seq, enc_output, n_active_inst, n_bm, enc_batch_extend_vocab,
                             extra_zeros, mask_src, encoder_db, mask_transformer_db, DB_ext_vocab_batch):
                ## masking
                mask_trg = dec_seq.data.eq(self.args.PAD_idx).unsqueeze(1)
                mask_src = torch.cat([mask_src[0].unsqueeze(0)] * mask_trg.size(0), 0)
                dec_output, attn_dist = self.model.decoder(self.model.embedding(dec_seq), enc_output,
                                                           (mask_src, mask_trg))

                db_dist = None

                prob = self.model.generator(dec_output, attn_dist, enc_batch_extend_vocab, extra_zeros, 1, True,
                                            attn_dist_db=db_dist)
                # prob = F.log_softmax(prob,dim=-1) #fix the name later
                word_prob = prob[:, -1]
                word_prob = word_prob.view(n_active_inst, n_bm, -1)
                return word_prob

            def collect_active_inst_idx_list(inst_beams, word_prob, inst_idx_to_position_map):
                active_inst_idx_list = []
                for inst_idx, inst_position in inst_idx_to_position_map.items():
                    is_inst_complete = inst_beams[inst_idx].advance(word_prob[inst_position])
                    if not is_inst_complete:
                        active_inst_idx_list += [inst_idx]
                return active_inst_idx_list

            n_active_inst = len(inst_idx_to_position_map)

            dec_seq = prepare_beam_dec_seq(inst_dec_beams, len_dec_seq)
            dec_pos = prepare_beam_dec_pos(len_dec_seq, n_active_inst, n_bm)
            word_prob = predict_word(dec_seq, dec_pos, src_seq, enc_output, n_active_inst, n_bm, enc_batch_extend_vocab,
                                     extra_zeros, mask_src, encoder_db, mask_transformer_db, DB_ext_vocab_batch)

            # Update the beam with predicted word prob information and collect incomplete instances
            active_inst_idx_list = collect_active_inst_idx_list(inst_dec_beams, word_prob, inst_idx_to_position_map)

            return active_inst_idx_list

        def collect_hypothesis_and_scores(inst_dec_beams, n_best):
            all_hyp, all_scores = [], []
            for inst_idx in range(len(inst_dec_beams)):
                scores, tail_idxs = inst_dec_beams[inst_idx].sort_scores()
                all_scores += [scores[:n_best]]

                hyps = [inst_dec_beams[inst_idx].get_hypothesis(i) for i in tail_idxs[:n_best]]
                all_hyp += [hyps]
            return all_hyp, all_scores

        with torch.no_grad():
            # -- Encode
            context_input = batch["context_batch"]  # (bsz, max_context_len)
            concept_input = batch["concept_batch"]  # (bsz, max_concept_len)

            ## Embedding
            semantic_embed = self.model.embedding(context_input)  # (bsz, max_context_len, emb_dim)
            concept_semantic_embed = self.model.embedding(concept_input)  # (bsz, max_concept_len, emb_dim)

            # Knowledge Update
            concept_context = self.model.concept_graph(semantic_embed, concept_semantic_embed,
                                                 batch["adjacency_mask_batch"])  # (bsz, context+concept, emb_dim)

            # Encode
            concept_context = concept_context.transpose(0, 1)
            concept_context_mask = torch.cat((batch["mask_context"], batch["mask_concept"]), dim=1)
            concept_context_mask = concept_context_mask.transpose(0, 1)
            context_resp = self.model.encoder(concept_context,
                                        concept_context_mask)  # (context_len+concept_len, bsz, emb_dim)

            # Identify
            ROOT_resp = context_resp[0, :, :]  # (bsz, emb_dim)
            emotion_logit = self.model.identify(ROOT_resp)  # (bsz, emotion_num)

            encoder_db = None
            mask_transformer_db = None
            DB_ext_vocab_batch = None

            # -- Repeat data for beam search
            n_bm = self.beam_size  # 5
            len_s, n_inst, d_h = context_resp.size()  # (src_len, bsz, emb_dim)
            # src_seq = enc_batch.repeat(1, n_bm).view(n_inst * n_bm, len_s)
            src_enc = context_resp.repeat(1, n_bm, 1).view(n_inst * n_bm, len_s, d_h)


            # -- Prepare beams
            inst_dec_beams = [Beam(n_bm, device=self.device) for _ in range(n_inst)]

            # -- Bookkeeping for active or not
            active_inst_idx_list = list(range(n_inst))
            inst_idx_to_position_map = get_inst_idx_to_tensor_position_map(active_inst_idx_list)

            # -- Decode
            for len_dec_seq in range(1, max_dec_step + 1):

                active_inst_idx_list = beam_decode_step(inst_dec_beams, len_dec_seq, src_seq, src_enc,
                                                        inst_idx_to_position_map, n_bm, None,
                                                        None, None, encoder_db, mask_transformer_db,
                                                        DB_ext_vocab_batch)

                if not active_inst_idx_list:
                    break  # all instances have finished their path to <EOS>

                src_seq, encoder_db, src_enc, inst_idx_to_position_map = collate_active_info(src_seq, encoder_db,
                                                                                             src_enc,
                                                                                             inst_idx_to_position_map,
                                                                                             active_inst_idx_list)

        batch_hyp, batch_scores = collect_hypothesis_and_scores(inst_dec_beams, 1)

        ret_sentences = []
        for d in batch_hyp:
            ret_sentences.append(' '.join([self.model.vocab.index2word[idx] for idx in d[0]]).replace('EOS', ''))

        return ret_sentences  # , batch_scores


def print_custum(emotion, dial, concept, ref, hyp_g, hyp_b):
    print("Emotion:{}".format(emotion))
    print("Context:{}".format(dial))
    print("Concept:{}".format(concept))
    print("Beam: {}".format(hyp_b))
    print("Greedy:{}".format(hyp_g))
    print("Ref:{}".format(ref))
    print("----------------------------------------------------------------------")
    print("----------------------------------------------------------------------")


def sequence_mask(args, sequence_length, max_len=None):
    if max_len is None:
        max_len = sequence_length.data.max()
    batch_size = sequence_length.size(0)
    seq_range = torch.arange(0, max_len).long()
    seq_range_expand = seq_range.unsqueeze(0).expand(batch_size, max_len)
    seq_range_expand = seq_range_expand
    if sequence_length.is_cuda:
        seq_range_expand = seq_range_expand.to(args.device)
    seq_length_expand = (sequence_length.unsqueeze(1)
                        .expand_as(seq_range_expand))
    return seq_range_expand < seq_length_expand


def distinctEval(preds):
    response_ugm = set([])
    response_bgm = set([])
    response_len = sum([len(p) for p in preds])  

    for path in preds:
        for u in path:
            response_ugm.add(u)
        for b in list(nltk.bigrams(path)):  
            response_bgm.add(b)
    response_len_ave = response_len/len(preds)
    distinctOne = len(response_ugm)/response_len
    distinctTwo = len(response_bgm)/response_len
    return distinctOne, distinctTwo, response_len_ave


def get_dist(res):
    unigrams = []
    bigrams = []
    avg_len = 0.
    ma_dist1, ma_dist2 = 0., 0.
    for q, r in res.items():
        ugs = r
        bgs = []
        i = 0
        while i < len(ugs) - 1:
            bgs.append(ugs[i] + ugs[i + 1])
            i += 1
        unigrams += ugs
        bigrams += bgs
        ma_dist1 += len(set(ugs)) / (float)(len(ugs) + 1e-16)
        ma_dist2 += len(set(bgs)) / (float)(len(bgs) + 1e-16)
        avg_len += len(ugs)
    n = len(res)
    ma_dist1 /= n
    ma_dist2 /= n
    mi_dist1 = len(set(unigrams)) / (float)(len(unigrams))
    mi_dist2 = len(set(bigrams)) / (float)(len(bigrams))
    avg_len /= n
    return ma_dist1, ma_dist2, mi_dist1, mi_dist2, avg_len


def _get_ngrams(segment, max_order):
    """Extracts all n-grams upto a given maximum order from an input segment.

    Args:
      segment: text segment from which n-grams will be extracted.
      max_order: maximum length in tokens of the n-grams returned by this
          methods.

    Returns:
      The Counter containing all n-grams upto max_order in segment
      with a count of how many times each n-gram occurred.
    """
    ngram_counts = collections.Counter()
    for order in range(1, max_order + 1):
        for i in range(0, len(segment) - order + 1):
            ngram = tuple(segment[i:i + order])
            ngram_counts[ngram] += 1
    return ngram_counts


def compute_bleu(reference_corpus, translation_corpus, max_order=4, smooth=False):
    """Computes BLEU score of translated segments against one or more references.

    Args:
      reference_corpus: list of lists of references for each translation. Each
          reference should be tokenized into a list of tokens.
      translation_corpus: list of translations to score. Each translation
          should be tokenized into a list of tokens.
      max_order: Maximum n-gram order to use when computing BLEU score.
      smooth: Whether or not to apply Lin et al. 2004 smoothing.

    Returns:
      3-Tuple with the BLEU score, n-gram precisions, geometric mean of n-gram
      precisions and brevity penalty.
    """
    matches_by_order = [0] * max_order
    possible_matches_by_order = [0] * max_order
    reference_length = 0
    translation_length = 0
    for (references, translation) in zip(reference_corpus,
                                         translation_corpus):
        reference_length += min(len(r) for r in references)
        translation_length += len(translation)

        merged_ref_ngram_counts = collections.Counter()
        for reference in references:
            merged_ref_ngram_counts |= _get_ngrams(reference, max_order)
        translation_ngram_counts = _get_ngrams(translation, max_order)
        overlap = translation_ngram_counts & merged_ref_ngram_counts
        for ngram in overlap:
            matches_by_order[len(ngram) - 1] += overlap[ngram]
        for order in range(1, max_order + 1):
            possible_matches = len(translation) - order + 1
            if possible_matches > 0:
                possible_matches_by_order[order - 1] += possible_matches

    precisions = [0] * max_order
    for i in range(0, max_order):
        if smooth:
            precisions[i] = ((matches_by_order[i] + 1.) /
                             (possible_matches_by_order[i] + 1.))
        else:
            if possible_matches_by_order[i] > 0:
                precisions[i] = (float(matches_by_order[i]) /
                                 possible_matches_by_order[i])
            else:
                precisions[i] = 0.0

    if min(precisions) > 0:
        p_log_sum = sum((1. / max_order) * math.log(p) for p in precisions)
        geo_mean = math.exp(p_log_sum)
    else:
        geo_mean = 0

    ratio = float(translation_length) / reference_length

    if ratio > 1.0:
        bp = 1.
    else:
        bp = math.exp(1 - 1. / (ratio + 1e-16))

    bleu = geo_mean * bp

    return (bleu, precisions, bp, ratio, translation_length, reference_length)


def get_bleu(res, gdn):
    assert len(res) == len(gdn)

    ma_bleu = 0.
    ma_bleu1 = 0.
    ma_bleu2 = 0.
    ma_bleu3 = 0.
    ma_bleu4 = 0.
    ref_lst = []
    hyp_lst = []
    for q, r in res.items():
        references = gdn[q]
        hypothesis = r
        ref_lst.append(references)
        hyp_lst.append(hypothesis)
        bleu, precisions, _, _, _, _ = compute_bleu([references], [hypothesis], smooth=False)
        ma_bleu += bleu
        ma_bleu1 += precisions[0]
        ma_bleu2 += precisions[1]
        ma_bleu3 += precisions[2]
        ma_bleu4 += precisions[3]
    n = len(res)
    ma_bleu /= n
    ma_bleu1 /= n
    ma_bleu2 /= n
    ma_bleu3 /= n
    ma_bleu4 /= n

    mi_bleu, precisions, _, _, _, _ = compute_bleu(ref_lst, hyp_lst, smooth=False)
    mi_bleu1, mi_bleu2, mi_bleu3, mi_bleu4 = precisions[0], precisions[1], precisions[2], precisions[3]
    return ma_bleu, ma_bleu1, ma_bleu2, ma_bleu3, ma_bleu4, \
           mi_bleu, mi_bleu1, mi_bleu2, mi_bleu3, mi_bleu4


def evaluate(args, model, data, ty='valid', max_dec_step=30, print_file=None,output_name=""):
    # 这里保存的是测试的时候，模型的输出（上下文、情感标签、机器人输出、参考输出 ），可以用于评测dist-1，dist-2
    pred_save_path = os.path.join(args.save_path, 'prediction')
    if os.path.exists(pred_save_path) is False:
        os.makedirs(pred_save_path)
    outputs = open(os.path.join(pred_save_path, output_name+'output.txt'), 'w', encoding='utf-8')
    model = model.eval()
    model = model.to(args.device)
    model.__id__logger = 0
    ref, hyp_g, hyp_b, hyp_t = [], [], [], []
    if ty == "test":
        print("testing generation:", file=print_file)
    l = []
    p = []
    bce = []
    acc = []
    res = {}
    gdn = {}
    itr = 0
    pbar = tqdm(enumerate(data), total=len(data))
    for j, batch in pbar:
        loss, ppl, bce_prog, acc_prog = model.train_one_batch(batch, 0, train=False)
        l.append(loss)
        p.append(ppl)
        bce.append(bce_prog)
        acc.append(acc_prog)
        if ty == "test":
            sent_g = model.decoder_greedy(batch, max_dec_step=max_dec_step)  # sentences list, each sentence is a string.
            for i, greedy_sent in enumerate(sent_g):
                rf = " ".join(batch["target_txt"][i])
                hyp_g.append(greedy_sent)
                ref.append(rf)
                res[itr] = greedy_sent.split()
                gdn[itr] = batch["target_txt"][i]  # targets.split()
                itr += 1
                print_custum(emotion=batch["emotion_txt"][i],
                             dial=[" ".join(s) for s in batch['context_txt'][i]],
                             concept=str(batch['concept_txt'][i]),
                             ref=rf,
                             hyp_g=greedy_sent,
                             hyp_b=[])
                outputs.write("Emotion:{} \n".format(batch["emotion_txt"][i]))
                outputs.write("Context:{} \n".format(
                    [" ".join(s) for s in batch['context_txt'][i]]))
                outputs.write("Concept:{} \n".format(batch["concept_txt"]))
                outputs.write("Pred:{} \n".format(greedy_sent))
                outputs.write("Ref:{} \n".format(rf))

        pbar.set_description("loss:{:.4f} ppl:{:.1f}".format(np.mean(l), math.exp(np.mean(l))))

    loss = np.mean(l)
    ppl = np.mean(p)
    bce = np.mean(bce)
    acc = np.mean(acc)

    if ty == "test":
        ma_dist1, ma_dist2, mi_dist1, mi_dist2, avg_len = get_dist(res)  # ma_dist1, ma_dist2, mi_dist1, mi_dist2, avg_len
        ma_bleu, ma_bleu1, ma_bleu2, ma_bleu3, ma_bleu4, \
        mi_bleu, mi_bleu1, mi_bleu2, mi_bleu3, mi_bleu4 = get_bleu(res, gdn)

    print("EVAL\tLoss\tPPL\tAccuracy", file=print_file)
    print(
        "{}\t{:.4f}\t{:.4f}\t{:.4f}".format(ty, loss, math.exp(loss), acc), file=print_file)

    if ty == "test":
        print("ma_dist1\tma_dist2\tmi_dist1\tmi_dist2\tavg_len", file=print_file)
        print(
            "{:.4f}\t{:.4f}\t{:.4f}\t{:.4f}\t{:.4f}".format(ma_dist1, ma_dist2, mi_dist1, mi_dist2, avg_len),
            file=print_file)
        print("ma_bleu\tma_bleu1\tma_bleu2\tma_bleu3\tma_bleu4", file=print_file)
        print(
            "{:.4f}\t{:.4f}\t{:.4f}\t{:.4f}\t{:.4f}".format(ma_bleu, ma_bleu1, ma_bleu2, ma_bleu3, ma_bleu4), file=print_file)

        print("mi_bleu\tmi_bleu1\tmi_bleu2\tmi_bleu3\tmi_bleu4", file=print_file)
        print(
            "{:.4f}\t{:.4f}\t{:.4f}\t{:.4f}\t{:.4f}".format(mi_bleu, mi_bleu1, mi_bleu2, mi_bleu3, mi_bleu4), file=print_file)

    return loss, math.exp(loss), bce, acc

def count_parameters(model):
    return sum(p.numel() for p in model.parameters() if p.requires_grad)

class LabelSmoothing(nn.Module):
    "Implement label smoothing."

    def __init__(self, size, padding_idx, smoothing=0.0):
        super(LabelSmoothing, self).__init__()
        self.criterion = nn.KLDivLoss(reduction='sum')
        self.padding_idx = padding_idx
        self.confidence = 1.0 - smoothing
        self.smoothing = smoothing
        self.size = size
        self.true_dist = None

    def forward(self, x, target):
        assert x.size(1) == self.size
        true_dist = x.data.clone()
        true_dist.fill_(self.smoothing / (self.size - 2))
        true_dist.scatter_(1, target.data.unsqueeze(1), self.confidence)
        true_dist[:, self.padding_idx] = 0
        mask = torch.nonzero(target.data == self.padding_idx)
        if mask.size()[0] > 0:
            true_dist.index_fill_(0, mask.squeeze(), 0.0)
        self.true_dist = true_dist
        return self.criterion(x, true_dist)


def gleu(x):
    cdf = 0.5 * (1.0 + torch.erf(x / math.sqrt(2.0)))
    return cdf*x

def make_infinite(dataloader):
    while True:
        for x in dataloader:
            yield x

class Embeddings(nn.Module):
    def __init__(self,vocab, d_model, padding_idx=None):
        super(Embeddings, self).__init__()
        self.lut = nn.Embedding(vocab, d_model, padding_idx=padding_idx)
        self.d_model = d_model

    def forward(self, x):
        return self.lut(x) * math.sqrt(self.d_model)

def gen_embeddings(args, n_words, word2index):
    """
        Generate an initial embedding matrix for `word_dict`.
        If an embedding file is not given or a word is not in the embedding file,
        a randomly initialized vector will be used.
    """
    embeddings = np.random.randn(n_words, args.emb_dim) * 0.01
    print('Embeddings: %d x %d' % (n_words, args.emb_dim))
    if args.emb_file is not None:
        print('Loading embedding file: %s' % args.emb_file)
        pre_trained = 0
        for line in open(args.emb_file).readlines():
            sp = line.split()
            if(len(sp) == args.emb_dim + 1):
                if sp[0] in word2index:
                    pre_trained += 1
                    embeddings[word2index[sp[0]]] = [float(x) for x in sp[1:]]
            else:
                print(sp[0])
        print('Pre-trained: %d (%.2f%%)' % (pre_trained, pre_trained * 100.0 / n_words))
    return embeddings

def share_embedding(args, n_words, word2index, pretrain=True):
    embedding = Embeddings(n_words, args.emb_dim, padding_idx=args.PAD_idx)
    if pretrain:
        pre_embedding = gen_embeddings(args, n_words, word2index)
        embedding.lut.weight.data.copy_(torch.FloatTensor(pre_embedding))
        embedding.lut.weight.data.requires_grad = True
    return embedding

class NoamOpt:
    "Optim wrapper that implements rate."

    def __init__(self, model_size, factor, warmup, optimizer):
        self.optimizer = optimizer
        self._step = 0
        self.warmup = warmup
        self.factor = factor
        self.model_size = model_size
        self._rate = 0

    def state_dict(self):
        return self.optimizer.state_dict()

    def step(self):
        "Update parameters and rate"
        self._step += 1
        rate = self.rate()
        for p in self.optimizer.param_groups:
            p['lr'] = rate
        self._rate = rate
        self.optimizer.step()

    def rate(self, step=None):
        "Implement `lrate` above"
        if step is None:
            step = self._step
        return self.factor * \
               (self.model_size ** (-0.5) *
                min(step ** (-0.5), step * self.warmup ** (-1.5)))

def wordlist2oov(args, src_words):
    ids = []   # store vocab ids and oov ids
    oovs = []  # store oov word in the src
    for w in src_words:
        if w in args.w2id:
            i = args.w2id[w]
            ids.append(i)
        else:  # If w is OOV
            if w not in oovs:  # Add to list of OOVs
                oovs.append(w)
            oov_num = oovs.index(w)  # This is 0 for the first article OOV, 1 for the second article OOV...
            ids.append(args.vocab_size + oov_num)  # This is e.g. 50000 for the first article OOV, 50001 for the second...
    return ids, oovs
