# Supplementary material for: An effective emotion tendency perception model in empathic dialogue
Source: PLoS One. 2023 Mar 10;18(3):e0282926. doi: 10.1371/journal.pone.0282926 (PMC10004494; doi:10.1371/journal.pone.0282926)
Supplement: S1 File — (ZIP) [file pone.0282926.s001.zip › code/kemp_code/common_layer.py]

import torch
import torch.nn as nn
import torch.nn.functional as F
from torch.autograd import Variable
import torch.nn.init as I
import numpy as np
import math
import os
import pdb


import pprint
from tqdm import tqdm
pp = pprint.PrettyPrinter(indent=1)
import numpy as np


torch.manual_seed(0)
torch.backends.cudnn.deterministic = True
torch.backends.cudnn.benchmark = False
np.random.seed(0)

class EncoderLayer(nn.Module):
    """
    Represents one Encoder layer of the Transformer Encoder
    Refer Fig. 1 in https://arxiv.org/pdf/1706.03762.pdf
    NOTE: The layer normalization step has been moved to the input as per latest version of T2T
    """

    def __init__(self, hidden_size, total_key_depth, total_value_depth, filter_size, num_heads,
                 bias_mask=None, layer_dropout=0.0, attention_dropout=0.0, relu_dropout=0.0):
        """
        Parameters:
            hidden_size: Hidden size
            total_key_depth: Size of last dimension of keys. Must be divisible by num_head
            total_value_depth: Size of last dimension of values. Must be divisible by num_head
            output_depth: Size last dimension of the final output
            filter_size: Hidden size of the middle layer in FFN
            num_heads: Number of attention heads
            bias_mask: Masking tensor to prevent connections to future elements
            layer_dropout: Dropout for this layer
            attention_dropout: Dropout probability after attention (Should be non-zero only during training)
            relu_dropout: Dropout probability after relu in FFN (Should be non-zero only during training)
        """

        super(EncoderLayer, self).__init__()

        self.multi_head_attention = MultiHeadAttention(hidden_size, total_key_depth, total_value_depth,
                                                       hidden_size, num_heads, bias_mask, attention_dropout)

        self.positionwise_feed_forward = PositionwiseFeedForward(hidden_size, filter_size, hidden_size,
                                                                 layer_config='cc', padding='both',
                                                                 dropout=relu_dropout)
        self.dropout = nn.Dropout(layer_dropout)
        self.layer_norm_mha = LayerNorm(hidden_size)
        self.layer_norm_ffn = LayerNorm(hidden_size)
        # self.layer_norm_end = LayerNorm(hidden_size)

    def forward(self, inputs, mask=None):
        x = inputs

        # Layer Normalization
        x_norm = self.layer_norm_mha(x)

        # Multi-head attention
        y, _ = self.multi_head_attention(x_norm, x_norm, x_norm, mask)

        # Dropout and residual
        x = self.dropout(x + y)

        # Layer Normalization
        x_norm = self.layer_norm_ffn(x)

        # Positionwise Feedforward
        y = self.positionwise_feed_forward(x_norm)

        # Dropout and residual
        y = self.dropout(x + y)

        # y = self.layer_norm_end(y)
        return y


class GraphLayer(nn.Module):
    """
    Represents one Decoder layer of the Transformer Decoder
    Refer Fig. 1 in https://arxiv.org/pdf/1706.03762.pdf
    NOTE: The layer normalization step has been moved to the input as per latest version of T2T
    """

    def __init__(self, hidden_size, total_key_depth, total_value_depth, filter_size, num_heads,
                 bias_mask, layer_dropout=0.0, attention_dropout=0.0, relu_dropout=0.0):
        """
        Parameters:
            hidden_size: Hidden size
            total_key_depth: Size of last dimension of keys. Must be divisible by num_head
            total_value_depth: Size of last dimension of values. Must be divisible by num_head
            output_depth: Size last dimension of the final output
            filter_size: Hidden size of the middle layer in FFN
            num_heads: Number of attention heads
            bias_mask: Masking tensor to prevent connections to future elements
            layer_dropout: Dropout for this layer
            attention_dropout: Dropout probability after attention (Should be non-zero only during training)
            relu_dropout: Dropout probability after relu in FFN (Should be non-zero only during training)
        """

        super(GraphLayer, self).__init__()

        self.multi_head_attention_enc_dec = MultiHeadAttention(hidden_size, total_key_depth, total_value_depth,
                                                               hidden_size, num_heads, None, attention_dropout)

        self.positionwise_feed_forward = PositionwiseFeedForward(hidden_size, filter_size, hidden_size,
                                                                 layer_config='cc', padding='left',
                                                                 dropout=relu_dropout)
        self.dropout = nn.Dropout(layer_dropout)
        self.layer_norm_mha_dec = LayerNorm(hidden_size)
        self.layer_norm_mha_enc = LayerNorm(hidden_size)
        self.layer_norm_ffn = LayerNorm(hidden_size)
        # self.layer_norm_end = LayerNorm(hidden_size)

    def forward(self, inputs):
        """
        NOTE: Inputs is a tuple consisting of decoder inputs and encoder output
        """

        x, encoder_outputs, attention_weight, mask_src = inputs

        # Layer Normalization before encoder-decoder attention
        x_norm = self.layer_norm_mha_enc(x)

        # Multi-head encoder-decoder attention
        y, attention_weight = self.multi_head_attention_enc_dec(x_norm, encoder_outputs, encoder_outputs, mask_src)

        # Dropout and residual after encoder-decoder attention
        x = self.dropout(x + y)

        # Layer Normalization
        x_norm = self.layer_norm_ffn(x)

        # Positionwise Feedforward
        y = self.positionwise_feed_forward(x_norm)

        # Dropout and residual after positionwise feed forward layer
        y = self.dropout(x + y)

        # y = self.layer_norm_end(y)

        # Return encoder outputs as well to work with nn.Sequential
        return y, encoder_outputs, attention_weight


class DecoderLayer(nn.Module):
    """
    Represents one Decoder layer of the Transformer Decoder
    Refer Fig. 1 in https://arxiv.org/pdf/1706.03762.pdf
    NOTE: The layer normalization step has been moved to the input as per latest version of T2T
    """

    def __init__(self, args, hidden_size, emo_hidden_size, total_key_depth, total_value_depth, filter_size, num_heads,
                 bias_mask, layer_dropout=0.0, attention_dropout=0.0, relu_dropout=0.0, emo_output=None, k_depth=None, v_depth=None, share_enc=None):
        """
        Parameters:
            hidden_size: Hidden size
            total_key_depth: Size of last dimension of keys. Must be divisible by num_head
            total_value_depth: Size of last dimension of values. Must be divisible by num_head
            output_depth: Size last dimension of the final output
            filter_size: Hidden size of the middle layer in FFN
            num_heads: Number of attention heads
            bias_mask: Masking tensor to prevent connections to future elements
            layer_dropout: Dropout for this layer
            attention_dropout: Dropout probability after attention (Should be non-zero only during training)
            relu_dropout: Dropout probability after relu in FFN (Should be non-zero only during training)
        """

        super(DecoderLayer, self).__init__()
        self.args = args
        all_hidden_size = hidden_size + emo_hidden_size
    
        if share_enc is None:
        #if False:
            print("Init new encoder for decoder")
            self.multi_head_attention_dec = MultiHeadAttention(hidden_size, total_key_depth, total_value_depth,
                                                           hidden_size, num_heads, bias_mask, attention_dropout)#, emo_output_depth=None, k_depth=None, v_depth=None)
        else:
            print("Init shared encoder for decoder")
            self.multi_head_attention_dec = share_enc 

        # V2 add emotion decoder
#        self.emo_multi_head_attention_dec = MultiHeadAttention(emo_hidden_size, total_key_depth, total_value_depth,
#                                                           emo_hidden_size, num_heads, bias_mask, attention_dropout)
#        self.emo_multi_head_attention_enc_dec = MultiHeadAttention(emo_hidden_size, total_key_depth, total_value_depth,
#                                                               hidden_size, num_heads, None, attention_dropout, emo_hidden_size + 2 * hidden_size, all_hidden_size, all_hidden_size)

        self.multi_head_attention_enc_dec = MultiHeadAttention(hidden_size, total_key_depth, total_value_depth,
                                                               hidden_size, num_heads, None, attention_dropout, emo_output_depth=emo_output, k_depth=k_depth, v_depth=v_depth)

        self.positionwise_feed_forward = PositionwiseFeedForward(hidden_size, filter_size, hidden_size,
                                                                 layer_config='cc', padding='left',
                                                                 dropout=relu_dropout)
        self.dropout = nn.Dropout(layer_dropout)
        self.layer_norm_mha_dec = LayerNorm(hidden_size)

        self.layer_norm_mha_enc = LayerNorm(hidden_size)

        # V2 add emotion decoder
        self.emo_layer_norm_mha_enc = LayerNorm(emo_hidden_size)
        self.layer_norm_ffn = LayerNorm(hidden_size)
        # self.layer_norm_end = LayerNorm(hidden_size)
        # V2 add emotion decoder
        self.emo_layer_norm_mha_dec = LayerNorm(emo_hidden_size)

    def forward(self, inputs):
        """
        NOTE: Inputs is a tuple consisting of decoder inputs and encoder output
        """
        if self.args.model not in ["KEMP", "wo_ECE", "wo_EDD"]:
            x, encoder_outputs, attention_weight, mask  = inputs
            pred_emotion, emotion_contexts = None, None
        else:
            x, encoder_outputs, pred_emotion, emotion_contexts, attention_weight, mask, = inputs
        mask_src, dec_mask = mask

        #print("x size", x.size())
        # Layer Normalization before decoder self attention
        x_norm = self.layer_norm_mha_dec(x)

        # Masked Multi-head attention
        y, _ = self.multi_head_attention_dec(x_norm, x_norm, x_norm, dec_mask)
        #print("y size", y.size())

        # Dropout and residual after self-attention
        x = self.dropout(x + y)

        # Layer Normalization before encoder-decoder attention
        x_norm = self.layer_norm_mha_enc(x)

        # V2 add emotion decoder
        #emo_norm = self.emo_layer_norm_mha_dec(emo_inputs)
        #emo_norm = emo_inputs
        #emo_y, _ = self.emo_multi_head_attention_dec(emo_norm, emo_norm, emo_norm, dec_mask)
        #emo_x = torch.cat((x_norm, emo_y), dim=2)
        #emo_y = self.dropout(emo_inputs + emo_y)
        #emo_x_norm = self.emo_layer_norm_mha_enc(emo_y)

        #emo_y, emo_attention_weight = self.emo_multi_head_attention_enc_dec(emo_inputs,
        #                                                        encoder_outputs,
        #                                                        encoder_outputs,
        #                                                        mask_src,
        #                                                        emotion_contexts=emotion_contexts,)


        # Multi-head encoder-decoder attention E-CatM
        #y, attention_weight = self.multi_head_attention_enc_dec(x_norm,
        #print("Multi head enc dec:============")
        y, attention_weight = self.multi_head_attention_enc_dec(x_norm,
                                                                encoder_outputs,
                                                                encoder_outputs,
                                                                mask_src,
                                                                emotion_contexts=emotion_contexts,)

        #print("y after encode size", y.size())
        # Dropout and residual after encoder-decoder attention
        x = self.dropout(x + y)
        #x = self.dropout(x + y)

        # Layer Normalization
        x_norm = self.layer_norm_ffn(x)

        # Positionwise Feedforward
        y = self.positionwise_feed_forward(x_norm)

        # Dropout and residual after positionwise feed forward layer
        y = self.dropout(x + y)

        # y = self.layer_norm_end(y)

        # Return encoder outputs as well to work with nn.Sequential
        return y, encoder_outputs, pred_emotion, emotion_contexts, attention_weight, mask


class MultiHeadAttention(nn.Module):
    """
    Multi-head attention as per https://arxiv.org/pdf/1706.03762.pdf
    Refer Figure 2
    """

    def __init__(self, input_depth, total_key_depth, total_value_depth, output_depth,
                 num_heads, bias_mask=None, dropout=0.0, emo_output_depth=None, k_depth=None, v_depth=None):
        """
        Parameters:
            input_depth: Size of last dimension of input 就是hidden states
            total_key_depth: Size of last dimension of keys. Must be divisible by num_head
            total_value_depth: Size of last dimension of values. Must be divisible by num_head
            output_depth: Size last dimension of the final output
            num_heads: Number of attention heads
            bias_mask: Masking tensor to prevent connections to future elements
            dropout: Dropout probability (Should be non-zero only during training)
        """
        super(MultiHeadAttention, self).__init__()
        # Checks borrowed from
        # https://github.com/tensorflow/tensor2tensor/blob/master/tensor2tensor/layers/common_attention.py
        # if total_key_depth % num_heads != 0:
        #     raise ValueError("Key depth (%d) must be divisible by the number of "
        #                      "attention heads (%d)." % (total_key_depth, num_heads))
        # if total_value_depth % num_heads != 0:
        #     raise ValueError("Value depth (%d) must be divisible by the number of "
        #                      "attention heads (%d)." % (total_value_depth, num_heads))
        #print(" total_key_depth", total_key_depth, num_heads)
        if total_key_depth % num_heads != 0:
            print("Key depth (%d) must be divisible by the number of "
                  "attention heads (%d)." % (total_key_depth, num_heads))
            total_key_depth = total_key_depth - (total_key_depth % num_heads)
        if total_value_depth % num_heads != 0:
            print("Value depth (%d) must be divisible by the number of "
                  "attention heads (%d)." % (total_value_depth, num_heads))
            total_value_depth = total_value_depth - (total_value_depth % num_heads)

        self.num_heads = num_heads
        self.query_scale = (total_key_depth // num_heads) ** -0.5  ## sqrt
        self.bias_mask = bias_mask

        # Key and query depth will be same
        self.query_linear = nn.Linear(input_depth, total_key_depth, bias=False)
        if k_depth is None:
            k_depth = input_depth
        self.key_linear = nn.Linear(k_depth, total_key_depth, bias=False)
        if v_depth is None:
            v_depth = input_depth
        self.value_linear = nn.Linear(v_depth, total_value_depth, bias=False)
        # output_depth: hidden_size
        #print("output_depth", output_depth)
        self.output_linear = nn.Linear(total_value_depth, output_depth, bias=False)

        if emo_output_depth is None:
            emo_output_depth = 2 * output_depth
        self.emotion_output_linear = nn.Linear(emo_output_depth, output_depth, bias=False)


        self.W_vad = nn.Parameter(torch.FloatTensor(1))

        self.dropout = nn.Dropout(dropout)

    def _split_heads(self, x):
        """
        Split x such to add an extra num_heads dimension
        Input:
            x: a Tensor with shape [batch_size, seq_length, depth]
        Returns:
            A Tensor with shape [batch_size, num_heads, seq_length, depth/num_heads]
        """
        if len(x.shape) != 3:
            raise ValueError("x must have rank 3")
        shape = x.shape
        return x.view(shape[0], shape[1], self.num_heads, shape[2] // self.num_heads).permute(0, 2, 1, 3)

    def _merge_heads(self, x):
        """
        Merge the extra num_heads into the last dimension
        Input:
            x: a Tensor with shape [batch_size, num_heads, seq_length, depth/num_heads]
        Returns:
            A Tensor with shape [batch_size, seq_length, depth]
        """
        if len(x.shape) != 4:
            raise ValueError("x must have rank 4")
        shape = x.shape
        return x.permute(0, 2, 1, 3).contiguous().view(shape[0], shape[2], shape[3] * self.num_heads)

    def forward(self, queries, keys, values, mask, vad=None, emotion_contexts=None):

        # Do a linear for each component
        queries = self.query_linear(queries)
        keys = self.key_linear(keys)
        values = self.value_linear(values)

        # Split into multiple heads
        queries = self._split_heads(queries)  # (bsz, heads, len, key_depth-20)
        keys = self._split_heads(keys)
        values = self._split_heads(values)

        # Scale queries
        queries *= self.query_scale

        # Combine queries and keys
        logits = torch.matmul(queries, keys.permute(0, 1, 3, 2))  # (bsz, head, tgt_len, src_len)

        if vad is not None:  # (bsz, src_len)
            vad = vad.unsqueeze(1).unsqueeze(1)
            vad_weights = vad.repeat(1, self.num_heads, logits.size(2), 1)  # (bsz, head, tgt_len, src_len)
            logits += self.W_vad * vad_weights

        if mask is not None:
            mask = mask.unsqueeze(1)  # [B, 1, 1, T_values]
            logits = logits.masked_fill(mask, -1e18)

        ## attention weights
        attetion_weights = logits.sum(dim=1) / self.num_heads  # (bsz, tgt_len, src_len)

        # Convert to probabilites
        weights = nn.functional.softmax(logits, dim=-1)  # (bsz, 2, tgt_len, src_len)

        # Dropout
        weights = self.dropout(weights)

        # Combine with values to get context
        contexts = torch.matmul(weights, values)

        # Merge heads -> context vector
        contexts = self._merge_heads(contexts)
        # contexts = torch.tanh(contexts)

        # Linear to get output
        outputs = self.output_linear(contexts)  # 50 -> 300

        if emotion_contexts is not None:
            emotion_contexts = emotion_contexts.unsqueeze(1).repeat(1, outputs.size(1), 1)
            outputs = torch.cat((outputs, emotion_contexts), dim=2)
            outputs = self.emotion_output_linear(outputs)

        # return outputs, attetion_weights
        return outputs, torch.softmax(attetion_weights, dim=-1)


class Conv(nn.Module):
    """
    Convenience class that does padding and convolution for inputs in the format
    [batch_size, sequence length, hidden size]
    """

    def __init__(self, input_size, output_size, kernel_size, pad_type):
        """
        Parameters:
            input_size: Input feature size
            output_size: Output feature size
            kernel_size: Kernel width
            pad_type: left -> pad on the left side (to mask future data),
                      both -> pad on both sides
        """
        super(Conv, self).__init__()
        padding = (kernel_size - 1, 0) if pad_type == 'left' else (kernel_size // 2, (kernel_size - 1) // 2)
        self.pad = nn.ConstantPad1d(padding, 0)
        self.conv = nn.Conv1d(input_size, output_size, kernel_size=kernel_size, padding=0)

    def forward(self, inputs):
        inputs = self.pad(inputs.permute(0, 2, 1))
        outputs = self.conv(inputs).permute(0, 2, 1)

        return outputs


class PositionwiseFeedForward(nn.Module):
    """
    Does a Linear + RELU + Linear on each of the timesteps
    """

    def __init__(self, input_depth, filter_size, output_depth, layer_config='ll', padding='left', dropout=0.0):
        """
        Parameters:
            input_depth: Size of last dimension of input
            filter_size: Hidden size of the middle layer
            output_depth: Size last dimension of the final output
            layer_config: ll -> linear + ReLU + linear
                          cc -> conv + ReLU + conv etc.
            padding: left -> pad on the left side (to mask future data),
                     both -> pad on both sides
            dropout: Dropout probability (Should be non-zero only during training)
        """
        super(PositionwiseFeedForward, self).__init__()

        layers = []
        sizes = ([(input_depth, filter_size)] +
                 [(filter_size, filter_size)] * (len(layer_config) - 2) +
                 [(filter_size, output_depth)])

        for lc, s in zip(list(layer_config), sizes):
            if lc == 'l':
                layers.append(nn.Linear(*s))
            elif lc == 'c':
                layers.append(Conv(*s, kernel_size=3, pad_type=padding))
            else:
                raise ValueError("Unknown layer type {}".format(lc))

        self.layers = nn.ModuleList(layers)
        self.relu = nn.ReLU()
        self.dropout = nn.Dropout(dropout)

    def forward(self, inputs):
        x = inputs
        for i, layer in enumerate(self.layers):
            x = layer(x)
            if i < len(self.layers):
                x = self.relu(x)
                x = self.dropout(x)

        return x


class LayerNorm(nn.Module):
    # Borrowed from jekbradbury
    # https://github.com/pytorch/pytorch/issues/1959
    def __init__(self, features, eps=1e-6):
        super(LayerNorm, self).__init__()
        self.gamma = nn.Parameter(torch.ones(features))
        self.beta = nn.Parameter(torch.zeros(features))
        self.eps = eps

    def forward(self, x):
        mean = x.mean(-1, keepdim=True)
        std = x.std(-1, keepdim=True)
        return self.gamma * (x - mean) / (std + self.eps) + self.beta


def _gen_bias_mask(max_length):
    """
    Generates bias values (-Inf) to mask future timesteps during attention
    """
    np_mask = np.triu(np.full([max_length, max_length], -np.inf), 1)
    torch_mask = torch.from_numpy(np_mask).type(torch.FloatTensor)

    return torch_mask.unsqueeze(0).unsqueeze(1)


def _gen_timing_signal(length, channels, min_timescale=1.0, max_timescale=1.0e4):
    """
    Generates a [1, length, channels] timing signal consisting of sinusoids
    Adapted from:
    https://github.com/tensorflow/tensor2tensor/blob/master/tensor2tensor/layers/common_attention.py
    """
    position = np.arange(length)
    num_timescales = channels // 2
    log_timescale_increment = (math.log(float(max_timescale) / float(min_timescale)) / (float(num_timescales) - 1))
    inv_timescales = min_timescale * np.exp(np.arange(num_timescales).astype(np.float) * -log_timescale_increment)
    scaled_time = np.expand_dims(position, 1) * np.expand_dims(inv_timescales, 0)

    signal = np.concatenate([np.sin(scaled_time), np.cos(scaled_time)], axis=1)
    signal = np.pad(signal, [[0, 0], [0, channels % 2]], 'constant', constant_values=[0.0, 0.0])
    signal = signal.reshape([1, length, channels])

    return torch.from_numpy(signal).type(torch.FloatTensor)


def _get_attn_subsequent_mask(args, size):
    """
    Get an attention mask to avoid using the subsequent info.
    Args:
        size: int
    Returns:
        (`LongTensor`):
        * subsequent_mask `[1 x size x size]`
    """
    attn_shape = (1, size, size)
    subsequent_mask = np.triu(np.ones(attn_shape), k=1).astype('uint8')
    subsequent_mask = torch.from_numpy(subsequent_mask)
    if (args.USE_CUDA):
        return subsequent_mask.to(args.device)
    else:
        return subsequent_mask

def gen_embeddings(args, n_words, word2index):
    """
        Generate an initial embedding matrix for `word_dict`.
        If an embedding file is not given or a word is not in the embedding file,
        a randomly initialized vector will be used.
    """
    embeddings = np.random.randn(n_words, args.emb_dim) * 0.01
    print('Embeddings: %d x %d' % (n_words, args.emb_dim))
    if args.emb_file is not None:
        print('Loading embedding file: %s' % args.emb_file)
        pre_trained = 0
        for line in open(args.emb_file).readlines():
            sp = line.split()
            if(len(sp) == args.emb_dim + 1):
                if sp[0] in word2index:
                    pre_trained += 1
                    embeddings[word2index[sp[0]]] = [float(x) for x in sp[1:]]
            else:
                print(sp[0])
        print('Pre-trained: %d (%.2f%%)' % (pre_trained, pre_trained * 100.0 / n_words))
    return embeddings

class Embeddings(nn.Module):
    def __init__(self,vocab, d_model, padding_idx=None):
        super(Embeddings, self).__init__()
        self.lut = nn.Embedding(vocab, d_model, padding_idx=padding_idx)
        self.d_model = d_model

    def forward(self, x):
        return self.lut(x) * math.sqrt(self.d_model)

def share_embedding(args, n_words, word2index, pretrain=True):
    embedding = Embeddings(n_words, args.emb_dim, padding_idx=args.PAD_idx)
    if(pretrain) and args.emb_dim in [50,200,300]:
        pre_embedding = gen_embeddings(args, n_words, word2index)
        embedding.lut.weight.data.copy_(torch.FloatTensor(pre_embedding))
        embedding.lut.weight.data.requires_grad = True
        #embedding.lut.weight.data.requires_grad = False
    return embedding


class LabelSmoothing(nn.Module):
    "Implement label smoothing."
    def __init__(self, size, padding_idx, smoothing=0.0):
        super(LabelSmoothing, self).__init__()
        self.criterion = nn.KLDivLoss(reduction='sum')
        self.padding_idx = padding_idx
        self.confidence = 1.0 - smoothing
        self.smoothing = smoothing
        self.size = size
        self.true_dist = None

    def forward(self, x, target):
        assert x.size(1) == self.size
        true_dist = x.data.clone()
        true_dist.fill_(self.smoothing / (self.size - 2))
        true_dist.scatter_(1, target.data.unsqueeze(1), self.confidence)
        true_dist[:, self.padding_idx] = 0
        mask = torch.nonzero(target.data == self.padding_idx)
        if mask.size()[0] > 0:
            true_dist.index_fill_(0, mask.squeeze(), 0.0)
        self.true_dist = true_dist
        return self.criterion(x, true_dist)


class NoamOpt:
    "Optim wrapper that implements rate."

    def __init__(self, model_size, factor, warmup, optimizer):
        self.optimizer = optimizer
        self._step = 0
        self.warmup = warmup
        self.factor = factor
        self.model_size = model_size
        self._rate = 0

    def state_dict(self):
        return self.optimizer.state_dict()

    def step(self):
        "Update parameters and rate"
        self._step += 1
        rate = self.rate()
        for p in self.optimizer.param_groups:
            p['lr'] = rate
        self._rate = rate
        self.optimizer.step()

    def rate(self, step=None):
        "Implement `lrate` above"
        if step is None:
            step = self._step
        return self.factor * \
               (self.model_size ** (-0.5) *
                min(step ** (-0.5), step * self.warmup ** (-1.5)))
