# Supplementary material for: An effective emotion tendency perception model in empathic dialogue
Source: PLoS One. 2023 Mar 10;18(3):e0282926. doi: 10.1371/journal.pone.0282926 (PMC10004494; doi:10.1371/journal.pone.0282926)
Supplement: S1 File — (ZIP) [file pone.0282926.s001.zip › code/kemp_code/KEMP.py]

import torch
import torch.nn as nn
import torch.nn.functional as F
from torch.autograd import Variable
import numpy as np
import math
from kemp_code.common_layer import EncoderLayer, DecoderLayer, MultiHeadAttention, Conv, PositionwiseFeedForward, LayerNorm , _gen_bias_mask ,_gen_timing_signal, share_embedding, LabelSmoothing, NoamOpt, _get_attn_subsequent_mask
import random
# from numpy import random
import os
import pprint
from tqdm import tqdm
pp = pprint.PrettyPrinter(indent=1)
import os
import time
from copy import deepcopy
from sklearn.metrics import accuracy_score
import pdb
from kemp_code.dataloader import load_idf

from kemp_code.ResidualNet import ResidualNet

torch.manual_seed(0)
torch.backends.cudnn.deterministic = True
torch.backends.cudnn.benchmark = False
np.random.seed(0)

## 编码器部分
class Encoder(nn.Module):
    """
    A Transformer Encoder module. 
    Inputs should be in the shape [batch_size, length, hidden_size]
    Outputs will have the shape [batch_size, length, hidden_size]
    Refer Fig.1 in https://arxiv.org/pdf/1706.03762.pdf
    """
    def __init__(self, args, embedding_size, hidden_size, num_layers, num_heads, total_key_depth, total_value_depth,
                 filter_size, max_length=1000, input_dropout=0.0, layer_dropout=0.0, 
                 attention_dropout=0.0, relu_dropout=0.0, use_mask=False, universal=False, concept=False):
        """
        Parameters:
            embedding_size: Size of embeddings
            hidden_size: Hidden size
            num_layers: Total layers in the Encoder  2
            num_heads: Number of attention heads   2
            total_key_depth: Size of last dimension of keys. Must be divisible by num_head   40
            total_value_depth: Size of last dimension of values. Must be divisible by num_head  40
            output_depth: Size last dimension of the final output
            filter_size: Hidden size of the middle layer in FFN  50
            max_length: Max sequence length (required for timing signal)
            input_dropout: Dropout just after embedding
            layer_dropout: Dropout for each layer
            attention_dropout: Dropout probability after attention (Should be non-zero only during training)
            relu_dropout: Dropout probability after relu in FFN (Should be non-zero only during training)
            use_mask: Set to True to turn on future value masking
        """
        super(Encoder, self).__init__()
        self.args = args
        self.universal = universal
        self.num_layers = num_layers
        self.timing_signal = _gen_timing_signal(max_length, hidden_size)
        
        if(self.universal):  
            ## for t
            self.position_signal = _gen_timing_signal(num_layers, hidden_size)

        params =(hidden_size, 
                 total_key_depth or hidden_size,
                 total_value_depth or hidden_size,
                 filter_size, 
                 num_heads, 
                 _gen_bias_mask(max_length) if use_mask else None,
                 layer_dropout, 
                 attention_dropout, 
                 relu_dropout)
        
        self.embedding_proj = nn.Linear(embedding_size, hidden_size, bias=False)
        if(self.universal):
            #print("Enc userversal True")
            self.enc = EncoderLayer(*params)
        else:
            #print("Enc userversal False")
            self.enc = nn.ModuleList([EncoderLayer(*params) for _ in range(num_layers)])
        
        self.layer_norm = LayerNorm(hidden_size)
        self.input_dropout = nn.Dropout(input_dropout)
        #引入Residual Net
        self.residual_net = ResidualNet()

        #引入AOA
        self.aoa = nn.Sequential(
            # (15*300,15*300)
            nn.Linear(600, 600),
            nn.GLU(),  # 2 * dim -> 1 * dim
            nn.Dropout(p=0.2)
        )
    def forward(self, inputs, mask,is_emotion=False):
        #Add input dropout
        x = self.input_dropout(inputs)
        
        # Project to hidden size
        x = self.embedding_proj(x)
        new_input = x
        if(self.universal):
            if(self.args.act):  # Adaptive Computation Time
                x, (self.remainders, self.n_updates) = self.act_fn(x, inputs, self.enc, self.timing_signal, self.position_signal, self.num_layers)
                y = self.layer_norm(x)
            else:
                for l in range(self.num_layers):
                    x += self.timing_signal[:, :inputs.shape[1], :].type_as(inputs.data)
                    x += self.position_signal[:, l, :].unsqueeze(1).repeat(1,inputs.shape[1],1).type_as(inputs.data)
                    x = self.enc(x, mask=mask)
                y = self.layer_norm(x)
        else:
            # Add timing signal
            x += self.timing_signal[:, :inputs.shape[1], :].type_as(inputs.data)
            
            for i in range(self.num_layers):
                x = self.enc[i](x, mask)
                # 使用AOA与ResNet
            # if not is_emotion:
            #     tmp_shape = x.size()
            #     new_x = torch.cat([x, new_input], dim=-1)
            #     #aoa_1
            #     # new_x = new_x.view(new_x.shape[0],-1)
            #     # liner = nn.Linear(new_x.shape[1], new_x.shape[1]).cuda()
            #     # se_linear_out = liner(new_x)
            #     # x = self.aoa(se_linear_out)
            #     # x = x.view(tmp_shape[0],tmp_shape[1],tmp_shape[2])
            #     #aoa_2
            #     x = self.aoa(new_x)
            #     #残差网络
            #     x = self.residual_net(x)
            y = self.layer_norm(x)
        return y

# 解码器部分
class Decoder(nn.Module):
    """
    A Transformer Decoder module. 
    Inputs should be in the shape [batch_size, length, hidden_size]
    Outputs will have the shape [batch_size, length, hidden_size]
    Refer Fig.1 in https://arxiv.org/pdf/1706.03762.pdf
    """
    def __init__(self, args, embedding_size, hidden_size, emo_hidden_size, num_layers, num_heads, total_key_depth, total_value_depth,
                 filter_size, max_length=1000, input_dropout=0.0, layer_dropout=0.0, 
                 attention_dropout=0.0, relu_dropout=0.0, universal=False, emo_output=None, k_depth=None, v_depth=None, share_enc=None):
        """
        Parameters:
            embedding_size: Size of embeddings
            hidden_size: Hidden size
            num_layers: Total layers in the Encoder
            num_heads: Number of attention heads
            total_key_depth: Size of last dimension of keys. Must be divisible by num_head
            total_value_depth: Size of last dimension of values. Must be divisible by num_head
            output_depth: Size last dimension of the final output
            filter_size: Hidden size of the middle layer in FFN
            max_length: Max sequence length (required for timing signal)
            input_dropout: Dropout just after embedding
            layer_dropout: Dropout for each layer
            attention_dropout: Dropout probability after attention (Should be non-zero only during training)
            relu_dropout: Dropout probability after relu in FFN (Should be non-zero only during training)
        """
        
        super(Decoder, self).__init__()
        self.args = args
        self.universal = universal
        self.num_layers = num_layers
        self.timing_signal = _gen_timing_signal(max_length, hidden_size)

        
        if(self.universal):  
            ## for t
            self.position_signal = _gen_timing_signal(num_layers, hidden_size)

        self.mask = _get_attn_subsequent_mask(self.args, max_length)

        params = (args,
                  hidden_size,
                  emo_hidden_size,
                  total_key_depth or hidden_size,
                  total_value_depth or hidden_size,
                  filter_size,
                  num_heads,
                  _gen_bias_mask(max_length),  # mandatory
                  layer_dropout,
                  attention_dropout,
                  relu_dropout,
                  emo_output,
                  k_depth,
                  v_depth,
                  share_enc[1])# 选择共享第几层
        params_3 = (args,
                  hidden_size,
                  emo_hidden_size,
                  total_key_depth or hidden_size,
                  total_value_depth or hidden_size,
                  filter_size,
                  num_heads,
                  _gen_bias_mask(max_length),  # mandatory
                  layer_dropout,
                  attention_dropout,
                  relu_dropout,
                  emo_output,
                  k_depth,
                  v_depth,
                  share_enc[2])  # 选择共享第几层
        params_noshare = (args,
                  hidden_size,
                  emo_hidden_size,
                  total_key_depth or hidden_size,
                  total_value_depth or hidden_size,
                  filter_size,
                  num_heads,
                  _gen_bias_mask(max_length),  # mandatory
                  layer_dropout,
                  attention_dropout,
                  relu_dropout,
                  emo_output,
                  k_depth,
                  v_depth)
        
        if(self.universal):
            #print("universal true")
            self.dec = DecoderLayer(*params)
            self.dec_2 = DecoderLayer(*params)
            self.dec_3 = DecoderLayer(*params)
        else:
            #print("universal false")
            # 构建另一个共享多头注意力，全是那一层
            self.dec_2 = nn.Sequential(*[DecoderLayer(*params) for l in range(num_layers)])

            #构建一个用来融合的共享头注意力
            self.dec_3 = nn.Sequential(*[DecoderLayer(*params_3) for l in range(num_layers)])
            #使用单个共享
            #原始的多头
            self.dec = nn.Sequential()
            for j in range(num_layers):
              self.dec.add_module('layer_{}'.format(j+len(share_enc)), DecoderLayer(*params_noshare))
            # 首先使用共享层
           # # self.dec = nn.Sequential(*[DecoderLayer(*params) for l in range(num_layers)])
           #  for i in range(len(share_enc)):
           #      params = (args,
           #                hidden_size,
           #                emo_hidden_size,
           #                total_key_depth or hidden_size,
           #                total_value_depth or hidden_size,
           #                filter_size,
           #                num_heads,
           #                _gen_bias_mask(max_length),  # mandatory
           #                layer_dropout,
           #                attention_dropout,
           #                relu_dropout,
           #                emo_output,
           #                k_depth,
           #                v_depth,
           #                share_enc[i])
           #      self.dec.add_module('layer_{}'.format(i), DecoderLayer(*params))
           #  #     用未共享的来填充下一层
           #  for j in range(num_layers - len(share_enc)):
           #      self.dec.add_module('layer_{}'.format(j+len(share_enc)), DecoderLayer(*params_noshare))


        self.relationMerge = RelationMerge(rnn_size=embedding_size,dropout=args.dropout)
        self.projectionMerge = ProjectionMerge(rnn_size=embedding_size, dropout=args.dropout)

        self.embedding_proj = nn.Linear(embedding_size, hidden_size, bias=False)
        self.layer_norm = LayerNorm(hidden_size)
        self.input_dropout = nn.Dropout(input_dropout)
        self.attn_loss = nn.MSELoss()

    def forward(self, inputs, encoder_output, mask=None, pred_emotion=None, emotion_contexts=None, context_vad=None):
        '''
        inputs: (bsz, tgt_len)
        encoder_output: (bsz, src_len), src_len=dialog_len+concept_len
        mask: (bsz, src_len)
        pred_emotion: (bdz, emotion_type)
        emotion_contexts: (bsz, emb_dim)
        context_vad: (bsz, src_len) emotion intensity values
        '''
        mask_src, mask_trg = mask
        dec_mask = torch.gt(mask_trg.bool() + self.mask[:, :mask_trg.size(-1), :mask_trg.size(-1)].bool(), 0)
        #Add input dropout
        #print("inputs", inputs.size())
        x = self.input_dropout(inputs)
        x = self.embedding_proj(x)
        loss_att = 0.0
        attn_dist = None
        if(self.universal):
            if(self.args.act):
                x, attn_dist, (self.remainders,self.n_updates) = self.act_fn(x, inputs, self.dec_2, self.timing_signal, self.position_signal, self.num_layers, encoder_output, decoding=True)
                y = self.layer_norm(x)

            else:
                x += self.timing_signal[:, :inputs.shape[1], :].type_as(inputs.data)
                for l in range(self.num_layers):
                    x += self.position_signal[:, l, :].unsqueeze(1).repeat(1,inputs.shape[1],1).type_as(inputs.data)
                    x, _, pred_emotion, emotion_contexts, attn_dist, _ = self.dec_2((x, encoder_output, pred_emotion, emotion_contexts, [], (mask_src,dec_mask)))
                y = self.layer_norm(x)
        else:
            # Add timing signal
            x += self.timing_signal[:, :inputs.shape[1], :].type_as(inputs.data)

            # Run decoder  y, encoder_outputs, pred_emotion, emotion_contexts, attention_weight, mask
            #使用共享注意力和MRM
            y_2, _, pred_emotion, emotion_contexts, attn_dist_2, _ = self.dec_2((x, encoder_output, pred_emotion, emotion_contexts, [], (mask_src,dec_mask)))
            y_3, _, pred_emotion, emotion_contexts, attn_dist_3, _ = self.dec_3((x, encoder_output, pred_emotion, emotion_contexts, [], (mask_src, dec_mask)))
            
            share_weight_2 = 0.7
            share_weight_3 = 1-share_weight_2
            y_2 = share_weight_2 * y_2
            y_3 = share_weight_3 * y_3
            # y = y_2 + y_3
            attn_dist = share_weight_2 * attn_dist_2 + share_weight_3 * attn_dist_3
            
            inner_val = self.relationMerge(y_2,y_3)
            out_val = self.projectionMerge(y_2, y_3)
            out_y = out_val+inner_val
            y = out_y
            # 不使用共享注意力
            # y, _, pred_emotion, emotion_contexts, attn_dist, _ = self.dec((x, encoder_output, pred_emotion, emotion_contexts, [], (mask_src,dec_mask)))


            # shape_size = y_2.shape[1]*y_2.shape[2]
            # self.relationMerge = RelationMerge(rnn_size=shape_size)
            # self.ProjectionMerge = ProjectionMerge(rnn_size=shape_size, dropout=self.args.dropout)

            # Emotional attention loss
            if context_vad is not None:
                src_attn_dist = torch.mean(attn_dist, dim=1)  # (bsz, src_len)
                loss_att = self.attn_loss(src_attn_dist, context_vad)

            # Final layer normalization
            y = self.layer_norm(y)

        return y, attn_dist, loss_att

# MRM融合
class DotMerge(nn.Module):
    def __init__(self, rnn_size):
        super(DotMerge, self).__init__()
        self.pre_merge1 = nn.Sequential(
            nn.Linear(rnn_size, rnn_size, bias=False),
            nn.ReLU())
        self.pre_merge2 = nn.Sequential(
            nn.Linear(rnn_size, rnn_size, bias=False),
            nn.ReLU())

    def forward(self, x1, x2):
        x1 = self.pre_merge1(x1)
        x2 = self.pre_merge2(x2)
        output = x1 * x2  # 按位相乘
        return output
class RelationMerge(nn.Module):
    def __init__(self, rnn_size,dropout):
        super(RelationMerge, self).__init__()
        self.dropout = nn.Dropout(p=dropout)
        self.dotMerge1 = DotMerge(rnn_size)
        self.dotMerge2 = DotMerge(rnn_size)

    def forward(self, a, b):
        a1 = self.dropout(a)
        a2 = self.dropout(a)
        b1 = self.dropout(b)
        b2 = self.dropout(b)
        c1 = self.dotMerge1(a1, b1)  # b,n,rnn_size
        c2 = self.dotMerge2(a2, b2)  # b,n,rnn_size
        c = torch.stack((c1, c2), dim=3)  # b,n,rnn_size,2
        output = c.mean(-1)  # b,n,rnn_size
        return output  # b,n,rnn_size
# MRM融合
class ProjectionMerge(nn.Module):
    def __init__(self, rnn_size, dropout):
        super(ProjectionMerge, self).__init__()
        self.pre_merge1 = nn.Sequential(
            nn.Linear(rnn_size, rnn_size, bias=False),
            # nn.Linear(rnn_size, rnn_size),
            nn.ReLU(),
            nn.Dropout(p=dropout))
        self.pre_merge2 = nn.Sequential(
            nn.Linear(rnn_size, rnn_size, bias=False),
            # nn.Linear(rnn_size, rnn_size),
            nn.ReLU(),
            nn.Dropout(p=dropout))

    def forward(self, a, b):
        a = a + self.pre_merge1(a)
        b = b + self.pre_merge2(b)
        output = a + b
        return output  # b,n,rnn_size
class ProjectionMerge_3input(nn.Module):
    def __init__(self, rnn_size, dropout):
        super(ProjectionMerge_3input, self).__init__()
        self.pre_merge1 = nn.Sequential(
            nn.Linear(rnn_size, rnn_size, bias=False),
            # nn.Linear(rnn_size, rnn_size),
            nn.ReLU(),
            nn.Dropout(p=dropout))
        self.pre_merge2 = nn.Sequential(
            nn.Linear(rnn_size, rnn_size, bias=False),
            # nn.Linear(rnn_size, rnn_size),
            nn.ReLU(),
            nn.Dropout(p=dropout))

    def forward(self, a, b, c):
        a = a + self.pre_merge1(a)
        b = b + self.pre_merge2(b)
        c = c + self.pre_merge2(c)
        output = a + b + c
        return output  # b,n,rnn_size


class Generator(nn.Module):
    "Define standard linear + softmax generation step."
    def __init__(self, args, d_model, vocab, emo_hidden_size):
        super(Generator, self).__init__()
        emo_hidden_size = 0
        self.args = args
        self.proj = nn.Linear(d_model + emo_hidden_size, vocab)
        self.emo_proj = nn.Linear(2 * d_model, vocab)
        self.p_gen_linear = nn.Linear(self.args.hidden_dim + emo_hidden_size, 1)

    def forward(self, x, pred_emotion=None, emotion_context=None, attn_dist=None, enc_batch_extend_vocab=None, extra_zeros=None, temp=1):
        # pred_emotion (bsz, 1, embed_dim);  emotion_context: (bsz, emb_dim)
        if self.args.pointer_gen:
            p_gen = self.p_gen_linear(x)
            alpha = torch.sigmoid(p_gen)

        if emotion_context is not None:
            # emotion_context = emotion_context.unsqueeze(1).repeat(1, x.size(1), 1)
            pred_emotion = pred_emotion.repeat(1, x.size(1), 1)
            x = torch.cat((x, pred_emotion), dim=2)  # (bsz, tgt_len, 2 emb_dim)
            logit = self.emo_proj(x)
        else:
            logit = self.proj(x)  # x: (bsz, tgt_len, emb_dim)

        if self.args.pointer_gen:
            vocab_dist = F.softmax(logit/temp, dim=2)
            vocab_dist_ = alpha * vocab_dist

            attn_dist = F.softmax(attn_dist/temp, dim=-1)
            attn_dist_ = (1 - alpha) * attn_dist
            enc_batch_extend_vocab_ = torch.cat([enc_batch_extend_vocab.unsqueeze(1)]*x.size(1),1) ## extend for all seq

            if extra_zeros is not None:
                extra_zeros = torch.cat([extra_zeros.unsqueeze(1)] * x.size(1), 1)
                vocab_dist_ = torch.cat([vocab_dist_, extra_zeros], 2)
            # if beam_search:
            #     enc_batch_extend_vocab_ = torch.cat([enc_batch_extend_vocab_[0].unsqueeze(0)]*x.size(0),0) ## extend for all seq

            logit = torch.log(vocab_dist_.scatter_add(2, enc_batch_extend_vocab_, attn_dist_) + 1e-18)
            return logit
        else:
            return F.log_softmax(logit, dim=-1)

class ComputeEmotionConsine(nn.Module):
    "Define standard linear + softmax generation step."
    def __init__(self, vocab, embedding, map_emo):
        super(ComputeEmotionConsine, self).__init__()
        word2index, word2count, index2word, n_words = vocab
        self.word2index = word2index
        self.word2count = word2count
        self.index2word = index2word
        self.vocab_size = n_words
        self.idf = load_idf()

        self.embedding = embedding
        self.map_emo = map_emo
        # Meet a bug of nn.Embedding layer
        self.cosine_weight, self.avg_cosine_weight, self.cosine_list, self.avg_cosine_list = self.constructEmoCosine()
        self.cosine_embd = nn.Embedding(self.cosine_weight.size(0), self.cosine_weight.size(1), padding_idx=1)
        self.cosine_embd.weight.data.copy_(torch.FloatTensor(self.cosine_list))
        self.cosine_embd.weight.data.requires_grad = False
        self.avg_cosine_embd = nn.Embedding.from_pretrained(torch.from_numpy(np.array(self.avg_cosine_list)).cuda(), freeze=True)
        self.useless_idnex = list(range(9))

        self.cosine_dict = self.embed2dict(self.cosine_weight)
        self.avg_consine_dict = self.embed2dict(self.avg_cosine_weight)
        
        # Init list to tensor, and set 0-8 index to zero.
        print("Init emotion list to tensor")
        print("Print test case for ashamed before")
        # print(self.cosine_list[444])
        size_0, size_1 = len(self.cosine_list), len(self.cosine_list[0])
        for i in range(size_0):
            emo_list = np.array(self.cosine_list[i], dtype=np.float64) * self.idf[self.index2word[str(i)]]
            avg_emo_list = np.array(self.avg_cosine_list[i], dtype=np.float64) * self.idf[self.index2word[str(i)]]
            if i < 9:
                emo_list = np.array([0.] * size_1, dtype=np.float64)
                avg_emo_list = np.array([0.] * size_1, dtype=np.float64)
            self.cosine_list[i] =  emo_list
            self.avg_cosine_list[i] = avg_emo_list
        print("Print test case for ashamed later")
        print(self.cosine_list[444])

    def embed2dict(self, embed):
        cosine_dict = {}
        numpy_embed = embed.detach().cpu().numpy()
        for index in self.index2word:
            cosine_dict[int(index)] = numpy_embed[int(index), :]
        return cosine_dict
        
    def constructEmoCosine(self,):
        emo_tensor = self.word2tensor(self.map_emo)
        #word_tensor = self.word2tensor(self.word2index)
        word_embed = self.embedding.lut.weight#(word_tensor)
        #print("Word embed", word_embed.size())
        emo_embed = self.embedding(emo_tensor)
        #print("emo_embed ", emo_embed.size())
        #print(self.embedding(torch.tensor([454])))
        #cosine = F.cosine_similarity(word_embed, emo_embed, dim=1) #.squeeze(3)
        cosine = self.cosine_similarity(word_embed, emo_embed)
        #print("Cosine size", cosine.size())
        avg = torch.mean(cosine, dim=0)
        avg_cosine = cosine - avg
        return cosine, avg_cosine, cosine.tolist(), avg_cosine.tolist()

    def word2tensor(self, map_):
        list_ = []
        #print("emotion map")
        for key in map_:
            print(key)
            word = map_[key]
            index = self.word2index[word]
            print("word index", word, str(index))
            list_.append(index)
        tensor = torch.from_numpy(np.array(list_))
        print("Converted tensor size:", tensor.size())
        return tensor

    def cosine_similarity(self, x, y):
        x_len = torch.norm(x, dim=1)
        x = x / x_len.unsqueeze(1)
        
        y_len = torch.norm(y, dim=1)
        y =  y / y_len.unsqueeze(1)
        y = y.permute(1,0)
        cosine = torch.mm(x, y)
        return cosine

    def tensor2str(self, i, enc_batch, list_enc_batch):
        sentence = ""
        for j in range(enc_batch.size(1)):
            index = list_enc_batch[i][j] 
            sentence += " " + self.index2word[str(index)]
        return sentence
    def getSentenceSimi(self, batch, simi_list):
        batch_list = batch.tolist()
        simi_result = []
        for bz in range(batch.size(0)):
            sentence_simi = []
            for w_index in range(batch.size(1)):
                if w_index in self.useless_idnex:
                    continue
                index = batch_list[bz][w_index]
                word_simi = simi_list[index]
                sentence_simi.append(np.array(word_simi))
            simi_result.append((np.mean(np.array(sentence_simi), axis=0) / len(sentence_simi)).tolist())
        return simi_result

    def getWordSimi(self, batch):
        return self.cosine_embd(batch), self.avg_cosine_embd(batch)

    def printSimi(self, i, list_, name):
        out_list = []
        sorted_list = sorted(list_[i], reverse=True)
        for j, x in enumerate(sorted_list):
            out_list.append(self.map_emo[j] + ":" + str(x))
        print(name + " ".join(out_list))

    def printWordSimi(self, i, emo_index, index_list, data_length, name):
        word_simi = []
        for j in range(data_length):
            index = index_list[i][j]
            if index in self.useless_idnex:
                continue
            word = self.index2word[str(index)]
            simi = self.cosine_list[index][emo_index]
            word_simi.append((word, simi))
        word_simi.sort(key=lambda x: x[1], reverse=True)
        print(name + " " + " ".join(list(map(lambda x: x[0] + str(x[1]), word_simi))))

    def getWordSimi(self, batch_data):
        batch_data_list = batch_data.tolist()
        result = []
        for bz in range(batch_data.size(0)):
            sentence_result = []
            for s_index in range(batch_data.size(1)):
                w_index = batch_data_list[bz][s_index]
                # If out of vocab, set the word index to zero.
                if w_index >= self.vocab_size:
                    w_index = 0
                simi = self.cosine_list[w_index]
                avg_simi = self.avg_cosine_list[w_index]
                simi = np.concatenate((simi, avg_simi), axis=0)
                sentence_result.append(simi)
            result.append(sentence_result)
        result_tensor = torch.FloatTensor(np.array(result)).cuda()
        #print("result_tensor size", result_tensor.size())
        #print("result_tensor", result_tensor)
        return result_tensor

    def forward(self, batch_data):
        return self.getWordSimi(batch_data)

class KEMP(nn.Module):
    def __init__(self, args, vocab, decoder_number,  model_file_path=None, is_eval=False, load_optim=False,share_nums=1):
        super(KEMP, self).__init__()
        self.args = args
        self.vocab = vocab
        word2index, word2count, index2word, n_words = vocab
        self.word2index = word2index
        self.word2count = word2count
        self.index2word = index2word
        self.vocab_size = n_words
        # Add pos embedding and conceptNet embedding
        self.emo_embed_size = 64
        self.emo_hidden_size = 64

        #self.pos_vocab_size = 1000
        #self.conceptNet_vocab_size = 30
        #self.pos_embedding = nn.Embedding(self.pos_vocab_size, self.emo_embed_size)
        #self.conceptNet_embedding = nn.Embedding(self.conceptNet_vocab_size, self.emo_embed_size)

        self.embedding = share_embedding(args, n_words, word2index, self.args.pretrain_emb)  # args, n_words, word2index
        self.encoder = Encoder(args, self.args.emb_dim, self.args.hidden_dim, num_layers=self.args.hop,
                               num_heads=self.args.heads, total_key_depth=self.args.depth, total_value_depth=self.args.depth,
                               max_length=args.max_seq_length, filter_size=self.args.filter, universal=self.args.universal)

        self.emo_encoder = Encoder(args, self.emo_embed_size, self.emo_hidden_size, num_layers=self.args.hop,
                               num_heads=self.args.heads, total_key_depth=self.args.depth, total_value_depth=self.args.depth,
                               max_length=args.max_seq_length, filter_size=self.args.filter, universal=self.args.universal)

        self.map_emo = {0: 'surprised', 1: 'excited', 2: 'annoyed', 3: 'proud',
                        4: 'angry', 5: 'sad', 6: 'grateful', 7: 'lonely', 8: 'impressed',
                        9: 'afraid', 10: 'disgusted', 11: 'confident', 12: 'terrified',
                        13: 'hopeful', 14: 'anxious', 15: 'disappointed', 16: 'joyful',
                        17: 'prepared', 18: 'guilty', 19: 'furious', 20: 'nostalgic',
                        21: 'jealous', 22: 'anticipating', 23: 'embarrassed', 24: 'content',
                        25: 'devastated', 26: 'sentimental', 27: 'caring', 28: 'trusting',
                        29: 'ashamed', 30: 'apprehensive', 31: 'faithful'}
        self.cosine_layer = ComputeEmotionConsine(vocab=self.vocab, embedding=self.embedding, map_emo=self.map_emo)

        ## GRAPH
        self.dropout = args.dropout
        self.W_q = nn.Linear(args.emb_dim, args.emb_dim)
        self.W_k = nn.Linear(args.emb_dim, args.emb_dim)
        self.W_v = nn.Linear(args.emb_dim, args.emb_dim)
        self.graph_out = nn.Linear(args.emb_dim, args.emb_dim)
        self.graph_layer_norm = LayerNorm(args.hidden_dim)

        ## emotional signal distilling
        #使用emo_encoder
        self.identify = nn.Linear(args.emb_dim + self.emo_embed_size, decoder_number, bias=False)
        #不使用emo_encoder
        # self.identify = nn.Linear(args.emb_dim, decoder_number, bias=False)

        self.activation = nn.Softmax(dim=1)

        ## multiple decoders
        self.emotion_embedding = nn.Linear(decoder_number, args.emb_dim)
        # hidden_dim
        share_list = nn.ModuleList()
        # 共享几层
        for i in range(share_nums):
            share_list.append(self.encoder.enc[i].multi_head_attention)

        #不使用emo_encoder
        # self.emo_hidden_size = 0

        self.decoder = Decoder(args, args.emb_dim, hidden_size=args.hidden_dim, emo_hidden_size=self.emo_hidden_size,  num_layers=args.hop, num_heads=args.heads,
                               total_key_depth=args.depth,total_value_depth=args.depth, filter_size=args.filter, max_length=args.max_seq_length, emo_output=args.hidden_dim * 2 + self.emo_hidden_size,
                               k_depth=args.hidden_dim + self.emo_hidden_size, v_depth=args.hidden_dim + self.emo_hidden_size, share_enc=share_list)
        
#        self.decoder = Decoder(args, args.emb_dim, hidden_size=args.hidden_dim, emo_hidden_size=self.emo_hidden_size,  num_layers=args.hop, num_heads=args.heads,
#                               total_key_depth=args.depth,total_value_depth=args.depth, filter_size=args.filter, max_length=args.max_seq_length,)

        self.decoder_key = nn.Linear(args.hidden_dim, decoder_number, bias=False)
        self.generator = Generator(args, args.hidden_dim, self.vocab_size, self.emo_hidden_size)
        if args.projection:
            self.embedding_proj_in = nn.Linear(args.emb_dim, args.hidden_dim, bias=False)
        if args.weight_sharing:
            self.generator.proj.weight = self.embedding.lut.weight

        self.criterion = nn.NLLLoss(ignore_index=args.PAD_idx)
        if args.label_smoothing:
            self.criterion = LabelSmoothing(size=self.vocab_size, padding_idx=args.PAD_idx, smoothing=0.1)
            self.criterion_ppl = nn.NLLLoss(ignore_index=args.PAD_idx)
        
        self.optimizer = torch.optim.Adam(self.parameters(), lr=args.lr)
        if args.noam:
            # We used the Adam optimizer here with β1 = 0.9, β2 = 0.98, and ϵ = 10^−9. We varied the learning rate over the course of training.
            # This corresponds to increasing the learning rate linearly for the first warmup training steps,
            # and decreasing it thereafter proportionally to the inverse square root of the step number. We used warmup step = 8000.
            self.optimizer = NoamOpt(args.hidden_dim, 1, 8000, torch.optim.Adam(self.parameters(), lr=0, betas=(0.9, 0.98), eps=1e-9))

        if model_file_path is not None:
            print("loading weights")
            state = torch.load(model_file_path, map_location=lambda storage, location: storage)
            self.encoder.load_state_dict(state['encoder_state_dict'])
            self.decoder.load_state_dict(state['decoder_state_dict'])
            self.generator.load_state_dict(state['generator_dict'])
            self.embedding.load_state_dict(state['embedding_dict'])
            self.decoder_key.load_state_dict(state['decoder_key_state_dict']) 
            if load_optim:
                self.optimizer.load_state_dict(state['optimizer'])
            self.eval()

        self.model_dir = args.save_path
        if not os.path.exists(self.model_dir):
            os.makedirs(self.model_dir)
        self.best_path = ""

    def save_model(self, running_avg_ppl, iter, f1_g,f1_b,ent_g,ent_b):
        state = {
            'iter': iter,
            'encoder_state_dict': self.encoder.state_dict(),
            'decoder_state_dict': self.decoder.state_dict(),
            'generator_dict': self.generator.state_dict(),
            'decoder_key_state_dict': self.decoder_key.state_dict(),
            'embedding_dict': self.embedding.state_dict(),
            'optimizer': self.optimizer.state_dict(),
            'current_loss': running_avg_ppl
        }
        model_save_path = os.path.join(self.model_dir, 'model_{}_{:.4f}_{:.4f}_{:.4f}_{:.4f}_{:.4f}.tar'.format(iter,running_avg_ppl,f1_g,f1_b,ent_g,ent_b) )
        self.best_path = model_save_path
        torch.save(state, model_save_path)

    def concept_graph(self, context, concept, adjacency_mask):
        '''

        :param context: (bsz, max_context_len, embed_dim)
        :param concept: (bsz, max_concept_len, embed_dim)
        :param adjacency_mask: (bsz, max_context_len, max_context_len + max_concpet_len)
        :return:
        '''
        # target = self.W_sem_emo(context)  # (bsz, max_context_len, emb_dim)
        # concept = self.W_sem_emo(concept)
        target = context
        src = torch.cat((target, concept), dim=1)  # (bsz, max_context_len + max_concept_len, emb_dim)

        # QK attention
        q = self.W_q(target)  # (bsz, tgt_len, emb_dim)
        k, v = self.W_k(src), self.W_v(src)  # (bsz, src_len, emb_dim); (bsz, src_len, emb_dim)
        attn_weights_ori = torch.bmm(q, k.transpose(1, 2))  # batch matrix multiply (bsz, tgt_len, src_len)

        adjacency_mask = adjacency_mask.bool()
        attn_weights_ori.masked_fill_(
            adjacency_mask,
            1e-24
        )  # mask PAD
        attn_weights = torch.softmax(attn_weights_ori, dim=-1)  # (bsz, tgt_len, src_len)

        if torch.isnan(attn_weights).sum() != 0:
            pdb.set_trace()

        attn_weights = F.dropout(attn_weights, p=self.dropout, training=self.training)

        # weigted sum
        attn = torch.bmm(attn_weights, v)  # (bsz, tgt_len, emb_dim)
        attn = self.graph_out(attn)

        attn = F.dropout(attn, p=self.dropout, training=self.training)
        new_context = self.graph_layer_norm(target + attn)

        new_context = torch.cat((new_context, concept), dim=1)
        return new_context

    def train_one_batch(self, batch, iter, train=True):
        enc_batch = batch["context_batch"]
        enc_batch_extend_vocab = batch["context_ext_batch"]
        enc_vad_batch = batch['context_vad']
        concept_input = batch["concept_batch"]  # (bsz, max_concept_len)
        concept_ext_input = batch["concept_ext_batch"]
        concept_vad_batch = batch['concept_vad_batch']
        #print("enc_batch size", enc_batch.size())
        enc_pos_batch = self.cosine_layer(enc_batch)
        concept_pos_batch = self.cosine_layer(concept_input)
        #print("enc_pos_batch size", enc_pos_batch.size())
        #print("concept_pos_batch size", concept_pos_batch.size())
        enc_pos_embed = torch.cat((enc_pos_batch, concept_pos_batch), dim=1)  # (bsz, len)
        #print("src_emb", src_emb)
        #print("enc_pos_embed ", enc_pos_embed)

        oovs = batch["oovs"]
        max_oov_length = len(sorted(oovs, key=lambda i: len(i), reverse=True)[0])
        extra_zeros = Variable(torch.zeros((enc_batch.size(0), max_oov_length))).to(self.args.device)

        dec_batch = batch["target_batch"]
        dec_ext_batch = batch["target_ext_batch"]

        if self.args.noam:
            self.optimizer.optimizer.zero_grad()
        else:
            self.optimizer.zero_grad()

        ## Embedding - context
        mask_src = enc_batch.data.eq(self.args.PAD_idx).unsqueeze(1)  # (bsz, src_len)->(bsz, 1, src_len)
        emb_mask = self.embedding(batch["mask_context"])  # dialogue state embedding
        src_emb = self.embedding(enc_batch)+emb_mask
        #print("src_emb size", src_emb.size())
        src_vad = enc_vad_batch  # (bsz, len, 1)  emotion intensity values

        if self.args.model != 'wo_ECE':  # emotional context graph encoding
            if concept_input.size()[0] != 0:
                mask_con = concept_input.data.eq(self.args.PAD_idx).unsqueeze(1)  # real mask
                con_mask = self.embedding(batch["mask_concept"])  # kg embedding
                con_emb = self.embedding(concept_input)+con_mask
                #print("con_emb size", con_emb.size())

                ## Knowledge Update
                src_emb = self.concept_graph(src_emb, con_emb, batch["adjacency_mask_batch"])  # (bsz, context+concept, emb_dim)
                mask_src = torch.cat((mask_src, mask_con), dim=2)  # (bsz, 1, context+concept)
                src_vad = torch.cat((enc_vad_batch, concept_vad_batch), dim=1)  # (bsz, len)

        ## Encode - context & concept
        #print("src_embed and pos_embed:", src_emb.size(), enc_pos_embed.size())
        #src_emb = torch.cat((src_emb, enc_pos_embed), dim=2)  # (bsz, len)
        encoder_outputs = self.encoder(src_emb, mask_src)  # (bsz, src_len, emb_dim)
        #print("encoder_outputs ", encoder_outputs.size())
        # V1: add emotion calssification only
        # 使用emo_encoder
        emo_encoder_outputs = self.emo_encoder(enc_pos_embed, mask_src,is_emotion=True)
        emo_encoder_outputs = torch.cat((encoder_outputs, emo_encoder_outputs), dim=2)  # (bsz, src_len, emb_dim + emo_dim)
        #不使用emo_encoder
        # emo_encoder_outputs = encoder_outputs

        ## emotional signal distilling
        src_vad = torch.softmax(src_vad, dim=-1)
        emotion_context_vad = src_vad.unsqueeze(2)

        # V1: add emotion calssification only
        emotion_context_vad_emo = emotion_context_vad.repeat(1, 1, self.args.emb_dim + self.emo_hidden_size)  # (bsz, len, emb_dim)
        emotion_context_vad = emotion_context_vad.repeat(1, 1, self.args.emb_dim)  # (bsz, len, emb_dim)
        #emotion_context = torch.sum(emotion_context_vad * encoder_outputs, dim=1)  # c_e (bsz, emb_dim)
        #print("emotion_context size", emotion_context.size())
        emotion_contexts = emotion_context_vad * encoder_outputs

        # 不使用emo_encoder
        # emotion_context_vad_emo = emotion_context_vad

        # V1: add emotion calssification only
        emo_emotion_context = torch.sum(emotion_context_vad_emo * emo_encoder_outputs, dim=1)  # c_e (bsz, emb_dim)
        emotion_logit = self.identify(emo_emotion_context)  # e_p (bsz, emotion_num)
        loss_emotion = nn.CrossEntropyLoss(reduction='sum')(emotion_logit, batch['emotion_label'])

        pred_emotion = np.argmax(emotion_logit.detach().cpu().numpy(), axis=1)
        emotion_acc = accuracy_score(batch["emotion_label"].cpu().numpy(), pred_emotion)

        # Decode
        sos_emb = self.emotion_embedding(emotion_logit).unsqueeze(1)  # (bsz, 1, emb_dim)
        dec_emb = self.embedding(dec_batch[:, :-1])  # (bsz, tgt_len, emb_dim)
        dec_emb = torch.cat((sos_emb, dec_emb), dim=1)  # (bsz, tgt_len, emb_dim)

        #dec_emo_batch = self.cosine_layer(dec_batch)
        #print("dec_emb dec_emo_batch", dec_emb.size(), dec_emo_batch.size())
        #dec_emb = torch.cat((dec_emb, dec_emo_batch), dim=2)  # (bsz, len)

        mask_trg = dec_batch.data.eq(self.args.PAD_idx).unsqueeze(1)
        if "wo_EDD" in self.args.model:
            pre_logit, attn_dist, loss_attn = self.decoder(inputs=dec_emb,
                                                           encoder_output=emo_encoder_outputs,
                                                           mask=(mask_src, mask_trg),
                                                           pred_emotion=None,
                                                           emotion_contexts=None)
        else:
            pre_logit, attn_dist, loss_attn = self.decoder(inputs=dec_emb,
                                                           encoder_output=emo_encoder_outputs,
                                                           mask=(mask_src,mask_trg),
                                                           pred_emotion=None,
                                                           emotion_contexts=emo_emotion_context,
                                                           context_vad=src_vad)
        ## compute output dist
        if self.args.model != 'wo_ECE':  # emotional context graph encoding
            if concept_input.size()[0] != 0:
                enc_batch_extend_vocab = torch.cat((enc_batch_extend_vocab, concept_ext_input), dim=1)
        logit = self.generator(pre_logit, None, None, attn_dist, enc_batch_extend_vocab if self.args.pointer_gen else None, extra_zeros)
        loss = self.criterion(logit.contiguous().view(-1, logit.size(-1)),
                              dec_batch.contiguous().view(-1) if self.args.pointer_gen else dec_ext_batch.contiguous().view(-1))
        loss += loss_emotion
        if self.args.attn_loss and self.args.model != "wo_EDD":
            loss += (0.1 * loss_attn)

        loss_ppl = 0.0
        if self.args.label_smoothing:
            loss_ppl = self.criterion_ppl(logit.contiguous().view(-1, logit.size(-1)),
                                          dec_batch.contiguous().view(-1) if self.args.pointer_gen else dec_ext_batch.contiguous().view(-1)).item()

        if torch.sum(torch.isnan(loss)) != 0:
            print('loss is NAN :(')
            pdb.set_trace()

        if train:
            loss.backward()
            self.optimizer.step()

        if self.args.label_smoothing:
            return loss_ppl, math.exp(min(loss_ppl, 100)), loss_emotion.item(), emotion_acc
        else:
            return loss.item(), math.exp(min(loss.item(), 100)), 0, 0

    def compute_act_loss(self,module):    
        R_t = module.remainders
        N_t = module.n_updates
        p_t = R_t + N_t
        avg_p_t = torch.sum(torch.sum(p_t,dim=1)/p_t.size(1))/p_t.size(0)
        loss = self.args.act_loss_weight * avg_p_t.item()
        return loss

    def decoder_greedy(self, batch, max_dec_step=30):
        enc_batch_extend_vocab, extra_zeros = None, None
        enc_batch = batch["context_batch"]
        enc_vad_batch = batch['context_vad']
        enc_batch_extend_vocab = batch["context_ext_batch"]

        concept_input = batch["concept_batch"]  # (bsz, max_concept_len)
        concept_ext_input = batch["concept_ext_batch"]
        concept_vad_batch = batch['concept_vad_batch']
        oovs = batch["oovs"]
        max_oov_length = len(sorted(oovs, key=lambda i: len(i), reverse=True)[0])
        extra_zeros = Variable(torch.zeros((enc_batch.size(0), max_oov_length))).to(self.args.device)

        # Add pos embedding
        enc_pos_batch = self.cosine_layer(enc_batch) 
        concept_pos_batch = self.cosine_layer(concept_input)
        enc_pos_embed = torch.cat((enc_pos_batch, concept_pos_batch), dim=1)  # (bsz, len)

        ## Encode - context
        mask_src = enc_batch.data.eq(self.args.PAD_idx).unsqueeze(1)  # (bsz, src_len)->(bsz, 1, src_len)
        emb_mask = self.embedding(batch["mask_context"])
        src_emb = self.embedding(enc_batch) + emb_mask
        src_vad = enc_vad_batch  # (bsz, len, 1)

        if self.args.model != 'wo_ECE':  # emotional context graph encoding
            if concept_input.size()[0] != 0:
                mask_con = concept_input.data.eq(self.args.PAD_idx).unsqueeze(1)  # real mask
                con_mask = self.embedding(batch["mask_concept"])  # dialogue state
                con_emb = self.embedding(concept_input) + con_mask

                ## Knowledge Update
                src_emb = self.concept_graph(src_emb, con_emb,
                                             batch["adjacency_mask_batch"])  # (bsz, context+concept, emb_dim)
                mask_src = torch.cat((mask_src, mask_con), dim=2)  # (bsz, 1, context+concept)

                src_vad = torch.cat((enc_vad_batch, concept_vad_batch), dim=1)  # (bsz, len)
        # Add pos embedding
        #src_emb = torch.cat((src_emb, enc_pos_embed), dim=2)  # (bsz, len)
        encoder_outputs = self.encoder(src_emb, mask_src)  # (bsz, src_len, emb_dim)

        # V1: add emotion calssification only
        emo_encoder_outputs = self.emo_encoder(enc_pos_embed, mask_src,is_emotion=True)
        emo_encoder_outputs = torch.cat((encoder_outputs, emo_encoder_outputs), dim=2)  # (bsz, src_len, emb_dim + emo_dim)

        ## Identify
        src_vad = torch.softmax(src_vad, dim=-1)
        emotion_context_vad = src_vad.unsqueeze(2)


        # 不使用emo_encoder
        # emo_encoder_outputs = encoder_outputs
        # V1: add emotion calssification only
        emotion_context_vad_emo = emotion_context_vad.repeat(1, 1, self.args.emb_dim + self.emo_hidden_size)  # (bsz, len, emb_dim)
        emotion_context_vad = emotion_context_vad.repeat(1, 1, self.args.emb_dim)  # (bsz, len, emb_dim)
        #emotion_context = torch.sum(emotion_context_vad * encoder_outputs, dim=1)  # c_e (bsz, emb_dim)
        emotion_contexts = emotion_context_vad * encoder_outputs

        # 不使用emo_encoder
        # emotion_context_vad_emo = emotion_context_vad
        # V1: add emotion calssification only
        emo_emotion_context = torch.sum(emotion_context_vad_emo * emo_encoder_outputs, dim=1)  # c_e (bsz, emb_dim)
        emotion_logit = self.identify(emo_emotion_context)  # e_p (bsz, emotion_num)

        if concept_input.size()[0] != 0 and self.args.model != 'wo_ECE':
            enc_ext_batch = torch.cat((enc_batch_extend_vocab, concept_ext_input), dim=1)
        else:
            enc_ext_batch = enc_batch_extend_vocab

        ys = torch.ones(1, 1).fill_(self.args.SOS_idx).long()
        ys_emb = self.emotion_embedding(emotion_logit).unsqueeze(1)  # (bsz, 1, emb_dim)

        # Add pos embedding
        ##print("ys_emb", ys_emb.size())
        #pos_ys = self.cosine_layer(ys)
        ##print("pos ys", pos_ys.size())
        #ys_emb = torch.cat((ys_emb, pos_ys), dim=2)  # (bsz, len)
        ##print("ys_emb", ys_emb.size())

        sos_emb = ys_emb  
        if self.args.USE_CUDA:
            ys = ys.cuda()
        mask_trg = ys.data.eq(self.args.PAD_idx).unsqueeze(1)
        decoded_words = []
        for i in range(max_dec_step+1):
            if self.args.project:
                out, attn_dist, _ = self.decoder(self.embedding_proj_in(ys_emb), self.embedding_proj_in(encoder_outputs), (mask_src,mask_trg))
                #out, attn_dist, _ = self.decoder(self.embedding_proj_in(pos_ys_emb), self.embedding_proj_in(encoder_outputs), (mask_src,mask_trg))
            else:
                out, attn_dist, _ = self.decoder(inputs=ys_emb,
                #out, attn_dist, _ = self.decoder(inputs=pos_ys_emb,
                                                 encoder_output=emo_encoder_outputs,
                                                 mask=(mask_src,mask_trg),
                                                 pred_emotion=None,
                                                 emotion_contexts=emo_emotion_context,
                                                 context_vad=src_vad)

            prob = self.generator(out, None, None, attn_dist, enc_ext_batch if self.args.pointer_gen else None, extra_zeros)
            _, next_word = torch.max(prob[:, -1], dim = 1)
            decoded_words.append(['<EOS>' if ni.item() == self.args.EOS_idx else self.index2word[str(ni.item())] for ni in next_word.view(-1)])
            next_word = next_word.data[0]

            if self.args.use_cuda:
                ys = torch.cat([ys, torch.ones(1, 1).long().fill_(next_word).cuda()], dim=1)
                ys = ys.cuda()
                next_word_emb = self.embedding(torch.ones(1, 1).long().fill_(next_word).cuda())

                #next_index = torch.ones(1, 1).long().fill_(ys.size(1)).cuda()
                ##print("data_index value", next_index)
                #tmp = self.cosine_layer(next_index)
                #next_word_pos_emb = torch.cat((next_word_emb, tmp), dim=2)
                ##print("next_word_pos_emb size", next_word_pos_emb.size())

                ys_emb = torch.cat((ys_emb, next_word_emb), dim=1)
            else:
                ys = torch.cat([ys, torch.ones(1, 1).long().fill_(next_word)], dim=1)
                ys_emb = torch.cat((ys_emb, self.embedding(torch.ones(1, 1).long().fill_(next_word))), dim=1)
            mask_trg = ys.data.eq(self.args.PAD_idx).unsqueeze(1)

        sent = []
        for _, row in enumerate(np.transpose(decoded_words)):
            st = ''
            for e in row:
                if e == '<EOS>': break
                else: st+= e + ' '
            sent.append(st)
        return sent
    
