# Supplementary material for: An effective emotion tendency perception model in empathic dialogue
Source: PLoS One. 2023 Mar 10;18(3):e0282926. doi: 10.1371/journal.pone.0282926 (PMC10004494; doi:10.1371/journal.pone.0282926)
Supplement: S1 File — (ZIP) [file pone.0282926.s001.zip › code/kemp_code/ResidualNet.py]

import torch.nn as nn
import math

class BasicBlock(nn.Module):
    def __init__(self, inplanes=0, planes=300,input_dropout=0.2,linear_size=300, stride=1, downsample=None):
        super(BasicBlock, self).__init__()
        # self.bn1 = nn.BatchNorm1d(planes)
        self.input_dropout = nn.Dropout(input_dropout)
        self.relu = nn.ReLU(inplace=True)
        self.fc_linear = nn.Linear(linear_size, linear_size, bias=False)
        # self.bn2 = nn.BatchNorm2d(planes)
        # self.downsample = downsample
        # self.stride = stride

    def forward(self, x,planes):
        bn1 = nn.BatchNorm1d(planes)
        residual = x

        bn1 = bn1.cuda()
        x = bn1(x)
        x = self.input_dropout(x)
        x = self.relu(x)
        x = self.fc_linear(x)

        # if self.downsample is not None:
        #     residual = self.downsample(x)
        # x += residual
        return x

class ResidualNet(nn.Module):

    def __init__(self, block=3, layers=3, num_classes=2):
        self.inplanes = 64
        super(ResidualNet, self).__init__()
        # self.conv1 = nn.Conv2d(3, 64, kernel_size=7, stride=2, padding=3, bias=False)
        # self.conv1 = nn.Conv2d(1, 64, kernel_size=3, stride=1, padding=1, bias=False)
        self.basic_block = BasicBlock()
        self.block_num = block
        self.layers_num = layers

    def forward(self, x):
        # if torch.cuda.is_available():

        pre_x = x
        for i in range(self.block_num):
            for j in range(self.layers_num):
                x = self.basic_block(x,x.shape[1])
            x = self.basic_block(x,x.shape[1])
            x += pre_x
        # feature = x.view(x.size(0), -1)
        # x = self.fc(feature)

        return x

#
# def resnet18(**kwargs):
#     return ResNet(BasicBlock, [2, 2, 2, 2], **kwargs)
#
#
# def resnet34(**kwargs):
#     return ResNet(BasicBlock, [3, 4, 6, 3], **kwargs)
#
#
# def resnet50(**kwargs):
#     return ResNet(Bottleneck, [3, 4, 6, 3], **kwargs)
#
#
# def resnet101(**kwargs):
#     return ResNet(Bottleneck, [3, 4, 23, 3], **kwargs)
#
#
# def resnet152(**kwargs):
#     return ResNet(Bottleneck, [3, 8, 36, 3], **kwargs)
