# Supplementary material for: An effective emotion tendency perception model in empathic dialogue
Source: PLoS One. 2023 Mar 10;18(3):e0282926. doi: 10.1371/journal.pone.0282926 (PMC10004494; doi:10.1371/journal.pone.0282926)
Supplement: S1 File — (ZIP) [file pone.0282926.s001.zip › code/KEMP_eval.txt]

EVAL	Loss	PPL	Accuracy
valid	3.6299	37.7104	0.4443
EVAL	Loss	PPL	Accuracy
valid	3.6388	38.0443	0.4430
EVAL	Loss	PPL	Accuracy
valid	3.6449	38.2805	0.4350
EVAL	Loss	PPL	Accuracy
valid	3.6520	38.5499	0.4397
EVAL	Loss	PPL	Accuracy
valid	3.6596	38.8453	0.4423
EVAL	Loss	PPL	Accuracy
valid	3.6454	38.2967	0.4517
EVAL	Loss	PPL	Accuracy
valid	3.6565	38.7260	0.4355
EVAL	Loss	PPL	Accuracy
valid	3.6466	38.3444	0.4354
EVAL	Loss	PPL	Accuracy
valid	3.6373	37.9873	0.4396
EVAL	Loss	PPL	Accuracy
valid	3.6450	38.2831	0.4445
EVAL	Loss	PPL	Accuracy
valid	3.6352	37.9094	0.4395
EVAL	Loss	PPL	Accuracy
valid	3.6307	37.7394	0.4421
EVAL	Loss	PPL	Accuracy
valid	3.6327	37.8163	0.4347
EVAL	Loss	PPL	Accuracy
valid	3.6557	38.6932	0.4397
EVAL	Loss	PPL	Accuracy
valid	3.6691	39.2169	0.4380
EVAL	Loss	PPL	Accuracy
valid	3.6798	39.6368	0.4277
EVAL	Loss	PPL	Accuracy
valid	3.6813	39.6993	0.4395
EVAL	Loss	PPL	Accuracy
valid	3.6966	40.3086	0.4335
EVAL	Loss	PPL	Accuracy
valid	3.6763	39.5018	0.4417
EVAL	Loss	PPL	Accuracy
valid	3.6863	39.8971	0.4467
EVAL	Loss	PPL	Accuracy
valid	3.6733	39.3829	0.4321
EVAL	Loss	PPL	Accuracy
valid	3.6700	39.2538	0.4298
EVAL	Loss	PPL	Accuracy
valid	3.6724	39.3449	0.4293
EVAL	Loss	PPL	Accuracy
valid	3.6512	38.5228	0.4370
EVAL	Loss	PPL	Accuracy
valid	3.6714	39.3058	0.4383
EVAL	Loss	PPL	Accuracy
valid	3.6740	39.4096	0.4375
EVAL	Loss	PPL	Accuracy
valid	3.7043	40.6220	0.4381
EVAL	Loss	PPL	Accuracy
valid	3.7012	40.4962	0.4349
EVAL	Loss	PPL	Accuracy
valid	3.7178	41.1745	0.4354
EVAL	Loss	PPL	Accuracy
valid	3.7075	40.7511	0.4349
EVAL	Loss	PPL	Accuracy
valid	3.7064	40.7054	0.4370
EVAL	Loss	PPL	Accuracy
valid	3.7141	41.0198	0.4355
EVAL	Loss	PPL	Accuracy
valid	3.7072	40.7385	0.4345
EVAL	Loss	PPL	Accuracy
valid	3.7090	40.8114	0.4312
EVAL	Loss	PPL	Accuracy
valid	3.7062	40.6970	0.4347
EVAL	Loss	PPL	Accuracy
valid	3.7014	40.5057	0.4326
EVAL	Loss	PPL	Accuracy
valid	3.7018	40.5186	0.4394
EVAL	Loss	PPL	Accuracy
valid	3.6982	40.3742	0.4359
EVAL	Loss	PPL	Accuracy
valid	3.7261	41.5160	0.4421
EVAL	Loss	PPL	Accuracy
valid	3.7436	42.2497	0.4388
EVAL	Loss	PPL	Accuracy
valid	3.7550	42.7328	0.4390
EVAL	Loss	PPL	Accuracy
valid	3.7598	42.9391	0.4371
EVAL	Loss	PPL	Accuracy
valid	3.7547	42.7218	0.4373
EVAL	Loss	PPL	Accuracy
valid	3.7543	42.7028	0.4327
EVAL	Loss	PPL	Accuracy
valid	3.7624	43.0524	0.4282
EVAL	Loss	PPL	Accuracy
valid	3.7558	42.7684	0.4301
EVAL	Loss	PPL	Accuracy
valid	3.7477	42.4253	0.4309
EVAL	Loss	PPL	Accuracy
valid	3.7445	42.2874	0.4251
EVAL	Loss	PPL	Accuracy
valid	3.7425	42.2033	0.4384
EVAL	Loss	PPL	Accuracy
valid	3.7472	42.4005	0.4290
