# Supplementary material for: An effective emotion tendency perception model in empathic dialogue
Source: PLoS One. 2023 Mar 10;18(3):e0282926. doi: 10.1371/journal.pone.0282926 (PMC10004494; doi:10.1371/journal.pone.0282926)
Supplement: S1 File — (ZIP) [file pone.0282926.s001.zip › code/kemp_main.py]

# -*- coding: utf-8 -*-
from tensorboardX import SummaryWriter
import logging
import argparse
from copy import deepcopy
from torch.nn.init import xavier_uniform_

from kemp_code.common import *
import datetime
torch.manual_seed(0)
torch.backends.cudnn.deterministic = True
torch.backends.cudnn.benchmark = False
np.random.seed(0)

from kemp_code.KEMP import KEMP
from kemp_code.dataloader import prepare_data_seq
import matplotlib.pyplot as plt

def print_opts(opts):
    """Prints the values of all command-line arguments.
    """
    print('=' * 80)
    print('Opts'.center(80))
    print('-' * 80)
    for key in opts.__dict__:
        if opts.__dict__[key]:
            print('{:>30}: {:<30}'.format(key, opts.__dict__[key]).center(80))
    print('=' * 80)


def load_params():
    if (os.cpu_count() > 8):
        USE_CUDA = True
    else:
        USE_CUDA = False

    parser = argparse.ArgumentParser()

    parser.add_argument("--dataset", type=str, default="data/kemp_dataset_preproc.json", help='processed EmpatheticDialogue dataset')
    parser.add_argument("--save_path", type=str, default="save/test/", help='path to save the training files')
    parser.add_argument("--resume_path", type=str, default="result/", help='path to save the checkpoint file')
    parser.add_argument("--tokenizer_dir", type=str, default="data/", help='path to tokenization file')
    parser.add_argument("--emb_file", type=str, default='', help='path to glove embedding file')

    ## training
    parser.add_argument("--model", type=str, default="seq2seq", help='model name, [KEMP, wo_ECE, wo_EDD]')
    parser.add_argument("--use_cuda", type=bool, default=True, help='gpu is available or not')
    parser.add_argument("--cuda", action="store_true", help='use gpu or not')
    parser.add_argument('--device_id', dest='device_id', type=str, default="0", help='gpu device id')
    parser.add_argument('--eps', type=float, default=1e-9, help='arg in NoamOpt')
    parser.add_argument('--epochs', type=int, default=10000, help='training iterations')
    parser.add_argument('--check_iter', type=int, default=200, help='validation iterations')  # 几次迭代验证一次，默认值为2000
    parser.add_argument("--noam", action="store_true", help='NoamOpt')
    parser.add_argument("--lr", type=float, default=0.0001, help='learning rate')
    parser.add_argument('--dropout', dest='dropout', type=float, default=0.2, help='dropout')
    parser.add_argument("--batch_size", type=int, default=16, help='batch size')
    parser.add_argument("--plm", action="store_true", help='use pretraining model or not')
    parser.add_argument("--use_oov_emb", action="store_true", help='')
    parser.add_argument("--pretrain_emb", action="store_true", help='use pretrained embedding (glove) or not')
    parser.add_argument("--weight_sharing", action="store_true", help='sharing params between input embedding and output proj')
    parser.add_argument("--label_smoothing", action="store_true", help='label smoothing loss')
    parser.add_argument("--universal", action="store_true", help='universal transformer')
    parser.add_argument("--act", action="store_true", help='arg in universal transformer, adaptive computation time')
    parser.add_argument("--act_loss_weight", type=float, default=0.001, help='arg in universal transformer')
    parser.add_argument("--specify_model", action="store_true", help='arg for resuming training')  # 测试用的指定模型的参数 布尔值
    parser.add_argument("--projection", action="store_true", help='arg for ？？？')  # 解决运行时的BUG


    ## testing
    parser.add_argument("--test", action="store_true", help='true for inference, false for training')
    parser.add_argument("--train_then_test", action="store_true", help='test model if the training finishes')
    parser.add_argument("--beam_search", action="store_true", help='beam decoding')
    parser.add_argument("--beam_size", type=int, default=5, help='beam size')
    parser.add_argument("--topk", type=int, default=0, help='topk sampling')

    ## transformer
    parser.add_argument("--hidden_dim", type=int, default=100, help='hidden size')
    parser.add_argument("--emb_dim", type=int, default=100, help='embedding dimension')
    parser.add_argument("--hop", type=int, default=6, help='number of transformer layers')  ##多头注意力层数
    parser.add_argument("--heads", type=int, default=1, help='number of attention heads')
    parser.add_argument("--depth", type=int, default=40, help='size of last dimension of keys/values. Must be divisible by number of heads')
    parser.add_argument("--filter", type=int, default=50, help='hidden size of the middle layer in FFN.')
    parser.add_argument("--project", action="store_true", help='project the input of decoder from embedding dimension to hidden dimension')
    parser.add_argument("--concept_num", type=int, default=1, help='the maximum number of external concepts injection for a word.')###########
    parser.add_argument("--total_concept_num", type=int, default=10, help='the maximum number of external concepts injection for a sentence.')
    parser.add_argument("--max_seq_length", type=int, default=1000, help='max sequence length (required for timing signal)')
    parser.add_argument("--pointer_gen", action="store_true", help='copy mechanism')
    parser.add_argument("--attn_loss", action="store_true", help="emotional attention loss")
    parser.add_argument("--emotion_feature", action="store_true", help="emotional feature")

    parser.add_argument("--model_name",type=str, default="d") #存储的模型名字
    parser.add_argument("--share_nums", type=int, default=6, help='number of attention heads')#共享几层
    args = parser.parse_args()
    print_opts(args)

    args.emb_file = args.emb_file or "data/glove.6B.{}d.txt".format(str(args.emb_dim))
    # 如果test=true，那么不执行，否则test=fasle，就将保存路径复制给save_path_dataset
    if (not args.test):
        args.save_path_dataset = args.save_path

    logging.basicConfig(level=logging.INFO, format='%(asctime)s %(message)s',
                        datefmt='%m-%d %H:%M')  # ,filename='save/logs/{}.log'.format(str(name)))
    args.collect_stats = False

#设置基本的标记位
    args.UNK_idx = 0
    args.PAD_idx = 1
    args.EOS_idx = 2  #一句话结束的标记
    args.SOS_idx = 3
    args.USR_idx = 4  # speak state  说话者
    args.SYS_idx = 5  # listener state  倾听者
    args.KG_idx = 6  # concept state
    args.CLS_idx = 7  #一个对话历史开始的标记
    args.SEP_idx = 8
    args.device = torch.device("cuda" if torch.cuda.is_available() else "cpu")
    args.USE_CUDA = USE_CUDA
    return args

args = load_params()

os.environ["CUDA_VISOBLE_DEVICES"] = args.device_id
os.environ["CUDA_LAUNCH_BLOCKING"] = "1"
if torch.cuda.is_available():
    torch.cuda.set_device(int(args.device_id))


if __name__ == '__main__':
    args = load_params()


    print_file = None
    # 保存的eval（评估/测试）的日志文件
    eval_file = open(args.model+'_eval.txt', 'w')
    data_loader_tra, data_loader_val, data_loader_tst, vocab, program_number = prepare_data_seq(args, batch_size=args.batch_size)
    print('-----finish loading data--------')

    # 从这里开始训练模型
    model = KEMP(args, vocab, decoder_number=program_number,share_nums=args.share_nums)

    # 训练结束的后续处理

    # 模型的保存路径，如果不存在那么自动创建文件夹
    model_save_path = os.path.join(args.save_path, 'result')
    if os.path.exists(model_save_path) is False: os.makedirs(model_save_path)
    log_save_path = os.path.join(args.save_path, 'save')
    if os.path.exists(log_save_path) is False: os.makedirs(log_save_path)

    for n, p in model.named_parameters():
        if p.dim() > 1 and (n != "embedding.lut.weight" and args.pretrain_emb):
            xavier_uniform_(p)

    print("MODEL USED", args.model, file=print_file)
    print("TRAINABLE PARAMETERS", count_parameters(model), file=print_file)

    # 如果指定模型不需要测试
    if args.test is False:
        try:
            batch_num = 30000
            #画图
            
            # step_num = 0
            # Loss_list = []
            # Accuracy_list = []
            # Ppl_list = []

            model = model.to(args.device)  # 这里是干嘛用的？
            # 开始训练
            model = model.train()
            # 设置初始的 ppl，方便记录最小的ppl的值
            best_ppl = 1000
            # 设置初始的耐心值，当耐心值达到一定水平后就会停止训练
            patient = 0
            writer = SummaryWriter(log_dir=args.save_path)
            # 对任意Python对象的深拷贝操作。
            # model.state_dict(): 返回包含模块整个状态的字典。
            # >>> module.state_dict().keys()
            #             ['bias', 'weight']
            weights_best = deepcopy(model.state_dict())
            data_iter = make_infinite(data_loader_tra)

            # 在100万迭代次数中循环
            # tqdm() : 立即让你的循环显示一个智能进度表-只要用tqdm（iterable）包装任何iterable！
            for n_iter in tqdm(range(batch_num),mininterval=10):
                loss, ppl, bce, acc = model.train_one_batch(next(data_iter), n_iter)  # 在这里找到了评估指标(训练一批数据的指标值)
                '''
                writer.add_scalars 将我们所需要的数据保存在文件里面供可视化使用。 这里是Scalar类型，所以使用writer.add_scalar()，
                其他的队形使用对应的函数。第一个参数可以简单理解为保存图的名称，第二个参数是可以理解为Y轴数据，第三个参数可以理解为X轴数据。
                '''
                writer.add_scalars('loss', {'loss_train': loss}, n_iter)
                writer.add_scalars('ppl', {'ppl_train': ppl}, n_iter)
                writer.add_scalars('bce', {'bce_train': bce}, n_iter)
                writer.add_scalars('accuracy', {'acc_train': acc}, n_iter)
                if args.noam:
                    writer.add_scalars('lr', {'learning_rate': model.optimizer._rate}, n_iter)

                '''
                # 如果现在达到一个周期了
                # n_iter：迭代次数
                # 如果到了2000次一轮的迭代，那么进行以下的评估  check_iter的值默认为 2000
                ppl：perplex
                bce：交叉熵损失
                acc：accuracy 准确度
                loss：损失函数值
                '''
                min_iter_num = 20000
                max_iter_num = 30000

                # 画图用
                #if n_iter >= step_num * 100:
                   # loss_val, ppl_val, bce_val, acc_val = evaluate(args, model, data_loader_val, ty="valid", max_dec_step=50, print_file=eval_file)
                   # Loss_list.append(loss_val)
                   # Accuracy_list.append(100 * acc_val)

                   # step_num+=1


                if (n_iter + 1) % args.check_iter == 0 and n_iter > min_iter_num:
                    # 将模块设置为评估模式。
                    model = model.eval()

                    model.epoch = n_iter
                    model.__id__logger = 0
                    # 评估模型的指标
                    loss_val, ppl_val, bce_val, acc_val = evaluate(args, model, data_loader_val, ty="valid", max_dec_step=50, print_file=eval_file)
                    ######################################
                    print("第" , n_iter , "次： " + " loss_val：", loss_val , "ppl_val:" , ppl_val, "bce_val: ",bce_val,"acc_val: ", acc_val)
                    #####################################
                    writer.add_scalars('loss', {'loss_valid': loss_val}, n_iter)
                    writer.add_scalars('ppl', {'ppl_valid': ppl_val}, n_iter)
                    writer.add_scalars('bce', {'bce_valid': bce_val}, n_iter)
                    writer.add_scalars('accuracy', {'acc_train': acc_val}, n_iter)
                    # 训练模型
                    model = model.train()
                    # 如果迭代次数 < 13000，那么继续
                    if n_iter <= min_iter_num:
                        continue
                    # 大于19000 不会有好结果（已经验证）
                    if n_iter > max_iter_num:
                        break

                    # 如果得到了一个更小的 ppl 的值 ,,在测试中，ppl小于41，acc大于0.43也可以考虑
                    # if ppl_val <= best_ppl:
                    if ppl_val <= best_ppl or (ppl_val < 41 and acc_val > 0.41):
                        best_ppl = ppl_val  # 更新最小ppl的值
                        patient = 0  #耐心值重新设置为0
                        ## SAVE MODEL  保存模型
                        if args.model_name == "d":
                            torch.save({"model": model.state_dict(),
                                        "result": [loss_val, ppl_val, bce_val, acc_val]},
                                       # 保存的文件名为 model_第几次迭代的_本次最佳ppl值.tar
                                       # 保存的格式为 model_迭代次数_ppl值_acc值.tar
                                       os.path.join(model_save_path,
                                                    'model_{}_{:.4f}_{:.4f}.tar'.format(n_iter, ppl_val, acc_val)))
                        else:
                            curr_time = datetime.datetime.now()
                            torch.save({"model": model.state_dict(),
                                        "result": [loss_val, ppl_val, bce_val, acc_val]},
                                       # 保存的文件名为 model_第几次迭代的_本次最佳ppl值.tar
                                       # 保存的格式为 model_迭代次数_ppl值_acc值.tar
                                       os.path.join(model_save_path,
                                                    'model_{}_{}_{}_{}_{}_{}.tar'.format(args.model_name,n_iter, curr_time.day, curr_time.hour,acc_val,ppl_val)))
                        # torch.save({"model": model.state_dict(),
                        #             "result": [loss_val, ppl_val, bce_val, acc_val]},
                        #            # 保存的文件名为 model_第几次迭代的_本次最佳ppl值.tar
                        #            # 保存的格式为 model_迭代次数_ppl值_acc值.tar
                        #            os.path.join(model_save_path, 'model_{}_{:.4f}_{:.4f}.tar'.format(n_iter, ppl_val,acc_val)))
                        weights_best = deepcopy(model.state_dict())
                        print("best_ppl: {}; patient: {}".format(best_ppl, patient), file=print_file)
                    # 否则，这次没有得到更好的ppl的值，那么耐心值+1
                    else:
                        patient += 1
                        print("patient is: {} now. ".format(patient), file=print_file)

                    # 如果耐心值超过了2，也就是3，那么说明训练的ppl没有更低的值了，那么结束整个循环 #
                    if patient > 10000000: break

            
            #画图
           # x1 = range(0, 300)
            #x2 = range(0, 300)
          
           # y1 = Accuracy_list
           # y2 = Loss_list
           
           # plt.subplot(2, 1, 1)
           # plt.plot(x1, y1, 'o-')
           # plt.title('Train Acc')
           # plt.ylabel('Train Acc')
           # plt.subplot(2, 1, 2)
           # plt.plot(x2, y2, '.-')
           # plt.xlabel('Train loss')
           # plt.ylabel('Train loss')
            
           # plt.savefig(model_save_path+"4_accuracy_loss_ppl.jpg")
        # 抛出异常
        except KeyboardInterrupt:
            print('-' * 89, file=print_file)
            print('Exiting from training early', file=print_file)  # 提前退出训练

        # ## SAVE THE BEST
        # # 保存指标最好的那个模型和数据
        # torch.save({'models': weights_best,
        #             'result': [loss_val, ppl_val, bce_val, acc_val], },
        #            os.path.join(model_save_path, args.model+'_best.tar'))  # 在模型的压缩包里面就保存了模型的训练结果的数据
        # print('Saving the best checkpoint in {}'.format(os.path.join(model_save_path, args.model+'_best.tar')))
        print('#######################  模型训练完毕  #####################')

        ## TESTING
        # 如果用户是指定了 先训练 然后进行测试 那么执行以下测试
        if args.train_then_test:
            model.load_state_dict({name: weights_best[name] for name in weights_best})
            model.eval()  # 模型进入评估状态
            model.epoch = 100 #迭代100次
            with torch.no_grad():
                loss_test, ppl_test, bce_test, acc_test = evaluate(args, model, data_loader_tst, ty="test", max_dec_step=50, print_file=print_file)
            ############################## 打印一下看看效果
            print("loss_test:{}, ppl_test:{}, bce_test:{}, acc_test:{}".format(loss_test, ppl_test, bce_test, acc_test))
            ############################## 打印一下看看效果
        else:
            loss_test, ppl_test, bce_test, acc_test = 0,0,0,0

    # 如果指定模型要进行测试
    else:  # test
        print("TESTING !!!", file=print_file)
        model = model.to(args.device)
        # 手动加载模型
        # TO DO
        model = model.eval()

        if args.specify_model:
            checkpoint = torch.load(args.resume_path, map_location=lambda storage, location: storage)
            model.load_state_dict(checkpoint)
        # 如果没有指定对哪个模型进行测试，那么就默认对之前保存路径中最好的那个模型进行测试
        else:
            checkpoint = torch.load(os.path.join(model_save_path, args.model+'_best.tar'),
                                    map_location=lambda storage, location: storage)
            weights_best = checkpoint['models']
            model.load_state_dict({name: weights_best[name] for name in weights_best})

        model.eval() # 模型进入评估阶段
        loss_test, ppl_test, bce_test, acc_test = evaluate(args, model, data_loader_tst, ty="test", max_dec_step=30, print_file=eval_file)
        print("loss_test:{}, ppl_test:{}, bce_test:{}, acc_test:{}".format(loss_test, ppl_test, bce_test, acc_test))

    #最后 模型输出，训练结束
    print("model: ", args.model, "End .", file=print_file)
    print("EVAL\tLoss\tPPL\tAccuracy\n")
    print("{}\t{:.4f}\t{:.4f}\t{:.4f}".format("test", loss_test, ppl_test, acc_test))
    # 如果有指定模型进行测试的话
    if args.test or args.train_then_test:
        # 如果有指定具体测试哪个模型
        if args.specify_model:
            file_summary = "_summary.txt"

        # 没有指定模型，那就默认是原来的模型保存路径
        else:
            file_summary = os.path.join(model_save_path,'summary.txt')
            ####################333
            print("模型的测试结果保存到：{},名为：summary.txt".format(model_save_path))
            #######################

        # 最后的最后，将模型的测试结果写入文件中
        with open(file_summary, 'w') as the_file:
            the_file.write("EVAL\tLoss\tPPL\tAccuracy\n")
            the_file.write(
                "{}\t{:.4f}\t{:.4f}\t{:.4f}".format("test", loss_test, ppl_test, acc_test))
