# Supplementary material for: An effective emotion tendency perception model in empathic dialogue
Source: PLoS One. 2023 Mar 10;18(3):e0282926. doi: 10.1371/journal.pone.0282926 (PMC10004494; doi:10.1371/journal.pone.0282926)
Supplement: S1 File — (ZIP) [file pone.0282926.s001.zip › code/output/emo_simiAndAvg_v1.log]

================================================================================
                                      Opts                                      
--------------------------------------------------------------------------------
                                dataset: data/kemp_dataset_preproc.json         
                              save_path: result/KEMP-yz/                        
                            resume_path: result/                                
                          tokenizer_dir: data/                                  
                               emb_file: data/glove.6B.300d.txt                 
                                  model: KEMP                                   
                               use_cuda: 1                                      
                                   cuda: 1                                      
                              device_id: 4                                      
                                    eps: 1e-09                                  
                                 epochs: 10000                                  
                             check_iter: 2000                                   
                                   noam: 1                                      
                                     lr: 0.0001                                 
                                dropout: 0.2                                    
                             batch_size: 16                                     
                           pretrain_emb: 1                                      
                        label_smoothing: 1                                      
                        act_loss_weight: 0.001                                  
                              beam_size: 5                                      
                             hidden_dim: 300                                    
                                emb_dim: 300                                    
                                    hop: 1                                      
                                  heads: 2                                      
                                  depth: 40                                     
                                 filter: 50                                     
                            concept_num: 1                                      
                      total_concept_num: 10                                     
                         max_seq_length: 1000                                   
                            pointer_gen: 1                                      
                              attn_loss: 1                                      
================================================================================
================================================================================
                                      Opts                                      
--------------------------------------------------------------------------------
                                dataset: data/kemp_dataset_preproc.json         
                              save_path: result/KEMP-yz/                        
                            resume_path: result/                                
                          tokenizer_dir: data/                                  
                               emb_file: data/glove.6B.300d.txt                 
                                  model: KEMP                                   
                               use_cuda: 1                                      
                                   cuda: 1                                      
                              device_id: 4                                      
                                    eps: 1e-09                                  
                                 epochs: 10000                                  
                             check_iter: 2000                                   
                                   noam: 1                                      
                                     lr: 0.0001                                 
                                dropout: 0.2                                    
                             batch_size: 16                                     
                           pretrain_emb: 1                                      
                        label_smoothing: 1                                      
                        act_loss_weight: 0.001                                  
                              beam_size: 5                                      
                             hidden_dim: 300                                    
                                emb_dim: 300                                    
                                    hop: 1                                      
                                  heads: 2                                      
                                  depth: 40                                     
                                 filter: 50                                     
                            concept_num: 1                                      
                      total_concept_num: 10                                     
                         max_seq_length: 1000                                   
                            pointer_gen: 1                                      
                              attn_loss: 1                                      
================================================================================
file:  data/kemp_dataset_preproc.json
LOADING empathetic_dialogue
[emotion]: sentimental
[context]: ['i remember going to see the fireworks with my best friend . it was the first time we ever spent time alone together . although there was a lot of people , we felt like the only people in the world .']
[concept of context]:
concept of sentence 0 : ['anniversary', 'remembered', 'learn', 'action', 'accomplishment', 'bout', 'disrespect', 'prize', 'respect', 'superman', 'good', 'greatest', 'trust', 'socialize', 'friendly', 'music', 'leading', 'nursery', 'music', 'sport', 'traveling', 'diamond', 'music', 'sport', 'traveling', 'independent', 'exclusive', 'con', 'crowd', 'hug', 'chance', 'city', 'lottery', 'city', 'crowd', 'bite', 'emotion', 'congratulate', 'lagging', 'city', 'crowd', 'bite', 'beautiful', 'complicated', 'great']
[target]: was this a friend you were in love with , or just a best friend ?
 
[emotion]: sentimental
[context]: ['i remember going to see the fireworks with my best friend . it was the first time we ever spent time alone together . although there was a lot of people , we felt like the only people in the world .', 'was this a friend you were in love with , or just a best friend ?', 'this was a best friend . i miss her .']
[concept of context]:
concept of sentence 0 : ['anniversary', 'remembered', 'learn', 'action', 'accomplishment', 'bout', 'disrespect', 'prize', 'respect', 'superman', 'good', 'greatest', 'trust', 'socialize', 'friendly', 'music', 'leading', 'nursery', 'music', 'sport', 'traveling', 'diamond', 'music', 'sport', 'traveling', 'independent', 'exclusive', 'con', 'crowd', 'hug', 'chance', 'city', 'lottery', 'city', 'crowd', 'bite', 'emotion', 'congratulate', 'lagging', 'city', 'crowd', 'bite', 'beautiful', 'complicated', 'great']
concept of sentence 1 : ['trust', 'socialize', 'friendly', 'marriage', 'destroy', 'hurt', 'superman', 'good', 'greatest', 'trust', 'socialize', 'friendly']
concept of sentence 2 : ['superman', 'good', 'greatest', 'trust', 'socialize', 'friendly', 'hit', 'travel', 'sport']
[target]: where has she gone ?
 
[emotion]: sentimental
[context]: ['i remember going to see the fireworks with my best friend . it was the first time we ever spent time alone together . although there was a lot of people , we felt like the only people in the world .', 'was this a friend you were in love with , or just a best friend ?', 'this was a best friend . i miss her .', 'where has she gone ?', 'we no longer talk .']
[concept of context]:
concept of sentence 0 : ['anniversary', 'remembered', 'learn', 'action', 'accomplishment', 'bout', 'disrespect', 'prize', 'respect', 'superman', 'good', 'greatest', 'trust', 'socialize', 'friendly', 'music', 'leading', 'nursery', 'music', 'sport', 'traveling', 'diamond', 'music', 'sport', 'traveling', 'independent', 'exclusive', 'con', 'crowd', 'hug', 'chance', 'city', 'lottery', 'city', 'crowd', 'bite', 'emotion', 'congratulate', 'lagging', 'city', 'crowd', 'bite', 'beautiful', 'complicated', 'great']/home/fzuirdata/anaconda3/envs/kemp_yz/lib/python3.7/site-packages/torch/cuda/__init__.py:120: UserWarning: 
    Found GPU%d %s which is of cuda capability %d.%d.
    PyTorch no longer supports this GPU because it is too old.
    The minimum cuda capability supported by this library is %d.%d.
    
  warnings.warn(old_gpu_warn.format(d, name, major, minor, min_arch // 10, min_arch % 10))
04-13 16:34 Vocab  23714 

concept of sentence 1 : ['trust', 'socialize', 'friendly', 'marriage', 'destroy', 'hurt', 'superman', 'good', 'greatest', 'trust', 'socialize', 'friendly']
concept of sentence 2 : ['superman', 'good', 'greatest', 'trust', 'socialize', 'friendly', 'hit', 'travel', 'sport']
concept of sentence 3 : ['dead', 'excellent']
concept of sentence 4 : ['lie', 'travel', 'friend', 'gossip', 'rant']
[target]: oh was this something that happened because of an argument ?
 
train length:  40250
valid length:  5734
test length:  5255
-----finish loading data--------
Embeddings: 23714 x 300
Loading embedding file: data/glove.6B.300d.txt
Pre-trained: 19503 (82.24%)
LOADING vocabulary idf
0
word index surprised 454
1
word index excited 756
2
word index annoyed 1018
3
word index proud 112
4
word index angry 161
5
word index sad 368
6
word index grateful 221
7
word index lonely 1139
8
word index impressed 1492
9
word index afraid 683
10
word index disgusted 2464
11
word index confident 2035
12
word index terrified 4251
13
word index hopeful 2417
14
word index anxious 2351
15
word index disappointed 979
16
word index joyful 2989
17
word index prepared 130
18
word index guilty 414
19
word index furious 1868
20
word index nostalgic 2182
21
word index jealous 2024
22
word index anticipating 2448
23
word index embarrassed 1615
24
word index content 1072
25
word index devastated 1437
26
word index sentimental 2002
27
word index caring 2752
28
word index trusting 2504
29
word index ashamed 444
30
word index apprehensive 1727
31
word index faithful 1944
Converted tensor size: torch.Size([32])
Init emotion list to tensor
Print test case for ashamed before
[0.4141673147678375, 0.3615916669368744, 0.48383378982543945, 0.5658935904502869, 0.3392755091190338, 0.491308331489563, 0.45321276783943176, 0.2634769678115845, 0.2531384825706482, 0.5712416172027588, 0.6033201217651367, 0.24425959587097168, 0.4201844036579132, 0.18095777928829193, 0.4098070561885834, 0.5179469585418701, 0.2626523971557617, 0.22576302289962769, 0.29509878158569336, 0.2033536583185196, 0.27334460616111755, 0.356777548789978, 0.08039210736751556, 0.7264531254768372, 0.05041319876909256, 0.21300479769706726, 0.20794624090194702, 0.27369093894958496, 0.2935974597930908, 1.0000004768371582, 0.4198908805847168, 0.1586509495973587]
Print test case for ashamed later
[0.25778001 0.22505664 0.30114081 0.35221528 0.21116694 0.305793
 0.28208212 0.16398951 0.15755478 0.35554392 0.37550976 0.15202851
 0.26152508 0.11262912 0.25506616 0.32237303 0.1634763  0.14051615
 0.1836711  0.12656843 0.17013118 0.22206031 0.05003649 0.45214842
 0.03137745 0.13257536 0.12942688 0.17034674 0.18273667 0.62240579
 0.26134239 0.09874522]
TESTING !!!
TESTING !!! 13799_2.7631_0.4247

  0%|          | 0/5255 [00:00<?, ?it/s]
loss:3.0422 ppl:21.0:   0%|          | 0/5255 [00:01<?, ?it/s]
loss:3.0422 ppl:21.0:   0%|          | 1/5255 [00:01<1:51:40,  1.28s/it]
loss:1.8076 ppl:6.1:   0%|          | 1/5255 [00:02<1:51:40,  1.28s/it] 
loss:1.8076 ppl:6.1:   0%|          | 2/5255 [00:02<1:39:44,  1.14s/it]
loss:1.5928 ppl:4.9:   0%|          | 2/5255 [00:03<1:39:44,  1.14s/it]
loss:1.5928 ppl:4.9:   0%|          | 3/5255 [00:03<1:39:49,  1.14s/it]
loss:2.0115 ppl:7.5:   0%|          | 3/5255 [00:04<1:39:49,  1.14s/it]
loss:2.0115 ppl:7.5:   0%|          | 4/5255 [00:04<1:28:19,  1.01s/it]
loss:1.6723 ppl:5.3:   0%|          | 4/5255 [00:05<1:28:19,  1.01s/it]
loss:1.6723 ppl:5.3:   0%|          | 5/5255 [00:05<1:26:42,  1.01it/s]
loss:1.8035 ppl:6.1:   0%|          | 5/5255 [00:06<1:26:42,  1.01it/s]
loss:1.8035 ppl:6.1:   0%|          | 6/5255 [00:06<1:28:06,  1.01s/it]
loss:1.6799 ppl:5.4:   0%|          | 6/5255 [00:06<1:28:06,  1.01s/it]
loss:1.6799 ppl:5.4:   0%|          | 7/5255 [00:06<1:19:26,  1.10it/s]
loss:1.5809 ppl:4.9:   0%|          | 7/5255 [00:07<1:19:26,  1.10it/s]
loss:1.5809 ppl:4.9:   0%|          | 8/5255 [00:07<1:14:52,  1.17it/s]
loss:1.5224 ppl:4.6:   0%|          | 8/5255 [00:08<1:14:52,  1.17it/s]
loss:1.5224 ppl:4.6:   0%|          | 9/5255 [00:08<1:16:35,  1.14it/s]Emotion:guilty
Context:['yeah about 10 years ago i had a horrifying experience . it was 100 % their fault but they hit the water barrels and survived . they had no injuries but they almost ran me off the road .']
Concept:defaultdict(<class 'list'>, {'yeah': ['celebration'], 'ago': ['dead'], 'horrifying': ['horrific'], 'experience': ['appalling'], 'fault': ['accuse'], 'hit': ['music'], 'water': ['oxygen'], 'survived': ['survive'], 'ran': ['robbery'], 'road': ['sport']})
Beam: []
Greedy:i i i i i i i i imagine going to see , on with my best friend . it was an be dangerous here without those together quickly be a 
Ref:did you suffer any injuries ?
----------------------------------------------------------------------
----------------------------------------------------------------------
Emotion:guilty
Context:['yeah about 10 years ago i had a horrifying experience . it was 100 % their fault but they hit the water barrels and survived . they had no injuries but they almost ran me off the road .', 'did you suffer any injuries ?', 'no i was not hit . it turned out they were drunk . i felt guilty but realized it was his fault .']
Concept:defaultdict(<class 'list'>, {'yeah': ['celebration'], 'ago': ['dead'], 'horrifying': ['horrific'], 'experience': ['appalling'], 'fault': ['accuse', 'accuse'], 'hit': ['music', 'music'], 'water': ['oxygen'], 'survived': ['survive'], 'ran': ['robbery'], 'road': ['sport'], 'suffer': ['pain'], 'drunk': ['bomb'], 'felt': ['emotion'], 'guilty': ['criminal']})
Beam: []
Greedy:i i i i i i i i imagine going to see , on with my best friend . it was an time we ever catch once as prepared but a 
Ref:why did you feel guilty ? people really should n't drive drunk .
----------------------------------------------------------------------
----------------------------------------------------------------------
Emotion:caring
Context:['well , can you tell me about your experience ? i think we swapped places']
Concept:defaultdict(<class 'list'>, {'well': ['ill'], 'tell': ['demon'], 'experience': ['appalling'], 'think': ['surprise']})
Beam: []
Greedy:i i i i i i i i remember going to see , on with my best friend . it was : d we still catch once as prepared be a 
Ref:yeah i wanted to tell you about the time i was hit by a drunk driver im so happy to still be alive after that experience
----------------------------------------------------------------------
----------------------------------------------------------------------
Emotion:caring
Context:['well , can you tell me about your experience ? i think we swapped places', 'yeah i wanted to tell you about the time i was hit by a drunk driver im so happy to still be alive after that experience', 'oh my goodness , that is very scary ! i hope you are okay now and the drunk driver was punished for his actions ?']
Concept:defaultdict(<class 'list'>, {'well': ['ill'], 'tell': ['demon', 'demon'], 'experience': ['appalling', 'appalling'], 'think': ['surprise'], 'yeah': ['celebration'], 'wanted': ['buy'], 'time': ['music'], 'hit': ['music'], 'drunk': ['bomb', 'bomb'], 'happy': ['unhappy'], 'still': ['restless'], 'alive': ['dead'], 'goodness': ['healthy'], 'scary': ['scare'], 'hope': ['encourage'], 'okay': ['health'], 'punished': ['punish']})
Beam: []
Greedy:i i i i i i i i remember going to see , on with my best friend . it is : d we still catch once as strong there a 
Ref:yeah he was punished hes in jail still
----------------------------------------------------------------------
----------------------------------------------------------------------
Emotion:lonely
Context:['i there , dont know what to do , jst broke up with my girlfirned , we were 8 years together']
Concept:defaultdict(<class 'list'>, {'know': ['learn'], 'broke': ['money'], 'together': ['con']})
Beam: []
Greedy:i i i i i i i i remember going to see the park for my best friend . it was : d we still catch who care others there a 
Ref:sorry to hear ! do you have any idea about the break up ? did you think about it ?
----------------------------------------------------------------------
----------------------------------------------------------------------
Emotion:lonely
Context:['i there , dont know what to do , jst broke up with my girlfirned , we were 8 years together', 'sorry to hear ! do you have any idea about the break up ? did you think about it ?', 'yes we decided together with our minds , and know i come home and feel so distant from the world']
Concept:defaultdict(<class 'list'>, {'know': ['learn', 'learn'], 'broke': ['money'], 'together': ['con', 'con'], 'sorry': ['sorrow'], 'idea': ['music'], 'break': ['gun'], 'think': ['surprise'], 'come': ['music'], 'home': ['welcome'], 'feel': ['anger'], 'distant': ['genuine'], 'world': ['beautiful']})
Beam: []
Greedy:i i i i i i i i remember going to see , on with my best friend . it was : d we still catch once as prepared but a 
Ref:sorry again ! hope you will get relief from this sadness . please concentrate on your interests to divert your mind from this .
----------------------------------------------------------------------
----------------------------------------------------------------------
Emotion:excited
Context:['i could not wait to go to the concert .']
Concept:defaultdict(<class 'list'>, {'wait': ['celebrate'], 'go': ['game'], 'concert': ['music']})
Beam: []
Greedy:i i i i i i i i remember going to see the park for my best friend . it was an be hard enough any alone as prepared but a 
Ref:which concert ?
----------------------------------------------------------------------
----------------------------------------------------------------------
Emotion:excited
Context:['i could not wait to go to the concert .', 'which concert ?', 'the u2 concert . tickets were really expensive and i never thought we would be able to go , but somehow we did ! ! !']
Concept:defaultdict(<class 'list'>, {'wait': ['celebrate'], 'go': ['game', 'game'], 'concert': ['music', 'music', 'music'], 'really': ['fucking'], 'expensive': ['diamond'], 'never': ['undefeated'], 'thought': ['learning'], 'able': ['unable']})
Beam: []
Greedy:i i i i i i i i remember going to see , on with my best friend . it was an this way ever win soon as prepared but a 
Ref:wow , that is awesome ! i have never been to an actual concert .
----------------------------------------------------------------------
----------------------------------------------------------------------
Emotion:sad
Context:['i am so sad because i have read an article about a newborn girl who died because her parents did not believe in medication and doctors']
Concept:defaultdict(<class 'list'>, {'sad': ['sadness'], 'read': ['curiosity'], 'article': ['derogatory'], 'newborn': ['born'], 'girl': ['female'], 'died': ['die'], 'believe': ['belief']})
Beam: []
Greedy:i i i i i i i i remember going to see , on with my best friend . it was an be dangerous ever gave him together quickly be a 
Ref:ugh , those articles always get me too ... : ( what was wrong with her ?
----------------------------------------------------------------------
----------------------------------------------------------------------
Emotion:sad
Context:['i am so sad because i have read an article about a newborn girl who died because her parents did not believe in medication and doctors', 'ugh , those articles always get me too ... : ( what was wrong with her ?', 'she was born premature at home , she had hard time breathing on her own but instead of taking her to the doctor parents were just praying']
Concept:defaultdict(<class 'list'>, {'sad': ['sadness'], 'read': ['curiosity'], 'article': ['derogatory'], 'newborn': ['born'], 'girl': ['female'], 'died': ['die'], 'believe': ['belief'], 'ugh': ['annoyance'], 'always': ['bomb'], 'get': ['greed'], 'wrong': ['wrongly'], 'born': ['newborn'], 'premature': ['immature'], 'home': ['welcome'], 'hard': ['living'], 'time': ['music'], 'breathing': ['breathtaking'], 'taking': ['stealing'], 'doctor': ['healthy'], 'praying': ['miracle']})
Beam: []
Greedy:i i i i i i i i remember going to see , on with my best friend . it was an be dangerous healthy after having together decision there a 
Ref:jeez ! its so unfortunate ... very sad really .
----------------------------------------------------------------------
loss:1.5184 ppl:4.6:   0%|          | 9/5255 [00:09<1:16:35,  1.14it/s]
loss:1.5184 ppl:4.6:   0%|          | 10/5255 [00:09<1:16:39,  1.14it/s]
loss:1.3927 ppl:4.0:   0%|          | 10/5255 [00:10<1:16:39,  1.14it/s]
loss:1.3927 ppl:4.0:   0%|          | 11/5255 [00:10<1:22:02,  1.07it/s]
loss:1.3200 ppl:3.7:   0%|          | 11/5255 [00:11<1:22:02,  1.07it/s]
loss:1.3200 ppl:3.7:   0%|          | 12/5255 [00:11<1:16:28,  1.14it/s]
loss:1.2713 ppl:3.6:   0%|          | 12/5255 [00:12<1:16:28,  1.14it/s]
loss:1.2713 ppl:3.6:   0%|          | 13/5255 [00:12<1:16:37,  1.14it/s]
loss:1.1940 ppl:3.3:   0%|          | 13/5255 [00:13<1:16:37,  1.14it/s]
loss:1.1940 ppl:3.3:   0%|          | 14/5255 [00:13<1:16:39,  1.14it/s]
loss:1.1694 ppl:3.2:   0%|          | 14/5255 [00:13<1:16:39,  1.14it/s]
loss:1.1694 ppl:3.2:   0%|          | 15/5255 [00:13<1:12:50,  1.20it/s]
loss:1.2351 ppl:3.4:   0%|          | 15/5255 [00:14<1:12:50,  1.20it/s]
loss:1.2351 ppl:3.4:   0%|          | 16/5255 [00:14<1:14:16,  1.18it/s]
loss:1.1935 ppl:3.3:   0%|          | 16/5255 [00:15<1:14:16,  1.18it/s]
loss:1.1935 ppl:3.3:   0%|          | 17/5255 [00:15<1:11:21,  1.22it/s]
loss:1.1458 ppl:3.1:   0%|          | 17/5255 [00:16<1:11:21,  1.22it/s]
loss:1.1458 ppl:3.1:   0%|          | 18/5255 [00:16<1:13:20,  1.19it/s]
loss:1.1019 ppl:3.0:   0%|          | 18/5255 [00:17<1:13:20,  1.19it/s]
loss:1.1019 ppl:3.0:   0%|          | 19/5255 [00:17<1:18:35,  1.11it/s]
loss:1.0704 ppl:2.9:   0%|          | 19/5255 [00:18<1:18:35,  1.11it/s]
loss:1.0704 ppl:2.9:   0%|          | 20/5255 [00:18<1:18:31,  1.11it/s]
----------------------------------------------------------------------
Emotion:caring
Context:["so my friend 's baby fell down and scraped his knee yesterday and i was trying so hard to cheer him up"]
Concept:defaultdict(<class 'list'>, {'friend': ['trust'], 'baby': ['cry'], 'fell': ['fall'], 'knee': ['kick'], 'trying': ['lying'], 'hard': ['living'], 'cheer': ['happiness']})
Beam: []
Greedy:i i i i i i i i remember going to see , on with my best friend . it was an be dangerous ever gave us together quickly be a 
Ref:that is nice of you . what did you do ?
----------------------------------------------------------------------
----------------------------------------------------------------------
Emotion:caring
Context:["so my friend 's baby fell down and scraped his knee yesterday and i was trying so hard to cheer him up", 'that is nice of you . what did you do ?', 'i was singing nursery songs : )']
Concept:defaultdict(<class 'list'>, {'friend': ['trust'], 'baby': ['cry'], 'fell': ['fall'], 'knee': ['kick'], 'trying': ['lying'], 'hard': ['living'], 'cheer': ['happiness'], 'nice': ['family'], 'singing': ['anger']})
Beam: []
Greedy:i i i i i i i i remember going to see , on with my best friend . it was an be dangerous here without having together decision there a 
Ref:which one ?
----------------------------------------------------------------------
----------------------------------------------------------------------
Emotion:hopeful
Context:['my husband lost a job but i am hoping he can find a full time job soon']
Concept:defaultdict(<class 'list'>, {'husband': ['wife'], 'lost': ['lose'], 'job': ['stress', 'stress'], 'hoping': ['hope'], 'find': ['punch'], 'full': ['dreadful'], 'time': ['music'], 'soon': ['quickly']})
Beam: []
Greedy:i i i i i i i i remember going to see , on with my best friend . it was an be dangerous here without having together decision there a 
Ref:he will , i have faith .
----------------------------------------------------------------------
----------------------------------------------------------------------
Emotion:hopeful
Context:['my husband lost a job but i am hoping he can find a full time job soon', 'he will , i have faith .', 'thank you so much !']
Concept:defaultdict(<class 'list'>, {'husband': ['wife'], 'lost': ['lose'], 'job': ['stress', 'stress'], 'hoping': ['hope'], 'find': ['punch'], 'full': ['dreadful'], 'time': ['music'], 'soon': ['quickly'], 'faith': ['action'], 'thank': ['thanking'], 'much': ['fortune']})
Beam: []
Greedy:i i i i i i i i remember going to see , on with my best friend . it is : d we still catch once as prepared be a 
Ref:no problem . what kind of work does he do ?
----------------------------------------------------------------------
----------------------------------------------------------------------
Emotion:angry
Context:['i just moved to this neighborhood and some dumb criminals shot one of my neighbors and ran into the woods !']
Concept:defaultdict(<class 'list'>, {'neighborhood': ['city'], 'dumb': ['idiot'], 'shot': ['shoot'], 'ran': ['robbery']})
Beam: []
Greedy:i i i i i i i i imagine going to see the park with my best friend . it was an be dangerous here without having together decision there a 
Ref:thats not good . do you own a gun ?
----------------------------------------------------------------------
----------------------------------------------------------------------
Emotion:angry
Context:['i just moved to this neighborhood and some dumb criminals shot one of my neighbors and ran into the woods !', 'thats not good . do you own a gun ?', 'i do ! i want to be able to protect my son']
Concept:defaultdict(<class 'list'>, {'neighborhood': ['city'], 'dumb': ['idiot'], 'shot': ['shoot'], 'ran': ['robbery'], 'good': ['bad'], 'gun': ['handgun'], 'want': ['cry'], 'able': ['unable'], 'protect': ['protecting'], 'son': ['daughter']})
Beam: []
Greedy:i i i i i i i i imagine going to see , on with my best friend . it was an be dangerous here without having together decision there a 
Ref:that is always number one goal .
----------------------------------------------------------------------
----------------------------------------------------------------------
Emotion:joyful
Context:['i am so excited because i am finally going to visit my parents next month ! i did not see them for 3 years']
Concept:defaultdict(<class 'list'>, {'excited': ['excite'], 'going': ['action'], 'visit': ['surgery'], 'next': ['new'], 'month': ['mom'], 'see': ['disrespect']})
Beam: []
Greedy:i i i i i i i i remember going to see , on with my best friend . it was : d we still catch once as prepared be a 
Ref:3 years is a long time . how come ?
----------------------------------------------------------------------
----------------------------------------------------------------------
Emotion:joyful
Context:['i am so excited because i am finally going to visit my parents next month ! i did not see them for 3 years', '3 years is a long time . how come ?', 'i moved to the us and they stayed in my homecountry']
Concept:defaultdict(<class 'list'>, {'excited': ['excite'], 'going': ['action'], 'visit': ['surgery'], 'next': ['new'], 'month': ['mom'], 'see': ['disrespect'], 'long': ['music'], 'time': ['music'], 'come': ['music']})
Beam: []
Greedy:i i i i i i i i remember going to see , on with my best friend . it was : d we still catch once as prepared but a 
Ref:oh i see . they must miss you , too .
----------------------------------------------------------------------
----------------------------------------------------------------------
Emotion:angry
Context:['i was very angry when a co worker lied about a car accident to get out of working july 4th . i covered his shift till midnight and he was lying about the accident']
Concept:defaultdict(<class 'list'>, {'angry': ['anger'], 'co': ['derogatory'], 'worker': ['assassin'], 'lied': ['lie'], 'car': ['crash'], 'accident': ['injury', 'injury'], 'get': ['greed'], 'working': ['creation'], 'july': ['independence'], 'shift': ['vulgar'], 'till': ['develop'], 'lying': ['deceived']})
Beam: []
Greedy:i i i i i i i i imagine going to see the park with my best friend . it was an be dangerous here without having together decision there a 
Ref:that is not very nice .
----------------------------------------------------------------------
----------------------------------------------------------------------
Emotion:angry
Context:['i was very angry when a co worker lied about a car accident to get out of working july 4th . i covered his shift till midnight and he was lying about the accident', 'that is not very nice .', 'yeah he got caught in someones pics on facebook . never lie and then go out with people who like to take pictures .']
Concept:defaultdict(<class 'list'>, {'angry': ['anger'], 'co': ['derogatory'], 'worker': ['assassin'], 'lied': ['lie'], 'car': ['crash'], 'accident': ['injury', 'injury'], 'get': ['greed'], 'working': ['creation'], 'july': ['independence'], 'shift': ['vulgar'], 'till': ['develop'], 'lying': ['deceived'], 'nice': ['family'], 'yeah': ['celebration'], 'got': ['tumor'], 'caught': ['trapped'], 'never': ['undefeated'], 'lie': ['danger'], 'go': ['game'], 'people': ['city'], 'like': ['entertaining'], 'take': ['music']})
Beam: []
Greedy:i i i i i i i i remember going to see the park with my best friend . it was an be dangerous here without having together decision there a 
Ref:yes . i do not have a facebook .
----------------------------------------------------------------------
----------------------------------------------------------------------
Emotion:disappointed
Context:['so yeah i drove 2 hours to get to wallmart . with 299 in my wallet as advertised , and the real price of the tv was 399 usd . what a bummer']
Concept:defaultdict(<class 'list'>, {'yeah': ['celebration'], 'drove': ['crowd'], 'get': ['greed'], 'wallet': ['money'], 'real': ['fake'], 'price': ['value'], 'tv': ['shoot'], 'bummer': ['annoyance']})
Beam: []
Greedy:i i i i i i i i remember going to see , on with my best friend . it was an be dangerous here without having together decision there a 
Ref:thats horrible .
----------------------------------------------------------------------
----------------------------------------------------------------------
loss:1.0558 ppl:2.9:   0%|          | 20/5255 [00:19<1:18:31,  1.11it/s]
loss:1.0558 ppl:2.9:   0%|          | 21/5255 [00:19<1:18:37,  1.11it/s]
loss:1.0772 ppl:2.9:   0%|          | 21/5255 [00:20<1:18:37,  1.11it/s]
loss:1.0772 ppl:2.9:   0%|          | 22/5255 [00:20<1:23:44,  1.04it/s]
loss:1.0432 ppl:2.8:   0%|          | 22/5255 [00:21<1:23:44,  1.04it/s]
loss:1.0432 ppl:2.8:   0%|          | 23/5255 [00:21<1:24:33,  1.03it/s]
loss:1.0334 ppl:2.8:   0%|          | 23/5255 [00:22<1:24:33,  1.03it/s]
loss:1.0334 ppl:2.8:   0%|          | 24/5255 [00:22<1:24:35,  1.03it/s]
loss:1.0194 ppl:2.8:   0%|          | 24/5255 [00:23<1:24:35,  1.03it/s]
loss:1.0194 ppl:2.8:   0%|          | 25/5255 [00:23<1:23:29,  1.04it/s]
loss:1.0307 ppl:2.8:   0%|          | 25/5255 [00:24<1:23:29,  1.04it/s]
loss:1.0307 ppl:2.8:   0%|          | 26/5255 [00:24<1:20:07,  1.09it/s]
loss:1.0231 ppl:2.8:   0%|          | 26/5255 [00:24<1:20:07,  1.09it/s]
loss:1.0231 ppl:2.8:   1%|          | 27/5255 [00:24<1:12:38,  1.20it/s]
loss:1.0102 ppl:2.7:   1%|          | 27/5255 [00:25<1:12:38,  1.20it/s]
loss:1.0102 ppl:2.7:   1%|          | 28/5255 [00:25<1:10:07,  1.24it/s]
loss:1.0512 ppl:2.9:   1%|          | 28/5255 [00:26<1:10:07,  1.24it/s]
loss:1.0512 ppl:2.9:   1%|          | 29/5255 [00:26<1:10:53,  1.23it/s]
Emotion:disappointed
Context:['so yeah i drove 2 hours to get to wallmart . with 299 in my wallet as advertised , and the real price of the tv was 399 usd . what a bummer', 'thats horrible .', 'yeah i had my hopes reall high and then i left empty handed , such a terrible feeling !']
Concept:defaultdict(<class 'list'>, {'yeah': ['celebration', 'celebration'], 'drove': ['crowd'], 'get': ['greed'], 'wallet': ['money'], 'real': ['fake'], 'price': ['value'], 'tv': ['shoot'], 'bummer': ['annoyance'], 'horrible': ['killing'], 'high': ['higher'], 'left': ['boxing'], 'empty': ['evacuation'], 'terrible': ['war'], 'feeling': ['emotion']})
Beam: []
Greedy:i i i i i i i i imagine going to see the park with my best friend . it was an this way ever gave us together quickly be a 
Ref:yes i do not like walmart .
----------------------------------------------------------------------
----------------------------------------------------------------------
Emotion:faithful
Context:["my friend 's boyfriend recently made a pass at me . i am married , and i also am really good friend 's with his girlfriend so i felt really bad . i made sure he knew i was loyal and honest to both !"]
Concept:defaultdict(<class 'list'>, {'friend': ['trust', 'trust'], 'boyfriend': ['friend'], 'recently': ['fresh'], 'made': ['massacre', 'massacre'], 'married': ['marry'], 'really': ['fucking', 'fucking'], 'good': ['bad'], 'girlfriend': ['woman'], 'felt': ['emotion'], 'bad': ['good'], 'sure': ['belief'], 'loyal': ['disloyal'], 'honest': ['honesty']})
Beam: []
Greedy:i i i i i i i i remember going to see , on with my best friend . it is : d we still part those together decision there a 
Ref:thats horrible . did you tell on him ?
----------------------------------------------------------------------
----------------------------------------------------------------------
Emotion:faithful
Context:["my friend 's boyfriend recently made a pass at me . i am married , and i also am really good friend 's with his girlfriend so i felt really bad . i made sure he knew i was loyal and honest to both !", 'thats horrible . did you tell on him ?', 'i struggled with it , but my friend was in a really bad spot , with no income and raising her grandchild , he was the financial supporter . so , i did not tell her , as i knew it would really hurt her in several ways , plus she really loves him !']
Concept:defaultdict(<class 'list'>, {'friend': ['trust', 'trust', 'trust'], 'boyfriend': ['friend'], 'recently': ['fresh'], 'made': ['massacre', 'massacre'], 'married': ['marry'], 'really': ['fucking', 'fucking', 'fucking', 'fucking', 'fucking'], 'good': ['bad'], 'girlfriend': ['woman'], 'felt': ['emotion'], 'bad': ['good', 'good'], 'sure': ['belief'], 'loyal': ['disloyal'], 'honest': ['honesty'], 'horrible': ['killing'], 'tell': ['demon', 'demon'], 'struggled': ['struggle'], 'spot': ['dance'], 'income': ['earnings'], 'raising': ['upheaval'], 'grandchild': ['child'], 'financial': ['loss'], 'supporter': ['sport'], 'hurt': ['falling'], 'several': ['sever']})
Beam: []
Greedy:i i i i i i i i remember going to see , on with my best friend . it is : d we still part those together decision there a 
Ref:thats a tough situation .
----------------------------------------------------------------------
----------------------------------------------------------------------
Emotion:content
Context:['my baby is sleeping . it is so peaceful and quiet in this house']
Concept:defaultdict(<class 'list'>, {'baby': ['cry'], 'sleeping': ['death'], 'peaceful': ['peace'], 'quiet': ['noise'], 'house': ['family']})
Beam: []
Greedy:i i i i i i i i remember going to see , on with my best friend . it was : d we still catch once as others there a 
Ref:i guess it makes you appreciate things you used to take for granted , lol . but it does not last forever and is worth it .
----------------------------------------------------------------------
----------------------------------------------------------------------
Emotion:content
Context:['my baby is sleeping . it is so peaceful and quiet in this house', 'i guess it makes you appreciate things you used to take for granted , lol . but it does not last forever and is worth it .', 'i totally agree with you !']
Concept:defaultdict(<class 'list'>, {'baby': ['cry'], 'sleeping': ['death'], 'peaceful': ['peace'], 'quiet': ['noise'], 'house': ['family'], 'guess': ['suspect'], 'appreciate': ['appreciated'], 'used': ['taboo'], 'take': ['music'], 'lol': ['laugh'], 'last': ['extreme'], 'forever': ['diamond'], 'worth': ['worthless'], 'totally': ['extremely'], 'agree': ['disagree']})
Beam: []
Greedy:i i i i i i i i remember going to see , on with my best friend . it was : d we still catch once as although there a 
Ref:that is a full time job raising a human
----------------------------------------------------------------------
----------------------------------------------------------------------
Emotion:lonely
Context:['hi , i feel so lonely sometimes because all my friends live in a different country']
Concept:defaultdict(<class 'list'>, {'hi': ['friendly'], 'feel': ['anger'], 'lonely': ['cry'], 'live': ['die'], 'different': ['racism'], 'country': ['city']})
Beam: []
Greedy:i i i i i i i i remember going to see the park for my best friend . it was : d we still part those together others there a 
Ref:oh , i am sure you are lonely . maybe you can join some kind of club that lets you meet new friends ?
----------------------------------------------------------------------
----------------------------------------------------------------------
Emotion:lonely
Context:['hi , i feel so lonely sometimes because all my friends live in a different country', 'oh , i am sure you are lonely . maybe you can join some kind of club that lets you meet new friends ?', 'i was thinking about it ! i wanted to join a group for local moms']
Concept:defaultdict(<class 'list'>, {'hi': ['friendly'], 'feel': ['anger'], 'lonely': ['cry', 'cry'], 'live': ['die'], 'different': ['racism'], 'country': ['city'], 'sure': ['belief'], 'join': ['company', 'company'], 'kind': ['kindness'], 'club': ['humorous'], 'meet': ['celebrate'], 'new': ['newfound'], 'thinking': ['creative'], 'wanted': ['buy'], 'group': ['leader'], 'local': ['festival']})
Beam: []
Greedy:i i i i i i i i remember going to see , on with my best friend . it is : d we still catch once as although there a 
Ref:that is a good idea ! this way you can also meet friends for yourself , but also maybe meet new friend 's for your children to hang out with while you do with their moms !
----------------------------------------------------------------------
----------------------------------------------------------------------
Emotion:annoyed
Context:['i have a friend that has a child that is unruly and does bad things . one day at our home , he grabbed a game and sat on it , instantly breaking it ! it was expensive and this really irked me , especially because she does not discipline him when he does bad things .']
Concept:defaultdict(<class 'list'>, {'friend': ['trust'], 'child': ['family'], 'unruly': ['disorderly'], 'bad': ['good', 'good'], 'day': ['sky'], 'home': ['welcome'], 'game': ['gaming'], 'breaking': ['music'], 'expensive': ['diamond'], 'really': ['fucking'], 'especially': ['demon'], 'discipline': ['punishment']})
Beam: []
Greedy:i i i i i i i i remember going to see , on with my best friend . it was an time we ever catch who care others there a 
Ref:oh man . i am all about discipline ! i do not like spoiled bratty kids
----------------------------------------------------------------------
----------------------------------------------------------------------
Emotion:annoyed
Context:['i have a friend that has a child that is unruly and does bad things . one day at our home , he grabbed a game and sat on it , instantly breaking it ! it was expensive and this really irked me , especially because she does not discipline him when he does bad things .', 'oh man . i am all about discipline ! i do not like spoiled bratty kids', 'me either ! i have two of my own children , and i would have never let them get away with that kind of behavior when they were his age . i just do not understand those kind of parents @ !']
loss:1.0392 ppl:2.8:   1%|          | 29/5255 [00:27<1:10:53,  1.23it/s]
loss:1.0392 ppl:2.8:   1%|          | 30/5255 [00:27<1:10:50,  1.23it/s]
loss:1.0308 ppl:2.8:   1%|          | 30/5255 [00:27<1:10:50,  1.23it/s]
loss:1.0308 ppl:2.8:   1%|          | 31/5255 [00:27<1:05:32,  1.33it/s]
loss:1.0399 ppl:2.8:   1%|          | 31/5255 [00:28<1:05:32,  1.33it/s]
loss:1.0399 ppl:2.8:   1%|          | 32/5255 [00:28<1:12:30,  1.20it/s]
loss:1.0159 ppl:2.8:   1%|          | 32/5255 [00:29<1:12:30,  1.20it/s]
loss:1.0159 ppl:2.8:   1%|          | 33/5255 [00:29<1:05:46,  1.32it/s]
loss:1.0090 ppl:2.7:   1%|          | 33/5255 [00:30<1:05:46,  1.32it/s]
loss:1.0090 ppl:2.7:   1%|          | 34/5255 [00:30<1:16:29,  1.14it/s]
loss:1.0280 ppl:2.8:   1%|          | 34/5255 [00:31<1:16:29,  1.14it/s]
loss:1.0280 ppl:2.8:   1%|          | 35/5255 [00:31<1:10:43,  1.23it/s]
loss:1.0227 ppl:2.8:   1%|          | 35/5255 [00:32<1:10:43,  1.23it/s]
loss:1.0227 ppl:2.8:   1%|          | 36/5255 [00:32<1:19:09,  1.10it/s]
loss:1.0047 ppl:2.7:   1%|          | 36/5255 [00:33<1:19:09,  1.10it/s]
loss:1.0047 ppl:2.7:   1%|          | 37/5255 [00:33<1:17:10,  1.13it/s]
loss:0.9936 ppl:2.7:   1%|          | 37/5255 [00:33<1:17:10,  1.13it/s]
loss:0.9936 ppl:2.7:   1%|          | 38/5255 [00:33<1:17:39,  1.12it/s]
Concept:defaultdict(<class 'list'>, {'friend': ['trust'], 'child': ['family'], 'unruly': ['disorderly'], 'bad': ['good', 'good'], 'day': ['sky'], 'home': ['welcome'], 'game': ['gaming'], 'breaking': ['music'], 'expensive': ['diamond'], 'really': ['fucking'], 'especially': ['demon'], 'discipline': ['punishment', 'punishment'], 'man': ['woman'], 'like': ['entertaining'], 'spoiled': ['spoil'], 'bratty': ['unruly'], 'never': ['undefeated'], 'let': ['obstacle'], 'get': ['greed'], 'away': ['sport'], 'kind': ['kindness', 'kindness'], 'behavior': ['aggression'], 'age': ['develop'], 'understand': ['humorous']})
Beam: []
Greedy:i i i i i i i i remember going to see , on with my best friend . it was an time we ever try once as others there a 
Ref:yes , i have heard some parents do not ever say no to their kids . makes no sense
----------------------------------------------------------------------
----------------------------------------------------------------------
Emotion:terrified
Context:['i am so scared of bugs ! i found one in my hair yesterday and almost died']
Concept:defaultdict(<class 'list'>, {'scared': ['scare'], 'found': ['cry'], 'hair': ['burned'], 'died': ['die']})
Beam: []
Greedy:i i i i i i i i imagine going to see the park for my best friend . it was an be hard here without those together decision there a 
Ref:ok
----------------------------------------------------------------------
----------------------------------------------------------------------
Emotion:nostalgic
Context:['i recently spoke with my ex-girlfriend on the phone . the conversation went pretty well , and it reminded me of my past experiences with her .']
Concept:defaultdict(<class 'list'>, {'recently': ['fresh'], 'conversation': ['bout'], 'went': ['journey'], 'pretty': ['diamond'], 'well': ['ill'], 'past': ['future']})
Beam: []
Greedy:i i i i i i i i remember going to see the park for my best friend . it was an be dangerous here without having together decision there a 
Ref:did things end amicably ? i hope everything is good now !
----------------------------------------------------------------------
----------------------------------------------------------------------
Emotion:nostalgic
Context:['i recently spoke with my ex-girlfriend on the phone . the conversation went pretty well , and it reminded me of my past experiences with her .', 'did things end amicably ? i hope everything is good now !', "yes , they ended somewhat well , but there were tense moments . i am glad she 's doing well , but i miss her ."]
Concept:defaultdict(<class 'list'>, {'recently': ['fresh'], 'conversation': ['bout'], 'went': ['journey'], 'pretty': ['diamond'], 'well': ['ill', 'ill', 'ill'], 'past': ['future'], 'end': ['life'], 'hope': ['encourage'], 'everything': ['energy'], 'good': ['bad'], 'yes': ['excitement'], 'somewhat': ['pretty'], 'tense': ['future'], 'glad': ['cheerful'], 'miss': ['hit']})
Beam: []
Greedy:i i i i i i i i remember going to see , on with my best friend . it was an time we ever catch once as strong there a 
Ref:i understand that , i hope things work out well for you both in the end !
----------------------------------------------------------------------
----------------------------------------------------------------------
Emotion:content
Context:['one of the times i remember feeling the most blissed out in life was right after the birth of my first child .']
Concept:defaultdict(<class 'list'>, {'remember': ['anniversary'], 'feeling': ['emotion'], 'life': ['death'], 'right': ['wrong'], 'birth': ['birthday'], 'first': ['music'], 'child': ['family']})
Beam: []
Greedy:i i i i i i i i remember going to see , on with my best friend . it was : d we still catch once as prepared but a 
Ref:that is a very blessed day . it is something you will never forget .
----------------------------------------------------------------------
----------------------------------------------------------------------
Emotion:content
Context:['one of the times i remember feeling the most blissed out in life was right after the birth of my first child .', 'that is a very blessed day . it is something you will never forget .', 'obviously there are the demands of a new child -- but that feeling of finally meeting someone you waited so long for , and the love surrounding the whole situation . truly something to remember .']
Concept:defaultdict(<class 'list'>, {'remember': ['anniversary', 'anniversary'], 'feeling': ['emotion', 'emotion'], 'life': ['death'], 'right': ['wrong'], 'birth': ['birthday'], 'first': ['music'], 'child': ['family', 'family'], 'blessed': ['bless'], 'day': ['sky'], 'something': ['beneficial', 'beneficial'], 'never': ['undefeated'], 'forget': ['unforgettable'], 'obviously': ['absurd'], 'new': ['newfound'], 'meeting': ['important'], 'someone': ['beneficial'], 'long': ['music'], 'love': ['marriage'], 'whole': ['gross'], 'situation': ['absurd'], 'truly': ['sincere']})
Beam: []
Greedy:i i i i i i i i remember going to see , on with my best friend . it is : d we still catch once as prepared but a 
Ref:yes , i could not agree more . it is remarkable how your feeling suddenly change .
----------------------------------------------------------------------
----------------------------------------------------------------------
Emotion:grateful
Context:['have you ever been in a situation when payment of some kind has come through * just * in the nick of time ? ! talk about gratitude !']
Concept:defaultdict(<class 'list'>, {'ever': ['diamond'], 'situation': ['absurd'], 'payment': ['benefit'], 'kind': ['kindness'], 'come': ['music'], 'nick': ['sex'], 'time': ['music'], 'talk': ['friend'], 'gratitude': ['thanking']})
Beam: []
Greedy:i i i i i i i i remember going to see the park for my best friend . it was : d we still catch once as prepared but a 
Ref:i bet that must have been nerve wracking until it happened .
----------------------------------------------------------------------
----------------------------------------------------------------------
Emotion:grateful
Context:['have you ever been in a situation when payment of some kind has come through * just * in the nick of time ? ! talk about gratitude !', 'i bet that must have been nerve wracking until it happened .', 'absolutely . you go from scared and desperate to grateful and optimistic in one quick moment ! it is not a situation i wish to be in again .']
Concept:defaultdict(<class 'list'>, {'ever': ['diamond'], 'situation': ['absurd', 'absurd'], 'payment': ['benefit'], 'kind': ['kindness'], 'come': ['music'], 'nick': ['sex'], 'time': ['music'], 'talk': ['friend'], 'gratitude': ['thanking'], 'bet': ['betting'], 'nerve': ['nervy'], 'absolutely': ['positively'], 'go': ['game'], 'scared': ['scare'], 'desperate': ['desperation'], 'grateful': ['thanking'], 'optimistic': ['hopeful'], 'quick': ['agile'], 'moment': ['blast'], 'wish': ['child']})
Beam: []
Greedy:i i i i i i i i imagine going to see , on with my best friend . it is : d we still could once as prepared but a 
Ref:oh i am sure . i would not like to be in a situation like that . good thing everything worked out for you .
----------------------------------------------------------------------
----------------------------------------------------------------------
Emotion:grateful
Context:['im so grateful for my family due to an incident with my friend']
Concept:defaultdict(<class 'list'>, {'grateful': ['thanking'], 'family': ['child'], 'due': ['claim'], 'incident': ['infection'], 'friend': ['trust']})
Beam: []
Greedy:i i i i i i i i imagine going to see the park for my best friend . it was : d we still catch once as prepared but a 
Ref:oh really ? what happened with your family and friend then ?
----------------------------------------------------------------------
----------------------------------------------------------------------
Emotion:grateful
Context:['im so grateful for my family due to an incident with my friend', 'oh really ? what happened with your family and friend then ?', 'my friend lost her parents and siblings in a fire and their family was very close to mine . so seeing her go through the grief made me realize how thankful i should be']
Concept:defaultdict(<class 'list'>, {'grateful': ['thanking'], 'family': ['child', 'child', 'child'], 'due': ['claim'], 'incident': ['infection'], 'friend': ['trust', 'trust', 'trust'], 'really': ['fucking'], 'lost': ['lose'], 'fire': ['harm'], 'close': ['music'], 'mine': ['explode'], 'seeing': ['fame'], 'go': ['game'], 'grief': ['dying'], 'made': ['massacre'], 'realize': ['music'], 'thankful': ['appreciate']})
loss:0.9849 ppl:2.7:   1%|          | 38/5255 [00:35<1:17:39,  1.12it/s]
loss:0.9849 ppl:2.7:   1%|          | 39/5255 [00:35<1:22:18,  1.06it/s]
loss:1.0178 ppl:2.8:   1%|          | 39/5255 [00:35<1:22:18,  1.06it/s]
loss:1.0178 ppl:2.8:   1%|          | 40/5255 [00:35<1:14:30,  1.17it/s]
loss:1.0299 ppl:2.8:   1%|          | 40/5255 [00:36<1:14:30,  1.17it/s]
loss:1.0299 ppl:2.8:   1%|          | 41/5255 [00:36<1:15:48,  1.15it/s]
loss:1.0129 ppl:2.8:   1%|          | 41/5255 [00:37<1:15:48,  1.15it/s]
loss:1.0129 ppl:2.8:   1%|          | 42/5255 [00:37<1:15:52,  1.15it/s]
loss:0.9927 ppl:2.7:   1%|          | 42/5255 [00:38<1:15:52,  1.15it/s]
loss:0.9927 ppl:2.7:   1%|          | 43/5255 [00:38<1:22:58,  1.05it/s]
loss:0.9809 ppl:2.7:   1%|          | 43/5255 [00:39<1:22:58,  1.05it/s]
loss:0.9809 ppl:2.7:   1%|          | 44/5255 [00:39<1:26:15,  1.01it/s]
loss:0.9734 ppl:2.6:   1%|          | 44/5255 [00:40<1:26:15,  1.01it/s]
loss:0.9734 ppl:2.6:   1%|          | 45/5255 [00:40<1:28:03,  1.01s/it]
loss:0.9826 ppl:2.7:   1%|          | 45/5255 [00:41<1:28:03,  1.01s/it]
loss:0.9826 ppl:2.7:   1%|          | 46/5255 [00:41<1:30:37,  1.04s/it]
Beam: []
Greedy:i i i i i i i i imagine going to see the park for my best friend . it was : d we still catch who care others there a 
Ref:oh wow , that is awful . stuff like that really teaches you to appreciate what you 've got and to not take it for granted .
----------------------------------------------------------------------
----------------------------------------------------------------------
Emotion:trusting
Context:['i am a big believer in listening to your gut . sometimes i might wonder where my intuition is leading me , but it always seems to be spot on .']
Concept:defaultdict(<class 'list'>, {'big': ['shark'], 'believer': ['belief'], 'listening': ['anxiety'], 'gut': ['courage'], 'wonder': ['wonderful'], 'intuition': ['inspiration'], 'leading': ['lagging'], 'always': ['bomb'], 'spot': ['dance']})
Beam: []
Greedy:i i i i i i i i remember going to see , on with my best friend . it was an be dangerous here without having together decision there a 
Ref:i agree , someimes we just know
----------------------------------------------------------------------
----------------------------------------------------------------------
Emotion:trusting
Context:['i am a big believer in listening to your gut . sometimes i might wonder where my intuition is leading me , but it always seems to be spot on .', 'i agree , someimes we just know', 'it is a knowing -- and a flowing ! when something is right , it just feels easier to go with it -- like you are being led , even if you might not fully know to where .']
Concept:defaultdict(<class 'list'>, {'big': ['shark'], 'believer': ['belief'], 'listening': ['anxiety'], 'gut': ['courage'], 'wonder': ['wonderful'], 'intuition': ['inspiration'], 'leading': ['lagging'], 'always': ['bomb'], 'spot': ['dance'], 'agree': ['disagree'], 'know': ['learn', 'learn'], 'knowing': ['learning'], 'flowing': ['singing'], 'something': ['beneficial'], 'right': ['wrong'], 'go': ['game'], 'even': ['strike']})
Beam: []
Greedy:i i i i i i i i remember going to see , on with my best friend . it is : d we still could call together decision there a 
Ref:exactly , i get that entirely !
----------------------------------------------------------------------
----------------------------------------------------------------------
Emotion:surprised
Context:['i couldnt celebrate my 18th birthday as i had exams during the time and i felt terrible for it . but my friends threw a surprise party for me and it was the best !']
Concept:defaultdict(<class 'list'>, {'celebrate': ['birthday'], 'birthday': ['gift'], 'time': ['music'], 'felt': ['emotion'], 'terrible': ['war'], 'surprise': ['idiot'], 'party': ['birthday'], 'best': ['superman']})
Beam: []
Greedy:i i i i i i i i remember going to see the park for my best friend . it was : d we still part those together quickly be a 
Ref:that is great ! how did they surprise you ?
----------------------------------------------------------------------
----------------------------------------------------------------------
Emotion:surprised
Context:['i couldnt celebrate my 18th birthday as i had exams during the time and i felt terrible for it . but my friends threw a surprise party for me and it was the best !', 'that is great ! how did they surprise you ?', 'i was studying in my bedroom for a couple of hours straight with headphones on and then my mom called me to the living room for dinner and when i went out the whole place was decorated and everyone was there']
Concept:defaultdict(<class 'list'>, {'celebrate': ['birthday'], 'birthday': ['gift'], 'time': ['music'], 'felt': ['emotion'], 'terrible': ['war'], 'surprise': ['idiot', 'idiot'], 'party': ['birthday'], 'best': ['superman'], 'great': ['greatly'], 'studying': ['headache'], 'bedroom': ['decorating'], 'couple': ['dance'], 'straight': ['fashion'], 'mom': ['pretty'], 'living': ['dead'], 'room': ['comfortable'], 'dinner': ['party'], 'went': ['journey'], 'whole': ['gross'], 'place': ['city'], 'decorated': ['decorate'], 'everyone': ['learn']})
Beam: []
Greedy:i i i i i i i i remember going to see , on with my best friend . it is : d we still part those together quickly be a 
Ref:that is so sweet of them , i hope you enjoyed it !
----------------------------------------------------------------------
----------------------------------------------------------------------
Emotion:lonely
Context:['i feel lonely sometimes cause i live in a house with 5 girls and all of them have boyfriends and sometimes they are all hanging out with their significant others and i feel lonely']
Concept:defaultdict(<class 'list'>, {'feel': ['anger', 'anger'], 'lonely': ['cry', 'cry'], 'cause': ['motivate'], 'live': ['die'], 'house': ['family'], 'hanging': ['decoration'], 'significant': ['insignificant'], 'others': ['excluded']})
Beam: []
Greedy:i i i i i i i i remember going to see , on with my best friend . it is : d we still part those together others there a 
Ref:awww , that sucks man . hopefully they do not say mean things to you about being lonely .
----------------------------------------------------------------------
----------------------------------------------------------------------
Emotion:lonely
Context:['i feel lonely sometimes cause i live in a house with 5 girls and all of them have boyfriends and sometimes they are all hanging out with their significant others and i feel lonely', 'awww , that sucks man . hopefully they do not say mean things to you about being lonely .', 'sometimes they joke about it and obviously i make it look like its totally fine cause i dont want to give them the impression that i am lonely but it does hurt sometimes']
Concept:defaultdict(<class 'list'>, {'feel': ['anger', 'anger'], 'lonely': ['cry', 'cry', 'cry', 'cry'], 'cause': ['motivate', 'motivate'], 'live': ['die'], 'house': ['family'], 'hanging': ['decoration'], 'significant': ['insignificant'], 'others': ['excluded'], 'man': ['woman'], 'hopefully': ['hope'], 'say': ['opportunity'], 'mean': ['music'], 'joke': ['laughter'], 'obviously': ['absurd'], 'make': ['basketball'], 'look': ['sightseeing'], 'totally': ['extremely'], 'fine': ['music'], 'want': ['cry'], 'give': ['award'], 'impression': ['impress'], 'hurt': ['falling']})
Beam: []
Greedy:i i i i i i i i remember going to see , on with my best friend . it is : d we still try once as others there a 
Ref:well i used to be lonely a lot but i eventually found someone . i think you will too .
----------------------------------------------------------------------
----------------------------------------------------------------------
Emotion:surprised
Context:['as silly as it sounds , i was so surprised at how different my two kids were as babies . you are reminded that they are wired with their own personalities from the git-go .']
Concept:defaultdict(<class 'list'>, {'silly': ['wrestling'], 'surprised': ['child'], 'different': ['racism'], 'wired': ['excited']})
Beam: []
Greedy:i i i i i i i i imagine going to see the park with my best friend . it was an be dangerous here without having together decision there a 
Ref:yeah that is always odd to me , before they can talk they are already unique !
----------------------------------------------------------------------
----------------------------------------------------------------------
Emotion:surprised
Context:['as silly as it sounds , i was so surprised at how different my two kids were as babies . you are reminded that they are wired with their own personalities from the git-go .', 'yeah that is always odd to me , before they can talk they are already unique !', 'one was pacifier , one was fingers . one wanted to co-sleep , one liked her space . one liked facing * out * in the baby bjorn carrier , one liked cocooning in a sling !']
Concept:defaultdict(<class 'list'>, {'silly': ['wrestling'], 'surprised': ['child'], 'different': ['racism'], 'wired': ['excited'], 'yeah': ['celebration'], 'always': ['bomb'], 'odd': ['sport'], 'talk': ['friend'], 'already': ['impatience'], 'unique': ['curiosity'], 'wanted': ['buy'], 'liked': ['entertain', 'entertain', 'entertain'], 'space': ['music'], 'facing': ['kiss'], 'baby': ['cry'], 'carrier': ['traveler'], 'sling': ['weapon']})
Beam: []
Greedy:i i i i i i i i remember going to see the one with my best friend . it was an this way ever only watch together others there a 
loss:0.9899 ppl:2.7:   1%|          | 46/5255 [00:42<1:30:37,  1.04s/it]
loss:0.9899 ppl:2.7:   1%|          | 47/5255 [00:42<1:26:32,  1.00it/s]
loss:0.9746 ppl:2.7:   1%|          | 47/5255 [00:43<1:26:32,  1.00it/s]
loss:0.9746 ppl:2.7:   1%|          | 48/5255 [00:43<1:20:18,  1.08it/s]
loss:0.9668 ppl:2.6:   1%|          | 48/5255 [00:44<1:20:18,  1.08it/s]
loss:0.9668 ppl:2.6:   1%|          | 49/5255 [00:44<1:14:16,  1.17it/s]
loss:0.9657 ppl:2.6:   1%|          | 49/5255 [00:45<1:14:16,  1.17it/s]
loss:0.9657 ppl:2.6:   1%|          | 50/5255 [00:45<1:20:18,  1.08it/s]
loss:0.9942 ppl:2.7:   1%|          | 50/5255 [00:45<1:20:18,  1.08it/s]
loss:0.9942 ppl:2.7:   1%|          | 51/5255 [00:45<1:13:40,  1.18it/s]
loss:0.9947 ppl:2.7:   1%|          | 51/5255 [00:46<1:13:40,  1.18it/s]
loss:0.9947 ppl:2.7:   1%|          | 52/5255 [00:46<1:14:54,  1.16it/s]
loss:1.0034 ppl:2.7:   1%|          | 52/5255 [00:47<1:14:54,  1.16it/s]
loss:1.0034 ppl:2.7:   1%|          | 53/5255 [00:47<1:19:57,  1.08it/s]
loss:1.0084 ppl:2.7:   1%|          | 53/5255 [00:48<1:19:57,  1.08it/s]
loss:1.0084 ppl:2.7:   1%|          | 54/5255 [00:48<1:19:13,  1.09it/s]
loss:1.0177 ppl:2.8:   1%|          | 54/5255 [00:49<1:19:13,  1.09it/s]
loss:1.0177 ppl:2.8:   1%|          | 55/5255 [00:49<1:16:29,  1.13it/s]
Ref:that is how it goes , sometimes you can just figure them out immediately
----------------------------------------------------------------------
----------------------------------------------------------------------
Emotion:disappointed
Context:['the other day i had a deep craving for chik-fil-a .']
Concept:defaultdict(<class 'list'>, {'day': ['sky'], 'deep': ['intellectual'], 'craving': ['addiction']})
Beam: []
Greedy:i i i i i i i i imagine going to see the park for my best friend . it was an be hard enough any alone as prepared but a 
Ref:i understand that one , they are my favorite place to eat
----------------------------------------------------------------------
----------------------------------------------------------------------
Emotion:disappointed
Context:['the other day i had a deep craving for chik-fil-a .', 'i understand that one , they are my favorite place to eat', 'mine too . so i drive there and pull in the parking lot and it is completely empty . i then realized it was sunday .']
Concept:defaultdict(<class 'list'>, {'day': ['sky'], 'deep': ['intellectual'], 'craving': ['addiction'], 'understand': ['humorous'], 'favorite': ['favorable'], 'place': ['city'], 'eat': ['hunger'], 'mine': ['explode'], 'drive': ['soccer'], 'pull': ['sport'], 'lot': ['chance'], 'completely': ['dead'], 'empty': ['evacuation'], 'sunday': ['weekend']})
Beam: []
Greedy:i i i i i i i i remember going to see , on with my best friend . it was : d we still try once as prepared but a 
Ref:that has happened to me too many times to count
----------------------------------------------------------------------
----------------------------------------------------------------------
Emotion:grateful
Context:['i visited an orphan once and it was such a surreal moment . it made me realise how thankful i should be for a family']
Concept:defaultdict(<class 'list'>, {'orphan': ['orphaned'], 'surreal': ['fantastic'], 'moment': ['blast'], 'made': ['massacre'], 'thankful': ['appreciate'], 'family': ['child']})
Beam: []
Greedy:i i i i i i i i remember going to see the park with my best friend . it was an be dangerous ever only once as others there a 
Ref:that must have been and intense and emotional moment for you .
----------------------------------------------------------------------
----------------------------------------------------------------------
Emotion:grateful
Context:['i visited an orphan once and it was such a surreal moment . it made me realise how thankful i should be for a family', 'that must have been and intense and emotional moment for you .', 'yes it definitely was . i went with intentions to teach the kid a few things but i ended up learning lots more from him']
Concept:defaultdict(<class 'list'>, {'orphan': ['orphaned'], 'surreal': ['fantastic'], 'moment': ['blast', 'blast'], 'made': ['massacre'], 'thankful': ['appreciate'], 'family': ['child'], 'intense': ['intensely'], 'emotional': ['emotion'], 'yes': ['excitement'], 'went': ['journey'], 'teach': ['coach'], 'kid': ['play'], 'learning': ['distress']})
Beam: []
Greedy:i i i i i i i i imagine going to see the park with my best friend . it was an be dangerous here without having together decision there a 
Ref:uau , what a surreal moment.i always believe kids have a lot to teach us .
----------------------------------------------------------------------
----------------------------------------------------------------------
Emotion:hopeful
Context:['my oldest and my husband have always had a rough relationship . i have got to believe that as she gets older , it will get better !']
Concept:defaultdict(<class 'list'>, {'husband': ['wife'], 'always': ['bomb'], 'rough': ['football'], 'relationship': ['live'], 'got': ['tumor'], 'believe': ['belief'], 'get': ['greed'], 'better': ['cry']})
Beam: []
Greedy:i i i i i i i i remember going to see , on with my best friend . it was an be dangerous here without having together decision there a 
Ref:i am sure it will ! i did not get along with my dad until i became an adult .
----------------------------------------------------------------------
----------------------------------------------------------------------
Emotion:hopeful
Context:['my oldest and my husband have always had a rough relationship . i have got to believe that as she gets older , it will get better !', 'i am sure it will ! i did not get along with my dad until i became an adult .', "that is always good to hear . but in the moment -- argh , my * heart * . how did your mom maneuver the differences between y'all ? did that wear on her ?"]
Concept:defaultdict(<class 'list'>, {'husband': ['wife'], 'always': ['bomb', 'bomb'], 'rough': ['football'], 'relationship': ['live'], 'got': ['tumor'], 'believe': ['belief'], 'get': ['greed', 'greed'], 'better': ['cry'], 'sure': ['belief'], 'dad': ['mom'], 'adult': ['child'], 'good': ['bad'], 'moment': ['blast'], 'argh': ['cowardly'], 'heart': ['heartbeat'], 'mom': ['pretty'], 'wear': ['scuff']})
Beam: []
Greedy:i i i i i i i i remember going to see , on with my worth so . it was an be dangerous here without having together decision there a 
Ref:yes it did . i believe she just waited it out and tried to neutralize the conversation when we were together .
----------------------------------------------------------------------
----------------------------------------------------------------------
Emotion:ashamed
Context:['i can still look back with shame at the way i treated a girl in sixth grade . i was not as bad as others , but that does not make me feel any better .']
Concept:defaultdict(<class 'list'>, {'still': ['restless'], 'look': ['sightseeing'], 'back': ['football'], 'shame': ['lying'], 'way': ['running'], 'treated': ['burnt'], 'girl': ['female'], 'sixth': ['music'], 'grade': ['construction'], 'bad': ['good'], 'others': ['excluded'], 'make': ['basketball'], 'feel': ['anger'], 'better': ['cry']})
Beam: []
Greedy:i i i i i i i i remember going to see , on with my best friend . it was an be dangerous here without having together decision there a 
Ref:where you not secure in your self ?
----------------------------------------------------------------------
----------------------------------------------------------------------
Emotion:ashamed
Context:['i can still look back with shame at the way i treated a girl in sixth grade . i was not as bad as others , but that does not make me feel any better .', 'where you not secure in your self ?', 'well , like a lot of 6th graders i was aware of * not * wanting to be an outcast for any reason . and unfortunately , she was . as an adult of course , my heart squeezes for * all * the kids we were !']
Concept:defaultdict(<class 'list'>, {'still': ['restless'], 'look': ['sightseeing'], 'back': ['football'], 'shame': ['lying'], 'way': ['running'], 'treated': ['burnt'], 'girl': ['female'], 'sixth': ['music'], 'grade': ['construction'], 'bad': ['good'], 'others': ['excluded'], 'make': ['basketball'], 'feel': ['anger'], 'better': ['cry'], 'secure': ['insecure'], 'self': ['independent'], 'well': ['ill'], 'lot': ['chance'], 'aware': ['appreciate'], 'wanting': ['desire'], 'outcast': ['unfortunate'], 'reason': ['reasonable'], 'unfortunately': ['fortunate'], 'adult': ['child'], 'course': ['music'], 'heart': ['heartbeat']})
Beam: []
Greedy:i i i i i i i i remember going to see , on with my best friend . it is : d we still part those together quickly be a 
Ref:you can track her down to say sorry , or would that be creepy ?
----------------------------------------------------------------------
----------------------------------------------------------------------
Emotion:ashamed
Context:['i can still look back with shame at the way i treated a girl in sixth grade . i was not as bad as others , but that does not make me feel any better .', 'where you not secure in your self ?', 'well , like a lot of 6th graders i was aware of * not * wanting to be an outcast for any reason . and unfortunately , she was . as an adult of course , my heart squeezes for * all * the kids we were !', 'you can track her down to say sorry , or would that be creepy ?', 'unfortunately , she died . i only found out when facebook first came out , and her brother and i friended one another .']
loss:1.0145 ppl:2.8:   1%|          | 55/5255 [00:50<1:16:29,  1.13it/s]
loss:1.0145 ppl:2.8:   1%|          | 56/5255 [00:50<1:16:09,  1.14it/s]
loss:1.0056 ppl:2.7:   1%|          | 56/5255 [00:51<1:16:09,  1.14it/s]
loss:1.0056 ppl:2.7:   1%|          | 57/5255 [00:51<1:15:38,  1.15it/s]
loss:1.0203 ppl:2.8:   1%|          | 57/5255 [00:52<1:15:38,  1.15it/s]
loss:1.0203 ppl:2.8:   1%|          | 58/5255 [00:52<1:13:18,  1.18it/s]
loss:1.0197 ppl:2.8:   1%|          | 58/5255 [00:53<1:13:18,  1.18it/s]
loss:1.0197 ppl:2.8:   1%|          | 59/5255 [00:53<1:18:35,  1.10it/s]
loss:1.0266 ppl:2.8:   1%|          | 59/5255 [00:54<1:18:35,  1.10it/s]
loss:1.0266 ppl:2.8:   1%|          | 60/5255 [00:54<1:23:30,  1.04it/s]
loss:1.0399 ppl:2.8:   1%|          | 60/5255 [00:55<1:23:30,  1.04it/s]
loss:1.0399 ppl:2.8:   1%|          | 61/5255 [00:55<1:27:27,  1.01s/it]
loss:1.0299 ppl:2.8:   1%|          | 61/5255 [00:56<1:27:27,  1.01s/it]
loss:1.0299 ppl:2.8:   1%|          | 62/5255 [00:56<1:21:00,  1.07it/s]
Concept:defaultdict(<class 'list'>, {'still': ['restless'], 'look': ['sightseeing'], 'back': ['football'], 'shame': ['lying'], 'way': ['running'], 'treated': ['burnt'], 'girl': ['female'], 'sixth': ['music'], 'grade': ['construction'], 'bad': ['good'], 'others': ['excluded'], 'make': ['basketball'], 'feel': ['anger'], 'better': ['cry'], 'secure': ['insecure'], 'self': ['independent'], 'well': ['ill'], 'lot': ['chance'], 'aware': ['appreciate'], 'wanting': ['desire'], 'outcast': ['unfortunate'], 'reason': ['reasonable'], 'unfortunately': ['fortunate', 'fortunate'], 'adult': ['child'], 'course': ['music'], 'heart': ['heartbeat'], 'track': ['music'], 'say': ['opportunity'], 'sorry': ['sorrow'], 'creepy': ['fearful'], 'died': ['die'], 'found': ['cry'], 'first': ['music'], 'came': ['vice'], 'brother': ['sister'], 'friended': ['friend']})
Beam: []
Greedy:i i i i i i i i remember going to see , on with my best friend . it is : d we still catch who care others there a 
Ref:wow , so your going to take being a bad person to the grave . maybe you will see her in the next life ?
----------------------------------------------------------------------
----------------------------------------------------------------------
Emotion:impressed
Context:['i am currently working for someone that is * such * a great example of a leader ! it makes going into work inspiring every day / every way .']
Concept:defaultdict(<class 'list'>, {'working': ['creation'], 'someone': ['beneficial'], 'great': ['greatly'], 'example': ['beauty'], 'leader': ['cheerleader'], 'going': ['action'], 'work': ['play'], 'inspiring': ['inspire'], 'day': ['sky'], 'way': ['running']})
Beam: []
Greedy:i i i i i i i i remember going to see , on with my best friend . it is : d we still catch once as prepared but a 
Ref:lucky you ! that is rare . maybe one day people will think of you like that ?
----------------------------------------------------------------------
----------------------------------------------------------------------
Emotion:impressed
Context:['i am currently working for someone that is * such * a great example of a leader ! it makes going into work inspiring every day / every way .', 'lucky you ! that is rare . maybe one day people will think of you like that ?', 'that is a very kind statement , and certainly what i would strive for . and it is the rarity that * inspires * me . that should be the norm , not the exception ! that is what i would like to inspire in people . how about you ?']
Concept:defaultdict(<class 'list'>, {'working': ['creation'], 'someone': ['beneficial'], 'great': ['greatly'], 'example': ['beauty'], 'leader': ['cheerleader'], 'going': ['action'], 'work': ['play'], 'inspiring': ['inspire'], 'day': ['sky', 'sky'], 'way': ['running'], 'lucky': ['luck'], 'rare': ['diamond'], 'people': ['city', 'city'], 'think': ['surprise'], 'kind': ['kindness'], 'statement': ['lie'], 'certainly': ['affirmative'], 'strive': ['fight'], 'rarity': ['exceptional'], 'inspires': ['inspire'], 'norm': ['abnormal'], 'exception': ['exceptional'], 'like': ['entertaining'], 'inspire': ['inspired']})
Beam: []
Greedy:i i i i i i i i remember going to see , on with my best friend . it is : d we still catch once as others there a 
Ref:i have something totally different . my boss is clueless to the world and have no business being a leader .
----------------------------------------------------------------------
----------------------------------------------------------------------
Emotion:impressed
Context:['i am currently working for someone that is * such * a great example of a leader ! it makes going into work inspiring every day / every way .', 'lucky you ! that is rare . maybe one day people will think of you like that ?', 'that is a very kind statement , and certainly what i would strive for . and it is the rarity that * inspires * me . that should be the norm , not the exception ! that is what i would like to inspire in people . how about you ?', 'i have something totally different . my boss is clueless to the world and have no business being a leader .', 'that is soul-sapping . what do you do to inspire yourself , and not let that kind of behavior drag you down ?']
Concept:defaultdict(<class 'list'>, {'working': ['creation'], 'someone': ['beneficial'], 'great': ['greatly'], 'example': ['beauty'], 'leader': ['cheerleader', 'cheerleader'], 'going': ['action'], 'work': ['play'], 'inspiring': ['inspire'], 'day': ['sky', 'sky'], 'way': ['running'], 'lucky': ['luck'], 'rare': ['diamond'], 'people': ['city', 'city'], 'think': ['surprise'], 'kind': ['kindness', 'kindness'], 'statement': ['lie'], 'certainly': ['affirmative'], 'strive': ['fight'], 'rarity': ['exceptional'], 'inspires': ['inspire'], 'norm': ['abnormal'], 'exception': ['exceptional'], 'like': ['entertaining'], 'inspire': ['inspired', 'inspired'], 'something': ['beneficial'], 'totally': ['extremely'], 'different': ['racism'], 'world': ['beautiful'], 'business': ['city'], 'let': ['obstacle'], 'behavior': ['aggression'], 'drag': ['drug']})
Beam: []
Greedy:i i i i i i i i remember going to see , on with my best friend . it is an this way ever only once as others there a 
Ref:well i have been in the business all my life and have worked for some great people . so i pull from what i learned from them .
----------------------------------------------------------------------
----------------------------------------------------------------------
Emotion:surprised
Context:["my friend 's baby has grown so much since the last time i had seen her !"]
Concept:defaultdict(<class 'list'>, {'friend': ['trust'], 'baby': ['cry'], 'grown': ['grow'], 'much': ['fortune'], 'last': ['extreme'], 'time': ['music'], 'seen': ['enemy']})
Beam: []
Greedy:i i i i i i i i imagine going to see , on with my best friend . it was : d we still catch once as strong there a 
Ref:it is crazy how quickly kiddos grow ! even in a few weeks time ! do you see your friend and her baby often ?
----------------------------------------------------------------------
----------------------------------------------------------------------
Emotion:surprised
Context:["my friend 's baby has grown so much since the last time i had seen her !", 'it is crazy how quickly kiddos grow ! even in a few weeks time ! do you see your friend and her baby often ?', 'it had been about 8 weeks - i do not get out her way often , even though we live 30 minutes away .']
Concept:defaultdict(<class 'list'>, {'friend': ['trust', 'trust'], 'baby': ['cry', 'cry'], 'grown': ['grow'], 'much': ['fortune'], 'last': ['extreme'], 'time': ['music', 'music'], 'seen': ['enemy'], 'crazy': ['craziness'], 'quickly': ['flee'], 'grow': ['alive'], 'even': ['strike', 'strike'], 'see': ['disrespect'], 'get': ['greed'], 'way': ['running'], 'live': ['die'], 'away': ['sport']})
Beam: []
Greedy:i i i i i i i i remember going to see , on with my best friend . it was : d we still catch once as strong there a 
Ref:that is how life goes ! different schedules and demands -- i am sure she 's so thrilled when she * does * get to see you !
----------------------------------------------------------------------
----------------------------------------------------------------------
Emotion:proud
Context:['running my first ( and maybe only ! ) marathon felt like * such * a huge accomplishment !']
Concept:defaultdict(<class 'list'>, {'running': ['accident'], 'first': ['music'], 'felt': ['emotion'], 'huge': ['giant'], 'accomplishment': ['accomplish']})
Beam: []
Greedy:i i i i i i i i remember going to see the * with my best friend to it was : d we still part those together others be a 
Ref:wow , that is an amazing accomplishment ! congratulations ! you got ta be feeling like you are on top of the world after that !
----------------------------------------------------------------------
----------------------------------------------------------------------
Emotion:proud
Context:['running my first ( and maybe only ! ) marathon felt like * such * a huge accomplishment !', 'wow , that is an amazing accomplishment ! congratulations ! you got ta be feeling like you are on top of the world after that !', 'ah , it was the best ! plus it helped that i purposely chose an amazing destination in which to run it -- it was the venice marathon !']
loss:1.0525 ppl:2.9:   1%|          | 62/5255 [00:56<1:21:00,  1.07it/s]
loss:1.0525 ppl:2.9:   1%|          | 63/5255 [00:56<1:13:16,  1.18it/s]
loss:1.0591 ppl:2.9:   1%|          | 63/5255 [00:57<1:13:16,  1.18it/s]
loss:1.0591 ppl:2.9:   1%|          | 64/5255 [00:57<1:10:21,  1.23it/s]
loss:1.0444 ppl:2.8:   1%|          | 64/5255 [00:58<1:10:21,  1.23it/s]
loss:1.0444 ppl:2.8:   1%|          | 65/5255 [00:58<1:10:48,  1.22it/s]
loss:1.0368 ppl:2.8:   1%|          | 65/5255 [00:59<1:10:48,  1.22it/s]
loss:1.0368 ppl:2.8:   1%|▏         | 66/5255 [00:59<1:11:11,  1.21it/s]
loss:1.0256 ppl:2.8:   1%|▏         | 66/5255 [01:00<1:11:11,  1.21it/s]
loss:1.0256 ppl:2.8:   1%|▏         | 67/5255 [01:00<1:18:57,  1.10it/s]
loss:1.0665 ppl:2.9:   1%|▏         | 67/5255 [01:01<1:18:57,  1.10it/s]
loss:1.0665 ppl:2.9:   1%|▏         | 68/5255 [01:01<1:23:14,  1.04it/s]
loss:1.0543 ppl:2.9:   1%|▏         | 68/5255 [01:02<1:23:14,  1.04it/s]
loss:1.0543 ppl:2.9:   1%|▏         | 69/5255 [01:02<1:19:27,  1.09it/s]
Concept:defaultdict(<class 'list'>, {'running': ['accident'], 'first': ['music'], 'felt': ['emotion'], 'huge': ['giant'], 'accomplishment': ['accomplish', 'accomplish'], 'wow': ['derogatory'], 'amazing': ['amaze', 'amaze'], 'got': ['tumor'], 'ta': ['thanks'], 'feeling': ['emotion'], 'top': ['hit'], 'world': ['beautiful'], 'ah': ['attack'], 'best': ['superman'], 'helped': ['thank'], 'chose': ['asset'], 'destination': ['popularity'], 'run': ['emergency'], 'venice': ['city']})
Beam: []
Greedy:i i i i i i i i remember going to see , on with my best friend . it was : d we still part those together others there a 
Ref:my first thought was california but then there is venice [ italy ] and then either way , that is an amazing destination !
----------------------------------------------------------------------
----------------------------------------------------------------------
Emotion:proud
Context:['running my first ( and maybe only ! ) marathon felt like * such * a huge accomplishment !', 'wow , that is an amazing accomplishment ! congratulations ! you got ta be feeling like you are on top of the world after that !', 'ah , it was the best ! plus it helped that i purposely chose an amazing destination in which to run it -- it was the venice marathon !', 'my first thought was california but then there is venice [ italy ] and then either way , that is an amazing destination !', 'we were living overseas at the times -- the most impressive part was crossing the grand canal over a pontoon of boats to finish the marathon ; - )']
Concept:defaultdict(<class 'list'>, {'running': ['accident'], 'first': ['music', 'music'], 'felt': ['emotion'], 'huge': ['giant'], 'accomplishment': ['accomplish', 'accomplish'], 'wow': ['derogatory'], 'amazing': ['amaze', 'amaze', 'amaze'], 'got': ['tumor'], 'ta': ['thanks'], 'feeling': ['emotion'], 'top': ['hit'], 'world': ['beautiful'], 'ah': ['attack'], 'best': ['superman'], 'helped': ['thank'], 'chose': ['asset'], 'destination': ['popularity', 'popularity'], 'run': ['emergency'], 'venice': ['city', 'city'], 'thought': ['learning'], 'california': ['beach'], 'way': ['running'], 'living': ['dead'], 'overseas': ['living'], 'impressive': ['impress'], 'part': ['game'], 'crossing': ['travel'], 'grand': ['blast'], 'canal': ['travel'], 'pontoon': ['burn'], 'finish': ['sport']})
Beam: []
Greedy:i i i i i i i i remember going to see the ! with my worth so . it was an this way ever put once as prepared but a 
Ref:oh , wow . not only to be able to do all the running but to view the scenery !
----------------------------------------------------------------------
----------------------------------------------------------------------
Emotion:surprised
Context:['i recently found out that a person i very much intimately admired did not feel the same way for me . i was pretty surprised .']
Concept:defaultdict(<class 'list'>, {'recently': ['fresh'], 'found': ['cry'], 'person': ['courageous'], 'much': ['fortune'], 'admired': ['admire'], 'feel': ['anger'], 'way': ['running'], 'pretty': ['diamond'], 'surprised': ['child']})
Beam: []
Greedy:i i i i i i i i imagine going to see the park with my best friend . it was an be dangerous here without having together effort there a 
Ref:i am sorry to hear that ! how did you find out ?
----------------------------------------------------------------------
----------------------------------------------------------------------
Emotion:surprised
Context:['i recently found out that a person i very much intimately admired did not feel the same way for me . i was pretty surprised .', 'i am sorry to hear that ! how did you find out ?', 'she just started treating me differently all of a sudden . and now she is going to be moving away soon .']
Concept:defaultdict(<class 'list'>, {'recently': ['fresh'], 'found': ['cry'], 'person': ['courageous'], 'much': ['fortune'], 'admired': ['admire'], 'feel': ['anger'], 'way': ['running'], 'pretty': ['diamond'], 'surprised': ['child'], 'sorry': ['sorrow'], 'find': ['punch'], 'sudden': ['abrupt'], 'going': ['action'], 'moving': ['traveling'], 'away': ['sport'], 'soon': ['quickly']})
Beam: []
Greedy:i i i i i i i i remember going to see , on with my best friend . it was an be dangerous here without having together effort there a 
Ref:that is a real bummer , but as they say , there are plenty of fish in the sea !
----------------------------------------------------------------------
----------------------------------------------------------------------
Emotion:angry
Context:['i am always appalled when i see bullying in action -- whether it is on a playground or political stage -- not much makes me angrier .']
Concept:defaultdict(<class 'list'>, {'always': ['bomb'], 'appalled': ['horrified'], 'see': ['disrespect'], 'bullying': ['bully'], 'action': ['consequence'], 'playground': ['playroom'], 'political': ['anarchy'], 'stage': ['travel'], 'much': ['fortune']})
Beam: []
Greedy:i i i i i i i i remember going to see , on with my best friend . it was an be dangerous here without having together decision there a 
Ref:i feel the same way .
----------------------------------------------------------------------
----------------------------------------------------------------------
Emotion:angry
Context:['i am always appalled when i see bullying in action -- whether it is on a playground or political stage -- not much makes me angrier .', 'i feel the same way .', 'how do you channel the anger ? obviously , it too easily turns into the same kind of negative emotion i am upset about -- so that can feel hypocritical !']
Concept:defaultdict(<class 'list'>, {'always': ['bomb'], 'appalled': ['horrified'], 'see': ['disrespect'], 'bullying': ['bully'], 'action': ['consequence'], 'playground': ['playroom'], 'political': ['anarchy'], 'stage': ['travel'], 'much': ['fortune'], 'feel': ['anger', 'anger'], 'way': ['running'], 'channel': ['personality'], 'anger': ['punishing'], 'obviously': ['absurd'], 'easily': ['contagious'], 'kind': ['kindness'], 'negative': ['affirmative'], 'emotion': ['thanking'], 'upset': ['sport'], 'hypocritical': ['hypocrisy']})
Beam: []
Greedy:i i i i i i i i remember going to see , on with my best friend . it is : d we still try once as others there a 
Ref:i practice boxing . i love to punch the sandbags.it is very therapeutic .
----------------------------------------------------------------------
----------------------------------------------------------------------
Emotion:sad
Context:["one morning my mother came to my house to pick my daughter up for school and told me she saw my daughter 's cat on the road and he had been hit . i had to tell my daughter about the loss of her beloved pet ."]
Concept:defaultdict(<class 'list'>, {'mother': ['daughter'], 'came': ['vice'], 'house': ['family'], 'pick': ['basketball'], 'daughter': ['mother', 'mother', 'mother'], 'school': ['child'], 'saw': ['belief'], 'cat': ['annoy'], 'road': ['sport'], 'hit': ['music'], 'tell': ['demon'], 'loss': ['win'], 'beloved': ['lover'], 'pet': ['puppy']})
Beam: []
Greedy:i i i i i i i i remember going to see the park for my best friend . it was : d we still catch who care others there a 
Ref:oh no that is terrible ! how did your daughter take it ?
----------------------------------------------------------------------
----------------------------------------------------------------------
Emotion:sad
Context:["one morning my mother came to my house to pick my daughter up for school and told me she saw my daughter 's cat on the road and he had been hit . i had to tell my daughter about the loss of her beloved pet .", 'oh no that is terrible ! how did your daughter take it ?', "she was around 11 , so she took it very hard . i went ahead and let her stay home from school , as i knew she would n't do well that day ."]
Concept:defaultdict(<class 'list'>, {'mother': ['daughter'], 'came': ['vice'], 'house': ['family'], 'pick': ['basketball'], 'daughter': ['mother', 'mother', 'mother', 'mother'], 'school': ['child', 'child'], 'saw': ['belief'], 'cat': ['annoy'], 'road': ['sport'], 'hit': ['music'], 'tell': ['demon'], 'loss': ['win'], 'beloved': ['lover'], 'pet': ['puppy'], 'terrible': ['war'], 'take': ['music'], 'around': ['alive'], 'hard': ['living'], 'went': ['journey'], 'ahead': ['progress'], 'let': ['obstacle'], 'stay': ['live'], 'home': ['welcome'], 'well': ['ill'], 'day': ['sky']})
loss:1.0469 ppl:2.8:   1%|▏         | 69/5255 [01:03<1:19:27,  1.09it/s]
loss:1.0469 ppl:2.8:   1%|▏         | 70/5255 [01:03<1:20:52,  1.07it/s]
loss:1.0470 ppl:2.8:   1%|▏         | 70/5255 [01:04<1:20:52,  1.07it/s]
loss:1.0470 ppl:2.8:   1%|▏         | 71/5255 [01:04<1:23:06,  1.04it/s]
loss:1.0529 ppl:2.9:   1%|▏         | 71/5255 [01:05<1:23:06,  1.04it/s]
loss:1.0529 ppl:2.9:   1%|▏         | 72/5255 [01:05<1:24:39,  1.02it/s]
loss:1.0744 ppl:2.9:   1%|▏         | 72/5255 [01:06<1:24:39,  1.02it/s]
loss:1.0744 ppl:2.9:   1%|▏         | 73/5255 [01:06<1:27:40,  1.02s/it]
loss:1.0678 ppl:2.9:   1%|▏         | 73/5255 [01:07<1:27:40,  1.02s/it]
loss:1.0678 ppl:2.9:   1%|▏         | 74/5255 [01:07<1:31:29,  1.06s/it]
loss:1.0705 ppl:2.9:   1%|▏         | 74/5255 [01:08<1:31:29,  1.06s/it]
loss:1.0705 ppl:2.9:   1%|▏         | 75/5255 [01:08<1:20:23,  1.07it/s]
loss:1.0819 ppl:3.0:   1%|▏         | 75/5255 [01:08<1:20:23,  1.07it/s]
loss:1.0819 ppl:3.0:   1%|▏         | 76/5255 [01:08<1:17:27,  1.11it/s]
loss:1.0846 ppl:3.0:   1%|▏         | 76/5255 [01:09<1:17:27,  1.11it/s]
loss:1.0846 ppl:3.0:   1%|▏         | 77/5255 [01:09<1:15:39,  1.14it/s]
loss:1.1213 ppl:3.1:   1%|▏         | 77/5255 [01:10<1:15:39,  1.14it/s]
loss:1.1213 ppl:3.1:   1%|▏         | 78/5255 [01:10<1:15:16,  1.15it/s]
Beam: []
Greedy:i i i i i i i i remember going to see , on with my best friend . it was : d we still catch who care others there a 
Ref:oh poor thing . i hope she is doing better now . losing a pet is extremely hard !
----------------------------------------------------------------------
----------------------------------------------------------------------
Emotion:excited
Context:['i was soooo excited to take our kids to disneyland for the first time !']
Concept:defaultdict(<class 'list'>, {'excited': ['excite'], 'take': ['music'], 'disneyland': ['derogatory'], 'first': ['music'], 'time': ['music']})
Beam: []
Greedy:i i i i i i i i remember going to see the park for my best friend . it was : d we still catch once as prepared be a 
Ref:ooo they are gon na love it , just its expensive , i remember when it was only $ 20 to get in .
----------------------------------------------------------------------
----------------------------------------------------------------------
Emotion:excited
Context:['i was soooo excited to take our kids to disneyland for the first time !', 'ooo they are gon na love it , just its expensive , i remember when it was only $ 20 to get in .', 'same ! i was excited because i grew up going there . my grandparents lived in tucson , and we would spend the summers with them -- the most exciting part being our drive to disneyland each year !']
Concept:defaultdict(<class 'list'>, {'excited': ['excite', 'excite'], 'take': ['music'], 'disneyland': ['derogatory', 'derogatory'], 'first': ['music'], 'time': ['music'], 'love': ['marriage'], 'expensive': ['diamond'], 'remember': ['anniversary'], 'get': ['greed'], 'grew': ['grow'], 'going': ['action'], 'lived': ['live'], 'spend': ['money'], 'exciting': ['excite'], 'part': ['game'], 'drive': ['soccer'], 'year': ['birthday']})
Beam: []
Greedy:i i i i i i i i remember going to see , on with my best friend . it was : d we still catch once as prepared but a 
Ref:which one are you going to california or florida ?
----------------------------------------------------------------------
----------------------------------------------------------------------
Emotion:nostalgic
Context:['i recently spoke to my father for the first time in years . it reminded me of my childhood and the distant past .']
Concept:defaultdict(<class 'list'>, {'recently': ['fresh'], 'father': ['child'], 'first': ['music'], 'time': ['music'], 'childhood': ['child'], 'distant': ['genuine'], 'past': ['future']})
Beam: []
Greedy:i i i i i i i i remember going to see the park with my best friend . it was : d we still catch who care others there a 
Ref:cool . somethings never change . what did you reflect upon ?
----------------------------------------------------------------------
----------------------------------------------------------------------
Emotion:nostalgic
Context:['i recently spoke to my father for the first time in years . it reminded me of my childhood and the distant past .', 'cool . somethings never change . what did you reflect upon ?', 'we spoke about our recent lives . apparently he is in the market for a new car .']
Concept:defaultdict(<class 'list'>, {'recently': ['fresh'], 'father': ['child'], 'first': ['music'], 'time': ['music'], 'childhood': ['child'], 'distant': ['genuine'], 'past': ['future'], 'cool': ['fun'], 'never': ['undefeated'], 'change': ['living'], 'reflect': ['darkness'], 'recent': ['bitch'], 'apparently': ['phantom'], 'market': ['city'], 'new': ['newfound'], 'car': ['crash']})
Beam: []
Greedy:i i i i i i i i remember going to see the park with my best friend . it was an be dangerous here without those together decision there a 
Ref:yeah , i miss my dad . he died several years ago . what kind of car is he looking for ?
----------------------------------------------------------------------
----------------------------------------------------------------------
Emotion:surprised
Context:['do you like to organize your house . my mother-in-law recently surprised me recently with some organizing stuff b/c she knows how much i love it !']
Concept:defaultdict(<class 'list'>, {'like': ['entertaining'], 'organize': ['music'], 'house': ['family'], 'recently': ['fresh', 'fresh'], 'surprised': ['child'], 'organizing': ['organize'], 'stuff': ['vulgar'], 'much': ['fortune'], 'love': ['marriage']})
Beam: []
Greedy:i i i i i i i i imagine going to see , on with my best friend . it was an be dangerous here without having together decision there a 
Ref:i am trying to get into it . we have our first baby on the way and need to reorganize everything . do you have tips ?
----------------------------------------------------------------------
----------------------------------------------------------------------
Emotion:surprised
Context:['do you like to organize your house . my mother-in-law recently surprised me recently with some organizing stuff b/c she knows how much i love it !', 'i am trying to get into it . we have our first baby on the way and need to reorganize everything . do you have tips ?', 'labels and bins can be your best friend ! especially with a new baby .']
Concept:defaultdict(<class 'list'>, {'like': ['entertaining'], 'organize': ['music'], 'house': ['family'], 'recently': ['fresh', 'fresh'], 'surprised': ['child'], 'organizing': ['organize'], 'stuff': ['vulgar'], 'much': ['fortune'], 'love': ['marriage'], 'trying': ['lying'], 'get': ['greed'], 'first': ['music'], 'baby': ['cry', 'cry'], 'way': ['running'], 'need': ['buy'], 'reorganize': ['organize'], 'everything': ['energy'], 'best': ['superman'], 'friend': ['trust'], 'especially': ['demon'], 'new': ['newfound']})
Beam: []
Greedy:i i i i i i i i remember going to see , on with my best friend . it is : d we still catch who care others there a 
Ref:my big thing is i am like o ' i may need that leave it out of the tote box . before i know it i have more stuff laying around then when i started .
----------------------------------------------------------------------
----------------------------------------------------------------------
Emotion:annoyed
Context:['i find it odd -- and annoying -- when people do not respond to or even acknowledge emails .']
Concept:defaultdict(<class 'list'>, {'find': ['punch'], 'odd': ['sport'], 'annoying': ['annoy'], 'people': ['city'], 'respond': ['numb'], 'even': ['strike'], 'acknowledge': ['thank']})
Beam: []
Greedy:i i i i i i i i imagine going to see the park for my best friend . it was an be dangerous here without having together decision there a 
Ref:well , sometimes people are busy and do not have the time to check emails
----------------------------------------------------------------------
----------------------------------------------------------------------
Emotion:annoyed
Context:['i find it odd -- and annoying -- when people do not respond to or even acknowledge emails .', 'well , sometimes people are busy and do not have the time to check emails', 'it would be great if there was a way we could all tell the best way to reach someone -- i know some people prefer texts to emails -- but if you are in a work situation , how do you ensure communication ?']
Concept:defaultdict(<class 'list'>, {'find': ['punch'], 'odd': ['sport'], 'annoying': ['annoy'], 'people': ['city', 'city', 'city'], 'respond': ['numb'], 'even': ['strike'], 'acknowledge': ['thank'], 'well': ['ill'], 'busy': ['derogatory'], 'time': ['music'], 'check': ['sport'], 'great': ['greatly'], 'way': ['running', 'running'], 'tell': ['demon'], 'best': ['superman'], 'reach': ['travel'], 'someone': ['beneficial'], 'know': ['learn'], 'prefer': ['advantage'], 'work': ['play'], 'situation': ['absurd'], 'ensure': ['assure'], 'communication': ['friendship']})
Beam: []
Greedy:i i i i i i i i remember going to see , on with my best friend . it is : d we still catch once as others there a 
Ref:text and emails are still the best option. , until a nw way is created .
----------------------------------------------------------------------
----------------------------------------------------------------------
Emotion:angry
Context:['i recently had a big argument with my sister . we both got very upset and angry at each other .']
Concept:defaultdict(<class 'list'>, {'recently': ['fresh'], 'big': ['shark'], 'argument': ['violence'], 'sister': ['construction'], 'got': ['tumor'], 'upset': ['sport'], 'angry': ['anger']})
loss:1.1218 ppl:3.1:   1%|▏         | 78/5255 [01:11<1:15:16,  1.15it/s]
loss:1.1218 ppl:3.1:   2%|▏         | 79/5255 [01:11<1:17:48,  1.11it/s]
loss:1.1257 ppl:3.1:   2%|▏         | 79/5255 [01:12<1:17:48,  1.11it/s]
loss:1.1257 ppl:3.1:   2%|▏         | 80/5255 [01:12<1:14:22,  1.16it/s]
loss:1.1158 ppl:3.1:   2%|▏         | 80/5255 [01:12<1:14:22,  1.16it/s]
loss:1.1158 ppl:3.1:   2%|▏         | 81/5255 [01:12<1:06:51,  1.29it/s]
loss:1.1159 ppl:3.1:   2%|▏         | 81/5255 [01:13<1:06:51,  1.29it/s]
loss:1.1159 ppl:3.1:   2%|▏         | 82/5255 [01:13<1:10:27,  1.22it/s]
loss:1.1259 ppl:3.1:   2%|▏         | 82/5255 [01:14<1:10:27,  1.22it/s]
loss:1.1259 ppl:3.1:   2%|▏         | 83/5255 [01:14<1:16:22,  1.13it/s]
loss:1.1228 ppl:3.1:   2%|▏         | 83/5255 [01:15<1:16:22,  1.13it/s]
loss:1.1228 ppl:3.1:   2%|▏         | 84/5255 [01:15<1:17:07,  1.12it/s]
loss:1.1125 ppl:3.0:   2%|▏         | 84/5255 [01:16<1:17:07,  1.12it/s]
loss:1.1125 ppl:3.0:   2%|▏         | 85/5255 [01:16<1:20:59,  1.06it/s]
loss:1.1046 ppl:3.0:   2%|▏         | 85/5255 [01:17<1:20:59,  1.06it/s]
loss:1.1046 ppl:3.0:   2%|▏         | 86/5255 [01:17<1:14:14,  1.16it/s]
Beam: []
Greedy:i i i i i i i i imagine going to see the park with my best friend . it was an be hard enough any alone as prepared but a 
Ref:is not that what sisters are for ? what were you guys upset about ?
----------------------------------------------------------------------
----------------------------------------------------------------------
Emotion:angry
Context:['i recently had a big argument with my sister . we both got very upset and angry at each other .', 'is not that what sisters are for ? what were you guys upset about ?', 'i am not so sure . we just had a discussion that heated and became an argument with tempers flying .']
Concept:defaultdict(<class 'list'>, {'recently': ['fresh'], 'big': ['shark'], 'argument': ['violence', 'violence'], 'sister': ['construction'], 'got': ['tumor'], 'upset': ['sport', 'sport'], 'angry': ['anger'], 'sure': ['belief'], 'discussion': ['issue'], 'heated': ['agitated'], 'flying': ['fly']})
Beam: []
Greedy:i i i i i i i i imagine going to see , on with my best friend . it is an time we ever try once as strong there a 
Ref:maybe once you feel like you can bring it up again , you can try to approach the topic from another angle .
----------------------------------------------------------------------
----------------------------------------------------------------------
Emotion:lonely
Context:['i felt most lonely when we first moved overseas , my husband then had to travel out of * that * country for business -- and i had a new baby !']
Concept:defaultdict(<class 'list'>, {'felt': ['emotion'], 'lonely': ['cry'], 'first': ['music'], 'overseas': ['living'], 'husband': ['wife'], 'travel': ['protect'], 'country': ['city'], 'business': ['city'], 'new': ['newfound'], 'baby': ['cry']})
Beam: []
Greedy:i i i i i i i i remember going to see , on with my best friend . it was an be dangerous here without having together decision there a 
Ref:congratulations ! where did you travel from and where did you end up ?
----------------------------------------------------------------------
----------------------------------------------------------------------
Emotion:lonely
Context:['i felt most lonely when we first moved overseas , my husband then had to travel out of * that * country for business -- and i had a new baby !', 'congratulations ! where did you travel from and where did you end up ?', 'from santa fe to hong kong -- ultimately a fantastic adventure . and i ended up with a wonderful group of friends . expats bond quickly !']
Concept:defaultdict(<class 'list'>, {'felt': ['emotion'], 'lonely': ['cry'], 'first': ['music'], 'overseas': ['living'], 'husband': ['wife'], 'travel': ['protect', 'protect'], 'country': ['city'], 'business': ['city'], 'new': ['newfound'], 'baby': ['cry'], 'end': ['life'], 'santa': ['christmas'], 'fe': ['sport'], 'ultimately': ['important'], 'fantastic': ['bad'], 'adventure': ['hiking'], 'wonderful': ['wonder'], 'group': ['leader'], 'bond': ['construction'], 'quickly': ['flee']})
Beam: []
Greedy:i i i i i i i i remember going to see , on with my best friend . it is : d we still catch once as prepared but a 
Ref:that must have been quite the culture shock , glad it all worked out though !
----------------------------------------------------------------------
----------------------------------------------------------------------
Emotion:sad
Context:['one of the saddest things to me is when people underestimate what they can do and/or are capable of .']
Concept:defaultdict(<class 'list'>, {'people': ['city'], 'underestimate': ['value'], 'capable': ['incapable']})
Beam: []
Greedy:i i i i i i i i remember going to see the park for my best friend . it was an be dangerous here without having together others there a 
Ref:i know , that actually happens to me sometimes ! last year i did not get accepted into this fellowship and for a couple of weeks i was underestimating myself a lot .
----------------------------------------------------------------------
----------------------------------------------------------------------
Emotion:sad
Context:['one of the saddest things to me is when people underestimate what they can do and/or are capable of .', 'i know , that actually happens to me sometimes ! last year i did not get accepted into this fellowship and for a couple of weeks i was underestimating myself a lot .', 'that is perfectly natural . you sound like the kind of person , though , that quickly regained their bearings . disappointments like that usually come with some * good * lessons .']
Concept:defaultdict(<class 'list'>, {'people': ['city'], 'underestimate': ['value'], 'capable': ['incapable'], 'know': ['learn'], 'actually': ['positively'], 'last': ['extreme'], 'year': ['birthday'], 'get': ['greed'], 'accepted': ['proposal'], 'fellowship': ['prize'], 'couple': ['dance'], 'lot': ['chance'], 'perfectly': ['perfection'], 'natural': ['supernatural'], 'sound': ['music'], 'kind': ['kindness'], 'person': ['courageous'], 'quickly': ['flee'], 'usually': ['drunk'], 'come': ['music'], 'good': ['bad']})
Beam: []
Greedy:i i i i i i i i remember going to see , on with my best friend . it is : d we still could once as prepared but a 
Ref:yea for sure , i definitely learned that sometimes life just works in a funny way . when 's the last time you have been really disappointed ?
----------------------------------------------------------------------
----------------------------------------------------------------------
Emotion:ashamed
Context:['once my husband asked me not to tell my mom that he was busy that day when she needed his help but i told her anyway . i really felt bad b/c he got pretty upset with me .']
Concept:defaultdict(<class 'list'>, {'husband': ['wife'], 'tell': ['demon'], 'mom': ['pretty'], 'busy': ['derogatory'], 'day': ['sky'], 'needed': ['buy'], 'help': ['cry'], 'really': ['fucking'], 'felt': ['emotion'], 'bad': ['good'], 'got': ['tumor'], 'pretty': ['diamond'], 'upset': ['sport']})
Beam: []
Greedy:i i i i i i i i remember going to see , on with my best friend . it was an be dangerous ever gave if together decision there a 
Ref:i totally understand why he was mad . why did you tell her ?
----------------------------------------------------------------------
----------------------------------------------------------------------
Emotion:ashamed
Context:['once my husband asked me not to tell my mom that he was busy that day when she needed his help but i told her anyway . i really felt bad b/c he got pretty upset with me .', 'i totally understand why he was mad . why did you tell her ?', 'yeah thats a good question . i totally deserved him being mad . i just felt bad for him b/c he was so busy that day and i did not want him to have one more thing on his plate i guess']
Concept:defaultdict(<class 'list'>, {'husband': ['wife'], 'tell': ['demon', 'demon'], 'mom': ['pretty'], 'busy': ['derogatory', 'derogatory'], 'day': ['sky', 'sky'], 'needed': ['buy'], 'help': ['cry'], 'really': ['fucking'], 'felt': ['emotion', 'emotion'], 'bad': ['good', 'good'], 'got': ['tumor'], 'pretty': ['diamond'], 'upset': ['sport'], 'totally': ['extremely', 'extremely'], 'understand': ['humorous'], 'mad': ['madness', 'madness'], 'yeah': ['celebration'], 'good': ['bad'], 'question': ['surprise'], 'want': ['cry'], 'thing': ['feast'], 'plate': ['construction'], 'guess': ['suspect']})
Beam: []
Greedy:i i i i i i i i imagine going to see the park with my best friend . it is : d we still part those together quickly be a 
Ref:i guess he wanted to be available if she needed him .
----------------------------------------------------------------------
----------------------------------------------------------------------
Emotion:furious
Context:['there was a back neighbor that called my 10 year old son a ugly name one time , simply because he entered her yard slightly when he rode around the corner . !']
Concept:defaultdict(<class 'list'>, {'back': ['football'], 'neighbor': ['drunk'], 'year': ['birthday'], 'old': ['new'], 'son': ['daughter'], 'ugly': ['war'], 'name': ['experience'], 'time': ['music'], 'simply': ['positively'], 'yard': ['playground'], 'slightly': ['kiss'], 'corner': ['bully']})
Beam: []
Greedy:i i i i i i i i remember going to see , on with my best friend . it was an be dangerous ever gave if his decision there a 
loss:1.1028 ppl:3.0:   2%|▏         | 86/5255 [01:18<1:14:14,  1.16it/s]
loss:1.1028 ppl:3.0:   2%|▏         | 87/5255 [01:18<1:13:14,  1.18it/s]
loss:1.0989 ppl:3.0:   2%|▏         | 87/5255 [01:18<1:13:14,  1.18it/s]
loss:1.0989 ppl:3.0:   2%|▏         | 88/5255 [01:18<1:06:30,  1.29it/s]
loss:1.0914 ppl:3.0:   2%|▏         | 88/5255 [01:19<1:06:30,  1.29it/s]
loss:1.0914 ppl:3.0:   2%|▏         | 89/5255 [01:19<1:07:13,  1.28it/s]
loss:1.0961 ppl:3.0:   2%|▏         | 89/5255 [01:20<1:07:13,  1.28it/s]
loss:1.0961 ppl:3.0:   2%|▏         | 90/5255 [01:20<1:05:14,  1.32it/s]
loss:1.0883 ppl:3.0:   2%|▏         | 90/5255 [01:21<1:05:14,  1.32it/s]
loss:1.0883 ppl:3.0:   2%|▏         | 91/5255 [01:21<1:08:01,  1.27it/s]
loss:1.0899 ppl:3.0:   2%|▏         | 91/5255 [01:22<1:08:01,  1.27it/s]
loss:1.0899 ppl:3.0:   2%|▏         | 92/5255 [01:22<1:15:47,  1.14it/s]
loss:1.0895 ppl:3.0:   2%|▏         | 92/5255 [01:23<1:15:47,  1.14it/s]
loss:1.0895 ppl:3.0:   2%|▏         | 93/5255 [01:23<1:15:09,  1.14it/s]
loss:1.0845 ppl:3.0:   2%|▏         | 93/5255 [01:23<1:15:09,  1.14it/s]
loss:1.0845 ppl:3.0:   2%|▏         | 94/5255 [01:23<1:09:39,  1.23it/s]
Ref:what is a back neighbor ? and that is crazy !
----------------------------------------------------------------------
----------------------------------------------------------------------
Emotion:furious
Context:['there was a back neighbor that called my 10 year old son a ugly name one time , simply because he entered her yard slightly when he rode around the corner . !', 'what is a back neighbor ? and that is crazy !', 'yes , she lived several house back and she did not know me , until after she did that ! she knew me then , but after i talked to her , she apologized to both of us .']
Concept:defaultdict(<class 'list'>, {'back': ['football', 'football', 'football'], 'neighbor': ['drunk', 'drunk'], 'year': ['birthday'], 'old': ['new'], 'son': ['daughter'], 'ugly': ['war'], 'name': ['experience'], 'time': ['music'], 'simply': ['positively'], 'yard': ['playground'], 'slightly': ['kiss'], 'corner': ['bully'], 'crazy': ['craziness'], 'yes': ['excitement'], 'lived': ['live'], 'several': ['sever'], 'house': ['family'], 'know': ['learn']})
Beam: []
Greedy:i i i i i i i i remember going to see , on with my best friend . it was an be dangerous here without having together decision there a 
Ref:oh my ! i am glad she apologized !
----------------------------------------------------------------------
----------------------------------------------------------------------
Emotion:grateful
Context:['too often , it is a health scare that makes us value health . it inspires me to try and do something to keep healthy every day .']
Concept:defaultdict(<class 'list'>, {'health': ['healthful', 'healthful'], 'scare': ['scared'], 'value': ['valuable'], 'inspires': ['inspire'], 'try': ['effort'], 'something': ['beneficial'], 'keep': ['grow'], 'healthy': ['health'], 'day': ['sky']})
Beam: []
Greedy:i i i i i i i i remember going to see , on with my best friend . it was an be dangerous here without having together decision there a 
Ref:i understand . i am think the same thing . what is your health issue ?
----------------------------------------------------------------------
----------------------------------------------------------------------
Emotion:grateful
Context:['too often , it is a health scare that makes us value health . it inspires me to try and do something to keep healthy every day .', 'i understand . i am think the same thing . what is your health issue ?', 'happily , i do not have one ! it is more seeing family and friends and the situations they are in . not everything can be helped -- but there are some things we can all do to take care of ourselves , you know ?']
Concept:defaultdict(<class 'list'>, {'health': ['healthful', 'healthful', 'healthful'], 'scare': ['scared'], 'value': ['valuable'], 'inspires': ['inspire'], 'try': ['effort'], 'something': ['beneficial'], 'keep': ['grow'], 'healthy': ['health'], 'day': ['sky'], 'understand': ['humorous'], 'think': ['surprise'], 'thing': ['feast'], 'issue': ['abortion'], 'happily': ['cheerful'], 'seeing': ['fame'], 'family': ['child'], 'everything': ['energy'], 'helped': ['thank'], 'take': ['music'], 'care': ['protection'], 'know': ['learn']})
Beam: []
Greedy:i i i i i i i i imagine going to see , on with my best friend . it is : d we still catch once as others there a 
Ref:yes , we should try to yourself heathy
----------------------------------------------------------------------
----------------------------------------------------------------------
Emotion:sentimental
Context:['every time i look through older photos of my children , i am taken right back to the time they were that size , and what we were doing ! it is a bittersweet feeling , for sure .']
Concept:defaultdict(<class 'list'>, {'time': ['music', 'music'], 'look': ['sightseeing'], 'taken': ['fond'], 'right': ['wrong'], 'back': ['football'], 'size': ['important'], 'bittersweet': ['emotion'], 'feeling': ['emotion'], 'sure': ['belief']})
Beam: []
Greedy:i i i i i i i i remember going to see , on with my best friend . it was an be dangerous here without having together decision there a 
Ref:oh , it sure is , i feel the same way . they grow up so fast !
----------------------------------------------------------------------
----------------------------------------------------------------------
Emotion:sentimental
Context:['every time i look through older photos of my children , i am taken right back to the time they were that size , and what we were doing ! it is a bittersweet feeling , for sure .', 'oh , it sure is , i feel the same way . they grow up so fast !', 'are your kids adults now ?']
Concept:defaultdict(<class 'list'>, {'time': ['music', 'music'], 'look': ['sightseeing'], 'taken': ['fond'], 'right': ['wrong'], 'back': ['football'], 'size': ['important'], 'bittersweet': ['emotion'], 'feeling': ['emotion'], 'sure': ['belief', 'belief'], 'feel': ['anger'], 'way': ['running'], 'grow': ['alive'], 'fast': ['music']})
Beam: []
Greedy:i i i i i i i i remember going to see , on with my best friend . it is : d we still part those together others there a 
Ref:one of them is ! i have an 18 year old and a 12 year old .
----------------------------------------------------------------------
----------------------------------------------------------------------
Emotion:confident
Context:['i have a hard time having confidence in myself but when i got married and i had my hair and makeup done i felt like i was beautiful ! i had so much confidence in myself that day and it was great !']
Concept:defaultdict(<class 'list'>, {'hard': ['living'], 'time': ['music'], 'confidence': ['contagious', 'contagious'], 'got': ['tumor'], 'married': ['marry'], 'hair': ['burned'], 'makeup': ['slap'], 'done': ['action'], 'felt': ['emotion'], 'beautiful': ['attractive'], 'much': ['fortune'], 'day': ['sky'], 'great': ['greatly']})
Beam: []
Greedy:i i i i i i i i remember going to see , on with my best friend . it was : d we still part those together others there a 
Ref:i bet you were beautiful on that day . : ) i hope that confidence has carried on since then !
----------------------------------------------------------------------
----------------------------------------------------------------------
Emotion:confident
Context:['i have a hard time having confidence in myself but when i got married and i had my hair and makeup done i felt like i was beautiful ! i had so much confidence in myself that day and it was great !', 'i bet you were beautiful on that day . : ) i hope that confidence has carried on since then !', 'i really try but it is hard to replicate that day for sure .']
Concept:defaultdict(<class 'list'>, {'hard': ['living', 'living'], 'time': ['music'], 'confidence': ['contagious', 'contagious', 'contagious'], 'got': ['tumor'], 'married': ['marry'], 'hair': ['burned'], 'makeup': ['slap'], 'done': ['action'], 'felt': ['emotion'], 'beautiful': ['attractive', 'attractive'], 'much': ['fortune'], 'day': ['sky', 'sky', 'sky'], 'great': ['greatly'], 'bet': ['betting'], 'hope': ['encourage'], 'really': ['fucking'], 'try': ['effort'], 'replicate': ['music'], 'sure': ['belief']})
Beam: []
Greedy:i i i i i i i i remember going to see , on with my best friend . it was : d we still part those together others there a 
Ref:it would be hard to replicate that day for sure , but i bet you have a lot to be confident about . you got this !
----------------------------------------------------------------------
----------------------------------------------------------------------
Emotion:anxious
Context:['my husband and i both work for ourselves -- a blessing and a curse at times , since it can be tough to determine a regular income .']
Concept:defaultdict(<class 'list'>, {'husband': ['wife'], 'work': ['play'], 'blessing': ['bless'], 'curse': ['cursed'], 'tough': ['edgy'], 'determine': ['value'], 'income': ['earnings']})
Beam: []
Greedy:i i i i i i i i remember going to see , on with my best friend . it is : d we still catch who care others there a 
Ref:i bet it is tough . a regular income is nice but the freedom you get from working for yourselfs is better .
----------------------------------------------------------------------
----------------------------------------------------------------------
loss:1.0900 ppl:3.0:   2%|▏         | 94/5255 [01:24<1:09:39,  1.23it/s]
loss:1.0900 ppl:3.0:   2%|▏         | 95/5255 [01:24<1:11:20,  1.21it/s]
loss:1.0920 ppl:3.0:   2%|▏         | 95/5255 [01:25<1:11:20,  1.21it/s]
loss:1.0920 ppl:3.0:   2%|▏         | 96/5255 [01:25<1:09:37,  1.24it/s]
loss:1.0982 ppl:3.0:   2%|▏         | 96/5255 [01:26<1:09:37,  1.24it/s]
loss:1.0982 ppl:3.0:   2%|▏         | 97/5255 [01:26<1:18:10,  1.10it/s]
loss:1.1180 ppl:3.1:   2%|▏         | 97/5255 [01:27<1:18:10,  1.10it/s]
loss:1.1180 ppl:3.1:   2%|▏         | 98/5255 [01:27<1:13:36,  1.17it/s]
loss:1.1098 ppl:3.0:   2%|▏         | 98/5255 [01:28<1:13:36,  1.17it/s]
loss:1.1098 ppl:3.0:   2%|▏         | 99/5255 [01:28<1:15:49,  1.13it/s]
loss:1.1234 ppl:3.1:   2%|▏         | 99/5255 [01:29<1:15:49,  1.13it/s]
loss:1.1234 ppl:3.1:   2%|▏         | 100/5255 [01:29<1:15:17,  1.14it/s]
loss:1.1132 ppl:3.0:   2%|▏         | 100/5255 [01:29<1:15:17,  1.14it/s]
loss:1.1132 ppl:3.0:   2%|▏         | 101/5255 [01:29<1:11:21,  1.20it/s]
loss:1.1124 ppl:3.0:   2%|▏         | 101/5255 [01:30<1:11:21,  1.20it/s]
loss:1.1124 ppl:3.0:   2%|▏         | 102/5255 [01:30<1:09:00,  1.24it/s]
loss:1.1037 ppl:3.0:   2%|▏         | 102/5255 [01:31<1:09:00,  1.24it/s]
loss:1.1037 ppl:3.0:   2%|▏         | 103/5255 [01:31<1:10:26,  1.22it/s]
loss:1.0962 ppl:3.0:   2%|▏         | 103/5255 [01:32<1:10:26,  1.22it/s]
loss:1.0962 ppl:3.0:   2%|▏         | 104/5255 [01:32<1:11:53,  1.19it/s]
Emotion:anxious
Context:['my husband and i both work for ourselves -- a blessing and a curse at times , since it can be tough to determine a regular income .', 'i bet it is tough . a regular income is nice but the freedom you get from working for yourselfs is better .', 'we found a pretty good balance in that i have a part-time job that i * love * -- and that comes with benefits like insurance . that is a big worry addressed , right there .']
Concept:defaultdict(<class 'list'>, {'husband': ['wife'], 'work': ['play'], 'blessing': ['bless'], 'curse': ['cursed'], 'tough': ['edgy', 'edgy'], 'determine': ['value'], 'income': ['earnings', 'earnings'], 'bet': ['betting'], 'nice': ['family'], 'freedom': ['killing'], 'get': ['greed'], 'working': ['creation'], 'better': ['cry'], 'found': ['cry'], 'pretty': ['diamond'], 'good': ['bad'], 'balance': ['dancing'], 'job': ['stress'], 'love': ['marriage'], 'insurance': ['benefit'], 'big': ['shark'], 'worry': ['worried'], 'right': ['wrong']})
Beam: []
Greedy:i i i i i i i i remember going to see , on with my best friend . it is : d we still part those together decision there a 
Ref:your so lucky . insurance is my number one worry every month .
----------------------------------------------------------------------
----------------------------------------------------------------------
Emotion:jealous
Context:['i met up with an old flame recently , did not go how i expected']
Concept:defaultdict(<class 'list'>, {'old': ['new'], 'flame': ['music'], 'recently': ['fresh'], 'go': ['game'], 'expected': ['disappoint']})
Beam: []
Greedy:i i i i i i i i imagine going to see the park with my best friend . it was an be hard here without having together others there a 
Ref:oh ya ? what happened ? ? i am intrigued
----------------------------------------------------------------------
----------------------------------------------------------------------
Emotion:jealous
Context:['i met up with an old flame recently , did not go how i expected', 'oh ya ? what happened ? ? i am intrigued', 'well , right after she gave me a big hug , she introduced me to her new boyfriend .']
Concept:defaultdict(<class 'list'>, {'old': ['new'], 'flame': ['music'], 'recently': ['fresh'], 'go': ['game'], 'expected': ['disappoint'], 'intrigued': ['intrigue'], 'well': ['ill'], 'right': ['wrong'], 'big': ['shark'], 'hug': ['thanking'], 'introduced': ['entertaining'], 'new': ['newfound'], 'boyfriend': ['friend']})
Beam: []
Greedy:i i i i i i i i remember going to see , on with my best friend . it was : d we still catch once as strong there a 
Ref:woah plot twist . she brought him along to meet you ?
----------------------------------------------------------------------
----------------------------------------------------------------------
Emotion:excited
Context:['my family and i are going on vacation in a few weeks . we rented a largo beachfront condo and i can not wait !']
Concept:defaultdict(<class 'list'>, {'family': ['child'], 'going': ['action'], 'vacation': ['honeymoon'], 'largo': ['music'], 'beachfront': ['beach'], 'wait': ['celebrate']})
Beam: []
Greedy:i i i i i i i i imagine going to see , on with my best friend . it was an be dangerous here without having together others there a 
Ref:oh i love the beach ! ! which beach are you going to go to ?
----------------------------------------------------------------------
----------------------------------------------------------------------
Emotion:excited
Context:['my family and i are going on vacation in a few weeks . we rented a largo beachfront condo and i can not wait !', 'oh i love the beach ! ! which beach are you going to go to ?', 'we are going to be staying at miramar beach in florida , about an hour panama city beach . the view is amazing from our balcony and we are so ready !']
Concept:defaultdict(<class 'list'>, {'family': ['child'], 'going': ['action', 'action', 'action'], 'vacation': ['honeymoon'], 'largo': ['music'], 'beachfront': ['beach'], 'wait': ['celebrate'], 'love': ['marriage'], 'beach': ['popular', 'popular', 'popular', 'popular'], 'go': ['game'], 'florida': ['beach'], 'hour': ['lunchtime'], 'city': ['flood'], 'view': ['interact'], 'amazing': ['amaze'], 'ready': ['agile']})
Beam: []
Greedy:i i i i i i i i remember going to see , on with my best friend . it is : d we still catch every together quickly be a 
Ref:pcb is where we always go ! if you want to drive a little bit , go to hunts in pcb - it is off the beaten path but the best seafood and prices - just go early ( like 4oclock ) for dinner or you will not get in ! !
----------------------------------------------------------------------
----------------------------------------------------------------------
Emotion:annoyed
Context:['i was supposed to go for brunch with my friend maria the other day . at least that was the plan .']
Concept:defaultdict(<class 'list'>, {'supposed': ['true'], 'go': ['game'], 'brunch': ['lunch'], 'friend': ['trust'], 'day': ['sky'], 'plan': ['fail']})
Beam: []
Greedy:i i i i i i i i remember going to see , on with my best friend . it was an be dangerous here without having together effort there a 
Ref:why did not you go ?
----------------------------------------------------------------------
----------------------------------------------------------------------
Emotion:annoyed
Context:['i was supposed to go for brunch with my friend maria the other day . at least that was the plan .', 'why did not you go ?', "well , we had initially agreed to meet at 11. would n't you know it , she did not end up returning my text until 3pm !"]
Concept:defaultdict(<class 'list'>, {'supposed': ['true'], 'go': ['game', 'game'], 'brunch': ['lunch'], 'friend': ['trust'], 'day': ['sky'], 'plan': ['fail'], 'well': ['ill'], 'meet': ['celebrate'], 'know': ['learn'], 'end': ['life'], 'returning': ['bout'], 'text': ['plagiarism']})
Beam: []
Greedy:i i i i i i i i remember going to see , on with my best friend . it was an be dangerous here without having together decision there a 
Ref:is she always a flake ? maybe time for a new friend ?
----------------------------------------------------------------------
----------------------------------------------------------------------
Emotion:afraid
Context:['me and my mom were at this grocery store recently and this guy started following us outside the store and then again inside the store it was so scary !']
Concept:defaultdict(<class 'list'>, {'mom': ['pretty'], 'grocery': ['good'], 'store': ['issue', 'issue', 'issue'], 'recently': ['fresh'], 'guy': ['fright'], 'following': ['travel'], 'scary': ['scare']})
Beam: []
Greedy:i i i i i i i i imagine going to see , on with my best friend . it was an be dangerous here without having together decision there a 
Ref:did he do anything to you and your mom ?
----------------------------------------------------------------------
----------------------------------------------------------------------
Emotion:afraid
Context:['me and my mom were at this grocery store recently and this guy started following us outside the store and then again inside the store it was so scary !', 'did he do anything to you and your mom ?', 'well i knew he was following us and so i asked the manager to walk us out to the car and when he did we saw the guy come out again from between the two buildings b/c he was waiting on us . so scary !']
Concept:defaultdict(<class 'list'>, {'mom': ['pretty', 'pretty'], 'grocery': ['good'], 'store': ['issue', 'issue', 'issue'], 'recently': ['fresh'], 'guy': ['fright', 'fright'], 'following': ['travel', 'travel'], 'scary': ['scare', 'scare'], 'anything': ['surprise'], 'well': ['ill'], 'manager': ['music'], 'walk': ['child'], 'car': ['crash'], 'saw': ['belief'], 'come': ['music'], 'waiting': ['expectation']})
Beam: []
Greedy:i i i i i i i i imagine going to see , on with my best friend . it was an be dangerous here without having together strong there a 
Ref:i am glad that nothing happened .
----------------------------------------------------------------------
----------------------------------------------------------------------
Emotion:guilty
Context:['did i tell you what happened with li the other night ? boy do i feel dumb .']
loss:1.0874 ppl:3.0:   2%|▏         | 104/5255 [01:33<1:11:53,  1.19it/s]
loss:1.0874 ppl:3.0:   2%|▏         | 105/5255 [01:33<1:14:26,  1.15it/s]
loss:1.0845 ppl:3.0:   2%|▏         | 105/5255 [01:34<1:14:26,  1.15it/s]
loss:1.0845 ppl:3.0:   2%|▏         | 106/5255 [01:34<1:19:11,  1.08it/s]
loss:1.0760 ppl:2.9:   2%|▏         | 106/5255 [01:35<1:19:11,  1.08it/s]
loss:1.0760 ppl:2.9:   2%|▏         | 107/5255 [01:35<1:18:48,  1.09it/s]
loss:1.0781 ppl:2.9:   2%|▏         | 107/5255 [01:35<1:18:48,  1.09it/s]
loss:1.0781 ppl:2.9:   2%|▏         | 108/5255 [01:35<1:11:28,  1.20it/s]
loss:1.0700 ppl:2.9:   2%|▏         | 108/5255 [01:36<1:11:28,  1.20it/s]
loss:1.0700 ppl:2.9:   2%|▏         | 109/5255 [01:36<1:11:16,  1.20it/s]
loss:1.0663 ppl:2.9:   2%|▏         | 109/5255 [01:37<1:11:16,  1.20it/s]
loss:1.0663 ppl:2.9:   2%|▏         | 110/5255 [01:37<1:07:52,  1.26it/s]
loss:1.0621 ppl:2.9:   2%|▏         | 110/5255 [01:38<1:07:52,  1.26it/s]
loss:1.0621 ppl:2.9:   2%|▏         | 111/5255 [01:38<1:07:50,  1.26it/s]
loss:1.0544 ppl:2.9:   2%|▏         | 111/5255 [01:38<1:07:50,  1.26it/s]
loss:1.0544 ppl:2.9:   2%|▏         | 112/5255 [01:38<59:31,  1.44it/s]  
loss:1.0492 ppl:2.9:   2%|▏         | 112/5255 [01:39<59:31,  1.44it/s]
loss:1.0492 ppl:2.9:   2%|▏         | 113/5255 [01:39<1:02:23,  1.37it/s]
Concept:defaultdict(<class 'list'>, {'tell': ['demon'], 'night': ['nightclub'], 'boy': ['affectionate'], 'feel': ['anger'], 'dumb': ['idiot']})
Beam: []
Greedy:i i i i i i i i remember going to see , on with my best friend . it was an be dangerous here without having together decision there a 
Ref:no , you did not tell me ! what happened ?
----------------------------------------------------------------------
----------------------------------------------------------------------
Emotion:guilty
Context:['did i tell you what happened with li the other night ? boy do i feel dumb .', 'no , you did not tell me ! what happened ?', "she 's 45 minutes late to our anniversary dinner . i do not know what happened to me but i called and left an angry message . turns out , she had gotten t-boned at an intersection and was talking to the police officer when i called !"]
Concept:defaultdict(<class 'list'>, {'tell': ['demon', 'demon'], 'night': ['nightclub'], 'boy': ['affectionate'], 'feel': ['anger'], 'dumb': ['idiot'], 'late': ['delinquent'], 'anniversary': ['holiday'], 'dinner': ['party'], 'know': ['learn'], 'left': ['boxing'], 'angry': ['anger'], 'message': ['dedication'], 'intersection': ['sport'], 'talking': ['headache'], 'police': ['arrest'], 'officer': ['leader']})
Beam: []
Greedy:i i i i i i i i remember going to see , on with my best friend . it was : d we still catch once as strong there a 
Ref:oh no ! is she okay ? ! do not beat yourself up too much , you could not have ever imagined that she had been in an accident .
----------------------------------------------------------------------
----------------------------------------------------------------------
Emotion:grateful
Context:["ugh ! i looked like such a fool at my girlfriend 's work party !"]
Concept:defaultdict(<class 'list'>, {'fool': ['liar'], 'girlfriend': ['woman'], 'work': ['play'], 'party': ['birthday']})
Beam: []
Greedy:i i i i i i i i remember going to see , on with my best friend . it is : d we still could once as prepared but a 
Ref:what happened ?
----------------------------------------------------------------------
----------------------------------------------------------------------
Emotion:grateful
Context:["ugh ! i looked like such a fool at my girlfriend 's work party !", 'what happened ?', 'well , i ended up having way too much to drink . one of her co-workers had a bottle of fireball ( gross i know ) and was making everybody do shots . i did not want to look foolish , so i had ... well too many .']
Concept:defaultdict(<class 'list'>, {'fool': ['liar'], 'girlfriend': ['woman'], 'work': ['play'], 'party': ['birthday'], 'well': ['ill', 'ill'], 'way': ['running'], 'much': ['fortune'], 'drink': ['drunk'], 'bottle': ['courage'], 'fireball': ['fantasy'], 'gross': ['gain'], 'know': ['learn'], 'making': ['construction'], 'everybody': ['good'], 'want': ['cry'], 'look': ['sightseeing'], 'foolish': ['fool'], 'many': ['crowd']})
Beam: []
Greedy:i i i i i i i i remember how to see , on with my best friend . it is : d we still could once as prepared but a 
Ref:i love fireball .
----------------------------------------------------------------------
----------------------------------------------------------------------
Emotion:disappointed
Context:['did i tell you what happened with the concert i was supposed to go to saturday ?']
Concept:defaultdict(<class 'list'>, {'tell': ['demon'], 'concert': ['music'], 'supposed': ['true'], 'go': ['game'], 'saturday': ['weekend']})
Beam: []
Greedy:i i i i i i i i imagine going to see the park for my best friend . it was : d we still catch once as prepared but a 
Ref:no , what happened ?
----------------------------------------------------------------------
----------------------------------------------------------------------
Emotion:disappointed
Context:['did i tell you what happened with the concert i was supposed to go to saturday ?', 'no , what happened ?', 'well first of all , it was not just any concert - it was jay-z and beyonce ! and it got rained out !']
Concept:defaultdict(<class 'list'>, {'tell': ['demon'], 'concert': ['music', 'music'], 'supposed': ['true'], 'go': ['game'], 'saturday': ['weekend'], 'well': ['ill'], 'first': ['music'], 'got': ['tumor']})
Beam: []
Greedy:i i i i i i i i remember going to see , on with my best friend . it was : d we still catch once as prepared but a 
Ref:thats horrible . will they reschedule ?
----------------------------------------------------------------------
----------------------------------------------------------------------
Emotion:surprised
Context:['you are never going to guess who was sleeping on the couch when i got home from new york ...']
Concept:defaultdict(<class 'list'>, {'never': ['undefeated'], 'going': ['action'], 'guess': ['suspect'], 'sleeping': ['death'], 'couch': ['attack'], 'got': ['tumor'], 'home': ['welcome'], 'new': ['newfound'], 'york': ['city']})
Beam: []
Greedy:i i i i i i i i remember going to see , on with my best friend . it was an be dangerous here without having together decision there a 
Ref:who , tell me !
----------------------------------------------------------------------
----------------------------------------------------------------------
Emotion:surprised
Context:['you are never going to guess who was sleeping on the couch when i got home from new york ...', 'who , tell me !', 'my friend benny ! the one we all thought died in a monsoon in thailand !']
Concept:defaultdict(<class 'list'>, {'never': ['undefeated'], 'going': ['action'], 'guess': ['suspect'], 'sleeping': ['death'], 'couch': ['attack'], 'got': ['tumor'], 'home': ['welcome'], 'new': ['newfound'], 'york': ['city'], 'tell': ['demon'], 'friend': ['trust'], 'benny': ['tantrum'], 'thought': ['learning'], 'died': ['die']})
Beam: []
Greedy:i i i i i i i i imagine going to see , on with my best friend . it was an be dangerous here without having together decision there a 
Ref:wow , what happened ?
----------------------------------------------------------------------
----------------------------------------------------------------------
Emotion:surprised
Context:["recently , my husband came home from grocery shopping and had gifts for me for mother 's day . he had a beautiful diamond ring and other lovely gifts , it was very unexpected !"]
Concept:defaultdict(<class 'list'>, {'recently': ['fresh'], 'husband': ['wife'], 'came': ['vice'], 'home': ['welcome'], 'grocery': ['good'], 'shopping': ['bankruptcy'], 'mother': ['daughter'], 'day': ['sky'], 'beautiful': ['attractive'], 'diamond': ['strong'], 'ring': ['diamond'], 'lovely': ['love'], 'unexpected': ['traveling']})
Beam: []
Greedy:i i i i i i i i remember going to see the park for my best friend . it was : d we still catch who care others there a 
Ref:that is very nice gift . did you bought anything for him for father 's day ?
----------------------------------------------------------------------
----------------------------------------------------------------------
Emotion:surprised
Context:["recently , my husband came home from grocery shopping and had gifts for me for mother 's day . he had a beautiful diamond ring and other lovely gifts , it was very unexpected !", "that is very nice gift . did you bought anything for him for father 's day ?", 'i did ! i also gave him unexpected gifts and he was super happy . i was very touched by him being so thoughtful !']
Concept:defaultdict(<class 'list'>, {'recently': ['fresh'], 'husband': ['wife'], 'came': ['vice'], 'home': ['welcome'], 'grocery': ['good'], 'shopping': ['bankruptcy'], 'mother': ['daughter'], 'day': ['sky', 'sky'], 'beautiful': ['attractive'], 'diamond': ['strong'], 'ring': ['diamond'], 'lovely': ['love'], 'unexpected': ['traveling', 'traveling'], 'nice': ['family'], 'gift': ['birthday'], 'bought': ['buy'], 'anything': ['surprise'], 'father': ['child'], 'super': ['bright'], 'happy': ['unhappy'], 'touched': ['insane'], 'thoughtful': ['intelligent']})
Beam: []
Greedy:i i i i i i i i remember going to see the park for my best friend . it was : d we still catch who care others there a 
Ref:that is great .
----------------------------------------------------------------------
----------------------------------------------------------------------
loss:1.0445 ppl:2.8:   2%|▏         | 113/5255 [01:40<1:02:23,  1.37it/s]
loss:1.0445 ppl:2.8:   2%|▏         | 114/5255 [01:40<58:58,  1.45it/s]  
loss:1.0379 ppl:2.8:   2%|▏         | 114/5255 [01:41<58:58,  1.45it/s]
loss:1.0379 ppl:2.8:   2%|▏         | 115/5255 [01:41<1:03:55,  1.34it/s]
loss:1.0406 ppl:2.8:   2%|▏         | 115/5255 [01:42<1:03:55,  1.34it/s]
loss:1.0406 ppl:2.8:   2%|▏         | 116/5255 [01:42<1:12:23,  1.18it/s]
loss:1.0368 ppl:2.8:   2%|▏         | 116/5255 [01:42<1:12:23,  1.18it/s]
loss:1.0368 ppl:2.8:   2%|▏         | 117/5255 [01:42<1:06:46,  1.28it/s]
loss:1.0346 ppl:2.8:   2%|▏         | 117/5255 [01:43<1:06:46,  1.28it/s]
loss:1.0346 ppl:2.8:   2%|▏         | 118/5255 [01:43<1:09:11,  1.24it/s]
loss:1.0273 ppl:2.8:   2%|▏         | 118/5255 [01:44<1:09:11,  1.24it/s]
loss:1.0273 ppl:2.8:   2%|▏         | 119/5255 [01:44<1:15:34,  1.13it/s]
loss:1.0203 ppl:2.8:   2%|▏         | 119/5255 [01:45<1:15:34,  1.13it/s]
loss:1.0203 ppl:2.8:   2%|▏         | 120/5255 [01:45<1:14:45,  1.14it/s]
loss:1.0222 ppl:2.8:   2%|▏         | 120/5255 [01:46<1:14:45,  1.14it/s]
loss:1.0222 ppl:2.8:   2%|▏         | 121/5255 [01:46<1:22:04,  1.04it/s]
Emotion:confident
Context:["i know i should n't count my chicks before they hatch , but i am feeling pretty good after that interview today !"]
Concept:defaultdict(<class 'list'>, {'know': ['learn'], 'count': ['vampire'], 'hatch': ['birth'], 'feeling': ['emotion'], 'pretty': ['diamond'], 'good': ['bad'], 'interview': ['suspect'], 'today': ['christmas']})
Beam: []
Greedy:i i i i i i i i remember going to see , on with my best friend . it was : d we still catch once as prepared but a 
Ref:oh what job was the interview for ?
----------------------------------------------------------------------
----------------------------------------------------------------------
Emotion:confident
Context:["i know i should n't count my chicks before they hatch , but i am feeling pretty good after that interview today !", 'oh what job was the interview for ?', 'this advertising company ! the owner was there - you should have seen his face . my last freelance project was a real winner . think i got it ?']
Concept:defaultdict(<class 'list'>, {'know': ['learn'], 'count': ['vampire'], 'hatch': ['birth'], 'feeling': ['emotion'], 'pretty': ['diamond'], 'good': ['bad'], 'interview': ['suspect', 'suspect'], 'today': ['christmas'], 'job': ['stress'], 'advertising': ['edgy'], 'company': ['money'], 'owner': ['mom'], 'seen': ['enemy'], 'face': ['clash'], 'last': ['extreme'], 'freelance': ['produce'], 'project': ['interesting'], 'real': ['fake'], 'winner': ['win'], 'think': ['surprise'], 'got': ['tumor']})
Beam: []
Greedy:i i i i i i i i remember going to see , on with my best friend . it was : d we still catch once as prepared but a 
Ref:i think you got it man ! congratz !
----------------------------------------------------------------------
----------------------------------------------------------------------
Emotion:terrified
Context:['did i ever tell you about the time i got taken hostage ?']
Concept:defaultdict(<class 'list'>, {'ever': ['diamond'], 'tell': ['demon'], 'time': ['music'], 'got': ['tumor'], 'taken': ['fond'], 'hostage': ['prisoner']})
Beam: []
Greedy:i i i i i i i i remember going to see , on with my best friend . it was : d we still catch once as prepared be a 
Ref:oh my are you really serious ?
----------------------------------------------------------------------
----------------------------------------------------------------------
Emotion:terrified
Context:['did i ever tell you about the time i got taken hostage ?', 'oh my are you really serious ?', "as a heart attack . it was me and big c at the world 's largest pistachio . all of the sudden we hear gunshots , and didi 's still in the car . we ran in the building , and he comes flying in after us . he never pointed the gun at us , and we ended up running away when he was distracted . it is too crazy - i can not make this up . just glad to be alive !"]
Concept:defaultdict(<class 'list'>, {'ever': ['diamond'], 'tell': ['demon'], 'time': ['music'], 'got': ['tumor'], 'taken': ['fond'], 'hostage': ['prisoner'], 'really': ['fucking'], 'serious': ['gross'], 'heart': ['heartbeat'], 'attack': ['attacking'], 'big': ['shark'], 'c': ['music'], 'world': ['beautiful'], 'sudden': ['abrupt'], 'still': ['restless'], 'car': ['crash'], 'ran': ['robbery'], 'building': ['city'], 'flying': ['fly'], 'never': ['undefeated'], 'pointed': ['stab'], 'gun': ['handgun'], 'running': ['accident'], 'away': ['sport'], 'distracted': ['distraught'], 'crazy': ['craziness'], 'make': ['basketball'], 'glad': ['cheerful'], 'alive': ['dead']})
Beam: []
Greedy:i i i i i i i i remember going to see , on with my best friend . it was an be dangerous here without having together decision there a 
Ref:i am very glad it has a happy ending . sounds a bit scary
----------------------------------------------------------------------
----------------------------------------------------------------------
Emotion:angry
Context:['i went to visit a friend one day and her boyfriend made a pass at me . he actually suddenly kissed me , as i was waiting for my friend to return . i could not believe his nerve !']
Concept:defaultdict(<class 'list'>, {'went': ['journey'], 'visit': ['surgery'], 'friend': ['trust', 'trust'], 'day': ['sky'], 'boyfriend': ['friend'], 'made': ['massacre'], 'actually': ['positively'], 'suddenly': ['collapse'], 'kissed': ['kiss'], 'waiting': ['expectation'], 'return': ['football'], 'believe': ['belief'], 'nerve': ['nervy']})
Beam: []
Greedy:i i i i i i i i remember going to see the park with my best friend . it was an be dangerous ever gave him together quickly be a 
Ref:oh no , what did you do ?
----------------------------------------------------------------------
----------------------------------------------------------------------
Emotion:angry
Context:['i went to visit a friend one day and her boyfriend made a pass at me . he actually suddenly kissed me , as i was waiting for my friend to return . i could not believe his nerve !', 'oh no , what did you do ?', "i quietly pushed him away , as i did not want my friend to hear . i was so shocked and upset , since he knew i would n't want to make a scene and took advantage ."]
Concept:defaultdict(<class 'list'>, {'went': ['journey'], 'visit': ['surgery'], 'friend': ['trust', 'trust', 'trust'], 'day': ['sky'], 'boyfriend': ['friend'], 'made': ['massacre'], 'actually': ['positively'], 'suddenly': ['collapse'], 'kissed': ['kiss'], 'waiting': ['expectation'], 'return': ['football'], 'believe': ['belief'], 'nerve': ['nervy'], 'quietly': ['ghost'], 'away': ['sport'], 'want': ['cry', 'cry'], 'shocked': ['surprising'], 'upset': ['sport'], 'make': ['basketball'], 'scene': ['play'], 'advantage': ['soccer']})
Beam: []
Greedy:i i i i i i i i remember going to see the park for my best friend . it was an be dangerous here without having together decision there a 
Ref:did you ever tell your friend ?
----------------------------------------------------------------------
----------------------------------------------------------------------
Emotion:disgusted
Context:['this past friday night our refrigerator stopped cooling ! we had to go the weekend without it , and of course had to deal with some unpleasant smells and throw away a large amount of food ! it was not a fun weekend for us !']
Concept:defaultdict(<class 'list'>, {'past': ['future'], 'night': ['nightclub'], 'stopped': ['frustrated'], 'cooling': ['cool'], 'go': ['game'], 'course': ['music'], 'deal': ['coup'], 'unpleasant': ['pleasant'], 'throw': ['sport'], 'away': ['sport'], 'large': ['music'], 'amount': ['increase'], 'food': ['crisp'], 'fun': ['socialize']})
Beam: []
Greedy:i i i i i i i i remember going to see , on with my best friend . it was an this way ever gave us together quickly there a 
Ref:oh no , i hate when that happens . i can sympathize with you because thats happen to me twice ! its okay in the winter time and you can sort of keep your food fresh but not during the summer
----------------------------------------------------------------------
----------------------------------------------------------------------
Emotion:disgusted
Context:['this past friday night our refrigerator stopped cooling ! we had to go the weekend without it , and of course had to deal with some unpleasant smells and throw away a large amount of food ! it was not a fun weekend for us !', 'oh no , i hate when that happens . i can sympathize with you because thats happen to me twice ! its okay in the winter time and you can sort of keep your food fresh but not during the summer', 'yes , and of course we tried to call and have someone come out , but to no avail ! you do not realize how much you rely on things like that until they are not working !']
Concept:defaultdict(<class 'list'>, {'past': ['future'], 'night': ['nightclub'], 'stopped': ['frustrated'], 'cooling': ['cool'], 'go': ['game'], 'course': ['music', 'music'], 'deal': ['coup'], 'unpleasant': ['pleasant'], 'throw': ['sport'], 'away': ['sport'], 'large': ['music'], 'amount': ['increase'], 'food': ['crisp', 'crisp'], 'fun': ['socialize'], 'hate': ['violence'], 'sympathize': ['assure'], 'happen': ['trip'], 'okay': ['health'], 'winter': ['christmas'], 'time': ['music'], 'sort': ['fortune'], 'keep': ['grow'], 'fresh': ['good'], 'summer': ['fall'], 'tried': ['accomplish'], 'call': ['friend'], 'someone': ['beneficial'], 'come': ['music'], 'avail': ['benefit'], 'realize': ['music'], 'much': ['fortune'], 'rely': ['reliable'], 'working': ['creation']})
loss:1.0373 ppl:2.8:   2%|▏         | 121/5255 [01:47<1:22:04,  1.04it/s]
loss:1.0373 ppl:2.8:   2%|▏         | 122/5255 [01:47<1:26:50,  1.02s/it]
loss:1.0444 ppl:2.8:   2%|▏         | 122/5255 [01:48<1:26:50,  1.02s/it]
loss:1.0444 ppl:2.8:   2%|▏         | 123/5255 [01:48<1:27:55,  1.03s/it]
loss:1.0453 ppl:2.8:   2%|▏         | 123/5255 [01:50<1:27:55,  1.03s/it]
loss:1.0453 ppl:2.8:   2%|▏         | 124/5255 [01:50<1:30:03,  1.05s/it]
loss:1.0408 ppl:2.8:   2%|▏         | 124/5255 [01:50<1:30:03,  1.05s/it]
loss:1.0408 ppl:2.8:   2%|▏         | 125/5255 [01:50<1:27:22,  1.02s/it]
loss:1.0360 ppl:2.8:   2%|▏         | 125/5255 [01:52<1:27:22,  1.02s/it]
loss:1.0360 ppl:2.8:   2%|▏         | 126/5255 [01:52<1:29:35,  1.05s/it]
loss:1.0362 ppl:2.8:   2%|▏         | 126/5255 [01:52<1:29:35,  1.05s/it]
loss:1.0362 ppl:2.8:   2%|▏         | 127/5255 [01:52<1:20:11,  1.07it/s]
loss:1.0565 ppl:2.9:   2%|▏         | 127/5255 [01:53<1:20:11,  1.07it/s]
loss:1.0565 ppl:2.9:   2%|▏         | 128/5255 [01:53<1:22:55,  1.03it/s]
loss:1.0517 ppl:2.9:   2%|▏         | 128/5255 [01:54<1:22:55,  1.03it/s]
loss:1.0517 ppl:2.9:   2%|▏         | 129/5255 [01:54<1:23:01,  1.03it/s]
Beam: []
Greedy:i i i i i i i i remember going to see , on with my best friend . it is : d we still catch once as others there a 
Ref:i wish refrigerators would have a warranty that replaced food when they went bad .
----------------------------------------------------------------------
----------------------------------------------------------------------
Emotion:guilty
Context:['i felt pretty bad when i was having girl talk with my friend and we were talking about our partners . her boyfriend had made a pass at me , but i never told her about it .']
Concept:defaultdict(<class 'list'>, {'felt': ['emotion'], 'pretty': ['diamond'], 'bad': ['good'], 'girl': ['female'], 'talk': ['friend'], 'friend': ['trust'], 'talking': ['headache'], 'boyfriend': ['friend'], 'made': ['massacre'], 'never': ['undefeated']})
Beam: []
Greedy:i i i i i i i i remember going to see , on with my best friend . it was an be dangerous ever gave if together quickly be a 
Ref:wao , you must fell weird about it ! what you thinki to do about it ?
----------------------------------------------------------------------
----------------------------------------------------------------------
Emotion:guilty
Context:['i felt pretty bad when i was having girl talk with my friend and we were talking about our partners . her boyfriend had made a pass at me , but i never told her about it .', 'wao , you must fell weird about it ! what you thinki to do about it ?', 'i felt bad , but she was not working and taking care of her grandchild , and her boyfriend was the financial support . i knew it would really be hard on her if she found out , not to mention she really loves him .']
Concept:defaultdict(<class 'list'>, {'felt': ['emotion', 'emotion'], 'pretty': ['diamond'], 'bad': ['good', 'good'], 'girl': ['female'], 'talk': ['friend'], 'friend': ['trust'], 'talking': ['headache'], 'boyfriend': ['friend', 'friend'], 'made': ['massacre'], 'never': ['undefeated'], 'fell': ['fall'], 'weird': ['freak'], 'working': ['creation'], 'taking': ['stealing'], 'care': ['protection'], 'grandchild': ['child'], 'financial': ['loss'], 'support': ['supportive'], 'really': ['fucking', 'fucking'], 'hard': ['living'], 'found': ['cry'], 'mention': ['award']})
Beam: []
Greedy:i i i i i i i i remember going to see , on with my best friend . it was : d we still could call together quickly be a 
Ref:super tough situation , i think you should let her know , and let her decides next
----------------------------------------------------------------------
----------------------------------------------------------------------
Emotion:embarrassed
Context:['i was at the mall and hug my mom and said to her : time to go mommy ! and i wasnt her , can you imagine my reaction to it ?']
Concept:defaultdict(<class 'list'>, {'mall': ['shopping'], 'hug': ['thanking'], 'mom': ['pretty'], 'time': ['music'], 'go': ['game'], 'mommy': ['motherly'], 'imagine': ['child'], 'reaction': ['surprise']})
Beam: []
Greedy:i i i i i i i i imagine going to see , on with my best friend . it was an be dangerous here without having together decision there a 
Ref:oh , i am sure you were embarrassed ! but , maybe you can laugh about it now ?
----------------------------------------------------------------------
----------------------------------------------------------------------
Emotion:embarrassed
Context:['i was at the mall and hug my mom and said to her : time to go mommy ! and i wasnt her , can you imagine my reaction to it ?', 'oh , i am sure you were embarrassed ! but , maybe you can laugh about it now ?', 'yes , totally but at the moment i felt like the stupidiest person on earth , did not know were to hide ! and my mom was watching']
Concept:defaultdict(<class 'list'>, {'mall': ['shopping'], 'hug': ['thanking'], 'mom': ['pretty', 'pretty'], 'time': ['music'], 'go': ['game'], 'mommy': ['motherly'], 'imagine': ['child'], 'reaction': ['surprise'], 'sure': ['belief'], 'embarrassed': ['embarrass'], 'laugh': ['cry'], 'totally': ['extremely'], 'moment': ['blast'], 'felt': ['emotion'], 'person': ['courageous'], 'earth': ['life'], 'know': ['learn'], 'hide': ['derogatory'], 'watching': ['entertaining']})
Beam: []
Greedy:i i i i i i i i remember going to see , on with my best friend . it was : d we still part those together quickly be a 
Ref:well , i am sure mom had a laugh lol ! i can imagine how you felt at the time though !
----------------------------------------------------------------------
----------------------------------------------------------------------
Emotion:anticipating
Context:['i am looking forward to going on vacation in a few weeks ! we have a condo reserved on the beach , with fantastic ocean views . i am ready !']
Concept:defaultdict(<class 'list'>, {'looking': ['beauty'], 'forward': ['football'], 'going': ['action'], 'vacation': ['honeymoon'], 'reserved': ['repulsive'], 'beach': ['popular'], 'fantastic': ['bad'], 'ocean': ['surf'], 'ready': ['agile']})
Beam: []
Greedy:i i i i i i i i remember going to see , on with my best friend . it is : d we still catch once as prepared but a 
Ref:ah , that sounds fantastic ! which ocean will you be enjoying ?
----------------------------------------------------------------------
----------------------------------------------------------------------
Emotion:anticipating
Context:['i am looking forward to going on vacation in a few weeks ! we have a condo reserved on the beach , with fantastic ocean views . i am ready !', 'ah , that sounds fantastic ! which ocean will you be enjoying ?', "well , we are staying at panama city beach , so we 're right there at the gulf of mexico ."]
Concept:defaultdict(<class 'list'>, {'looking': ['beauty'], 'forward': ['football'], 'going': ['action'], 'vacation': ['honeymoon'], 'reserved': ['repulsive'], 'beach': ['popular', 'popular'], 'fantastic': ['bad', 'bad'], 'ocean': ['surf', 'surf'], 'ready': ['agile'], 'ah': ['attack'], 'enjoying': ['enjoy'], 'well': ['ill'], 'city': ['flood'], 'right': ['wrong'], 'gulf': ['award'], 'mexico': ['beach']})
Beam: []
Greedy:i i i i i i i i remember going to see , on with my best friend . it is : d we still catch once as prepared but a 
Ref:sounds awesome ! do you have a beachside beverage or traditions that you enjoy ? ( mine would be tequila + lime ... very jimmy buffett ; - ) )
----------------------------------------------------------------------
----------------------------------------------------------------------
Emotion:proud
Context:['i am definitely a proud parent of our 15 year old -- she was determined to work this summer , and even with us saying no one would hire her until 16 -- she found a job !']
Concept:defaultdict(<class 'list'>, {'proud': ['flattered'], 'parent': ['child'], 'year': ['birthday'], 'old': ['new'], 'determined': ['determination'], 'work': ['play'], 'summer': ['fall'], 'even': ['strike'], 'saying': ['lying'], 'one': ['child'], 'hire': ['engaging'], 'found': ['cry'], 'job': ['stress']})
Beam: []
Greedy:i i i i i i i i remember going to see the park with my best friend . it was an be dangerous here without having together decision there a 
Ref:well , that is impressive ! i can see why you are proud . sounds like a hard working young lady !
----------------------------------------------------------------------
----------------------------------------------------------------------
Emotion:proud
Context:['i am definitely a proud parent of our 15 year old -- she was determined to work this summer , and even with us saying no one would hire her until 16 -- she found a job !', 'well , that is impressive ! i can see why you are proud . sounds like a hard working young lady !', "that , and she 's enjoying the independence of having her own money . remember that ? making money that you truly could use for your * pleasure * ( and not just necessities ? ! ; - ) )"]
Concept:defaultdict(<class 'list'>, {'proud': ['flattered', 'flattered'], 'parent': ['child'], 'year': ['birthday'], 'old': ['new'], 'determined': ['determination'], 'work': ['play'], 'summer': ['fall'], 'even': ['strike'], 'saying': ['lying'], 'one': ['child'], 'hire': ['engaging'], 'found': ['cry'], 'job': ['stress'], 'well': ['ill'], 'impressive': ['impress'], 'see': ['disrespect'], 'hard': ['living'], 'working': ['creation'], 'young': ['enjoy'], 'lady': ['diamond'], 'enjoying': ['enjoy'], 'independence': ['precious'], 'money': ['greed', 'greed'], 'remember': ['anniversary'], 'making': ['construction'], 'truly': ['sincere'], 'use': ['abuse'], 'pleasure': ['pain']})
loss:1.0515 ppl:2.9:   2%|▏         | 129/5255 [01:55<1:23:01,  1.03it/s]
loss:1.0515 ppl:2.9:   2%|▏         | 130/5255 [01:55<1:22:03,  1.04it/s]
loss:1.0599 ppl:2.9:   2%|▏         | 130/5255 [01:56<1:22:03,  1.04it/s]
loss:1.0599 ppl:2.9:   2%|▏         | 131/5255 [01:56<1:24:47,  1.01it/s]
loss:1.0599 ppl:2.9:   2%|▏         | 131/5255 [01:57<1:24:47,  1.01it/s]
loss:1.0599 ppl:2.9:   3%|▎         | 132/5255 [01:57<1:19:36,  1.07it/s]
loss:1.0565 ppl:2.9:   3%|▎         | 132/5255 [01:58<1:19:36,  1.07it/s]
loss:1.0565 ppl:2.9:   3%|▎         | 133/5255 [01:58<1:19:56,  1.07it/s]
loss:1.0640 ppl:2.9:   3%|▎         | 133/5255 [01:59<1:19:56,  1.07it/s]
loss:1.0640 ppl:2.9:   3%|▎         | 134/5255 [01:59<1:14:42,  1.14it/s]
loss:1.0573 ppl:2.9:   3%|▎         | 134/5255 [01:59<1:14:42,  1.14it/s]
loss:1.0573 ppl:2.9:   3%|▎         | 135/5255 [01:59<1:10:29,  1.21it/s]
loss:1.0555 ppl:2.9:   3%|▎         | 135/5255 [02:01<1:10:29,  1.21it/s]
loss:1.0555 ppl:2.9:   3%|▎         | 136/5255 [02:01<1:18:59,  1.08it/s]
loss:1.0555 ppl:2.9:   3%|▎         | 136/5255 [02:01<1:18:59,  1.08it/s]
loss:1.0555 ppl:2.9:   3%|▎         | 137/5255 [02:01<1:16:54,  1.11it/s]
Beam: []
Greedy:i i i i i i i i remember going to see , on with my best friend . it is an this way ever gave him together quickly be a 
Ref:yes , i was the same way too ! i started working two days after i turned 16 so i could have my own money too !
----------------------------------------------------------------------
----------------------------------------------------------------------
Emotion:annoyed
Context:['okay , a silly pet peeve but one nonetheless -- when people just leave their grocery carts willy-nilly in the parking lot . no consideration for others or the people who work at the store !']
Concept:defaultdict(<class 'list'>, {'okay': ['health'], 'silly': ['wrestling'], 'pet': ['puppy'], 'peeve': ['peeved'], 'people': ['city', 'city'], 'leave': ['friend'], 'grocery': ['good'], 'lot': ['chance'], 'consideration': ['kindness'], 'others': ['excluded'], 'work': ['play'], 'store': ['issue']})
Beam: []
Greedy:i i i i i i i i remember going to see , on with my best friend . it was an be dangerous here without having together decision there a 
Ref:absolutely i agree i always try to not even bring cart unless i have too many too carry .
----------------------------------------------------------------------
----------------------------------------------------------------------
Emotion:annoyed
Context:['okay , a silly pet peeve but one nonetheless -- when people just leave their grocery carts willy-nilly in the parking lot . no consideration for others or the people who work at the store !', 'absolutely i agree i always try to not even bring cart unless i have too many too carry .', 'me too . and i will always make sure to at * least * put it in one of those cart corrals , if not walk it back up to the store . hey -- extra exercise ; - )']
Concept:defaultdict(<class 'list'>, {'okay': ['health'], 'silly': ['wrestling'], 'pet': ['puppy'], 'peeve': ['peeved'], 'people': ['city', 'city'], 'leave': ['friend'], 'grocery': ['good'], 'lot': ['chance'], 'consideration': ['kindness'], 'others': ['excluded'], 'work': ['play'], 'store': ['issue', 'issue'], 'absolutely': ['positively'], 'agree': ['disagree'], 'always': ['bomb', 'bomb'], 'try': ['effort'], 'even': ['strike'], 'bring': ['attract'], 'cart': ['leader', 'leader'], 'many': ['crowd'], 'carry': ['sport'], 'make': ['basketball'], 'sure': ['belief'], 'put': ['athletics'], 'walk': ['child'], 'back': ['football'], 'hey': ['expression'], 'extra': ['bonus'], 'exercise': ['dancing']})
Beam: []
Greedy:i i i i i i i i feel much to see , on with my best friend . it was an be dangerous here without having together decision there a 
Ref:yes me too now if everyone would just take our lead lol
----------------------------------------------------------------------
----------------------------------------------------------------------
Emotion:joyful
Context:['i came home , and my wife showed me a picture in 4d of our future baby , my heart speeded so fast !']
Concept:defaultdict(<class 'list'>, {'came': ['vice'], 'home': ['welcome'], 'wife': ['woman'], 'picture': ['artistic'], 'future': ['sport'], 'baby': ['cry'], 'heart': ['heartbeat'], 'speeded': ['speed'], 'fast': ['music']})
Beam: []
Greedy:i i i i i i i i imagine going to see , on with my best friend . it was : d we still catch once as prepared be a 
Ref:oh wow . do you know whether it will be a boy or girl yet ?
----------------------------------------------------------------------
----------------------------------------------------------------------
Emotion:joyful
Context:['i came home , and my wife showed me a picture in 4d of our future baby , my heart speeded so fast !', 'oh wow . do you know whether it will be a boy or girl yet ?', 'we choose to wait ! but the amount of happiness in my body is tremendous ! never felt this way before .']
Concept:defaultdict(<class 'list'>, {'came': ['vice'], 'home': ['welcome'], 'wife': ['woman'], 'picture': ['artistic'], 'future': ['sport'], 'baby': ['cry'], 'heart': ['heartbeat'], 'speeded': ['speed'], 'fast': ['music'], 'wow': ['derogatory'], 'know': ['learn'], 'boy': ['affectionate'], 'girl': ['female'], 'yet': ['child'], 'choose': ['buy'], 'wait': ['celebrate'], 'amount': ['increase'], 'happiness': ['celebrating'], 'body': ['wrestling'], 'tremendous': ['super'], 'never': ['undefeated'], 'felt': ['emotion'], 'way': ['running']})
Beam: []
Greedy:i i i i i i i i remember going to see , on with my best friend . it is : d we still catch who care others there a 
Ref:first time parent ?
----------------------------------------------------------------------
----------------------------------------------------------------------
Emotion:confident
Context:['i love being in the flow -- whether it is in speaking to a group of people or working to help facilitate meetings .']
Concept:defaultdict(<class 'list'>, {'love': ['marriage'], 'flow': ['music'], 'speaking': ['thanking'], 'group': ['leader'], 'people': ['city'], 'working': ['creation'], 'help': ['cry']})
Beam: []
Greedy:i i i i i i i i remember going to see , on with my best friend . it was an be dangerous here without having together decision there a 
Ref:what kind of work do you do ?
----------------------------------------------------------------------
----------------------------------------------------------------------
Emotion:confident
Context:['i love being in the flow -- whether it is in speaking to a group of people or working to help facilitate meetings .', 'what kind of work do you do ?', 'i work with different organizations on strengthening their culture , and i do large-scale visual notetaking ( also known as graphic recording ) . are you familiar with that at all ? ( not unusual not to be ! )']
Concept:defaultdict(<class 'list'>, {'love': ['marriage'], 'flow': ['music'], 'speaking': ['thanking'], 'group': ['leader'], 'people': ['city'], 'working': ['creation'], 'help': ['cry'], 'kind': ['kindness'], 'work': ['play', 'play'], 'different': ['racism'], 'strengthening': ['strengthen'], 'culture': ['growth'], 'visual': ['porn'], 'known': ['familiar'], 'graphic': ['game'], 'recording': ['training'], 'familiar': ['friendly'], 'unusual': ['storm']})
Beam: []
Greedy:i i i i i i i i remember going to see , on with my best friend . it is an this way ever only once as prepared but a 
Ref:actually i am not , but it sounds very interesting and by working with different organizations , i would imagine it is also exciting and new every day .
----------------------------------------------------------------------
----------------------------------------------------------------------
Emotion:impressed
Context:['i love when leaders know that it actually * helps * them to be surrounded by strong people -- people they can learn from , that challenge them , and that in some ways could be considered better .']
Concept:defaultdict(<class 'list'>, {'love': ['marriage'], 'know': ['learn'], 'actually': ['positively'], 'strong': ['strength'], 'people': ['city', 'city'], 'learn': ['child'], 'challenge': ['sport'], 'considered': ['child'], 'better': ['cry']})
Beam: []
Greedy:i i i i i i i i remember going to see , on with my best friend . it is : d we still catch once as prepared but a 
Ref:i agree , its always nice to have people around you who are smarter in some areas
----------------------------------------------------------------------
----------------------------------------------------------------------
Emotion:impressed
Context:['i love when leaders know that it actually * helps * them to be surrounded by strong people -- people they can learn from , that challenge them , and that in some ways could be considered better .', 'i agree , its always nice to have people around you who are smarter in some areas', 'it is just too many leaders want yes men and/or people who feel non-threatening . it is a trap and a quick path to mediocrity , if not failure !']
Concept:defaultdict(<class 'list'>, {'love': ['marriage'], 'know': ['learn'], 'actually': ['positively'], 'strong': ['strength'], 'people': ['city', 'city', 'city', 'city'], 'learn': ['child'], 'challenge': ['sport'], 'considered': ['child'], 'better': ['cry'], 'agree': ['disagree'], 'always': ['bomb'], 'nice': ['family'], 'smarter': ['learn'], 'many': ['crowd'], 'want': ['cry'], 'yes': ['excitement'], 'feel': ['anger'], 'trap': ['trapped'], 'quick': ['agile'], 'path': ['career'], 'failure': ['success']})
loss:1.0557 ppl:2.9:   3%|▎         | 137/5255 [02:03<1:16:54,  1.11it/s]
loss:1.0557 ppl:2.9:   3%|▎         | 138/5255 [02:03<1:21:01,  1.05it/s]
loss:1.0553 ppl:2.9:   3%|▎         | 138/5255 [02:04<1:21:01,  1.05it/s]
loss:1.0553 ppl:2.9:   3%|▎         | 139/5255 [02:04<1:22:32,  1.03it/s]
loss:1.0545 ppl:2.9:   3%|▎         | 139/5255 [02:05<1:22:32,  1.03it/s]
loss:1.0545 ppl:2.9:   3%|▎         | 140/5255 [02:05<1:24:09,  1.01it/s]
loss:1.0569 ppl:2.9:   3%|▎         | 140/5255 [02:05<1:24:09,  1.01it/s]
loss:1.0569 ppl:2.9:   3%|▎         | 141/5255 [02:05<1:19:32,  1.07it/s]
loss:1.0584 ppl:2.9:   3%|▎         | 141/5255 [02:06<1:19:32,  1.07it/s]
loss:1.0584 ppl:2.9:   3%|▎         | 142/5255 [02:06<1:12:12,  1.18it/s]
loss:1.0568 ppl:2.9:   3%|▎         | 142/5255 [02:07<1:12:12,  1.18it/s]
loss:1.0568 ppl:2.9:   3%|▎         | 143/5255 [02:07<1:10:16,  1.21it/s]
loss:1.0531 ppl:2.9:   3%|▎         | 143/5255 [02:07<1:10:16,  1.21it/s]
loss:1.0531 ppl:2.9:   3%|▎         | 144/5255 [02:07<1:06:52,  1.27it/s]
loss:1.0550 ppl:2.9:   3%|▎         | 144/5255 [02:08<1:06:52,  1.27it/s]
loss:1.0550 ppl:2.9:   3%|▎         | 145/5255 [02:08<1:09:15,  1.23it/s]
loss:1.0503 ppl:2.9:   3%|▎         | 145/5255 [02:09<1:09:15,  1.23it/s]
loss:1.0503 ppl:2.9:   3%|▎         | 146/5255 [02:09<1:16:33,  1.11it/s]
Beam: []
Greedy:i i i i i i i i remember going to see , on with my best friend . it is : d we still catch once as others there a 
Ref:yes men are definitely a bad idea when it comes to life and business
----------------------------------------------------------------------
----------------------------------------------------------------------
Emotion:joyful
Context:["i 'll always remember the day i learned i was pregnant with our first child -- halloween in chicago , and we were with friends at the shedd aquarium ! i have loved baby belugas since ; - )"]
Concept:defaultdict(<class 'list'>, {'always': ['bomb'], 'remember': ['anniversary'], 'day': ['sky'], 'learned': ['learn'], 'pregnant': ['pregnancy'], 'first': ['music'], 'child': ['family'], 'halloween': ['candy'], 'chicago': ['city'], 'aquarium': ['attract'], 'loved': ['child'], 'baby': ['cry']})
Beam: []
Greedy:i i i i i i i i remember going to see , on with my best friend . it was an be dangerous here without having together decision there a 
Ref:baby belugas are cute , but not as cute as your baby !
----------------------------------------------------------------------
----------------------------------------------------------------------
Emotion:joyful
Context:["i 'll always remember the day i learned i was pregnant with our first child -- halloween in chicago , and we were with friends at the shedd aquarium ! i have loved baby belugas since ; - )", 'baby belugas are cute , but not as cute as your baby !', "ha ! true that ; - ) that is also the year that a bug 's life came out , and we always thought of our young one as dot , the spunky little girl ant in the movie ."]
Concept:defaultdict(<class 'list'>, {'always': ['bomb', 'bomb'], 'remember': ['anniversary'], 'day': ['sky'], 'learned': ['learn'], 'pregnant': ['pregnancy'], 'first': ['music'], 'child': ['family'], 'halloween': ['candy'], 'chicago': ['city'], 'aquarium': ['attract'], 'loved': ['child'], 'baby': ['cry', 'cry', 'cry'], 'cute': ['child', 'child'], 'ha': ['birthday'], 'true': ['affirmative'], 'year': ['birthday'], 'bug': ['anger'], 'life': ['death'], 'came': ['vice'], 'thought': ['learning'], 'young': ['enjoy'], 'dot': ['clot'], 'spunky': ['spirited'], 'little': ['child'], 'girl': ['female'], 'ant': ['fly'], 'movie': ['entertainment']})
Beam: []
Greedy:i i i i i i i i remember going to see , on with my best friend . it was an be dangerous here without having together decision there a 
Ref:that is so funny ! i do not think she 'll want to be compared to an ant when she gets older . you will have to remind her .
----------------------------------------------------------------------
----------------------------------------------------------------------
Emotion:surprised
Context:["this mother 's day was amazing ! i got so much more than expected and it was all so heartfelt"]
Concept:defaultdict(<class 'list'>, {'mother': ['daughter'], 'day': ['sky'], 'amazing': ['amaze'], 'got': ['tumor'], 'much': ['fortune'], 'expected': ['disappoint'], 'heartfelt': ['sincere']})
Beam: []
Greedy:i i i i i i i i remember going to see the park for my best friend . it was : d we still catch once as others there a 
Ref:that is great ! ! sometimes we mom 's get a bit forgotten , so to have an entire day where we are just loved is such a great feeling .
----------------------------------------------------------------------
----------------------------------------------------------------------
Emotion:surprised
Context:["this mother 's day was amazing ! i got so much more than expected and it was all so heartfelt", "that is great ! ! sometimes we mom 's get a bit forgotten , so to have an entire day where we are just loved is such a great feeling .", 'yes , definitely ! i actually cried a few times because of how much thought went into each gift and what was written in the cards']
Concept:defaultdict(<class 'list'>, {'mother': ['daughter'], 'day': ['sky', 'sky'], 'amazing': ['amaze'], 'got': ['tumor'], 'much': ['fortune', 'fortune'], 'expected': ['disappoint'], 'heartfelt': ['sincere'], 'great': ['greatly', 'greatly'], 'mom': ['pretty'], 'get': ['greed'], 'bit': ['ban'], 'forgotten': ['lost'], 'entire': ['good'], 'loved': ['child'], 'feeling': ['emotion'], 'actually': ['positively'], 'cried': ['cry'], 'thought': ['learning'], 'went': ['journey'], 'gift': ['birthday'], 'written': ['dreadful']})
Beam: []
Greedy:i i i i i i i i remember going to see , on with my best friend . it was : d we still part those together others there a 
Ref:those words are the things we cherish more than any other thing , i love it when my girls do that !
----------------------------------------------------------------------
----------------------------------------------------------------------
Emotion:confident
Context:['that is too bad . what do you think went wrong ?']
Concept:defaultdict(<class 'list'>, {'bad': ['good'], 'think': ['surprise'], 'went': ['journey'], 'wrong': ['wrongly']})
Beam: []
Greedy:i i i i i i i i remember going to see , on with my best friend . it was an be hard enough any alone as prepared there a 
Ref:i am not sure , it was pretty random
----------------------------------------------------------------------
----------------------------------------------------------------------
Emotion:confident
Context:['that is too bad . what do you think went wrong ?', 'i am not sure , it was pretty random', 'did they give you any feedback ?']
Concept:defaultdict(<class 'list'>, {'bad': ['good'], 'think': ['surprise'], 'went': ['journey'], 'wrong': ['wrongly'], 'sure': ['belief'], 'pretty': ['diamond'], 'random': ['chance'], 'give': ['award'], 'feedback': ['music']})
Beam: []
Greedy:i i i i i i i i remember going to see , on with my best friend . it was : d we still catch once as prepared there a 
Ref:no , nothing at all
----------------------------------------------------------------------
----------------------------------------------------------------------
Emotion:confident
Context:['that is too bad . what do you think went wrong ?', 'i am not sure , it was pretty random', 'did they give you any feedback ?', 'no , nothing at all', 'that is a shame , you need to learn from your mistakes .']
Concept:defaultdict(<class 'list'>, {'bad': ['good'], 'think': ['surprise'], 'went': ['journey'], 'wrong': ['wrongly'], 'sure': ['belief'], 'pretty': ['diamond'], 'random': ['chance'], 'give': ['award'], 'feedback': ['music'], 'nothing': ['defeat'], 'shame': ['lying'], 'need': ['buy'], 'learn': ['child']})
Beam: []
Greedy:i i i i i i i i remember going to see , on with my best friend . it was : d we still could stop different chances there a 
Ref:i know
----------------------------------------------------------------------
----------------------------------------------------------------------
Emotion:surprised
Context:['so my sister told us a couple weeks ago she was pregnant . her and her husband are so excited . i hope they have an amazing 9 months and then an amazing time raising the baby .']
Concept:defaultdict(<class 'list'>, {'sister': ['construction'], 'couple': ['dance'], 'pregnant': ['pregnancy'], 'husband': ['wife'], 'excited': ['excite'], 'hope': ['encourage'], 'amazing': ['amaze', 'amaze'], 'time': ['music'], 'raising': ['upheaval'], 'baby': ['cry']})
Beam: []
Greedy:i i i i i i i i remember going to see the park for my best friend . it was an be dangerous here without having together effort there a 
Ref:that is exciting news ! i bet you were so surprised !
----------------------------------------------------------------------
----------------------------------------------------------------------
Emotion:surprised
Context:['so my sister told us a couple weeks ago she was pregnant . her and her husband are so excited . i hope they have an amazing 9 months and then an amazing time raising the baby .', 'that is exciting news ! i bet you were so surprised !', 'i was very surprised . she did not tell a single person they were trying for a baby . just announced it on the 4th of july']
Concept:defaultdict(<class 'list'>, {'sister': ['construction'], 'couple': ['dance'], 'pregnant': ['pregnancy'], 'husband': ['wife'], 'excited': ['excite'], 'hope': ['encourage'], 'amazing': ['amaze', 'amaze'], 'time': ['music'], 'raising': ['upheaval'], 'baby': ['cry', 'cry'], 'exciting': ['excite'], 'news': ['fun'], 'surprised': ['child', 'child'], 'tell': ['demon'], 'single': ['sport'], 'person': ['courageous'], 'trying': ['lying'], 'july': ['independence']})
loss:1.0586 ppl:2.9:   3%|▎         | 146/5255 [02:10<1:16:33,  1.11it/s]
loss:1.0586 ppl:2.9:   3%|▎         | 147/5255 [02:10<1:12:26,  1.18it/s]
loss:1.0591 ppl:2.9:   3%|▎         | 147/5255 [02:11<1:12:26,  1.18it/s]
loss:1.0591 ppl:2.9:   3%|▎         | 148/5255 [02:11<1:12:49,  1.17it/s]
loss:1.0582 ppl:2.9:   3%|▎         | 148/5255 [02:12<1:12:49,  1.17it/s]
loss:1.0582 ppl:2.9:   3%|▎         | 149/5255 [02:12<1:09:59,  1.22it/s]
loss:1.0550 ppl:2.9:   3%|▎         | 149/5255 [02:13<1:09:59,  1.22it/s]
loss:1.0550 ppl:2.9:   3%|▎         | 150/5255 [02:13<1:07:52,  1.25it/s]
loss:1.0508 ppl:2.9:   3%|▎         | 150/5255 [02:13<1:07:52,  1.25it/s]
loss:1.0508 ppl:2.9:   3%|▎         | 151/5255 [02:13<1:10:32,  1.21it/s]
loss:1.0472 ppl:2.8:   3%|▎         | 151/5255 [02:14<1:10:32,  1.21it/s]
loss:1.0472 ppl:2.8:   3%|▎         | 152/5255 [02:14<1:08:50,  1.24it/s]
loss:1.0445 ppl:2.8:   3%|▎         | 152/5255 [02:15<1:08:50,  1.24it/s]
loss:1.0445 ppl:2.8:   3%|▎         | 153/5255 [02:15<1:14:03,  1.15it/s]
loss:1.0464 ppl:2.8:   3%|▎         | 153/5255 [02:16<1:14:03,  1.15it/s]
loss:1.0464 ppl:2.8:   3%|▎         | 154/5255 [02:16<1:17:54,  1.09it/s]
loss:1.0444 ppl:2.8:   3%|▎         | 154/5255 [02:17<1:17:54,  1.09it/s]
loss:1.0444 ppl:2.8:   3%|▎         | 155/5255 [02:17<1:24:19,  1.01it/s]
loss:1.0441 ppl:2.8:   3%|▎         | 155/5255 [02:18<1:24:19,  1.01it/s]
loss:1.0441 ppl:2.8:   3%|▎         | 156/5255 [02:18<1:26:10,  1.01s/it]
Beam: []
Greedy:i i i i i i i i remember going to see the park for my best friend . it was an be dangerous here without having together effort there a 
Ref:ha ! what a neat day to announce it - did they do any special kind of announcement ? i see so many videos of interesting and neat ways to make that announcement .
----------------------------------------------------------------------
----------------------------------------------------------------------
Emotion:disappointed
Context:['oh no , what did you do instead ? did you watch netflix ?']
Concept:defaultdict(<class 'list'>, {'watch': ['hunter']})
Beam: []
Greedy:i i i i i i i i feel much to see , on with my best friend . it was an be dangerous here without having together decision there a 
Ref:i do watch netflix sometimes . do you watch ?
----------------------------------------------------------------------
----------------------------------------------------------------------
Emotion:disappointed
Context:['oh no , what did you do instead ? did you watch netflix ?', 'i do watch netflix sometimes . do you watch ?', 'yes , i do . i recently watched the series dark . it is the german one .']
Concept:defaultdict(<class 'list'>, {'watch': ['hunter', 'hunter', 'hunter'], 'recently': ['fresh'], 'series': ['sport'], 'dark': ['bright'], 'german': ['sister']})
Beam: []
Greedy:i i i i i i i i remember going to see , on with my free so . it was an time we ever put alone as although there a 
Ref:i have n't heard of that one . what genre does it fall in ?
----------------------------------------------------------------------
----------------------------------------------------------------------
Emotion:disappointed
Context:['oh no , what did you do instead ? did you watch netflix ?', 'i do watch netflix sometimes . do you watch ?', 'yes , i do . i recently watched the series dark . it is the german one .', "i have n't heard of that one . what genre does it fall in ?", 'it is a supernatural mystery type . i will not spoil the twist .']
Concept:defaultdict(<class 'list'>, {'watch': ['hunter', 'hunter', 'hunter'], 'recently': ['fresh'], 'series': ['sport'], 'dark': ['bright'], 'german': ['sister'], 'heard': ['singing'], 'one': ['child'], 'genre': ['comedy'], 'fall': ['windfall'], 'supernatural': ['super'], 'mystery': ['death'], 'type': ['inspiration'], 'spoil': ['injury'], 'twist': ['twisted']})
Beam: []
Greedy:i i i i i i i i imagine going to see , on with my free so . it was an this way ever catch who care others there a 
Ref:sounds interesting !
----------------------------------------------------------------------
----------------------------------------------------------------------
Emotion:confident
Context:['i went to a court hearing for unemployment with my former employer , and i felt great about it since i was so prepared with all of the documents and everything i needed to show the court i was in the right for quitting .']
Concept:defaultdict(<class 'list'>, {'went': ['journey'], 'court': ['sport', 'sport'], 'hearing': ['opportunity'], 'unemployment': ['unemployed'], 'former': ['new'], 'employer': ['leader'], 'felt': ['emotion'], 'great': ['greatly'], 'prepared': ['willing'], 'everything': ['energy'], 'needed': ['buy'], 'show': ['entertainment'], 'right': ['wrong']})
Beam: []
Greedy:i i i i i i i i remember going to see , on with my best friend . it was an be hard here without having together decision there a 
Ref:did it go your way ?
----------------------------------------------------------------------
----------------------------------------------------------------------
Emotion:confident
Context:['i went to a court hearing for unemployment with my former employer , and i felt great about it since i was so prepared with all of the documents and everything i needed to show the court i was in the right for quitting .', 'did it go your way ?', 'yes , i actually ended up winning it and they gave me 6 months of unemployment pay .']
Concept:defaultdict(<class 'list'>, {'went': ['journey'], 'court': ['sport', 'sport'], 'hearing': ['opportunity'], 'unemployment': ['unemployed', 'unemployed'], 'former': ['new'], 'employer': ['leader'], 'felt': ['emotion'], 'great': ['greatly'], 'prepared': ['willing'], 'everything': ['energy'], 'needed': ['buy'], 'show': ['entertainment'], 'right': ['wrong'], 'go': ['game'], 'way': ['running'], 'actually': ['positively'], 'winning': ['wrestling'], 'pay': ['buy']})
Beam: []
Greedy:i i i i i i i i remember going to see the i with my best friend . it was an this way ever gave if different decision there a 
Ref:that is great - have you found another job yet ?
----------------------------------------------------------------------
----------------------------------------------------------------------
Emotion:annoyed
Context:['today traffic was horrible and was so frustrating !']
Concept:defaultdict(<class 'list'>, {'today': ['christmas'], 'traffic': ['crime'], 'horrible': ['killing'], 'frustrating': ['frustrate']})
Beam: []
Greedy:i i i i i i i i remember going to see , on with my best friend . it was : d we still catch once as prepared be a 
Ref:i hate traffic too , it makes me angry
----------------------------------------------------------------------
----------------------------------------------------------------------
Emotion:annoyed
Context:['today traffic was horrible and was so frustrating !', 'i hate traffic too , it makes me angry', 'yes ! people were constantly cutting me off , not signalling and slamming on their brakes']
Concept:defaultdict(<class 'list'>, {'today': ['christmas'], 'traffic': ['crime', 'crime'], 'horrible': ['killing'], 'frustrating': ['frustrate'], 'hate': ['violence'], 'angry': ['anger'], 'yes': ['excitement'], 'people': ['city'], 'cutting': ['killing'], 'signalling': ['negative']})
Beam: []
Greedy:i i i i i i i i imagine going to see , on with my best friend . it was : d we still catch once as strong there a 
Ref:people are so rude when they drive these days
----------------------------------------------------------------------
----------------------------------------------------------------------
Emotion:afraid
Context:['the grudge scared me when i was 10 to which i could not navigate my own house .']
Concept:defaultdict(<class 'list'>, {'grudge': ['resent'], 'scared': ['scare'], 'navigate': ['journey'], 'house': ['family']})
Beam: []
Greedy:i i i i i i i i imagine going to see the park for my best friend . it was an be dangerous here without having together decision there a 
Ref:i can imagine ! that was a terrifying movie .
----------------------------------------------------------------------
----------------------------------------------------------------------
Emotion:afraid
Context:['the grudge scared me when i was 10 to which i could not navigate my own house .', 'i can imagine ! that was a terrifying movie .', 'and yet i still felt as if i had to see the sequels when they came out too .']
Concept:defaultdict(<class 'list'>, {'grudge': ['resent'], 'scared': ['scare'], 'navigate': ['journey'], 'house': ['family'], 'imagine': ['child'], 'terrifying': ['terrify'], 'movie': ['entertainment'], 'yet': ['child'], 'still': ['restless'], 'felt': ['emotion'], 'see': ['disrespect'], 'came': ['vice']})
Beam: []
Greedy:i i i i i i i i remember going to see , on with my best friend . it was an be dangerous here without those together quickly be a 
Ref:that happened to me too .. with the other exorcist movies and the ring movies . even though they scared me , i was too curious to not see the others .
----------------------------------------------------------------------
----------------------------------------------------------------------
Emotion:proud
Context:['my best friend did amazing in school , despite having 2 children and not doing great academically in school . she ended up getting honors in her first 2 semesters .']
Concept:defaultdict(<class 'list'>, {'best': ['superman'], 'friend': ['trust'], 'amazing': ['amaze'], 'school': ['child', 'child'], 'great': ['greatly'], 'getting': ['death'], 'first': ['music']})
Beam: []
Greedy:i i i i i i i i imagine going to see the park for my best friend . it was an be dangerous here without having together decision there a 
loss:1.0443 ppl:2.8:   3%|▎         | 156/5255 [02:20<1:26:10,  1.01s/it]
loss:1.0443 ppl:2.8:   3%|▎         | 157/5255 [02:20<1:29:06,  1.05s/it]
loss:1.0390 ppl:2.8:   3%|▎         | 157/5255 [02:21<1:29:06,  1.05s/it]
loss:1.0390 ppl:2.8:   3%|▎         | 158/5255 [02:21<1:29:33,  1.05s/it]
loss:1.0452 ppl:2.8:   3%|▎         | 158/5255 [02:22<1:29:33,  1.05s/it]
loss:1.0452 ppl:2.8:   3%|▎         | 159/5255 [02:22<1:27:14,  1.03s/it]
loss:1.0463 ppl:2.8:   3%|▎         | 159/5255 [02:23<1:27:14,  1.03s/it]
loss:1.0463 ppl:2.8:   3%|▎         | 160/5255 [02:23<1:27:24,  1.03s/it]
loss:1.0557 ppl:2.9:   3%|▎         | 160/5255 [02:24<1:27:24,  1.03s/it]
loss:1.0557 ppl:2.9:   3%|▎         | 161/5255 [02:24<1:25:03,  1.00s/it]
loss:1.0508 ppl:2.9:   3%|▎         | 161/5255 [02:25<1:25:03,  1.00s/it]
loss:1.0508 ppl:2.9:   3%|▎         | 162/5255 [02:25<1:28:19,  1.04s/it]
loss:1.0465 ppl:2.8:   3%|▎         | 162/5255 [02:26<1:28:19,  1.04s/it]
loss:1.0465 ppl:2.8:   3%|▎         | 163/5255 [02:26<1:22:22,  1.03it/s]
loss:1.0477 ppl:2.9:   3%|▎         | 163/5255 [02:27<1:22:22,  1.03it/s]
loss:1.0477 ppl:2.9:   3%|▎         | 164/5255 [02:27<1:22:19,  1.03it/s]
Ref:she sounds like a person with great ability . great choice of friend .
----------------------------------------------------------------------
----------------------------------------------------------------------
Emotion:proud
Context:['my best friend did amazing in school , despite having 2 children and not doing great academically in school . she ended up getting honors in her first 2 semesters .', 'she sounds like a person with great ability . great choice of friend .', 'she has been my friend for 19 years . she pushes me to do better too .']
Concept:defaultdict(<class 'list'>, {'best': ['superman'], 'friend': ['trust', 'trust', 'trust'], 'amazing': ['amaze'], 'school': ['child', 'child'], 'great': ['greatly', 'greatly', 'greatly'], 'getting': ['death'], 'first': ['music'], 'person': ['courageous'], 'ability': ['disability'], 'choice': ['action'], 'better': ['cry']})
Beam: []
Greedy:i i i i i i i i remember going to see the park for my best friend . it was an be hard to cause anyone together quickly be a 
Ref:that is great . i wish i had someone so close like that !
----------------------------------------------------------------------
----------------------------------------------------------------------
Emotion:sad
Context:['today when i went outside to check my new banana plant i noticed the new leaf was turning brown .']
Concept:defaultdict(<class 'list'>, {'today': ['christmas'], 'went': ['journey'], 'check': ['sport'], 'new': ['newfound', 'newfound'], 'banana': ['derogatory'], 'plant': ['bruise'], 'noticed': ['noticeable'], 'leaf': ['grow'], 'brown': ['chocolate']})
Beam: []
Greedy:i i i i i i i i remember going to see , on with my best friend . it was an be dangerous here without having together decision there a 
Ref:is that a bad sign ? perhaps the plant is not getting enough nutrition or sunlight ?
----------------------------------------------------------------------
----------------------------------------------------------------------
Emotion:sad
Context:['today when i went outside to check my new banana plant i noticed the new leaf was turning brown .', 'is that a bad sign ? perhaps the plant is not getting enough nutrition or sunlight ?', 'i do not think that is the problem . i am worried about a drainage issue . i am going to check back in a couple days .']
Concept:defaultdict(<class 'list'>, {'today': ['christmas'], 'went': ['journey'], 'check': ['sport', 'sport'], 'new': ['newfound', 'newfound'], 'banana': ['derogatory'], 'plant': ['bruise', 'bruise'], 'noticed': ['noticeable'], 'leaf': ['grow'], 'brown': ['chocolate'], 'bad': ['good'], 'sign': ['disease'], 'perhaps': ['chance'], 'getting': ['death'], 'enough': ['positive'], 'nutrition': ['trophy'], 'sunlight': ['bright'], 'think': ['surprise'], 'problem': ['lying'], 'worried': ['worry'], 'issue': ['abortion'], 'going': ['action'], 'back': ['football'], 'couple': ['dance']})
Beam: []
Greedy:i i i i i i i i remember going to see , on with my best friend . it is : d we still catch who care others there a 
Ref:oh , i see . i am not much of a horticulturist but it makes sense that it could be over-saturated .
----------------------------------------------------------------------
----------------------------------------------------------------------
Emotion:excited
Context:['i decided a few months i was ready for a puppy , so i put the word out']
Concept:defaultdict(<class 'list'>, {'ready': ['agile'], 'puppy': ['derogatory'], 'put': ['athletics'], 'word': ['hurtful']})
Beam: []
Greedy:i i i i i i i i imagine going to see the park for my best friend . it was an be dangerous here without having together decision there a 
Ref:put what word ? you mean published the info ?
----------------------------------------------------------------------
----------------------------------------------------------------------
Emotion:excited
Context:['i decided a few months i was ready for a puppy , so i put the word out', 'put what word ? you mean published the info ?', 'basically , yes . i made a classified ad . i was beyond thrilled after getting a call to get one !']
Concept:defaultdict(<class 'list'>, {'ready': ['agile'], 'puppy': ['derogatory'], 'put': ['athletics', 'athletics'], 'word': ['hurtful', 'hurtful'], 'mean': ['music'], 'made': ['massacre'], 'ad': ['promotion'], 'thrilled': ['thrill'], 'getting': ['death'], 'call': ['friend'], 'get': ['greed']})
Beam: []
Greedy:i i i i i i i i remember going to see , on with my best friend . it was : d we still catch who care others there a 
Ref:so what breed did you get ?
----------------------------------------------------------------------
----------------------------------------------------------------------
Emotion:grateful
Context:['when i bought my first house i put down 20 % of the loan , which made me broke quick . my monthly paycheck helped me with bills but my parents bought me groceries for a month until i got on my feet . so grateful for them']
Concept:defaultdict(<class 'list'>, {'bought': ['buy', 'buy'], 'first': ['music'], 'house': ['family'], 'put': ['athletics'], 'loan': ['issue'], 'made': ['massacre'], 'broke': ['money'], 'quick': ['agile'], 'paycheck': ['payday'], 'helped': ['thank'], 'month': ['mom'], 'got': ['tumor'], 'grateful': ['thanking']})
Beam: []
Greedy:i i i i i i i i remember going to see the park for my best friend . it was : d we still catch once as others there a 
Ref:i would be too ! you did what you had to do !
----------------------------------------------------------------------
----------------------------------------------------------------------
Emotion:grateful
Context:['when i bought my first house i put down 20 % of the loan , which made me broke quick . my monthly paycheck helped me with bills but my parents bought me groceries for a month until i got on my feet . so grateful for them', 'i would be too ! you did what you had to do !', 'yes , i am always better off with them as my parents , they want to see us succeed']
Concept:defaultdict(<class 'list'>, {'bought': ['buy', 'buy'], 'first': ['music'], 'house': ['family'], 'put': ['athletics'], 'loan': ['issue'], 'made': ['massacre'], 'broke': ['money'], 'quick': ['agile'], 'paycheck': ['payday'], 'helped': ['thank'], 'month': ['mom'], 'got': ['tumor'], 'grateful': ['thanking'], 'always': ['bomb'], 'better': ['cry'], 'want': ['cry'], 'see': ['disrespect'], 'succeed': ['succeeding']})
Beam: []
Greedy:i i i i i i i i remember going to see the park for my best friend . it was : d we still catch once as others there a 
Ref:do you find the home buying experience worth it ?
----------------------------------------------------------------------
----------------------------------------------------------------------
Emotion:grateful
Context:['when i bought my first house i put down 20 % of the loan , which made me broke quick . my monthly paycheck helped me with bills but my parents bought me groceries for a month until i got on my feet . so grateful for them', 'i would be too ! you did what you had to do !', 'yes , i am always better off with them as my parents , they want to see us succeed', 'do you find the home buying experience worth it ?', 'yes , it was well worth it ! i love being independant . teaches you a lot .']
Concept:defaultdict(<class 'list'>, {'bought': ['buy', 'buy'], 'first': ['music'], 'house': ['family'], 'put': ['athletics'], 'loan': ['issue'], 'made': ['massacre'], 'broke': ['money'], 'quick': ['agile'], 'paycheck': ['payday'], 'helped': ['thank'], 'month': ['mom'], 'got': ['tumor'], 'grateful': ['thanking'], 'always': ['bomb'], 'better': ['cry'], 'want': ['cry'], 'see': ['disrespect'], 'succeed': ['succeeding'], 'find': ['punch'], 'home': ['welcome'], 'buying': ['grief'], 'experience': ['appalling'], 'well': ['ill'], 'worth': ['worthless'], 'love': ['marriage'], 'independant': ['independent'], 'lot': ['chance']})
Beam: []
Greedy:i i i i i i i i remember going to see the park for my best friend . it was : d we still part those together others there a 
Ref:how long do you plan on staying in that house ?
----------------------------------------------------------------------
----------------------------------------------------------------------
loss:1.0456 ppl:2.8:   3%|▎         | 164/5255 [02:28<1:22:19,  1.03it/s]
loss:1.0456 ppl:2.8:   3%|▎         | 165/5255 [02:28<1:25:34,  1.01s/it]
loss:1.0402 ppl:2.8:   3%|▎         | 165/5255 [02:29<1:25:34,  1.01s/it]
loss:1.0402 ppl:2.8:   3%|▎         | 166/5255 [02:29<1:23:39,  1.01it/s]
loss:1.0362 ppl:2.8:   3%|▎         | 166/5255 [02:30<1:23:39,  1.01it/s]
loss:1.0362 ppl:2.8:   3%|▎         | 167/5255 [02:30<1:25:03,  1.00s/it]
loss:1.0365 ppl:2.8:   3%|▎         | 167/5255 [02:30<1:25:03,  1.00s/it]
loss:1.0365 ppl:2.8:   3%|▎         | 168/5255 [02:30<1:19:04,  1.07it/s]
loss:1.0356 ppl:2.8:   3%|▎         | 168/5255 [02:31<1:19:04,  1.07it/s]
loss:1.0356 ppl:2.8:   3%|▎         | 169/5255 [02:31<1:18:31,  1.08it/s]
loss:1.0401 ppl:2.8:   3%|▎         | 169/5255 [02:32<1:18:31,  1.08it/s]
loss:1.0401 ppl:2.8:   3%|▎         | 170/5255 [02:32<1:18:46,  1.08it/s]
loss:1.0347 ppl:2.8:   3%|▎         | 170/5255 [02:33<1:18:46,  1.08it/s]
loss:1.0347 ppl:2.8:   3%|▎         | 171/5255 [02:33<1:14:40,  1.13it/s]
loss:1.0295 ppl:2.8:   3%|▎         | 171/5255 [02:34<1:14:40,  1.13it/s]
loss:1.0295 ppl:2.8:   3%|▎         | 172/5255 [02:34<1:16:28,  1.11it/s]
loss:1.0245 ppl:2.8:   3%|▎         | 172/5255 [02:35<1:16:28,  1.11it/s]
loss:1.0245 ppl:2.8:   3%|▎         | 173/5255 [02:35<1:17:25,  1.09it/s]
Emotion:grateful
Context:['when i bought my first house i put down 20 % of the loan , which made me broke quick . my monthly paycheck helped me with bills but my parents bought me groceries for a month until i got on my feet . so grateful for them', 'i would be too ! you did what you had to do !', 'yes , i am always better off with them as my parents , they want to see us succeed', 'do you find the home buying experience worth it ?', 'yes , it was well worth it ! i love being independant . teaches you a lot .', 'how long do you plan on staying in that house ?', 'maybe 5 more years then i am ready for something bigger . probably when i get married']
Concept:defaultdict(<class 'list'>, {'bought': ['buy', 'buy'], 'first': ['music'], 'house': ['family', 'family'], 'put': ['athletics'], 'loan': ['issue'], 'made': ['massacre'], 'broke': ['money'], 'quick': ['agile'], 'paycheck': ['payday'], 'helped': ['thank'], 'month': ['mom'], 'got': ['tumor'], 'grateful': ['thanking'], 'always': ['bomb'], 'better': ['cry'], 'want': ['cry'], 'see': ['disrespect'], 'succeed': ['succeeding'], 'find': ['punch'], 'home': ['welcome'], 'buying': ['grief'], 'experience': ['appalling'], 'well': ['ill'], 'worth': ['worthless'], 'love': ['marriage'], 'independant': ['independent'], 'lot': ['chance'], 'long': ['music'], 'plan': ['fail'], 'ready': ['agile'], 'something': ['beneficial'], 'bigger': ['city'], 'get': ['greed'], 'married': ['marry']})
Beam: []
Greedy:i i i i i i i i remember going to see the park for my best friend . it was : d we still part those together others there a 
Ref:well that is awesome ! i am happy for you !
----------------------------------------------------------------------
----------------------------------------------------------------------
Emotion:jealous
Context:['my friend is a surgeon and we were discussing salary . he easily makes 200,000 a year and he is only 32. it is crazy and i was jealous of him .']
Concept:defaultdict(<class 'list'>, {'friend': ['trust'], 'surgeon': ['surgery'], 'salary': ['money'], 'easily': ['contagious'], 'year': ['birthday'], 'crazy': ['craziness'], 'jealous': ['jealousy']})
Beam: []
Greedy:i i i i i i i i imagine going to see the park for my best friend . it is : d we still catch who care others there a 
Ref:you should n't , because that is a very stressful job
----------------------------------------------------------------------
----------------------------------------------------------------------
Emotion:jealous
Context:['my friend is a surgeon and we were discussing salary . he easily makes 200,000 a year and he is only 32. it is crazy and i was jealous of him .', "you should n't , because that is a very stressful job", 'yeah , that is a good point . i also realized he has a high malpractice insurance , and is on call a lot .']
Concept:defaultdict(<class 'list'>, {'friend': ['trust'], 'surgeon': ['surgery'], 'salary': ['money'], 'easily': ['contagious'], 'year': ['birthday'], 'crazy': ['craziness'], 'jealous': ['jealousy'], 'stressful': ['stress'], 'job': ['stress'], 'good': ['bad'], 'point': ['music'], 'high': ['higher'], 'malpractice': ['injury'], 'insurance': ['benefit'], 'call': ['friend'], 'lot': ['chance']})
Beam: []
Greedy:i i i i i i i i remember going to see , on with my best friend . it is : d we still catch who care others there a 
Ref:and do not forget how many years they have to study in order to get a license for surgery
----------------------------------------------------------------------
----------------------------------------------------------------------
Emotion:hopeful
Context:['i am in college and i was talking to my student adviser the other day about the future']
Concept:defaultdict(<class 'list'>, {'college': ['learn'], 'talking': ['headache'], 'student': ['learn'], 'day': ['sky'], 'future': ['sport']})
Beam: []
Greedy:i i i i i i i i remember going to see , on with my best friend . it was an be dangerous here without having together decision there a 
Ref:really ? do you know what you want to do when you graduate ? i know sometimes it is tough to settle on a path .
----------------------------------------------------------------------
----------------------------------------------------------------------
Emotion:hopeful
Context:['i am in college and i was talking to my student adviser the other day about the future', 'really ? do you know what you want to do when you graduate ? i know sometimes it is tough to settle on a path .', 'i want to be one to run the office part of a physicians practice but that is not set in stone . i am thrilled to start my new career path']
Concept:defaultdict(<class 'list'>, {'college': ['learn'], 'talking': ['headache'], 'student': ['learn'], 'day': ['sky'], 'future': ['sport'], 'really': ['fucking'], 'know': ['learn', 'learn'], 'want': ['cry', 'cry'], 'graduate': ['party'], 'tough': ['edgy'], 'settle': ['concert'], 'path': ['career', 'career'], 'run': ['emergency'], 'office': ['leadership'], 'part': ['game'], 'practice': ['learn'], 'set': ['dance'], 'stone': ['diamond'], 'thrilled': ['thrill'], 'start': ['sport'], 'new': ['newfound'], 'career': ['progress']})
Beam: []
Greedy:i i i i i i i i remember going to see , on with my best friend . it is : d we still part those together decision there a 
Ref:that sounds like a great career plan . you will be filling a very important role in the physician 's practice !
----------------------------------------------------------------------
----------------------------------------------------------------------
Emotion:disgusted
Context:['that is disgusting ! what can you do about about it ?']
Concept:defaultdict(<class 'list'>, {'disgusting': ['disgust']})
Beam: []
Greedy:i i i i i i i i remember going to see the park with my best friend . it was an be hard here without having together decision there a 
Ref:i am not sure . what would you do ?
----------------------------------------------------------------------
----------------------------------------------------------------------
Emotion:disgusted
Context:['that is disgusting ! what can you do about about it ?', 'i am not sure . what would you do ?', 'you could chat to them and complain !']
Concept:defaultdict(<class 'list'>, {'disgusting': ['disgust'], 'sure': ['belief'], 'chat': ['discussion'], 'complain': ['protest']})
Beam: []
Greedy:i i i i i i i i imagine going to see , on with my best friend . it is : d we still catch once as although there a 
Ref:maybe i will try that . do you think it will work ?
----------------------------------------------------------------------
----------------------------------------------------------------------
Emotion:grateful
Context:['one time when i was kicked out of the place i was staying at , my best friend immediately told me i could stay with her until i got on my feet .']
Concept:defaultdict(<class 'list'>, {'time': ['music'], 'kicked': ['kick'], 'place': ['city'], 'best': ['superman'], 'friend': ['trust'], 'immediately': ['shine'], 'stay': ['live'], 'got': ['tumor']})
Beam: []
Greedy:i i i i i i i i remember going to see , on with my best friend . it was an be dangerous here without having together decision there a 
Ref:oh no , that sounds like an awful situation . what did you end up doing after that ?
----------------------------------------------------------------------
----------------------------------------------------------------------
Emotion:grateful
Context:['one time when i was kicked out of the place i was staying at , my best friend immediately told me i could stay with her until i got on my feet .', 'oh no , that sounds like an awful situation . what did you end up doing after that ?', 'i stayed with her for about a year until i got my own apartment . we are getting an apartment together in a few months .']
Concept:defaultdict(<class 'list'>, {'time': ['music'], 'kicked': ['kick'], 'place': ['city'], 'best': ['superman'], 'friend': ['trust'], 'immediately': ['shine'], 'stay': ['live'], 'got': ['tumor', 'tumor'], 'awful': ['awesome'], 'situation': ['absurd'], 'end': ['life'], 'year': ['birthday'], 'apartment': ['bachelorette', 'bachelorette'], 'getting': ['death'], 'together': ['con']})
Beam: []
Greedy:i i i i i i i i remember going to see , on with my best friend . it was an be dangerous here without having together decision there a 
loss:1.0228 ppl:2.8:   3%|▎         | 173/5255 [02:36<1:17:25,  1.09it/s]
loss:1.0228 ppl:2.8:   3%|▎         | 174/5255 [02:36<1:17:04,  1.10it/s]
loss:1.0199 ppl:2.8:   3%|▎         | 174/5255 [02:37<1:17:04,  1.10it/s]
loss:1.0199 ppl:2.8:   3%|▎         | 175/5255 [02:37<1:22:15,  1.03it/s]
loss:1.0154 ppl:2.8:   3%|▎         | 175/5255 [02:38<1:22:15,  1.03it/s]
loss:1.0154 ppl:2.8:   3%|▎         | 176/5255 [02:38<1:20:36,  1.05it/s]
loss:1.0161 ppl:2.8:   3%|▎         | 176/5255 [02:39<1:20:36,  1.05it/s]
loss:1.0161 ppl:2.8:   3%|▎         | 177/5255 [02:39<1:17:34,  1.09it/s]
loss:1.0176 ppl:2.8:   3%|▎         | 177/5255 [02:39<1:17:34,  1.09it/s]
loss:1.0176 ppl:2.8:   3%|▎         | 178/5255 [02:39<1:06:36,  1.27it/s]
loss:1.0244 ppl:2.8:   3%|▎         | 178/5255 [02:40<1:06:36,  1.27it/s]
loss:1.0244 ppl:2.8:   3%|▎         | 179/5255 [02:40<1:09:55,  1.21it/s]
loss:1.0331 ppl:2.8:   3%|▎         | 179/5255 [02:41<1:09:55,  1.21it/s]
loss:1.0331 ppl:2.8:   3%|▎         | 180/5255 [02:41<1:03:48,  1.33it/s]
loss:1.0366 ppl:2.8:   3%|▎         | 180/5255 [02:41<1:03:48,  1.33it/s]
loss:1.0366 ppl:2.8:   3%|▎         | 181/5255 [02:41<1:03:32,  1.33it/s]
Ref:so exciting ! it can be fun to have a roommate
----------------------------------------------------------------------
----------------------------------------------------------------------
Emotion:grateful
Context:['one time when i was kicked out of the place i was staying at , my best friend immediately told me i could stay with her until i got on my feet .', 'oh no , that sounds like an awful situation . what did you end up doing after that ?', 'i stayed with her for about a year until i got my own apartment . we are getting an apartment together in a few months .', 'so exciting ! it can be fun to have a roommate', "she also has 2 daughters , 2 and 7 , and a few crested geckos too so i 'll have a bunch of roommates ."]
Concept:defaultdict(<class 'list'>, {'time': ['music'], 'kicked': ['kick'], 'place': ['city'], 'best': ['superman'], 'friend': ['trust'], 'immediately': ['shine'], 'stay': ['live'], 'got': ['tumor', 'tumor'], 'awful': ['awesome'], 'situation': ['absurd'], 'end': ['life'], 'year': ['birthday'], 'apartment': ['bachelorette', 'bachelorette'], 'getting': ['death'], 'together': ['con'], 'exciting': ['excite'], 'fun': ['socialize'], 'roommate': ['friend'], 'bunch': ['friend']})
Beam: []
Greedy:i i i i i i i i remember going to see , on with my best friend . it is an this way ever gave if together decision there a 
Ref:i love that . lots of new friends , haha
----------------------------------------------------------------------
----------------------------------------------------------------------
Emotion:nostalgic
Context:['last week when toys r us closed it really made me start thinking of the 90s and my childhood']
Concept:defaultdict(<class 'list'>, {'last': ['extreme'], 'week': ['weekend'], 'closed': ['free'], 'really': ['fucking'], 'made': ['massacre'], 'start': ['sport'], 'thinking': ['creative'], 'childhood': ['child']})
Beam: []
Greedy:i i i i i i i i imagine going to see the park for my best friend . it was an be dangerous here without having together decision there a 
Ref:i have heard a lot of people say something similar . did you go there a lot ?
----------------------------------------------------------------------
----------------------------------------------------------------------
Emotion:nostalgic
Context:['last week when toys r us closed it really made me start thinking of the 90s and my childhood', 'i have heard a lot of people say something similar . did you go there a lot ?', 'i did ! i was talking to my husband about the different toys i had . even started talking about the music and shows from that era']
Concept:defaultdict(<class 'list'>, {'last': ['extreme'], 'week': ['weekend'], 'closed': ['free'], 'really': ['fucking'], 'made': ['massacre'], 'start': ['sport'], 'thinking': ['creative'], 'childhood': ['child'], 'heard': ['singing'], 'lot': ['chance', 'chance'], 'people': ['city'], 'say': ['opportunity'], 'something': ['beneficial'], 'similar': ['gang'], 'go': ['game'], 'talking': ['headache', 'headache'], 'husband': ['wife'], 'different': ['racism'], 'even': ['strike'], 'music': ['irritate']})
Beam: []
Greedy:i i i i i i i i remember going to see , on with my best friend . it was an be dangerous here without having together decision there a 
Ref:where i grew up did not have one nearby so i get a little jealous hearing about it .
----------------------------------------------------------------------
----------------------------------------------------------------------
Emotion:nostalgic
Context:["the other day i came across a facebook post showing all the old stuff from the 90 's .. it took me way back to my childhood ."]
Concept:defaultdict(<class 'list'>, {'day': ['sky'], 'came': ['vice'], 'post': ['construction'], 'showing': ['hostile'], 'old': ['new'], 'stuff': ['vulgar'], 'way': ['running'], 'back': ['football'], 'childhood': ['child']})
Beam: []
Greedy:i i i i i i i i remember going to see , on with my worth so . it was an be dangerous here without having together decision there a 
Ref:good lord you must have had facebook for a long time ! i started mine in college so there is not anything from my younger years .
----------------------------------------------------------------------
----------------------------------------------------------------------
Emotion:nostalgic
Context:["the other day i came across a facebook post showing all the old stuff from the 90 's .. it took me way back to my childhood .", 'good lord you must have had facebook for a long time ! i started mine in college so there is not anything from my younger years .', 'oh no , it was just a post someone shared that covered all the old trends , food , toys , tv shows , etc . i had facebook back in 2010 but not earlier than that .']
Concept:defaultdict(<class 'list'>, {'day': ['sky'], 'came': ['vice'], 'post': ['construction', 'construction'], 'showing': ['hostile'], 'old': ['new', 'new'], 'stuff': ['vulgar'], 'way': ['running'], 'back': ['football', 'football'], 'childhood': ['child'], 'good': ['bad'], 'lord': ['feud'], 'long': ['music'], 'time': ['music'], 'mine': ['explode'], 'college': ['learn'], 'anything': ['surprise'], 'someone': ['beneficial'], 'shared': ['confidence'], 'food': ['crisp'], 'tv': ['shoot'], 'earlier': ['bustle']})
Beam: []
Greedy:i i i i i i i i remember going to see , on with my worth so . it was an be dangerous here without those together quickly be a 
Ref:oh ok lol . i completely understand . i had a friend share a post about making mix tapes from the radio with a cassette player . totally remember doing that !
----------------------------------------------------------------------
----------------------------------------------------------------------
Emotion:nostalgic
Context:["the other day i came across a facebook post showing all the old stuff from the 90 's .. it took me way back to my childhood .", 'good lord you must have had facebook for a long time ! i started mine in college so there is not anything from my younger years .', 'oh no , it was just a post someone shared that covered all the old trends , food , toys , tv shows , etc . i had facebook back in 2010 but not earlier than that .', 'oh ok lol . i completely understand . i had a friend share a post about making mix tapes from the radio with a cassette player . totally remember doing that !', 'how old are you ? were you a child in the 80s ? i am 30 so i grew up during the 90s .']
Concept:defaultdict(<class 'list'>, {'day': ['sky'], 'came': ['vice'], 'post': ['construction', 'construction', 'construction'], 'showing': ['hostile'], 'old': ['new', 'new', 'new'], 'stuff': ['vulgar'], 'way': ['running'], 'back': ['football', 'football'], 'childhood': ['child'], 'good': ['bad'], 'lord': ['feud'], 'long': ['music'], 'time': ['music'], 'mine': ['explode'], 'college': ['learn'], 'anything': ['surprise'], 'someone': ['beneficial'], 'shared': ['confidence'], 'food': ['crisp'], 'tv': ['shoot'], 'earlier': ['bustle'], 'ok': ['emotional'], 'lol': ['laugh'], 'completely': ['dead'], 'understand': ['humorous'], 'friend': ['trust'], 'share': ['interest'], 'making': ['construction'], 'mix': ['music'], 'radio': ['music'], 'player': ['gaming'], 'totally': ['extremely'], 'remember': ['anniversary'], 'child': ['family'], 'grew': ['grow']})
Beam: []
Greedy:i i i i i i i i remember going to see , on with my worth so . it was an be dangerous here without those together quickly be a 
Ref:i am 33 : )
----------------------------------------------------------------------
----------------------------------------------------------------------
Emotion:furious
Context:['i hate bullies . playground or politics , i find them intolerable .']
Concept:defaultdict(<class 'list'>, {'hate': ['violence'], 'playground': ['playroom'], 'politics': ['assassin'], 'find': ['punch'], 'intolerable': ['insulting']})
Beam: []
Greedy:i i i i i i i i imagine going to see the park for my best friend . it was an be hard here without having together decision there a 
Ref:me too , bullies are part of the reason that i homeschooled .
----------------------------------------------------------------------
----------------------------------------------------------------------
Emotion:furious
Context:['i hate bullies . playground or politics , i find them intolerable .', 'me too , bullies are part of the reason that i homeschooled .', 'good for you ! did you find other ways to interact with kids on better terms ?']
loss:1.0426 ppl:2.8:   3%|▎         | 181/5255 [02:42<1:03:32,  1.33it/s]
loss:1.0426 ppl:2.8:   3%|▎         | 182/5255 [02:42<1:00:34,  1.40it/s]
loss:1.0445 ppl:2.8:   3%|▎         | 182/5255 [02:43<1:00:34,  1.40it/s]
loss:1.0445 ppl:2.8:   3%|▎         | 183/5255 [02:43<1:03:09,  1.34it/s]
loss:1.0479 ppl:2.9:   3%|▎         | 183/5255 [02:44<1:03:09,  1.34it/s]
loss:1.0479 ppl:2.9:   4%|▎         | 184/5255 [02:44<1:06:31,  1.27it/s]
loss:1.0441 ppl:2.8:   4%|▎         | 184/5255 [02:45<1:06:31,  1.27it/s]
loss:1.0441 ppl:2.8:   4%|▎         | 185/5255 [02:45<1:08:18,  1.24it/s]
loss:1.0482 ppl:2.9:   4%|▎         | 185/5255 [02:46<1:08:18,  1.24it/s]
loss:1.0482 ppl:2.9:   4%|▎         | 186/5255 [02:46<1:15:41,  1.12it/s]
loss:1.0523 ppl:2.9:   4%|▎         | 186/5255 [02:47<1:15:41,  1.12it/s]
loss:1.0523 ppl:2.9:   4%|▎         | 187/5255 [02:47<1:16:14,  1.11it/s]
loss:1.0575 ppl:2.9:   4%|▎         | 187/5255 [02:48<1:16:14,  1.11it/s]
loss:1.0575 ppl:2.9:   4%|▎         | 188/5255 [02:48<1:18:13,  1.08it/s]
loss:1.0554 ppl:2.9:   4%|▎         | 188/5255 [02:48<1:18:13,  1.08it/s]
loss:1.0554 ppl:2.9:   4%|▎         | 189/5255 [02:48<1:16:01,  1.11it/s]
Concept:defaultdict(<class 'list'>, {'hate': ['violence'], 'playground': ['playroom'], 'politics': ['assassin'], 'find': ['punch', 'punch'], 'intolerable': ['insulting'], 'part': ['game'], 'reason': ['reasonable'], 'good': ['bad'], 'interact': ['socialize'], 'better': ['cry']})
Beam: []
Greedy:i i i i i i i i imagine going to see , on with my best friend . it was an time we ever put those together quickly be a 
Ref:well , i was referring to my own kids . they have adjusted well at 17 and 19 .
----------------------------------------------------------------------
----------------------------------------------------------------------
Emotion:surprised
Context:['i expected the new incredibles to be pretty bad but to my pleasure it came out good .']
Concept:defaultdict(<class 'list'>, {'expected': ['disappoint'], 'new': ['newfound'], 'pretty': ['diamond'], 'bad': ['good'], 'pleasure': ['pain'], 'came': ['vice'], 'good': ['bad']})
Beam: []
Greedy:i i i i i i i i remember going to see the park for my best friend . it was an be hard here without having together decision there a 
Ref:i also saw it and felt like it was pretty good . much better than the my little pony movie . that was torture .
----------------------------------------------------------------------
----------------------------------------------------------------------
Emotion:surprised
Context:['i expected the new incredibles to be pretty bad but to my pleasure it came out good .', 'i also saw it and felt like it was pretty good . much better than the my little pony movie . that was torture .', 'oh i can not imagine . i do not think i would pay more than a quarter to see that movie .']
Concept:defaultdict(<class 'list'>, {'expected': ['disappoint'], 'new': ['newfound'], 'pretty': ['diamond', 'diamond'], 'bad': ['good'], 'pleasure': ['pain'], 'came': ['vice'], 'good': ['bad', 'bad'], 'saw': ['belief'], 'felt': ['emotion'], 'much': ['fortune'], 'better': ['cry'], 'little': ['child'], 'pony': ['crap'], 'movie': ['entertainment', 'entertainment'], 'torture': ['evil'], 'imagine': ['child'], 'think': ['surprise'], 'pay': ['buy'], 'quarter': ['basketball'], 'see': ['disrespect']})
Beam: []
Greedy:i i i i i i i i imagine going to see , on with my best friend . it was an time we ever try once as strong there a 
Ref:yeah it was so boring . even my kids got bored and they had been dying to see it ,
----------------------------------------------------------------------
----------------------------------------------------------------------
Emotion:angry
Context:['my parents keep taking my money']
Concept:defaultdict(<class 'list'>, {'keep': ['grow'], 'taking': ['stealing'], 'money': ['greed']})
Beam: []
Greedy:i i i i i i i i remember going to see the park for my best friend . it was : d we still catch once as both there a 
Ref:that is not nice of them . why do they keep taking it ? ?
----------------------------------------------------------------------
----------------------------------------------------------------------
Emotion:angry
Context:['my parents keep taking my money', 'that is not nice of them . why do they keep taking it ? ?', 'they need it for other stuff . i never get a chance to save any of it .']
Concept:defaultdict(<class 'list'>, {'keep': ['grow', 'grow'], 'taking': ['stealing', 'stealing'], 'money': ['greed'], 'nice': ['family'], 'need': ['buy'], 'stuff': ['vulgar'], 'never': ['undefeated'], 'get': ['greed'], 'chance': ['risk'], 'save': ['buy']})
Beam: []
Greedy:i i i i i i i i remember going to see , on with my best friend . it was an be dangerous here without having together decision there a 
Ref:sorry to hear that . i found that it helps to have multiple savings accounts , so whenever you get a certain amount of money ( like $ 5 , $ 10 ) save it and be strict not to spend it .
----------------------------------------------------------------------
----------------------------------------------------------------------
Emotion:annoyed
Context:['so when adults do not clean up after themselves in a business environment -- what is that ? ! why do they think a mommy will come along to clean up after them ? !']
Concept:defaultdict(<class 'list'>, {'clean': ['dirt', 'dirt'], 'business': ['city'], 'environment': ['chaos'], 'think': ['surprise'], 'mommy': ['motherly'], 'come': ['music'], 'along': ['company']})
Beam: []
Greedy:i i i i i i i i imagine going to see , on with my best friend . it is an this way ever gave us together quickly be a 
Ref:lol ! this is perfect timing because i had the you are an adult not a child conversation with my girlfriend not too long ago . i had left popsicle wrapper on the night stand and it got sticky . i argued if you are willing to date someone who likes to eat popsicles in bed , then you have to deal with the consequences .
----------------------------------------------------------------------
----------------------------------------------------------------------
Emotion:annoyed
Context:['so when adults do not clean up after themselves in a business environment -- what is that ? ! why do they think a mommy will come along to clean up after them ? !', 'lol ! this is perfect timing because i had the you are an adult not a child conversation with my girlfriend not too long ago . i had left popsicle wrapper on the night stand and it got sticky . i argued if you are willing to date someone who likes to eat popsicles in bed , then you have to deal with the consequences .', "lol ! okay , y'all are a sitcom . i have to ask what flavor . ( and yes , i side with your girlfriend . if for no other reason : ants . you do not want ants marching into your bed toward any potentially sensitive regions . okuuurrrrrr ? )"]
Concept:defaultdict(<class 'list'>, {'clean': ['dirt', 'dirt'], 'business': ['city'], 'environment': ['chaos'], 'think': ['surprise'], 'mommy': ['motherly'], 'come': ['music'], 'along': ['company'], 'lol': ['laugh', 'laugh'], 'perfect': ['music'], 'timing': ['athletic'], 'adult': ['child'], 'child': ['family'], 'conversation': ['bout'], 'girlfriend': ['woman', 'woman'], 'long': ['music'], 'ago': ['dead'], 'left': ['boxing'], 'wrapper': ['protection'], 'night': ['nightclub'], 'stand': ['sport'], 'got': ['tumor'], 'sticky': ['caramel'], 'argued': ['argue'], 'willing': ['generous'], 'date': ['birthday'], 'someone': ['beneficial'], 'eat': ['hunger'], 'bed': ['comfortable', 'comfortable'], 'deal': ['coup'], 'okay': ['health'], 'sitcom': ['cheer'], 'ask': ['interrogate'], 'flavor': ['kind'], 'side': ['sport'], 'reason': ['reasonable'], 'want': ['cry'], 'potentially': ['potential'], 'sensitive': ['trigger']})
Beam: []
Greedy:i i i i i i i i remember going to see , on with my best friend . it is : d we still catch once as prepared there a 
Ref:okay , it was not just one , it was three : one cherry , and two grape . how anyone can eat just one at a time ? oh , the number of wrappers was also brought up . like , i do not care if yuo bought them for the kids , i am part of this household as well . i tried to make it a teaching moment about how if you do not get the popsicles first someone else would , but i think my arguments have been falling on deaf ears for awhile now , lol
----------------------------------------------------------------------
----------------------------------------------------------------------
Emotion:devastated
Context:['the hardest time in my life was when my best friend died on christmas of 2007 .']
Concept:defaultdict(<class 'list'>, {'hardest': ['difficult'], 'time': ['music'], 'life': ['death'], 'best': ['superman'], 'friend': ['trust'], 'died': ['die'], 'christmas': ['celebrating']})
Beam: []
Greedy:i i i i i i i i imagine going to see the park for my best friend . it was an be hard enough any alone as prepared but a 
Ref:wow . i am so sorry to hear that . that would be incredibly hard . what happened ?
----------------------------------------------------------------------
----------------------------------------------------------------------
Emotion:devastated
Context:['the hardest time in my life was when my best friend died on christmas of 2007 .', 'wow . i am so sorry to hear that . that would be incredibly hard . what happened ?', 'she fell off of a roof . she fell asleep and when she got up , she slipped .']
loss:1.0509 ppl:2.9:   4%|▎         | 189/5255 [02:49<1:16:01,  1.11it/s]
loss:1.0509 ppl:2.9:   4%|▎         | 190/5255 [02:49<1:13:57,  1.14it/s]
loss:1.0519 ppl:2.9:   4%|▎         | 190/5255 [02:50<1:13:57,  1.14it/s]
loss:1.0519 ppl:2.9:   4%|▎         | 191/5255 [02:50<1:13:05,  1.15it/s]
loss:1.0506 ppl:2.9:   4%|▎         | 191/5255 [02:51<1:13:05,  1.15it/s]
loss:1.0506 ppl:2.9:   4%|▎         | 192/5255 [02:51<1:12:40,  1.16it/s]
loss:1.0506 ppl:2.9:   4%|▎         | 192/5255 [02:52<1:12:40,  1.16it/s]
loss:1.0506 ppl:2.9:   4%|▎         | 193/5255 [02:52<1:14:28,  1.13it/s]
loss:1.0527 ppl:2.9:   4%|▎         | 193/5255 [02:53<1:14:28,  1.13it/s]
loss:1.0527 ppl:2.9:   4%|▎         | 194/5255 [02:53<1:12:55,  1.16it/s]
loss:1.0522 ppl:2.9:   4%|▎         | 194/5255 [02:54<1:12:55,  1.16it/s]
loss:1.0522 ppl:2.9:   4%|▎         | 195/5255 [02:54<1:13:54,  1.14it/s]
Concept:defaultdict(<class 'list'>, {'hardest': ['difficult'], 'time': ['music'], 'life': ['death'], 'best': ['superman'], 'friend': ['trust'], 'died': ['die'], 'christmas': ['celebrating'], 'wow': ['derogatory'], 'sorry': ['sorrow'], 'incredibly': ['incredible'], 'hard': ['living'], 'fell': ['fall', 'fall'], 'roof': ['raise'], 'asleep': ['alive'], 'got': ['tumor']})
Beam: []
Greedy:i i i i i i i i remember going to see , on with my best friend . it was an be dangerous here without having together decision there a 
Ref:that is horrible . i am really sorry about your friend .
----------------------------------------------------------------------
----------------------------------------------------------------------
Emotion:devastated
Context:['the hardest time in my life was when my best friend died on christmas of 2007 .', 'wow . i am so sorry to hear that . that would be incredibly hard . what happened ?', 'she fell off of a roof . she fell asleep and when she got up , she slipped .', 'that is horrible . i am really sorry about your friend .', 'it has been a long time so i have come to cope with it , but sometimes it is still hard . i named my daughter after her . her name is roxie .']
Concept:defaultdict(<class 'list'>, {'hardest': ['difficult'], 'time': ['music', 'music'], 'life': ['death'], 'best': ['superman'], 'friend': ['trust', 'trust'], 'died': ['die'], 'christmas': ['celebrating'], 'wow': ['derogatory'], 'sorry': ['sorrow', 'sorrow'], 'incredibly': ['incredible'], 'hard': ['living', 'living'], 'fell': ['fall', 'fall'], 'roof': ['raise'], 'asleep': ['alive'], 'got': ['tumor'], 'horrible': ['killing'], 'really': ['fucking'], 'long': ['music'], 'come': ['music'], 'cope': ['construction'], 'still': ['restless'], 'daughter': ['mother'], 'name': ['experience']})
Beam: []
Greedy:i i i i i i i i remember going to see , on with my best friend . it was an be dangerous here without having together decision there a 
Ref:that is a beautiful name ! it is cool you honored your friend in that way .
----------------------------------------------------------------------
----------------------------------------------------------------------
Emotion:devastated
Context:['the hardest time in my life was when my best friend died on christmas of 2007 .', 'wow . i am so sorry to hear that . that would be incredibly hard . what happened ?', 'she fell off of a roof . she fell asleep and when she got up , she slipped .', 'that is horrible . i am really sorry about your friend .', 'it has been a long time so i have come to cope with it , but sometimes it is still hard . i named my daughter after her . her name is roxie .', 'that is a beautiful name ! it is cool you honored your friend in that way .', 'it really helped me heal when i was able to do that .']
Concept:defaultdict(<class 'list'>, {'hardest': ['difficult'], 'time': ['music', 'music'], 'life': ['death'], 'best': ['superman'], 'friend': ['trust', 'trust', 'trust'], 'died': ['die'], 'christmas': ['celebrating'], 'wow': ['derogatory'], 'sorry': ['sorrow', 'sorrow'], 'incredibly': ['incredible'], 'hard': ['living', 'living'], 'fell': ['fall', 'fall'], 'roof': ['raise'], 'asleep': ['alive'], 'got': ['tumor'], 'horrible': ['killing'], 'really': ['fucking', 'fucking'], 'long': ['music'], 'come': ['music'], 'cope': ['construction'], 'still': ['restless'], 'daughter': ['mother'], 'name': ['experience', 'experience'], 'beautiful': ['attractive'], 'cool': ['fun'], 'honored': ['honor'], 'way': ['running'], 'helped': ['thank'], 'heal': ['music'], 'able': ['unable']})
Beam: []
Greedy:i i i i i i i i remember going to see , on with my best friend . it was an be dangerous here without having together decision there a 
Ref:i can not even imagine . i have never lost anyone super close to me yet ...
----------------------------------------------------------------------
----------------------------------------------------------------------
Emotion:grateful
Context:['a few years ago , there was a time that i really needed a car . i had to go to school and my husband worked full time .']
Concept:defaultdict(<class 'list'>, {'ago': ['dead'], 'time': ['music', 'music'], 'really': ['fucking'], 'needed': ['buy'], 'car': ['crash'], 'go': ['game'], 'school': ['child'], 'husband': ['wife'], 'full': ['dreadful']})
Beam: []
Greedy:i i i i i i i i imagine going to see , on with my best friend . it was an be dangerous here without having together others there a 
Ref:did you not have a car ? that is hard . i do not have one now and use uber and lyft all the time .
----------------------------------------------------------------------
----------------------------------------------------------------------
Emotion:grateful
Context:['a few years ago , there was a time that i really needed a car . i had to go to school and my husband worked full time .', 'did you not have a car ? that is hard . i do not have one now and use uber and lyft all the time .', 'we had one car we shared but i had a little girl and we were just stuck at the house or got rides . we did not really have uber and lydt yet . but someone gave me a car out of the blue !']
Concept:defaultdict(<class 'list'>, {'ago': ['dead'], 'time': ['music', 'music', 'music'], 'really': ['fucking', 'fucking'], 'needed': ['buy'], 'car': ['crash', 'crash', 'crash', 'crash'], 'go': ['game'], 'school': ['child'], 'husband': ['wife'], 'full': ['dreadful'], 'hard': ['living'], 'use': ['abuse'], 'shared': ['confidence'], 'little': ['child'], 'girl': ['female'], 'stuck': ['progress'], 'house': ['family'], 'got': ['tumor'], 'yet': ['child'], 'someone': ['beneficial'], 'blue': ['entertainment']})
Beam: []
Greedy:i i i i i i i i remember going to see , on with my best friend . it was an be dangerous here without having together decision there a 
Ref:that is incredible ! i swear some things in life are determined by fate . i am glad you were able to get a car .
----------------------------------------------------------------------
----------------------------------------------------------------------
Emotion:grateful
Context:['a few years ago , there was a time that i really needed a car . i had to go to school and my husband worked full time .', 'did you not have a car ? that is hard . i do not have one now and use uber and lyft all the time .', 'we had one car we shared but i had a little girl and we were just stuck at the house or got rides . we did not really have uber and lydt yet . but someone gave me a car out of the blue !', 'that is incredible ! i swear some things in life are determined by fate . i am glad you were able to get a car .', 'thanks me too . it blew me away that people can be so kind .']
Concept:defaultdict(<class 'list'>, {'ago': ['dead'], 'time': ['music', 'music', 'music'], 'really': ['fucking', 'fucking'], 'needed': ['buy'], 'car': ['crash', 'crash', 'crash', 'crash', 'crash'], 'go': ['game'], 'school': ['child'], 'husband': ['wife'], 'full': ['dreadful'], 'hard': ['living'], 'use': ['abuse'], 'shared': ['confidence'], 'little': ['child'], 'girl': ['female'], 'stuck': ['progress'], 'house': ['family'], 'got': ['tumor'], 'yet': ['child'], 'someone': ['beneficial'], 'blue': ['entertainment'], 'incredible': ['fabulous'], 'swear': ['assure'], 'life': ['death'], 'determined': ['determination'], 'fate': ['fatal'], 'glad': ['cheerful'], 'able': ['unable'], 'get': ['greed'], 'thanks': ['appreciation'], 'away': ['sport'], 'people': ['city'], 'kind': ['kindness']})
Beam: []
Greedy:i i i i i i i i imagine going to see , on with my best friend . it was an be dangerous here without having together decision there a 
Ref:it is incredible , and so important . that is why i try to pass on the kindness whenever i am able .
----------------------------------------------------------------------
----------------------------------------------------------------------
Emotion:surprised
Context:['have you ever had a surprise birthday party planned for you ? i did a few years back .']
Concept:defaultdict(<class 'list'>, {'ever': ['diamond'], 'surprise': ['idiot'], 'birthday': ['gift'], 'party': ['birthday'], 'planned': ['engagement'], 'back': ['football']})
Beam: []
Greedy:i i i i i i i i remember going to see the park for my best friend . it was an be dangerous here without having together decision there a 
loss:1.0640 ppl:2.9:   4%|▎         | 195/5255 [02:54<1:13:54,  1.14it/s]
loss:1.0640 ppl:2.9:   4%|▎         | 196/5255 [02:54<1:10:06,  1.20it/s]
loss:1.0685 ppl:2.9:   4%|▎         | 196/5255 [02:55<1:10:06,  1.20it/s]
loss:1.0685 ppl:2.9:   4%|▎         | 197/5255 [02:55<1:07:05,  1.26it/s]
loss:1.0790 ppl:2.9:   4%|▎         | 197/5255 [02:56<1:07:05,  1.26it/s]
loss:1.0790 ppl:2.9:   4%|▍         | 198/5255 [02:56<1:10:22,  1.20it/s]
loss:1.0749 ppl:2.9:   4%|▍         | 198/5255 [02:57<1:10:22,  1.20it/s]
loss:1.0749 ppl:2.9:   4%|▍         | 199/5255 [02:57<1:12:17,  1.17it/s]
loss:1.0699 ppl:2.9:   4%|▍         | 199/5255 [02:58<1:12:17,  1.17it/s]
loss:1.0699 ppl:2.9:   4%|▍         | 200/5255 [02:58<1:09:22,  1.21it/s]
loss:1.0739 ppl:2.9:   4%|▍         | 200/5255 [02:58<1:09:22,  1.21it/s]
loss:1.0739 ppl:2.9:   4%|▍         | 201/5255 [02:58<1:10:30,  1.19it/s]
loss:1.0765 ppl:2.9:   4%|▍         | 201/5255 [02:59<1:10:30,  1.19it/s]
loss:1.0765 ppl:2.9:   4%|▍         | 202/5255 [02:59<1:12:39,  1.16it/s]
loss:1.0761 ppl:2.9:   4%|▍         | 202/5255 [03:00<1:12:39,  1.16it/s]
loss:1.0761 ppl:2.9:   4%|▍         | 203/5255 [03:00<1:18:38,  1.07it/s]
loss:1.0981 ppl:3.0:   4%|▍         | 203/5255 [03:01<1:18:38,  1.07it/s]
loss:1.0981 ppl:3.0:   4%|▍         | 204/5255 [03:01<1:11:06,  1.18it/s]
loss:1.0997 ppl:3.0:   4%|▍         | 204/5255 [03:02<1:11:06,  1.18it/s]
loss:1.0997 ppl:3.0:   4%|▍         | 205/5255 [03:02<1:11:44,  1.17it/s]
loss:1.0962 ppl:3.0:   4%|▍         | 205/5255 [03:03<1:11:44,  1.17it/s]
loss:1.0962 ppl:3.0:   4%|▍         | 206/5255 [03:03<1:10:04,  1.20it/s]
loss:1.0919 ppl:3.0:   4%|▍         | 206/5255 [03:03<1:10:04,  1.20it/s]
loss:1.0919 ppl:3.0:   4%|▍         | 207/5255 [03:03<1:06:58,  1.26it/s]
Ref:yes.my first was when i turned 18 .
----------------------------------------------------------------------
----------------------------------------------------------------------
Emotion:surprised
Context:['have you ever had a surprise birthday party planned for you ? i did a few years back .', 'yes.my first was when i turned 18 .', 'that is awesome ! what a good year to do it . i remember begging my husband to throw me one every year .']
Concept:defaultdict(<class 'list'>, {'ever': ['diamond'], 'surprise': ['idiot'], 'birthday': ['gift'], 'party': ['birthday'], 'planned': ['engagement'], 'back': ['football'], 'first': ['music'], 'awesome': ['child'], 'good': ['bad'], 'year': ['birthday', 'birthday'], 'remember': ['anniversary'], 'husband': ['wife'], 'throw': ['sport']})
Beam: []
Greedy:i i i i i i i i remember going to see , on with my best friend . it was : d we still catch who care others there a 
Ref:lol.you had to beg your husband for a surprise party ? ?
----------------------------------------------------------------------
----------------------------------------------------------------------
Emotion:terrified
Context:['it was raining hard one night and the power shut off']
Concept:defaultdict(<class 'list'>, {'raining': ['sky'], 'hard': ['living'], 'night': ['nightclub'], 'power': ['powerful']})
Beam: []
Greedy:i i i i i i i i remember going to see , on with my best friend . it was an be hard here without those together decision there a 
Ref:did you have candles or a flash light to help yous see ?
----------------------------------------------------------------------
----------------------------------------------------------------------
Emotion:terrified
Context:['it was raining hard one night and the power shut off', 'did you have candles or a flash light to help yous see ?', 'only lighters . now we are stocked on candles']
Concept:defaultdict(<class 'list'>, {'raining': ['sky'], 'hard': ['living'], 'night': ['nightclub'], 'power': ['powerful'], 'flash': ['comic'], 'light': ['darkness'], 'help': ['cry'], 'see': ['disrespect']})
Beam: []
Greedy:i i i i i i i i remember going to see , on with my best friend . it was an be dangerous here without having together decision there a 
Ref:well atleast you have something to help you guys .
----------------------------------------------------------------------
----------------------------------------------------------------------
Emotion:prepared
Context:['one time i studied my butt off for my first psychology exam . it was hard and i studied all night .']
Concept:defaultdict(<class 'list'>, {'time': ['music'], 'butt': ['victim'], 'first': ['music'], 'psychology': ['abnormal'], 'exam': ['stressful'], 'hard': ['living'], 'night': ['nightclub']})
Beam: []
Greedy:i i i i i i i i remember going to see the park for my best friend . it was an be hard enough any alone as prepared but a 
Ref:how did you do
----------------------------------------------------------------------
----------------------------------------------------------------------
Emotion:prepared
Context:['one time i studied my butt off for my first psychology exam . it was hard and i studied all night .', 'how did you do', 'i ended up actually getting a 98 % !']
Concept:defaultdict(<class 'list'>, {'time': ['music'], 'butt': ['victim'], 'first': ['music'], 'psychology': ['abnormal'], 'exam': ['stressful'], 'hard': ['living'], 'night': ['nightclub'], 'actually': ['positively'], 'getting': ['death']})
Beam: []
Greedy:i i i i i i i i remember going to see , on with my best friend . it was an be hard to cause anyone as prepared but a 
Ref:that is great ! my b.s . ( i always hate saying that because i have to say i have my bs in psychology ) is in psychology .
----------------------------------------------------------------------
----------------------------------------------------------------------
Emotion:annoyed
Context:['do you have any pets ?']
Concept:defaultdict(<class 'list'>, {})
Beam: []
Greedy:i . i . i . i . read what to get the park with my best friend . it is : d we still part those together far there a 
Ref:pet ? like dogs and other ?
----------------------------------------------------------------------
----------------------------------------------------------------------
Emotion:annoyed
Context:['do you have any pets ?', 'pet ? like dogs and other ?', "yes . we got a cat not too long ago and he drives me crazy ! he 's such a night owl and is always banging into stuff ."]
Concept:defaultdict(<class 'list'>, {'pet': ['puppy'], 'yes': ['excitement'], 'got': ['tumor'], 'cat': ['annoy'], 'long': ['music'], 'ago': ['dead'], 'crazy': ['craziness'], 'night': ['nightclub'], 'owl': ['fly'], 'always': ['bomb'], 'banging': ['bang'], 'stuff': ['vulgar']})
Beam: []
Greedy:i i i i i i i i imagine going to see , on with my best friend . it was an be dangerous here without those together quickly be a 
Ref:wow , seriously i hate those pets being around me
----------------------------------------------------------------------
----------------------------------------------------------------------
Emotion:proud
Context:['my son graduated .']
Concept:defaultdict(<class 'list'>, {'son': ['daughter'], 'graduated': ['graduate']})
Beam: []
Greedy:ah . i . i . i . remember how a hard to the trick ! one bad . it is an not ever ever take watch tv come make a 
Ref:from where ?
----------------------------------------------------------------------
----------------------------------------------------------------------
Emotion:proud
Context:['my son graduated .', 'from where ?', 'highschool .']
Concept:defaultdict(<class 'list'>, {'son': ['daughter'], 'graduated': ['graduate']})
Beam: []
Greedy:i i i i i i i i feel much to see , on with my best friend . it was an be dangerous here without having together decision there a 
Ref:congrats , that is a step forward
----------------------------------------------------------------------
----------------------------------------------------------------------
Emotion:lonely
Context:['one of the hardest times in my life was when i had to leave my husband and daughter when i went through a divorce .']
Concept:defaultdict(<class 'list'>, {'hardest': ['difficult'], 'life': ['death'], 'leave': ['friend'], 'husband': ['wife'], 'daughter': ['mother'], 'went': ['journey'], 'divorce': ['marriage']})
Beam: []
Greedy:i i i i i i i i imagine going to see , on with my best friend . it was an be dangerous here without having together decision there a 
Ref:i am so sorry . i can not imagine what you must have went through .
----------------------------------------------------------------------
----------------------------------------------------------------------
Emotion:lonely
Context:['one of the hardest times in my life was when i had to leave my husband and daughter when i went through a divorce .', 'i am so sorry . i can not imagine what you must have went through .', 'i felt like i had no one . the two people i loved most in life i barely saw and was disconnected from .']
Concept:defaultdict(<class 'list'>, {'hardest': ['difficult'], 'life': ['death', 'death'], 'leave': ['friend'], 'husband': ['wife'], 'daughter': ['mother'], 'went': ['journey', 'journey'], 'divorce': ['marriage'], 'sorry': ['sorrow'], 'imagine': ['child'], 'felt': ['emotion'], 'one': ['child'], 'people': ['city'], 'loved': ['child'], 'saw': ['belief'], 'disconnected': ['detachment']})
Beam: []
Greedy:i i i i i i i i imagine going to see , on with my best friend . it was an be dangerous here without having together decision there a 
Ref:that must have been really hard .
----------------------------------------------------------------------
----------------------------------------------------------------------
Emotion:impressed
Context:['i know this guy who is so young , yet he owns his own major business . it is really impressive .']
Concept:defaultdict(<class 'list'>, {'know': ['learn'], 'guy': ['fright'], 'young': ['enjoy'], 'yet': ['child'], 'major': ['music'], 'business': ['city'], 'really': ['fucking'], 'impressive': ['impress']})
Beam: []
Greedy:i i i i i i i i imagine going to see the park with my best friend . it was an be dangerous here without having together others there a 
loss:1.0874 ppl:3.0:   4%|▍         | 207/5255 [03:04<1:06:58,  1.26it/s]
loss:1.0874 ppl:3.0:   4%|▍         | 208/5255 [03:04<1:12:07,  1.17it/s]
loss:1.0847 ppl:3.0:   4%|▍         | 208/5255 [03:06<1:12:07,  1.17it/s]
loss:1.0847 ppl:3.0:   4%|▍         | 209/5255 [03:06<1:18:00,  1.08it/s]
loss:1.0874 ppl:3.0:   4%|▍         | 209/5255 [03:07<1:18:00,  1.08it/s]
loss:1.0874 ppl:3.0:   4%|▍         | 210/5255 [03:07<1:17:53,  1.08it/s]
loss:1.0886 ppl:3.0:   4%|▍         | 210/5255 [03:07<1:17:53,  1.08it/s]
loss:1.0886 ppl:3.0:   4%|▍         | 211/5255 [03:07<1:18:45,  1.07it/s]
loss:1.0904 ppl:3.0:   4%|▍         | 211/5255 [03:08<1:18:45,  1.07it/s]
loss:1.0904 ppl:3.0:   4%|▍         | 212/5255 [03:08<1:18:21,  1.07it/s]
loss:1.0924 ppl:3.0:   4%|▍         | 212/5255 [03:09<1:18:21,  1.07it/s]
loss:1.0924 ppl:3.0:   4%|▍         | 213/5255 [03:09<1:10:51,  1.19it/s]
Ref:really ? what kind of work does he do ?
----------------------------------------------------------------------
----------------------------------------------------------------------
Emotion:impressed
Context:['i know this guy who is so young , yet he owns his own major business . it is really impressive .', 'really ? what kind of work does he do ?', "he owns his own coffee shop . he started roasting when he was 16 and now he 's only 26 but distributes beans across the country ."]
Concept:defaultdict(<class 'list'>, {'know': ['learn'], 'guy': ['fright'], 'young': ['enjoy'], 'yet': ['child'], 'major': ['music'], 'business': ['city'], 'really': ['fucking', 'fucking'], 'impressive': ['impress'], 'kind': ['kindness'], 'work': ['play'], 'coffee': ['sugar'], 'shop': ['buy'], 'roasting': ['reprimand'], 'country': ['city']})
Beam: []
Greedy:i i i i i i i i remember going to see the park for my best friend . it was an this way ever gave him together quickly be a 
Ref:wow .. that is impressive . are you guys still friends ? maybe he could get you a job in one of his stores .
----------------------------------------------------------------------
----------------------------------------------------------------------
Emotion:sentimental
Context:["i feel slightly bad . i think i hurt my mom 's feelings last week because she told me about a necklace i got rid of when i was a kid . she 's a packrat and i am really , really not ."]
Concept:defaultdict(<class 'list'>, {'feel': ['anger'], 'slightly': ['kiss'], 'bad': ['good'], 'think': ['surprise'], 'hurt': ['falling'], 'mom': ['pretty'], 'last': ['extreme'], 'week': ['weekend'], 'necklace': ['jewelry'], 'got': ['tumor'], 'rid': ['purge'], 'kid': ['play'], 'really': ['fucking', 'fucking']})
Beam: []
Greedy:i i i i i i i i remember going to see , on with my best friend . it was : d we still part those together quickly be a 
Ref:awww ... reminds me of the show hoarders when the family members argue over silly things like that . what was the necklace all about did you make it or something ?
----------------------------------------------------------------------
----------------------------------------------------------------------
Emotion:sentimental
Context:["i feel slightly bad . i think i hurt my mom 's feelings last week because she told me about a necklace i got rid of when i was a kid . she 's a packrat and i am really , really not .", 'awww ... reminds me of the show hoarders when the family members argue over silly things like that . what was the necklace all about did you make it or something ?', 'i feel like her and my aunt kind of could be on that show . : / i am all about less stuff to pick up ! lol eh .. it was a necklace she gave me when they found out they were pregnant . it said special sister . i am probably a jerk ..']
Concept:defaultdict(<class 'list'>, {'feel': ['anger', 'anger'], 'slightly': ['kiss'], 'bad': ['good'], 'think': ['surprise'], 'hurt': ['falling'], 'mom': ['pretty'], 'last': ['extreme'], 'week': ['weekend'], 'necklace': ['jewelry', 'jewelry', 'jewelry'], 'got': ['tumor'], 'rid': ['purge'], 'kid': ['play'], 'really': ['fucking', 'fucking'], 'show': ['entertainment', 'entertainment'], 'family': ['child'], 'argue': ['lover'], 'silly': ['wrestling'], 'make': ['basketball'], 'something': ['beneficial'], 'aunt': ['affectionate'], 'kind': ['kindness'], 'stuff': ['vulgar'], 'pick': ['basketball'], 'lol': ['laugh'], 'eh': ['humorous'], 'found': ['cry'], 'pregnant': ['pregnancy'], 'special': ['offer'], 'sister': ['construction'], 'jerk': ['vulgar']})
Beam: []
Greedy:i i i i i i i i remember going to see , on with my best friend . it was : d we still part those together quickly be a 
Ref:well why did you have it if it belonged to them ? did you pawn it ?
----------------------------------------------------------------------
----------------------------------------------------------------------
Emotion:sentimental
Context:["i feel slightly bad . i think i hurt my mom 's feelings last week because she told me about a necklace i got rid of when i was a kid . she 's a packrat and i am really , really not .", 'awww ... reminds me of the show hoarders when the family members argue over silly things like that . what was the necklace all about did you make it or something ?', 'i feel like her and my aunt kind of could be on that show . : / i am all about less stuff to pick up ! lol eh .. it was a necklace she gave me when they found out they were pregnant . it said special sister . i am probably a jerk ..', 'well why did you have it if it belonged to them ? did you pawn it ?', 'no , they bought it for me . i think i was going goodwill it and she grabbed it back . lol she said she wants to pass it onto my daughter someday so that is sweet .']
Concept:defaultdict(<class 'list'>, {'feel': ['anger', 'anger'], 'slightly': ['kiss'], 'bad': ['good'], 'think': ['surprise', 'surprise'], 'hurt': ['falling'], 'mom': ['pretty'], 'last': ['extreme'], 'week': ['weekend'], 'necklace': ['jewelry', 'jewelry', 'jewelry'], 'got': ['tumor'], 'rid': ['purge'], 'kid': ['play'], 'really': ['fucking', 'fucking'], 'show': ['entertainment', 'entertainment'], 'family': ['child'], 'argue': ['lover'], 'silly': ['wrestling'], 'make': ['basketball'], 'something': ['beneficial'], 'aunt': ['affectionate'], 'kind': ['kindness'], 'stuff': ['vulgar'], 'pick': ['basketball'], 'lol': ['laugh', 'laugh'], 'eh': ['humorous'], 'found': ['cry'], 'pregnant': ['pregnancy'], 'special': ['offer'], 'sister': ['construction'], 'jerk': ['vulgar'], 'well': ['ill'], 'pawn': ['engage'], 'bought': ['buy'], 'going': ['action'], 'goodwill': ['thanking'], 'back': ['football'], 'daughter': ['mother'], 'someday': ['future'], 'sweet': ['sweetheart']})
Beam: []
Greedy:i i i i i i i i remember going to see , on with my best friend . it was : d we still part those together quickly be a 
Ref:thats sweet of them . maybe you could make it up to her buy getting her a special mom necklace with your spare cash .
----------------------------------------------------------------------
----------------------------------------------------------------------
Emotion:nostalgic
Context:['have you ever heard a song on the radio and it just takes you back to a different time ? like an escape ?']
Concept:defaultdict(<class 'list'>, {'ever': ['diamond'], 'heard': ['singing'], 'song': ['musical'], 'radio': ['music'], 'back': ['football'], 'different': ['racism'], 'time': ['music'], 'escape': ['issue']})
Beam: []
Greedy:i i i i i i i i remember going to see the park with my best friend . it was an be dangerous here without having together effort there a 
Ref:all the time . that is part of listening to music i suppose . the songs remind you of when you first heard them .
----------------------------------------------------------------------
----------------------------------------------------------------------
Emotion:nostalgic
Context:['have you ever heard a song on the radio and it just takes you back to a different time ? like an escape ?', 'all the time . that is part of listening to music i suppose . the songs remind you of when you first heard them .', 'yeah , i guess that is fair . it happens all the time to me too . sometimes makes me wish i was reliving those moments but i do not think i would really want to go back ..']
Concept:defaultdict(<class 'list'>, {'ever': ['diamond'], 'heard': ['singing', 'singing'], 'song': ['musical'], 'radio': ['music'], 'back': ['football', 'football'], 'different': ['racism'], 'time': ['music', 'music', 'music'], 'escape': ['issue'], 'part': ['game'], 'listening': ['anxiety'], 'music': ['irritate'], 'suppose': ['fancy'], 'first': ['music'], 'yeah': ['celebration'], 'guess': ['suspect'], 'fair': ['gathering'], 'wish': ['child'], 'reliving': ['experience'], 'think': ['surprise'], 'really': ['fucking'], 'want': ['cry'], 'go': ['game']})
Beam: []
Greedy:i i i i i i i i remember going to see , on with my best friend . it was an time we ever catch once as although there a 
Ref:i know what you mean . however , the older i get the more i want to go back lol .
----------------------------------------------------------------------
----------------------------------------------------------------------
loss:1.0903 ppl:3.0:   4%|▍         | 213/5255 [03:10<1:10:51,  1.19it/s]
loss:1.0903 ppl:3.0:   4%|▍         | 214/5255 [03:10<1:19:13,  1.06it/s]
loss:1.0861 ppl:3.0:   4%|▍         | 214/5255 [03:11<1:19:13,  1.06it/s]
loss:1.0861 ppl:3.0:   4%|▍         | 215/5255 [03:11<1:18:05,  1.08it/s]
loss:1.0837 ppl:3.0:   4%|▍         | 215/5255 [03:12<1:18:05,  1.08it/s]
loss:1.0837 ppl:3.0:   4%|▍         | 216/5255 [03:12<1:09:41,  1.20it/s]
loss:1.0894 ppl:3.0:   4%|▍         | 216/5255 [03:13<1:09:41,  1.20it/s]
loss:1.0894 ppl:3.0:   4%|▍         | 217/5255 [03:13<1:10:43,  1.19it/s]
loss:1.0913 ppl:3.0:   4%|▍         | 217/5255 [03:14<1:10:43,  1.19it/s]
loss:1.0913 ppl:3.0:   4%|▍         | 218/5255 [03:14<1:13:10,  1.15it/s]
loss:1.0876 ppl:3.0:   4%|▍         | 218/5255 [03:14<1:13:10,  1.15it/s]
loss:1.0876 ppl:3.0:   4%|▍         | 219/5255 [03:14<1:12:01,  1.17it/s]
loss:1.0868 ppl:3.0:   4%|▍         | 219/5255 [03:15<1:12:01,  1.17it/s]
loss:1.0868 ppl:3.0:   4%|▍         | 220/5255 [03:15<1:12:02,  1.16it/s]
loss:1.0828 ppl:3.0:   4%|▍         | 220/5255 [03:16<1:12:02,  1.16it/s]
loss:1.0828 ppl:3.0:   4%|▍         | 221/5255 [03:16<1:13:05,  1.15it/s]
loss:1.0874 ppl:3.0:   4%|▍         | 221/5255 [03:17<1:13:05,  1.15it/s]
loss:1.0874 ppl:3.0:   4%|▍         | 222/5255 [03:17<1:14:52,  1.12it/s]
loss:1.0857 ppl:3.0:   4%|▍         | 222/5255 [03:18<1:14:52,  1.12it/s]
loss:1.0857 ppl:3.0:   4%|▍         | 223/5255 [03:18<1:19:11,  1.06it/s]
loss:1.0875 ppl:3.0:   4%|▍         | 223/5255 [03:19<1:19:11,  1.06it/s]
loss:1.0875 ppl:3.0:   4%|▍         | 224/5255 [03:19<1:19:49,  1.05it/s]
Emotion:sad
Context:['i was just thinking about how a few years ago , we lost our cat .']
Concept:defaultdict(<class 'list'>, {'thinking': ['creative'], 'ago': ['dead'], 'lost': ['lose'], 'cat': ['annoy']})
Beam: []
Greedy:i i i i i i i i imagine going to see the park with my best friend . it was an be hard here without having together decision there a 
Ref:oh no ! what happened to it ?
----------------------------------------------------------------------
----------------------------------------------------------------------
Emotion:sad
Context:['i was just thinking about how a few years ago , we lost our cat .', 'oh no ! what happened to it ?', 'it was the first time he had gotten outside and he did not come back that night . he was hit by a car . : (']
Concept:defaultdict(<class 'list'>, {'thinking': ['creative'], 'ago': ['dead'], 'lost': ['lose'], 'cat': ['annoy'], 'first': ['music'], 'time': ['music'], 'outside': ['coach'], 'come': ['music'], 'back': ['football'], 'night': ['nightclub'], 'hit': ['music'], 'car': ['crash']})
Beam: []
Greedy:i i i i i i i i imagine going to see , on with my best friend . it was an be dangerous here without having together decision there a 
Ref:so sad ! i am sorry . do not feel too bad its natural for them to want to be outside .
----------------------------------------------------------------------
----------------------------------------------------------------------
Emotion:caring
Context:['i am sorry to hear that . i had a dog die once too .']
Concept:defaultdict(<class 'list'>, {'sorry': ['sorrow'], 'dog': ['bite'], 'die': ['live']})
Beam: []
Greedy:i i i i i i i i remember going to see the park for my best friend . it was : d we still part those together others there a 
Ref:it is so sad to know but my mother is rather sick of flu and not dying
----------------------------------------------------------------------
----------------------------------------------------------------------
Emotion:caring
Context:['i am sorry to hear that . i had a dog die once too .', 'it is so sad to know but my mother is rather sick of flu and not dying', 'the flu sure makes it feel like you are dying haha']
Concept:defaultdict(<class 'list'>, {'sorry': ['sorrow'], 'dog': ['bite'], 'die': ['live'], 'sad': ['sadness'], 'know': ['learn'], 'mother': ['daughter'], 'sick': ['sicken'], 'flu': ['virus', 'virus'], 'dying': ['dead', 'dead'], 'sure': ['belief'], 'feel': ['anger'], 'haha': ['laughter']})
Beam: []
Greedy:i i i i i i i i imagine going to see , on with my best friend . it is : d we still part those together quickly be a 
Ref:oh yes but it is not as bad and you can not call it dying like in cancer patient
----------------------------------------------------------------------
----------------------------------------------------------------------
Emotion:disgusted
Context:['once i ate a raw oyster because my uncle offered me some and i contracted food poisoning . things were coming out from both ends , so gross .']
Concept:defaultdict(<class 'list'>, {'raw': ['game'], 'oyster': ['pearl'], 'uncle': ['friendly'], 'offered': ['offer'], 'food': ['crisp'], 'poisoning': ['sickness'], 'coming': ['fall'], 'gross': ['gain']})
Beam: []
Greedy:i i i i i i i i imagine going to see the park with my best friend . it was an be dangerous here without having together decision there a 
Ref:did you get sick afterwards
----------------------------------------------------------------------
----------------------------------------------------------------------
Emotion:disgusted
Context:['once i ate a raw oyster because my uncle offered me some and i contracted food poisoning . things were coming out from both ends , so gross .', 'did you get sick afterwards', 'extremely , but it passed after a day or so . never consume raw shellfish , unless sushi because they properly prepare it']
Concept:defaultdict(<class 'list'>, {'raw': ['game', 'game'], 'oyster': ['pearl'], 'uncle': ['friendly'], 'offered': ['offer'], 'food': ['crisp'], 'poisoning': ['sickness'], 'coming': ['fall'], 'gross': ['gain'], 'get': ['greed'], 'sick': ['sicken'], 'extremely': ['abandoned'], 'day': ['sky'], 'never': ['undefeated'], 'consume': ['destroy'], 'prepare': ['music']})
Beam: []
Greedy:i i i i i i i i remember going to see , on with my best friend . it was an this way ever gave us together quickly be a 
Ref:i do not think sushi is that good too . the best option is to stop eating them in any form of food
----------------------------------------------------------------------
----------------------------------------------------------------------
Emotion:surprised
Context:['i recently had a prank played on me . my friend pretended to be dead and used ketchup as a prop !']
Concept:defaultdict(<class 'list'>, {'recently': ['fresh'], 'prank': ['decorate'], 'played': ['play'], 'friend': ['trust'], 'dead': ['alive'], 'used': ['taboo'], 'prop': ['recognition']})
Beam: []
Greedy:i i i i i i i i remember going to see the park with my best friend . it was an be dangerous here without having together decision there a 
Ref:damn that sounds like a pretty good one ! how did that turn out ?
----------------------------------------------------------------------
----------------------------------------------------------------------
Emotion:surprised
Context:['i recently had a prank played on me . my friend pretended to be dead and used ketchup as a prop !', 'damn that sounds like a pretty good one ! how did that turn out ?', 'i ended up being very upset at first and then laughed it off !']
Concept:defaultdict(<class 'list'>, {'recently': ['fresh'], 'prank': ['decorate'], 'played': ['play'], 'friend': ['trust'], 'dead': ['alive'], 'used': ['taboo'], 'prop': ['recognition'], 'damn': ['blast'], 'pretty': ['diamond'], 'good': ['bad'], 'turn': ['soccer'], 'upset': ['sport'], 'first': ['music'], 'laughed': ['laugh']})
Beam: []
Greedy:i i i i i i i i remember going to see , on with my best friend . it was an be dangerous here without having together decision there a 
Ref:that is how all pranks should be !
----------------------------------------------------------------------
----------------------------------------------------------------------
Emotion:lonely
Context:['my boyfriend of five years and i broke up . i do not know what to do with my life .']
Concept:defaultdict(<class 'list'>, {'boyfriend': ['friend'], 'broke': ['money'], 'know': ['learn'], 'life': ['death']})
Beam: []
Greedy:i i i i i i i i remember going to see , on with my best friend . it was an be dangerous here without having together decision there a 
Ref:i am so sorry to hear that . is there any chance you might be able to reconcile ? ? ?
----------------------------------------------------------------------
----------------------------------------------------------------------
Emotion:lonely
Context:['my boyfriend of five years and i broke up . i do not know what to do with my life .', 'i am so sorry to hear that . is there any chance you might be able to reconcile ? ? ?', 'i do not think so . he wants to join the military since his dad has passed away and i am not sure if that is the lifestyle i want .']
Concept:defaultdict(<class 'list'>, {'boyfriend': ['friend'], 'broke': ['money'], 'know': ['learn'], 'life': ['death'], 'sorry': ['sorrow'], 'chance': ['risk'], 'able': ['unable'], 'reconcile': ['reconciliation'], 'think': ['surprise'], 'join': ['company'], 'military': ['war'], 'dad': ['mom'], 'away': ['sport'], 'sure': ['belief'], 'lifestyle': ['life'], 'want': ['cry']})
Beam: []
Greedy:i i i i i i i i remember going to see , on with my best friend . it is : d we still catch once as strong there a 
Ref:oh that is too bad . ) : i do not want to overstep but i always like to encourage people to hold on to their love for each other no matter what trials come up .
----------------------------------------------------------------------
----------------------------------------------------------------------
Emotion:lonely
Context:['my boyfriend of five years and i broke up . i do not know what to do with my life .', 'i am so sorry to hear that . is there any chance you might be able to reconcile ? ? ?', 'i do not think so . he wants to join the military since his dad has passed away and i am not sure if that is the lifestyle i want .', 'oh that is too bad . ) : i do not want to overstep but i always like to encourage people to hold on to their love for each other no matter what trials come up .', "i think we 're going to try long distance while i finish up school ( 3 more years ) . but it is just scary thinking of it all ."]
loss:1.0866 ppl:3.0:   4%|▍         | 224/5255 [03:20<1:19:49,  1.05it/s]
loss:1.0866 ppl:3.0:   4%|▍         | 225/5255 [03:20<1:22:43,  1.01it/s]
loss:1.0851 ppl:3.0:   4%|▍         | 225/5255 [03:21<1:22:43,  1.01it/s]
loss:1.0851 ppl:3.0:   4%|▍         | 226/5255 [03:21<1:23:25,  1.00it/s]
loss:1.0834 ppl:3.0:   4%|▍         | 226/5255 [03:22<1:23:25,  1.00it/s]
loss:1.0834 ppl:3.0:   4%|▍         | 227/5255 [03:22<1:26:11,  1.03s/it]
loss:1.0844 ppl:3.0:   4%|▍         | 227/5255 [03:23<1:26:11,  1.03s/it]
loss:1.0844 ppl:3.0:   4%|▍         | 228/5255 [03:23<1:23:31,  1.00it/s]
loss:1.0807 ppl:2.9:   4%|▍         | 228/5255 [03:24<1:23:31,  1.00it/s]
loss:1.0807 ppl:2.9:   4%|▍         | 229/5255 [03:24<1:17:33,  1.08it/s]
loss:1.0783 ppl:2.9:   4%|▍         | 229/5255 [03:25<1:17:33,  1.08it/s]
loss:1.0783 ppl:2.9:   4%|▍         | 230/5255 [03:25<1:10:16,  1.19it/s]
loss:1.0780 ppl:2.9:   4%|▍         | 230/5255 [03:25<1:10:16,  1.19it/s]
loss:1.0780 ppl:2.9:   4%|▍         | 231/5255 [03:25<1:11:00,  1.18it/s]
Concept:defaultdict(<class 'list'>, {'boyfriend': ['friend'], 'broke': ['money'], 'know': ['learn'], 'life': ['death'], 'sorry': ['sorrow'], 'chance': ['risk'], 'able': ['unable'], 'reconcile': ['reconciliation'], 'think': ['surprise', 'surprise'], 'join': ['company'], 'military': ['war'], 'dad': ['mom'], 'away': ['sport'], 'sure': ['belief'], 'lifestyle': ['life'], 'want': ['cry', 'cry'], 'bad': ['good'], 'always': ['bomb'], 'encourage': ['hope'], 'people': ['city'], 'hold': ['exercise'], 'love': ['marriage'], 'matter': ['consequence'], 'come': ['music'], 'going': ['action'], 'try': ['effort'], 'long': ['music'], 'distance': ['progress'], 'finish': ['sport'], 'school': ['child'], 'scary': ['scare'], 'thinking': ['creative']})
Beam: []
Greedy:i i i i i i i i remember going to see , on with my best friend . it is : d we still could once as strong there a 
Ref:i think that is good ! if you are meant to be together you will feel it and it will work out i think , if you just keep your conviction and stick with it . good luck with it !
----------------------------------------------------------------------
----------------------------------------------------------------------
Emotion:lonely
Context:['my boyfriend of five years and i broke up . i do not know what to do with my life .', 'i am so sorry to hear that . is there any chance you might be able to reconcile ? ? ?', 'i do not think so . he wants to join the military since his dad has passed away and i am not sure if that is the lifestyle i want .', 'oh that is too bad . ) : i do not want to overstep but i always like to encourage people to hold on to their love for each other no matter what trials come up .', "i think we 're going to try long distance while i finish up school ( 3 more years ) . but it is just scary thinking of it all .", 'i think that is good ! if you are meant to be together you will feel it and it will work out i think , if you just keep your conviction and stick with it . good luck with it !', "we have dogs and chameleons together , so it is like we 're already a little family haha"]
Concept:defaultdict(<class 'list'>, {'boyfriend': ['friend'], 'broke': ['money'], 'know': ['learn'], 'life': ['death'], 'sorry': ['sorrow'], 'chance': ['risk'], 'able': ['unable'], 'reconcile': ['reconciliation'], 'think': ['surprise', 'surprise', 'surprise', 'surprise'], 'join': ['company'], 'military': ['war'], 'dad': ['mom'], 'away': ['sport'], 'sure': ['belief'], 'lifestyle': ['life'], 'want': ['cry', 'cry'], 'bad': ['good'], 'always': ['bomb'], 'encourage': ['hope'], 'people': ['city'], 'hold': ['exercise'], 'love': ['marriage'], 'matter': ['consequence'], 'come': ['music'], 'going': ['action'], 'try': ['effort'], 'long': ['music'], 'distance': ['progress'], 'finish': ['sport'], 'school': ['child'], 'scary': ['scare'], 'thinking': ['creative'], 'good': ['bad', 'bad'], 'together': ['con', 'con'], 'feel': ['anger'], 'work': ['play'], 'keep': ['grow'], 'conviction': ['entertaining'], 'stick': ['stuck'], 'luck': ['lucky'], 'already': ['impatience'], 'little': ['child'], 'family': ['child'], 'haha': ['laughter']})
Beam: []
Greedy:i i i i i i i i remember going to see , on with my best friend . it is : d we still could once as strong there a 
Ref:aw , that is sweet ! i really am hoping y'all make it through this together . ( :
----------------------------------------------------------------------
----------------------------------------------------------------------
Emotion:disappointed
Context:['i recently found out the girl i love may not feel the same way . this makes me sad .']
Concept:defaultdict(<class 'list'>, {'recently': ['fresh'], 'found': ['cry'], 'girl': ['female'], 'love': ['marriage'], 'feel': ['anger'], 'way': ['running'], 'sad': ['sadness']})
Beam: []
Greedy:i i i i i i i i remember going to see , on with my best friend . it was : d we still catch once as strong there a 
Ref:so sad , you can never force someone to love you . you will find the right person for you .
----------------------------------------------------------------------
----------------------------------------------------------------------
Emotion:disappointed
Context:['i recently found out the girl i love may not feel the same way . this makes me sad .', 'so sad , you can never force someone to love you . you will find the right person for you .', 'i hope so . maybe one day , but i am not so sure .']
Concept:defaultdict(<class 'list'>, {'recently': ['fresh'], 'found': ['cry'], 'girl': ['female'], 'love': ['marriage', 'marriage'], 'feel': ['anger'], 'way': ['running'], 'sad': ['sadness', 'sadness'], 'never': ['undefeated'], 'force': ['forced'], 'someone': ['beneficial'], 'find': ['punch'], 'right': ['wrong'], 'person': ['courageous'], 'hope': ['encourage'], 'day': ['sky'], 'sure': ['belief']})
Beam: []
Greedy:i i i i i i i i remember going to see , on with my best friend . it is : d we still part those together quickly be a 
Ref:do not give up on love.it the best feeling ever to experience . wish you well .
----------------------------------------------------------------------
----------------------------------------------------------------------
Emotion:hopeful
Context:['i feel pretty hopeful towards this woman that i really enjoy . i am trying to date her .']
Concept:defaultdict(<class 'list'>, {'feel': ['anger'], 'pretty': ['diamond'], 'hopeful': ['hope'], 'towards': ['relation'], 'woman': ['wife'], 'really': ['fucking'], 'enjoy': ['joy'], 'trying': ['lying'], 'date': ['birthday']})
Beam: []
Greedy:i i i i i i i i remember going to see , on with my best friend . it was an be dangerous here without having together decision there a 
Ref:do you have a good chance with her . have you talked to her about it ?
----------------------------------------------------------------------
----------------------------------------------------------------------
Emotion:hopeful
Context:['i feel pretty hopeful towards this woman that i really enjoy . i am trying to date her .', 'do you have a good chance with her . have you talked to her about it ?', 'i think she has expressed interest in me in the past , but she recently moved , but she is not too far away . i might ask her on a date the next time i am around .']
Concept:defaultdict(<class 'list'>, {'feel': ['anger'], 'pretty': ['diamond'], 'hopeful': ['hope'], 'towards': ['relation'], 'woman': ['wife'], 'really': ['fucking'], 'enjoy': ['joy'], 'trying': ['lying'], 'date': ['birthday', 'birthday'], 'good': ['bad'], 'chance': ['risk'], 'think': ['surprise'], 'interest': ['interesting'], 'past': ['future'], 'recently': ['fresh'], 'away': ['sport'], 'ask': ['interrogate'], 'next': ['new'], 'time': ['music'], 'around': ['alive']})
Beam: []
Greedy:i i i i i i i i remember going to see , on with my best friend . it is : d we still catch who care others there a 
Ref:that will be better . talk to her before you lose her
----------------------------------------------------------------------
----------------------------------------------------------------------
Emotion:surprised
Context:['i am very lucky , my friends are so great . what is the best birthday you have had ?']
Concept:defaultdict(<class 'list'>, {'lucky': ['luck'], 'great': ['greatly'], 'best': ['superman'], 'birthday': ['gift']})
Beam: []
Greedy:i i i i i i i i remember going to see , on with my best friend . it was : d we still part those together others there a 
Ref:probably one where i got a limo with all my friends and went to this restaurant , it was great . what about yours , what makes your friends so great too ?
----------------------------------------------------------------------
----------------------------------------------------------------------
Emotion:surprised
Context:['i am very lucky , my friends are so great . what is the best birthday you have had ?', 'probably one where i got a limo with all my friends and went to this restaurant , it was great . what about yours , what makes your friends so great too ?', 'wow , i am impressed ! my friends just show me love and buy me tequila aha !']
Concept:defaultdict(<class 'list'>, {'lucky': ['luck'], 'great': ['greatly', 'greatly', 'greatly'], 'best': ['superman'], 'birthday': ['gift'], 'got': ['tumor'], 'limo': ['fame'], 'went': ['journey'], 'wow': ['derogatory'], 'impressed': ['learn'], 'show': ['entertainment'], 'love': ['marriage'], 'buy': ['rich'], 'tequila': ['alcoholic'], 'aha': ['contempt']})
loss:1.0797 ppl:2.9:   4%|▍         | 231/5255 [03:26<1:11:00,  1.18it/s]
loss:1.0797 ppl:2.9:   4%|▍         | 232/5255 [03:26<1:09:02,  1.21it/s]
loss:1.1068 ppl:3.0:   4%|▍         | 232/5255 [03:27<1:09:02,  1.21it/s]
loss:1.1068 ppl:3.0:   4%|▍         | 233/5255 [03:27<1:06:19,  1.26it/s]
loss:1.1105 ppl:3.0:   4%|▍         | 233/5255 [03:28<1:06:19,  1.26it/s]
loss:1.1105 ppl:3.0:   4%|▍         | 234/5255 [03:28<1:11:40,  1.17it/s]
loss:1.1069 ppl:3.0:   4%|▍         | 234/5255 [03:29<1:11:40,  1.17it/s]
loss:1.1069 ppl:3.0:   4%|▍         | 235/5255 [03:29<1:12:51,  1.15it/s]
loss:1.1029 ppl:3.0:   4%|▍         | 235/5255 [03:30<1:12:51,  1.15it/s]
loss:1.1029 ppl:3.0:   4%|▍         | 236/5255 [03:30<1:17:04,  1.09it/s]
loss:1.1038 ppl:3.0:   4%|▍         | 236/5255 [03:31<1:17:04,  1.09it/s]
loss:1.1038 ppl:3.0:   5%|▍         | 237/5255 [03:31<1:17:43,  1.08it/s]
loss:1.1047 ppl:3.0:   5%|▍         | 237/5255 [03:32<1:17:43,  1.08it/s]
loss:1.1047 ppl:3.0:   5%|▍         | 238/5255 [03:32<1:14:02,  1.13it/s]
loss:1.1034 ppl:3.0:   5%|▍         | 238/5255 [03:33<1:14:02,  1.13it/s]
loss:1.1034 ppl:3.0:   5%|▍         | 239/5255 [03:33<1:16:04,  1.10it/s]
loss:1.1052 ppl:3.0:   5%|▍         | 239/5255 [03:34<1:16:04,  1.10it/s]
loss:1.1052 ppl:3.0:   5%|▍         | 240/5255 [03:34<1:20:01,  1.04it/s]
loss:1.1039 ppl:3.0:   5%|▍         | 240/5255 [03:35<1:20:01,  1.04it/s]
loss:1.1039 ppl:3.0:   5%|▍         | 241/5255 [03:35<1:19:11,  1.06it/s]
loss:1.1086 ppl:3.0:   5%|▍         | 241/5255 [03:36<1:19:11,  1.06it/s]
loss:1.1086 ppl:3.0:   5%|▍         | 242/5255 [03:36<1:23:27,  1.00it/s]
Beam: []
Greedy:i i i i i i i i remember going to see , on with my best friend . it was : d we still part those together others there a 
Ref:i wish my friends bought me alcohol , that would make for a hell of a night !
----------------------------------------------------------------------
----------------------------------------------------------------------
Emotion:annoyed
Context:['5']
Concept:defaultdict(<class 'list'>, {})
Beam: []
Greedy:lol lol lol lol lol lol lol lol come die lol if i cant . lol ... yeah i cant gon na see ... many lot we yes might see lol 
Ref:hi are you there ?
----------------------------------------------------------------------
----------------------------------------------------------------------
Emotion:annoyed
Context:['5', 'hi are you there ?', 'i recently had an argument with my sister . it made us both very annoyed .']
Concept:defaultdict(<class 'list'>, {'hi': ['friendly'], 'recently': ['fresh'], 'argument': ['violence'], 'sister': ['construction'], 'made': ['massacre'], 'annoyed': ['annoy']})
Beam: []
Greedy:i i i i i i i i imagine going to see the park for my best friend . it was an be dangerous here without having together decision there a 
Ref:that must be hard i always wished i had a sister though i have a brother
----------------------------------------------------------------------
----------------------------------------------------------------------
Emotion:afraid
Context:['i recently had a scary experience . i heard gunshots on my street .']
Concept:defaultdict(<class 'list'>, {'recently': ['fresh'], 'scary': ['scare'], 'experience': ['appalling'], 'heard': ['singing'], 'street': ['sport']})
Beam: []
Greedy:i i i i i i i i remember going to see , on with my best friend . it was an be hard enough any alone as prepared but a 
Ref:oh my ! you must have been terrified ! did everything turn out ok ?
----------------------------------------------------------------------
----------------------------------------------------------------------
Emotion:afraid
Context:['i recently had a scary experience . i heard gunshots on my street .', 'oh my ! you must have been terrified ! did everything turn out ok ?', 'everything turned out fine . i think somebody in the nearby neighborhoods may have been hurt , though .']
Concept:defaultdict(<class 'list'>, {'recently': ['fresh'], 'scary': ['scare'], 'experience': ['appalling'], 'heard': ['singing'], 'street': ['sport'], 'terrified': ['terrify'], 'everything': ['energy', 'energy'], 'turn': ['soccer'], 'ok': ['emotional'], 'fine': ['music'], 'think': ['surprise'], 'somebody': ['shot'], 'hurt': ['falling']})
Beam: []
Greedy:i i i i i i i i imagine going to see , on with my best friend . it was an be dangerous here without those together scary there a 
Ref:that is not good at all . that is a very scary situation .
----------------------------------------------------------------------
----------------------------------------------------------------------
Emotion:content
Context:["do you know the feeling of drinking a mug of hot cocoa with marshmallows on a cold winter 's night ?"]
Concept:defaultdict(<class 'list'>, {'know': ['learn'], 'feeling': ['emotion'], 'drinking': ['celebrating'], 'mug': ['vulgar'], 'hot': ['entertain'], 'cold': ['shiver'], 'winter': ['christmas'], 'night': ['nightclub']})
Beam: []
Greedy:i i i i i i i i remember going to see , on with my best friend . it was : d we still catch who care others there a 
Ref:i have not tried yet , but i feel like it would be enjoying and full of delight
----------------------------------------------------------------------
----------------------------------------------------------------------
Emotion:content
Context:["do you know the feeling of drinking a mug of hot cocoa with marshmallows on a cold winter 's night ?", 'i have not tried yet , but i feel like it would be enjoying and full of delight', 'next time you get a cold front in your area you should try it . it is extremely relaxing and sleep-inducing haha']
Concept:defaultdict(<class 'list'>, {'know': ['learn'], 'feeling': ['emotion'], 'drinking': ['celebrating'], 'mug': ['vulgar'], 'hot': ['entertain'], 'cold': ['shiver', 'shiver'], 'winter': ['christmas'], 'night': ['nightclub'], 'tried': ['accomplish'], 'yet': ['child'], 'feel': ['anger'], 'enjoying': ['enjoy'], 'full': ['dreadful'], 'delight': ['delighted'], 'next': ['new'], 'time': ['music'], 'get': ['greed'], 'front': ['confront'], 'area': ['soccer'], 'try': ['effort'], 'extremely': ['abandoned'], 'relaxing': ['nerve'], 'haha': ['laughter']})
Beam: []
Greedy:i i i i i i i i remember going to see , on with my best friend . it is : d we still catch every together quickly there a 
Ref:i live in a place where it only snows once in 10 years . so , i think i am passing on that
----------------------------------------------------------------------
----------------------------------------------------------------------
Emotion:grateful
Context:['i love my mom . she does her best to provide for me , even to this day .']
Concept:defaultdict(<class 'list'>, {'love': ['marriage'], 'mom': ['pretty'], 'best': ['superman'], 'provide': ['advantage'], 'even': ['strike'], 'day': ['sky']})
Beam: []
Greedy:i i i i i i i i remember going to see , on with my best friend . it was : d we still catch who care others there a 
Ref:you are so lucky . mums are the best . what do you do for her ?
----------------------------------------------------------------------
----------------------------------------------------------------------
Emotion:grateful
Context:['i love my mom . she does her best to provide for me , even to this day .', 'you are so lucky . mums are the best . what do you do for her ?', 'i tell her i love her and also send her gifts from time to time . she does not live too close to me but i try .']
Concept:defaultdict(<class 'list'>, {'love': ['marriage', 'marriage'], 'mom': ['pretty'], 'best': ['superman', 'superman'], 'provide': ['advantage'], 'even': ['strike'], 'day': ['sky'], 'lucky': ['luck'], 'tell': ['demon'], 'send': ['exile'], 'time': ['music', 'music'], 'live': ['die'], 'close': ['music'], 'try': ['effort']})
Beam: []
Greedy:i i i i i i i i remember going to see , on with my best friend . it is : d we still catch once as strong there a 
Ref:you should spend time with her whilst you can . my mum died and i wish i had been with her more .
----------------------------------------------------------------------
----------------------------------------------------------------------
Emotion:disappointed
Context:['you know , that is tough , but it happens to the best of us . what went wrong ?']
Concept:defaultdict(<class 'list'>, {'know': ['learn'], 'tough': ['edgy'], 'best': ['superman'], 'went': ['journey'], 'wrong': ['wrongly']})
Beam: []
Greedy:i i i i i i i i imagine going to see the park for my best friend . it was an be dangerous here without having together decision there a 
Ref:nothing went wrong , we just have different lives in different places . i go visit every now and then .
----------------------------------------------------------------------
----------------------------------------------------------------------
Emotion:disappointed
Context:['you know , that is tough , but it happens to the best of us . what went wrong ?', 'nothing went wrong , we just have different lives in different places . i go visit every now and then .', 'but you failed the exam ? did you revise ?']
Concept:defaultdict(<class 'list'>, {'know': ['learn'], 'tough': ['edgy'], 'best': ['superman'], 'went': ['journey', 'journey'], 'wrong': ['wrongly', 'wrongly'], 'nothing': ['defeat'], 'different': ['racism', 'racism'], 'go': ['game'], 'visit': ['surgery'], 'failed': ['fail'], 'exam': ['stressful']})
Beam: []
Greedy:i i i i i i i i remember going to see , on with my best friend . it was an time we ever try once as prepared but a 
Ref:i did not revise . sometimes exams are failed and things are not corrected .
----------------------------------------------------------------------
----------------------------------------------------------------------
Emotion:trusting
Context:["my mom helped me buy a car . she 's the best ."]
Concept:defaultdict(<class 'list'>, {'mom': ['pretty'], 'helped': ['thank'], 'buy': ['rich'], 'car': ['crash'], 'best': ['superman']})
loss:1.1059 ppl:3.0:   5%|▍         | 242/5255 [03:36<1:23:27,  1.00it/s]
loss:1.1059 ppl:3.0:   5%|▍         | 243/5255 [03:36<1:16:04,  1.10it/s]
loss:1.1032 ppl:3.0:   5%|▍         | 243/5255 [03:37<1:16:04,  1.10it/s]
loss:1.1032 ppl:3.0:   5%|▍         | 244/5255 [03:37<1:16:10,  1.10it/s]
loss:1.1014 ppl:3.0:   5%|▍         | 244/5255 [03:38<1:16:10,  1.10it/s]
loss:1.1014 ppl:3.0:   5%|▍         | 245/5255 [03:38<1:10:10,  1.19it/s]
loss:1.0998 ppl:3.0:   5%|▍         | 245/5255 [03:39<1:10:10,  1.19it/s]
loss:1.0998 ppl:3.0:   5%|▍         | 246/5255 [03:39<1:13:28,  1.14it/s]
loss:1.1054 ppl:3.0:   5%|▍         | 246/5255 [03:40<1:13:28,  1.14it/s]
loss:1.1054 ppl:3.0:   5%|▍         | 247/5255 [03:40<1:12:27,  1.15it/s]
loss:1.1088 ppl:3.0:   5%|▍         | 247/5255 [03:41<1:12:27,  1.15it/s]
loss:1.1088 ppl:3.0:   5%|▍         | 248/5255 [03:41<1:10:06,  1.19it/s]
loss:1.1087 ppl:3.0:   5%|▍         | 248/5255 [03:41<1:10:06,  1.19it/s]
loss:1.1087 ppl:3.0:   5%|▍         | 249/5255 [03:41<1:11:10,  1.17it/s]
loss:1.1098 ppl:3.0:   5%|▍         | 249/5255 [03:42<1:11:10,  1.17it/s]
loss:1.1098 ppl:3.0:   5%|▍         | 250/5255 [03:42<1:10:34,  1.18it/s]
loss:1.1067 ppl:3.0:   5%|▍         | 250/5255 [03:43<1:10:34,  1.18it/s]
loss:1.1067 ppl:3.0:   5%|▍         | 251/5255 [03:43<1:19:04,  1.05it/s]
loss:1.1081 ppl:3.0:   5%|▍         | 251/5255 [03:44<1:19:04,  1.05it/s]
loss:1.1081 ppl:3.0:   5%|▍         | 252/5255 [03:44<1:17:15,  1.08it/s]
Beam: []
Greedy:i i i i i i i i remember going to see the park for my best friend . it was : d we still catch who care others there a 
Ref:that is great that you have an awesome mom !
----------------------------------------------------------------------
----------------------------------------------------------------------
Emotion:trusting
Context:["my mom helped me buy a car . she 's the best .", 'that is great that you have an awesome mom !', "she 's amazing . do you love your mom ?"]
Concept:defaultdict(<class 'list'>, {'mom': ['pretty', 'pretty', 'pretty'], 'helped': ['thank'], 'buy': ['rich'], 'car': ['crash'], 'best': ['superman'], 'great': ['greatly'], 'awesome': ['child'], 'amazing': ['amaze'], 'love': ['marriage']})
Beam: []
Greedy:i i i i i i i i imagine going to see the park for my best friend . it was : d we still part those together others there a 
Ref:yes i do love my mom very much .
----------------------------------------------------------------------
----------------------------------------------------------------------
Emotion:sad
Context:['i think that the girl of my dreams likes somebody else . i feel very sad about it .']
Concept:defaultdict(<class 'list'>, {'think': ['surprise'], 'girl': ['female'], 'somebody': ['shot'], 'feel': ['anger'], 'sad': ['sadness']})
Beam: []
Greedy:i i i i i i i i imagine going to see , on with my best friend . it was an be hard here without having together decision there a 
Ref:ooh , am so sorry about that . have you tried to talk to her ?
----------------------------------------------------------------------
----------------------------------------------------------------------
Emotion:sad
Context:['i think that the girl of my dreams likes somebody else . i feel very sad about it .', 'ooh , am so sorry about that . have you tried to talk to her ?', 'it is tough because she has been out of the country for a month , so i will likely discuss it when she returns .']
Concept:defaultdict(<class 'list'>, {'think': ['surprise'], 'girl': ['female'], 'somebody': ['shot'], 'feel': ['anger'], 'sad': ['sadness'], 'ooh': ['affection'], 'sorry': ['sorrow'], 'tried': ['accomplish'], 'talk': ['friend'], 'tough': ['edgy'], 'country': ['city'], 'month': ['mom'], 'likely': ['attractive']})
Beam: []
Greedy:i i i i i i i i remember going to see , on with my best friend . it is : d we still part those together decision there a 
Ref:that will help you know her stand on your relationship
----------------------------------------------------------------------
----------------------------------------------------------------------
Emotion:lonely
Context:['that sounds tough . what do you do/']
Concept:defaultdict(<class 'list'>, {'tough': ['edgy']})
Beam: []
Greedy:i i i i i i i i remember going to see the park for my best friend . it was an be hard here without having together effort there a 
Ref:well i am a mover so i have to bring heavy furniture up and down stairs .
----------------------------------------------------------------------
----------------------------------------------------------------------
Emotion:lonely
Context:['that sounds tough . what do you do/', 'well i am a mover so i have to bring heavy furniture up and down stairs .', 'that sounds like hard work . i hope you are paid well .']
Concept:defaultdict(<class 'list'>, {'tough': ['edgy'], 'well': ['ill', 'ill'], 'mover': ['company'], 'bring': ['attract'], 'heavy': ['music'], 'furniture': ['chase'], 'like': ['entertaining'], 'hard': ['living'], 'work': ['play'], 'hope': ['encourage'], 'paid': ['kiss']})
Beam: []
Greedy:i i i i i i i i remember going to see , on with my best friend . it was : d we still catch once as prepared but a 
Ref:it pays decent and feeds the kids so i can not complain .
----------------------------------------------------------------------
----------------------------------------------------------------------
Emotion:hopeful
Context:['i have only a few more semesters in college . i feel very hopeful about my chances of finishing .']
Concept:defaultdict(<class 'list'>, {'college': ['learn'], 'feel': ['anger'], 'hopeful': ['hope'], 'finishing': ['soccer']})
Beam: []
Greedy:i i i i i i i i remember going to see , on with my best friend . it was an be hard to cause anyone together quickly be a 
Ref:that is awesome . what are you majoring in ?
----------------------------------------------------------------------
----------------------------------------------------------------------
Emotion:hopeful
Context:['i have only a few more semesters in college . i feel very hopeful about my chances of finishing .', 'that is awesome . what are you majoring in ?', "environmental engineering ! i enjoy it , but i would n't say it is my passion in life ."]
Concept:defaultdict(<class 'list'>, {'college': ['learn'], 'feel': ['anger'], 'hopeful': ['hope'], 'finishing': ['soccer'], 'awesome': ['child'], 'engineering': ['boost'], 'enjoy': ['joy'], 'say': ['opportunity'], 'passion': ['infatuation'], 'life': ['death']})
Beam: []
Greedy:i i i i i i i i imagine going to see , on with my best friend . it is : d we still catch once as prepared but a 
Ref:sometimes it is good to have something you enjoy make money so you can pursue your passion without worrying about it .
----------------------------------------------------------------------
----------------------------------------------------------------------
Emotion:afraid
Context:["i watch so many scary movies that i have n't been able to sleep alone in years due to fear ."]
Concept:defaultdict(<class 'list'>, {'watch': ['hunter'], 'many': ['crowd'], 'scary': ['scare'], 'able': ['unable'], 'sleep': ['comfortable'], 'alone': ['independent'], 'due': ['claim'], 'fear': ['confuse']})
Beam: []
Greedy:i i i i i i i i remember going to see , on with my best friend . it was an be dangerous here without having together others there a 
Ref:that is such a bummer . why did you keep watching them ?
----------------------------------------------------------------------
----------------------------------------------------------------------
Emotion:afraid
Context:["i watch so many scary movies that i have n't been able to sleep alone in years due to fear .", 'that is such a bummer . why did you keep watching them ?', 'i honestly do not know . i have always been fascinated with them since being a little girl and that fascination has never gone away .']
Concept:defaultdict(<class 'list'>, {'watch': ['hunter'], 'many': ['crowd'], 'scary': ['scare'], 'able': ['unable'], 'sleep': ['comfortable'], 'alone': ['independent'], 'due': ['claim'], 'fear': ['confuse'], 'bummer': ['annoyance'], 'keep': ['grow'], 'watching': ['entertaining'], 'honestly': ['honest'], 'know': ['learn'], 'always': ['bomb'], 'fascinated': ['fascinating'], 'little': ['child'], 'girl': ['female'], 'fascination': ['attraction'], 'never': ['undefeated'], 'gone': ['dead'], 'away': ['sport']})
Beam: []
Greedy:i i i i i i i i remember going to see , on with my best friend . it was an be dangerous here without those together others there a 
Ref:i understand being fascinated by them they can be very intriguing . maybe you should stop watching as many though .
----------------------------------------------------------------------
----------------------------------------------------------------------
Emotion:afraid
Context:["i watch so many scary movies that i have n't been able to sleep alone in years due to fear .", 'that is such a bummer . why did you keep watching them ?', 'i honestly do not know . i have always been fascinated with them since being a little girl and that fascination has never gone away .', 'i understand being fascinated by them they can be very intriguing . maybe you should stop watching as many though .', 'i have been telling myself that for years , i just have no self control . what are your favorite kinds of movies ?']
Concept:defaultdict(<class 'list'>, {'watch': ['hunter'], 'many': ['crowd', 'crowd'], 'scary': ['scare'], 'able': ['unable'], 'sleep': ['comfortable'], 'alone': ['independent'], 'due': ['claim'], 'fear': ['confuse'], 'bummer': ['annoyance'], 'keep': ['grow'], 'watching': ['entertaining', 'entertaining'], 'honestly': ['honest'], 'know': ['learn'], 'always': ['bomb'], 'fascinated': ['fascinating', 'fascinating'], 'little': ['child'], 'girl': ['female'], 'fascination': ['attraction'], 'never': ['undefeated'], 'gone': ['dead'], 'away': ['sport'], 'understand': ['humorous'], 'intriguing': ['intrigue'], 'stop': ['challenge'], 'telling': ['warning'], 'self': ['independent'], 'control': ['sport'], 'favorite': ['favorable']})
loss:1.1072 ppl:3.0:   5%|▍         | 252/5255 [03:45<1:17:15,  1.08it/s]
loss:1.1072 ppl:3.0:   5%|▍         | 253/5255 [03:45<1:15:06,  1.11it/s]
loss:1.1121 ppl:3.0:   5%|▍         | 253/5255 [03:46<1:15:06,  1.11it/s]
loss:1.1121 ppl:3.0:   5%|▍         | 254/5255 [03:46<1:14:50,  1.11it/s]
loss:1.1172 ppl:3.1:   5%|▍         | 254/5255 [03:47<1:14:50,  1.11it/s]
loss:1.1172 ppl:3.1:   5%|▍         | 255/5255 [03:47<1:12:56,  1.14it/s]
loss:1.1235 ppl:3.1:   5%|▍         | 255/5255 [03:48<1:12:56,  1.14it/s]
loss:1.1235 ppl:3.1:   5%|▍         | 256/5255 [03:48<1:09:03,  1.21it/s]
loss:1.1230 ppl:3.1:   5%|▍         | 256/5255 [03:48<1:09:03,  1.21it/s]
loss:1.1230 ppl:3.1:   5%|▍         | 257/5255 [03:48<1:04:14,  1.30it/s]
loss:1.1234 ppl:3.1:   5%|▍         | 257/5255 [03:49<1:04:14,  1.30it/s]
loss:1.1234 ppl:3.1:   5%|▍         | 258/5255 [03:49<1:05:24,  1.27it/s]
loss:1.1201 ppl:3.1:   5%|▍         | 258/5255 [03:50<1:05:24,  1.27it/s]
loss:1.1201 ppl:3.1:   5%|▍         | 259/5255 [03:50<1:05:59,  1.26it/s]
loss:1.1192 ppl:3.1:   5%|▍         | 259/5255 [03:51<1:05:59,  1.26it/s]
loss:1.1192 ppl:3.1:   5%|▍         | 260/5255 [03:51<1:06:09,  1.26it/s]
loss:1.1198 ppl:3.1:   5%|▍         | 260/5255 [03:52<1:06:09,  1.26it/s]
loss:1.1198 ppl:3.1:   5%|▍         | 261/5255 [03:52<1:09:28,  1.20it/s]
Beam: []
Greedy:i i i i i i i i remember going to see , on with my best friend . it was an be dangerous here without those as although there a 
Ref:i like scary movies as well so i know how addicting they can be .
----------------------------------------------------------------------
----------------------------------------------------------------------
Emotion:afraid
Context:["i watch so many scary movies that i have n't been able to sleep alone in years due to fear .", 'that is such a bummer . why did you keep watching them ?', 'i honestly do not know . i have always been fascinated with them since being a little girl and that fascination has never gone away .', 'i understand being fascinated by them they can be very intriguing . maybe you should stop watching as many though .', 'i have been telling myself that for years , i just have no self control . what are your favorite kinds of movies ?', 'i like scary movies as well so i know how addicting they can be .', 'what is your favorite scary movie at the moment ?']
Concept:defaultdict(<class 'list'>, {'watch': ['hunter'], 'many': ['crowd', 'crowd'], 'scary': ['scare', 'scare', 'scare'], 'able': ['unable'], 'sleep': ['comfortable'], 'alone': ['independent'], 'due': ['claim'], 'fear': ['confuse'], 'bummer': ['annoyance'], 'keep': ['grow'], 'watching': ['entertaining', 'entertaining'], 'honestly': ['honest'], 'know': ['learn', 'learn'], 'always': ['bomb'], 'fascinated': ['fascinating', 'fascinating'], 'little': ['child'], 'girl': ['female'], 'fascination': ['attraction'], 'never': ['undefeated'], 'gone': ['dead'], 'away': ['sport'], 'understand': ['humorous'], 'intriguing': ['intrigue'], 'stop': ['challenge'], 'telling': ['warning'], 'self': ['independent'], 'control': ['sport'], 'favorite': ['favorable', 'favorable'], 'like': ['entertaining'], 'well': ['ill'], 'addicting': ['addict'], 'movie': ['entertainment'], 'moment': ['blast']})
Beam: []
Greedy:i i i i i i i i remember going to see , on with my best friend . it was an be dangerous here without those as although there a 
Ref:it is actually scream .
----------------------------------------------------------------------
----------------------------------------------------------------------
Emotion:disgusted
Context:['donald trump is now the president . it makes me feel bad about life .']
Concept:defaultdict(<class 'list'>, {'trump': ['vulgar'], 'president': ['leader'], 'feel': ['anger'], 'bad': ['good'], 'life': ['death']})
Beam: []
Greedy:i i i i i i i i imagine going to see , on with my best friend . it is : d we still catch once as prepared but a 
Ref:oh yeah , donald trump is such a charlatan . he has some really shady history too . i am actually a christian and a conservative but i am appalled that everyone on the right have fallen for this guy . he 's so against what the real conservative values are supposed to be .
----------------------------------------------------------------------
----------------------------------------------------------------------
Emotion:disgusted
Context:['donald trump is now the president . it makes me feel bad about life .', "oh yeah , donald trump is such a charlatan . he has some really shady history too . i am actually a christian and a conservative but i am appalled that everyone on the right have fallen for this guy . he 's so against what the real conservative values are supposed to be .", 'i agree . i am glad real conservatives are in opposition to him , too .']
Concept:defaultdict(<class 'list'>, {'trump': ['vulgar', 'vulgar'], 'president': ['leader'], 'feel': ['anger'], 'bad': ['good'], 'life': ['death'], 'yeah': ['celebration'], 'really': ['fucking'], 'shady': ['cruel'], 'history': ['important'], 'actually': ['positively'], 'christian': ['disobey'], 'conservative': ['pessimistic', 'pessimistic'], 'appalled': ['horrified'], 'everyone': ['learn'], 'right': ['wrong'], 'fallen': ['fall'], 'guy': ['fright'], 'real': ['fake', 'fake'], 'supposed': ['true'], 'agree': ['disagree'], 'glad': ['cheerful'], 'opposition': ['party']})
Beam: []
Greedy:i i i i i i i i remember going to see , on with my best friend . it was : d we still could who care others there to 
Ref:yeah , i am sad about the whole left vs. right thing in general . ultimately we should all be uniting against the corrupt people that are running amok in the government .
----------------------------------------------------------------------
----------------------------------------------------------------------
Emotion:excited
Context:["i am now going to be a master 's student . i will got to he university of florida"]
Concept:defaultdict(<class 'list'>, {'going': ['action'], 'master': ['slave'], 'student': ['learn'], 'got': ['tumor'], 'university': ['great'], 'florida': ['beach']})
Beam: []
Greedy:i i i i i i i i remember going to see , on with my best friend . it was an be dangerous here without having together effort there a 
Ref:awwww . congratulations . what is your major
----------------------------------------------------------------------
----------------------------------------------------------------------
Emotion:excited
Context:["i am now going to be a master 's student . i will got to he university of florida", 'awwww . congratulations . what is your major', 'environmental engineering is my major . i enjoy it .']
Concept:defaultdict(<class 'list'>, {'going': ['action'], 'master': ['slave'], 'student': ['learn'], 'got': ['tumor'], 'university': ['great'], 'florida': ['beach'], 'major': ['music', 'music'], 'engineering': ['boost'], 'enjoy': ['joy']})
Beam: []
Greedy:i i i i i i i i imagine going to see , on with my best friend . it was an be dangerous here without having together decision there a 
Ref:lovely . thats really great . wishing you all the best
----------------------------------------------------------------------
----------------------------------------------------------------------
Emotion:faithful
Context:['i have been feeling very faithful these days . my lover treats me so well .']
Concept:defaultdict(<class 'list'>, {'feeling': ['emotion'], 'faithful': ['unfaithful'], 'lover': ['argue'], 'well': ['ill']})
Beam: []
Greedy:i i i i i i i i remember going to see the park for my best friend . it was : d we still catch who care others there a 
Ref:that is interesting , how does he buy you stuff or is he just really nice ?
----------------------------------------------------------------------
----------------------------------------------------------------------
Emotion:faithful
Context:['i have been feeling very faithful these days . my lover treats me so well .', 'that is interesting , how does he buy you stuff or is he just really nice ?', 'he is really nice and provides for me well . he is also very sweet and very respectful .']
Concept:defaultdict(<class 'list'>, {'feeling': ['emotion'], 'faithful': ['unfaithful'], 'lover': ['argue'], 'well': ['ill', 'ill'], 'interesting': ['interest'], 'buy': ['rich'], 'stuff': ['vulgar'], 'really': ['fucking', 'fucking'], 'nice': ['family', 'family'], 'sweet': ['sweetheart'], 'respectful': ['respect']})
Beam: []
Greedy:i i i i i i i i remember going to see , on with my best friend . it is : d we still part those together others there a 
Ref:i am happy for you wish i could find a nice lover like that .
----------------------------------------------------------------------
----------------------------------------------------------------------
Emotion:sentimental
Context:['do you like to go through old family pictures ?']
Concept:defaultdict(<class 'list'>, {'like': ['entertaining'], 'go': ['game'], 'old': ['new'], 'family': ['child']})
Beam: []
Greedy:i i i i i i i i remember going to see the park for my best friend . it was : d we still catch who care others there a 
Ref:yes , i think they offer a great bridge to the past . do you ?
----------------------------------------------------------------------
----------------------------------------------------------------------
Emotion:sentimental
Context:['do you like to go through old family pictures ?', 'yes , i think they offer a great bridge to the past . do you ?', 'absolutely . i love to hear my mámá tell me stories from her childhood trapping nutria and trawling with her family .']
loss:1.1173 ppl:3.1:   5%|▍         | 261/5255 [03:53<1:09:28,  1.20it/s]
loss:1.1173 ppl:3.1:   5%|▍         | 262/5255 [03:53<1:15:45,  1.10it/s]
loss:1.1156 ppl:3.1:   5%|▍         | 262/5255 [03:54<1:15:45,  1.10it/s]
loss:1.1156 ppl:3.1:   5%|▌         | 263/5255 [03:54<1:13:33,  1.13it/s]
loss:1.1138 ppl:3.0:   5%|▌         | 263/5255 [03:54<1:13:33,  1.13it/s]
loss:1.1138 ppl:3.0:   5%|▌         | 264/5255 [03:54<1:08:10,  1.22it/s]
loss:1.1280 ppl:3.1:   5%|▌         | 264/5255 [03:55<1:08:10,  1.22it/s]
loss:1.1280 ppl:3.1:   5%|▌         | 265/5255 [03:55<1:10:34,  1.18it/s]
loss:1.1277 ppl:3.1:   5%|▌         | 265/5255 [03:56<1:10:34,  1.18it/s]
loss:1.1277 ppl:3.1:   5%|▌         | 266/5255 [03:56<1:10:29,  1.18it/s]
loss:1.1244 ppl:3.1:   5%|▌         | 266/5255 [03:57<1:10:29,  1.18it/s]
loss:1.1244 ppl:3.1:   5%|▌         | 267/5255 [03:57<1:11:55,  1.16it/s]
loss:1.1230 ppl:3.1:   5%|▌         | 267/5255 [03:58<1:11:55,  1.16it/s]
loss:1.1230 ppl:3.1:   5%|▌         | 268/5255 [03:58<1:16:01,  1.09it/s]
loss:1.1209 ppl:3.1:   5%|▌         | 268/5255 [03:59<1:16:01,  1.09it/s]
loss:1.1209 ppl:3.1:   5%|▌         | 269/5255 [03:59<1:14:26,  1.12it/s]
loss:1.1192 ppl:3.1:   5%|▌         | 269/5255 [03:59<1:14:26,  1.12it/s]
loss:1.1192 ppl:3.1:   5%|▌         | 270/5255 [03:59<1:05:06,  1.28it/s]
loss:1.1167 ppl:3.1:   5%|▌         | 270/5255 [04:00<1:05:06,  1.28it/s]
loss:1.1167 ppl:3.1:   5%|▌         | 271/5255 [04:00<1:05:55,  1.26it/s]
loss:1.1160 ppl:3.1:   5%|▌         | 271/5255 [04:01<1:05:55,  1.26it/s]
loss:1.1160 ppl:3.1:   5%|▌         | 272/5255 [04:01<1:07:57,  1.22it/s]
Concept:defaultdict(<class 'list'>, {'like': ['entertaining'], 'go': ['game'], 'old': ['new'], 'family': ['child', 'child'], 'think': ['surprise'], 'offer': ['reward'], 'great': ['greatly'], 'bridge': ['music'], 'past': ['future'], 'absolutely': ['positively'], 'love': ['marriage'], 'tell': ['demon'], 'childhood': ['child'], 'trapping': ['trap']})
Beam: []
Greedy:i i i i i i i i remember going to see , on with my best friend . it was an be dangerous here without having together others there a 
Ref:that is great . it sounds like a very good situation to be in .
----------------------------------------------------------------------
----------------------------------------------------------------------
Emotion:jealous
Context:['i recently found out that the woman of my dreams like another . i am incredibly jealous of him .']
Concept:defaultdict(<class 'list'>, {'recently': ['fresh'], 'found': ['cry'], 'woman': ['wife'], 'incredibly': ['incredible'], 'jealous': ['jealousy']})
Beam: []
Greedy:i i i i i i i i remember going to see the park for my best friend . it was : d we still catch who care others there a 
Ref:: ( i am very sorry . have you tried telling her how you feel ? that could affect her decision .
----------------------------------------------------------------------
----------------------------------------------------------------------
Emotion:jealous
Context:['i recently found out that the woman of my dreams like another . i am incredibly jealous of him .', ': ( i am very sorry . have you tried telling her how you feel ? that could affect her decision .', 'i have not told her as much as i need to . i am trying to build the courage .']
Concept:defaultdict(<class 'list'>, {'recently': ['fresh'], 'found': ['cry'], 'woman': ['wife'], 'incredibly': ['incredible'], 'jealous': ['jealousy'], 'sorry': ['sorrow'], 'tried': ['accomplish'], 'telling': ['warning'], 'feel': ['anger'], 'affect': ['affection'], 'decision': ['consequence'], 'much': ['fortune'], 'need': ['buy'], 'trying': ['lying'], 'build': ['develop'], 'courage': ['contagious']})
Beam: []
Greedy:i i i i i i i i remember going to see , on with my best friend . it is : d we still part those together decision there a 
Ref:i know it is hard to build the confidence needed to do something like that , but you do not want to keep them to yourself . if you really think she is the woman of your dreams then you have to try
----------------------------------------------------------------------
----------------------------------------------------------------------
Emotion:sentimental
Context:['how long ?']
Concept:defaultdict(<class 'list'>, {'long': ['music']})
Beam: []
Greedy:ya . ya . ya . ya . seems how a hard to a is my yes .... a it is that is hard though ever ever find might get a 
Ref:i am not quite following . anything you want to tell me about ?
----------------------------------------------------------------------
----------------------------------------------------------------------
Emotion:sentimental
Context:['how long ?', 'i am not quite following . anything you want to tell me about ?', 'about what exactly ?']
Concept:defaultdict(<class 'list'>, {'long': ['music'], 'quite': ['pretty'], 'following': ['travel'], 'anything': ['surprise'], 'want': ['cry'], 'tell': ['demon'], 'exactly': ['jump']})
Beam: []
Greedy:i i i i i i i i remember going to see , on with my best friend . it was an be dangerous here without having together decision there a 
Ref:well did you have any story or anything that you had in mind that you wanted to tell me ? i told you a story of mine before so you owe me haha .
----------------------------------------------------------------------
----------------------------------------------------------------------
Emotion:trusting
Context:['my mother recently went to the bank for me . i love her so much .']
Concept:defaultdict(<class 'list'>, {'mother': ['daughter'], 'recently': ['fresh'], 'went': ['journey'], 'bank': ['city'], 'love': ['marriage'], 'much': ['fortune']})
Beam: []
Greedy:i i i i i i i i remember going to see , on with my best friend . it was an be dangerous here without having together decision there a 
Ref:that is really nice of her . it is nice to have someone to help you do things sometimes .
----------------------------------------------------------------------
----------------------------------------------------------------------
Emotion:trusting
Context:['my mother recently went to the bank for me . i love her so much .', 'that is really nice of her . it is nice to have someone to help you do things sometimes .', 'nice people are the best . empathy is something we all need more of !']
Concept:defaultdict(<class 'list'>, {'mother': ['daughter'], 'recently': ['fresh'], 'went': ['journey'], 'bank': ['city'], 'love': ['marriage'], 'much': ['fortune'], 'really': ['fucking'], 'nice': ['family', 'family', 'family'], 'someone': ['beneficial'], 'help': ['cry'], 'people': ['city'], 'best': ['superman'], 'empathy': ['thanking'], 'something': ['beneficial'], 'need': ['buy']})
Beam: []
Greedy:i i i i i i i i remember going to see , on with my best friend . it is : d we still catch once as strong there a 
Ref:yes . too many people these days are mean to one another !
----------------------------------------------------------------------
----------------------------------------------------------------------
Emotion:devastated
Context:['my father almost died . his recent health problems have been devastating .']
Concept:defaultdict(<class 'list'>, {'father': ['child'], 'died': ['die'], 'recent': ['bitch'], 'health': ['healthful'], 'devastating': ['devastation']})
Beam: []
Greedy:i i i i i i i i remember going to see , on with my best friend . it was : d we still catch once as prepared but a 
Ref:that is so sad , i hope you 've gotten over it .
----------------------------------------------------------------------
----------------------------------------------------------------------
Emotion:devastated
Context:['my father almost died . his recent health problems have been devastating .', "that is so sad , i hope you 've gotten over it .", 'it is tough , but i think i will make it .']
Concept:defaultdict(<class 'list'>, {'father': ['child'], 'died': ['die'], 'recent': ['bitch'], 'health': ['healthful'], 'devastating': ['devastation'], 'sad': ['sadness'], 'hope': ['encourage'], 'tough': ['edgy'], 'think': ['surprise'], 'make': ['basketball']})
Beam: []
Greedy:i i i i i i i i remember going to see , on with my best friend . it was : d we still part those together decision there a 
Ref:that is good , death is a natural part of life .
----------------------------------------------------------------------
----------------------------------------------------------------------
Emotion:jealous
Context:['my friend bought a new car . this makes me so jealous !']
Concept:defaultdict(<class 'list'>, {'friend': ['trust'], 'bought': ['buy'], 'new': ['newfound'], 'car': ['crash'], 'jealous': ['jealousy']})
Beam: []
Greedy:i i i i i i i i remember going to see , on with my best friend . it was an be hard enough any alone as prepared but a 
Ref:no , u do not have to be
----------------------------------------------------------------------
----------------------------------------------------------------------
Emotion:jealous
Context:['my friend bought a new car . this makes me so jealous !', 'no , u do not have to be', 'it makes me feel inferior . hopefully i will get over it .']
Concept:defaultdict(<class 'list'>, {'friend': ['trust'], 'bought': ['buy'], 'new': ['newfound'], 'car': ['crash'], 'jealous': ['jealousy'], 'u': ['admire'], 'feel': ['anger'], 'inferior': ['contempt'], 'hopefully': ['hope'], 'get': ['greed']})
Beam: []
Greedy:i i i i i i i i remember going to see , on with my best friend . it is : d we still catch who care others there a 
Ref:yes , u will surely get over it
----------------------------------------------------------------------
----------------------------------------------------------------------
Emotion:caring
Context:['i recently met a new person that i am very fond of . i want to give her my love and care .']
Concept:defaultdict(<class 'list'>, {'recently': ['fresh'], 'new': ['newfound'], 'person': ['courageous'], 'fond': ['fondness'], 'want': ['cry'], 'give': ['award'], 'love': ['marriage'], 'care': ['protection']})
loss:1.1126 ppl:3.0:   5%|▌         | 272/5255 [04:02<1:07:57,  1.22it/s]
loss:1.1126 ppl:3.0:   5%|▌         | 273/5255 [04:02<1:03:27,  1.31it/s]
loss:1.1121 ppl:3.0:   5%|▌         | 273/5255 [04:02<1:03:27,  1.31it/s]
loss:1.1121 ppl:3.0:   5%|▌         | 274/5255 [04:02<1:04:44,  1.28it/s]
loss:1.1096 ppl:3.0:   5%|▌         | 274/5255 [04:03<1:04:44,  1.28it/s]
loss:1.1096 ppl:3.0:   5%|▌         | 275/5255 [04:03<1:07:22,  1.23it/s]
loss:1.1098 ppl:3.0:   5%|▌         | 275/5255 [04:04<1:07:22,  1.23it/s]
loss:1.1098 ppl:3.0:   5%|▌         | 276/5255 [04:04<1:12:24,  1.15it/s]
loss:1.1086 ppl:3.0:   5%|▌         | 276/5255 [04:05<1:12:24,  1.15it/s]
loss:1.1086 ppl:3.0:   5%|▌         | 277/5255 [04:05<1:15:30,  1.10it/s]
loss:1.1059 ppl:3.0:   5%|▌         | 277/5255 [04:06<1:15:30,  1.10it/s]
loss:1.1059 ppl:3.0:   5%|▌         | 278/5255 [04:06<1:06:23,  1.25it/s]
loss:1.1027 ppl:3.0:   5%|▌         | 278/5255 [04:07<1:06:23,  1.25it/s]
loss:1.1027 ppl:3.0:   5%|▌         | 279/5255 [04:07<1:08:14,  1.22it/s]
loss:1.0998 ppl:3.0:   5%|▌         | 279/5255 [04:07<1:08:14,  1.22it/s]
loss:1.0998 ppl:3.0:   5%|▌         | 280/5255 [04:07<1:05:56,  1.26it/s]
loss:1.0985 ppl:3.0:   5%|▌         | 280/5255 [04:08<1:05:56,  1.26it/s]
loss:1.0985 ppl:3.0:   5%|▌         | 281/5255 [04:08<1:06:02,  1.26it/s]
loss:1.0986 ppl:3.0:   5%|▌         | 281/5255 [04:09<1:06:02,  1.26it/s]
loss:1.0986 ppl:3.0:   5%|▌         | 282/5255 [04:09<1:05:31,  1.26it/s]
loss:1.0992 ppl:3.0:   5%|▌         | 282/5255 [04:10<1:05:31,  1.26it/s]
loss:1.0992 ppl:3.0:   5%|▌         | 283/5255 [04:10<1:06:55,  1.24it/s]
Beam: []
Greedy:i i i i i i i i remember going to see , on with my best friend . it is : d we still catch once as others there a 
Ref:that is very special and i am so happy for you .
----------------------------------------------------------------------
----------------------------------------------------------------------
Emotion:caring
Context:['i recently met a new person that i am very fond of . i want to give her my love and care .', 'that is very special and i am so happy for you .', 'i am very happy , too . do you have someone special in your life ?']
Concept:defaultdict(<class 'list'>, {'recently': ['fresh'], 'new': ['newfound'], 'person': ['courageous'], 'fond': ['fondness'], 'want': ['cry'], 'give': ['award'], 'love': ['marriage'], 'care': ['protection'], 'special': ['offer', 'offer'], 'happy': ['unhappy', 'unhappy'], 'someone': ['beneficial'], 'life': ['death']})
Beam: []
Greedy:i i i i i i i i remember going to see , on with my best friend . it is : d we still part those together others there a 
Ref:yes , married for 15 years and it is still great .
----------------------------------------------------------------------
----------------------------------------------------------------------
Emotion:grateful
Context:['my family is very loving . they care about me so much .']
Concept:defaultdict(<class 'list'>, {'family': ['child'], 'loving': ['living'], 'care': ['protection'], 'much': ['fortune']})
Beam: []
Greedy:i i i i i i i i remember going to see , on with my best friend . it was an be hard here without having together decision there a 
Ref:that is good to have a loving family .
----------------------------------------------------------------------
----------------------------------------------------------------------
Emotion:grateful
Context:['my family is very loving . they care about me so much .', 'that is good to have a loving family .', 'i agree . i hope you are also close to your family !']
Concept:defaultdict(<class 'list'>, {'family': ['child', 'child', 'child'], 'loving': ['living', 'living'], 'care': ['protection'], 'much': ['fortune'], 'good': ['bad'], 'agree': ['disagree'], 'hope': ['encourage'], 'close': ['music']})
Beam: []
Greedy:i i i i i i i i remember going to see , on with my best friend . it is : d we still catch once as others there a 
Ref:i am i love them very much . however we live on opposite parts of the country .
----------------------------------------------------------------------
----------------------------------------------------------------------
Emotion:guilty
Context:["i stole my friend 's pokemon card when we were 7. i still feel guilty about it ."]
Concept:defaultdict(<class 'list'>, {'friend': ['trust'], 'card': ['burn'], 'still': ['restless'], 'feel': ['anger'], 'guilty': ['criminal']})
Beam: []
Greedy:i i i i i i i i remember going to see , on with my best friend . it was an be dangerous here without having together decision there a 
Ref:wow , 7 years ? you were really young then
----------------------------------------------------------------------
----------------------------------------------------------------------
Emotion:guilty
Context:["i stole my friend 's pokemon card when we were 7. i still feel guilty about it .", 'wow , 7 years ? you were really young then', 'yes']
Concept:defaultdict(<class 'list'>, {'friend': ['trust'], 'card': ['burn'], 'still': ['restless'], 'feel': ['anger'], 'guilty': ['criminal'], 'wow': ['derogatory'], 'really': ['fucking'], 'young': ['enjoy'], 'yes': ['excitement']})
Beam: []
Greedy:i i i i i i i i remember going to see , on with my best friend . it was : d we still catch once as prepared be a 
Ref:but did you tell your friend about it later ?
----------------------------------------------------------------------
----------------------------------------------------------------------
Emotion:embarrassed
Context:['i one time lost my trunks in the pool ! people saw me in a way i did not want !']
Concept:defaultdict(<class 'list'>, {'time': ['music'], 'lost': ['lose'], 'pool': ['develop'], 'people': ['city'], 'saw': ['belief'], 'way': ['running'], 'want': ['cry']})
Beam: []
Greedy:i i i i i i i i remember going to see , on with my best friend . it was an be hard here without those together quickly be a 
Ref:oh no ! that must have been super embarrassing ! how did you react to that ?
----------------------------------------------------------------------
----------------------------------------------------------------------
Emotion:embarrassed
Context:['i one time lost my trunks in the pool ! people saw me in a way i did not want !', 'oh no ! that must have been super embarrassing ! how did you react to that ?', 'i covered my body and then went to the bathroom and got a towel !']
Concept:defaultdict(<class 'list'>, {'time': ['music'], 'lost': ['lose'], 'pool': ['develop'], 'people': ['city'], 'saw': ['belief'], 'way': ['running'], 'want': ['cry'], 'super': ['bright'], 'embarrassing': ['embarrass'], 'react': ['overreact'], 'body': ['wrestling'], 'went': ['journey'], 'got': ['tumor']})
Beam: []
Greedy:i i i i i i i i remember going to see , on with my best friend . it was : d we still catch easily as prepared be a 
Ref:my goodness , well i guess that happens to all of us at least once .
----------------------------------------------------------------------
----------------------------------------------------------------------
Emotion:proud
Context:['i recently graduated from college . i loved it and now i feel great about my life !']
Concept:defaultdict(<class 'list'>, {'recently': ['fresh'], 'graduated': ['graduate'], 'college': ['learn'], 'loved': ['child'], 'feel': ['anger'], 'great': ['greatly'], 'life': ['death']})
Beam: []
Greedy:i i i i i i i i imagine going to see the park with my best friend . it was an be dangerous here without having together decision there a 
Ref:that sounds fun , starting a new life is always great !
----------------------------------------------------------------------
----------------------------------------------------------------------
Emotion:proud
Context:['i recently graduated from college . i loved it and now i feel great about my life !', 'that sounds fun , starting a new life is always great !', 'i agree . i am thinking about moving to the west coast of the usa .']
Concept:defaultdict(<class 'list'>, {'recently': ['fresh'], 'graduated': ['graduate'], 'college': ['learn'], 'loved': ['child'], 'feel': ['anger'], 'great': ['greatly', 'greatly'], 'life': ['death', 'death'], 'fun': ['socialize'], 'starting': ['glowing'], 'new': ['newfound'], 'always': ['bomb'], 'agree': ['disagree'], 'thinking': ['creative'], 'moving': ['traveling'], 'coast': ['beach'], 'usa': ['crook']})
Beam: []
Greedy:i i i i i i i i imagine going to see , on with my best friend . it is an this way ever gave us together decision there a 
Ref:west coast is fun , but it can be expensive .
----------------------------------------------------------------------
----------------------------------------------------------------------
Emotion:surprised
Context:['we went for a doctor visit because she was']
Concept:defaultdict(<class 'list'>, {'went': ['journey'], 'doctor': ['healthy'], 'visit': ['surgery']})
Beam: []
Greedy:i i i i i i i i remember going to see the park for my best friend . it was an be hard here without having together decision there a 
Ref:because she was what ?
----------------------------------------------------------------------
----------------------------------------------------------------------
Emotion:surprised
Context:['we went for a doctor visit because she was', 'because she was what ?', 'sorry lol . because she was late . but she told me the result was negative , not pregnant . so then we went to a furniture store just to browse']
Concept:defaultdict(<class 'list'>, {'went': ['journey', 'journey'], 'doctor': ['healthy'], 'visit': ['surgery'], 'sorry': ['sorrow'], 'lol': ['laugh'], 'late': ['delinquent'], 'result': ['sport'], 'negative': ['affirmative'], 'pregnant': ['pregnancy'], 'furniture': ['chase'], 'store': ['issue'], 'browse': ['shoot']})
Beam: []
Greedy:i i i i i i i i imagine going to see , on with my best friend . it was an be dangerous here without having together decision there a 
loss:1.0972 ppl:3.0:   5%|▌         | 283/5255 [04:11<1:06:55,  1.24it/s]
loss:1.0972 ppl:3.0:   5%|▌         | 284/5255 [04:11<1:10:46,  1.17it/s]
loss:1.0968 ppl:3.0:   5%|▌         | 284/5255 [04:11<1:10:46,  1.17it/s]
loss:1.0968 ppl:3.0:   5%|▌         | 285/5255 [04:11<1:05:06,  1.27it/s]
loss:1.0969 ppl:3.0:   5%|▌         | 285/5255 [04:12<1:05:06,  1.27it/s]
loss:1.0969 ppl:3.0:   5%|▌         | 286/5255 [04:12<58:19,  1.42it/s]  
loss:1.0972 ppl:3.0:   5%|▌         | 286/5255 [04:13<58:19,  1.42it/s]
loss:1.0972 ppl:3.0:   5%|▌         | 287/5255 [04:13<1:03:26,  1.31it/s]
loss:1.1002 ppl:3.0:   5%|▌         | 287/5255 [04:14<1:03:26,  1.31it/s]
loss:1.1002 ppl:3.0:   5%|▌         | 288/5255 [04:14<1:02:31,  1.32it/s]
loss:1.1059 ppl:3.0:   5%|▌         | 288/5255 [04:15<1:02:31,  1.32it/s]
loss:1.1059 ppl:3.0:   5%|▌         | 289/5255 [04:15<1:07:21,  1.23it/s]
loss:1.1102 ppl:3.0:   5%|▌         | 289/5255 [04:16<1:07:21,  1.23it/s]
loss:1.1102 ppl:3.0:   6%|▌         | 290/5255 [04:16<1:13:25,  1.13it/s]
loss:1.1093 ppl:3.0:   6%|▌         | 290/5255 [04:17<1:13:25,  1.13it/s]
loss:1.1093 ppl:3.0:   6%|▌         | 291/5255 [04:17<1:16:04,  1.09it/s]
loss:1.1107 ppl:3.0:   6%|▌         | 291/5255 [04:18<1:16:04,  1.09it/s]
loss:1.1107 ppl:3.0:   6%|▌         | 292/5255 [04:18<1:18:51,  1.05it/s]
loss:1.1077 ppl:3.0:   6%|▌         | 292/5255 [04:18<1:18:51,  1.05it/s]
loss:1.1077 ppl:3.0:   6%|▌         | 293/5255 [04:18<1:12:04,  1.15it/s]
loss:1.1058 ppl:3.0:   6%|▌         | 293/5255 [04:19<1:12:04,  1.15it/s]
loss:1.1058 ppl:3.0:   6%|▌         | 294/5255 [04:19<1:12:47,  1.14it/s]
loss:1.1068 ppl:3.0:   6%|▌         | 294/5255 [04:20<1:12:47,  1.14it/s]
loss:1.1068 ppl:3.0:   6%|▌         | 295/5255 [04:20<1:12:37,  1.14it/s]
Ref:i think that is a good news for you both since you are not married
----------------------------------------------------------------------
----------------------------------------------------------------------
Emotion:lonely
Context:['having the whole house to your self sometimes is not as good as it may seem !']
Concept:defaultdict(<class 'list'>, {'whole': ['gross'], 'house': ['family'], 'self': ['independent'], 'good': ['bad'], 'seem': ['strike']})
Beam: []
Greedy:i i i i i i i i remember going to see , on with my best friend . it was an be dangerous here without having together decision there a 
Ref:i can imagine the loneliness someone can experience .
----------------------------------------------------------------------
----------------------------------------------------------------------
Emotion:lonely
Context:['having the whole house to your self sometimes is not as good as it may seem !', 'i can imagine the loneliness someone can experience .', 'my whole family is out the house for a few months . i am going to be so bored with no one around ...']
Concept:defaultdict(<class 'list'>, {'whole': ['gross', 'gross'], 'house': ['family', 'family'], 'self': ['independent'], 'good': ['bad'], 'seem': ['strike'], 'imagine': ['child'], 'loneliness': ['socialize'], 'someone': ['beneficial'], 'experience': ['appalling'], 'family': ['child'], 'going': ['action'], 'bored': ['play'], 'one': ['child'], 'around': ['alive']})
Beam: []
Greedy:i i i i i i i i remember going to see , on with my best friend . it is : d we still catch once as although there a 
Ref:get your self a friend to stay with for a couple of months .
----------------------------------------------------------------------
----------------------------------------------------------------------
Emotion:excited
Context:['i have a huge chance to win a ps4 !']
Concept:defaultdict(<class 'list'>, {'huge': ['giant'], 'chance': ['risk'], 'win': ['lose']})
Beam: []
Greedy:i i i i i i i i imagine going to see the park for my best friend . it was : d we still catch who care others there a 
Ref:wow , please make it real .
----------------------------------------------------------------------
----------------------------------------------------------------------
Emotion:excited
Context:['i have a huge chance to win a ps4 !', 'wow , please make it real .', 'there is only 2 other people in the final round ! winning a ps4 will be awesome !']
Concept:defaultdict(<class 'list'>, {'huge': ['giant'], 'chance': ['risk'], 'win': ['lose'], 'wow': ['derogatory'], 'please': ['thank'], 'make': ['basketball'], 'real': ['fake'], 'people': ['city'], 'final': ['finalist'], 'round': ['sport'], 'winning': ['wrestling'], 'awesome': ['child']})
Beam: []
Greedy:i i i i i i i i remember going to see , on with my best friend . it was : d we still catch who care others there a 
Ref:wow , i belief u can make it .
----------------------------------------------------------------------
----------------------------------------------------------------------
Emotion:disappointed
Context:['my son really needs to cut down on the amount of sugary snacks he has !']
Concept:defaultdict(<class 'list'>, {'son': ['daughter'], 'really': ['fucking'], 'cut': ['cutthroat'], 'amount': ['increase'], 'sugary': ['sugar']})
Beam: []
Greedy:i i i i i i i i feel much to see , on with my best friend . it was an be dangerous here without having together decision there a 
Ref:who is supplying these snacks ?
----------------------------------------------------------------------
----------------------------------------------------------------------
Emotion:disappointed
Context:['my son really needs to cut down on the amount of sugary snacks he has !', 'who is supplying these snacks ?', 'well , my wife gets them on deals , so likes to hoard them in the cupboard .']
Concept:defaultdict(<class 'list'>, {'son': ['daughter'], 'really': ['fucking'], 'cut': ['cutthroat'], 'amount': ['increase'], 'sugary': ['sugar'], 'well': ['ill'], 'wife': ['woman'], 'hoard': ['valuable'], 'cupboard': ['valuable']})
Beam: []
Greedy:i i i i i i i i feel much to see , on with my best friend . it was an be dangerous here without having together decision there a 
Ref:sounds like a cupboad cleaning is necessary . if they ai n't around , they can not be eaten .
----------------------------------------------------------------------
----------------------------------------------------------------------
Emotion:lonely
Context:["the house is very quiet now that she 's been gone for four days visiting with her family"]
Concept:defaultdict(<class 'list'>, {'house': ['family'], 'quiet': ['noise'], 'gone': ['dead'], 'visiting': ['entertain'], 'family': ['child']})
Beam: []
Greedy:i i i i i i i i remember going to see , on with my best friend . it was an be dangerous here without having together decision there a 
Ref:why did she go visiting ?
----------------------------------------------------------------------
----------------------------------------------------------------------
Emotion:lonely
Context:["the house is very quiet now that she 's been gone for four days visiting with her family", 'why did she go visiting ?', "because she has n't seen them in almost 2 years . misses them"]
Concept:defaultdict(<class 'list'>, {'house': ['family'], 'quiet': ['noise'], 'gone': ['dead'], 'visiting': ['entertain', 'entertain'], 'family': ['child'], 'go': ['game'], 'seen': ['enemy']})
Beam: []
Greedy:i i i i i i i i remember going to see , on with my best friend . it was an be dangerous here without having together decision there a 
Ref:really ? so she would have travelled with him
----------------------------------------------------------------------
----------------------------------------------------------------------
Emotion:embarrassed
Context:['in the middle of the station , on my new suit , a seagull threw up on me !']
Concept:defaultdict(<class 'list'>, {'station': ['fort'], 'new': ['newfound'], 'suit': ['marriage'], 'seagull': ['soccer']})
Beam: []
Greedy:i i i i i i i i imagine going to see the park with my best friend . it was an be dangerous here without having together decision there a 
Ref:that sounds horrible . you must 've been mad .
----------------------------------------------------------------------
----------------------------------------------------------------------
Emotion:embarrassed
Context:['in the middle of the station , on my new suit , a seagull threw up on me !', "that sounds horrible . you must 've been mad .", 'i was ! i had to travel all the way home with a huge mess on me !']
Concept:defaultdict(<class 'list'>, {'station': ['fort'], 'new': ['newfound'], 'suit': ['marriage'], 'seagull': ['soccer'], 'horrible': ['killing'], 'mad': ['madness'], 'travel': ['protect'], 'way': ['running'], 'home': ['welcome'], 'huge': ['giant'], 'mess': ['clutter']})
Beam: []
Greedy:i i i i i i i i imagine going to see , on with my best friend . it is an this way ever gave us together quickly be a 
Ref:where was this ?
----------------------------------------------------------------------
----------------------------------------------------------------------
Emotion:jealous
Context:['i can not believe someone half my age got promoted instead of me !']
Concept:defaultdict(<class 'list'>, {'believe': ['belief'], 'someone': ['beneficial'], 'half': ['basketball'], 'age': ['develop'], 'got': ['tumor'], 'promoted': ['promote']})
Beam: []
Greedy:i i i i i i i i remember going to see the park for my best friend . it was an be hard enough any alone as prepared but a 
Ref:well , it can happen like that atimes
----------------------------------------------------------------------
----------------------------------------------------------------------
Emotion:jealous
Context:['i can not believe someone half my age got promoted instead of me !', 'well , it can happen like that atimes', 'have you ever missed out on a promotion ?']
Concept:defaultdict(<class 'list'>, {'believe': ['belief'], 'someone': ['beneficial'], 'half': ['basketball'], 'age': ['develop'], 'got': ['tumor'], 'promoted': ['promote'], 'well': ['ill'], 'happen': ['trip'], 'ever': ['diamond'], 'promotion': ['promotional']})
Beam: []
loss:1.1059 ppl:3.0:   6%|▌         | 295/5255 [04:21<1:12:37,  1.14it/s]
loss:1.1059 ppl:3.0:   6%|▌         | 296/5255 [04:21<1:04:50,  1.27it/s]
loss:1.1055 ppl:3.0:   6%|▌         | 296/5255 [04:21<1:04:50,  1.27it/s]
loss:1.1055 ppl:3.0:   6%|▌         | 297/5255 [04:21<1:04:43,  1.28it/s]
loss:1.1114 ppl:3.0:   6%|▌         | 297/5255 [04:22<1:04:43,  1.28it/s]
loss:1.1114 ppl:3.0:   6%|▌         | 298/5255 [04:22<1:08:41,  1.20it/s]
loss:1.1104 ppl:3.0:   6%|▌         | 298/5255 [04:23<1:08:41,  1.20it/s]
loss:1.1104 ppl:3.0:   6%|▌         | 299/5255 [04:23<1:07:31,  1.22it/s]
loss:1.1136 ppl:3.0:   6%|▌         | 299/5255 [04:24<1:07:31,  1.22it/s]
loss:1.1136 ppl:3.0:   6%|▌         | 300/5255 [04:24<1:08:14,  1.21it/s]
loss:1.1125 ppl:3.0:   6%|▌         | 300/5255 [04:25<1:08:14,  1.21it/s]
loss:1.1125 ppl:3.0:   6%|▌         | 301/5255 [04:25<1:01:29,  1.34it/s]
loss:1.1135 ppl:3.0:   6%|▌         | 301/5255 [04:25<1:01:29,  1.34it/s]
loss:1.1135 ppl:3.0:   6%|▌         | 302/5255 [04:25<1:04:39,  1.28it/s]
loss:1.1149 ppl:3.0:   6%|▌         | 302/5255 [04:26<1:04:39,  1.28it/s]
loss:1.1149 ppl:3.0:   6%|▌         | 303/5255 [04:26<1:07:28,  1.22it/s]
loss:1.1118 ppl:3.0:   6%|▌         | 303/5255 [04:28<1:07:28,  1.22it/s]
loss:1.1118 ppl:3.0:   6%|▌         | 304/5255 [04:28<1:15:25,  1.09it/s]
Greedy:i i i i i i i i remember going to see , on with my best friend . it was an be hard to catch if as prepared but a 
Ref:yes , it really hurts
----------------------------------------------------------------------
----------------------------------------------------------------------
Emotion:sad
Context:['my wife cried quite a lot at her mothers funeral . they had a very close bond .']
Concept:defaultdict(<class 'list'>, {'wife': ['woman'], 'cried': ['cry'], 'quite': ['pretty'], 'lot': ['chance'], 'funeral': ['death'], 'close': ['music'], 'bond': ['construction']})
Beam: []
Greedy:i i i i i i i i remember going to see the park with my best friend . it was an be hard here without having together decision there a 
Ref:am sorry to hear that . what happened to the mother
----------------------------------------------------------------------
----------------------------------------------------------------------
Emotion:sad
Context:['my wife cried quite a lot at her mothers funeral . they had a very close bond .', 'am sorry to hear that . what happened to the mother', 'unfortunately she passed away , hence the funeral .']
Concept:defaultdict(<class 'list'>, {'wife': ['woman'], 'cried': ['cry'], 'quite': ['pretty'], 'lot': ['chance'], 'funeral': ['death', 'death'], 'close': ['music'], 'bond': ['construction'], 'sorry': ['sorrow'], 'mother': ['daughter'], 'unfortunately': ['fortunate'], 'away': ['sport'], 'hence': ['living']})
Beam: []
Greedy:i i i i i i i i remember going to see , on with my best friend . it was an time we ever catch once together quickly be a 
Ref:soryy , may she rest in peace , please try comfort your wife
----------------------------------------------------------------------
----------------------------------------------------------------------
Emotion:confident
Context:['getting this new job should be easy . i am easily the best person that applied .']
Concept:defaultdict(<class 'list'>, {'getting': ['death'], 'new': ['newfound'], 'job': ['stress'], 'easy': ['difficult'], 'easily': ['contagious'], 'best': ['superman'], 'person': ['courageous']})
Beam: []
Greedy:i i i i i i i i imagine going to see the park for my best friend . it was : d we still catch once as prepared but a 
Ref:damn , very confident huh ? what job did you apply for ?
----------------------------------------------------------------------
----------------------------------------------------------------------
Emotion:confident
Context:['getting this new job should be easy . i am easily the best person that applied .', 'damn , very confident huh ? what job did you apply for ?', 'ceo of apple . i figured they need a steve 2.0 to take them forward !']
Concept:defaultdict(<class 'list'>, {'getting': ['death'], 'new': ['newfound'], 'job': ['stress', 'stress'], 'easy': ['difficult'], 'easily': ['contagious'], 'best': ['superman'], 'person': ['courageous'], 'damn': ['blast'], 'confident': ['insecure'], 'apply': ['relation'], 'apple': ['crisp'], 'need': ['buy'], 'steve': ['sex'], 'take': ['music'], 'forward': ['football']})
Beam: []
Greedy:i i i i i i i i remember going to see , on with my best friend . it is : d we still put taking care others there a 
Ref:oh wow , that outta pay very well .
----------------------------------------------------------------------
----------------------------------------------------------------------
Emotion:faithful
Context:['ok , so after 5 years and the baby , there was disconnect . things like not sleeping at the same times , not even hardly talking . just avoiding each other really']
Concept:defaultdict(<class 'list'>, {'ok': ['emotional'], 'baby': ['cry'], 'disconnect': ['family'], 'sleeping': ['death'], 'even': ['strike'], 'hardly': ['difficulty'], 'talking': ['headache'], 'really': ['fucking']})
Beam: []
Greedy:i i i i i i i i imagine going to see , on with my best friend . it was an be dangerous here without having together decision there a 
Ref:oh boy that is the worst , so frustrating ! has there been any change since ?
----------------------------------------------------------------------
----------------------------------------------------------------------
Emotion:faithful
Context:['ok , so after 5 years and the baby , there was disconnect . things like not sleeping at the same times , not even hardly talking . just avoiding each other really', 'oh boy that is the worst , so frustrating ! has there been any change since ?', 'plenty lol . kicked them out long time ago . now with new wife of 5 years haha . but point is , i never cheated even during those 8 months of feeling alone , heck , being alone']
Concept:defaultdict(<class 'list'>, {'ok': ['emotional'], 'baby': ['cry'], 'disconnect': ['family'], 'sleeping': ['death'], 'even': ['strike', 'strike'], 'hardly': ['difficulty'], 'talking': ['headache'], 'really': ['fucking'], 'boy': ['affectionate'], 'worst': ['bad'], 'frustrating': ['frustrate'], 'change': ['living'], 'plenty': ['wealth'], 'lol': ['laugh'], 'kicked': ['kick'], 'long': ['music'], 'time': ['music'], 'new': ['newfound'], 'wife': ['woman'], 'haha': ['laughter'], 'point': ['music'], 'never': ['undefeated'], 'cheated': ['cheat'], 'feeling': ['emotion'], 'alone': ['independent', 'independent']})
Beam: []
Greedy:i i i i i i i i remember going to see , on with my best friend . it was an time we ever catch once as although there a 
Ref:hahaha you put the hammer down good for you bro . how are things with the new wife going ?
----------------------------------------------------------------------
----------------------------------------------------------------------
Emotion:faithful
Context:['ok , so after 5 years and the baby , there was disconnect . things like not sleeping at the same times , not even hardly talking . just avoiding each other really', 'oh boy that is the worst , so frustrating ! has there been any change since ?', 'plenty lol . kicked them out long time ago . now with new wife of 5 years haha . but point is , i never cheated even during those 8 months of feeling alone , heck , being alone', 'hahaha you put the hammer down good for you bro . how are things with the new wife going ?', 'as bill & ted would say : excellent ! { guitar }']
Concept:defaultdict(<class 'list'>, {'ok': ['emotional'], 'baby': ['cry'], 'disconnect': ['family'], 'sleeping': ['death'], 'even': ['strike', 'strike'], 'hardly': ['difficulty'], 'talking': ['headache'], 'really': ['fucking'], 'boy': ['affectionate'], 'worst': ['bad'], 'frustrating': ['frustrate'], 'change': ['living'], 'plenty': ['wealth'], 'lol': ['laugh'], 'kicked': ['kick'], 'long': ['music'], 'time': ['music'], 'new': ['newfound', 'newfound'], 'wife': ['woman', 'woman'], 'haha': ['laughter'], 'point': ['music'], 'never': ['undefeated'], 'cheated': ['cheat'], 'feeling': ['emotion'], 'alone': ['independent', 'independent'], 'hahaha': ['laughter'], 'put': ['athletics'], 'hammer': ['hit'], 'good': ['bad'], 'going': ['action'], 'bill': ['sex'], 'say': ['opportunity'], 'excellent': ['excellence'], 'guitar': ['play']})
Beam: []
Greedy:i i i i i i i i remember going to see , on with my best friend . it was an be dangerous here without having together decision there a 
Ref:you remember that show hahaha totally my twin . i am glad for you bro . good luck to you !
----------------------------------------------------------------------
----------------------------------------------------------------------
Emotion:furious
Context:['my son is such a rascal ! he took my car for a joy ride !']
Concept:defaultdict(<class 'list'>, {'son': ['daughter'], 'rascal': ['horror'], 'car': ['crash'], 'joy': ['celebrating'], 'ride': ['surgery']})
Beam: []
Greedy:i i i i i i i i remember going to see the park for my best friend . it was an be dangerous here without having together decision there a 
Ref:oh my god ! how old is he ?
----------------------------------------------------------------------
----------------------------------------------------------------------
Emotion:furious
Context:['my son is such a rascal ! he took my car for a joy ride !', 'oh my god ! how old is he ?', "he 's only 13 ! i did not even think he had that in him !"]
Concept:defaultdict(<class 'list'>, {'son': ['daughter'], 'rascal': ['horror'], 'car': ['crash'], 'joy': ['celebrating'], 'ride': ['surgery'], 'god': ['heaven'], 'old': ['new'], 'even': ['strike'], 'think': ['surprise']})
loss:1.1108 ppl:3.0:   6%|▌         | 304/5255 [04:29<1:15:25,  1.09it/s]
loss:1.1108 ppl:3.0:   6%|▌         | 305/5255 [04:29<1:19:10,  1.04it/s]
loss:1.1098 ppl:3.0:   6%|▌         | 305/5255 [04:30<1:19:10,  1.04it/s]
loss:1.1098 ppl:3.0:   6%|▌         | 306/5255 [04:30<1:20:14,  1.03it/s]
loss:1.1085 ppl:3.0:   6%|▌         | 306/5255 [04:31<1:20:14,  1.03it/s]
loss:1.1085 ppl:3.0:   6%|▌         | 307/5255 [04:31<1:21:13,  1.02it/s]
loss:1.1120 ppl:3.0:   6%|▌         | 307/5255 [04:32<1:21:13,  1.02it/s]
loss:1.1120 ppl:3.0:   6%|▌         | 308/5255 [04:32<1:19:34,  1.04it/s]
loss:1.1132 ppl:3.0:   6%|▌         | 308/5255 [04:32<1:19:34,  1.04it/s]
loss:1.1132 ppl:3.0:   6%|▌         | 309/5255 [04:32<1:13:38,  1.12it/s]
loss:1.1137 ppl:3.0:   6%|▌         | 309/5255 [04:33<1:13:38,  1.12it/s]
loss:1.1137 ppl:3.0:   6%|▌         | 310/5255 [04:33<1:10:24,  1.17it/s]
loss:1.1216 ppl:3.1:   6%|▌         | 310/5255 [04:34<1:10:24,  1.17it/s]
loss:1.1216 ppl:3.1:   6%|▌         | 311/5255 [04:34<1:15:17,  1.09it/s]
loss:1.1224 ppl:3.1:   6%|▌         | 311/5255 [04:35<1:15:17,  1.09it/s]
loss:1.1224 ppl:3.1:   6%|▌         | 312/5255 [04:35<1:16:34,  1.08it/s]
loss:1.1212 ppl:3.1:   6%|▌         | 312/5255 [04:36<1:16:34,  1.08it/s]
loss:1.1212 ppl:3.1:   6%|▌         | 313/5255 [04:36<1:14:52,  1.10it/s]
loss:1.1189 ppl:3.1:   6%|▌         | 313/5255 [04:37<1:14:52,  1.10it/s]
loss:1.1189 ppl:3.1:   6%|▌         | 314/5255 [04:37<1:13:48,  1.12it/s]
loss:1.1170 ppl:3.1:   6%|▌         | 314/5255 [04:38<1:13:48,  1.12it/s]
loss:1.1170 ppl:3.1:   6%|▌         | 315/5255 [04:38<1:12:49,  1.13it/s]
loss:1.1228 ppl:3.1:   6%|▌         | 315/5255 [04:39<1:12:49,  1.13it/s]
loss:1.1228 ppl:3.1:   6%|▌         | 316/5255 [04:39<1:18:03,  1.05it/s]
Beam: []
Greedy:i i i i i i i i remember going to see the park for my best friend . it was an be dangerous here without having together decision there a 
Ref:you really need to let him know not to do that again , he could 've really gotten himself and others hurt !
----------------------------------------------------------------------
----------------------------------------------------------------------
Emotion:jealous
Context:['my brother ... dating an a list supermodel ... i do not know what to think !']
Concept:defaultdict(<class 'list'>, {'brother': ['sister'], 'dating': ['marriage'], 'list': ['comprehension'], 'know': ['learn'], 'think': ['surprise']})
Beam: []
Greedy:i i i i i i i i remember going to see the park for my best friend . it was an be dangerous here without having together effort there a 
Ref:really ? what makes them a list ?
----------------------------------------------------------------------
----------------------------------------------------------------------
Emotion:jealous
Context:['my brother ... dating an a list supermodel ... i do not know what to think !', 'really ? what makes them a list ?', "he 's dating kylie jenner . have you heard of her ?"]
Concept:defaultdict(<class 'list'>, {'brother': ['sister'], 'dating': ['marriage', 'marriage'], 'list': ['comprehension', 'comprehension'], 'know': ['learn'], 'think': ['surprise'], 'really': ['fucking'], 'heard': ['singing']})
Beam: []
Greedy:i i i i i i i i remember going to see , on with my best friend . it is : d we still catch who care others there a 
Ref:yeah i have lol . what is your brothers name ?
----------------------------------------------------------------------
----------------------------------------------------------------------
Emotion:disappointed
Context:['have anything to tell me about ?']
Concept:defaultdict(<class 'list'>, {'anything': ['surprise'], 'tell': ['demon']})
Beam: []
Greedy:i i i i i i i i imagine going to see the park for my best friend . it was an be hard enough any alone as soon there a 
Ref:not being able to fit into an old wedding dress , is one of a womans worst nightmare .
----------------------------------------------------------------------
----------------------------------------------------------------------
Emotion:disappointed
Context:['have anything to tell me about ?', 'not being able to fit into an old wedding dress , is one of a womans worst nightmare .', 'oh wow , i can imagine . how old was it ?']
Concept:defaultdict(<class 'list'>, {'anything': ['surprise'], 'tell': ['demon'], 'able': ['unable'], 'fit': ['fitness'], 'old': ['new', 'new'], 'wedding': ['bride'], 'dress': ['action'], 'nightmare': ['ghost'], 'wow': ['derogatory'], 'imagine': ['child']})
Beam: []
Greedy:i i i i i i i i remember going to see , on with my best friend . it was an be dangerous here without having together decision there a 
Ref:the dress was a few years old , i couldnt believe it didnt fit .
----------------------------------------------------------------------
----------------------------------------------------------------------
Emotion:furious
Context:["starbucks always get 's my order wrong !"]
Concept:defaultdict(<class 'list'>, {'always': ['bomb'], 'get': ['greed'], 'order': ['disorder'], 'wrong': ['wrongly']})
Beam: []
Greedy:i i i i i i i i remember going to see the park for my best friend . it was : d we still catch once as both there a 
Ref:i like starbucks . but they are a little expensive for me to go there often .
----------------------------------------------------------------------
----------------------------------------------------------------------
Emotion:furious
Context:["starbucks always get 's my order wrong !", 'i like starbucks . but they are a little expensive for me to go there often .', 'they definitely are expensive . what is your favourite drink to get ?']
Concept:defaultdict(<class 'list'>, {'always': ['bomb'], 'get': ['greed', 'greed'], 'order': ['disorder'], 'wrong': ['wrongly'], 'little': ['child'], 'expensive': ['diamond', 'diamond'], 'go': ['game'], 'favourite': ['competitor'], 'drink': ['drunk']})
Beam: []
Greedy:i i i i i i i i remember going to see , on with my best friend . it is : d we still catch who care others there a 
Ref:a latte .
----------------------------------------------------------------------
----------------------------------------------------------------------
Emotion:proud
Context:['i am so happy for my son , went to his graduation from harvard last week .']
Concept:defaultdict(<class 'list'>, {'happy': ['unhappy'], 'son': ['daughter'], 'went': ['journey'], 'graduation': ['graduate'], 'harvard': ['city'], 'last': ['extreme'], 'week': ['weekend']})
Beam: []
Greedy:i i i i i i i i imagine going to see the park for my best friend . it was an be dangerous here without having together decision there a 
Ref:wao , thats great , congrats !
----------------------------------------------------------------------
----------------------------------------------------------------------
Emotion:proud
Context:['i am so happy for my son , went to his graduation from harvard last week .', 'wao , thats great , congrats !', 'thank you ! looks like there is going to be another doctor in the family !']
Concept:defaultdict(<class 'list'>, {'happy': ['unhappy'], 'son': ['daughter'], 'went': ['journey'], 'graduation': ['graduate'], 'harvard': ['city'], 'last': ['extreme'], 'week': ['weekend'], 'great': ['greatly'], 'congrats': ['congratulation'], 'thank': ['thanking'], 'going': ['action'], 'doctor': ['healthy'], 'family': ['child']})
Beam: []
Greedy:i i i i i i i i remember going to see the park for my best friend . it was an this way ever gave us together quickly be a 
Ref:thats good to know , keep it up
----------------------------------------------------------------------
----------------------------------------------------------------------
Emotion:devastated
Context:['my pizza i bought fell all over the floor on my way home !']
Concept:defaultdict(<class 'list'>, {'pizza': ['popular'], 'bought': ['buy'], 'fell': ['fall'], 'floor': ['gathering'], 'way': ['running'], 'home': ['welcome']})
Beam: []
Greedy:i i i i i i i i remember going to see the park for my best friend . it was : d we still catch once as prepared but a 
Ref:wow , that will be so devastating for you
----------------------------------------------------------------------
----------------------------------------------------------------------
Emotion:devastated
Context:['my pizza i bought fell all over the floor on my way home !', 'wow , that will be so devastating for you', 'the pizza was from my favourite pizza shop as well ! quite the sad moment .']
Concept:defaultdict(<class 'list'>, {'pizza': ['popular', 'popular', 'popular'], 'bought': ['buy'], 'fell': ['fall'], 'floor': ['gathering'], 'way': ['running'], 'home': ['welcome'], 'wow': ['derogatory'], 'devastating': ['devastation'], 'favourite': ['competitor'], 'shop': ['buy'], 'well': ['ill'], 'quite': ['pretty'], 'sad': ['sadness'], 'moment': ['blast']})
Beam: []
Greedy:i i i i i i i i remember going to see , on with my best friend . it was : d we still catch once as prepared but a 
Ref:so , how did you now do it
----------------------------------------------------------------------
----------------------------------------------------------------------
Emotion:angry
Context:['why does mcdonalds always get my order wrong ! i said no lettuce !']
Concept:defaultdict(<class 'list'>, {'always': ['bomb'], 'get': ['greed'], 'order': ['disorder'], 'wrong': ['wrongly']})
Beam: []
Greedy:i i i i i i i i remember going to see the park for my best friend . it was an be hard enough any alone as prepared but a 
Ref:report to their management
----------------------------------------------------------------------
----------------------------------------------------------------------
Emotion:angry
Context:['why does mcdonalds always get my order wrong ! i said no lettuce !', 'report to their management', 'sometimes i think the management do not even care !']
Concept:defaultdict(<class 'list'>, {'always': ['bomb'], 'get': ['greed'], 'order': ['disorder'], 'wrong': ['wrongly'], 'report': ['exclusive'], 'management': ['action', 'action'], 'think': ['surprise'], 'even': ['strike'], 'care': ['protection']})
loss:1.1280 ppl:3.1:   6%|▌         | 316/5255 [04:39<1:18:03,  1.05it/s]
loss:1.1280 ppl:3.1:   6%|▌         | 317/5255 [04:39<1:09:16,  1.19it/s]
loss:1.1253 ppl:3.1:   6%|▌         | 317/5255 [04:40<1:09:16,  1.19it/s]
loss:1.1253 ppl:3.1:   6%|▌         | 318/5255 [04:40<1:10:44,  1.16it/s]
loss:1.1256 ppl:3.1:   6%|▌         | 318/5255 [04:41<1:10:44,  1.16it/s]
loss:1.1256 ppl:3.1:   6%|▌         | 319/5255 [04:41<1:11:31,  1.15it/s]
loss:1.1274 ppl:3.1:   6%|▌         | 319/5255 [04:42<1:11:31,  1.15it/s]
loss:1.1274 ppl:3.1:   6%|▌         | 320/5255 [04:42<1:17:43,  1.06it/s]
loss:1.1284 ppl:3.1:   6%|▌         | 320/5255 [04:43<1:17:43,  1.06it/s]
loss:1.1284 ppl:3.1:   6%|▌         | 321/5255 [04:43<1:16:27,  1.08it/s]
loss:1.1252 ppl:3.1:   6%|▌         | 321/5255 [04:44<1:16:27,  1.08it/s]
loss:1.1252 ppl:3.1:   6%|▌         | 322/5255 [04:44<1:14:09,  1.11it/s]
loss:1.1230 ppl:3.1:   6%|▌         | 322/5255 [04:45<1:14:09,  1.11it/s]
loss:1.1230 ppl:3.1:   6%|▌         | 323/5255 [04:45<1:08:37,  1.20it/s]
loss:1.1236 ppl:3.1:   6%|▌         | 323/5255 [04:45<1:08:37,  1.20it/s]
loss:1.1236 ppl:3.1:   6%|▌         | 324/5255 [04:45<1:08:24,  1.20it/s]
loss:1.1243 ppl:3.1:   6%|▌         | 324/5255 [04:46<1:08:24,  1.20it/s]
loss:1.1243 ppl:3.1:   6%|▌         | 325/5255 [04:46<1:09:47,  1.18it/s]
loss:1.1266 ppl:3.1:   6%|▌         | 325/5255 [04:47<1:09:47,  1.18it/s]
loss:1.1266 ppl:3.1:   6%|▌         | 326/5255 [04:47<1:08:00,  1.21it/s]
Beam: []
Greedy:i i i i i i i i remember going to see , on with my best friend . it is : d we still catch who care others there a 
Ref:just give it a trial
----------------------------------------------------------------------
----------------------------------------------------------------------
Emotion:guilty
Context:["i ate so much of my wife 's cookies , but she should n't make them so irresistible ."]
Concept:defaultdict(<class 'list'>, {'much': ['fortune'], 'wife': ['woman'], 'make': ['basketball'], 'irresistible': ['compulsive']})
Beam: []
Greedy:i i i i i i i i imagine going to see the park for my best friend . it was : d we still part those together others there a 
Ref:haha , how did she feel when she found out ?
----------------------------------------------------------------------
----------------------------------------------------------------------
Emotion:guilty
Context:["i ate so much of my wife 's cookies , but she should n't make them so irresistible .", 'haha , how did she feel when she found out ?', 'she made me pay twice what they would have sold for at the bake sale . the cookies were for charity , you see .']
Concept:defaultdict(<class 'list'>, {'much': ['fortune'], 'wife': ['woman'], 'make': ['basketball'], 'irresistible': ['compulsive'], 'haha': ['laughter'], 'feel': ['anger'], 'found': ['cry'], 'made': ['massacre'], 'pay': ['buy'], 'sold': ['cry'], 'bake': ['marijuana'], 'sale': ['buy'], 'charity': ['virtue'], 'see': ['disrespect']})
Beam: []
Greedy:i i i i i i i i imagine going to see , on with my best friend . it was : d we still part those together quickly be a 
Ref:oh no ! those cookies sure do sound delicious though .
----------------------------------------------------------------------
----------------------------------------------------------------------
Emotion:disgusted
Context:['just my luck i step into a huge pile of dog mess ...']
Concept:defaultdict(<class 'list'>, {'luck': ['lucky'], 'step': ['dance'], 'huge': ['giant'], 'pile': ['illness'], 'dog': ['bite'], 'mess': ['clutter']})
Beam: []
Greedy:i i i i i i i i imagine going to see the park for my best friend . it was an be hard enough any alone as prepared but a 
Ref:dang , i hated that . at least it is not cow poop , that is worst .
----------------------------------------------------------------------
----------------------------------------------------------------------
Emotion:disgusted
Context:['just my luck i step into a huge pile of dog mess ...', 'dang , i hated that . at least it is not cow poop , that is worst .', 'that is true , cow poop is much worst ! but i was wearing brand new gucci flip flops !']
Concept:defaultdict(<class 'list'>, {'luck': ['lucky'], 'step': ['dance'], 'huge': ['giant'], 'pile': ['illness'], 'dog': ['bite'], 'mess': ['clutter'], 'dang': ['damn'], 'hated': ['hate'], 'cow': ['derogatory', 'derogatory'], 'poop': ['life', 'life'], 'worst': ['bad', 'bad'], 'true': ['affirmative'], 'much': ['fortune'], 'wearing': ['jewelry'], 'brand': ['kind'], 'new': ['newfound'], 'gucci': ['good'], 'flip': ['vulgar']})
Beam: []
Greedy:i i i i i i i i remember going to see , on with my best friend . it was an be dangerous ever only told book quickly there a 
Ref:oh man , you got ta super clean it , have the professionals do it even
----------------------------------------------------------------------
----------------------------------------------------------------------
Emotion:prepared
Context:['the key to making good chicken and rice , is following the recipe precisely']
Concept:defaultdict(<class 'list'>, {'key': ['free'], 'making': ['construction'], 'good': ['bad'], 'chicken': ['delicious'], 'rice': ['mob'], 'following': ['travel'], 'precisely': ['bang']})
Beam: []
Greedy:i i i i i i i i remember going to see , on with my best friend . it was an be hard here without those together others there a 
Ref:how do you make it ?
----------------------------------------------------------------------
----------------------------------------------------------------------
Emotion:prepared
Context:['the key to making good chicken and rice , is following the recipe precisely', 'how do you make it ?', "you 've got to cut up all the ingredients , and put it in small containers , before finally cooking all at once ."]
Concept:defaultdict(<class 'list'>, {'key': ['free'], 'making': ['construction'], 'good': ['bad'], 'chicken': ['delicious'], 'rice': ['mob'], 'following': ['travel'], 'precisely': ['bang'], 'make': ['basketball'], 'got': ['tumor'], 'cut': ['cutthroat'], 'put': ['athletics'], 'small': ['fly'], 'cooking': ['burn']})
Beam: []
Greedy:i i i i i i i i remember going to see , on with my best friend . it was an this way ever gave us together quickly be a 
Ref:good to know . i will do it like it next time .
----------------------------------------------------------------------
----------------------------------------------------------------------
Emotion:joyful
Context:['we asked the doc to put the ultrasound in an envelope so we could record our reaction to the gender reveal . i was very happy when i finally saw it !']
Concept:defaultdict(<class 'list'>, {'put': ['athletics'], 'envelope': ['music'], 'record': ['expression'], 'reaction': ['surprise'], 'gender': ['female'], 'reveal': ['comedy'], 'happy': ['unhappy'], 'saw': ['belief']})
Beam: []
Greedy:i i i i i i i i remember going to see the park for my best friend . it was an be dangerous here without having together decision there a 
Ref:congrats ! what gender did your child end up being ?
----------------------------------------------------------------------
----------------------------------------------------------------------
Emotion:joyful
Context:['we asked the doc to put the ultrasound in an envelope so we could record our reaction to the gender reveal . i was very happy when i finally saw it !', 'congrats ! what gender did your child end up being ?', 'thanks . no mistake about it , it is a boy ! lol . takes after his father ; )']
Concept:defaultdict(<class 'list'>, {'put': ['athletics'], 'envelope': ['music'], 'record': ['expression'], 'reaction': ['surprise'], 'gender': ['female', 'female'], 'reveal': ['comedy'], 'happy': ['unhappy'], 'saw': ['belief'], 'congrats': ['congratulation'], 'child': ['family'], 'end': ['life'], 'thanks': ['appreciation'], 'mistake': ['lie'], 'boy': ['affectionate'], 'lol': ['laugh'], 'father': ['child']})
Beam: []
Greedy:i i i i i i i i remember going to see , on with my best friend . it was an be dangerous here without having together effort there a 
Ref:that is great my man ! i can not wait for my first son . so far 6 daughters : (
----------------------------------------------------------------------
----------------------------------------------------------------------
Emotion:disappointed
Context:['my son failed his exams ! can you believe it ! i do not know what to do !']
Concept:defaultdict(<class 'list'>, {'son': ['daughter'], 'failed': ['fail'], 'believe': ['belief'], 'know': ['learn']})
Beam: []
Greedy:i i i i i i i i remember going to see the park for my best friend . it was an be dangerous here without having together decision there a 
Ref:do not panic , and do not be harsh on the kid . perhaps spend time going over the subject together ? or maybe he 's having other trouble that is affecting his studies
----------------------------------------------------------------------
----------------------------------------------------------------------
Emotion:disappointed
Context:['my son failed his exams ! can you believe it ! i do not know what to do !', "do not panic , and do not be harsh on the kid . perhaps spend time going over the subject together ? or maybe he 's having other trouble that is affecting his studies", 'he spent all his time playing football instead of studying ! i warned him about this !']
Concept:defaultdict(<class 'list'>, {'son': ['daughter'], 'failed': ['fail'], 'believe': ['belief'], 'know': ['learn'], 'panic': ['injury'], 'harsh': ['brutal'], 'kid': ['play'], 'perhaps': ['chance'], 'spend': ['money'], 'time': ['music', 'music'], 'going': ['action'], 'subject': ['experience'], 'together': ['con'], 'trouble': ['lying'], 'affecting': ['emotion'], 'playing': ['enjoyment'], 'football': ['kick'], 'studying': ['headache']})
loss:1.1275 ppl:3.1:   6%|▌         | 326/5255 [04:48<1:08:00,  1.21it/s]
loss:1.1275 ppl:3.1:   6%|▌         | 327/5255 [04:48<1:06:54,  1.23it/s]
loss:1.1258 ppl:3.1:   6%|▌         | 327/5255 [04:49<1:06:54,  1.23it/s]
loss:1.1258 ppl:3.1:   6%|▌         | 328/5255 [04:49<1:05:34,  1.25it/s]
loss:1.1305 ppl:3.1:   6%|▌         | 328/5255 [04:50<1:05:34,  1.25it/s]
loss:1.1305 ppl:3.1:   6%|▋         | 329/5255 [04:50<1:08:51,  1.19it/s]
loss:1.1313 ppl:3.1:   6%|▋         | 329/5255 [04:51<1:08:51,  1.19it/s]
loss:1.1313 ppl:3.1:   6%|▋         | 330/5255 [04:51<1:11:19,  1.15it/s]
loss:1.1320 ppl:3.1:   6%|▋         | 330/5255 [04:51<1:11:19,  1.15it/s]
loss:1.1320 ppl:3.1:   6%|▋         | 331/5255 [04:51<1:12:34,  1.13it/s]
loss:1.1295 ppl:3.1:   6%|▋         | 331/5255 [04:52<1:12:34,  1.13it/s]
loss:1.1295 ppl:3.1:   6%|▋         | 332/5255 [04:52<1:03:59,  1.28it/s]
loss:1.1293 ppl:3.1:   6%|▋         | 332/5255 [04:53<1:03:59,  1.28it/s]
loss:1.1293 ppl:3.1:   6%|▋         | 333/5255 [04:53<1:06:24,  1.24it/s]
loss:1.1295 ppl:3.1:   6%|▋         | 333/5255 [04:53<1:06:24,  1.24it/s]
loss:1.1295 ppl:3.1:   6%|▋         | 334/5255 [04:53<59:20,  1.38it/s]  
loss:1.1305 ppl:3.1:   6%|▋         | 334/5255 [04:54<59:20,  1.38it/s]
loss:1.1305 ppl:3.1:   6%|▋         | 335/5255 [04:54<1:04:51,  1.26it/s]
loss:1.1313 ppl:3.1:   6%|▋         | 335/5255 [04:55<1:04:51,  1.26it/s]
loss:1.1313 ppl:3.1:   6%|▋         | 336/5255 [04:55<1:00:24,  1.36it/s]
loss:1.1315 ppl:3.1:   6%|▋         | 336/5255 [04:56<1:00:24,  1.36it/s]
loss:1.1315 ppl:3.1:   6%|▋         | 337/5255 [04:56<1:11:26,  1.15it/s]
Beam: []
Greedy:i i i i i i i i remember going to see , on with my best friend . it was an this way ever gave him together quickly be a 
Ref:it is better to do what you are passionate about . do that and success follows
----------------------------------------------------------------------
----------------------------------------------------------------------
Emotion:faithful
Context:['without prayer , i do not know if i would have passed that important test !']
Concept:defaultdict(<class 'list'>, {'prayer': ['blessing'], 'know': ['learn'], 'important': ['benefit'], 'test': ['sport']})
Beam: []
Greedy:i i i i i i i i remember going to see the park for my best friend . it was : d we still could stop today however there a 
Ref:that is cool . for what class
----------------------------------------------------------------------
----------------------------------------------------------------------
Emotion:faithful
Context:['without prayer , i do not know if i would have passed that important test !', 'that is cool . for what class', 'it was a test in numeracy , so counting 1 - 100. i have always found that difficult , but god made it possible !']
Concept:defaultdict(<class 'list'>, {'prayer': ['blessing'], 'know': ['learn'], 'important': ['benefit'], 'test': ['sport', 'sport'], 'cool': ['fun'], 'class': ['learning'], 'numeracy': ['skill'], 'counting': ['pimp'], 'always': ['bomb'], 'found': ['cry'], 'difficult': ['amazingly'], 'god': ['heaven'], 'made': ['massacre'], 'possible': ['impossible']})
Beam: []
Greedy:i i i i i i i i imagine going to see , on with my best friend . it was : d we still catch once as prepared but a 
Ref:god works in mysterious ways
----------------------------------------------------------------------
----------------------------------------------------------------------
Emotion:impressed
Context:['hey ! i saw a blind man play a guitar once . was so surreal and i was so impressed']
Concept:defaultdict(<class 'list'>, {'hey': ['expression'], 'saw': ['belief'], 'blind': ['love'], 'man': ['woman'], 'play': ['guitar'], 'guitar': ['play'], 'surreal': ['fantastic'], 'impressed': ['learn']})
Beam: []
Greedy:i i i i i i i i imagine going to see , on with my best friend . it was an be hard ever only take care either there a 
Ref:wow . i would be too . i love guitar , it is my favorite musical instrument . i wonder if he was born blind
----------------------------------------------------------------------
----------------------------------------------------------------------
Emotion:impressed
Context:['hey ! i saw a blind man play a guitar once . was so surreal and i was so impressed', 'wow . i would be too . i love guitar , it is my favorite musical instrument . i wonder if he was born blind', 'yea . i think he was . his story was crazy too . he is an orphan']
Concept:defaultdict(<class 'list'>, {'hey': ['expression'], 'saw': ['belief'], 'blind': ['love'], 'man': ['woman'], 'play': ['guitar'], 'guitar': ['play', 'play'], 'surreal': ['fantastic'], 'impressed': ['learn'], 'wow': ['derogatory'], 'love': ['marriage'], 'favorite': ['favorable'], 'musical': ['music'], 'instrument': ['music'], 'wonder': ['wonderful'], 'born': ['newborn'], 'yea': ['affirmative'], 'think': ['surprise'], 'story': ['entertaining'], 'crazy': ['craziness'], 'orphan': ['orphaned']})
Beam: []
Greedy:i i i i i i i i remember going to see , on with my best friend . it was an be dangerous ever only told book quickly this a 
Ref:just goes to show that people can be amazing . just never give up , persistence is the key
----------------------------------------------------------------------
----------------------------------------------------------------------
Emotion:apprehensive
Context:['we were 20 mins from the airport and the car broke down , overheated and would not start !']
Concept:defaultdict(<class 'list'>, {'car': ['crash'], 'broke': ['money'], 'start': ['sport']})
Beam: []
Greedy:i i i i i i i i remember going to see , on with my best friend . it was an be dangerous here without having together decision there a 
Ref:oh no ! that sounds annoying . did you end up getting help ?
----------------------------------------------------------------------
----------------------------------------------------------------------
Emotion:apprehensive
Context:['we were 20 mins from the airport and the car broke down , overheated and would not start !', 'oh no ! that sounds annoying . did you end up getting help ?', 'had to hitch hike . made it on time for check in though . now the cars been in the shop 4 days , no progress . kinda getting worried about it']
Concept:defaultdict(<class 'list'>, {'car': ['crash'], 'broke': ['money'], 'start': ['sport'], 'annoying': ['annoy'], 'end': ['life'], 'getting': ['death', 'death'], 'help': ['cry'], 'hitch': ['difficulty'], 'hike': ['sport'], 'made': ['massacre'], 'time': ['music'], 'check': ['sport'], 'shop': ['buy'], 'progress': ['career'], 'kinda': ['kind'], 'worried': ['worry']})
Beam: []
Greedy:i i i i i i i i imagine going to see , on with my best friend . it was an be dangerous here without having together decision there a 
Ref:that sounds terrible ! i hope everything gets sorted ! be positive
----------------------------------------------------------------------
----------------------------------------------------------------------
Emotion:joyful
Context:['my son was just born , my first boy after 11 girls !']
Concept:defaultdict(<class 'list'>, {'son': ['daughter'], 'born': ['newborn'], 'first': ['music'], 'boy': ['affectionate']})
Beam: []
Greedy:i i i i i i i i remember going to see the park for my best friend . it was : d we still part those together others there a 
Ref:thats amazing , congratulations . 12 kids your amazing .
----------------------------------------------------------------------
----------------------------------------------------------------------
Emotion:joyful
Context:['my son was just born , my first boy after 11 girls !', 'thats amazing , congratulations . 12 kids your amazing .', 'it is easier if you had 12 different baby mamas , that is my trick anyway . this last labour was 6 hours long !']
Concept:defaultdict(<class 'list'>, {'son': ['daughter'], 'born': ['newborn'], 'first': ['music'], 'boy': ['affectionate'], 'amazing': ['amaze', 'amaze'], 'different': ['racism'], 'baby': ['cry'], 'trick': ['tricky'], 'last': ['extreme'], 'labour': ['childbirth'], 'long': ['music']})
Beam: []
Greedy:i i i i i i i i remember going to see the park for my best friend . it was : d we still part those together others there a 
Ref:haha , your a player .
----------------------------------------------------------------------
----------------------------------------------------------------------
Emotion:afraid
Context:['some times at night , i can hear some shouting ahhhhhhh , hee hee .']
Concept:defaultdict(<class 'list'>, {'night': ['nightclub'], 'shouting': ['shout']})
Beam: []
Greedy:i i i i i i i i imagine going to see the park for my best friend . it was an be hard here without having together decision there a 
Ref:that is creepy . what do you think they were , hyenas ?
----------------------------------------------------------------------
----------------------------------------------------------------------
Emotion:afraid
Context:['some times at night , i can hear some shouting ahhhhhhh , hee hee .', 'that is creepy . what do you think they were , hyenas ?', 'no , the spooky thing is ... i think it is the ghost of michael jackson . i even saw him dancing to billie jean .']
Concept:defaultdict(<class 'list'>, {'night': ['nightclub'], 'shouting': ['shout'], 'creepy': ['fearful'], 'think': ['surprise', 'surprise'], 'spooky': ['ghostly'], 'thing': ['feast'], 'ghost': ['fear'], 'even': ['strike'], 'saw': ['belief'], 'dancing': ['euphoria'], 'jean': ['fashion']})
Beam: []
Greedy:i i i i i i i i remember going to see , on with my best friend . it was an this way ever catch easily as although there a 
Ref:must have been quite a sight .
----------------------------------------------------------------------
----------------------------------------------------------------------
Emotion:guilty
Context:['my best friend is doing 30 years in prison . i miss my good friend .']
loss:1.1304 ppl:3.1:   6%|▋         | 337/5255 [04:57<1:11:26,  1.15it/s]
loss:1.1304 ppl:3.1:   6%|▋         | 338/5255 [04:57<1:10:57,  1.15it/s]
loss:1.1354 ppl:3.1:   6%|▋         | 338/5255 [04:58<1:10:57,  1.15it/s]
loss:1.1354 ppl:3.1:   6%|▋         | 339/5255 [04:58<1:10:57,  1.15it/s]
loss:1.1325 ppl:3.1:   6%|▋         | 339/5255 [04:59<1:10:57,  1.15it/s]
loss:1.1325 ppl:3.1:   6%|▋         | 340/5255 [04:59<1:07:10,  1.22it/s]
loss:1.1303 ppl:3.1:   6%|▋         | 340/5255 [04:59<1:07:10,  1.22it/s]
loss:1.1303 ppl:3.1:   6%|▋         | 341/5255 [04:59<1:03:20,  1.29it/s]
loss:1.1293 ppl:3.1:   6%|▋         | 341/5255 [05:00<1:03:20,  1.29it/s]
loss:1.1293 ppl:3.1:   7%|▋         | 342/5255 [05:00<1:05:00,  1.26it/s]
loss:1.1319 ppl:3.1:   7%|▋         | 342/5255 [05:01<1:05:00,  1.26it/s]
loss:1.1319 ppl:3.1:   7%|▋         | 343/5255 [05:01<1:00:10,  1.36it/s]
loss:1.1348 ppl:3.1:   7%|▋         | 343/5255 [05:01<1:00:10,  1.36it/s]
loss:1.1348 ppl:3.1:   7%|▋         | 344/5255 [05:01<1:01:30,  1.33it/s]
loss:1.1374 ppl:3.1:   7%|▋         | 344/5255 [05:03<1:01:30,  1.33it/s]
loss:1.1374 ppl:3.1:   7%|▋         | 345/5255 [05:03<1:11:14,  1.15it/s]
loss:1.1381 ppl:3.1:   7%|▋         | 345/5255 [05:04<1:11:14,  1.15it/s]
loss:1.1381 ppl:3.1:   7%|▋         | 346/5255 [05:04<1:13:40,  1.11it/s]
loss:1.1431 ppl:3.1:   7%|▋         | 346/5255 [05:04<1:13:40,  1.11it/s]
loss:1.1431 ppl:3.1:   7%|▋         | 347/5255 [05:04<1:10:32,  1.16it/s]
Concept:defaultdict(<class 'list'>, {'best': ['superman'], 'friend': ['trust', 'trust'], 'prison': ['prisoner'], 'miss': ['hit'], 'good': ['bad']})
Beam: []
Greedy:i i i i i i i i remember going to see the park for my best friend . it was : d we still catch who care others there a 
Ref:oh , will u be going to pay him a visit ?
----------------------------------------------------------------------
----------------------------------------------------------------------
Emotion:guilty
Context:['my best friend is doing 30 years in prison . i miss my good friend .', 'oh , will u be going to pay him a visit ?', 'i can not visit him . i have had to flee the country . we were robbing banks together , and he got caught with half the cash . i am currently in the bahamas .']
Concept:defaultdict(<class 'list'>, {'best': ['superman'], 'friend': ['trust', 'trust'], 'prison': ['prisoner'], 'miss': ['hit'], 'good': ['bad'], 'u': ['admire'], 'going': ['action'], 'pay': ['buy'], 'visit': ['surgery', 'surgery'], 'flee': ['quickly'], 'country': ['city'], 'robbing': ['rob'], 'together': ['con'], 'got': ['tumor'], 'caught': ['trapped'], 'cash': ['bribe']})
Beam: []
Greedy:i i i i i i i i remember going to see , on with my best friend . it was : d we still catch once as strong there a 
Ref:hope u will not indulge in such act like theft again ?
----------------------------------------------------------------------
----------------------------------------------------------------------
Emotion:proud
Context:['my son worked for many years to be a footballer , he finally signed a pro contract !']
Concept:defaultdict(<class 'list'>, {'son': ['daughter'], 'many': ['crowd'], 'signed': ['negative'], 'pro': ['con'], 'contract': ['broken']})
Beam: []
Greedy:i i i i i i i i remember going to see the park for my best friend . it was : d we still catch who care others there a 
Ref:wow , that is a great news
----------------------------------------------------------------------
----------------------------------------------------------------------
Emotion:proud
Context:['my son worked for many years to be a footballer , he finally signed a pro contract !', 'wow , that is a great news', "he 's just joined juventus . can not be more happy for the lad ."]
Concept:defaultdict(<class 'list'>, {'son': ['daughter'], 'many': ['crowd'], 'signed': ['negative'], 'pro': ['con'], 'contract': ['broken'], 'wow': ['derogatory'], 'great': ['greatly'], 'news': ['fun'], 'joined': ['marry'], 'happy': ['unhappy'], 'lad': ['friend']})
Beam: []
Greedy:i i i i i i i i remember going to see the park for my best friend . it is : d we still catch who care others there a 
Ref:wow , that is a really good club
----------------------------------------------------------------------
----------------------------------------------------------------------
Emotion:prepared
Context:["4 months later he will be here . it has taken me around 3 months to save up enough money to be ready for him when he 's born"]
Concept:defaultdict(<class 'list'>, {'later': ['new'], 'taken': ['fond'], 'save': ['buy'], 'enough': ['positive'], 'money': ['greed'], 'ready': ['agile'], 'born': ['newborn']})
Beam: []
Greedy:i i i i i i i i remember going to see the park for my best friend . it was : d we still catch who care others there a 
Ref:is this your first son ?
----------------------------------------------------------------------
----------------------------------------------------------------------
Emotion:prepared
Context:["4 months later he will be here . it has taken me around 3 months to save up enough money to be ready for him when he 's born", 'is this your first son ?', 'yes it is . i am very happy']
Concept:defaultdict(<class 'list'>, {'later': ['new'], 'taken': ['fond'], 'save': ['buy'], 'enough': ['positive'], 'money': ['greed'], 'ready': ['agile'], 'born': ['newborn'], 'first': ['music'], 'son': ['daughter'], 'yes': ['excitement'], 'happy': ['unhappy']})
Beam: []
Greedy:i i i i i i i i remember going to see the park for my best friend . it was : d we still catch who care others there a 
Ref:awesome ! any daughters ? what will be your sons name ?
----------------------------------------------------------------------
----------------------------------------------------------------------
Emotion:terrified
Context:['on my way home from work , a massive bat chased me !']
Concept:defaultdict(<class 'list'>, {'way': ['running'], 'home': ['welcome'], 'work': ['play'], 'massive': ['beautiful'], 'bat': ['fly'], 'chased': ['chase']})
Beam: []
Greedy:i i i i i i i i remember going to see , on with my best friend . it was an be dangerous here without having together decision there a 
Ref:holy moses ! i hate them things . flying rats is what they are .
----------------------------------------------------------------------
----------------------------------------------------------------------
Emotion:terrified
Context:['on my way home from work , a massive bat chased me !', 'holy moses ! i hate them things . flying rats is what they are .', "i know ! this one was absolutely huge , almost human sized . chased me for a whole hour . the more i think about it , it might have been the batman ! i should n't have stolen those diamonds !"]
Concept:defaultdict(<class 'list'>, {'way': ['running'], 'home': ['welcome'], 'work': ['play'], 'massive': ['beautiful'], 'bat': ['fly'], 'chased': ['chase', 'chase'], 'holy': ['bless'], 'hate': ['violence'], 'flying': ['fly'], 'know': ['learn'], 'absolutely': ['positively'], 'huge': ['giant'], 'human': ['lie'], 'whole': ['gross'], 'hour': ['lunchtime'], 'think': ['surprise'], 'batman': ['superhero'], 'stolen': ['steal']})
Beam: []
Greedy:i i i i i i i i remember going to see , on with my best friend . it was an be dangerous here without those usually probably be a 
Ref:lol . do not do the crime if can not face the bat ; )
----------------------------------------------------------------------
----------------------------------------------------------------------
Emotion:grateful
Context:['every day i thank god for my blessings . i would be in hole right now if it were not for him']
Concept:defaultdict(<class 'list'>, {'day': ['sky'], 'thank': ['thanking'], 'god': ['heaven'], 'hole': ['dirt'], 'right': ['wrong']})
Beam: []
Greedy:i i i i i i i i remember going to see , on with my best friend . it was an be dangerous here without having together decision there a 
Ref:praise god man ! he really is amazing and we should always be grateful for we have
----------------------------------------------------------------------
----------------------------------------------------------------------
Emotion:grateful
Context:['every day i thank god for my blessings . i would be in hole right now if it were not for him', 'praise god man ! he really is amazing and we should always be grateful for we have', 'especially since he takes care of us even though do not deserve it']
Concept:defaultdict(<class 'list'>, {'day': ['sky'], 'thank': ['thanking'], 'god': ['heaven', 'heaven'], 'hole': ['dirt'], 'right': ['wrong'], 'praise': ['praised'], 'man': ['woman'], 'really': ['fucking'], 'amazing': ['amaze'], 'always': ['bomb'], 'grateful': ['thanking'], 'especially': ['demon'], 'care': ['protection'], 'even': ['strike'], 'deserve': ['reward']})
Beam: []
Greedy:i i i i i i i i remember going to see , on with my best friend . it is : d we still catch once as strong there a 
Ref:amen ! so true . its especially awesome when he picks us up in every fall . his love never fails
----------------------------------------------------------------------
----------------------------------------------------------------------
Emotion:ashamed
Context:['once during an important school sporting event , my entire sports team was counting on me but mid-way through my event , my shorts fell down and i tripped']
Concept:defaultdict(<class 'list'>, {'important': ['benefit'], 'school': ['child'], 'sporting': ['sport'], 'event': ['surprise', 'surprise'], 'entire': ['good'], 'team': ['teamwork'], 'counting': ['pimp'], 'fell': ['fall'], 'tripped': ['trip']})
Beam: []
Greedy:i i i i i i i i imagine going to see , on with my best friend . it was an be dangerous here without having together decision there a 
loss:1.1406 ppl:3.1:   7%|▋         | 347/5255 [05:05<1:10:32,  1.16it/s]
loss:1.1406 ppl:3.1:   7%|▋         | 348/5255 [05:05<1:11:49,  1.14it/s]
loss:1.1399 ppl:3.1:   7%|▋         | 348/5255 [05:06<1:11:49,  1.14it/s]
loss:1.1399 ppl:3.1:   7%|▋         | 349/5255 [05:06<1:14:06,  1.10it/s]
loss:1.1425 ppl:3.1:   7%|▋         | 349/5255 [05:07<1:14:06,  1.10it/s]
loss:1.1425 ppl:3.1:   7%|▋         | 350/5255 [05:07<1:12:44,  1.12it/s]
loss:1.1486 ppl:3.2:   7%|▋         | 350/5255 [05:08<1:12:44,  1.12it/s]
loss:1.1486 ppl:3.2:   7%|▋         | 351/5255 [05:08<1:05:29,  1.25it/s]
loss:1.1490 ppl:3.2:   7%|▋         | 351/5255 [05:09<1:05:29,  1.25it/s]
loss:1.1490 ppl:3.2:   7%|▋         | 352/5255 [05:09<1:06:16,  1.23it/s]
loss:1.1523 ppl:3.2:   7%|▋         | 352/5255 [05:09<1:06:16,  1.23it/s]
loss:1.1523 ppl:3.2:   7%|▋         | 353/5255 [05:09<1:06:33,  1.23it/s]
loss:1.1508 ppl:3.2:   7%|▋         | 353/5255 [05:10<1:06:33,  1.23it/s]
loss:1.1508 ppl:3.2:   7%|▋         | 354/5255 [05:10<1:02:06,  1.32it/s]
loss:1.1487 ppl:3.2:   7%|▋         | 354/5255 [05:11<1:02:06,  1.32it/s]
loss:1.1487 ppl:3.2:   7%|▋         | 355/5255 [05:11<1:09:47,  1.17it/s]
loss:1.1465 ppl:3.1:   7%|▋         | 355/5255 [05:12<1:09:47,  1.17it/s]
loss:1.1465 ppl:3.1:   7%|▋         | 356/5255 [05:12<1:11:36,  1.14it/s]
Ref:for real ? that must 've been embarrassing . sorry to hear about that
----------------------------------------------------------------------
----------------------------------------------------------------------
Emotion:ashamed
Context:['once during an important school sporting event , my entire sports team was counting on me but mid-way through my event , my shorts fell down and i tripped', "for real ? that must 've been embarrassing . sorry to hear about that", 'yea ! it was ! i thought everyone would be annoyed at me but the next day when i went back to school , everyone just made it a joke so its alright . this was about 5-6 years ago now haha']
Concept:defaultdict(<class 'list'>, {'important': ['benefit'], 'school': ['child', 'child'], 'sporting': ['sport'], 'event': ['surprise', 'surprise'], 'entire': ['good'], 'team': ['teamwork'], 'counting': ['pimp'], 'fell': ['fall'], 'tripped': ['trip'], 'real': ['fake'], 'embarrassing': ['embarrass'], 'sorry': ['sorrow'], 'yea': ['affirmative'], 'thought': ['learning'], 'everyone': ['learn', 'learn'], 'annoyed': ['annoy'], 'next': ['new'], 'day': ['sky'], 'went': ['journey'], 'back': ['football'], 'made': ['massacre'], 'joke': ['laughter'], 'alright': ['satisfactory'], 'ago': ['dead'], 'haha': ['laughter']})
Beam: []
Greedy:i i i i i i i i imagine going to see , on with my best friend . it was an be dangerous here without having together decision there a 
Ref:well that is good and bad . hopefully the joke did not carry on too long
----------------------------------------------------------------------
----------------------------------------------------------------------
Emotion:nostalgic
Context:['i love youtube . been listening to all my classic tracks . tupac forever']
Concept:defaultdict(<class 'list'>, {'love': ['marriage'], 'youtube': ['entertain'], 'listening': ['anxiety'], 'classic': ['creation'], 'forever': ['diamond']})
Beam: []
Greedy:i i i i i i i i imagine going to see the park with my best friend . it was an be hard enough any alone as prepared but a 
Ref:i love me some tupac . real talk .
----------------------------------------------------------------------
----------------------------------------------------------------------
Emotion:nostalgic
Context:['i love youtube . been listening to all my classic tracks . tupac forever', 'i love me some tupac . real talk .', 'i started out with one hit wonders but ended up at pac . i miss my youth lol']
Concept:defaultdict(<class 'list'>, {'love': ['marriage', 'marriage'], 'youtube': ['entertain'], 'listening': ['anxiety'], 'classic': ['creation'], 'forever': ['diamond'], 'real': ['fake'], 'talk': ['friend'], 'hit': ['music'], 'miss': ['hit'], 'lol': ['laugh']})
Beam: []
Greedy:i i i i i i i i remember going to see , on with my best friend . it was : d we still catch once as although there a 
Ref:me too . i always end up on the 90s hip hop station on pandora .
----------------------------------------------------------------------
----------------------------------------------------------------------
Emotion:sad
Context:['when i was younger , my dog died . he was getting up there in age , but he was still on the young side . later , we heard the pet food we had been feeding him had been recalled because of similiar fatalities .']
Concept:defaultdict(<class 'list'>, {'dog': ['bite'], 'died': ['die'], 'getting': ['death'], 'age': ['develop'], 'still': ['restless'], 'young': ['enjoy'], 'side': ['sport'], 'later': ['new'], 'heard': ['singing'], 'pet': ['puppy'], 'food': ['crisp']})
Beam: []
Greedy:i i i i i i i i remember going to see the park with my best friend . it was an be dangerous here without having together decision there a 
Ref:sorry to hear that . did someone do anything against the company selling the food ?
----------------------------------------------------------------------
----------------------------------------------------------------------
Emotion:sad
Context:['when i was younger , my dog died . he was getting up there in age , but he was still on the young side . later , we heard the pet food we had been feeding him had been recalled because of similiar fatalities .', 'sorry to hear that . did someone do anything against the company selling the food ?', 'no , they just had a recall . apparently they did not clean out their machines properly when making the food , so it got contaminated .']
Concept:defaultdict(<class 'list'>, {'dog': ['bite'], 'died': ['die'], 'getting': ['death'], 'age': ['develop'], 'still': ['restless'], 'young': ['enjoy'], 'side': ['sport'], 'later': ['new'], 'heard': ['singing'], 'pet': ['puppy'], 'food': ['crisp', 'crisp', 'crisp'], 'sorry': ['sorrow'], 'someone': ['beneficial'], 'anything': ['surprise'], 'company': ['money'], 'selling': ['action'], 'recall': ['ability'], 'apparently': ['phantom'], 'clean': ['dirt'], 'making': ['construction'], 'got': ['tumor']})
Beam: []
Greedy:i i i i i i i i remember going to see , on with my best friend . it was an be dangerous here without those together quickly be a 
Ref:someone should have sued them .
----------------------------------------------------------------------
----------------------------------------------------------------------
Emotion:content
Context:['seeing people who have less than me just makes me so grateful for the blessings i have been given']
Concept:defaultdict(<class 'list'>, {'seeing': ['fame'], 'people': ['city'], 'grateful': ['thanking'], 'given': ['issue']})
Beam: []
Greedy:i i i i i i i i remember going to see , on with my best friend . it is : d we still catch once as others there a 
Ref:oh yes , at least , you will be in a position to help them in return
----------------------------------------------------------------------
----------------------------------------------------------------------
Emotion:content
Context:['seeing people who have less than me just makes me so grateful for the blessings i have been given', 'oh yes , at least , you will be in a position to help them in return', 'absolutely ! always give to people who have less than myself : )']
Concept:defaultdict(<class 'list'>, {'seeing': ['fame'], 'people': ['city', 'city'], 'grateful': ['thanking'], 'given': ['issue'], 'position': ['sport'], 'help': ['cry'], 'return': ['football'], 'absolutely': ['positively'], 'always': ['bomb'], 'give': ['award']})
Beam: []
Greedy:i i i i i i i i remember going to see , for with my best friend . it is : d we still catch once as others there a 
Ref:that is good . you have a good heart
----------------------------------------------------------------------
----------------------------------------------------------------------
Emotion:anxious
Context:['hiding for almost 2 years but i am still not over my paranoia that one day i will have to pay for what i did . do not ask what it was']
Concept:defaultdict(<class 'list'>, {'hiding': ['surprise'], 'still': ['restless'], 'paranoia': ['conspiracy'], 'day': ['sky'], 'pay': ['buy'], 'ask': ['interrogate']})
Beam: []
Greedy:i i i i i i i i remember going to see , on with my best friend . it was an be dangerous here without having together decision there a 
Ref:you must feel awful , why do not you come clean , maybe you will feel better .
----------------------------------------------------------------------
----------------------------------------------------------------------
Emotion:anxious
Context:['hiding for almost 2 years but i am still not over my paranoia that one day i will have to pay for what i did . do not ask what it was', 'you must feel awful , why do not you come clean , maybe you will feel better .', 'no way . i just pray she can forgive me . i could never admit to this sin . jesus save me']
Concept:defaultdict(<class 'list'>, {'hiding': ['surprise'], 'still': ['restless'], 'paranoia': ['conspiracy'], 'day': ['sky'], 'pay': ['buy'], 'ask': ['interrogate'], 'feel': ['anger', 'anger'], 'awful': ['awesome'], 'come': ['music'], 'clean': ['dirt'], 'better': ['cry'], 'way': ['running'], 'forgive': ['love'], 'never': ['undefeated'], 'admit': ['true'], 'sin': ['desire'], 'jesus': ['christmas'], 'save': ['buy']})
Beam: []
Greedy:i i i i i i i i remember going to see , on with my best friend . it is : d we still part those together others there a 
loss:1.1472 ppl:3.1:   7%|▋         | 356/5255 [05:13<1:11:36,  1.14it/s]
loss:1.1472 ppl:3.1:   7%|▋         | 357/5255 [05:13<1:13:15,  1.11it/s]
loss:1.1457 ppl:3.1:   7%|▋         | 357/5255 [05:14<1:13:15,  1.11it/s]
loss:1.1457 ppl:3.1:   7%|▋         | 358/5255 [05:14<1:12:32,  1.13it/s]
loss:1.1442 ppl:3.1:   7%|▋         | 358/5255 [05:15<1:12:32,  1.13it/s]
loss:1.1442 ppl:3.1:   7%|▋         | 359/5255 [05:15<1:18:41,  1.04it/s]
loss:1.1428 ppl:3.1:   7%|▋         | 359/5255 [05:16<1:18:41,  1.04it/s]
loss:1.1428 ppl:3.1:   7%|▋         | 360/5255 [05:16<1:18:02,  1.05it/s]
loss:1.1435 ppl:3.1:   7%|▋         | 360/5255 [05:17<1:18:02,  1.05it/s]
loss:1.1435 ppl:3.1:   7%|▋         | 361/5255 [05:17<1:15:03,  1.09it/s]
loss:1.1440 ppl:3.1:   7%|▋         | 361/5255 [05:18<1:15:03,  1.09it/s]
loss:1.1440 ppl:3.1:   7%|▋         | 362/5255 [05:18<1:16:06,  1.07it/s]
Ref:yes jesus can save you if you ask him . he always forgive .
----------------------------------------------------------------------
----------------------------------------------------------------------
Emotion:angry
Context:['when i was a kid , i went to this group with other kids my age , it was in a big gym . there were kids of different ages , and one of the kids ( 8 years old or so ) was picking on the littler kids . so , when he had his back turned , i looped him with a hoola hoop and tripped him so he fell flat on his face .']
Concept:defaultdict(<class 'list'>, {'kid': ['play'], 'went': ['journey'], 'group': ['leader'], 'age': ['develop'], 'big': ['shark'], 'gym': ['exercise'], 'different': ['racism'], 'old': ['new'], 'picking': ['action'], 'back': ['football'], 'looped': ['drunk'], 'hoop': ['soccer'], 'tripped': ['trip'], 'fell': ['fall'], 'flat': ['juggling'], 'face': ['clash']})
Beam: []
Greedy:i i i i i i i i remember going to see the park with my best friend . it was an be dangerous here without having together others there a 
Ref:he deserved that , i think .
----------------------------------------------------------------------
----------------------------------------------------------------------
Emotion:angry
Context:['when i was a kid , i went to this group with other kids my age , it was in a big gym . there were kids of different ages , and one of the kids ( 8 years old or so ) was picking on the littler kids . so , when he had his back turned , i looped him with a hoola hoop and tripped him so he fell flat on his face .', 'he deserved that , i think .', 'yeah , i was pretty amazed in the moment , he was flat as a board in mid air before he landed flat on his face . i had to watch for a moment in awe , before i realized he was getting up and i was about to get smacked . so , i ran towards where the parents were seated , stopped when i turned the corner , and walked calmly over to my mom , taking a seat on her lap . i looked innocent as could be as the mean kid came around the corner , and i forced myself to sit still so that when he smacked me in the face with the hoola hoop , i looked like a helpless victim .']
Concept:defaultdict(<class 'list'>, {'kid': ['play', 'play'], 'went': ['journey'], 'group': ['leader'], 'age': ['develop'], 'big': ['shark'], 'gym': ['exercise'], 'different': ['racism'], 'old': ['new'], 'picking': ['action'], 'back': ['football'], 'looped': ['drunk'], 'hoop': ['soccer', 'soccer'], 'tripped': ['trip'], 'fell': ['fall'], 'flat': ['juggling', 'juggling', 'juggling'], 'face': ['clash', 'clash', 'clash'], 'think': ['surprise'], 'yeah': ['celebration'], 'pretty': ['diamond'], 'amazed': ['amaze'], 'moment': ['blast', 'blast'], 'board': ['basketball'], 'air': ['sky'], 'watch': ['hunter'], 'awe': ['awesome'], 'getting': ['death'], 'get': ['greed'], 'ran': ['robbery'], 'towards': ['relation'], 'stopped': ['frustrated'], 'corner': ['bully', 'bully'], 'mom': ['pretty'], 'taking': ['stealing'], 'seat': ['hit'], 'lap': ['construction'], 'innocent': ['child'], 'mean': ['music'], 'came': ['vice'], 'sit': ['challenge'], 'still': ['restless'], 'helpless': ['forsaken'], 'victim': ['killing']})
Beam: []
Greedy:i i i i i i i i remember going to see the i with my best friend . it was an be dangerous ever only told book quickly there a 
Ref:wow , interesting .
----------------------------------------------------------------------
----------------------------------------------------------------------
Emotion:furious
Context:['after she got her 1st job and new car , she started doing girls night out . out until 3am one morning . i checked her chat history and sure enough she had kissed another guy > : (']
Concept:defaultdict(<class 'list'>, {'got': ['tumor'], 'job': ['stress'], 'new': ['newfound'], 'car': ['crash'], 'night': ['nightclub'], 'chat': ['discussion'], 'history': ['important'], 'sure': ['belief'], 'enough': ['positive'], 'kissed': ['kiss'], 'guy': ['fright']})
Beam: []
Greedy:i i i i i i i i imagine going to see the park for my best friend . it was an be dangerous here without having together decision there a 
Ref:wow , you must have felt jealous
----------------------------------------------------------------------
----------------------------------------------------------------------
Emotion:furious
Context:['after she got her 1st job and new car , she started doing girls night out . out until 3am one morning . i checked her chat history and sure enough she had kissed another guy > : (', 'wow , you must have felt jealous', 'jealous is not the one i felt . i wanted to rip her apart lol']
Concept:defaultdict(<class 'list'>, {'got': ['tumor'], 'job': ['stress'], 'new': ['newfound'], 'car': ['crash'], 'night': ['nightclub'], 'chat': ['discussion'], 'history': ['important'], 'sure': ['belief'], 'enough': ['positive'], 'kissed': ['kiss'], 'guy': ['fright'], 'wow': ['derogatory'], 'felt': ['emotion', 'emotion'], 'jealous': ['jealousy', 'jealousy'], 'one': ['child'], 'wanted': ['buy'], 'rip': ['turbulence'], 'apart': ['exceptional'], 'lol': ['laugh']})
Beam: []
Greedy:i i i i i i i i remember going to see , on with my best friend . it is : d we still catch who care others there a 
Ref:hahahaa , its not easy though , i would have done same
----------------------------------------------------------------------
----------------------------------------------------------------------
Emotion:impressed
Context:['my dad always worked his ass off at a job he did not like in order to support us , doing a lot of back breaking work as a caretaker . he even had a second job at wal-mart for a while . i have no idea how he managed to do that sort of thing .']
Concept:defaultdict(<class 'list'>, {'dad': ['mom'], 'always': ['bomb'], 'ass': ['money'], 'job': ['stress', 'stress'], 'order': ['disorder'], 'support': ['supportive'], 'lot': ['chance'], 'back': ['football'], 'breaking': ['music'], 'work': ['play'], 'even': ['strike'], 'second': ['music'], 'idea': ['music'], 'sort': ['fortune'], 'thing': ['feast']})
Beam: []
Greedy:i i i i i i i i imagine going to see the park for my best friend . it was an be dangerous here without having together decision there a 
Ref:when you have responsibilities that you really care about , you do what you have to . i commend him . its hard raising a family ,
----------------------------------------------------------------------
----------------------------------------------------------------------
Emotion:impressed
Context:['my dad always worked his ass off at a job he did not like in order to support us , doing a lot of back breaking work as a caretaker . he even had a second job at wal-mart for a while . i have no idea how he managed to do that sort of thing .', 'when you have responsibilities that you really care about , you do what you have to . i commend him . its hard raising a family ,', 'yeah , especially because we were single income . my mom homeschooled my brother and i. i think he took only a handful of sick days his entire time working , had something like 600 days saved up when he retired .']
Concept:defaultdict(<class 'list'>, {'dad': ['mom'], 'always': ['bomb'], 'ass': ['money'], 'job': ['stress', 'stress'], 'order': ['disorder'], 'support': ['supportive'], 'lot': ['chance'], 'back': ['football'], 'breaking': ['music'], 'work': ['play'], 'even': ['strike'], 'second': ['music'], 'idea': ['music'], 'sort': ['fortune'], 'thing': ['feast'], 'really': ['fucking'], 'care': ['protection'], 'commend': ['approve'], 'hard': ['living'], 'raising': ['upheaval'], 'family': ['child'], 'especially': ['demon'], 'single': ['sport'], 'income': ['earnings'], 'mom': ['pretty'], 'brother': ['sister'], 'think': ['surprise'], 'sick': ['sicken'], 'entire': ['good'], 'time': ['music'], 'working': ['creation'], 'something': ['beneficial'], 'saved': ['consequence']})
Beam: []
Greedy:i i i i i i i i remember going to see the park for my best friend . it was an be dangerous here without having together decision there a 
Ref:oh wow . ive never heard of that many sick days .
----------------------------------------------------------------------
----------------------------------------------------------------------
loss:1.1439 ppl:3.1:   7%|▋         | 362/5255 [05:19<1:16:06,  1.07it/s]
loss:1.1439 ppl:3.1:   7%|▋         | 363/5255 [05:19<1:14:14,  1.10it/s]
loss:1.1438 ppl:3.1:   7%|▋         | 363/5255 [05:20<1:14:14,  1.10it/s]
loss:1.1438 ppl:3.1:   7%|▋         | 364/5255 [05:20<1:18:46,  1.03it/s]
loss:1.1423 ppl:3.1:   7%|▋         | 364/5255 [05:21<1:18:46,  1.03it/s]
loss:1.1423 ppl:3.1:   7%|▋         | 365/5255 [05:21<1:18:21,  1.04it/s]
loss:1.1396 ppl:3.1:   7%|▋         | 365/5255 [05:21<1:18:21,  1.04it/s]
loss:1.1396 ppl:3.1:   7%|▋         | 366/5255 [05:21<1:15:43,  1.08it/s]
loss:1.1383 ppl:3.1:   7%|▋         | 366/5255 [05:22<1:15:43,  1.08it/s]
loss:1.1383 ppl:3.1:   7%|▋         | 367/5255 [05:22<1:14:12,  1.10it/s]
loss:1.1370 ppl:3.1:   7%|▋         | 367/5255 [05:23<1:14:12,  1.10it/s]
loss:1.1370 ppl:3.1:   7%|▋         | 368/5255 [05:23<1:12:03,  1.13it/s]
loss:1.1451 ppl:3.1:   7%|▋         | 368/5255 [05:24<1:12:03,  1.13it/s]
loss:1.1451 ppl:3.1:   7%|▋         | 369/5255 [05:24<1:06:14,  1.23it/s]
loss:1.1474 ppl:3.1:   7%|▋         | 369/5255 [05:25<1:06:14,  1.23it/s]
loss:1.1474 ppl:3.1:   7%|▋         | 370/5255 [05:25<1:07:06,  1.21it/s]
loss:1.1464 ppl:3.1:   7%|▋         | 370/5255 [05:25<1:07:06,  1.21it/s]
loss:1.1464 ppl:3.1:   7%|▋         | 371/5255 [05:25<1:07:55,  1.20it/s]
Emotion:impressed
[truncated: 282,762 more chars]
