# Supplementary material for: An effective emotion tendency perception model in empathic dialogue
Source: PLoS One. 2023 Mar 10;18(3):e0282926. doi: 10.1371/journal.pone.0282926 (PMC10004494; doi:10.1371/journal.pone.0282926)
Supplement: S1 File — (ZIP) [file pone.0282926.s001.zip › code/README.txt]

# 最好的模型
# 模型首先为词计算IDF值，然后为每种情绪与查询与回复词计算Cosine值，每个查询与回复的词都有32个情绪维度的表示，32个情绪维度表示减去平均值，如果查询有20个词，则构成 IDF * [20, 64]的矩阵；首先将该矩阵用多头注意力编码，随后将编码向量与语义编码向量拼接用于情绪预测与解码生成。
# My best 点一
KEMP-yz/prediction/model_22799_40.4814_0.4148_output.txt
Dist-1  Dist-2
0.58    2.44
{'blue1': 16.99, 'blue2': 7.63, 'bleu4': 2.38}
EVAL	Loss	PPL	Accuracy
test	3.5767	35.7558	0.3943

# My best 点二：编码器参数与回复中的编码器参数共享
KEMP-yz/prediction/model_23999_40.9597_0.4169_output.txt
Dist-1  Dist-2
0.57    2.48
{'blue1': 18.64, 'blue2': 8.0, 'bleu4': 2.5}
EVAL	Loss	PPL	Accuracy
test	3.5881	36.1649	0.3970

# 原论文
Models Accuracy Perplexity Distinct-1 Distinct-2
KEMP 39.31      36.89       0.55        2.29

#复现一
EVAL    Loss    PPL    Accuracy     
test    3.5726    35.6099    0.3806     
Dist-1    Dist-2    
0.55    2.36    
{'blue1': 16.66, 'blue2': 7.45, 'bleu4': 2.57}

#复现二,其他指标待定
testing generation:
EVAL    Loss    PPL Accuracy
test    3.6029  36.7053 0.3873
Dist-1  Dist-2
0.50    2.14
{'blue1': 18.73, 'blue2': 8.13, 'bleu4': 2.65}
