# Supplementary material for: An effective emotion tendency perception model in empathic dialogue
Source: PLoS One. 2023 Mar 10;18(3):e0282926. doi: 10.1371/journal.pone.0282926 (PMC10004494; doi:10.1371/journal.pone.0282926)
Supplement: S1 File — (ZIP) [file pone.0282926.s001.zip › code/result/cal_metrics.py]

import collections
import math
import os
import argparse
# from result import my_utils as mu

def _get_ngrams(segment, max_order):
    """Extracts all n-grams upto a given maximum order from an input segment.
    Args:
        segment: text segment from which n-grams will be extracted.
        max_order: maximum length in tokens of the n-grams returned by this
        methods.
    Returns:
        The Counter containing all n-grams upto max_order in segment
        with a count of how many times each n-gram occurred.
    """
    ngram_counts = collections.Counter()
    for order in range(1, max_order + 1):
        for i in range(0, len(segment) - order + 1):
            ngram = tuple(segment[i:i + order])
            ngram_counts[ngram] += 1
    return ngram_counts


def _compute_bleu(reference_corpus, translation_corpus, max_order=4, smooth=False):
    """Computes BLEU score of translated segments against one or more references.
    Args:
        reference_corpus: list of lists of references for each translation. Each
            reference should be tokenized into a list of tokens.
        translation_corpus: list of translations to score. Each translation
            should be tokenized into a list of tokens.
        max_order: Maximum n-gram order to use when computing BLEU score.
        smooth: Whether or not to apply Lin et al. 2004 smoothing.
    Returns:
        3-Tuple with the BLEU score, n-gram precisions, geometric mean of n-gram
            precisions and brevity penalty.
    """
    matches_by_order = [0] * max_order
    possible_matches_by_order = [0] * max_order
    reference_length = 0
    translation_length = 0
    for (references, translation) in zip(reference_corpus, translation_corpus):
        reference_length += min(len(r) for r in references)
        translation_length += len(translation)

        merged_ref_ngram_counts = collections.Counter()
        for reference in references:
            merged_ref_ngram_counts |= _get_ngrams(reference, max_order)
        translation_ngram_counts = _get_ngrams(translation, max_order)
        overlap = translation_ngram_counts & merged_ref_ngram_counts
        for ngram in overlap:
            matches_by_order[len(ngram) - 1] += overlap[ngram]
        for order in range(1, max_order + 1):
            possible_matches = len(translation) - order + 1
            if possible_matches > 0:
                possible_matches_by_order[order - 1] += possible_matches

    precisions = [0] * max_order
    for i in range(0, max_order):
        if smooth:
            precisions[i] = ((matches_by_order[i] + 1.) /
                             (possible_matches_by_order[i] + 1.))
        else:
            if possible_matches_by_order[i] > 0:
                precisions[i] = (float(matches_by_order[i]) /
                                 possible_matches_by_order[i])
            else:
                precisions[i] = 0.0

    if min(precisions) > 0:
        p_log_sum = sum((1. / max_order) * math.log(p) for p in precisions)
        geo_mean = math.exp(p_log_sum)
    else:
        geo_mean = 0

    ratio = float(translation_length) / reference_length

    if ratio > 1.0:
        bp = 1.
    else:
        bp = math.exp(1 - 1. / ratio)

    bleu = geo_mean * bp

    return (bleu, precisions, bp, ratio, translation_length, reference_length)


def get_dist(res):
    unigrams = []
    bigrams = []
    avg_len = 0.
    ma_dist1, ma_dist2 = 0., 0.
    for q, r in res.items():
        ugs = r
        bgs = []
        i = 0
        while i < len(ugs) - 1:
            bgs.append(ugs[i] + ugs[i + 1])
            i += 1
        unigrams += ugs
        bigrams += bgs
        ma_dist1 += len(set(ugs)) / (float)(len(ugs) + 1e-16)
        ma_dist2 += len(set(bgs)) / (float)(len(bgs) + 1e-16)
        avg_len += len(ugs)
    n = len(res)
    ma_dist1 /= n
    ma_dist2 /= n
    mi_dist1 = len(set(unigrams)) / (float)(len(unigrams))
    mi_dist2 = len(set(bigrams)) / (float)(len(bigrams))
    avg_len /= n
    return ma_dist1, ma_dist2, mi_dist1, mi_dist2, avg_len


# file，传入待评估的输出文件 类似于 KEMP_best.txt文件内容的部分，可以在test_model后在output.txt中找到
# opt: 保存评测结果的路径（目标文件）
def cal_one_model(file, opt=''):
    # opt_f 评测结果的保存文件
    # 如果选项不为空，
    if opt!='':
        opt_f = open(opt, 'a+')
    # 否则创建一个_metric的txt文件
    else:
        opt_f = open(file.rstrip('.txt')+'_metric.txt', 'a+')

    print(file)
    opt_f.write(file +'\n')
    with open(file, 'r') as f:
        target = []
        pred = []

        res = {}
        itr = 0
        for line in f.readlines():
            if line.startswith('Pred:'):
                p = line.strip('Pred:').strip()
                # p = re.sub(r'([a-zA-Z])([,;?.!:\'/])', r"\1 \2", p)
            if line.startswith('Ref:'):
                t = line.strip('Ref:').strip()
                tls = t.split()
                target.append([tls])
                pls = p.split()
                pred.append(pls)
                res[itr] = pls
                itr += 1
        bleu1 = _compute_bleu(target, pred, max_order=1)
        bleu2 = _compute_bleu(target, pred, max_order=2)
        bleu4 = _compute_bleu(target, pred, max_order=4)
        result = {
            "blue1": round(bleu1[0]*100,2),
            "blue2": round(bleu2[0]*100,2),
            "bleu4": round(bleu4[0]*100,2),
        }

    ma_dist1, ma_dist2, mi_dist1, mi_dist2, avg_len = get_dist(res)
    print("Dist-1\tDist-2")
    print(
        "{:.2f}\t{:.2f}".format(mi_dist1 * 100, mi_dist2 * 100))
    print(result)
    print('\n\n')

    opt_f.write("Dist-1\tDist-2" +'\n')
    opt_f.write("{:.2f}\t{:.2f}\n".format(mi_dist1 * 100, mi_dist2 * 100))
    opt_f.write(str(result))


if __name__ == '__main__':
    parser = argparse.ArgumentParser()
    parser.add_argument("--model_name", type=str, default="d")  # 存储的模型名字
    # parser.add_argument("--share_nums", type=int, default=1, help='number of attention heads')  # 共享几层
    parser.add_argument("--model_nums", type=int, default=1, help='number of attention heads')  # 选前几个模型
    args = parser.parse_args()
    # 待评测的文件名 / 尾缀
    tail_name_lists = [
#"13399_41.2629_0.4228",
#"17199_40.8516_0.4214",
#"17599_40.8347_0.4228",
#"19999_40.8007_0.4106",
#"20199_40.8893_0.4190",
#"22399_40.6738_0.4175",
#"24799_40.9104_0.4190",
#"24999_40.7737_0.4161",
#"25199_40.8060_0.4145",

#"19399_40.5516_0.4252",
#"19599_40.5996_0.4270",
#"19999_40.6820_0.4262",
#"20599_40.9338_0.4221",
#"21399_40.7959_0.4156",
#"21999_40.7283_0.4301",
#"22399_40.6160_0.4230",
#"22599_40.6089_0.4257",

#"22999_40.8902_0.4219",
#"23799_40.6147_0.4209",
#"23999_40.9597_0.4169",
#"24199_40.8697_0.4152",
#"24599_40.8002_0.4207",
#"24799_40.7264_0.4157",
#"24999_40.4820_0.4148",
#"25199_40.7112_0.4221",
#"25399_40.8309_0.4217",

"22799_40.7751_0.4153",
"22599_39.5349_0.4244",
"22399_39.5734_0.4258",
"22199_39.7397_0.4334",
# "21999_39.9750_0.4216",
# "21199_40.4300_0.4261",
# "20399_40.1774_0.4341",
# "20599_39.8831_0.4359",

# "v1_24_15_6",
# "v1_24_15_23",
# "v1_24_14_8",
# "v1_24_14_50",
# "v1_24_14_48",
# "v1_24_14_45",
# "v1_24_14_44",
# "v1_24_14_30",
# "v1_24_14_21",
# "v1_24_14_40"

# v3
# "v3_25_22_6",
# "v3_25_22_4",
# "v3_25_22_21",
# "v3_25_22_2",
# "v3_25_22_17",
# "v3_25_22_14",
# "v3_25_22_10"

# v2
# "v2_25_13_5",
# "v2_25_13_2",
# "v2_25_12_8",
# "v2_25_12_58",
# "v2_25_12_47",
# "v2_25_12_4",

#pre_v1_3
# "pre_v1_3_26_14_11",
# "pre_v1_3_26_14_26",
# "pre_v1_3_26_13_31",
# "pre_v1_3_26_13_48",
# "pre_v1_3_26_14_55"
]  # concept=1
    # model_nums = args.model_nums
    # file_path = "KEMP-ysy/prediction"
    if args.model_name != 'd':
        tail_name_lists =[]

        # tail_name_lists = mu.get_file_list_by_name(file_path=file_path,model_nums = model_nums,model_name = args.model_name)
        f = open("name_list.txt",encoding="utf-8")
        for line in f.readlines():
            line = line.strip("\n")
            tail_name_lists.append(line)
        f.close()
    for test_tail_name in tail_name_lists:
        file_path = "KEMP-ysy/prediction"
        output_file = "model_" + test_tail_name + "_output.txt"  # 输入评测的文件名
        opt_file = "model_" + test_tail_name + "_test.txt" # 评测结果的目标输出文件名
        file_path = os.path.join(file_path,output_file)  # 获取到评测文件的路径
        opt_path = os.path.join("KEMP-ysy/test",opt_file) ## 获取到输出文件的路径
        cal_one_model(file=file_path,opt=opt_path) # 分别调用函数进行评测
