# Supplementary material for: An effective emotion tendency perception model in empathic dialogue
Source: PLoS One. 2023 Mar 10;18(3):e0282926. doi: 10.1371/journal.pone.0282926 (PMC10004494; doi:10.1371/journal.pone.0282926)
Supplement: S1 File — (ZIP) [file pone.0282926.s001.zip › code/result/my_utils.py]

import os
import random


def get_file_list_by_name(file_path,model_nums=1,model_name=None,behind_path = "_output.txt",model_all=False):
    tail_name_lists_tmp = []

    file_list = os.listdir(file_path)
    files = sorted(file_list, key=lambda x: os.path.getmtime(os.path.join(file_path, x)), reverse=True)
    for file in files:
        if file.__contains__(model_name) and file.__contains__("model_") and file.__contains__(behind_path):
            filename = file.split("model_")[1].split(behind_path)[0]
            tail_name_lists_tmp.append(filename)
        else:
            continue
    if model_all:
        write_name_list(tail_name_lists_tmp)
        return tail_name_lists_tmp
    if tail_name_lists_tmp.__len__() < model_nums:  # 足够的情况下随机选择
        model_nums = tail_name_lists_tmp.__len__()
    tail_name_lists = [tail_name_lists_tmp[0]]  # 固定选择第一个
    tail_name_lists = tail_name_lists + (list)(random.sample(tail_name_lists_tmp[1:], model_nums - 1))

    write_name_list(tail_name_lists)
    return tail_name_lists
def write_name_list(tail_name_lists):
    f = open("result/name_list.txt", "w",encoding="utf-8")
    for tail_name in tail_name_lists:
        f.write(tail_name+'\n')
    f.close()
