# Supplementary material for: An effective emotion tendency perception model in empathic dialogue
Source: PLoS One. 2023 Mar 10;18(3):e0282926. doi: 10.1371/journal.pone.0282926 (PMC10004494; doi:10.1371/journal.pone.0282926)
Supplement: S1 File — (ZIP) [file pone.0282926.s001.zip › code/result/name_list.txt]

v3f_27599_10_20_0.435933147632312_40.37422529490546
v3f_27399_10_20_0.43935701021355617_40.51856457014025
v3f_27199_10_20_0.43262534818941506_40.50568128826468
v3f_26999_10_20_0.43465645311049206_40.69700546014734
v3f_26799_10_20_0.43117455896007423_40.811355284290585
v3f_26599_10_20_0.43448235840297117_40.73849661545653
v3f_26199_10_20_0.43697771587743733_40.705362669325446
v3f_25999_10_20_0.4348885793871866_40.75109305267497
v3f_25599_10_20_0.4348885793871866_40.49620449001057
v3f_25399_10_20_0.4381383472609099_40.62200174568916
v3f_25199_10_20_0.4375_39.40963553798091
v3f_24999_10_20_0.4382544103992572_39.30575785001182
v3f_24799_10_20_0.43697771587743733_38.52275677389515
v3f_24599_10_20_0.4293175487465181_39.34491997894707
v3f_24399_10_20_0.4298398328690808_39.25384259507446
v3f_24199_10_20_0.4321030640668524_39.382870301410826
v3f_23999_10_20_0.44672701949860727_39.89711213249231
v3f_23799_10_20_0.44173630454967505_39.501847632079745
v3f_23599_10_20_0.4334958217270195_40.30861461746803
v3f_23399_10_19_0.43947307335190344_39.69931183221384
v3f_23199_10_19_0.42769266480965645_39.63676145929182
v3f_22999_10_19_0.43802228412256267_39.216918367756975
v3f_22799_10_19_0.43970519962859794_38.693185872659654
v3f_22599_10_19_0.4347144846796657_37.81630198477469
v3f_22399_10_19_0.44208449396471683_37.7393918711191
v3f_22199_10_19_0.43947307335190344_37.909430466194216
v3f_21999_10_19_0.44446378830083566_38.2830871043355
v3f_21799_10_19_0.43964716805942433_37.98725006556987
v3f_21599_10_19_0.43535283194057567_38.34435201477739
v3f_21399_10_19_0.43546889507892295_38.72596530771787
v3f_21199_10_19_0.45171773444753943_38.29672866538078
v3f_20999_10_19_0.44231662024141133_38.845277569361926
v3f_20799_10_19_0.43970519962859794_38.54985870316691
v3f_20599_10_19_0.4350046425255339_38.280459647628255
v3f_20399_10_19_0.4429549675023213_38.04427274507454
v3f_20199_10_19_0.44428969359331477_37.71043955474284
v3f_27799_1_20_0.443941504178273_40.525208037727275
v3f_27599_1_20_0.43808031569173633_39.51101757966008
v3f_27399_1_20_0.4427808727948004_40.24925551730217
v3f_27199_1_20_0.4358170844939647_40.26337799713793
v3f_26999_1_20_0.4362233054781801_40.19046087985391
v3f_26799_1_20_0.43465645311049206_39.969473989717805
v3f_26599_1_20_0.4363393686165274_40.46630328286935
v3f_26399_1_19_0.4442316620241411_40.61216374594408
v3f_26199_1_19_0.43802228412256267_39.94757132787602
v3f_25999_1_19_0.4413300835654596_40.18630753828223
v3f_25799_1_19_0.43970519962859794_40.79085080537472
v3f_25599_1_19_0.43935701021355617_39.96035124493546
v3f_25399_1_19_0.4402274837511606_39.86431513658707
v3f_25199_1_19_0.43512070566388117_38.52579185976424
v3f_24999_1_19_0.4389507892293408_38.64363544949821
v3f_24799_1_19_0.4395891364902507_37.97071726465985
v3f_24599_1_19_0.4388347260909935_38.92724244526133
v3f_24399_1_19_0.4373839368616528_39.19431335832717
v3f_24199_1_19_0.44829387186629527_38.97260180103452
v3f_23999_1_19_0.443941504178273_39.517756403066
v3f_23799_1_19_0.43552692664809656_38.89778982324423
v3f_23599_1_19_0.436397400185701_39.59634755825101
v3f_23399_1_19_0.44080779944289694_39.09793051104116
v3f_23199_1_19_0.44835190343546893_38.9749901495533
v3f_22999_1_19_0.4479456824512535_39.17528666916013
v3f_22799_1_19_0.4510213556174559_38.36676972180385
v3f_22599_1_19_0.4322771587743733_37.60116420503294
v3f_22399_1_19_0.43662952646239556_37.53773350887787
v3f_22199_1_18_0.43291550603528317_37.73049081590194
v3f_21999_1_18_0.4400533890436397_37.99505533795715
v3f_21799_1_18_0.43912488393686167_37.804746856819094
v3f_21599_1_18_0.4358170844939647_38.24860938368994
v3f_21399_1_18_0.4421425255338904_38.38619632399868
v3f_21199_1_18_0.4426648096564531_38.18023486580806
v3f_20999_1_18_0.4400533890436397_38.78414784664301
v3f_20799_1_18_0.43268337975858867_38.35647365822669
v3f_20599_1_18_0.4415041782729805_38.22318663034664
v3f_20399_1_18_0.4319870009285051_37.82189813759442
v3f_20199_1_18_0.4344243268337976_37.85534306481993
