# Supplementary material for: An effective emotion tendency perception model in empathic dialogue
Source: PLoS One. 2023 Mar 10;18(3):e0282926. doi: 10.1371/journal.pone.0282926 (PMC10004494; doi:10.1371/journal.pone.0282926)
Supplement: S1 File — (ZIP) [file pone.0282926.s001.zip › code/run.sh]

#!/bin/bash
# t4 5卡之前序号都减一

#训练指令：
#sh base.sh 2 1
#sh base.sh 2 1
#nohup sh base.sh 2 1 > add_pos60_v1.log 2>&1 &
#sh base.sh 4 1

#参数      显卡号 concept_num(一般为1) 模型名称 是否全测试(True or False) 输入的log文件位置
nohup sh base.sh 8 1 d1a True >log/point3/d1a.log 2>&1 &

#nohup sh base.sh 4 1 > emo_simiAndAvg_v1_test.log 2>&1 &
#nohup sh base.sh 4 1 > emotion_simi_output.log 2>&1 &
#nohup sh base.sh 4 1 > select_top50_0.8_cosine_test_output.log 2>&1 &
#nohup sh base.sh 4 1 > select_top50_0.8_cosine_test.log 2>&1 &
#python main.py --cuda --label_smoothing --noam --emb_dim 300 --hidden_dim 300 --hop 1 --heads 2 --pretrain_emb --model KEMP --total_concept_num 10 --attn_loss --pointer_gen --save_path result/KEMP/ --emb_file data/glove.6B.300d.txt --device_id $1 --concept_num $2 

#测试指令：（得到acc和ppl）
#python test_model.py --cuda --label_smoothing --noam --emb_dim 300 --hidden_dim 300 --hop 1 --heads 2 --pretrain_emb --model KEMP --total_concept_num 10 --attn_loss --pointer_gen --save_path result/KEMP/ --emb_file data/glove.6B.300d.txt --device_id $1 --concept_num $2

#测试指令：（得到dist-1  dist-2）
#python cal_metrics.py   (dist-1和dist-2就会自动保存到上面生成的test文件尾巴中)
ps aux|grep KEMP
